# Supplementary material for: A Single-Cell Landscape of Spermioteleosis in Mice and Pigs
Source: Cells. 2024 Mar 22;13(7):563. doi: 10.3390/cells13070563 (PMC11011153; doi:10.3390/cells13070563)
Supplement: Supplementary file 1 [file cells-13-00563-s001.zip]

Archive with 28 entries (28 files):
- File 1 Supplement Tables/Table S1 List of data summary.xlsx
- File 1 Supplement Tables/Table S10 Pig differentiating spermatogonia Beam Allcluster_GO3.xlsx
- File 1 Supplement Tables/Table S11 Mouse spermatocytes beam allcluster_GO1.xlsx
- File 1 Supplement Tables/Table S12 Mouse spermatocytes beam allcluster_GO2.xlsx
- File 1 Supplement Tables/Table S13 Pig spermatocytes beam allcluster_GO1.xlsx
- File 1 Supplement Tables/Table S14 Pig spermatocytes beam allcluster_GO2.xlsx
- File 1 Supplement Tables/Table S15  Mouse spermatids beam allcluster_GO1.xlsx
- File 1 Supplement Tables/Table S16 Mouse spermatids beam allcluster_GO2.xlsx
- File 1 Supplement Tables/Table S17 Pig spermatids beam allcluster_Go1.xlsx
- File 1 Supplement Tables/Table S18 Pig spermatids beam allcluster_GO2.xlsx
- File 1 Supplement Tables/Table S19 Mouse epididymis clusters DEGs.xlsx
- File 1 Supplement Tables/Table S2 Marker Genes of mouse and pig clusters.xlsx
- File 1 Supplement Tables/Table S20 Pig epididymis clusters DEGs.xlsx
- File 1 Supplement Tables/Table S3 Testis and epididymis sample clusters DEGs of mouse.xlsx
- File 1 Supplement Tables/Table S4 Testis and epididymis sample clusters DEGs of pig.xlsx
- File 1 Supplement Tables/Table S5 Testis clusters  DEGs of mouse.xlsx
- File 1 Supplement Tables/Table S6 Testis clusters DEGs of pig.xlsx
- File 1 Supplement Tables/Table S7 Mouse undifferentiated spermatogonia and differentiating spermatogonia Beam Allclust_GO.xlsx
- File 1 Supplement Tables/Table S8 Pig differentiating spermatogonia Beam Allcluster_GO1.xlsx
- File 1 Supplement Tables/Table S9 Pig differentiating spermatogonia Beam Allcluster_GO2.xlsx
- File 2 Supplement Figures/supplement figure S1.pdf
- File 2 Supplement Figures/supplement figure S2.pdf
- File 2 Supplement Figures/supplement figure S3.pdf
- File 2 Supplement Figures/supplement figure S4.pdf
- File 2 Supplement Figures/supplement figure S5.pdf
- File 2 Supplement Figures/supplement figure S6.pdf
- File 2 Supplement Figures/supplement figure S7.pdf
- File 2 Supplement Figures/supplement figure S8.pdf
