# Supplementary material for: A Single-Cell Landscape of Spermioteleosis in Mice and Pigs
Source: Cells. 2024 Mar 22;13(7):563. doi: 10.3390/cells13070563 (PMC11011153; doi:10.3390/cells13070563)
Supplement: Supplementary file 1 [file cells-13-00563-s001.zip › File 1 Supplement Tables/Table S1 List of data summary.xlsx]

## Sheet: Sheet1
name	samples	features
mice four parts	45639	41960
mice testis	15555	36943
mice germ all	5173	36943
mice differentiating spermatogonia/Undifferentiated spermatogonia	1555	36943
mice spermatocytes	2504	36943
mice spermatids	1348	36943
mice epididymis	30307	41012
pigs four parts	42712	20011
pigs testis	6831	17079
pigs germ all	3788	17079
pigs differentiating spermatogonia	536	17079
pigs spermatocypes	1957	17079
pigs spermatids	1295	17079
pigs epididymis	15618	32575
