# Supplementary material for: A Single-Cell Landscape of Spermioteleosis in Mice and Pigs
Source: Cells. 2024 Mar 22;13(7):563. doi: 10.3390/cells13070563 (PMC11011153; doi:10.3390/cells13070563)
Supplement: Supplementary file 1 [file cells-13-00563-s001.zip › File 1 Supplement Tables/Table S10 Pig differentiating spermatogonia Beam Allcluster_GO3.xlsx]

ID	Description	GeneRatio	BgRatio	pvalue	p.adjust	qvalue	geneID	Count	cluster
GO:0007283	GO:0007283	spermatogenesis	11/36	122/6338	3.41E-11	1.47E-08	1.32E-08	TNP1/PRM1/TNP2/PRM2/SPATA6/ODF1/GPX4/OAZ3/GALNTL5/SERPINA5/CLDN11	11	1
GO:0048232	GO:0048232	male gamete generation	11/36	126/6338	4.87E-11	1.47E-08	1.32E-08	TNP1/PRM1/TNP2/PRM2/SPATA6/ODF1/GPX4/OAZ3/GALNTL5/SERPINA5/CLDN11	11	1
GO:0007276	GO:0007276	gamete generation	11/36	187/6338	3.47E-09	6.99E-07	6.28E-07	TNP1/PRM1/TNP2/PRM2/SPATA6/ODF1/GPX4/OAZ3/GALNTL5/SERPINA5/CLDN11	11	1
GO:0000003	GO:0000003	reproduction	14/36	385/6338	8.19E-09	9.90E-07	8.89E-07	TNP1/PRM1/TPPP2/TNP2/PRM2/SPATA6/ODF1/GPX4/OAZ3/GALNTL5/SMCP/SERPINA5/NKX3-1/CLDN11	14	1
GO:0022414	GO:0022414	reproductive process	14/36	385/6338	8.19E-09	9.90E-07	8.89E-07	TNP1/PRM1/TPPP2/TNP2/PRM2/SPATA6/ODF1/GPX4/OAZ3/GALNTL5/SMCP/SERPINA5/NKX3-1/CLDN11	14	1
GO:0003006	GO:0003006	developmental process involved in reproduction	12/36	265/6338	1.14E-08	1.15E-06	1.03E-06	TNP1/PRM1/TNP2/PRM2/SPATA6/ODF1/GPX4/OAZ3/GALNTL5/SERPINA5/NKX3-1/CLDN11	12	1
GO:0048609	GO:0048609	multicellular organismal reproductive process	11/36	214/6338	1.44E-08	1.24E-06	1.11E-06	TNP1/PRM1/TNP2/PRM2/SPATA6/ODF1/GPX4/OAZ3/GALNTL5/SERPINA5/CLDN11	11	1
GO:0032504	GO:0032504	multicellular organism reproduction	11/36	220/6338	1.92E-08	1.45E-06	1.30E-06	TNP1/PRM1/TNP2/PRM2/SPATA6/ODF1/GPX4/OAZ3/GALNTL5/SERPINA5/CLDN11	11	1
GO:0019953	GO:0019953	sexual reproduction	11/36	230/6338	3.05E-08	2.05E-06	1.84E-06	TNP1/PRM1/TNP2/PRM2/SPATA6/ODF1/GPX4/OAZ3/GALNTL5/SERPINA5/CLDN11	11	1
GO:0044703	GO:0044703	multi-organism reproductive process	11/36	260/6338	1.08E-07	6.54E-06	5.87E-06	TNP1/PRM1/TNP2/PRM2/SPATA6/ODF1/GPX4/OAZ3/GALNTL5/SERPINA5/CLDN11	11	1
GO:0051704	GO:0051704	multi-organism process	11/36	266/6338	1.37E-07	7.50E-06	6.74E-06	TNP1/PRM1/TNP2/PRM2/SPATA6/ODF1/GPX4/OAZ3/GALNTL5/SERPINA5/CLDN11	11	1
GO:0019646	GO:0019646	aerobic electron transport chain	4/36	32/6338	2.82E-05	0.001417164	0.00127194	COX1/ND5/ND1/ND2	4	1
GO:0042775	GO:0042775	mitochondrial ATP synthesis coupled electron transport	4/36	34/6338	3.60E-05	0.00167347	0.001501982	COX1/ND5/ND1/ND2	4	1
GO:0042773	GO:0042773	ATP synthesis coupled electron transport	4/36	38/6338	5.64E-05	0.002433652	0.002184264	COX1/ND5/ND1/ND2	4	1
GO:0006120	GO:0006120	mitochondrial electron transport, NADH to ubiquinone	3/36	16/6338	8.96E-05	0.003488922	0.003131395	ND5/ND1/ND2	3	1
GO:0022904	GO:0022904	respiratory electron transport chain	4/36	43/6338	9.24E-05	0.003488922	0.003131395	COX1/ND5/ND1/ND2	4	1
GO:0022900	GO:0022900	electron transport chain	4/36	46/6338	0.000120736	0.004289677	0.003850093	COX1/ND5/ND1/ND2	4	1
GO:0010257	GO:0010257	NADH dehydrogenase complex assembly	3/36	21/6338	0.000208682	0.006515046	0.005847418	ND5/ND1/ND2	3	1
GO:0032981	GO:0032981	mitochondrial respiratory chain complex I assembly	3/36	21/6338	0.000208682	0.006515046	0.005847418	ND5/ND1/ND2	3	1
GO:0046034	GO:0046034	ATP metabolic process	5/36	99/6338	0.00021573	0.006515046	0.005847418	COX1/ND5/ND1/PGAM2/ND2	5	1
GO:0006119	GO:0006119	oxidative phosphorylation	4/36	56/6338	0.000260983	0.007506368	0.006737155	COX1/ND5/ND1/ND2	4	1
GO:0030317	GO:0030317	flagellated sperm motility	3/36	30/6338	0.000615043	0.016151571	0.014496443	TNP1/TPPP2/SMCP	3	1
GO:0097722	GO:0097722	sperm motility	3/36	30/6338	0.000615043	0.016151571	0.014496443	TNP1/TPPP2/SMCP	3	1
GO:0009060	GO:0009060	aerobic respiration	4/36	72/6338	0.000685272	0.017246015	0.015478734	COX1/ND5/ND1/ND2	4	1
GO:0033108	GO:0033108	mitochondrial respiratory chain complex assembly	3/36	33/6338	0.000816909	0.019736531	0.017714035	ND5/ND1/ND2	3	1
GO:0060294	GO:0060294	cilium movement involved in cell motility	3/36	34/6338	0.000892479	0.020732985	0.018608378	TNP1/TPPP2/SMCP	3	1
GO:0001539	GO:0001539	cilium or flagellum-dependent cell motility	3/36	35/6338	0.000972352	0.02097503	0.01882562	TNP1/TPPP2/SMCP	3	1
GO:0060285	GO:0060285	cilium-dependent cell motility	3/36	35/6338	0.000972352	0.02097503	0.01882562	TNP1/TPPP2/SMCP	3	1
GO:0045333	GO:0045333	cellular respiration	4/36	80/6338	0.001020007	0.021244278	0.019067276	COX1/ND5/ND1/ND2	4	1
GO:0031333	GO:0031333	negative regulation of protein-containing complex assembly	3/36	37/6338	0.001145383	0.023060369	0.020697264	CAPZA3/TMSB10/CLU	3	1
GO:0006091	GO:0006091	generation of precursor metabolites and energy	5/36	148/6338	0.001364162	0.02589387	0.023240403	COX1/ND5/ND1/PGAM2/ND2	5	1
GO:0030261	GO:0030261	chromosome condensation	2/36	10/6338	0.001371861	0.02589387	0.023240403	PRM1/PRM2	2	1
GO:0003341	GO:0003341	cilium movement	3/36	43/6338	0.001777184	0.032527859	0.029194575	TNP1/TPPP2/SMCP	3	1
GO:0006805	GO:0006805	xenobiotic metabolic process	2/36	12/6338	0.001997733	0.035489132	0.031852392	GSTM3/GSTA1	2	1
GO:0071466	GO:0071466	cellular response to xenobiotic stimulus	2/36	13/6338	0.002352539	0.040598095	0.036437816	GSTM3/GSTA1	2	1
GO:0006323	GO:0006323	DNA packaging	3/36	49/6338	0.002591957	0.042311948	0.037976043	TNP1/PRM1/PRM2	3	1
GO:1902904	GO:1902904	negative regulation of supramolecular fiber organization	3/36	49/6338	0.002591957	0.042311948	0.037976043	CAPZA3/TMSB10/CLU	3	1
GO:0009410	GO:0009410	response to xenobiotic stimulus	2/36	15/6338	0.003144347	0.04780149	0.042903045	GSTM3/GSTA1	2	1
GO:0015980	GO:0015980	energy derivation by oxidation of organic compounds	4/36	109/6338	0.003191949	0.04780149	0.042903045	COX1/ND5/ND1/ND2	4	1
GO:0007286	GO:0007286	spermatid development	3/36	53/6338	0.003244803	0.04780149	0.042903045	TNP1/PRM2/GALNTL5	3	1
GO:0048515	GO:0048515	spermatid differentiation	3/36	53/6338	0.003244803	0.04780149	0.042903045	TNP1/PRM2/GALNTL5	3	1
GO:0071103	GO:0071103	DNA conformation change	3/36	56/6338	0.00379508	0.054576864	0.048984115	TNP1/PRM1/PRM2	3	1
GO:0043933	GO:0043933	protein-containing complex subunit organization	8/36	470/6338	0.004089117	0.057437836	0.051551909	TNP1/TPPP2/CAPZA3/ND5/ND1/TMSB10/CLU/ND2	8	1
GO:0022411	GO:0022411	cellular component disassembly	4/36	120/6338	0.004508923	0.059520189	0.053420873	TNP1/CAPZA3/SPATA18/CST3	4	1
GO:0043254	GO:0043254	regulation of protein-containing complex assembly	4/36	120/6338	0.004508923	0.059520189	0.053420873	TPPP2/CAPZA3/TMSB10/CLU	4	1
GO:2001244	GO:2001244	positive regulation of intrinsic apoptotic signaling pathway	2/36	18/6338	0.004532994	0.059520189	0.053420873	CLU/NKX3-1	2	1
GO:0097435	GO:0097435	supramolecular fiber organization	5/36	211/6338	0.0063381	0.081451333	0.073104629	CAPZA3/TMSB10/CLU/CST3/TPM1	5	1
GO:0007005	GO:0007005	mitochondrion organization	4/36	133/6338	0.006489297	0.081656987	0.073289209	ND5/ND1/SPATA18/ND2	4	1
GO:0034622	GO:0034622	cellular protein-containing complex assembly	6/36	312/6338	0.007558824	0.093174078	0.083626089	TPPP2/CAPZA3/ND5/ND1/TMSB10/ND2	6	1
GO:0065003	GO:0065003	protein-containing complex assembly	7/36	415/6338	0.007801043	0.094236597	0.084579727	TPPP2/CAPZA3/ND5/ND1/TMSB10/CLU/ND2	7	1
GO:0030837	GO:0030837	negative regulation of actin filament polymerization	2/36	24/6338	0.008004279	0.094795772	0.085081601	CAPZA3/TMSB10	2	1
GO:0032271	GO:0032271	regulation of protein polymerization	3/36	75/6338	0.00858787	0.099751411	0.089529412	TPPP2/CAPZA3/TMSB10	3	1
GO:0032272	GO:0032272	negative regulation of protein polymerization	2/36	26/6338	0.009358521	0.106651819	0.095722702	CAPZA3/TMSB10	2	1
GO:0006997	GO:0006997	nucleus organization	2/36	27/6338	0.010071337	0.110601587	0.099267719	TNP1/PRM2	2	1
GO:1902600	GO:1902600	proton transmembrane transport	2/36	27/6338	0.010071337	0.110601587	0.099267719	COX1/ND5	2	1
GO:0032370	GO:0032370	positive regulation of lipid transport	2/36	28/6338	0.010807581	0.116567477	0.104622257	APOA1/NKX3-1	2	1
GO:0006749	GO:0006749	glutathione metabolic process	2/36	29/6338	0.011566979	0.122569393	0.110009127	GSTM3/GSTA1	2	1
GO:0051129	GO:0051129	negative regulation of cellular component organization	4/36	162/6338	0.012817685	0.133480724	0.119802323	CAPZA3/TMSB10/CLU/CST3	4	1
GO:0051258	GO:0051258	protein polymerization	3/36	91/6338	0.014523367	0.148679896	0.133443964	TPPP2/CAPZA3/TMSB10	3	1
GO:0007018	GO:0007018	microtubule-based movement	3/36	92/6338	0.014955047	0.150547473	0.135120162	TNP1/TPPP2/SMCP	3	1
GO:0009057	GO:0009057	macromolecule catabolic process	6/36	368/6338	0.016281573	0.160630705	0.144170117	OAZ3/SPATA18/UBQLNL/CLU/CARHSP1/CST3	6	1
GO:1905954	GO:1905954	positive regulation of lipid localization	2/36	35/6338	0.016594554	0.160630705	0.144170117	APOA1/NKX3-1	2	1
GO:0042176	GO:0042176	regulation of protein catabolic process	3/36	96/6338	0.016754527	0.160630705	0.144170117	OAZ3/CLU/CST3	3	1
GO:0030163	GO:0030163	protein catabolic process	5/36	270/6338	0.017266419	0.162694834	0.146022725	OAZ3/SPATA18/UBQLNL/CLU/CST3	5	1
GO:2001235	GO:2001235	positive regulation of apoptotic signaling pathway	2/36	36/6338	0.01750855	0.162694834	0.146022725	CLU/NKX3-1	2	1
GO:0051050	GO:0051050	positive regulation of transport	4/36	182/6338	0.018923101	0.172312442	0.154654771	APOA1/OAZ3/CLU/NKX3-1	4	1
GO:0007281	GO:0007281	germ cell development	3/36	101/6338	0.019168554	0.172312442	0.154654771	TNP1/PRM2/GALNTL5	3	1
GO:0035966	GO:0035966	response to topologically incorrect protein	2/36	38/6338	0.019399414	0.172312442	0.154654771	TMBIM6/CLU	2	1
GO:0006941	GO:0006941	striated muscle contraction	2/36	39/6338	0.020375775	0.178361858	0.160084274	PGAM2/TPM1	2	1
GO:2001242	GO:2001242	regulation of intrinsic apoptotic signaling pathway	2/36	40/6338	0.021372421	0.184413463	0.165515743	CLU/NKX3-1	2	1
GO:1902903	GO:1902903	regulation of supramolecular fiber organization	3/36	109/6338	0.023414201	0.196514562	0.176376785	CAPZA3/TMSB10/CLU	3	1
GO:0032368	GO:0032368	regulation of lipid transport	2/36	42/6338	0.023425577	0.196514562	0.176376785	APOA1/NKX3-1	2	1
GO:0051276	GO:0051276	chromosome organization	4/36	202/6338	0.026593203	0.220031436	0.197483774	TNP1/PRM1/PRM2/GPX4	4	1
GO:0051494	GO:0051494	negative regulation of cytoskeleton organization	2/36	48/6338	0.030046473	0.245244188	0.220112856	CAPZA3/TMSB10	2	1
GO:0044265	GO:0044265	cellular macromolecule catabolic process	5/36	313/6338	0.030487503	0.245526025	0.220365812	SPATA18/UBQLNL/CLU/CARHSP1/CST3	5	1
GO:0043069	GO:0043069	negative regulation of programmed cell death	4/36	214/6338	0.031982724	0.254178489	0.228131617	TMBIM6/GPX4/FATE1/CLU	4	1
GO:0050821	GO:0050821	protein stabilization	2/36	51/6338	0.033604751	0.263600905	0.236588473	APOA1/CLU	2	1
GO:0009894	GO:0009894	regulation of catabolic process	4/36	219/6338	0.034406685	0.266264752	0.238979344	OAZ3/CLU/CARHSP1/CST3	4	1
GO:1905952	GO:1905952	regulation of lipid localization	2/36	52/6338	0.034826019	0.266264752	0.238979344	APOA1/NKX3-1	2	1
GO:0022412	GO:0022412	cellular process involved in reproduction in multicellular organism	3/36	128/6338	0.035392506	0.267213422	0.239830798	TNP1/PRM2/GALNTL5	3	1
GO:0007015	GO:0007015	actin filament organization	3/36	129/6338	0.036096423	0.26916345	0.241580998	CAPZA3/TMSB10/TPM1	3	1
GO:0060548	GO:0060548	negative regulation of cell death	4/36	225/6338	0.037455233	0.275889768	0.247618038	TMBIM6/GPX4/FATE1/CLU	4	1
GO:2001020	GO:2001020	regulation of response to DNA damage stimulus	2/36	55/6338	0.0385922	0.280839622	0.252060657	CLU/NKX3-1	2	1
GO:0045732	GO:0045732	positive regulation of protein catabolic process	2/36	59/6338	0.04384445	0.313562295	0.281430084	OAZ3/CLU	2	1
GO:0043067	GO:0043067	regulation of programmed cell death	5/36	346/6338	0.044127144	0.313562295	0.281430084	TMBIM6/GPX4/FATE1/CLU/NKX3-1	5	1
GO:0030833	GO:0030833	regulation of actin filament polymerization	2/36	60/6338	0.045197266	0.31378332	0.281628459	CAPZA3/TMSB10	2	1
GO:0097193	GO:0097193	intrinsic apoptotic signaling pathway	2/36	60/6338	0.045197266	0.31378332	0.281628459	CLU/NKX3-1	2	1
GO:0044087	GO:0044087	regulation of cellular component biogenesis	4/36	243/6338	0.047522231	0.32617531	0.292750583	TPPP2/CAPZA3/TMSB10/CLU	4	1
GO:0006974	GO:0006974	cellular response to DNA damage stimulus	4/36	247/6338	0.049947557	0.338477466	0.303792079	TNP1/SPATA18/CLU/NKX3-1	4	1
GO:0008064	GO:0008064	regulation of actin polymerization or depolymerization	2/36	65/6338	0.052189382	0.338477466	0.303792079	CAPZA3/TMSB10	2	1
GO:0030041	GO:0030041	actin filament polymerization	2/36	65/6338	0.052189382	0.338477466	0.303792079	CAPZA3/TMSB10	2	1
GO:0030832	GO:0030832	regulation of actin filament length	2/36	65/6338	0.052189382	0.338477466	0.303792079	CAPZA3/TMSB10	2	1
GO:0010941	GO:0010941	regulation of cell death	5/36	365/6338	0.053438781	0.338477466	0.303792079	TMBIM6/GPX4/FATE1/CLU/NKX3-1	5	1
GO:0010874	GO:0010874	regulation of cholesterol efflux	1/36	10/6338	0.055408555	0.338477466	0.303792079	APOA1	1	1
GO:0030521	GO:0030521	androgen receptor signaling pathway	1/36	10/6338	0.055408555	0.338477466	0.303792079	NKX3-1	1	1
GO:0035272	GO:0035272	exocrine system development	1/36	10/6338	0.055408555	0.338477466	0.303792079	NKX3-1	1	1
GO:0043627	GO:0043627	response to estrogen	1/36	10/6338	0.055408555	0.338477466	0.303792079	GSTM3	1	1
GO:0032984	GO:0032984	protein-containing complex disassembly	2/36	69/6338	0.058044486	0.338477466	0.303792079	TNP1/CAPZA3	2	1
GO:2000241	GO:2000241	regulation of reproductive process	2/36	69/6338	0.058044486	0.338477466	0.303792079	TPPP2/NKX3-1	2	1
GO:0090066	GO:0090066	regulation of anatomical structure size	3/36	159/6338	0.060530315	0.338477466	0.303792079	COX1/CAPZA3/TMSB10	3	1
GO:0003352	GO:0003352	regulation of cilium movement	1/36	11/6338	0.060782337	0.338477466	0.303792079	TPPP2	1	1
GO:0014812	GO:0014812	muscle cell migration	1/36	11/6338	0.060782337	0.338477466	0.303792079	PLEKHO1	1	1
GO:0032507	GO:0032507	maintenance of protein location in cell	1/36	11/6338	0.060782337	0.338477466	0.303792079	TMSB10	1	1
GO:0033120	GO:0033120	positive regulation of RNA splicing	1/36	11/6338	0.060782337	0.338477466	0.303792079	PRDX6	1	1
GO:0035929	GO:0035929	steroid hormone secretion	1/36	11/6338	0.060782337	0.338477466	0.303792079	NKX3-1	1	1
GO:0043567	GO:0043567	regulation of insulin-like growth factor receptor signaling pathway	1/36	11/6338	0.060782337	0.338477466	0.303792079	NKX3-1	1	1
GO:1902230	GO:1902230	negative regulation of intrinsic apoptotic signaling pathway in response to DNA damage	1/36	11/6338	0.060782337	0.338477466	0.303792079	CLU	1	1
GO:1903317	GO:1903317	regulation of protein maturation	1/36	11/6338	0.060782337	0.338477466	0.303792079	TNP1	1	1
GO:1901565	GO:1901565	organonitrogen compound catabolic process	5/36	381/6338	0.062123659	0.338477466	0.303792079	OAZ3/SPATA18/UBQLNL/CLU/CST3	5	1
GO:0006575	GO:0006575	cellular modified amino acid metabolic process	2/36	73/6338	0.064118243	0.338477466	0.303792079	GSTM3/GSTA1	2	1
GO:0008154	GO:0008154	actin polymerization or depolymerization	2/36	73/6338	0.064118243	0.338477466	0.303792079	CAPZA3/TMSB10	2	1
GO:0031647	GO:0031647	regulation of protein stability	2/36	73/6338	0.064118243	0.338477466	0.303792079	APOA1/CLU	2	1
GO:0032373	GO:0032373	positive regulation of sterol transport	1/36	12/6338	0.066126392	0.338477466	0.303792079	APOA1	1	1
GO:0032376	GO:0032376	positive regulation of cholesterol transport	1/36	12/6338	0.066126392	0.338477466	0.303792079	APOA1	1	1
GO:0034103	GO:0034103	regulation of tissue remodeling	1/36	12/6338	0.066126392	0.338477466	0.303792079	CST3	1	1
GO:0035904	GO:0035904	aorta development	1/36	12/6338	0.066126392	0.338477466	0.303792079	NKX3-1	1	1
GO:0060632	GO:0060632	regulation of microtubule-based movement	1/36	12/6338	0.066126392	0.338477466	0.303792079	TPPP2	1	1
GO:1902229	GO:1902229	regulation of intrinsic apoptotic signaling pathway in response to DNA damage	1/36	12/6338	0.066126392	0.338477466	0.303792079	CLU	1	1
GO:0051091	GO:0051091	positive regulation of DNA-binding transcription factor activity	2/36	77/6338	0.070398443	0.347900901	0.31224985	CLU/NKX3-1	2	1
GO:0001676	GO:0001676	long-chain fatty acid metabolic process	1/36	13/6338	0.07144088	0.347900901	0.31224985	GPX4	1	1
GO:0048009	GO:0048009	insulin-like growth factor receptor signaling pathway	1/36	13/6338	0.07144088	0.347900901	0.31224985	NKX3-1	1	1
GO:0060512	GO:0060512	prostate gland morphogenesis	1/36	13/6338	0.07144088	0.347900901	0.31224985	NKX3-1	1	1
GO:0060740	GO:0060740	prostate gland epithelium morphogenesis	1/36	13/6338	0.07144088	0.347900901	0.31224985	NKX3-1	1	1
GO:1903018	GO:1903018	regulation of glycoprotein metabolic process	1/36	13/6338	0.07144088	0.347900901	0.31224985	CST3	1	1
GO:1903311	GO:1903311	regulation of mRNA metabolic process	2/36	78/6338	0.071999359	0.347900901	0.31224985	CARHSP1/PRDX6	2	1
GO:0045862	GO:0045862	positive regulation of proteolysis	2/36	79/6338	0.073612257	0.35009294	0.314217261	TNP1/CLU	2	1
GO:0110053	GO:0110053	regulation of actin filament organization	2/36	79/6338	0.073612257	0.35009294	0.314217261	CAPZA3/TMSB10	2	1
GO:0006936	GO:0006936	muscle contraction	2/36	80/6338	0.07523696	0.354438682	0.318117674	PGAM2/TPM1	2	1
GO:0044060	GO:0044060	regulation of endocrine process	1/36	14/6338	0.07672596	0.354438682	0.318117674	NKX3-1	1	1
GO:1903053	GO:1903053	regulation of extracellular matrix organization	1/36	14/6338	0.07672596	0.354438682	0.318117674	CST3	1	1
GO:0006979	GO:0006979	response to oxidative stress	2/36	81/6338	0.07687329	0.354438682	0.318117674	GPX4/PRDX6	2	1
GO:0031329	GO:0031329	regulation of cellular catabolic process	3/36	177/6338	0.078123219	0.357472913	0.320840973	CLU/CARHSP1/CST3	3	1
GO:0048870	GO:0048870	cell motility	5/36	413/6338	0.081812286	0.361437961	0.324399704	TNP1/TPPP2/TMSB10/SMCP/PLEKHO1	5	1
GO:0051674	GO:0051674	localization of cell	5/36	413/6338	0.081812286	0.361437961	0.324399704	TNP1/TPPP2/TMSB10/SMCP/PLEKHO1	5	1
GO:0007340	GO:0007340	acrosome reaction	1/36	15/6338	0.081981789	0.361437961	0.324399704	TNP2	1	1
GO:0045907	GO:0045907	positive regulation of vasoconstriction	1/36	15/6338	0.081981789	0.361437961	0.324399704	COX1	1	1
GO:0060986	GO:0060986	endocrine hormone secretion	1/36	15/6338	0.081981789	0.361437961	0.324399704	NKX3-1	1	1
GO:0009395	GO:0009395	phospholipid catabolic process	1/36	16/6338	0.087208526	0.370943307	0.332930992	PRDX6	1	1
GO:0030574	GO:0030574	collagen catabolic process	1/36	16/6338	0.087208526	0.370943307	0.332930992	CST3	1	1
GO:0030850	GO:0030850	prostate gland development	1/36	16/6338	0.087208526	0.370943307	0.332930992	NKX3-1	1	1
GO:0051693	GO:0051693	actin filament capping	1/36	16/6338	0.087208526	0.370943307	0.332930992	CAPZA3	1	1
GO:1990748	GO:1990748	cellular detoxification	1/36	16/6338	0.087208526	0.370943307	0.332930992	GSTM3	1	1
GO:2001233	GO:2001233	regulation of apoptotic signaling pathway	2/36	89/6338	0.090361732	0.377791722	0.339077618	CLU/NKX3-1	2	1
GO:0045185	GO:0045185	maintenance of protein location	1/36	17/6338	0.092406326	0.377791722	0.339077618	TMSB10	1	1
GO:0048259	GO:0048259	regulation of receptor-mediated endocytosis	1/36	17/6338	0.092406326	0.377791722	0.339077618	CLU	1	1
GO:0050766	GO:0050766	positive regulation of phagocytosis	1/36	17/6338	0.092406326	0.377791722	0.339077618	APOA1	1	1
GO:0061077	GO:0061077	chaperone-mediated protein folding	1/36	17/6338	0.092406326	0.377791722	0.339077618	CLU	1	1
GO:0006325	GO:0006325	chromatin organization	2/36	92/6338	0.095591118	0.377791722	0.339077618	TNP1/GPX4	2	1
GO:0007520	GO:0007520	myoblast fusion	1/36	18/6338	0.097575346	0.377791722	0.339077618	PLEKHO1	1	1
GO:0014068	GO:0014068	positive regulation of phosphatidylinositol 3-kinase signaling	1/36	18/6338	0.097575346	0.377791722	0.339077618	NKX3-1	1	1
GO:0030835	GO:0030835	negative regulation of actin filament depolymerization	1/36	18/6338	0.097575346	0.377791722	0.339077618	CAPZA3	1	1
GO:0032371	GO:0032371	regulation of sterol transport	1/36	18/6338	0.097575346	0.377791722	0.339077618	APOA1	1	1
GO:0032374	GO:0032374	regulation of cholesterol transport	1/36	18/6338	0.097575346	0.377791722	0.339077618	APOA1	1	1
GO:0033344	GO:0033344	cholesterol efflux	1/36	18/6338	0.097575346	0.377791722	0.339077618	APOA1	1	1
GO:0060840	GO:0060840	artery development	1/36	18/6338	0.097575346	0.377791722	0.339077618	NKX3-1	1	1
GO:2001022	GO:2001022	positive regulation of response to DNA damage stimulus	1/36	18/6338	0.097575346	0.377791722	0.339077618	NKX3-1	1	1
GO:0045807	GO:0045807	positive regulation of endocytosis	1/36	19/6338	0.102715739	0.390190606	0.350205929	CLU	1	1
GO:0097237	GO:0097237	cellular response to toxic substance	1/36	19/6338	0.102715739	0.390190606	0.350205929	GSTM3	1	1
GO:0097581	GO:0097581	lamellipodium organization	1/36	19/6338	0.102715739	0.390190606	0.350205929	PLEKHO1	1	1
GO:0032956	GO:0032956	regulation of actin cytoskeleton organization	2/36	97/6338	0.104497008	0.390442724	0.350432211	CAPZA3/TMSB10	2	1
GO:0012501	GO:0012501	programmed cell death	5/36	448/6338	0.106823326	0.390442724	0.350432211	TMBIM6/GPX4/FATE1/CLU/NKX3-1	5	1
GO:0098754	GO:0098754	detoxification	1/36	20/6338	0.107827661	0.390442724	0.350432211	GSTM3	1	1
GO:0003012	GO:0003012	muscle system process	2/36	99/6338	0.108122317	0.390442724	0.350432211	PGAM2/TPM1	2	1
GO:0010639	GO:0010639	negative regulation of organelle organization	2/36	99/6338	0.108122317	0.390442724	0.350432211	CAPZA3/TMSB10	2	1
GO:0030036	GO:0030036	actin cytoskeleton organization	3/36	204/6338	0.108218029	0.390442724	0.350432211	CAPZA3/TMSB10/TPM1	3	1
GO:0043066	GO:0043066	negative regulation of apoptotic process	3/36	207/6338	0.111813032	0.390442724	0.350432211	TMBIM6/FATE1/CLU	3	1
GO:0000768	GO:0000768	syncytium formation by plasma membrane fusion	1/36	21/6338	0.112911264	0.390442724	0.350432211	PLEKHO1	1	1
GO:0001756	GO:0001756	somitogenesis	1/36	21/6338	0.112911264	0.390442724	0.350432211	NKX3-1	1	1
GO:0006367	GO:0006367	transcription initiation from RNA polymerase II promoter	1/36	21/6338	0.112911264	0.390442724	0.350432211	TAF7L	1	1
GO:0006949	GO:0006949	syncytium formation	1/36	21/6338	0.112911264	0.390442724	0.350432211	PLEKHO1	1	1
GO:0030834	GO:0030834	regulation of actin filament depolymerization	1/36	21/6338	0.112911264	0.390442724	0.350432211	CAPZA3	1	1
GO:0140253	GO:0140253	cell-cell fusion	1/36	21/6338	0.112911264	0.390442724	0.350432211	PLEKHO1	1	1
GO:0140353	GO:0140353	lipid export from cell	1/36	21/6338	0.112911264	0.390442724	0.350432211	NKX3-1	1	1
GO:0032970	GO:0032970	regulation of actin filament-based process	2/36	103/6338	0.115474208	0.390442724	0.350432211	CAPZA3/TMSB10	2	1
GO:0040011	GO:0040011	locomotion	5/36	461/6338	0.117005439	0.390442724	0.350432211	TNP1/TPPP2/TMSB10/SMCP/PLEKHO1	5	1
GO:0014066	GO:0014066	regulation of phosphatidylinositol 3-kinase signaling	1/36	22/6338	0.117966701	0.390442724	0.350432211	NKX3-1	1	1
GO:0030042	GO:0030042	actin filament depolymerization	1/36	22/6338	0.117966701	0.390442724	0.350432211	CAPZA3	1	1
GO:0032436	GO:0032436	positive regulation of proteasomal ubiquitin-dependent protein catabolic process	1/36	22/6338	0.117966701	0.390442724	0.350432211	CLU	1	1
GO:0071347	GO:0071347	cellular response to interleukin-1	1/36	22/6338	0.117966701	0.390442724	0.350432211	NKX3-1	1	1
GO:0042981	GO:0042981	regulation of apoptotic process	4/36	338/6338	0.122928701	0.390442724	0.350432211	TMBIM6/FATE1/CLU/NKX3-1	4	1
GO:0001656	GO:0001656	metanephros development	1/36	23/6338	0.122994123	0.390442724	0.350432211	NKX3-1	1	1
GO:0032963	GO:0032963	collagen metabolic process	1/36	23/6338	0.122994123	0.390442724	0.350432211	CST3	1	1
GO:0090316	GO:0090316	positive regulation of intracellular protein transport	1/36	23/6338	0.122994123	0.390442724	0.350432211	OAZ3	1	1
GO:1901880	GO:1901880	negative regulation of protein depolymerization	1/36	23/6338	0.122994123	0.390442724	0.350432211	CAPZA3	1	1
GO:0032535	GO:0032535	regulation of cellular component size	2/36	108/6338	0.124841945	0.390442724	0.350432211	CAPZA3/TMSB10	2	1
GO:0008219	GO:0008219	cell death	5/36	472/6338	0.125983886	0.390442724	0.350432211	TMBIM6/GPX4/FATE1/CLU/NKX3-1	5	1
GO:0051090	GO:0051090	regulation of DNA-binding transcription factor activity	2/36	109/6338	0.12673779	0.390442724	0.350432211	CLU/NKX3-1	2	1
GO:0015914	GO:0015914	phospholipid transport	1/36	24/6338	0.127993681	0.390442724	0.350432211	APOA1	1	1
GO:0019229	GO:0019229	regulation of vasoconstriction	1/36	24/6338	0.127993681	0.390442724	0.350432211	COX1	1	1
GO:0046503	GO:0046503	glycerolipid catabolic process	1/36	24/6338	0.127993681	0.390442724	0.350432211	PRDX6	1	1
GO:1901800	GO:1901800	positive regulation of proteasomal protein catabolic process	1/36	24/6338	0.127993681	0.390442724	0.350432211	CLU	1	1
GO:2001243	GO:2001243	negative regulation of intrinsic apoptotic signaling pathway	1/36	24/6338	0.127993681	0.390442724	0.350432211	CLU	1	1
GO:0006790	GO:0006790	sulfur compound metabolic process	2/36	110/6338	0.128640746	0.390442724	0.350432211	GSTM3/GSTA1	2	1
GO:0030029	GO:0030029	actin filament-based process	3/36	222/6338	0.130470802	0.390442724	0.350432211	CAPZA3/TMSB10/TPM1	3	1
GO:0000422	GO:0000422	autophagy of mitochondrion	1/36	25/6338	0.132965526	0.390442724	0.350432211	SPATA18	1	1
GO:0032388	GO:0032388	positive regulation of intracellular transport	1/36	25/6338	0.132965526	0.390442724	0.350432211	OAZ3	1	1
GO:0050764	GO:0050764	regulation of phagocytosis	1/36	25/6338	0.132965526	0.390442724	0.350432211	APOA1	1	1
GO:0061726	GO:0061726	mitochondrion disassembly	1/36	25/6338	0.132965526	0.390442724	0.350432211	SPATA18	1	1
GO:0070555	GO:0070555	response to interleukin-1	1/36	25/6338	0.132965526	0.390442724	0.350432211	NKX3-1	1	1
GO:0070830	GO:0070830	bicellular tight junction assembly	1/36	25/6338	0.132965526	0.390442724	0.350432211	CLDN11	1	1
GO:2000060	GO:2000060	positive regulation of ubiquitin-dependent protein catabolic process	1/36	25/6338	0.132965526	0.390442724	0.350432211	CLU	1	1
GO:2001021	GO:2001021	negative regulation of response to DNA damage stimulus	1/36	25/6338	0.132965526	0.390442724	0.350432211	CLU	1	1
GO:0051247	GO:0051247	positive regulation of protein metabolic process	4/36	349/6338	0.133882166	0.390442724	0.350432211	TNP1/OAZ3/CLU/NKX3-1	4	1
GO:0044257	GO:0044257	cellular protein catabolic process	3/36	226/6338	0.135628322	0.390442724	0.350432211	SPATA18/UBQLNL/CLU	3	1
GO:0043065	GO:0043065	positive regulation of apoptotic process	2/36	114/6338	0.136320973	0.390442724	0.350432211	CLU/NKX3-1	2	1
GO:0036294	GO:0036294	cellular response to decreased oxygen levels	1/36	26/6338	0.137909806	0.390442724	0.350432211	NKX3-1	1	1
GO:0042177	GO:0042177	negative regulation of protein catabolic process	1/36	26/6338	0.137909806	0.390442724	0.350432211	CST3	1	1
GO:0071456	GO:0071456	cellular response to hypoxia	1/36	26/6338	0.137909806	0.390442724	0.350432211	NKX3-1	1	1
GO:0120192	GO:0120192	tight junction assembly	1/36	26/6338	0.137909806	0.390442724	0.350432211	CLDN11	1	1
GO:0009896	GO:0009896	positive regulation of catabolic process	2/36	115/6338	0.138257468	0.390442724	0.350432211	OAZ3/CLU	2	1
GO:0033554	GO:0033554	cellular response to stress	5/36	487/6338	0.13874568	0.390442724	0.350432211	TNP1/GSTM3/SPATA18/CLU/NKX3-1	5	1
GO:0008015	GO:0008015	blood circulation	2/36	116/6338	0.140200276	0.390442724	0.350432211	COX1/TPM1	2	1
GO:0006869	GO:0006869	lipid transport	2/36	117/6338	0.142149269	0.390442724	0.350432211	APOA1/NKX3-1	2	1
GO:0006096	GO:0006096	glycolytic process	1/36	27/6338	0.142826671	0.390442724	0.350432211	PGAM2	1	1
GO:0006757	GO:0006757	ATP generation from ADP	1/36	27/6338	0.142826671	0.390442724	0.350432211	PGAM2	1	1
GO:0008630	GO:0008630	intrinsic apoptotic signaling pathway in response to DNA damage	1/36	27/6338	0.142826671	0.390442724	0.350432211	CLU	1	1
GO:0030518	GO:0030518	intracellular steroid hormone receptor signaling pathway	1/36	27/6338	0.142826671	0.390442724	0.350432211	NKX3-1	1	1
GO:0043297	GO:0043297	apical junction assembly	1/36	27/6338	0.142826671	0.390442724	0.350432211	CLDN11	1	1
GO:0050886	GO:0050886	endocrine process	1/36	27/6338	0.142826671	0.390442724	0.350432211	NKX3-1	1	1
GO:0043068	GO:0043068	positive regulation of programmed cell death	2/36	118/6338	0.14410432	0.390442724	0.350432211	CLU/NKX3-1	2	1
GO:0043242	GO:0043242	negative regulation of protein-containing complex disassembly	1/36	28/6338	0.147716266	0.390442724	0.350432211	CAPZA3	1	1
GO:0045931	GO:0045931	positive regulation of mitotic cell cycle	1/36	28/6338	0.147716266	0.390442724	0.350432211	NKX3-1	1	1
GO:0061053	GO:0061053	somite development	1/36	28/6338	0.147716266	0.390442724	0.350432211	NKX3-1	1	1
GO:0120193	GO:0120193	tight junction organization	1/36	28/6338	0.147716266	0.390442724	0.350432211	CLDN11	1	1
GO:0120254	GO:0120254	olefinic compound metabolic process	1/36	28/6338	0.147716266	0.390442724	0.350432211	GPX4	1	1
GO:1901879	GO:1901879	regulation of protein depolymerization	1/36	28/6338	0.147716266	0.390442724	0.350432211	CAPZA3	1	1
GO:1903052	GO:1903052	positive regulation of proteolysis involved in cellular protein catabolic process	1/36	28/6338	0.147716266	0.390442724	0.350432211	CLU	1	1
GO:1903313	GO:1903313	positive regulation of mRNA metabolic process	1/36	28/6338	0.147716266	0.390442724	0.350432211	PRDX6	1	1
GO:0060627	GO:0060627	regulation of vesicle-mediated transport	2/36	120/6338	0.148032092	0.390442724	0.350432211	APOA1/CLU	2	1
GO:0034763	GO:0034763	negative regulation of transmembrane transport	1/36	29/6338	0.152578741	0.393835725	0.353477515	OAZ3	1	1
GO:0035282	GO:0035282	segmentation	1/36	29/6338	0.152578741	0.393835725	0.353477515	NKX3-1	1	1
GO:0043401	GO:0043401	steroid hormone mediated signaling pathway	1/36	29/6338	0.152578741	0.393835725	0.353477515	NKX3-1	1	1
GO:0060048	GO:0060048	cardiac muscle contraction	1/36	29/6338	0.152578741	0.393835725	0.353477515	TPM1	1	1
GO:0071453	GO:0071453	cellular response to oxygen levels	1/36	29/6338	0.152578741	0.393835725	0.353477515	NKX3-1	1	1
GO:0007017	GO:0007017	microtubule-based process	3/36	240/6338	0.154232715	0.394219435	0.353821904	TNP1/TPPP2/SMCP	3	1
GO:0003013	GO:0003013	circulatory system process	2/36	124/6338	0.155954858	0.394219435	0.353821904	COX1/TPM1	2	1
GO:0006165	GO:0006165	nucleoside diphosphate phosphorylation	1/36	30/6338	0.15741424	0.394219435	0.353821904	PGAM2	1	1
GO:0006690	GO:0006690	icosanoid metabolic process	1/36	30/6338	0.15741424	0.394219435	0.353821904	GPX4	1	1
GO:0046939	GO:0046939	nucleotide phosphorylation	1/36	30/6338	0.15741424	0.394219435	0.353821904	PGAM2	1	1
GO:0051781	GO:0051781	positive regulation of cell division	1/36	30/6338	0.15741424	0.394219435	0.353821904	NKX3-1	1	1
GO:2000242	GO:2000242	negative regulation of reproductive process	1/36	30/6338	0.15741424	0.394219435	0.353821904	NKX3-1	1	1
GO:0010942	GO:0010942	positive regulation of cell death	2/36	125/6338	0.157948846	0.394219435	0.353821904	CLU/NKX3-1	2	1
GO:0009135	GO:0009135	purine nucleoside diphosphate metabolic process	1/36	31/6338	0.16222291	0.395091281	0.354604408	PGAM2	1	1
GO:0009179	GO:0009179	purine ribonucleoside diphosphate metabolic process	1/36	31/6338	0.16222291	0.395091281	0.354604408	PGAM2	1	1
GO:0009185	GO:0009185	ribonucleoside diphosphate metabolic process	1/36	31/6338	0.16222291	0.395091281	0.354604408	PGAM2	1	1
GO:0014065	GO:0014065	phosphatidylinositol 3-kinase signaling	1/36	31/6338	0.16222291	0.395091281	0.354604408	NKX3-1	1	1
GO:0033559	GO:0033559	unsaturated fatty acid metabolic process	1/36	31/6338	0.16222291	0.395091281	0.354604408	GPX4	1	1
GO:0046031	GO:0046031	ADP metabolic process	1/36	31/6338	0.16222291	0.395091281	0.354604408	PGAM2	1	1
GO:0006986	GO:0006986	response to unfolded protein	1/36	32/6338	0.167004894	0.400281572	0.359262826	TMBIM6	1	1
GO:0009636	GO:0009636	response to toxic substance	1/36	32/6338	0.167004894	0.400281572	0.359262826	GSTM3	1	1
GO:0032434	GO:0032434	regulation of proteasomal ubiquitin-dependent protein catabolic process	1/36	32/6338	0.167004894	0.400281572	0.359262826	CLU	1	1
GO:1901654	GO:1901654	response to ketone	1/36	32/6338	0.167004894	0.400281572	0.359262826	NKX3-1	1	1
GO:0007272	GO:0007272	ensheathment of neurons	1/36	33/6338	0.171760337	0.403786314	0.36240842	CLDN11	1	1
GO:0008366	GO:0008366	axon ensheathment	1/36	33/6338	0.171760337	0.403786314	0.36240842	CLDN11	1	1
GO:1903364	GO:1903364	positive regulation of cellular protein catabolic process	1/36	33/6338	0.171760337	0.403786314	0.36240842	CLU	1	1
GO:0044057	GO:0044057	regulation of system process	2/36	132/6338	0.172042541	0.403786314	0.36240842	COX1/NKX3-1	2	1
GO:0010876	GO:0010876	lipid localization	2/36	133/6338	0.174073957	0.403786314	0.36240842	APOA1/NKX3-1	2	1
GO:0006914	GO:0006914	autophagy	2/36	134/6338	0.176109547	0.403786314	0.36240842	TMBIM6/SPATA18	2	1
GO:0061919	GO:0061919	process utilizing autophagic mechanism	2/36	134/6338	0.176109547	0.403786314	0.36240842	TMBIM6/SPATA18	2	1
GO:0006090	GO:0006090	pyruvate metabolic process	1/36	34/6338	0.176489382	0.403786314	0.36240842	PGAM2	1	1
GO:0009132	GO:0009132	nucleoside diphosphate metabolic process	1/36	34/6338	0.176489382	0.403786314	0.36240842	PGAM2	1	1
GO:0015918	GO:0015918	sterol transport	1/36	34/6338	0.176489382	0.403786314	0.36240842	APOA1	1	1
GO:0030301	GO:0030301	cholesterol transport	1/36	34/6338	0.176489382	0.403786314	0.36240842	APOA1	1	1
GO:0046887	GO:0046887	positive regulation of hormone secretion	1/36	34/6338	0.176489382	0.403786314	0.36240842	NKX3-1	1	1
GO:0097190	GO:0097190	apoptotic signaling pathway	2/36	135/6338	0.178149202	0.406045729	0.364436302	CLU/NKX3-1	2	1
GO:0015748	GO:0015748	organophosphate ester transport	1/36	35/6338	0.181192171	0.409887908	0.367884755	APOA1	1	1
GO:0048024	GO:0048024	regulation of mRNA splicing, via spliceosome	1/36	35/6338	0.181192171	0.409887908	0.367884755	PRDX6	1	1
GO:0006352	GO:0006352	DNA-templated transcription, initiation	1/36	36/6338	0.185868846	0.414261192	0.371809888	TAF7L	1	1
GO:0030100	GO:0030100	regulation of endocytosis	1/36	36/6338	0.185868846	0.414261192	0.371809888	CLU	1	1
GO:0033157	GO:0033157	regulation of intracellular protein transport	1/36	36/6338	0.185868846	0.414261192	0.371809888	OAZ3	1	1
GO:0042310	GO:0042310	vasoconstriction	1/36	36/6338	0.185868846	0.414261192	0.371809888	COX1	1	1
GO:0030162	GO:0030162	regulation of proteolysis	2/36	140/6338	0.188404736	0.41836934	0.375497055	TNP1/CLU	2	1
GO:0080135	GO:0080135	regulation of cellular response to stress	2/36	141/6338	0.190466563	0.421398549	0.378215846	CLU/NKX3-1	2	1
GO:0051493	GO:0051493	regulation of cytoskeleton organization	2/36	142/6338	0.192531724	0.424412997	0.380921389	CAPZA3/TMSB10	2	1
GO:0051261	GO:0051261	protein depolymerization	1/36	38/6338	0.195144416	0.4286081	0.3846866	CAPZA3	1	1
GO:0051049	GO:0051049	regulation of transport	4/36	407/6338	0.197777776	0.429991621	0.385928346	APOA1/OAZ3/CLU/NKX3-1	4	1
GO:0022612	GO:0022612	gland morphogenesis	1/36	39/6338	0.199743591	0.429991621	0.385928346	NKX3-1	1	1
GO:0043244	GO:0043244	regulation of protein-containing complex disassembly	1/36	39/6338	0.199743591	0.429991621	0.385928346	CAPZA3	1	1
GO:1903008	GO:1903008	organelle disassembly	1/36	39/6338	0.199743591	0.429991621	0.385928346	SPATA18	1	1
GO:2000058	GO:2000058	regulation of ubiquitin-dependent protein catabolic process	1/36	39/6338	0.199743591	0.429991621	0.385928346	CLU	1	1
GO:0008360	GO:0008360	regulation of cell shape	1/36	40/6338	0.204317211	0.429991621	0.385928346	PLEKHO1	1	1
GO:0014902	GO:0014902	myotube differentiation	1/36	40/6338	0.204317211	0.429991621	0.385928346	PLEKHO1	1	1
GO:0043488	GO:0043488	regulation of mRNA stability	1/36	40/6338	0.204317211	0.429991621	0.385928346	CARHSP1	1	1
GO:0044706	GO:0044706	multi-multicellular organism process	1/36	40/6338	0.204317211	0.429991621	0.385928346	TNP2	1	1
GO:0050684	GO:0050684	regulation of mRNA processing	1/36	40/6338	0.204317211	0.429991621	0.385928346	PRDX6	1	1
GO:0061013	GO:0061013	regulation of mRNA catabolic process	1/36	40/6338	0.204317211	0.429991621	0.385928346	CARHSP1	1	1
GO:0061136	GO:0061136	regulation of proteasomal protein catabolic process	1/36	40/6338	0.204317211	0.429991621	0.385928346	CLU	1	1
GO:0006333	GO:0006333	chromatin assembly or disassembly	1/36	41/6338	0.208865413	0.43501624	0.390438069	TNP1	1	1
GO:0050680	GO:0050680	negative regulation of epithelial cell proliferation	1/36	41/6338	0.208865413	0.43501624	0.390438069	NKX3-1	1	1
GO:0051651	GO:0051651	maintenance of location in cell	1/36	41/6338	0.208865413	0.43501624	0.390438069	TMSB10	1	1
GO:0098662	GO:0098662	inorganic cation transmembrane transport	2/36	151/6338	0.211251951	0.43721998	0.39241598	COX1/ND5	2	1
GO:0007043	GO:0007043	cell-cell junction assembly	1/36	42/6338	0.213388336	0.43721998	0.39241598	CLDN11	1	1
GO:0048771	GO:0048771	tissue remodeling	1/36	42/6338	0.213388336	0.43721998	0.39241598	CST3	1	1
GO:0071383	GO:0071383	cellular response to steroid hormone stimulus	1/36	42/6338	0.213388336	0.43721998	0.39241598	NKX3-1	1	1
GO:0001666	GO:0001666	response to hypoxia	1/36	43/6338	0.217886116	0.43721998	0.39241598	NKX3-1	1	1
GO:0008203	GO:0008203	cholesterol metabolic process	1/36	43/6338	0.217886116	0.43721998	0.39241598	APOA1	1	1
GO:0008584	GO:0008584	male gonad development	1/36	43/6338	0.217886116	0.43721998	0.39241598	NKX3-1	1	1
GO:0034728	GO:0034728	nucleosome organization	1/36	43/6338	0.217886116	0.43721998	0.39241598	TNP1	1	1
GO:0043487	GO:0043487	regulation of RNA stability	1/36	43/6338	0.217886116	0.43721998	0.39241598	CARHSP1	1	1
GO:0046546	GO:0046546	development of primary male sexual characteristics	1/36	43/6338	0.217886116	0.43721998	0.39241598	NKX3-1	1	1
GO:0048015	GO:0048015	phosphatidylinositol-mediated signaling	1/36	43/6338	0.217886116	0.43721998	0.39241598	NKX3-1	1	1
GO:0003008	GO:0003008	system process	4/36	427/6338	0.22181218	0.437474815	0.392644701	COX1/PGAM2/NKX3-1/TPM1	4	1
GO:0016052	GO:0016052	carbohydrate catabolic process	1/36	44/6338	0.222358888	0.437474815	0.392644701	PGAM2	1	1
GO:0032273	GO:0032273	positive regulation of protein polymerization	1/36	44/6338	0.222358888	0.437474815	0.392644701	TPPP2	1	1
GO:0036293	GO:0036293	response to decreased oxygen levels	1/36	44/6338	0.222358888	0.437474815	0.392644701	NKX3-1	1	1
GO:0043624	GO:0043624	cellular protein complex disassembly	1/36	44/6338	0.222358888	0.437474815	0.392644701	CAPZA3	1	1
GO:0048017	GO:0048017	inositol lipid-mediated signaling	1/36	44/6338	0.222358888	0.437474815	0.392644701	NKX3-1	1	1
GO:1902652	GO:1902652	secondary alcohol metabolic process	1/36	45/6338	0.226806787	0.444776947	0.399198549	APOA1	1	1
GO:0032880	GO:0032880	regulation of protein localization	2/36	159/6338	0.228055914	0.445779198	0.400098095	OAZ3/NKX3-1	2	1
GO:0006915	GO:0006915	apoptotic process	4/36	434/6338	0.230419094	0.44894559	0.402940012	TMBIM6/FATE1/CLU/NKX3-1	4	1
GO:0016125	GO:0016125	sterol metabolic process	1/36	46/6338	0.231229949	0.449076814	0.403057789	APOA1	1	1
GO:0043484	GO:0043484	regulation of RNA splicing	1/36	47/6338	0.235628506	0.456152621	0.409408504	PRDX6	1	1
GO:0009755	GO:0009755	hormone-mediated signaling pathway	1/36	48/6338	0.240002592	0.457292005	0.41043113	NKX3-1	1	1
GO:0046434	GO:0046434	organophosphate catabolic process	1/36	48/6338	0.240002592	0.457292005	0.41043113	PRDX6	1	1
GO:0060047	GO:0060047	heart contraction	1/36	48/6338	0.240002592	0.457292005	0.41043113	TPM1	1	1
GO:0070482	GO:0070482	response to oxygen levels	1/36	48/6338	0.240002592	0.457292005	0.41043113	NKX3-1	1	1
GO:1903050	GO:1903050	regulation of proteolysis involved in cellular protein catabolic process	1/36	48/6338	0.240002592	0.457292005	0.41043113	CLU	1	1
GO:0098655	GO:0098655	cation transmembrane transport	2/36	166/6338	0.242848665	0.461215039	0.413952153	COX1/ND5	2	1
GO:0046661	GO:0046661	male sex differentiation	1/36	49/6338	0.244352339	0.461215039	0.413952153	NKX3-1	1	1
GO:0051092	GO:0051092	positive regulation of NF-kappaB transcription factor activity	1/36	49/6338	0.244352339	0.461215039	0.413952153	CLU	1	1
GO:0010628	GO:0010628	positive regulation of gene expression	3/36	304/6338	0.247734789	0.466008423	0.418254335	TNP1/NKX3-1/PRDX6	3	1
GO:0032386	GO:0032386	regulation of intracellular transport	1/36	50/6338	0.248677878	0.466008423	0.418254335	OAZ3	1	1
GO:0098660	GO:0098660	inorganic ion transmembrane transport	2/36	169/6338	0.249206491	0.466008423	0.418254335	COX1/ND5	2	1
GO:0055085	GO:0055085	transmembrane transport	3/36	306/6338	0.250817233	0.467082677	0.419218506	COX1/ND5/OAZ3	3	1
GO:0009725	GO:0009725	response to hormone	2/36	170/6338	0.251327599	0.467082677	0.419218506	GSTM3/NKX3-1	2	1
GO:0045216	GO:0045216	cell-cell junction organization	1/36	51/6338	0.25297934	0.468710189	0.420679239	CLDN11	1	1
GO:0042157	GO:0042157	lipoprotein metabolic process	1/36	52/6338	0.257256856	0.471660602	0.42332731	APOA1	1	1
GO:0043491	GO:0043491	protein kinase B signaling	1/36	52/6338	0.257256856	0.471660602	0.42332731	NKX3-1	1	1
GO:0071356	GO:0071356	cellular response to tumor necrosis factor	1/36	52/6338	0.257256856	0.471660602	0.42332731	NKX3-1	1	1
GO:0032787	GO:0032787	monocarboxylic acid metabolic process	2/36	173/6338	0.257695362	0.471660602	0.42332731	GPX4/PGAM2	2	1
GO:0003015	GO:0003015	heart process	1/36	53/6338	0.261510556	0.475760167	0.427006773	TPM1	1	1
GO:0048545	GO:0048545	response to steroid hormone	1/36	53/6338	0.261510556	0.475760167	0.427006773	NKX3-1	1	1
GO:0035150	GO:0035150	regulation of tube size	1/36	54/6338	0.265740567	0.476282796	0.427475845	COX1	1	1
GO:0035296	GO:0035296	regulation of tube diameter	1/36	54/6338	0.265740567	0.476282796	0.427475845	COX1	1	1
GO:0051222	GO:0051222	positive regulation of protein transport	1/36	54/6338	0.265740567	0.476282796	0.427475845	OAZ3	1	1
GO:0097746	GO:0097746	blood vessel diameter maintenance	1/36	54/6338	0.265740567	0.476282796	0.427475845	COX1	1	1
GO:2001234	GO:2001234	negative regulation of apoptotic signaling pathway	1/36	54/6338	0.265740567	0.476282796	0.427475845	CLU	1	1
GO:0007338	GO:0007338	single fertilization	1/36	55/6338	0.269947018	0.479552938	0.43041088	TNP2	1	1
GO:0030522	GO:0030522	intracellular receptor signaling pathway	1/36	55/6338	0.269947018	0.479552938	0.43041088	NKX3-1	1	1
GO:1901136	GO:1901136	carbohydrate derivative catabolic process	1/36	55/6338	0.269947018	0.479552938	0.43041088	CST3	1	1
GO:0048754	GO:0048754	branching morphogenesis of an epithelial tube	1/36	56/6338	0.274130037	0.485555842	0.435798639	NKX3-1	1	1
GO:0032270	GO:0032270	positive regulation of cellular protein metabolic process	3/36	322/6338	0.275693113	0.48689661	0.437002011	TNP1/CLU/NKX3-1	3	1
GO:1903362	GO:1903362	regulation of cellular protein catabolic process	1/36	57/6338	0.27828975	0.489779564	0.439589535	CLU	1	1
GO:0006511	GO:0006511	ubiquitin-dependent protein catabolic process	2/36	183/6338	0.278947301	0.489779564	0.439589535	UBQLNL/CLU	2	1
GO:0034612	GO:0034612	response to tumor necrosis factor	1/36	58/6338	0.282426284	0.493021605	0.44249935	NKX3-1	1	1
GO:1904951	GO:1904951	positive regulation of establishment of protein localization	1/36	58/6338	0.282426284	0.493021605	0.44249935	OAZ3	1	1
GO:0006338	GO:0006338	chromatin remodeling	1/36	59/6338	0.286539764	0.497697338	0.446695938	TNP1	1	1
GO:0019941	GO:0019941	modification-dependent protein catabolic process	2/36	187/6338	0.287448324	0.497697338	0.446695938	UBQLNL/CLU	2	1
GO:0006898	GO:0006898	receptor-mediated endocytosis	1/36	60/6338	0.290630315	0.497697338	0.446695938	CLU	1	1
GO:0031330	GO:0031330	negative regulation of cellular catabolic process	1/36	60/6338	0.290630315	0.497697338	0.446695938	CST3	1	1
GO:0051302	GO:0051302	regulation of cell division	1/36	60/6338	0.290630315	0.497697338	0.446695938	NKX3-1	1	1
GO:0072593	GO:0072593	reactive oxygen species metabolic process	1/36	60/6338	0.290630315	0.497697338	0.446695938	ND2	1	1
GO:0051172	GO:0051172	negative regulation of nitrogen compound metabolic process	4/36	482/6338	0.291561967	0.497697338	0.446695938	TNP1/CLU/CST3/NKX3-1	4	1
GO:0043632	GO:0043632	modification-dependent macromolecule catabolic process	2/36	189/6338	0.291696784	0.497697338	0.446695938	UBQLNL/CLU	2	1
GO:0016485	GO:0016485	protein processing	1/36	61/6338	0.29469806	0.499993339	0.448756656	TNP1	1	1
GO:1903522	GO:1903522	regulation of blood circulation	1/36	61/6338	0.29469806	0.499993339	0.448756656	COX1	1	1
GO:0003018	GO:0003018	vascular process in circulatory system	1/36	62/6338	0.298743125	0.505436548	0.453642074	COX1	1	1
GO:0006402	GO:0006402	mRNA catabolic process	1/36	63/6338	0.302765631	0.510811288	0.458466039	CARHSP1	1	1
GO:0006909	GO:0006909	phagocytosis	1/36	64/6338	0.306765701	0.514684675	0.461942502	APOA1	1	1
GO:0031334	GO:0031334	positive regulation of protein-containing complex assembly	1/36	64/6338	0.306765701	0.514684675	0.461942502	TPPP2	1	1
GO:0009566	GO:0009566	fertilization	1/36	65/6338	0.310743456	0.518478031	0.465347135	TNP2	1	1
GO:0032886	GO:0032886	regulation of microtubule-based process	1/36	65/6338	0.310743456	0.518478031	0.465347135	TPPP2	1	1
GO:0009952	GO:0009952	anterior/posterior pattern specification	1/36	67/6338	0.318632505	0.527271323	0.473239336	NKX3-1	1	1
GO:0061138	GO:0061138	morphogenesis of a branching epithelium	1/36	67/6338	0.318632505	0.527271323	0.473239336	NKX3-1	1	1
GO:0071824	GO:0071824	protein-DNA complex subunit organization	1/36	67/6338	0.318632505	0.527271323	0.473239336	TNP1	1	1
GO:0001822	GO:0001822	kidney development	1/36	68/6338	0.322544039	0.529183659	0.474955707	NKX3-1	1	1
GO:0046883	GO:0046883	regulation of hormone secretion	1/36	68/6338	0.322544039	0.529183659	0.474955707	NKX3-1	1	1
GO:1903532	GO:1903532	positive regulation of secretion by cell	1/36	68/6338	0.322544039	0.529183659	0.474955707	NKX3-1	1	1
GO:0008406	GO:0008406	gonad development	1/36	69/6338	0.326433738	0.529183659	0.474955707	NKX3-1	1	1
GO:0045137	GO:0045137	development of primary sexual characteristics	1/36	69/6338	0.326433738	0.529183659	0.474955707	NKX3-1	1	1
GO:0006457	GO:0006457	protein folding	1/36	70/6338	0.330301721	0.529183659	0.474955707	CLU	1	1
GO:0022604	GO:0022604	regulation of cell morphogenesis	1/36	70/6338	0.330301721	0.529183659	0.474955707	PLEKHO1	1	1
GO:0030198	GO:0030198	extracellular matrix organization	1/36	70/6338	0.330301721	0.529183659	0.474955707	CST3	1	1
GO:0043062	GO:0043062	extracellular structure organization	1/36	70/6338	0.330301721	0.529183659	0.474955707	CST3	1	1
GO:0044242	GO:0044242	cellular lipid catabolic process	1/36	70/6338	0.330301721	0.529183659	0.474955707	PRDX6	1	1
GO:0045229	GO:0045229	external encapsulating structure organization	1/36	70/6338	0.330301721	0.529183659	0.474955707	CST3	1	1
GO:0072001	GO:0072001	renal system development	1/36	70/6338	0.330301721	0.529183659	0.474955707	NKX3-1	1	1
GO:0009895	GO:0009895	negative regulation of catabolic process	1/36	71/6338	0.334148105	0.532520991	0.477951047	CST3	1	1
GO:0015850	GO:0015850	organic hydroxy compound transport	1/36	71/6338	0.334148105	0.532520991	0.477951047	APOA1	1	1
GO:0051235	GO:0051235	maintenance of location	1/36	72/6338	0.337973009	0.536138789	0.481198112	TMSB10	1	1
GO:2000145	GO:2000145	regulation of cell motility	2/36	211/6338	0.338193508	0.536138789	0.481198112	TPPP2/TMSB10	2	1
GO:0001763	GO:0001763	morphogenesis of a branching structure	1/36	73/6338	0.341776547	0.537148435	0.482104294	NKX3-1	1	1
GO:0045787	GO:0045787	positive regulation of cell cycle	1/36	73/6338	0.341776547	0.537148435	0.482104294	NKX3-1	1	1
GO:0051047	GO:0051047	positive regulation of secretion	1/36	73/6338	0.341776547	0.537148435	0.482104294	NKX3-1	1	1
GO:0051093	GO:0051093	negative regulation of developmental process	2/36	213/6338	0.342387661	0.537148435	0.482104294	CST3/NKX3-1	2	1
GO:0051603	GO:0051603	proteolysis involved in cellular protein catabolic process	2/36	216/6338	0.348665253	0.545579826	0.489671681	UBQLNL/CLU	2	1
GO:0022603	GO:0022603	regulation of anatomical structure morphogenesis	2/36	217/6338	0.350753962	0.547429957	0.49133222	PLEKHO1/CST3	2	1
GO:0034220	GO:0034220	ion transmembrane transport	2/36	218/6338	0.352840686	0.547855461	0.49171412	COX1/ND5	2	1
GO:0051248	GO:0051248	negative regulation of protein metabolic process	2/36	218/6338	0.352840686	0.547855461	0.49171412	CLU/CST3	2	1
GO:0006401	GO:0006401	RNA catabolic process	1/36	77/6338	0.356779363	0.551490617	0.494976765	CARHSP1	1	1
GO:0016071	GO:0016071	mRNA metabolic process	2/36	220/6338	0.357007999	0.551490617	0.494976765	CARHSP1/PRDX6	2	1
GO:1902533	GO:1902533	positive regulation of intracellular signal transduction	2/36	221/6338	0.359088501	0.553289425	0.496591241	CLU/NKX3-1	2	1
GO:0051604	GO:0051604	protein maturation	1/36	78/6338	0.360477804	0.553666938	0.496930068	TNP1	1	1
GO:0040012	GO:0040012	regulation of locomotion	2/36	222/6338	0.361166844	0.553666938	0.496930068	TPPP2/TMSB10	2	1
GO:0046879	GO:0046879	hormone secretion	1/36	79/6338	0.364155568	0.555429199	0.498511742	NKX3-1	1	1
GO:0060271	GO:0060271	cilium assembly	1/36	79/6338	0.364155568	0.555429199	0.498511742	SPATA6	1	1
GO:0051270	GO:0051270	regulation of cellular component movement	2/36	224/6338	0.365316882	0.555796969	0.498841825	TPPP2/TMSB10	2	1
GO:0001655	GO:0001655	urogenital system development	1/36	81/6338	0.371449509	0.563531864	0.505784088	NKX3-1	1	1
GO:0051241	GO:0051241	negative regulation of multicellular organismal process	2/36	228/6338	0.37358922	0.563531864	0.505784088	CST3/NKX3-1	2	1
GO:0007548	GO:0007548	sex differentiation	1/36	82/6338	0.375065909	0.563531864	0.505784088	NKX3-1	1	1
GO:0009914	GO:0009914	hormone transport	1/36	82/6338	0.375065909	0.563531864	0.505784088	NKX3-1	1	1
GO:0051146	GO:0051146	striated muscle cell differentiation	1/36	82/6338	0.375065909	0.563531864	0.505784088	PLEKHO1	1	1
GO:0007010	GO:0007010	cytoskeleton organization	3/36	387/6338	0.378522418	0.567313996	0.509178648	CAPZA3/TMSB10/TPM1	3	1
GO:0051130	GO:0051130	positive regulation of cellular component organization	2/36	233/6338	0.383874377	0.573911198	0.515099803	TPPP2/CLU	2	1
GO:0006508	GO:0006508	proteolysis	3/36	392/6338	0.386413806	0.57628133	0.517227056	TNP1/UBQLNL/CLU	3	1
GO:0044782	GO:0044782	cilium organization	1/36	87/6338	0.392846616	0.584431912	0.524542409	SPATA6	1	1
GO:0031331	GO:0031331	positive regulation of cellular catabolic process	1/36	91/6338	0.406716131	0.603578729	0.541727162	CLU	1	1
GO:1903827	GO:1903827	regulation of cellular protein localization	1/36	92/6338	0.410135087	0.604437555	0.54249798	OAZ3	1	1
GO:0010629	GO:0010629	negative regulation of gene expression	2/36	246/6338	0.410297016	0.604437555	0.54249798	CARHSP1/NKX3-1	2	1
GO:0045892	GO:0045892	negative regulation of transcription, DNA-templated	2/36	246/6338	0.410297016	0.604437555	0.54249798	TNP1/NKX3-1	2	1
GO:1902679	GO:1902679	negative regulation of RNA biosynthetic process	2/36	247/6338	0.412308951	0.604452929	0.542511778	TNP1/NKX3-1	2	1
GO:1903507	GO:1903507	negative regulation of nucleic acid-templated transcription	2/36	247/6338	0.412308951	0.604452929	0.542511778	TNP1/NKX3-1	2	1
GO:0006650	GO:0006650	glycerophospholipid metabolic process	1/36	94/6338	0.416915628	0.608253719	0.545923083	PRDX6	1	1
GO:0050678	GO:0050678	regulation of epithelial cell proliferation	1/36	94/6338	0.416915628	0.608253719	0.545923083	NKX3-1	1	1
GO:0008202	GO:0008202	steroid metabolic process	1/36	95/6338	0.420277422	0.610280176	0.54774188	APOA1	1	1
GO:0019725	GO:0019725	cellular homeostasis	2/36	251/6338	0.420325419	0.610280176	0.54774188	FATE1/PRDX6	2	1
GO:0060562	GO:0060562	epithelial tube morphogenesis	1/36	96/6338	0.423620368	0.613589214	0.550711825	NKX3-1	1	1
GO:0051223	GO:0051223	regulation of protein transport	1/36	97/6338	0.426944569	0.616924689	0.553705498	OAZ3	1	1
GO:0051051	GO:0051051	negative regulation of transport	1/36	99/6338	0.433537147	0.624955697	0.56091353	OAZ3	1	1
GO:0034329	GO:0034329	cell junction assembly	1/36	101/6338	0.440055965	0.632842388	0.567992035	CLDN11	1	1
GO:0003002	GO:0003002	regionalization	1/36	102/6338	0.443287966	0.634469031	0.569451989	NKX3-1	1	1
GO:0070201	GO:0070201	regulation of establishment of protein localization	1/36	102/6338	0.443287966	0.634469031	0.569451989	OAZ3	1	1
GO:0042692	GO:0042692	muscle cell differentiation	1/36	103/6338	0.446501826	0.636054488	0.570874976	PLEKHO1	1	1
GO:0071407	GO:0071407	cellular response to organic cyclic compound	1/36	103/6338	0.446501826	0.636054488	0.570874976	NKX3-1	1	1
GO:0007346	GO:0007346	regulation of mitotic cell cycle	1/36	104/6338	0.449697645	0.639099712	0.573608142	NKX3-1	1	1
GO:0048732	GO:0048732	gland development	1/36	105/6338	0.452875522	0.642105201	0.576305644	NKX3-1	1	1
GO:0006066	GO:0006066	alcohol metabolic process	1/36	107/6338	0.45917784	0.648597651	0.582132782	APOA1	1	1
GO:0006812	GO:0006812	cation transport	2/36	271/6338	0.459602309	0.648597651	0.582132782	COX1/ND5	2	1
GO:0051253	GO:0051253	negative regulation of RNA metabolic process	2/36	273/6338	0.463451431	0.652221278	0.585385079	TNP1/NKX3-1	2	1
GO:0016042	GO:0016042	lipid catabolic process	1/36	109/6338	0.465409554	0.652221278	0.585385079	PRDX6	1	1
GO:0043161	GO:0043161	proteasome-mediated ubiquitin-dependent protein catabolic process	1/36	109/6338	0.465409554	0.652221278	0.585385079	CLU	1	1
GO:0034655	GO:0034655	nucleobase-containing compound catabolic process	1/36	112/6338	0.474626427	0.663598059	0.595596028	CARHSP1	1	1
GO:0000375	GO:0000375	RNA splicing, via transesterification reactions	1/36	114/6338	0.48068498	0.667433858	0.599038754	PRDX6	1	1
GO:0000377	GO:0000377	RNA splicing, via transesterification reactions with bulged adenosine as nucleophile	1/36	114/6338	0.48068498	0.667433858	0.599038754	PRDX6	1	1
GO:0000398	GO:0000398	mRNA splicing, via spliceosome	1/36	114/6338	0.48068498	0.667433858	0.599038754	PRDX6	1	1
GO:0033043	GO:0033043	regulation of organelle organization	2/36	283/6338	0.482468961	0.668374432	0.599882942	CAPZA3/TMSB10	2	1
GO:0006631	GO:0006631	fatty acid metabolic process	1/36	115/6338	0.483688731	0.668530877	0.600023356	GPX4	1	1
GO:0080134	GO:0080134	regulation of response to stress	2/36	286/6338	0.488098278	0.672149926	0.603271544	CLU/NKX3-1	2	1
GO:0050673	GO:0050673	epithelial cell proliferation	1/36	117/6338	0.489645641	0.672149926	0.603271544	NKX3-1	1	1
GO:0071396	GO:0071396	cellular response to lipid	1/36	117/6338	0.489645641	0.672149926	0.603271544	NKX3-1	1	1
GO:0007389	GO:0007389	pattern specification process	1/36	118/6338	0.492598986	0.67467072	0.60553402	NKX3-1	1	1
GO:0006629	GO:0006629	lipid metabolic process	3/36	466/6338	0.499831841	0.68146865	0.611635334	APOA1/GPX4/PRDX6	3	1
GO:0006897	GO:0006897	endocytosis	1/36	121/6338	0.501359672	0.68146865	0.611635334	CLU	1	1
GO:0009968	GO:0009968	negative regulation of signal transduction	2/36	294/6338	0.502933257	0.68146865	0.611635334	CLU/NKX3-1	2	1
GO:0120031	GO:0120031	plasma membrane bounded cell projection assembly	1/36	122/6338	0.504247085	0.68146865	0.611635334	SPATA6	1	1
GO:0048646	GO:0048646	anatomical structure formation involved in morphogenesis	2/36	295/6338	0.504769302	0.68146865	0.611635334	PLEKHO1/NKX3-1	2	1
GO:0007507	GO:0007507	heart development	1/36	123/6338	0.507118241	0.68146865	0.611635334	NKX3-1	1	1
GO:0023061	GO:0023061	signal release	1/36	123/6338	0.507118241	0.68146865	0.611635334	NKX3-1	1	1
GO:0045934	GO:0045934	negative regulation of nucleobase-containing compound metabolic process	2/36	297/6338	0.508429016	0.68146865	0.611635334	TNP1/NKX3-1	2	1
GO:0010498	GO:0010498	proteasomal protein catabolic process	1/36	124/6338	0.509973228	0.68146865	0.611635334	CLU	1	1
GO:0044270	GO:0044270	cellular nitrogen compound catabolic process	1/36	124/6338	0.509973228	0.68146865	0.611635334	CARHSP1	1	1
GO:0046700	GO:0046700	heterocycle catabolic process	1/36	124/6338	0.509973228	0.68146865	0.611635334	CARHSP1	1	1
GO:0030031	GO:0030031	cell projection assembly	1/36	125/6338	0.512812135	0.681579743	0.611735043	SPATA6	1	1
GO:0048608	GO:0048608	reproductive structure development	1/36	126/6338	0.515635048	0.681579743	0.611735043	NKX3-1	1	1
GO:0061458	GO:0061458	reproductive system development	1/36	126/6338	0.515635048	0.681579743	0.611735043	NKX3-1	1	1
GO:1902532	GO:1902532	negative regulation of intracellular signal transduction	1/36	126/6338	0.515635048	0.681579743	0.611735043	CLU	1	1
GO:0019752	GO:0019752	carboxylic acid metabolic process	2/36	301/6338	0.515698581	0.681579743	0.611735043	GPX4/PGAM2	2	1
GO:2000113	GO:2000113	negative regulation of cellular macromolecule biosynthetic process	2/36	304/6338	0.521106729	0.682114783	0.612215255	TNP1/NKX3-1	2	1
GO:0009150	GO:0009150	purine ribonucleotide metabolic process	1/36	128/6338	0.521233248	0.682114783	0.612215255	PGAM2	1	1
GO:0034762	GO:0034762	regulation of transmembrane transport	1/36	128/6338	0.521233248	0.682114783	0.612215255	OAZ3	1	1
GO:0046486	GO:0046486	glycerolipid metabolic process	1/36	128/6338	0.521233248	0.682114783	0.612215255	PRDX6	1	1
GO:0010558	GO:0010558	negative regulation of macromolecule biosynthetic process	2/36	305/6338	0.522900997	0.682114783	0.612215255	TNP1/NKX3-1	2	1
GO:0043436	GO:0043436	oxoacid metabolic process	2/36	305/6338	0.522900997	0.682114783	0.612215255	GPX4/PGAM2	2	1
GO:0006874	GO:0006874	cellular calcium ion homeostasis	1/36	129/6338	0.524008707	0.682114783	0.612215255	FATE1	1	1
GO:0019439	GO:0019439	aromatic compound catabolic process	1/36	130/6338	0.526768521	0.68276435	0.612798257	CARHSP1	1	1
GO:0055074	GO:0055074	calcium ion homeostasis	1/36	130/6338	0.526768521	0.68276435	0.612798257	FATE1	1	1
GO:0006518	GO:0006518	peptide metabolic process	2/36	308/6338	0.528258299	0.68322915	0.613215427	GSTM3/GSTA1	2	1
GO:0044089	GO:0044089	positive regulation of cellular component biogenesis	1/36	131/6338	0.529512776	0.683388284	0.613358254	TPPP2	1	1
GO:0032870	GO:0032870	cellular response to hormone stimulus	1/36	132/6338	0.532241557	0.685445416	0.615204582	NKX3-1	1	1
GO:0009259	GO:0009259	ribonucleotide metabolic process	1/36	133/6338	0.534954947	0.686510091	0.616160155	PGAM2	1	1
GO:0006082	GO:0006082	organic acid metabolic process	2/36	312/6338	0.535341478	0.686510091	0.616160155	GPX4/PGAM2	2	1
GO:0006163	GO:0006163	purine nucleotide metabolic process	1/36	134/6338	0.537653033	0.686972473	0.616575155	PGAM2	1	1
GO:0006644	GO:0006644	phospholipid metabolic process	1/36	135/6338	0.540335898	0.686972473	0.616575155	PRDX6	1	1
GO:0002009	GO:0002009	morphogenesis of an epithelium	1/36	136/6338	0.543003624	0.686972473	0.616575155	NKX3-1	1	1
GO:0009100	GO:0009100	glycoprotein metabolic process	1/36	136/6338	0.543003624	0.686972473	0.616575155	CST3	1	1
GO:0019693	GO:0019693	ribose phosphate metabolic process	1/36	137/6338	0.545656296	0.686972473	0.616575155	PGAM2	1	1
GO:0010817	GO:0010817	regulation of hormone levels	1/36	138/6338	0.548293995	0.686972473	0.616575155	NKX3-1	1	1
GO:1901361	GO:1901361	organic cyclic compound catabolic process	1/36	138/6338	0.548293995	0.686972473	0.616575155	CARHSP1	1	1
GO:0019637	GO:0019637	organophosphate metabolic process	2/36	320/6338	0.54930023	0.686972473	0.616575155	PGAM2/PRDX6	2	1
GO:0048858	GO:0048858	cell projection morphogenesis	1/36	139/6338	0.550916804	0.686972473	0.616575155	PLEKHO1	1	1
GO:0072503	GO:0072503	cellular divalent inorganic cation homeostasis	1/36	139/6338	0.550916804	0.686972473	0.616575155	FATE1	1	1
GO:0120039	GO:0120039	plasma membrane bounded cell projection morphogenesis	1/36	139/6338	0.550916804	0.686972473	0.616575155	PLEKHO1	1	1
GO:0120036	GO:0120036	plasma membrane bounded cell projection organization	2/36	322/6338	0.552746272	0.686972473	0.616575155	SPATA6/PLEKHO1	2	1
GO:0060341	GO:0060341	regulation of cellular localization	1/36	140/6338	0.553524805	0.686972473	0.616575155	OAZ3	1	1
GO:0010648	GO:0010648	negative regulation of cell communication	2/36	323/6338	0.554462704	0.686972473	0.616575155	CLU/NKX3-1	2	1
GO:0032990	GO:0032990	cell part morphogenesis	1/36	141/6338	0.556118078	0.686972473	0.616575155	PLEKHO1	1	1
GO:0072507	GO:0072507	divalent inorganic cation homeostasis	1/36	141/6338	0.556118078	0.686972473	0.616575155	FATE1	1	1
GO:0072521	GO:0072521	purine-containing compound metabolic process	1/36	141/6338	0.556118078	0.686972473	0.616575155	PGAM2	1	1
GO:0023057	GO:0023057	negative regulation of signaling	2/36	324/6338	0.556174734	0.686972473	0.616575155	CLU/NKX3-1	2	1
GO:0031327	GO:0031327	negative regulation of cellular biosynthetic process	2/36	325/6338	0.557882356	0.687675394	0.617206044	TNP1/NKX3-1	2	1
GO:0010608	GO:0010608	posttranscriptional regulation of gene expression	1/36	143/6338	0.561260765	0.690430758	0.619679052	CARHSP1	1	1
GO:0009890	GO:0009890	negative regulation of biosynthetic process	2/36	330/6338	0.566354119	0.69528026	0.624031603	TNP1/NKX3-1	2	1
GO:0008380	GO:0008380	RNA splicing	1/36	146/6338	0.568866347	0.696947816	0.625528277	PRDX6	1	1
GO:0034330	GO:0034330	cell junction organization	1/36	147/6338	0.571372938	0.698601729	0.627012706	CLDN11	1	1
GO:0044255	GO:0044255	cellular lipid metabolic process	2/36	334/6338	0.57305157	0.699238683	0.627584388	GPX4/PRDX6	2	1
GO:0009967	GO:0009967	positive regulation of signal transduction	2/36	335/6338	0.574714784	0.699854293	0.628136914	CLU/NKX3-1	2	1
GO:0030030	GO:0030030	cell projection organization	2/36	337/6338	0.578027802	0.702008093	0.630070004	SPATA6/PLEKHO1	2	1
GO:1903530	GO:1903530	regulation of secretion by cell	1/36	150/6338	0.578807998	0.702008093	0.630070004	NKX3-1	1	1
GO:0009719	GO:0009719	response to endogenous stimulus	2/36	339/6338	0.581322911	0.703645368	0.631539499	GSTM3/NKX3-1	2	1
GO:0051301	GO:0051301	cell division	1/36	152/6338	0.583694883	0.705103419	0.632848136	NKX3-1	1	1
GO:0044093	GO:0044093	positive regulation of molecular function	2/36	342/6338	0.586231931	0.706754664	0.63433017	CLU/NKX3-1	2	1
GO:0006281	GO:0006281	DNA repair	1/36	160/6338	0.60269701	0.72196136	0.647978564	TNP1	1	1
GO:0061061	GO:0061061	muscle structure development	1/36	160/6338	0.60269701	0.72196136	0.647978564	PLEKHO1	1	1
GO:0009117	GO:0009117	nucleotide metabolic process	1/36	161/6338	0.605012145	0.72196136	0.647978564	PGAM2	1	1
GO:0051046	GO:0051046	regulation of secretion	1/36	161/6338	0.605012145	0.72196136	0.647978564	NKX3-1	1	1
GO:0006397	GO:0006397	mRNA processing	1/36	162/6338	0.607314163	0.72196136	0.647978564	PRDX6	1	1
GO:0008285	GO:0008285	negative regulation of cell population proliferation	1/36	162/6338	0.607314163	0.72196136	0.647978564	NKX3-1	1	1
GO:0048729	GO:0048729	tissue morphogenesis	1/36	162/6338	0.607314163	0.72196136	0.647978564	NKX3-1	1	1
GO:0006753	GO:0006753	nucleoside phosphate metabolic process	1/36	163/6338	0.609603135	0.72196136	0.647978564	PGAM2	1	1
GO:0014070	GO:0014070	response to organic cyclic compound	1/36	163/6338	0.609603135	0.72196136	0.647978564	NKX3-1	1	1
GO:0033993	GO:0033993	response to lipid	1/36	166/6338	0.616392492	0.727150518	0.652635965	NKX3-1	1	1
GO:1901615	GO:1901615	organic hydroxy compound metabolic process	1/36	166/6338	0.616392492	0.727150518	0.652635965	APOA1	1	1
GO:0007169	GO:0007169	transmembrane receptor protein tyrosine kinase signaling pathway	1/36	167/6338	0.618629996	0.72836748	0.653728219	NKX3-1	1	1
GO:0016477	GO:0016477	cell migration	2/36	365/6338	0.622519482	0.730100518	0.655283665	TMSB10/PLEKHO1	2	1
GO:0051254	GO:0051254	positive regulation of RNA metabolic process	2/36	365/6338	0.622519482	0.730100518	0.655283665	NKX3-1/PRDX6	2	1
GO:1901135	GO:1901135	carbohydrate derivative metabolic process	2/36	368/6338	0.627076309	0.732440949	0.65738426	PGAM2/CST3	2	1
GO:0006875	GO:0006875	cellular metal ion homeostasis	1/36	171/6338	0.627453802	0.732440949	0.65738426	FATE1	1	1
GO:0043009	GO:0043009	chordate embryonic development	1/36	172/6338	0.629628549	0.732440949	0.65738426	NKX3-1	1	1
GO:0001568	GO:0001568	blood vessel development	1/36	173/6338	0.631790951	0.732440949	0.65738426	NKX3-1	1	1
GO:0002252	GO:0002252	immune effector process	1/36	173/6338	0.631790951	0.732440949	0.65738426	CLU	1	1
GO:0032989	GO:0032989	cellular component morphogenesis	1/36	173/6338	0.631790951	0.732440949	0.65738426	PLEKHO1	1	1
GO:0051240	GO:0051240	positive regulation of multicellular organismal process	2/36	372/6338	0.633088778	0.732539505	0.657472717	COX1/NKX3-1	2	1
GO:0048585	GO:0048585	negative regulation of response to stimulus	2/36	373/6338	0.634580599	0.732861724	0.657761917	CLU/NKX3-1	2	1
GO:0009792	GO:0009792	embryo development ending in birth or egg hatching	1/36	175/6338	0.636078994	0.733190291	0.658056814	NKX3-1	1	1
GO:0010647	GO:0010647	positive regulation of cell communication	2/36	375/6338	0.637550694	0.733486894	0.658323023	CLU/NKX3-1	2	1
GO:0023056	GO:0023056	positive regulation of signaling	2/36	379/6338	0.643436751	0.738851326	0.663137736	CLU/NKX3-1	2	1
GO:0001934	GO:0001934	positive regulation of protein phosphorylation	1/36	180/6338	0.646587794	0.741060773	0.665120771	NKX3-1	1	1
GO:1902531	GO:1902531	regulation of intracellular signal transduction	2/36	384/6338	0.650692992	0.742963596	0.666828602	CLU/NKX3-1	2	1
GO:0001944	GO:0001944	vasculature development	1/36	182/6338	0.650708183	0.742963596	0.666828602	NKX3-1	1	1
GO:0016567	GO:0016567	protein ubiquitination	1/36	185/6338	0.656801327	0.748505664	0.671802748	ASB5	1	1
GO:0030003	GO:0030003	cellular cation homeostasis	1/36	187/6338	0.66080588	0.751651133	0.674625886	FATE1	1	1
GO:0006811	GO:0006811	ion transport	2/36	392/6338	0.662069578	0.75167298	0.674645494	COX1/ND5	2	1
GO:0006873	GO:0006873	cellular ion homeostasis	1/36	189/6338	0.66476499	0.753317174	0.6761212	FATE1	1	1
GO:0055086	GO:0055086	nucleobase-containing small molecule metabolic process	1/36	191/6338	0.668679157	0.755321424	0.677920065	PGAM2	1	1
GO:0045935	GO:0045935	positive regulation of nucleobase-containing compound metabolic process	2/36	397/6338	0.669034705	0.755321424	0.677920065	NKX3-1/PRDX6	2	1
GO:0030334	GO:0030334	regulation of cell migration	1/36	194/6338	0.674467225	0.759349972	0.681535789	TMSB10	1	1
GO:0043603	GO:0043603	cellular amide metabolic process	2/36	402/6338	0.675888687	0.759349972	0.681535789	GSTM3/GSTA1	2	1
GO:0042327	GO:0042327	positive regulation of phosphorylation	1/36	195/6338	0.676374644	0.759349972	0.681535789	NKX3-1	1	1
GO:0055065	GO:0055065	metal ion homeostasis	1/36	196/6338	0.678271195	0.760066422	0.682178821	FATE1	1	1
GO:0042127	GO:0042127	regulation of cell population proliferation	2/36	412/6338	0.689265476	0.769575139	0.690713134	CLU/NKX3-1	2	1
GO:0032446	GO:0032446	protein modification by small protein conjugation	1/36	202/6338	0.689425628	0.769575139	0.690713134	ASB5	1	1
GO:0016310	GO:0016310	phosphorylation	2/36	413/6338	0.690579015	0.769575139	0.690713134	PGAM2/NKX3-1	2	1
GO:0009628	GO:0009628	response to abiotic stimulus	1/36	204/6338	0.693059521	0.770917036	0.691917521	NKX3-1	1	1
GO:0010562	GO:0010562	positive regulation of phosphorus metabolic process	1/36	210/6338	0.703714919	0.779896901	0.699977177	NKX3-1	1	1
GO:0045937	GO:0045937	positive regulation of phosphate metabolic process	1/36	210/6338	0.703714919	0.779896901	0.699977177	NKX3-1	1	1
GO:0071345	GO:0071345	cellular response to cytokine stimulus	1/36	213/6338	0.70890688	0.782690105	0.702484148	NKX3-1	1	1
GO:0000278	GO:0000278	mitotic cell cycle	1/36	214/6338	0.710617795	0.782690105	0.702484148	NKX3-1	1	1
GO:0055080	GO:0055080	cation homeostasis	1/36	214/6338	0.710617795	0.782690105	0.702484148	FATE1	1	1
GO:0032940	GO:0032940	secretion by cell	1/36	215/6338	0.712318931	0.782690105	0.702484148	NKX3-1	1	1
GO:0034613	GO:0034613	cellular protein localization	2/36	431/6338	0.713481558	0.782690105	0.702484148	TMSB10/OAZ3	2	1
GO:0098771	GO:0098771	inorganic ion homeostasis	1/36	216/6338	0.714010344	0.782690105	0.702484148	FATE1	1	1
GO:0070727	GO:0070727	cellular macromolecule localization	2/36	433/6338	0.715940473	0.78338414	0.703107062	TMSB10/OAZ3	2	1
GO:0016192	GO:0016192	vesicle-mediated transport	2/36	436/6338	0.719597046	0.785723136	0.70520637	APOA1/CLU	2	1
GO:0005975	GO:0005975	carbohydrate metabolic process	1/36	220/6338	0.72067983	0.785723136	0.70520637	PGAM2	1	1
GO:0055082	GO:0055082	cellular chemical homeostasis	1/36	222/6338	0.723957619	0.787874598	0.707137362	FATE1	1	1
GO:0035239	GO:0035239	tube morphogenesis	1/36	225/6338	0.728804293	0.791722649	0.710591085	NKX3-1	1	1
GO:0050801	GO:0050801	ion homeostasis	1/36	226/6338	0.730401389	0.792033104	0.710869725	FATE1	1	1
GO:0140352	GO:0140352	export from cell	1/36	229/6338	0.735138005	0.794836756	0.713386074	NKX3-1	1	1
GO:0034097	GO:0034097	response to cytokine	1/36	230/6338	0.736698822	0.794836756	0.713386074	NKX3-1	1	1
GO:0070925	GO:0070925	organelle assembly	1/36	231/6338	0.738250695	0.794836756	0.713386074	SPATA6	1	1
GO:1901698	GO:1901698	response to nitrogen compound	1/36	231/6338	0.738250695	0.794836756	0.713386074	GSTM3	1	1
GO:0031401	GO:0031401	positive regulation of protein modification process	1/36	232/6338	0.739793675	0.795080746	0.713605062	NKX3-1	1	1
GO:0008284	GO:0008284	positive regulation of cell population proliferation	1/36	234/6338	0.742853149	0.796950803	0.715283485	NKX3-1	1	1
GO:0000902	GO:0000902	cell morphogenesis	1/36	236/6338	0.745877639	0.798776762	0.716922329	PLEKHO1	1	1
GO:0051726	GO:0051726	regulation of cell cycle	1/36	240/6338	0.751823213	0.803718975	0.72135809	NKX3-1	1	1
GO:0046903	GO:0046903	secretion	1/36	243/6338	0.756193419	0.805628932	0.723072324	NKX3-1	1	1
GO:0042592	GO:0042592	homeostatic process	2/36	468/6338	0.75627749	0.805628932	0.723072324	FATE1/PRDX6	2	1
GO:0070647	GO:0070647	protein modification by small protein conjugation or removal	1/36	245/6338	0.759065226	0.807174994	0.724459955	ASB5	1	1
GO:0006886	GO:0006886	intracellular protein transport	1/36	246/6338	0.76048877	0.807267517	0.724542996	OAZ3	1	1
GO:0006259	GO:0006259	DNA metabolic process	1/36	249/6338	0.764710512	0.80890569	0.726013298	TNP1	1	1
GO:0045944	GO:0045944	positive regulation of transcription by RNA polymerase II	1/36	249/6338	0.764710512	0.80890569	0.726013298	NKX3-1	1	1
GO:0007167	GO:0007167	enzyme linked receptor protein signaling pathway	1/36	252/6338	0.768859871	0.81187301	0.728676543	NKX3-1	1	1
GO:0009790	GO:0009790	embryo development	1/36	257/6338	0.775617885	0.817518683	0.733743677	NKX3-1	1	1
GO:0072359	GO:0072359	circulatory system development	1/36	258/6338	0.776946245	0.817518683	0.733743677	NKX3-1	1	1
GO:0009887	GO:0009887	animal organ morphogenesis	1/36	259/6338	0.778266958	0.817518683	0.733743677	NKX3-1	1	1
GO:0048584	GO:0048584	positive regulation of response to stimulus	2/36	493/6338	0.782094077	0.820112539	0.736071728	CLU/NKX3-1	2	1
GO:0060429	GO:0060429	epithelium development	1/36	265/6338	0.786033032	0.822814474	0.738496783	NKX3-1	1	1
GO:0035295	GO:0035295	tube development	1/36	267/6338	0.788562461	0.824034129	0.739591454	NKX3-1	1	1
GO:0001932	GO:0001932	regulation of protein phosphorylation	1/36	269/6338	0.791062809	0.825219234	0.740655116	NKX3-1	1	1
GO:0018193	GO:0018193	peptidyl-amino acid modification	1/36	301/6338	0.82736803	0.859711467	0.771612767	APOA1	1	1
GO:0042325	GO:0042325	regulation of phosphorylation	1/36	302/6338	0.828397473	0.859711467	0.771612767	NKX3-1	1	1
GO:0071495	GO:0071495	cellular response to endogenous stimulus	1/36	302/6338	0.828397473	0.859711467	0.771612767	NKX3-1	1	1
GO:0048878	GO:0048878	chemical homeostasis	1/36	327/6338	0.8522783	0.879833818	0.789673085	FATE1	1	1
GO:0007155	GO:0007155	cell adhesion	1/36	332/6338	0.85665061	0.879833818	0.789673085	CLDN11	1	1
GO:1901700	GO:1901700	response to oxygen-containing compound	1/36	332/6338	0.85665061	0.879833818	0.789673085	NKX3-1	1	1
GO:0045893	GO:0045893	positive regulation of transcription, DNA-templated	1/36	335/6338	0.859213325	0.879833818	0.789673085	NKX3-1	1	1
GO:1902680	GO:1902680	positive regulation of RNA biosynthetic process	1/36	335/6338	0.859213325	0.879833818	0.789673085	NKX3-1	1	1
GO:1903508	GO:1903508	positive regulation of nucleic acid-templated transcription	1/36	335/6338	0.859213325	0.879833818	0.789673085	NKX3-1	1	1
GO:0022610	GO:0022610	biological adhesion	1/36	336/6338	0.860057623	0.879833818	0.789673085	CLDN11	1	1
GO:0019220	GO:0019220	regulation of phosphate metabolic process	1/36	337/6338	0.860896998	0.879833818	0.789673085	NKX3-1	1	1
GO:0051174	GO:0051174	regulation of phosphorus metabolic process	1/36	337/6338	0.860896998	0.879833818	0.789673085	NKX3-1	1	1
GO:0006396	GO:0006396	RNA processing	1/36	341/6338	0.864205817	0.881723502	0.791369125	PRDX6	1	1
GO:0031399	GO:0031399	regulation of protein modification process	1/36	355/6338	0.875194901	0.891429545	0.800080543	NKX3-1	1	1
GO:0006468	GO:0006468	protein phosphorylation	1/36	361/6338	0.879635242	0.894443916	0.802786017	NKX3-1	1	1
GO:0007267	GO:0007267	cell-cell signaling	1/36	375/6338	0.889407068	0.902860284	0.81033992	NKX3-1	1	1
GO:0010557	GO:0010557	positive regulation of macromolecule biosynthetic process	1/36	385/6338	0.895910092	0.907935731	0.814895262	NKX3-1	1	1
GO:0046907	GO:0046907	intracellular transport	1/36	394/6338	0.901443832	0.912013525	0.818555185	OAZ3	1	1
GO:0007049	GO:0007049	cell cycle	1/36	408/6338	0.909487859	0.918184447	0.824093744	NKX3-1	1	1
GO:0031328	GO:0031328	positive regulation of cellular biosynthetic process	1/36	410/6338	0.910583583	0.918184447	0.824093744	NKX3-1	1	1
GO:0015031	GO:0015031	protein transport	1/36	416/6338	0.913793938	0.919885898	0.825620839	OAZ3	1	1
GO:0009891	GO:0009891	positive regulation of biosynthetic process	1/36	420/6338	0.915871619	0.920443357	0.826121173	NKX3-1	1	1
GO:0045184	GO:0045184	establishment of protein localization	1/36	437/6338	0.924171521	0.927086027	0.832083136	OAZ3	1	1
GO:0009888	GO:0009888	tissue development	1/36	440/6338	0.925551116	0.927086027	0.832083136	NKX3-1	1	1
GO:0006952	GO:0006952	defense response	1/36	478/6338	0.941047982	0.941047982	0.844614344	CST3	1	1
GO:0017148	GO:0017148	negative regulation of translation	2ÔÂ21ÈÕ	41/6338	0.007932671	0.32919095	0.312982907	PAIP2/FMR1	2	2
GO:0034249	GO:0034249	negative regulation of cellular amide metabolic process	2ÔÂ21ÈÕ	47/6338	0.010333473	0.32919095	0.312982907	PAIP2/FMR1	2	2
GO:0016572	GO:0016572	histone phosphorylation	1ÔÂ21ÈÕ	10/6338	0.032666653	0.32919095	0.312982907	FMR1	1	2
GO:0034377	GO:0034377	plasma lipoprotein particle assembly	1ÔÂ21ÈÕ	10/6338	0.032666653	0.32919095	0.312982907	SOAT1	1	2
GO:0042278	GO:0042278	purine nucleoside metabolic process	1ÔÂ21ÈÕ	10/6338	0.032666653	0.32919095	0.312982907	OARD1	1	2
GO:0044788	GO:0044788	modulation by host of viral process	1ÔÂ21ÈÕ	10/6338	0.032666653	0.32919095	0.312982907	FMR1	1	2
GO:0051489	GO:0051489	regulation of filopodium assembly	1ÔÂ21ÈÕ	10/6338	0.032666653	0.32919095	0.312982907	FMR1	1	2
GO:0065005	GO:0065005	protein-lipid complex assembly	1ÔÂ21ÈÕ	10/6338	0.032666653	0.32919095	0.312982907	SOAT1	1	2
GO:0010559	GO:0010559	regulation of glycoprotein biosynthetic process	1ÔÂ21ÈÕ	11/6338	0.03587683	0.32919095	0.312982907	SOAT1	1	2
GO:0039694	GO:0039694	viral RNA genome replication	1ÔÂ21ÈÕ	11/6338	0.03587683	0.32919095	0.312982907	FMR1	1	2
GO:0060147	GO:0060147	regulation of posttranscriptional gene silencing	1ÔÂ21ÈÕ	11/6338	0.03587683	0.32919095	0.312982907	FMR1	1	2
GO:0060964	GO:0060964	regulation of gene silencing by miRNA	1ÔÂ21ÈÕ	11/6338	0.03587683	0.32919095	0.312982907	FMR1	1	2
GO:0010677	GO:0010677	negative regulation of cellular carbohydrate metabolic process	1ÔÂ21ÈÕ	12/6338	0.03907686	0.32919095	0.312982907	FAM3C	1	2
GO:0019226	GO:0019226	transmission of nerve impulse	1ÔÂ21ÈÕ	12/6338	0.03907686	0.32919095	0.312982907	FMR1	1	2
GO:0046847	GO:0046847	filopodium assembly	1ÔÂ21ÈÕ	12/6338	0.03907686	0.32919095	0.312982907	FMR1	1	2
GO:0060966	GO:0060966	regulation of gene silencing by RNA	1ÔÂ21ÈÕ	12/6338	0.03907686	0.32919095	0.312982907	FMR1	1	2
GO:0071825	GO:0071825	protein-lipid complex subunit organization	1ÔÂ21ÈÕ	12/6338	0.03907686	0.32919095	0.312982907	SOAT1	1	2
GO:0071827	GO:0071827	plasma lipoprotein particle organization	1ÔÂ21ÈÕ	12/6338	0.03907686	0.32919095	0.312982907	SOAT1	1	2
GO:0098900	GO:0098900	regulation of action potential	1ÔÂ21ÈÕ	12/6338	0.03907686	0.32919095	0.312982907	FMR1	1	2
GO:0006111	GO:0006111	regulation of gluconeogenesis	1ÔÂ21ÈÕ	13/6338	0.042266772	0.32919095	0.312982907	FAM3C	1	2
GO:0045912	GO:0045912	negative regulation of carbohydrate metabolic process	1ÔÂ21ÈÕ	13/6338	0.042266772	0.32919095	0.312982907	FAM3C	1	2
GO:1902373	GO:1902373	negative regulation of mRNA catabolic process	1ÔÂ21ÈÕ	13/6338	0.042266772	0.32919095	0.312982907	FMR1	1	2
GO:19030181	GO:1903018	regulation of glycoprotein metabolic process	1ÔÂ21ÈÕ	13/6338	0.042266772	0.32919095	0.312982907	SOAT1	1	2
GO:2000573	GO:2000573	positive regulation of DNA biosynthetic process	1ÔÂ21ÈÕ	13/6338	0.042266772	0.32919095	0.312982907	RFC3	1	2
GO:0002504	GO:0002504	antigen processing and presentation of peptide or polysaccharide antigen via MHC class II	1ÔÂ21ÈÕ	14/6338	0.045446598	0.32919095	0.312982907	SLA-DQB1	1	2
GO:0098586	GO:0098586	cellular response to virus	1ÔÂ21ÈÕ	14/6338	0.045446598	0.32919095	0.312982907	FMR1	1	2
GO:0006417	GO:0006417	regulation of translation	2ÔÂ21ÈÕ	104/6338	0.045733091	0.32919095	0.312982907	PAIP2/FMR1	2	2
GO:0006412	GO:0006412	translation	3ÔÂ21ÈÕ	247/6338	0.046309899	0.32919095	0.312982907	RPS29/PAIP2/FMR1	3	2
GO:0048524	GO:0048524	positive regulation of viral process	1ÔÂ21ÈÕ	15/6338	0.048616367	0.32919095	0.312982907	FMR1	1	2
GO:0043043	GO:0043043	peptide biosynthetic process	3ÔÂ21ÈÕ	254/6338	0.049636075	0.32919095	0.312982907	RPS29/PAIP2/FMR1	3	2
GO:0000462	GO:0000462	maturation of SSU-rRNA from tricistronic rRNA transcript (SSU-rRNA, 5.8S rRNA, LSU-rRNA)	1ÔÂ21ÈÕ	16/6338	0.05177611	0.32919095	0.312982907	UTP6	1	2
GO:0031644	GO:0031644	regulation of nervous system process	1ÔÂ21ÈÕ	16/6338	0.05177611	0.32919095	0.312982907	FMR1	1	2
GO:0042982	GO:0042982	amyloid precursor protein metabolic process	1ÔÂ21ÈÕ	16/6338	0.05177611	0.32919095	0.312982907	SOAT1	1	2
GO:0060996	GO:0060996	dendritic spine development	1ÔÂ21ÈÕ	16/6338	0.05177611	0.32919095	0.312982907	FMR1	1	2
GO:1902369	GO:1902369	negative regulation of RNA catabolic process	1ÔÂ21ÈÕ	16/6338	0.05177611	0.32919095	0.312982907	FMR1	1	2
GO:00482591	GO:0048259	regulation of receptor-mediated endocytosis	1ÔÂ21ÈÕ	17/6338	0.054925858	0.32919095	0.312982907	FMR1	1	2
GO:0060968	GO:0060968	regulation of gene silencing	1ÔÂ21ÈÕ	17/6338	0.054925858	0.32919095	0.312982907	FMR1	1	2
GO:0006446	GO:0006446	regulation of translational initiation	1ÔÂ21ÈÕ	18/6338	0.058065639	0.32919095	0.312982907	PAIP2	1	2
GO:00333441	GO:0033344	cholesterol efflux	1ÔÂ21ÈÕ	18/6338	0.058065639	0.32919095	0.312982907	SOAT1	1	2
GO:20010221	GO:2001022	positive regulation of response to DNA damage stimulus	1ÔÂ21ÈÕ	18/6338	0.058065639	0.32919095	0.312982907	FMR1	1	2
GO:0034248	GO:0034248	regulation of cellular amide metabolic process	2ÔÂ21ÈÕ	120/6338	0.059074751	0.32919095	0.312982907	PAIP2/FMR1	2	2
GO:0006626	GO:0006626	protein targeting to mitochondrion	1ÔÂ21ÈÕ	19/6338	0.061195484	0.32919095	0.312982907	TOMM34	1	2
GO:0007193	GO:0007193	adenylate cyclase-inhibiting G protein-coupled receptor signaling pathway	1ÔÂ21ÈÕ	19/6338	0.061195484	0.32919095	0.312982907	INSL3	1	2
GO:00458071	GO:0045807	positive regulation of endocytosis	1ÔÂ21ÈÕ	19/6338	0.061195484	0.32919095	0.312982907	FMR1	1	2
GO:0097006	GO:0097006	regulation of plasma lipoprotein particle levels	1ÔÂ21ÈÕ	19/6338	0.061195484	0.32919095	0.312982907	SOAT1	1	2
GO:1903312	GO:1903312	negative regulation of mRNA metabolic process	1ÔÂ21ÈÕ	19/6338	0.061195484	0.32919095	0.312982907	FMR1	1	2
GO:2000278	GO:2000278	regulation of DNA biosynthetic process	1ÔÂ21ÈÕ	19/6338	0.061195484	0.32919095	0.312982907	RFC3	1	2
GO:0009116	GO:0009116	nucleoside metabolic process	1ÔÂ21ÈÕ	20/6338	0.064315423	0.32919095	0.312982907	OARD1	1	2
GO:0051851	GO:0051851	modulation by host of symbiont process	1ÔÂ21ÈÕ	20/6338	0.064315423	0.32919095	0.312982907	FMR1	1	2
GO:0000381	GO:0000381	regulation of alternative mRNA splicing, via spliceosome	1ÔÂ21ÈÕ	21/6338	0.067425486	0.32919095	0.312982907	FMR1	1	2
GO:0006094	GO:0006094	gluconeogenesis	1ÔÂ21ÈÕ	21/6338	0.067425486	0.32919095	0.312982907	FAM3C	1	2
GO:00063671	GO:0006367	transcription initiation from RNA polymerase II promoter	1ÔÂ21ÈÕ	21/6338	0.067425486	0.32919095	0.312982907	GTF2F2	1	2
GO:0031058	GO:0031058	positive regulation of histone modification	1ÔÂ21ÈÕ	21/6338	0.067425486	0.32919095	0.312982907	FMR1	1	2
GO:0042632	GO:0042632	cholesterol homeostasis	1ÔÂ21ÈÕ	21/6338	0.067425486	0.32919095	0.312982907	SOAT1	1	2
GO:0055092	GO:0055092	sterol homeostasis	1ÔÂ21ÈÕ	21/6338	0.067425486	0.32919095	0.312982907	SOAT1	1	2
GO:0006275	GO:0006275	regulation of DNA replication	1ÔÂ21ÈÕ	22/6338	0.070525702	0.32919095	0.312982907	RFC3	1	2
GO:0019319	GO:0019319	hexose biosynthetic process	1ÔÂ21ÈÕ	22/6338	0.070525702	0.32919095	0.312982907	FAM3C	1	2
GO:0035195	GO:0035195	gene silencing by miRNA	1ÔÂ21ÈÕ	22/6338	0.070525702	0.32919095	0.312982907	FMR1	1	2
GO:1901657	GO:1901657	glycosyl compound metabolic process	1ÔÂ21ÈÕ	22/6338	0.070525702	0.32919095	0.312982907	OARD1	1	2
GO:0030490	GO:0030490	maturation of SSU-rRNA	1ÔÂ21ÈÕ	23/6338	0.073616101	0.32919095	0.312982907	UTP6	1	2
GO:0046683	GO:0046683	response to organophosphorus	1ÔÂ21ÈÕ	23/6338	0.073616101	0.32919095	0.312982907	RFC3	1	2
GO:0072655	GO:0072655	establishment of protein localization to mitochondrion	1ÔÂ21ÈÕ	23/6338	0.073616101	0.32919095	0.312982907	TOMM34	1	2
GO:0016441	GO:0016441	posttranscriptional gene silencing	1ÔÂ21ÈÕ	24/6338	0.076696712	0.32919095	0.312982907	FMR1	1	2
GO:0035194	GO:0035194	post-transcriptional gene silencing by RNA	1ÔÂ21ÈÕ	24/6338	0.076696712	0.32919095	0.312982907	FMR1	1	2
GO:0051702	GO:0051702	biological process involved in interaction with symbiont	1ÔÂ21ÈÕ	24/6338	0.076696712	0.32919095	0.312982907	FMR1	1	2
GO:0051817	GO:0051817	modulation of process of other organism involved in symbiotic interaction	1ÔÂ21ÈÕ	24/6338	0.076696712	0.32919095	0.312982907	FMR1	1	2
GO:0070585	GO:0070585	protein localization to mitochondrion	1ÔÂ21ÈÕ	24/6338	0.076696712	0.32919095	0.312982907	TOMM34	1	2
GO:0043604	GO:0043604	amide biosynthetic process	3ÔÂ21ÈÕ	304/6338	0.076715943	0.32919095	0.312982907	RPS29/PAIP2/FMR1	3	2
GO:00065181	GO:0006518	peptide metabolic process	3ÔÂ21ÈÕ	308/6338	0.079123994	0.32919095	0.312982907	RPS29/PAIP2/FMR1	3	2
GO:0043255	GO:0043255	regulation of carbohydrate biosynthetic process	1ÔÂ21ÈÕ	25/6338	0.079767566	0.32919095	0.312982907	FAM3C	1	2
GO:0046364	GO:0046364	monosaccharide biosynthetic process	1ÔÂ21ÈÕ	25/6338	0.079767566	0.32919095	0.312982907	FAM3C	1	2
GO:0062014	GO:0062014	negative regulation of small molecule metabolic process	1ÔÂ21ÈÕ	25/6338	0.079767566	0.32919095	0.312982907	FAM3C	1	2
GO:1990830	GO:1990830	cellular response to leukemia inhibitory factor	1ÔÂ21ÈÕ	25/6338	0.079767566	0.32919095	0.312982907	CACYBP	1	2
GO:00106081	GO:0010608	posttranscriptional regulation of gene expression	2ÔÂ21ÈÕ	143/6338	0.080294467	0.32919095	0.312982907	PAIP2/FMR1	2	2
GO:0000380	GO:0000380	alternative mRNA splicing, via spliceosome	1ÔÂ21ÈÕ	26/6338	0.082828691	0.32919095	0.312982907	FMR1	1	2
GO:0001508	GO:0001508	action potential	1ÔÂ21ÈÕ	26/6338	0.082828691	0.32919095	0.312982907	FMR1	1	2
GO:0035821	GO:0035821	modulation of process of other organism	1ÔÂ21ÈÕ	26/6338	0.082828691	0.32919095	0.312982907	FMR1	1	2
GO:1990823	GO:1990823	response to leukemia inhibitory factor	1ÔÂ21ÈÕ	26/6338	0.082828691	0.32919095	0.312982907	CACYBP	1	2
GO:19026001	GO:1902600	proton transmembrane transport	1ÔÂ21ÈÕ	27/6338	0.085880116	0.336997924	0.320405497	ATP6V1G1	1	2
GO:0019915	GO:0019915	lipid storage	1ÔÂ21ÈÕ	28/6338	0.088921871	0.339243082	0.322540112	SOAT1	1	2
GO:00513011	GO:0051301	cell division	2ÔÂ21ÈÕ	152/6338	0.089171805	0.339243082	0.322540112	CKS2/CDCA7L	2	2
GO:00313271	GO:0031327	negative regulation of cellular biosynthetic process	3ÔÂ21ÈÕ	325/6338	0.089735267	0.339243082	0.322540112	PAIP2/FAM3C/FMR1	3	2
GO:0019079	GO:0019079	viral genome replication	1ÔÂ21ÈÕ	29/6338	0.091953986	0.339830018	0.323098149	FMR1	1	2
GO:00098901	GO:0009890	negative regulation of biosynthetic process	3ÔÂ21ÈÕ	330/6338	0.09296961	0.339830018	0.323098149	PAIP2/FAM3C/FMR1	3	2
GO:0045727	GO:0045727	positive regulation of translation	1ÔÂ21ÈÕ	30/6338	0.094976488	0.339830018	0.323098149	FMR1	1	2
GO:0006413	GO:0006413	translational initiation	1ÔÂ21ÈÕ	31/6338	0.097989407	0.339830018	0.323098149	PAIP2	1	2
GO:0010906	GO:0010906	regulation of glucose metabolic process	1ÔÂ21ÈÕ	31/6338	0.097989407	0.339830018	0.323098149	FAM3C	1	2
GO:0042274	GO:0042274	ribosomal small subunit biogenesis	1ÔÂ21ÈÕ	31/6338	0.097989407	0.339830018	0.323098149	UTP6	1	2
GO:0007127	GO:0007127	meiosis I	1ÔÂ21ÈÕ	32/6338	0.100992772	0.339830018	0.323098149	CKS2	1	2
GO:0031623	GO:0031623	receptor internalization	1ÔÂ21ÈÕ	32/6338	0.100992772	0.339830018	0.323098149	FMR1	1	2
GO:0035637	GO:0035637	multicellular organismal signaling	1ÔÂ21ÈÕ	32/6338	0.100992772	0.339830018	0.323098149	FMR1	1	2
GO:00159181	GO:0015918	sterol transport	1ÔÂ21ÈÕ	34/6338	0.106970954	0.339830018	0.323098149	SOAT1	1	2
GO:00303011	GO:0030301	cholesterol transport	1ÔÂ21ÈÕ	34/6338	0.106970954	0.339830018	0.323098149	SOAT1	1	2
GO:0061982	GO:0061982	meiosis I cell cycle process	1ÔÂ21ÈÕ	34/6338	0.106970954	0.339830018	0.323098149	CKS2	1	2
GO:0006261	GO:0006261	DNA-dependent DNA replication	1ÔÂ21ÈÕ	35/6338	0.109945829	0.339830018	0.323098149	RFC3	1	2
GO:0031047	GO:0031047	gene silencing by RNA	1ÔÂ21ÈÕ	35/6338	0.109945829	0.339830018	0.323098149	FMR1	1	2
GO:00480241	GO:0048024	regulation of mRNA splicing, via spliceosome	1ÔÂ21ÈÕ	35/6338	0.109945829	0.339830018	0.323098149	FMR1	1	2
GO:0051099	GO:0051099	positive regulation of binding	1ÔÂ21ÈÕ	35/6338	0.109945829	0.339830018	0.323098149	FMR1	1	2
GO:00063521	GO:0006352	DNA-templated transcription, initiation	1ÔÂ21ÈÕ	36/6338	0.112911264	0.339830018	0.323098149	GTF2F2	1	2
GO:0019882	GO:0019882	antigen processing and presentation	1ÔÂ21ÈÕ	36/6338	0.112911264	0.339830018	0.323098149	SLA-DQB1	1	2
GO:00301001	GO:0030100	regulation of endocytosis	1ÔÂ21ÈÕ	36/6338	0.112911264	0.339830018	0.323098149	FMR1	1	2
GO:0034250	GO:0034250	positive regulation of cellular amide metabolic process	1ÔÂ21ÈÕ	36/6338	0.112911264	0.339830018	0.323098149	FMR1	1	2
GO:0071897	GO:0071897	DNA biosynthetic process	1ÔÂ21ÈÕ	36/6338	0.112911264	0.339830018	0.323098149	RFC3	1	2
GO:0031056	GO:0031056	regulation of histone modification	1ÔÂ21ÈÕ	37/6338	0.115867288	0.344227272	0.3272789	FMR1	1	2
GO:0010675	GO:0010675	regulation of cellular carbohydrate metabolic process	1ÔÂ21ÈÕ	38/6338	0.118813929	0.344227272	0.3272789	FAM3C	1	2
GO:0055088	GO:0055088	lipid homeostasis	1ÔÂ21ÈÕ	38/6338	0.118813929	0.344227272	0.3272789	SOAT1	1	2
GO:1903900	GO:1903900	regulation of viral life cycle	1ÔÂ21ÈÕ	38/6338	0.118813929	0.344227272	0.3272789	FMR1	1	2
GO:00434881	GO:0043488	regulation of mRNA stability	1ÔÂ21ÈÕ	40/6338	0.124679177	0.347531837	0.330420762	FMR1	1	2
GO:00506841	GO:0050684	regulation of mRNA processing	1ÔÂ21ÈÕ	40/6338	0.124679177	0.347531837	0.330420762	FMR1	1	2
GO:0051054	GO:0051054	positive regulation of DNA metabolic process	1ÔÂ21ÈÕ	40/6338	0.124679177	0.347531837	0.330420762	RFC3	1	2
GO:00610131	GO:0061013	regulation of mRNA catabolic process	1ÔÂ21ÈÕ	40/6338	0.124679177	0.347531837	0.330420762	FMR1	1	2
GO:0060491	GO:0060491	regulation of cell projection assembly	1ÔÂ21ÈÕ	42/6338	0.130507232	0.347531837	0.330420762	FMR1	1	2
GO:0120032	GO:0120032	regulation of plasma membrane bounded cell projection assembly	1ÔÂ21ÈÕ	42/6338	0.130507232	0.347531837	0.330420762	FMR1	1	2
GO:00105571	GO:0010557	positive regulation of macromolecule biosynthetic process	3ÔÂ21ÈÕ	385/6338	0.131681234	0.347531837	0.330420762	FMR1/SOAT1/RFC3	3	2
GO:0006109	GO:0006109	regulation of carbohydrate metabolic process	1ÔÂ21ÈÕ	43/6338	0.133407383	0.347531837	0.330420762	FAM3C	1	2
GO:00082031	GO:0008203	cholesterol metabolic process	1ÔÂ21ÈÕ	43/6338	0.133407383	0.347531837	0.330420762	SOAT1	1	2
GO:0016358	GO:0016358	dendrite development	1ÔÂ21ÈÕ	43/6338	0.133407383	0.347531837	0.330420762	FMR1	1	2
GO:00434871	GO:0043487	regulation of RNA stability	1ÔÂ21ÈÕ	43/6338	0.133407383	0.347531837	0.330420762	FMR1	1	2
GO:0050792	GO:0050792	regulation of viral process	1ÔÂ21ÈÕ	43/6338	0.133407383	0.347531837	0.330420762	FMR1	1	2
GO:0002181	GO:0002181	cytoplasmic translation	1ÔÂ21ÈÕ	44/6338	0.136298319	0.349194041	0.332001125	RPS29	1	2
GO:0016458	GO:0016458	gene silencing	1ÔÂ21ÈÕ	44/6338	0.136298319	0.349194041	0.332001125	FMR1	1	2
GO:19026521	GO:1902652	secondary alcohol metabolic process	1ÔÂ21ÈÕ	45/6338	0.139180069	0.352290599	0.334945221	SOAT1	1	2
GO:0032269	GO:0032269	negative regulation of cellular protein metabolic process	2ÔÂ21ÈÕ	200/6338	0.140820744	0.352290599	0.334945221	PAIP2/FMR1	2	2
GO:00161251	GO:0016125	sterol metabolic process	1ÔÂ21ÈÕ	46/6338	0.142052661	0.352290599	0.334945221	SOAT1	1	2
GO:0043112	GO:0043112	receptor metabolic process	1ÔÂ21ÈÕ	46/6338	0.142052661	0.352290599	0.334945221	FMR1	1	2
GO:00436031	GO:0043603	cellular amide metabolic process	3ÔÂ21ÈÕ	402/6338	0.144703578	0.353732265	0.336315906	RPS29/PAIP2/FMR1	3	2
GO:00434841	GO:0043484	regulation of RNA splicing	1ÔÂ21ÈÕ	47/6338	0.144916121	0.353732265	0.336315906	FMR1	1	2
GO:00313281	GO:0031328	positive regulation of cellular biosynthetic process	3ÔÂ21ÈÕ	410/6338	0.150985874	0.365668913	0.347664841	FMR1/SOAT1/RFC3	3	2
GO:0044403	GO:0044403	biological process involved in symbiotic interaction	1ÔÂ21ÈÕ	50/6338	0.153451993	0.365923983	0.347907353	FMR1	1	2
GO:0140013	GO:0140013	meiotic nuclear division	1ÔÂ21ÈÕ	50/6338	0.153451993	0.365923983	0.347907353	CKS2	1	2
GO:00098911	GO:0009891	positive regulation of biosynthetic process	3ÔÂ21ÈÕ	420/6338	0.158969972	0.376188484	0.357666471	FMR1/SOAT1/RFC3	3	2
GO:00512481	GO:0051248	negative regulation of protein metabolic process	2ÔÂ21ÈÕ	218/6338	0.161642386	0.379614694	0.360923988	PAIP2/FMR1	2	2
GO:20010201	GO:2001020	regulation of response to DNA damage stimulus	1ÔÂ21ÈÕ	55/6338	0.167498385	0.390409771	0.371187558	FMR1	1	2
GO:0019058	GO:0019058	viral life cycle	1ÔÂ21ÈÕ	56/6338	0.170280899	0.393933423	0.37453772	FMR1	1	2
GO:0006006	GO:0006006	glucose metabolic process	1ÔÂ21ÈÕ	57/6338	0.173054554	0.394462587	0.37504083	FAM3C	1	2
GO:0030258	GO:0030258	lipid modification	1ÔÂ21ÈÕ	57/6338	0.173054554	0.394462587	0.37504083	SOAT1	1	2
GO:0006839	GO:0006839	mitochondrial transport	1ÔÂ21ÈÕ	59/6338	0.178575395	0.404075712	0.384180643	TOMM34	1	2
GO:00068981	GO:0006898	receptor-mediated endocytosis	1ÔÂ21ÈÕ	60/6338	0.181322635	0.40438861	0.384478135	FMR1	1	2
GO:00313301	GO:0031330	negative regulation of cellular catabolic process	1ÔÂ21ÈÕ	60/6338	0.181322635	0.40438861	0.384478135	FMR1	1	2
GO:00064021	GO:0006402	mRNA catabolic process	1ÔÂ21ÈÕ	63/6338	0.189511947	0.416657473	0.396142929	FMR1	1	2
GO:0006605	GO:0006605	protein targeting	1ÔÂ21ÈÕ	63/6338	0.189511947	0.416657473	0.396142929	TOMM34	1	2
GO:1903046	GO:1903046	meiotic cell cycle process	1ÔÂ21ÈÕ	64/6338	0.192224338	0.419644681	0.398983058	CKS2	1	2
GO:0016051	GO:0016051	carbohydrate biosynthetic process	1ÔÂ21ÈÕ	65/6338	0.194928082	0.419731693	0.399065786	FAM3C	1	2
GO:00106291	GO:0010629	negative regulation of gene expression	2ÔÂ21ÈÕ	246/6338	0.195111408	0.419731693	0.399065786	PAIP2/FMR1	2	2
GO:00069741	GO:0006974	cellular response to DNA damage stimulus	2ÔÂ21ÈÕ	247/6338	0.196326114	0.419731693	0.399065786	FMR1/OARD1	2	2
GO:0006260	GO:0006260	DNA replication	1ÔÂ21ÈÕ	68/6338	0.202987696	0.431001272	0.409780497	RFC3	1	2
GO:0051052	GO:0051052	regulation of DNA metabolic process	1ÔÂ21ÈÕ	69/6338	0.205657115	0.433698678	0.412345093	RFC3	1	2
GO:00098951	GO:0009895	negative regulation of catabolic process	1ÔÂ21ÈÕ	71/6338	0.210970431	0.436005557	0.41453839	FMR1	1	2
GO:00158501	GO:0015850	organic hydroxy compound transport	1ÔÂ21ÈÕ	71/6338	0.210970431	0.436005557	0.41453839	SOAT1	1	2
GO:0051098	GO:0051098	regulation of binding	1ÔÂ21ÈÕ	71/6338	0.210970431	0.436005557	0.41453839	FMR1	1	2
GO:00512351	GO:0051235	maintenance of location	1ÔÂ21ÈÕ	72/6338	0.213614378	0.438546075	0.416953823	SOAT1	1	2
GO:0051321	GO:0051321	meiotic cell cycle	1ÔÂ21ÈÕ	73/6338	0.216249887	0.441035954	0.419321111	CKS2	1	2
GO:0062012	GO:0062012	regulation of small molecule metabolic process	1ÔÂ21ÈÕ	76/6338	0.224106035	0.453416086	0.431091694	FAM3C	1	2
GO:00064011	GO:0006401	RNA catabolic process	1ÔÂ21ÈÕ	77/6338	0.226708043	0.453416086	0.431091694	FMR1	1	2
GO:0019318	GO:0019318	hexose metabolic process	1ÔÂ21ÈÕ	77/6338	0.226708043	0.453416086	0.431091694	FAM3C	1	2
GO:19033111	GO:1903311	regulation of mRNA metabolic process	1ÔÂ21ÈÕ	78/6338	0.229301739	0.455663712	0.433228657	FMR1	1	2
GO:0016032	GO:0016032	viral process	1ÔÂ21ÈÕ	79/6338	0.231887148	0.457131647	0.434624317	FMR1	1	2
GO:00069361	GO:0006936	muscle contraction	1ÔÂ21ÈÕ	80/6338	0.234464297	0.457131647	0.434624317	CALD1	1	2
GO:0007188	GO:0007188	adenylate cyclase-modulating G protein-coupled receptor signaling pathway	1ÔÂ21ÈÕ	80/6338	0.234464297	0.457131647	0.434624317	INSL3	1	2
GO:0006364	GO:0006364	rRNA processing	1ÔÂ21ÈÕ	82/6338	0.239593909	0.464213198	0.4413572	UTP6	1	2
GO:0016072	GO:0016072	rRNA metabolic process	1ÔÂ21ÈÕ	84/6338	0.244690775	0.468235434	0.445181398	UTP6	1	2
GO:0044262	GO:0044262	cellular carbohydrate metabolic process	1ÔÂ21ÈÕ	84/6338	0.244690775	0.468235434	0.445181398	FAM3C	1	2
GO:0042391	GO:0042391	regulation of membrane potential	1ÔÂ21ÈÕ	85/6338	0.247226991	0.470186302	0.447036213	FMR1	1	2
GO:0005996	GO:0005996	monosaccharide metabolic process	1ÔÂ21ÈÕ	87/6338	0.252275111	0.473971421	0.450634968	FAM3C	1	2
GO:0044772	GO:0044772	mitotic cell cycle phase transition	1ÔÂ21ÈÕ	87/6338	0.252275111	0.473971421	0.450634968	CKS2	1	2
GO:0018105	GO:0018105	peptidyl-serine phosphorylation	1ÔÂ21ÈÕ	88/6338	0.254787065	0.47580717	0.452380331	PKN1	1	2
GO:0018209	GO:0018209	peptidyl-serine modification	1ÔÂ21ÈÕ	92/6338	0.264754742	0.491460897	0.467263332	PKN1	1	2
GO:20001131	GO:2000113	negative regulation of cellular macromolecule biosynthetic process	2ÔÂ21ÈÕ	304/6338	0.266878218	0.491835109	0.467619119	PAIP2/FMR1	2	2
GO:00105581	GO:0010558	negative regulation of macromolecule biosynthetic process	2ÔÂ21ÈÕ	305/6338	0.268129462	0.491835109	0.467619119	PAIP2/FMR1	2	2
GO:00082021	GO:0008202	steroid metabolic process	1ÔÂ21ÈÕ	95/6338	0.272147034	0.496268121	0.471833867	SOAT1	1	2
GO:00442651	GO:0044265	cellular macromolecule catabolic process	2ÔÂ21ÈÕ	313/6338	0.278144088	0.50423782	0.47941117	FMR1/BAP1	2	2
GO:00030121	GO:0003012	muscle system process	1ÔÂ21ÈÕ	99/6338	0.281893374	0.508063638	0.48304862	CALD1	1	2
GO:00073461	GO:0007346	regulation of mitotic cell cycle	1ÔÂ21ÈÕ	104/6338	0.293901575	0.523617749	0.497836909	CKS2	1	2
GO:0072594	GO:0072594	establishment of protein localization to organelle	1ÔÂ21ÈÕ	104/6338	0.293901575	0.523617749	0.497836909	TOMM34	1	2
GO:00060661	GO:0006066	alcohol metabolic process	1ÔÂ21ÈÕ	107/6338	0.301014441	0.527076346	0.501125219	SOAT1	1	2
GO:0051347	GO:0051347	positive regulation of transferase activity	1ÔÂ21ÈÕ	107/6338	0.301014441	0.527076346	0.501125219	RFC3	1	2
GO:0016570	GO:0016570	histone modification	1ÔÂ21ÈÕ	108/6338	0.303370194	0.527076346	0.501125219	FMR1	1	2
GO:0044770	GO:0044770	cell cycle phase transition	1ÔÂ21ÈÕ	110/6338	0.308059036	0.527076346	0.501125219	CKS2	1	2
GO:0000280	GO:0000280	nuclear division	1ÔÂ21ÈÕ	112/6338	0.312717811	0.527076346	0.501125219	CKS2	1	2
GO:00346551	GO:0034655	nucleobase-containing compound catabolic process	1ÔÂ21ÈÕ	112/6338	0.312717811	0.527076346	0.501125219	FMR1	1	2
GO:0042254	GO:0042254	ribosome biogenesis	1ÔÂ21ÈÕ	112/6338	0.312717811	0.527076346	0.501125219	UTP6	1	2
GO:00063961	GO:0006396	RNA processing	2ÔÂ21ÈÕ	341/6338	0.313178229	0.527076346	0.501125219	FMR1/UTP6	2	2
GO:00440931	GO:0044093	positive regulation of molecular function	2ÔÂ21ÈÕ	342/6338	0.314426717	0.527076346	0.501125219	FMR1/RFC3	2	2
GO:00003751	GO:0000375	RNA splicing, via transesterification reactions	1ÔÂ21ÈÕ	114/6338	0.317346702	0.527076346	0.501125219	FMR1	1	2
GO:00003771	GO:0000377	RNA splicing, via transesterification reactions with bulged adenosine as nucleophile	1ÔÂ21ÈÕ	114/6338	0.317346702	0.527076346	0.501125219	FMR1	1	2
GO:00003981	GO:0000398	mRNA splicing, via spliceosome	1ÔÂ21ÈÕ	114/6338	0.317346702	0.527076346	0.501125219	FMR1	1	2
GO:0009615	GO:0009615	response to virus	1ÔÂ21ÈÕ	115/6338	0.319649999	0.527076346	0.501125219	FMR1	1	2
GO:0120035	GO:0120035	regulation of plasma membrane bounded cell projection organization	1ÔÂ21ÈÕ	116/6338	0.321945894	0.527076346	0.501125219	FMR1	1	2
GO:00512471	GO:0051247	positive regulation of protein metabolic process	2ÔÂ21ÈÕ	349/6338	0.323156925	0.527076346	0.501125219	FMR1/SOAT1	2	2
GO:00068691	GO:0006869	lipid transport	1ÔÂ21ÈÕ	117/6338	0.324234408	0.527076346	0.501125219	SOAT1	1	2
GO:0031344	GO:0031344	regulation of cell projection organization	1ÔÂ21ÈÕ	118/6338	0.326515565	0.527076346	0.501125219	FMR1	1	2
GO:00606271	GO:0060627	regulation of vesicle-mediated transport	1ÔÂ21ÈÕ	120/6338	0.331055896	0.527076346	0.501125219	FMR1	1	2
GO:00068971	GO:0006897	endocytosis	1ÔÂ21ÈÕ	121/6338	0.333315116	0.527076346	0.501125219	FMR1	1	2
GO:0009101	GO:0009101	glycoprotein biosynthetic process	1ÔÂ21ÈÕ	122/6338	0.335567067	0.527076346	0.501125219	SOAT1	1	2
GO:0048285	GO:0048285	organelle fission	1ÔÂ21ÈÕ	122/6338	0.335567067	0.527076346	0.501125219	CKS2	1	2
GO:01200311	GO:0120031	plasma membrane bounded cell projection assembly	1ÔÂ21ÈÕ	122/6338	0.335567067	0.527076346	0.501125219	FMR1	1	2
GO:00075071	GO:0007507	heart development	1ÔÂ21ÈÕ	123/6338	0.337811773	0.527076346	0.501125219	CACYBP	1	2
GO:00064681	GO:0006468	protein phosphorylation	2ÔÂ21ÈÕ	361/6338	0.338077257	0.527076346	0.501125219	FMR1/PKN1	2	2
GO:00442701	GO:0044270	cellular nitrogen compound catabolic process	1ÔÂ21ÈÕ	124/6338	0.340049256	0.527076346	0.501125219	FMR1	1	2
GO:00467001	GO:0046700	heterocycle catabolic process	1ÔÂ21ÈÕ	124/6338	0.340049256	0.527076346	0.501125219	FMR1	1	2
GO:00300311	GO:0030031	cell projection assembly	1ÔÂ21ÈÕ	125/6338	0.342279536	0.527893812	0.501902436	FMR1	1	2
GO:00090571	GO:0009057	macromolecule catabolic process	2ÔÂ21ÈÕ	368/6338	0.346748108	0.529516815	0.503445529	FMR1/BAP1	2	2
GO:19011351	GO:1901135	carbohydrate derivative metabolic process	2ÔÂ21ÈÕ	368/6338	0.346748108	0.529516815	0.503445529	SOAT1/OARD1	2	2
GO:00194391	GO:0019439	aromatic compound catabolic process	1ÔÂ21ÈÕ	130/6338	0.353323688	0.536337501	0.509930391	FMR1	1	2
GO:0002250	GO:0002250	adaptive immune response	1ÔÂ21ÈÕ	132/6338	0.357691705	0.536337501	0.509930391	SLA-DQB1	1	2
GO:00440571	GO:0044057	regulation of system process	1ÔÂ21ÈÕ	132/6338	0.357691705	0.536337501	0.509930391	FMR1	1	2
GO:00070051	GO:0007005	mitochondrion organization	1ÔÂ21ÈÕ	133/6338	0.359865162	0.536337501	0.509930391	TOMM34	1	2
GO:00108761	GO:0010876	lipid localization	1ÔÂ21ÈÕ	133/6338	0.359865162	0.536337501	0.509930391	SOAT1	1	2
GO:00091001	GO:0009100	glycoprotein metabolic process	1ÔÂ21ÈÕ	136/6338	0.366343586	0.543380438	0.516626563	SOAT1	1	2
GO:19013611	GO:1901361	organic cyclic compound catabolic process	1ÔÂ21ÈÕ	138/6338	0.370627793	0.547117218	0.520179358	FMR1	1	2
GO:00725211	GO:0072521	purine-containing compound metabolic process	1ÔÂ21ÈÕ	141/6338	0.377002414	0.551277115	0.524134439	OARD1	1	2
GO:00801351	GO:0080135	regulation of cellular response to stress	1ÔÂ21ÈÕ	141/6338	0.377002414	0.551277115	0.524134439	FMR1	1	2
GO:0034470	GO:0034470	ncRNA processing	1ÔÂ21ÈÕ	144/6338	0.383315515	0.557877041	0.530409411	UTP6	1	2
GO:00083801	GO:0008380	RNA splicing	1ÔÂ21ÈÕ	146/6338	0.38749035	0.561317797	0.533680757	FMR1	1	2
GO:00986621	GO:0098662	inorganic cation transmembrane transport	1ÔÂ21ÈÕ	151/6338	0.397809997	0.573586508	0.545345407	ATP6V1G1	1	2
GO:00163101	GO:0016310	phosphorylation	2ÔÂ21ÈÕ	413/6338	0.401683075	0.576489598	0.54810556	FMR1/PKN1	2	2
GO:0022613	GO:0022613	ribonucleoprotein complex biogenesis	1ÔÂ21ÈÕ	159/6338	0.413977789	0.591396841	0.56227883	UTP6	1	2
GO:00030081	GO:0003008	system process	2ÔÂ21ÈÕ	427/6338	0.418415622	0.594426338	0.565159167	FMR1/CALD1	2	2
GO:00063971	GO:0006397	mRNA processing	1ÔÂ21ÈÕ	162/6338	0.419933445	0.594426338	0.565159167	FMR1	1	2
GO:00986551	GO:0098655	cation transmembrane transport	1ÔÂ21ÈÕ	166/6338	0.427784701	0.597357015	0.567945549	ATP6V1G1	1	2
GO:19016151	GO:1901615	organic hydroxy compound metabolic process	1ÔÂ21ÈÕ	166/6338	0.427784701	0.597357015	0.567945549	SOAT1	1	2
GO:1903047	GO:1903047	mitotic cell cycle process	1ÔÂ21ÈÕ	166/6338	0.427784701	0.597357015	0.567945549	CKS2	1	2
GO:00986601	GO:0098660	inorganic ion transmembrane transport	1ÔÂ21ÈÕ	169/6338	0.433606614	0.602771526	0.573093471	ATP6V1G1	1	2
GO:0034660	GO:0034660	ncRNA metabolic process	1ÔÂ21ÈÕ	175/6338	0.445081638	0.615961195	0.585633734	UTP6	1	2
GO:00313291	GO:0031329	regulation of cellular catabolic process	1ÔÂ21ÈÕ	177/6338	0.448857193	0.618425466	0.587976674	FMR1	1	2
GO:00019341	GO:0001934	positive regulation of protein phosphorylation	1ÔÂ21ÈÕ	180/6338	0.454474687	0.622758357	0.592096231	FMR1	1	2
GO:00510501	GO:0051050	positive regulation of transport	1ÔÂ21ÈÕ	182/6338	0.458189343	0.622758357	0.592096231	FMR1	1	2
GO:00065111	GO:0006511	ubiquitin-dependent protein catabolic process	1ÔÂ21ÈÕ	183/6338	0.460037625	0.622758357	0.592096231	BAP1	1	2
GO:0044283	GO:0044283	small molecule biosynthetic process	1ÔÂ21ÈÕ	183/6338	0.460037625	0.622758357	0.592096231	FAM3C	1	2
GO:00199411	GO:0019941	modification-dependent protein catabolic process	1ÔÂ21ÈÕ	187/6338	0.46737088	0.628755808	0.597798391	BAP1	1	2
GO:0051338	GO:0051338	regulation of transferase activity	1ÔÂ21ÈÕ	188/6338	0.469189318	0.628755808	0.597798391	RFC3	1	2
GO:00436321	GO:0043632	modification-dependent macromolecule catabolic process	1ÔÂ21ÈÕ	189/6338	0.471001842	0.628755808	0.597798391	BAP1	1	2
GO:0033365	GO:0033365	protein localization to organelle	1ÔÂ21ÈÕ	190/6338	0.472808471	0.628755808	0.597798391	TOMM34	1	2
GO:00550861	GO:0055086	nucleobase-containing small molecule metabolic process	1ÔÂ21ÈÕ	191/6338	0.474609223	0.628755808	0.597798391	OARD1	1	2
GO:00423271	GO:0042327	positive regulation of phosphorylation	1ÔÂ21ÈÕ	195/6338	0.481753821	0.633179692	0.602004461	FMR1	1	2
GO:00511721	GO:0051172	negative regulation of nitrogen compound metabolic process	2ÔÂ21ÈÕ	482/6338	0.482033572	0.633179692	0.602004461	PAIP2/FMR1	2	2
GO:00335541	GO:0033554	cellular response to stress	2ÔÂ21ÈÕ	487/6338	0.487630656	0.637829127	0.606424977	FMR1/OARD1	2	2
GO:0031175	GO:0031175	neuron projection development	1ÔÂ21ÈÕ	202/6338	0.49403476	0.643490654	0.611807752	FMR1	1	2
GO:00105621	GO:0010562	positive regulation of phosphorus metabolic process	1ÔÂ21ÈÕ	210/6338	0.507730698	0.655818818	0.623528928	FMR1	1	2
GO:00459371	GO:0045937	positive regulation of phosphate metabolic process	1ÔÂ21ÈÕ	210/6338	0.507730698	0.655818818	0.623528928	FMR1	1	2
GO:00713451	GO:0071345	cellular response to cytokine stimulus	1ÔÂ21ÈÕ	213/6338	0.512775058	0.658096717	0.625694672	CACYBP	1	2
GO:00002781	GO:0000278	mitotic cell cycle	1ÔÂ21ÈÕ	214/6338	0.514445544	0.658096717	0.625694672	CKS2	1	2
GO:00516031	GO:0051603	proteolysis involved in cellular protein catabolic process	1ÔÂ21ÈÕ	216/6338	0.517770165	0.658096717	0.625694672	BAP1	1	2
GO:00342201	GO:0034220	ion transmembrane transport	1ÔÂ21ÈÕ	218/6338	0.521073099	0.658096717	0.625694672	ATP6V1G1	1	2
GO:00098941	GO:0009894	regulation of catabolic process	1ÔÂ21ÈÕ	219/6338	0.522716476	0.658096717	0.625694672	FMR1	1	2
GO:00059751	GO:0005975	carbohydrate metabolic process	1ÔÂ21ÈÕ	220/6338	0.524354481	0.658096717	0.625694672	FAM3C	1	2
GO:00160711	GO:0016071	mRNA metabolic process	1ÔÂ21ÈÕ	220/6338	0.524354481	0.658096717	0.625694672	FMR1	1	2
GO:00442571	GO:0044257	cellular protein catabolic process	1ÔÂ21ÈÕ	226/6338	0.534070644	0.667588305	0.634718932	BAP1	1	2
GO:00340971	GO:0034097	response to cytokine	1ÔÂ21ÈÕ	230/6338	0.540442753	0.66843965	0.63552836	CACYBP	1	2
GO:00314011	GO:0031401	positive regulation of protein modification process	1ÔÂ21ÈÕ	232/6338	0.543597599	0.66843965	0.63552836	FMR1	1	2
GO:0048666	GO:0048666	neuron development	1ÔÂ21ÈÕ	233/6338	0.545167276	0.66843965	0.63552836	FMR1	1	2
GO:00511301	GO:0051130	positive regulation of cellular component organization	1ÔÂ21ÈÕ	233/6338	0.545167276	0.66843965	0.63552836	FMR1	1	2
GO:00082841	GO:0008284	positive regulation of cell population proliferation	1ÔÂ21ÈÕ	234/6338	0.546731811	0.66843965	0.63552836	CDCA7L	1	2
GO:0050877	GO:0050877	nervous system process	1ÔÂ21ÈÕ	235/6338	0.54829122	0.66843965	0.63552836	FMR1	1	2
GO:1901137	GO:1901137	carbohydrate derivative biosynthetic process	1ÔÂ21ÈÕ	236/6338	0.549845519	0.66843965	0.63552836	SOAT1	1	2
GO:00517261	GO:0051726	regulation of cell cycle	1ÔÂ21ÈÕ	240/6338	0.556011928	0.673295694	0.640145311	CKS2	1	2
GO:00440871	GO:0044087	regulation of cellular component biogenesis	1ÔÂ21ÈÕ	243/6338	0.560583851	0.676190638	0.64289772	FMR1	1	2
GO:00068861	GO:0006886	intracellular protein transport	1ÔÂ21ÈÕ	246/6338	0.565110916	0.67900924	0.645577545	TOMM34	1	2
GO:00062591	GO:0006259	DNA metabolic process	1ÔÂ21ÈÕ	249/6338	0.569593539	0.680900625	0.647375806	RFC3	1	2
GO:0007186	GO:0007186	G protein-coupled receptor signaling pathway	1ÔÂ21ÈÕ	250/6338	0.571077943	0.680900625	0.647375806	INSL3	1	2
GO:00723591	GO:0072359	circulatory system development	1ÔÂ21ÈÕ	258/6338	0.582778894	0.692189491	0.658108854	CACYBP	1	2
GO:0043085	GO:0043085	positive regulation of catalytic activity	1ÔÂ21ÈÕ	260/6338	0.585656273	0.692952078	0.658833894	RFC3	1	2
GO:00517041	GO:0051704	multi-organism process	1ÔÂ21ÈÕ	266/6338	0.594175448	0.700358893	0.665876027	FMR1	1	2
GO:00019321	GO:0001932	regulation of protein phosphorylation	1ÔÂ21ÈÕ	269/6338	0.598372221	0.700584933	0.666090938	FMR1	1	2
GO:00301631	GO:0030163	protein catabolic process	1ÔÂ21ÈÕ	270/6338	0.599761937	0.700584933	0.666090938	BAP1	1	2
GO:00068121	GO:0006812	cation transport	1ÔÂ21ÈÕ	271/6338	0.601147072	0.700584933	0.666090938	ATP6V1G1	1	2
GO:00512531	GO:0051253	negative regulation of RNA metabolic process	1ÔÂ21ÈÕ	273/6338	0.603903658	0.70116155	0.666639165	FMR1	1	2
GO:0022402	GO:0022402	cell cycle process	1ÔÂ21ÈÕ	281/6338	0.614749631	0.711090991	0.67607972	CKS2	1	2
GO:00801341	GO:0080134	regulation of response to stress	1ÔÂ21ÈÕ	286/6338	0.621384094	0.716093194	0.680835635	FMR1	1	2
GO:00459341	GO:0045934	negative regulation of nucleobase-containing compound metabolic process	1ÔÂ21ÈÕ	297/6338	0.63559897	0.72976178	0.693831234	FMR1	1	2
GO:00181931	GO:0018193	peptidyl-amino acid modification	1ÔÂ21ÈÕ	301/6338	0.640640845	0.731566827	0.695547408	PKN1	1	2
GO:00423251	GO:0042325	regulation of phosphorylation	1ÔÂ21ÈÕ	302/6338	0.641890894	0.731566827	0.695547408	FMR1	1	2
GO:00106281	GO:0010628	positive regulation of gene expression	1ÔÂ21ÈÕ	304/6338	0.644378578	0.731711938	0.695685374	FMR1	1	2
GO:00550851	GO:0055085	transmembrane transport	1ÔÂ21ÈÕ	306/6338	0.646849798	0.731837362	0.695804623	ATP6V1G1	1	2
GO:0030182	GO:0030182	neuron differentiation	1ÔÂ21ÈÕ	314/6338	0.656572102	0.740135824	0.703694502	FMR1	1	2
GO:00322701	GO:0032270	positive regulation of cellular protein metabolic process	1ÔÂ21ÈÕ	322/6338	0.66603916	0.745386785	0.708686927	FMR1	1	2
GO:01200361	GO:0120036	plasma membrane bounded cell projection organization	1ÔÂ21ÈÕ	322/6338	0.66603916	0.745386785	0.708686927	FMR1	1	2
GO:00488781	GO:0048878	chemical homeostasis	1ÔÂ21ÈÕ	327/6338	0.671829292	0.74916216	0.712276417	SOAT1	1	2
GO:00442551	GO:0044255	cellular lipid metabolic process	1ÔÂ21ÈÕ	334/6338	0.679775061	0.750951914	0.713978051	SOAT1	1	2
GO:00192201	GO:0019220	regulation of phosphate metabolic process	1ÔÂ21ÈÕ	337/6338	0.683123999	0.750951914	0.713978051	FMR1	1	2
GO:00300301	GO:0030030	cell projection organization	1ÔÂ21ÈÕ	337/6338	0.683123999	0.750951914	0.713978051	FMR1	1	2
GO:00511741	GO:0051174	regulation of phosphorus metabolic process	1ÔÂ21ÈÕ	337/6338	0.683123999	0.750951914	0.713978051	FMR1	1	2
GO:0048699	GO:0048699	generation of neurons	1ÔÂ21ÈÕ	348/6338	0.695120318	0.761439217	0.723949001	FMR1	1	2
GO:00313991	GO:0031399	regulation of protein modification process	1ÔÂ21ÈÕ	355/6338	0.702527777	0.766843701	0.729087389	FMR1	1	2
GO:0022008	GO:0022008	neurogenesis	1ÔÂ21ÈÕ	381/6338	0.728568482	0.78294316	0.744394176	FMR1	1	2
GO:19015651	GO:1901565	organonitrogen compound catabolic process	1ÔÂ21ÈÕ	381/6338	0.728568482	0.78294316	0.744394176	BAP1	1	2
GO:00000031	GO:0000003	reproduction	1ÔÂ21ÈÕ	385/6338	0.732376715	0.78294316	0.744394176	CKS2	1	2
GO:00224141	GO:0022414	reproductive process	1ÔÂ21ÈÕ	385/6338	0.732376715	0.78294316	0.744394176	CKS2	1	2
GO:0051707	GO:0051707	response to other organism	1ÔÂ21ÈÕ	388/6338	0.735199439	0.78294316	0.744394176	FMR1	1	2
GO:0043207	GO:0043207	response to external biotic stimulus	1ÔÂ21ÈÕ	389/6338	0.736134029	0.78294316	0.744394176	FMR1	1	2
GO:00065081	GO:0006508	proteolysis	1ÔÂ21ÈÕ	392/6338	0.738918988	0.78294316	0.744394176	BAP1	1	2
GO:00068111	GO:0006811	ion transport	1ÔÂ21ÈÕ	392/6338	0.738918988	0.78294316	0.744394176	ATP6V1G1	1	2
GO:00469071	GO:0046907	intracellular transport	1ÔÂ21ÈÕ	394/6338	0.74076005	0.78294316	0.744394176	TOMM34	1	2
GO:00459351	GO:0045935	positive regulation of nucleobase-containing compound metabolic process	1ÔÂ21ÈÕ	397/6338	0.743498478	0.78294316	0.744394176	RFC3	1	2
GO:0009607	GO:0009607	response to biotic stimulus	1ÔÂ21ÈÕ	401/6338	0.747106884	0.78294316	0.744394176	FMR1	1	2
GO:00510491	GO:0051049	regulation of transport	1ÔÂ21ÈÕ	407/6338	0.752428978	0.78294316	0.744394176	FMR1	1	2
GO:00070491	GO:0007049	cell cycle	1ÔÂ21ÈÕ	408/6338	0.753305558	0.78294316	0.744394176	CKS2	1	2
GO:00421271	GO:0042127	regulation of cell population proliferation	1ÔÂ21ÈÕ	412/6338	0.756782405	0.78294316	0.744394176	CDCA7L	1	2
GO:0044419	GO:0044419	biological process involved in interspecies interaction between organisms	1ÔÂ21ÈÕ	413/6338	0.757644297	0.78294316	0.744394176	FMR1	1	2
GO:00650031	GO:0065003	protein-containing complex assembly	1ÔÂ21ÈÕ	415/6338	0.759359361	0.78294316	0.744394176	SOAT1	1	2
GO:00150311	GO:0015031	protein transport	1ÔÂ21ÈÕ	416/6338	0.760212553	0.78294316	0.744394176	TOMM34	1	2
GO:0050790	GO:0050790	regulation of catalytic activity	1ÔÂ21ÈÕ	423/6338	0.766104729	0.786398894	0.747679763	RFC3	1	2
GO:00346131	GO:0034613	cellular protein localization	1ÔÂ21ÈÕ	431/6338	0.772669781	0.787641111	0.748860819	TOMM34	1	2
GO:00707271	GO:0070727	cellular macromolecule localization	1ÔÂ21ÈÕ	433/6338	0.774283409	0.787641111	0.748860819	TOMM34	1	2
GO:00161921	GO:0016192	vesicle-mediated transport	1ÔÂ21ÈÕ	436/6338	0.776683414	0.787641111	0.748860819	FMR1	1	2
GO:00451841	GO:0045184	establishment of protein localization	1ÔÂ21ÈÕ	437/6338	0.777478	0.787641111	0.748860819	TOMM34	1	2
GO:00066291	GO:0006629	lipid metabolic process	1ÔÂ21ÈÕ	466/6338	0.799384019	0.804835477	0.765208603	SOAT1	1	2
GO:00425921	GO:0042592	homeostatic process	1ÔÂ21ÈÕ	468/6338	0.800816499	0.804835477	0.765208603	SOAT1	1	2
GO:00439331	GO:0043933	protein-containing complex subunit organization	1ÔÂ21ÈÕ	470/6338	0.802239233	0.804835477	0.765208603	SOAT1	1	2
GO:00485841	GO:0048584	positive regulation of response to stimulus	1ÔÂ21ÈÕ	493/6338	0.817920332	0.817920332	0.777649212	FMR1	1	2
GO:0000154	GO:0000154	rRNA modification	1ÔÂ4ÈÕ	14/6338	0.008808441	0.114999018	0.078519956	BUD23	1	3
GO:00987541	GO:0098754	detoxification	1ÔÂ4ÈÕ	20/6338	0.012565618	0.114999018	0.078519956	MT1A	1	3
GO:0001510	GO:0001510	RNA methylation	1ÔÂ4ÈÕ	23/6338	0.014440197	0.114999018	0.078519956	BUD23	1	3
GO:00069971	GO:0006997	nucleus organization	1ÔÂ4ÈÕ	27/6338	0.016935481	0.114999018	0.078519956	SERBP1	1	3
GO:00096361	GO:0009636	response to toxic substance	1ÔÂ4ÈÕ	32/6338	0.02004792	0.114999018	0.078519956	MT1A	1	3
GO:0046916	GO:0046916	cellular transition metal ion homeostasis	1ÔÂ4ÈÕ	35/6338	0.021911832	0.114999018	0.078519956	MT1A	1	3
GO:0071248	GO:0071248	cellular response to metal ion	1ÔÂ4ÈÕ	40/6338	0.025012442	0.114999018	0.078519956	MT1A	1	3
GO:0071241	GO:0071241	cellular response to inorganic substance	1ÔÂ4ÈÕ	45/6338	0.028105674	0.114999018	0.078519956	MT1A	1	3
GO:0055076	GO:0055076	transition metal ion homeostasis	1ÔÂ4ÈÕ	49/6338	0.030574956	0.114999018	0.078519956	MT1A	1	3
GO:0045926	GO:0045926	negative regulation of growth	1ÔÂ4ÈÕ	54/6338	0.033654938	0.114999018	0.078519956	MT1A	1	3
GO:0010038	GO:0010038	response to metal ion	1ÔÂ4ÈÕ	58/6338	0.036113635	0.114999018	0.078519956	MT1A	1	3
GO:0009451	GO:0009451	RNA modification	1ÔÂ4ÈÕ	64/6338	0.039792879	0.114999018	0.078519956	BUD23	1	3
GO:0043414	GO:0043414	macromolecule methylation	1ÔÂ4ÈÕ	65/6338	0.04040506	0.114999018	0.078519956	BUD23	1	3
GO:00063641	GO:0006364	rRNA processing	1ÔÂ4ÈÕ	82/6338	0.050767433	0.128219786	0.087546938	BUD23	1	3
GO:00160721	GO:0016072	rRNA metabolic process	1ÔÂ4ÈÕ	84/6338	0.051980994	0.128219786	0.087546938	BUD23	1	3
GO:0010035	GO:0010035	response to inorganic substance	1ÔÂ4ÈÕ	91/6338	0.056219297	0.130007125	0.088767312	MT1A	1	3
GO:0032259	GO:0032259	methylation	1ÔÂ4ÈÕ	104/6338	0.06405271	0.13940884	0.09518669	BUD23	1	3
GO:00422541	GO:0042254	ribosome biogenesis	1ÔÂ4ÈÕ	112/6338	0.068848972	0.141522886	0.096630135	BUD23	1	3
GO:00725031	GO:0072503	cellular divalent inorganic cation homeostasis	1ÔÂ4ÈÕ	139/6338	0.084900362	0.148738266	0.101556711	MT1A	1	3
GO:00725071	GO:0072507	divalent inorganic cation homeostasis	1ÔÂ4ÈÕ	141/6338	0.08608104	0.148738266	0.101556711	MT1A	1	3
GO:00344701	GO:0034470	ncRNA processing	1ÔÂ4ÈÕ	144/6338	0.087849915	0.148738266	0.101556711	BUD23	1	3
GO:0040008	GO:0040008	regulation of growth	1ÔÂ4ÈÕ	145/6338	0.088438969	0.148738266	0.101556711	MT1A	1	3
GO:00226131	GO:0022613	ribonucleoprotein complex biogenesis	1ÔÂ4ÈÕ	159/6338	0.096655805	0.15160227	0.103512219	BUD23	1	3
GO:00068751	GO:0006875	cellular metal ion homeostasis	1ÔÂ4ÈÕ	171/6338	0.103654484	0.15160227	0.103512219	MT1A	1	3
GO:00346601	GO:0034660	ncRNA metabolic process	1ÔÂ4ÈÕ	175/6338	0.105978315	0.15160227	0.103512219	BUD23	1	3
GO:00300031	GO:0030003	cellular cation homeostasis	1ÔÂ4ÈÕ	187/6338	0.112922702	0.15160227	0.103512219	MT1A	1	3
GO:00068731	GO:0006873	cellular ion homeostasis	1ÔÂ4ÈÕ	189/6338	0.114076155	0.15160227	0.103512219	MT1A	1	3
GO:00550651	GO:0055065	metal ion homeostasis	1ÔÂ4ÈÕ	196/6338	0.118104383	0.15160227	0.103512219	MT1A	1	3
GO:0040007	GO:0040007	growth	1ÔÂ4ÈÕ	207/6338	0.124406682	0.15160227	0.103512219	MT1A	1	3
GO:00550801	GO:0055080	cation homeostasis	1ÔÂ4ÈÕ	214/6338	0.128399609	0.15160227	0.103512219	MT1A	1	3
GO:00987711	GO:0098771	inorganic ion homeostasis	1ÔÂ4ÈÕ	216/6338	0.129537933	0.15160227	0.103512219	MT1A	1	3
GO:00550821	GO:0055082	cellular chemical homeostasis	1ÔÂ4ÈÕ	222/6338	0.132946215	0.15160227	0.103512219	MT1A	1	3
GO:00508011	GO:0050801	ion homeostasis	1ÔÂ4ÈÕ	226/6338	0.135212836	0.15160227	0.103512219	MT1A	1	3
GO:00197251	GO:0019725	cellular homeostasis	1ÔÂ4ÈÕ	251/6338	0.149278697	0.162450347	0.110919156	MT1A	1	3
GO:00488782	GO:0048878	chemical homeostasis	1ÔÂ4ÈÕ	327/6338	0.190986818	0.20190035	0.137855147	MT1A	1	3
GO:00063962	GO:0006396	RNA processing	1ÔÂ4ÈÕ	341/6338	0.198499368	0.204013239	0.139297802	BUD23	1	3
GO:00425922	GO:0042592	homeostatic process	1ÔÂ4ÈÕ	468/6338	0.264283198	0.264283198	0.18044941	MT1A	1	3
