# Supplementary material for: A Single-Cell Landscape of Spermioteleosis in Mice and Pigs
Source: Cells. 2024 Mar 22;13(7):563. doi: 10.3390/cells13070563 (PMC11011153; doi:10.3390/cells13070563)
Supplement: Supplementary file 1 [file cells-13-00563-s001.zip › File 1 Supplement Tables/Table S11 Mouse spermatocytes beam allcluster_GO1.xlsx]

ID	Description	GeneRatio	BgRatio	pvalue	p.adjust	qvalue	geneID	Count	cluster
GO:0061512	GO:0061512	protein localization to cilium	2ÔÂ19ÈÕ	70/29008	0.000955852	0.05685149	0.036184547	Tulp2/Ropn1	2	1
GO:0030317	GO:0030317	flagellated sperm motility	2ÔÂ19ÈÕ	135/29008	0.003490405	0.05685149	0.036184547	Smcp/Ropn1	2	1
GO:0097722	GO:0097722	sperm motility	2ÔÂ19ÈÕ	139/29008	0.00369534	0.05685149	0.036184547	Smcp/Ropn1	2	1
GO:0090316	GO:0090316	positive regulation of intracellular protein transport	2ÔÂ19ÈÕ	144/29008	0.003959253	0.05685149	0.036184547	Oaz3/Cep290	2	1
GO:0060294	GO:0060294	cilium movement involved in cell motility	2ÔÂ19ÈÕ	148/29008	0.004176545	0.05685149	0.036184547	Smcp/Ropn1	2	1
GO:0001539	GO:0001539	cilium or flagellum-dependent cell motility	2ÔÂ19ÈÕ	156/29008	0.004627447	0.05685149	0.036184547	Smcp/Ropn1	2	1
GO:0060285	GO:0060285	cilium-dependent cell motility	2ÔÂ19ÈÕ	156/29008	0.004627447	0.05685149	0.036184547	Smcp/Ropn1	2	1
GO:0032388	GO:0032388	positive regulation of intracellular transport	2ÔÂ19ÈÕ	186/29008	0.006508764	0.062413598	0.039724689	Oaz3/Cep290	2	1
GO:0007341	GO:0007341	penetration of zona pellucida	1ÔÂ19ÈÕ	10/29008	0.006531656	0.062413598	0.039724689	Smcp	1	1
GO:0003341	GO:0003341	cilium movement	2ÔÂ19ÈÕ	202/29008	0.007632347	0.065638181	0.041777055	Smcp/Ropn1	2	1
GO:0033157	GO:0033157	regulation of intracellular protein transport	2ÔÂ19ÈÕ	224/29008	0.009309973	0.068947138	0.043883123	Oaz3/Cep290	2	1
GO:0006596	GO:0006596	polyamine biosynthetic process	1ÔÂ19ÈÕ	15/29008	0.009782307	0.068947138	0.043883123	Oaz3	1	1
GO:0007286	GO:0007286	spermatid development	2ÔÂ19ÈÕ	238/29008	0.010455812	0.068947138	0.043883123	Tssk2/Ropn1	2	1
GO:0048515	GO:0048515	spermatid differentiation	2ÔÂ19ÈÕ	247/29008	0.011223953	0.068947138	0.043883123	Tssk2/Ropn1	2	1
GO:0006595	GO:0006595	polyamine metabolic process	1ÔÂ19ÈÕ	23/29008	0.014962399	0.085784421	0.054599631	Oaz3	1	1
GO:0051222	GO:0051222	positive regulation of protein transport	2ÔÂ19ÈÕ	317/29008	0.01800777	0.095433291	0.060740895	Oaz3/Cep290	2	1
GO:1904951	GO:1904951	positive regulation of establishment of protein localization	2ÔÂ19ÈÕ	333/29008	0.019751573	0.095433291	0.060740895	Oaz3/Cep290	2	1
GO:0032386	GO:0032386	regulation of intracellular transport	2ÔÂ19ÈÕ	335/29008	0.01997441	0.095433291	0.060740895	Oaz3/Cep290	2	1
GO:0048240	GO:0048240	sperm capacitation	1ÔÂ19ÈÕ	35/29008	0.022684426	0.100956544	0.064256307	Ropn1	1	1
GO:0007281	GO:0007281	germ cell development	2ÔÂ19ÈÕ	374/29008	0.024530198	0.100956544	0.064256307	Tssk2/Ropn1	2	1
GO:0044782	GO:0044782	cilium organization	2ÔÂ19ÈÕ	375/29008	0.024652179	0.100956544	0.064256307	Cep290/Ropn1	2	1
GO:0009309	GO:0009309	amine biosynthetic process	1ÔÂ19ÈÕ	42/29008	0.02716242	0.101563833	0.064642831	Oaz3	1	1
GO:0042401	GO:0042401	cellular biogenic amine biosynthetic process	1ÔÂ19ÈÕ	42/29008	0.02716242	0.101563833	0.064642831	Oaz3	1	1
GO:0007018	GO:0007018	microtubule-based movement	2ÔÂ19ÈÕ	413/29008	0.029472202	0.102211137	0.065054824	Smcp/Ropn1	2	1
GO:0045494	GO:0045494	photoreceptor cell maintenance	1ÔÂ19ÈÕ	46/29008	0.02971254	0.102211137	0.065054824	Cep290	1	1
GO:0007339	GO:0007339	binding of sperm to zona pellucida	1ÔÂ19ÈÕ	52/29008	0.033525848	0.11089319	0.070580733	Smcp	1	1
GO:0001895	GO:0001895	retina homeostasis	1ÔÂ19ÈÕ	57/29008	0.036692755	0.112428373	0.071557838	Cep290	1	1
GO:0043666	GO:0043666	regulation of phosphoprotein phosphatase activity	1ÔÂ19ÈÕ	57/29008	0.036692755	0.112428373	0.071557838	Oaz3	1	1
GO:0035036	GO:0035036	sperm-egg recognition	1ÔÂ19ÈÕ	59/29008	0.037956763	0.112428373	0.071557838	Smcp	1	1
GO:0051568	GO:0051568	histone H3-K4 methylation	1ÔÂ19ÈÕ	61/29008	0.0392192	0.112428373	0.071557838	Dpy30	1	1
GO:0022412	GO:0022412	cellular process involved in reproduction in multicellular organism	2ÔÂ19ÈÕ	495/29008	0.041033351	0.113834457	0.072452776	Tssk2/Ropn1	2	1
GO:1905515	GO:1905515	non-motile cilium assembly	1ÔÂ19ÈÕ	76/29008	0.048637572	0.126184072	0.080312996	Cep290	1	1
GO:0140056	GO:0140056	organelle localization by membrane tethering	1ÔÂ19ÈÕ	77/29008	0.049262344	0.126184072	0.080312996	Cep290	1	1
GO:0009988	GO:0009988	cell-cell recognition	1ÔÂ19ÈÕ	78/29008	0.049886726	0.126184072	0.080312996	Smcp	1	1
GO:0022406	GO:0022406	membrane docking	1ÔÂ19ÈÕ	82/29008	0.052380374	0.128706063	0.081918179	Cep290	1	1
GO:0010921	GO:0010921	regulation of phosphatase activity	1ÔÂ19ÈÕ	85/29008	0.05424654	0.129588957	0.08248012	Oaz3	1	1
GO:0035304	GO:0035304	regulation of protein dephosphorylation	1ÔÂ19ÈÕ	93/29008	0.059205976	0.135391543	0.08617332	Oaz3	1	1
GO:0006970	GO:0006970	response to osmotic stress	1ÔÂ19ÈÕ	94/29008	0.05982417	0.135391543	0.08617332	Tsc22d4	1	1
GO:0006576	GO:0006576	cellular biogenic amine metabolic process	1ÔÂ19ÈÕ	107/29008	0.067825756	0.149564488	0.095194044	Oaz3	1	1
GO:0044106	GO:0044106	cellular amine metabolic process	1ÔÂ19ÈÕ	120/29008	0.075762798	0.160620508	0.102230923	Oaz3	1	1
GO:0034968	GO:0034968	histone lysine methylation	1ÔÂ19ÈÕ	124/29008	0.078192056	0.160620508	0.102230923	Dpy30	1	1
GO:0009308	GO:0009308	amine metabolic process	1ÔÂ19ÈÕ	125/29008	0.078798425	0.160620508	0.102230923	Oaz3	1	1
GO:0007368	GO:0007368	determination of left/right symmetry	1ÔÂ19ÈÕ	133/29008	0.083635788	0.160620508	0.102230923	Cep290	1	1
GO:0035303	GO:0035303	regulation of dephosphorylation	1ÔÂ19ÈÕ	133/29008	0.083635788	0.160620508	0.102230923	Oaz3	1	1
GO:0034763	GO:0034763	negative regulation of transmembrane transport	1ÔÂ19ÈÕ	140/29008	0.087848731	0.160620508	0.102230923	Oaz3	1	1
GO:0018022	GO:0018022	peptidyl-lysine methylation	1ÔÂ19ÈÕ	141/29008	0.08844908	0.160620508	0.102230923	Dpy30	1	1
GO:0009855	GO:0009855	determination of bilateral symmetry	1ÔÂ19ÈÕ	142/29008	0.089049055	0.160620508	0.102230923	Cep290	1	1
GO:0009799	GO:0009799	specification of symmetry	1ÔÂ19ÈÕ	143/29008	0.089648655	0.160620508	0.102230923	Cep290	1	1
GO:0016571	GO:0016571	histone methylation	1ÔÂ19ÈÕ	154/29008	0.096219631	0.168875271	0.107484873	Dpy30	1	1
GO:0007338	GO:0007338	single fertilization	1ÔÂ19ÈÕ	161/29008	0.100377739	0.172649711	0.109887209	Smcp	1	1
GO:0060041	GO:0060041	retina development in camera-type eye	1ÔÂ19ÈÕ	179/29008	0.110986955	0.187154473	0.119119126	Cep290	1	1
GO:0006479	GO:0006479	protein methylation	1ÔÂ19ÈÕ	194/29008	0.119737315	0.194290737	0.123661179	Dpy30	1	1
GO:0008213	GO:0008213	protein alkylation	1ÔÂ19ÈÕ	194/29008	0.119737315	0.194290737	0.123661179	Dpy30	1	1
GO:0044706	GO:0044706	multi-multicellular organism process	1ÔÂ19ÈÕ	200/29008	0.12321456	0.196230596	0.12489585	Smcp	1	1
GO:0009566	GO:0009566	fertilization	1ÔÂ19ÈÕ	208/29008	0.127830648	0.19988065	0.127219018	Smcp	1	1
GO:0048469	GO:0048469	cell maturation	1ÔÂ19ÈÕ	214/29008	0.131277595	0.201346128	0.128151758	Ropn1	1	1
GO:0045732	GO:0045732	positive regulation of protein catabolic process	1ÔÂ19ÈÕ	221/29008	0.135282721	0.201346128	0.128151758	Oaz3	1	1
GO:0007163	GO:0007163	establishment or maintenance of cell polarity	1ÔÂ19ÈÕ	226/29008	0.138132809	0.201346128	0.128151758	Cep290	1	1
GO:0016197	GO:0016197	endosomal transport	1ÔÂ19ÈÕ	226/29008	0.138132809	0.201346128	0.128151758	Dpy30	1	1
GO:0046777	GO:0046777	protein autophosphorylation	1ÔÂ19ÈÕ	237/29008	0.144371707	0.204952819	0.130447327	Tssk2	1	1
GO:0006470	GO:0006470	protein dephosphorylation	1ÔÂ19ÈÕ	239/29008	0.145501445	0.204952819	0.130447327	Oaz3	1	1
GO:0060348	GO:0060348	bone development	1ÔÂ19ÈÕ	243/29008	0.147756684	0.204952819	0.130447327	Bbx	1	1
GO:0001894	GO:0001894	tissue homeostasis	1ÔÂ19ÈÕ	280/29008	0.168352017	0.229813864	0.146270758	Cep290	1	1
GO:0008037	GO:0008037	cell recognition	1ÔÂ19ÈÕ	290/29008	0.17383685	0.229999524	0.146388926	Smcp	1	1
GO:0071695	GO:0071695	anatomical structure maturation	1ÔÂ19ÈÕ	290/29008	0.17383685	0.229999524	0.146388926	Ropn1	1	1
GO:0043414	GO:0043414	macromolecule methylation	1ÔÂ19ÈÕ	314/29008	0.186860966	0.239617269	0.152510379	Dpy30	1	1
GO:0060249	GO:0060249	anatomical structure homeostasis	1ÔÂ19ÈÕ	322/29008	0.19115894	0.239617269	0.152510379	Cep290	1	1
GO:0001822	GO:0001822	kidney development	1ÔÂ19ÈÕ	327/29008	0.193834236	0.239617269	0.152510379	Cep290	1	1
GO:0018105	GO:0018105	peptidyl-serine phosphorylation	1ÔÂ19ÈÕ	340/29008	0.200750826	0.239617269	0.152510379	Tssk2	1	1
GO:0060271	GO:0060271	cilium assembly	1ÔÂ19ÈÕ	341/29008	0.201280537	0.239617269	0.152510379	Cep290	1	1
GO:0072001	GO:0072001	renal system development	1ÔÂ19ÈÕ	342/29008	0.201809914	0.239617269	0.152510379	Cep290	1	1
GO:0021700	GO:0021700	developmental maturation	1ÔÂ19ÈÕ	344/29008	0.202867673	0.239617269	0.152510379	Ropn1	1	1
GO:0016311	GO:0016311	dephosphorylation	1ÔÂ19ÈÕ	345/29008	0.203396054	0.239617269	0.152510379	Oaz3	1	1
GO:0032259	GO:0032259	methylation	1ÔÂ19ÈÕ	363/29008	0.212850362	0.245265411	0.15610528	Dpy30	1	1
GO:0018209	GO:0018209	peptidyl-serine modification	1ÔÂ19ÈÕ	365/29008	0.213894254	0.245265411	0.15610528	Tssk2	1	1
GO:0018205	GO:0018205	peptidyl-lysine modification	1ÔÂ19ÈÕ	375/29008	0.219094071	0.246372688	0.156810034	Dpy30	1	1
GO:0043010	GO:0043010	camera-type eye development	1ÔÂ19ÈÕ	381/29008	0.222198303	0.246372688	0.156810034	Cep290	1	1
GO:0001655	GO:0001655	urogenital system development	1ÔÂ19ÈÕ	385/29008	0.224261293	0.246372688	0.156810034	Cep290	1	1
GO:0042176	GO:0042176	regulation of protein catabolic process	1ÔÂ19ÈÕ	389/29008	0.226319098	0.246372688	0.156810034	Oaz3	1	1
GO:0001654	GO:0001654	eye development	1ÔÂ19ÈÕ	430/29008	0.247115563	0.262837835	0.167289687	Cep290	1	1
GO:0150063	GO:0150063	visual system development	1ÔÂ19ÈÕ	433/29008	0.248616276	0.262837835	0.167289687	Cep290	1	1
GO:0048880	GO:0048880	sensory system development	1ÔÂ19ÈÕ	437/29008	0.250612819	0.262837835	0.167289687	Cep290	1	1
GO:0016570	GO:0016570	histone modification	1ÔÂ19ÈÕ	461/29008	0.262486938	0.271974417	0.173104892	Dpy30	1	1
GO:0006325	GO:0006325	chromatin organization	1ÔÂ19ÈÕ	477/29008	0.270303752	0.275938959	0.175628224	Dpy30	1	1
GO:0007389	GO:0007389	pattern specification process	1ÔÂ19ÈÕ	482/29008	0.272730366	0.275938959	0.175628224	Cep290	1	1
GO:0009896	GO:0009896	positive regulation of catabolic process	1ÔÂ19ÈÕ	494/29008	0.278523086	0.278523086	0.177272956	Oaz3	1	1
GO:0008631	GO:0008631	intrinsic apoptotic signaling pathway in response to oxidative stress	1ÔÂ3ÈÕ	46/29008	0.004749932	0.044665261	0.001679145	Diablo	1	2
GO:0006919	GO:0006919	activation of cysteine-type endopeptidase activity involved in apoptotic process	1ÔÂ3ÈÕ	78/29008	0.008045345	0.044665261	0.001679145	Diablo	1	2
GO:0035082	GO:0035082	axoneme assembly	1ÔÂ3ÈÕ	86/29008	0.008868061	0.044665261	0.001679145	Rsph1	1	2
GO:0036473	GO:0036473	cell death in response to oxidative stress	1ÔÂ3ÈÕ	101/29008	0.010409425	0.044665261	0.001679145	Diablo	1	2
GO:0006413	GO:0006413	translational initiation	1ÔÂ3ÈÕ	117/29008	0.012051786	0.044665261	0.001679145	Eif1b	1	2
GO:0001578	GO:0001578	microtubule bundle formation	1ÔÂ3ÈÕ	119/29008	0.012256953	0.044665261	0.001679145	Rsph1	1	2
GO:0043280	GO:0043280	positive regulation of cysteine-type endopeptidase activity involved in apoptotic process	1ÔÂ3ÈÕ	127/29008	0.013077337	0.044665261	0.001679145	Diablo	1	2
GO:2001056	GO:2001056	positive regulation of cysteine-type endopeptidase activity	1ÔÂ3ÈÕ	148/29008	0.015228685	0.044665261	0.001679145	Diablo	1	2
GO:0010950	GO:0010950	positive regulation of endopeptidase activity	1ÔÂ3ÈÕ	169/29008	0.017376904	0.044665261	0.001679145	Diablo	1	2
GO:0010952	GO:0010952	positive regulation of peptidase activity	1ÔÂ3ÈÕ	179/29008	0.018398767	0.044665261	0.001679145	Diablo	1	2
GO:0043281	GO:0043281	regulation of cysteine-type endopeptidase activity involved in apoptotic process	1ÔÂ3ÈÕ	210/29008	0.021562038	0.044665261	0.001679145	Diablo	1	2
GO:00072861	GO:0007286	spermatid development	1ÔÂ3ÈÕ	238/29008	0.024413339	0.044665261	0.001679145	Rsph1	1	2
GO:2000116	GO:2000116	regulation of cysteine-type endopeptidase activity	1ÔÂ3ÈÕ	239/29008	0.024515068	0.044665261	0.001679145	Diablo	1	2
GO:00485151	GO:0048515	spermatid differentiation	1ÔÂ3ÈÕ	247/29008	0.02532865	0.044665261	0.001679145	Rsph1	1	2
GO:0034599	GO:0034599	cellular response to oxidative stress	1ÔÂ3ÈÕ	271/29008	0.027766682	0.044665261	0.001679145	Diablo	1	2
GO:0097193	GO:0097193	intrinsic apoptotic signaling pathway	1ÔÂ3ÈÕ	307/29008	0.031416101	0.044665261	0.001679145	Diablo	1	2
GO:0051402	GO:0051402	neuron apoptotic process	1ÔÂ3ÈÕ	309/29008	0.031618578	0.044665261	0.001679145	Diablo	1	2
GO:0051321	GO:0051321	meiotic cell cycle	1ÔÂ3ÈÕ	333/29008	0.034046105	0.044665261	0.001679145	Rsph1	1	2
GO:0062197	GO:0062197	cellular response to chemical stress	1ÔÂ3ÈÕ	333/29008	0.034046105	0.044665261	0.001679145	Diablo	1	2
GO:00602711	GO:0060271	cilium assembly	1ÔÂ3ÈÕ	341/29008	0.034854379	0.044665261	0.001679145	Rsph1	1	2
GO:0045862	GO:0045862	positive regulation of proteolysis	1ÔÂ3ÈÕ	351/29008	0.035864086	0.044665261	0.001679145	Diablo	1	2
GO:0052548	GO:0052548	regulation of endopeptidase activity	1ÔÂ3ÈÕ	357/29008	0.036469572	0.044665261	0.001679145	Diablo	1	2
GO:00072811	GO:0007281	germ cell development	1ÔÂ3ÈÕ	374/29008	0.03818374	0.044665261	0.001679145	Rsph1	1	2
GO:00447821	GO:0044782	cilium organization	1ÔÂ3ÈÕ	375/29008	0.03828451	0.044665261	0.001679145	Rsph1	1	2
GO:0006979	GO:0006979	response to oxidative stress	1ÔÂ3ÈÕ	407/29008	0.041505435	0.046486087	0.001747597	Diablo	1	2
GO:0070997	GO:0070997	neuron death	1ÔÂ3ÈÕ	428/29008	0.043615254	0.046583476	0.001751258	Diablo	1	2
GO:0052547	GO:0052547	regulation of peptidase activity	1ÔÂ3ÈÕ	441/29008	0.04491978	0.046583476	0.001751258	Diablo	1	2
GO:00224121	GO:0022412	cellular process involved in reproduction in multicellular organism	1ÔÂ3ÈÕ	495/29008	0.050325882	0.050325882	0.00189195	Rsph1	1	2
GO:0006089	GO:0006089	lactate metabolic process	1ÔÂ2ÈÕ	19/29008	0.001309577	0.021643562	NA	Ldhc	1	3
GO:0006754	GO:0006754	ATP biosynthetic process	1ÔÂ2ÈÕ	58/29008	0.003994968	0.021643562	NA	Ldhc	1	3
GO:0009206	GO:0009206	purine ribonucleoside triphosphate biosynthetic process	1ÔÂ2ÈÕ	69/29008	0.004751732	0.021643562	NA	Ldhc	1	3
GO:0009145	GO:0009145	purine nucleoside triphosphate biosynthetic process	1ÔÂ2ÈÕ	70/29008	0.004820515	0.021643562	NA	Ldhc	1	3
GO:0009201	GO:0009201	ribonucleoside triphosphate biosynthetic process	1ÔÂ2ÈÕ	72/29008	0.004958072	0.021643562	NA	Ldhc	1	3
GO:0009142	GO:0009142	nucleoside triphosphate biosynthetic process	1ÔÂ2ÈÕ	82/29008	0.005645719	0.021643562	NA	Ldhc	1	3
GO:0009205	GO:0009205	purine ribonucleoside triphosphate metabolic process	1ÔÂ2ÈÕ	87/29008	0.005989453	0.021643562	NA	Ldhc	1	3
GO:0009199	GO:0009199	ribonucleoside triphosphate metabolic process	1ÔÂ2ÈÕ	91/29008	0.006264398	0.021643562	NA	Ldhc	1	3
GO:0009144	GO:0009144	purine nucleoside triphosphate metabolic process	1ÔÂ2ÈÕ	95/29008	0.006539304	0.021643562	NA	Ldhc	1	3
GO:0009141	GO:0009141	nucleoside triphosphate metabolic process	1ÔÂ2ÈÕ	116/29008	0.00798194	0.021643562	NA	Ldhc	1	3
GO:0006090	GO:0006090	pyruvate metabolic process	1ÔÂ2ÈÕ	120/29008	0.008256609	0.021643562	NA	Ldhc	1	3
GO:00303171	GO:0030317	flagellated sperm motility	1ÔÂ2ÈÕ	135/29008	0.009286278	0.021643562	NA	Ldhc	1	3
GO:00977221	GO:0097722	sperm motility	1ÔÂ2ÈÕ	139/29008	0.009560766	0.021643562	NA	Ldhc	1	3
GO:00602941	GO:0060294	cilium movement involved in cell motility	1ÔÂ2ÈÕ	148/29008	0.010178226	0.021643562	NA	Ldhc	1	3
GO:0009152	GO:0009152	purine ribonucleotide biosynthetic process	1ÔÂ2ÈÕ	150/29008	0.010315413	0.021643562	NA	Ldhc	1	3
GO:00015391	GO:0001539	cilium or flagellum-dependent cell motility	1ÔÂ2ÈÕ	156/29008	0.010726917	0.021643562	NA	Ldhc	1	3
GO:00602851	GO:0060285	cilium-dependent cell motility	1ÔÂ2ÈÕ	156/29008	0.010726917	0.021643562	NA	Ldhc	1	3
GO:0009260	GO:0009260	ribonucleotide biosynthetic process	1ÔÂ2ÈÕ	162/29008	0.011138336	0.021643562	NA	Ldhc	1	3
GO:0006164	GO:0006164	purine nucleotide biosynthetic process	1ÔÂ2ÈÕ	168/29008	0.011549669	0.021643562	NA	Ldhc	1	3
GO:0046390	GO:0046390	ribose phosphate biosynthetic process	1ÔÂ2ÈÕ	171/29008	0.011755303	0.021643562	NA	Ldhc	1	3
GO:0072522	GO:0072522	purine-containing compound biosynthetic process	1ÔÂ2ÈÕ	174/29008	0.011960916	0.021643562	NA	Ldhc	1	3
GO:00033411	GO:0003341	cilium movement	1ÔÂ2ÈÕ	202/29008	0.013878939	0.022968675	NA	Ldhc	1	3
GO:0072330	GO:0072330	monocarboxylic acid biosynthetic process	1ÔÂ2ÈÕ	208/29008	0.014289702	0.022968675	NA	Ldhc	1	3
GO:0009165	GO:0009165	nucleotide biosynthetic process	1ÔÂ2ÈÕ	215/29008	0.014768817	0.022968675	NA	Ldhc	1	3
GO:1901293	GO:1901293	nucleoside phosphate biosynthetic process	1ÔÂ2ÈÕ	220/29008	0.01511097	0.022968675	NA	Ldhc	1	3
GO:1901617	GO:1901617	organic hydroxy compound biosynthetic process	1ÔÂ2ÈÕ	230/29008	0.015795099	0.023085145	NA	Ldhc	1	3
GO:0046034	GO:0046034	ATP metabolic process	1ÔÂ2ÈÕ	259/29008	0.017777729	0.025020507	NA	Ldhc	1	3
GO:0046394	GO:0046394	carboxylic acid biosynthetic process	1ÔÂ2ÈÕ	295/29008	0.020236143	0.02660575	NA	Ldhc	1	3
GO:0016053	GO:0016053	organic acid biosynthetic process	1ÔÂ2ÈÕ	296/29008	0.020304388	0.02660575	NA	Ldhc	1	3
GO:0009150	GO:0009150	purine ribonucleotide metabolic process	1ÔÂ2ÈÕ	348/29008	0.023849869	0.029893867	NA	Ldhc	1	3
GO:0009259	GO:0009259	ribonucleotide metabolic process	1ÔÂ2ÈÕ	367/29008	0.02514373	0.029893867	NA	Ldhc	1	3
GO:0006163	GO:0006163	purine nucleotide metabolic process	1ÔÂ2ÈÕ	373/29008	0.02555214	0.029893867	NA	Ldhc	1	3
GO:0019693	GO:0019693	ribose phosphate metabolic process	1ÔÂ2ÈÕ	379/29008	0.025960463	0.029893867	NA	Ldhc	1	3
GO:0072521	GO:0072521	purine-containing compound metabolic process	1ÔÂ2ÈÕ	395/29008	0.027048909	0.030231133	NA	Ldhc	1	3
GO:00070181	GO:0007018	microtubule-based movement	1ÔÂ2ÈÕ	413/29008	0.028272682	0.030696055	NA	Ldhc	1	3
GO:0009117	GO:0009117	nucleotide metabolic process	1ÔÂ2ÈÕ	451/29008	0.030853675	0.032314851	NA	Ldhc	1	3
GO:0006753	GO:0006753	nucleoside phosphate metabolic process	1ÔÂ2ÈÕ	460/29008	0.03146446	0.032314851	NA	Ldhc	1	3
GO:0090407	GO:0090407	organophosphate biosynthetic process	1ÔÂ2ÈÕ	476/29008	0.032549825	0.032549825	NA	Ldhc	1	3
GO:0030261	GO:0030261	chromosome condensation	2ÔÂ2ÈÕ	45/29008	2.35E-06	1.88E-05	NA	Prm1/Prm2	2	4
GO:0006997	GO:0006997	nucleus organization	2ÔÂ2ÈÕ	141/29008	2.35E-05	7.56E-05	NA	Prm1/Prm2	2	4
GO:0006323	GO:0006323	DNA packaging	2ÔÂ2ÈÕ	155/29008	2.84E-05	7.56E-05	NA	Prm1/Prm2	2	4
GO:0071103	GO:0071103	DNA conformation change	2ÔÂ2ÈÕ	203/29008	4.87E-05	9.63E-05	NA	Prm1/Prm2	2	4
GO:00072862	GO:0007286	spermatid development	2ÔÂ2ÈÕ	238/29008	6.70E-05	9.63E-05	NA	Prm1/Prm2	2	4
GO:00485152	GO:0048515	spermatid differentiation	2ÔÂ2ÈÕ	247/29008	7.22E-05	9.63E-05	NA	Prm1/Prm2	2	4
GO:00072812	GO:0007281	germ cell development	2ÔÂ2ÈÕ	374/29008	0.000165791	0.000189475	NA	Prm1/Prm2	2	4
GO:00224122	GO:0022412	cellular process involved in reproduction in multicellular organism	2ÔÂ2ÈÕ	495/29008	0.000290611	0.000290611	NA	Prm1/Prm2	2	4
