# Supplementary material for: A Single-Cell Landscape of Spermioteleosis in Mice and Pigs
Source: Cells. 2024 Mar 22;13(7):563. doi: 10.3390/cells13070563 (PMC11011153; doi:10.3390/cells13070563)
Supplement: Supplementary file 1 [file cells-13-00563-s001.zip › File 1 Supplement Tables/Table S12 Mouse spermatocytes beam allcluster_GO2.xlsx]

ID	Description	GeneRatio	BgRatio	pvalue	p.adjust	qvalue	geneID	Count	cluster
GO:0022412	GO:0022412	cellular process involved in reproduction in multicellular organism	13/118	495/29008	1.21E-07	0.000241269	0.000204247	Tnp1/Tdrd5/Sycp2/Bmpr1b/Hook1/Piwil1/Gmcl1/Tex14/Meioc/Cdyl/Prm1/Tnp2/Prm2	13	1
GO:0007281	GO:0007281	germ cell development	11/118	374/29008	3.95E-07	0.00039216	0.000331985	Tnp1/Tdrd5/Bmpr1b/Hook1/Piwil1/Gmcl1/Meioc/Cdyl/Prm1/Tnp2/Prm2	11	1
GO:0007286	GO:0007286	spermatid development	9/118	238/29008	5.96E-07	0.000394645	0.000334089	Tnp1/Tdrd5/Hook1/Piwil1/Meioc/Cdyl/Prm1/Tnp2/Prm2	9	1
GO:0048515	GO:0048515	spermatid differentiation	9/118	247/29008	8.12E-07	0.000403247	0.000341371	Tnp1/Tdrd5/Hook1/Piwil1/Meioc/Cdyl/Prm1/Tnp2/Prm2	9	1
GO:0050808	GO:0050808	synapse organization	11/118	489/29008	5.28E-06	0.001869665	0.001582775	Abl1/Lrrc4c/Lingo2/Grid2/Chd4/Cntn5/Sparc/Dact1/Nrxn3/Ctnnd2/Malat1	11	1
GO:0016358	GO:0016358	dendrite development	9/118	313/29008	5.65E-06	0.001869665	0.001582775	Prex2/Abl1/Dab1/Fat3/Dact1/Phactr1/Klhl1/Ctnnd2/Cpeb3	9	1
GO:0071103	GO:0071103	DNA conformation change	7/118	203/29008	2.03E-05	0.005482	0.004640816	Tnp1/Abl1/Piwil1/Kat6b/Prm1/Tnp2/Prm2	7	1
GO:0035093	GO:0035093	spermatogenesis, exchange of chromosomal proteins	3/118	14/29008	2.31E-05	0.005482	0.004640816	Tnp1/Piwil1/Tnp2	3	1
GO:0006997	GO:0006997	nucleus organization	6/118	141/29008	2.50E-05	0.005482	0.004640816	Tnp1/Piwil1/Habp4/Prm1/Tnp2/Prm2	6	1
GO:0098742	GO:0098742	cell-cell adhesion via plasma-membrane adhesion molecules	7/118	213/29008	2.76E-05	0.005482	0.004640816	Lrrc4c/Dab1/Grid2/Cntn5/Fat3/Tenm2/Cdh18	7	1
GO:0006323	GO:0006323	DNA packaging	6/118	155/29008	4.25E-05	0.007680031	0.00650157	Tnp1/Piwil1/Kat6b/Prm1/Tnp2/Prm2	6	1
GO:0035092	GO:0035092	sperm chromatin condensation	3/118	18/29008	5.12E-05	0.008479052	0.007177986	Tnp1/Piwil1/Tnp2	3	1
GO:0006325	GO:0006325	chromatin organization	9/118	477/29008	0.000149717	0.02140324	0.018119025	Tnp1/Rif1/Tox/Piwil1/Chd4/Kat6b/Chd8/Mphosph8/Tnp2	9	1
GO:0001764	GO:0001764	neuron migration	6/118	195/29008	0.000150803	0.02140324	0.018119025	Dab1/Pcm1/Fat3/Phactr1/Nrg3/Dcc	6	1
GO:0007409	GO:0007409	axonogenesis	9/118	487/29008	0.000174739	0.023147088	0.019595289	Abl1/Lrrc4c/Bmpr1b/Dab1/Rnf6/Cntn5/Tenm2/Tiam2/Dcc	9	1
GO:0070936	GO:0070936	protein K48-linked ubiquitination	4/118	70/29008	0.00019391	0.023326171	0.019746892	Ube2t/Itch/Topors/Rnf6	4	1
GO:0043486	GO:0043486	histone exchange	3/118	28/29008	0.00019957	0.023326171	0.019746892	Tnp1/Piwil1/Tnp2	3	1
GO:0007289	GO:0007289	spermatid nucleus differentiation	3/118	30/29008	0.000245868	0.027141056	0.022976404	Tnp1/Piwil1/Tnp2	3	1
GO:0007018	GO:0007018	microtubule-based movement	8/118	413/29008	0.000295315	0.030883756	0.026144805	Tnp1/Dnah14/Smcp/Kif2c/Tex101/Dlg2/Pcm1/Tnp2	8	1
GO:0051281	GO:0051281	positive regulation of release of sequestered calcium ion into cytosol	3/118	43/29008	0.000719132	0.068386911	0.057893298	Abl1/Tex101/Calm2	3	1
GO:0007341	GO:0007341	penetration of zona pellucida	2/118	10/29008	0.000722761	0.068386911	0.057893298	Smcp/Tnp2	2	1
GO:0007626	GO:0007626	locomotory behavior	6/118	268/29008	0.000816989	0.07158562	0.060601181	Prex2/Dab1/Hipk2/Ankfn1/Klhl1/Slc18a2	6	1
GO:0030902	GO:0030902	hindbrain development	5/118	179/29008	0.000843334	0.07158562	0.060601181	Abl1/Lef1/Dab1/Grid2/Klhl1	5	1
GO:0046631	GO:0046631	alpha-beta T cell activation	5/118	180/29008	0.000864648	0.07158562	0.060601181	Abl1/Itch/Lef1/Tox/Jak3	5	1
GO:0007628	GO:0007628	adult walking behavior	3/118	47/29008	0.000933769	0.074215954	0.062827905	Dab1/Hipk2/Klhl1	3	1
GO:0090659	GO:0090659	walking behavior	3/118	49/29008	0.001054726	0.078943809	0.066830295	Dab1/Hipk2/Klhl1	3	1
GO:0030534	GO:0030534	adult behavior	5/118	190/29008	0.001100501	0.078943809	0.066830295	Prex2/Dab1/Hipk2/Nrxn3/Klhl1	5	1
GO:0008344	GO:0008344	adult locomotory behavior	4/118	111/29008	0.001114489	0.078943809	0.066830295	Prex2/Dab1/Hipk2/Klhl1	4	1
GO:0021549	GO:0021549	cerebellum development	4/118	112/29008	0.001152174	0.078943809	0.066830295	Abl1/Dab1/Grid2/Klhl1	4	1
GO:0007339	GO:0007339	binding of sperm to zona pellucida	3/118	52/29008	0.001254007	0.083057082	0.070312408	Smcp/Tex101/Tnp2	3	1
GO:0050905	GO:0050905	neuromuscular process	5/118	199/29008	0.001350818	0.086583087	0.073297366	Abl1/Hipk2/Grid2/Ankfn1/Chd8	5	1
GO:0007140	GO:0007140	male meiotic nuclear division	3/118	56/29008	0.001554438	0.087569847	0.074132713	Sycp2/Tex14/Meioc	3	1
GO:0043666	GO:0043666	regulation of phosphoprotein phosphatase activity	3/118	57/29008	0.001635962	0.087569847	0.074132713	Oaz3/Calm2/Ppp2r2b	3	1
GO:0006338	GO:0006338	chromatin remodeling	5/118	208/29008	0.001640872	0.087569847	0.074132713	Tnp1/Piwil1/Kat6b/Chd8/Tnp2	5	1
GO:0009566	GO:0009566	fertilization	5/118	208/29008	0.001640872	0.087569847	0.074132713	Sycp2/Smcp/Tex101/Tnp2/Trim36	5	1
GO:0021932	GO:0021932	hindbrain radial glia guided cell migration	2/118	15/29008	0.001664148	0.087569847	0.074132713	Lef1/Dab1	2	1
GO:2000095	GO:2000095	regulation of Wnt signaling pathway, planar cell polarity pathway	2/118	15/29008	0.001664148	0.087569847	0.074132713	Abl1/Dact1	2	1
GO:0021587	GO:0021587	cerebellum morphogenesis	3/118	58/29008	0.001720115	0.087569847	0.074132713	Abl1/Dab1/Grid2	3	1
GO:0034728	GO:0034728	nucleosome organization	4/118	125/29008	0.001726613	0.087569847	0.074132713	Tnp1/Piwil1/Kat6b/Tnp2	4	1
GO:0022037	GO:0022037	metencephalon development	4/118	126/29008	0.00177769	0.087569847	0.074132713	Abl1/Dab1/Grid2/Klhl1	4	1
GO:0035036	GO:0035036	sperm-egg recognition	3/118	59/29008	0.001806927	0.087569847	0.074132713	Smcp/Tex101/Tnp2	3	1
GO:0030111	GO:0030111	regulation of Wnt signaling pathway	6/118	317/29008	0.001922918	0.087809838	0.074335878	Abl1/Lef1/Dact1/Chd8/Gpc5/Ctnnd2	6	1
GO:0046632	GO:0046632	alpha-beta T cell differentiation	4/118	129/29008	0.001937201	0.087809838	0.074335878	Abl1/Lef1/Tox/Jak3	4	1
GO:0035176	GO:0035176	social behavior	3/118	61/29008	0.001988648	0.087809838	0.074335878	Pcm1/Nrxn3/Chd8	3	1
GO:0099172	GO:0099172	presynapse organization	3/118	61/29008	0.001988648	0.087809838	0.074335878	Grid2/Chd4/Cntn5	3	1
GO:0021575	GO:0021575	hindbrain morphogenesis	3/118	62/29008	0.002083614	0.090003083	0.076192582	Abl1/Dab1/Grid2	3	1
GO:0034329	GO:0034329	cell junction assembly	7/118	439/29008	0.002165495	0.091549763	0.077501931	Abl1/Lingo2/Grid2/Cntn5/Nrxn3/Cdh18/Ctnnd2	7	1
GO:0051703	GO:0051703	biological process involved in intraspecies interaction between organisms	3/118	64/29008	0.002281903	0.092677672	0.078456769	Pcm1/Nrxn3/Chd8	3	1
GO:0030317	GO:0030317	flagellated sperm motility	4/118	135/29008	0.002285458	0.092677672	0.078456769	Tnp1/Smcp/Tex101/Tnp2	4	1
GO:0060134	GO:0060134	prepulse inhibition	2/118	18/29008	0.002405642	0.095234292	0.080621089	Grid2/Chd8	2	1
GO:0010524	GO:0010524	positive regulation of calcium ion transport into cytosol	3/118	66/29008	0.002491516	0.095234292	0.080621089	Abl1/Tex101/Calm2	3	1
GO:0030177	GO:0030177	positive regulation of Wnt signaling pathway	4/118	139/29008	0.00254022	0.095234292	0.080621089	Abl1/Lef1/Dact1/Gpc5	4	1
GO:0097722	GO:0097722	sperm motility	4/118	139/29008	0.00254022	0.095234292	0.080621089	Tnp1/Smcp/Tex101/Tnp2	4	1
GO:0007346	GO:0007346	regulation of mitotic cell cycle	7/118	462/29008	0.002876148	0.10358794	0.087692914	Abl1/Rcc1/Klhl18/Tex14/Meioc/Dact1/Cks2	7	1
GO:0051928	GO:0051928	positive regulation of calcium ion transport	4/118	145/29008	0.002957951	0.10358794	0.087692914	Abl1/Tex101/Jak3/Calm2	4	1
GO:0045948	GO:0045948	positive regulation of translational initiation	2/118	20/29008	0.002971572	0.10358794	0.087692914	Habp4/Dnajc3	2	1
GO:2000251	GO:2000251	positive regulation of actin cytoskeleton reorganization	2/118	20/29008	0.002971572	0.10358794	0.087692914	Abl1/Baiap2l1	2	1
GO:0006397	GO:0006397	mRNA processing	7/118	469/29008	0.003124481	0.107040425	0.090615633	Ssu72/Pcbp1/Lsm3/Habp4/Hnrnpm/Malat1/Cpeb3	7	1
GO:0060294	GO:0060294	cilium movement involved in cell motility	4/118	148/29008	0.003183444	0.107211906	0.090760801	Tnp1/Smcp/Tex101/Tnp2	4	1
GO:0022403	GO:0022403	cell cycle phase	2/118	22/29008	0.003593677	0.119010604	0.10074905	Sycp2/Piwil1	2	1
GO:0001539	GO:0001539	cilium or flagellum-dependent cell motility	4/118	156/29008	0.003841517	0.122610435	0.103796507	Tnp1/Smcp/Tex101/Tnp2	4	1
GO:0060285	GO:0060285	cilium-dependent cell motility	4/118	156/29008	0.003841517	0.122610435	0.103796507	Tnp1/Smcp/Tex101/Tnp2	4	1
GO:0021535	GO:0021535	cell migration in hindbrain	2/118	23/29008	0.003925503	0.122610435	0.103796507	Lef1/Dab1	2	1
GO:0009988	GO:0009988	cell-cell recognition	3/118	78/29008	0.003998463	0.122610435	0.103796507	Smcp/Tex101/Tnp2	3	1
GO:0016485	GO:0016485	protein processing	5/118	256/29008	0.00401091	0.122610435	0.103796507	Tnp1/Afg3l1/Sprtn/Tnp2/Pcsk5	5	1
GO:0048285	GO:0048285	organelle fission	7/118	495/29008	0.004193203	0.12372618	0.104741046	Sycp2/Kif2c/Rcc1/Tex14/Meioc/Cks2/Ppp2r2b	7	1
GO:0010842	GO:0010842	retina layer formation	2/118	24/29008	0.004271025	0.12372618	0.104741046	Hipk2/Fat3	2	1
GO:0045063	GO:0045063	T-helper 1 cell differentiation	2/118	24/29008	0.004271025	0.12372618	0.104741046	Lef1/Jak3	2	1
GO:0007338	GO:0007338	single fertilization	4/118	161/29008	0.00429648	0.12372618	0.104741046	Smcp/Tex101/Tnp2/Trim36	4	1
GO:0050807	GO:0050807	regulation of synapse organization	5/118	263/29008	0.004493416	0.12754883	0.107977131	Abl1/Lingo2/Grid2/Sparc/Malat1	5	1
GO:0051279	GO:0051279	regulation of release of sequestered calcium ion into cytosol	3/118	82/29008	0.004600233	0.128741741	0.108986995	Abl1/Tex101/Calm2	3	1
GO:0045580	GO:0045580	regulation of T cell differentiation	4/118	165/29008	0.00468564	0.129310643	0.109468603	Abl1/Lef1/Tox/Jak3	4	1
GO:0007292	GO:0007292	female gamete generation	4/118	166/29008	0.004786508	0.129864567	0.10993753	Tdrd5/Sycp2/Bmpr1b/Meioc	4	1
GO:1901214	GO:1901214	regulation of neuron death	6/118	384/29008	0.004924482	0.129864567	0.10993753	Abl1/Hipk2/Grid2/Ghr/Ppp2r2b/Dcc	6	1
GO:2000050	GO:2000050	regulation of non-canonical Wnt signaling pathway	2/118	26/29008	0.005002692	0.129864567	0.10993753	Abl1/Dact1	2	1
GO:0010921	GO:0010921	regulation of phosphatase activity	3/118	85/29008	0.005085603	0.129864567	0.10993753	Oaz3/Calm2/Ppp2r2b	3	1
GO:0050803	GO:0050803	regulation of synapse structure or activity	5/118	271/29008	0.005093972	0.129864567	0.10993753	Abl1/Lingo2/Grid2/Sparc/Malat1	5	1
GO:0051100	GO:0051100	negative regulation of binding	4/118	169/29008	0.005097854	0.129864567	0.10993753	Lef1/Tex14/Dact1/Habp4	4	1
GO:1904064	GO:1904064	positive regulation of cation transmembrane transport	4/118	170/29008	0.005204581	0.130905087	0.110818387	Abl1/Dpp6/Tex101/Calm2	4	1
GO:0010954	GO:0010954	positive regulation of protein processing	2/118	27/29008	0.00538861	0.13218725	0.111903809	Tnp1/Tnp2	2	1
GO:0060563	GO:0060563	neuroepithelial cell differentiation	2/118	27/29008	0.00538861	0.13218725	0.111903809	Abl1/Lef1	2	1
GO:0030509	GO:0030509	BMP signaling pathway	4/118	173/29008	0.005533724	0.134091572	0.113515923	Abl1/Lef1/Bmpr1b/Hipk2	4	1
GO:0051098	GO:0051098	regulation of binding	6/118	397/29008	0.005771881	0.135338076	0.114571157	Abl1/Lef1/Hipk2/Tex14/Dact1/Habp4	6	1
GO:1904427	GO:1904427	positive regulation of calcium ion transmembrane transport	3/118	89/29008	0.005779118	0.135338076	0.114571157	Abl1/Tex101/Calm2	3	1
GO:0044728	GO:0044728	DNA methylation or demethylation	3/118	90/29008	0.005960893	0.135338076	0.114571157	Tdrd5/Tox/Mphosph8	3	1
GO:0030900	GO:0030900	forebrain development	6/118	400/29008	0.005981689	0.135338076	0.114571157	Lef1/Tox/Dab1/Pcm1/Phactr1/Nrg3	6	1
GO:0035107	GO:0035107	appendage morphogenesis	4/118	177/29008	0.005993835	0.135338076	0.114571157	Lef1/Bmpr1b/Fras1/Pcsk5	4	1
GO:0035108	GO:0035108	limb morphogenesis	4/118	177/29008	0.005993835	0.135338076	0.114571157	Lef1/Bmpr1b/Fras1/Pcsk5	4	1
GO:1903319	GO:1903319	positive regulation of protein maturation	2/118	29/29008	0.00620005	0.138421344	0.117181314	Tnp1/Tnp2	2	1
GO:0043367	GO:0043367	CD4-positive, alpha-beta T cell differentiation	3/118	92/29008	0.006334634	0.138574402	0.117310886	Lef1/Tox/Jak3	3	1
GO:0044772	GO:0044772	mitotic cell cycle phase transition	6/118	406/29008	0.006417945	0.138574402	0.117310886	Rcc1/Klhl18/Tex14/Dact1/Cks2/Calm2	6	1
GO:0035304	GO:0035304	regulation of protein dephosphorylation	3/118	93/29008	0.006526632	0.138574402	0.117310886	Oaz3/Calm2/Ppp2r2b	3	1
GO:0000910	GO:0000910	cytokinesis	4/118	182/29008	0.006603937	0.138574402	0.117310886	Ccp110/Tex14/Calm2/Trim36	4	1
GO:0007214	GO:0007214	gamma-aminobutyric acid signaling pathway	2/118	30/29008	0.006625349	0.138574402	0.117310886	Gabrb1/Gabrg3	2	1
GO:0071353	GO:0071353	cellular response to interleukin-4	2/118	30/29008	0.006625349	0.138574402	0.117310886	Lef1/Jak3	2	1
GO:0071772	GO:0071772	response to BMP	4/118	184/29008	0.006859079	0.14050506	0.118945294	Abl1/Lef1/Bmpr1b/Hipk2	4	1
GO:0071773	GO:0071773	cellular response to BMP stimulus	4/118	184/29008	0.006859079	0.14050506	0.118945294	Abl1/Lef1/Bmpr1b/Hipk2	4	1
GO:0050770	GO:0050770	regulation of axonogenesis	4/118	185/29008	0.006989064	0.141706831	0.119962661	Lrrc4c/Dab1/Rnf6/Tiam2	4	1
GO:0048813	GO:0048813	dendrite morphogenesis	4/118	186/29008	0.007120668	0.14291684	0.120987	Prex2/Dact1/Phactr1/Ctnnd2	4	1
GO:0039694	GO:0039694	viral RNA genome replication	2/118	32/29008	0.007514549	0.146386362	0.123924142	Pcbp1/Mphosph8	2	1
GO:0048535	GO:0048535	lymph node development	2/118	32/29008	0.007514549	0.146386362	0.123924142	Tox/Jak3	2	1
GO:0070670	GO:0070670	response to interleukin-4	2/118	32/29008	0.007514549	0.146386362	0.123924142	Lef1/Jak3	2	1
GO:0071824	GO:0071824	protein-DNA complex subunit organization	4/118	192/29008	0.007944778	0.148430223	0.125654383	Tnp1/Piwil1/Kat6b/Tnp2	4	1
GO:0032092	GO:0032092	positive regulation of protein binding	3/118	100/29008	0.007967744	0.148430223	0.125654383	Abl1/Hipk2/Dact1	3	1
GO:0008608	GO:0008608	attachment of spindle microtubules to kinetochore	2/118	33/29008	0.007978231	0.148430223	0.125654383	Kif2c/Tex14	2	1
GO:0060070	GO:0060070	canonical Wnt signaling pathway	5/118	303/29008	0.00807026	0.148430223	0.125654383	Lef1/Dact1/Chd8/Gpc5/Ctnnd2	5	1
GO:0007416	GO:0007416	synapse assembly	4/118	193/29008	0.008087953	0.148430223	0.125654383	Lingo2/Grid2/Cntn5/Nrxn3	4	1
GO:0034767	GO:0034767	positive regulation of ion transmembrane transport	4/118	193/29008	0.008087953	0.148430223	0.125654383	Abl1/Dpp6/Tex101/Calm2	4	1
GO:0032465	GO:0032465	regulation of cytokinesis	3/118	101/29008	0.00818766	0.148430223	0.125654383	Ccp110/Tex14/Calm2	3	1
GO:0070997	GO:0070997	neuron death	6/118	428/29008	0.008217073	0.148430223	0.125654383	Abl1/Hipk2/Grid2/Ghr/Ppp2r2b/Dcc	6	1
GO:0006304	GO:0006304	DNA modification	3/118	103/29008	0.008638154	0.154630743	0.130903466	Tdrd5/Tox/Mphosph8	3	1
GO:0007162	GO:0007162	negative regulation of cell adhesion	5/118	310/29008	0.008854166	0.157082384	0.132978915	Abl1/Itch/Lef1/Dab1/Jak3	5	1
GO:0045619	GO:0045619	regulation of lymphocyte differentiation	4/118	199/29008	0.00898267	0.157802737	0.133588734	Abl1/Lef1/Tox/Jak3	4	1
GO:0140013	GO:0140013	meiotic nuclear division	4/118	200/29008	0.009137806	0.157802737	0.133588734	Sycp2/Tex14/Meioc/Cks2	4	1
GO:0003341	GO:0003341	cilium movement	4/118	202/29008	0.009453302	0.157802737	0.133588734	Tnp1/Smcp/Tex101/Tnp2	4	1
GO:0000280	GO:0000280	nuclear division	6/118	442/29008	0.00953585	0.157802737	0.133588734	Sycp2/Kif2c/Rcc1/Tex14/Meioc/Cks2	6	1
GO:0010959	GO:0010959	regulation of metal ion transport	6/118	443/29008	0.009635499	0.157802737	0.133588734	Abl1/Nkain3/Dpp6/Tex101/Jak3/Calm2	6	1
GO:0007611	GO:0007611	learning or memory	5/118	317/29008	0.009689288	0.157802737	0.133588734	Abl1/Nrxn3/Chd8/Ctnnd2/Cpeb3	5	1
GO:0001964	GO:0001964	startle response	2/118	37/29008	0.009957636	0.157802737	0.133588734	Grid2/Chd8	2	1
GO:0046329	GO:0046329	negative regulation of JNK cascade	2/118	37/29008	0.009957636	0.157802737	0.133588734	Itch/Dact1	2	1
GO:0060071	GO:0060071	Wnt signaling pathway, planar cell polarity pathway	2/118	37/29008	0.009957636	0.157802737	0.133588734	Abl1/Dact1	2	1
GO:1902105	GO:1902105	regulation of leukocyte differentiation	5/118	320/29008	0.010063261	0.157802737	0.133588734	Abl1/Lef1/Tox/Jak3/Asxl2	5	1
GO:0034446	GO:0034446	substrate adhesion-dependent cell spreading	3/118	109/29008	0.010075786	0.157802737	0.133588734	Ush2a/Abl1/Vamp3	3	1
GO:0048477	GO:0048477	oogenesis	3/118	109/29008	0.010075786	0.157802737	0.133588734	Tdrd5/Bmpr1b/Meioc	3	1
GO:0022408	GO:0022408	negative regulation of cell-cell adhesion	4/118	206/29008	0.010105402	0.157802737	0.133588734	Abl1/Itch/Lef1/Jak3	4	1
GO:0048736	GO:0048736	appendage development	4/118	206/29008	0.010105402	0.157802737	0.133588734	Lef1/Bmpr1b/Fras1/Pcsk5	4	1
GO:0060173	GO:0060173	limb development	4/118	206/29008	0.010105402	0.157802737	0.133588734	Lef1/Bmpr1b/Fras1/Pcsk5	4	1
GO:0051604	GO:0051604	protein maturation	5/118	321/29008	0.010190093	0.157802737	0.133588734	Tnp1/Afg3l1/Sprtn/Tnp2/Pcsk5	5	1
GO:0016055	GO:0016055	Wnt signaling pathway	6/118	449/29008	0.010249083	0.157802737	0.133588734	Abl1/Lef1/Dact1/Chd8/Gpc5/Ctnnd2	6	1
GO:0031532	GO:0031532	actin cytoskeleton reorganization	3/118	110/29008	0.01032807	0.157802737	0.133588734	Abl1/Baiap2l1/Phactr1	3	1
GO:0198738	GO:0198738	cell-cell signaling by wnt	6/118	451/29008	0.010459658	0.157802737	0.133588734	Abl1/Lef1/Dact1/Chd8/Gpc5/Ctnnd2	6	1
GO:0007340	GO:0007340	acrosome reaction	2/118	38/29008	0.010483121	0.157802737	0.133588734	Tnp2/Trim36	2	1
GO:0010522	GO:0010522	regulation of calcium ion transport into cytosol	3/118	111/29008	0.010584003	0.158123406	0.133860198	Abl1/Tex101/Calm2	3	1
GO:0031345	GO:0031345	negative regulation of cell projection organization	4/118	211/29008	0.010960697	0.162207599	0.137317693	Dab1/Rnf6/Ccp110/Fat3	4	1
GO:2000249	GO:2000249	regulation of actin cytoskeleton reorganization	2/118	39/29008	0.011020647	0.162207599	0.137317693	Abl1/Baiap2l1	2	1
GO:0043270	GO:0043270	positive regulation of ion transport	5/118	329/29008	0.011244515	0.164285668	0.139076893	Abl1/Dpp6/Tex101/Jak3/Calm2	5	1
GO:0051209	GO:0051209	release of sequestered calcium ion into cytosol	3/118	114/29008	0.01137379	0.164687619	0.139417167	Abl1/Tex101/Calm2	3	1
GO:0042445	GO:0042445	hormone metabolic process	4/118	214/29008	0.011495632	0.164687619	0.139417167	Bmpr1b/Ghr/Pcsk5/Cyp17a1	4	1
GO:0035710	GO:0035710	CD4-positive, alpha-beta T cell activation	3/118	115/29008	0.011644412	0.164687619	0.139417167	Lef1/Tox/Jak3	3	1
GO:0051283	GO:0051283	negative regulation of sequestering of calcium ion	3/118	115/29008	0.011644412	0.164687619	0.139417167	Abl1/Tex101/Calm2	3	1
GO:0051321	GO:0051321	meiotic cell cycle	5/118	333/29008	0.011798684	0.164687619	0.139417167	Sycp2/Piwil1/Tex14/Meioc/Cks2	5	1
GO:0042391	GO:0042391	regulation of membrane potential	6/118	465/29008	0.012020705	0.164687619	0.139417167	Kcnh7/Dpp6/Gabrb1/Grid2/Gabrg3/Ctnna3	6	1
GO:0051235	GO:0051235	maintenance of location	5/118	335/29008	0.012082626	0.164687619	0.139417167	Abl1/Topors/Tex101/Asxl2/Calm2	5	1
GO:0007143	GO:0007143	female meiotic nuclear division	2/118	41/29008	0.012131404	0.164687619	0.139417167	Sycp2/Meioc	2	1
GO:0051282	GO:0051282	regulation of sequestering of calcium ion	3/118	117/29008	0.012196744	0.164687619	0.139417167	Abl1/Tex101/Calm2	3	1
GO:0043393	GO:0043393	regulation of protein binding	4/118	218/29008	0.012234638	0.164687619	0.139417167	Abl1/Hipk2/Tex14/Dact1	4	1
GO:0002285	GO:0002285	lymphocyte activation involved in immune response	4/118	219/29008	0.012424034	0.164687619	0.139417167	Abl1/Rif1/Lef1/Jak3	4	1
GO:0051651	GO:0051651	maintenance of location in cell	4/118	220/29008	0.012615299	0.164687619	0.139417167	Abl1/Topors/Tex101/Calm2	4	1
GO:1903046	GO:1903046	meiotic cell cycle process	4/118	220/29008	0.012615299	0.164687619	0.139417167	Sycp2/Tex14/Meioc/Cks2	4	1
GO:0050863	GO:0050863	regulation of T cell activation	5/118	339/29008	0.012664392	0.164687619	0.139417167	Abl1/Itch/Lef1/Tox/Jak3	5	1
GO:0007616	GO:0007616	long-term memory	2/118	42/29008	0.012704428	0.164687619	0.139417167	Chd8/Cpeb3	2	1
GO:0030501	GO:0030501	positive regulation of bone mineralization	2/118	42/29008	0.012704428	0.164687619	0.139417167	Bmpr1b/Asxl2	2	1
GO:0090175	GO:0090175	regulation of establishment of planar polarity	2/118	42/29008	0.012704428	0.164687619	0.139417167	Abl1/Dact1	2	1
GO:0051208	GO:0051208	sequestering of calcium ion	3/118	119/29008	0.012763912	0.164687619	0.139417167	Abl1/Tex101/Calm2	3	1
GO:0046636	GO:0046636	negative regulation of alpha-beta T cell activation	2/118	43/29008	0.013289076	0.170357383	0.144216935	Itch/Jak3	2	1
GO:0031507	GO:0031507	heterochromatin assembly	2/118	44/29008	0.013885248	0.176463134	0.149385791	Rif1/Mphosph8	2	1
GO:0040029	GO:0040029	regulation of gene expression, epigenetic	3/118	123/29008	0.013942985	0.176463134	0.149385791	Rif1/Cdyl/Mphosph8	3	1
GO:0007389	GO:0007389	pattern specification process	6/118	482/29008	0.014129132	0.177687254	0.150422076	Tdrd5/Lef1/Bmpr1b/Hipk2/Nrg3/Pcsk5	6	1
GO:1901890	GO:1901890	positive regulation of cell junction assembly	3/118	124/29008	0.014247112	0.177760952	0.150484466	Abl1/Lingo2/Grid2	3	1
GO:0001569	GO:0001569	branching involved in blood vessel morphogenesis	2/118	45/29008	0.014492841	0.177760952	0.150484466	Abl1/Lef1	2	1
GO:0030261	GO:0030261	chromosome condensation	2/118	45/29008	0.014492841	0.177760952	0.150484466	Prm1/Prm2	2	1
GO:0042771	GO:0042771	intrinsic apoptotic signaling pathway in response to DNA damage by p53 class mediator	2/118	45/29008	0.014492841	0.177760952	0.150484466	Topors/Hipk2	2	1
GO:0006402	GO:0006402	mRNA catabolic process	4/118	231/29008	0.014844382	0.178501278	0.151111193	Lsm3/Meioc/Hnrnpm/Cpeb3	4	1
GO:0045930	GO:0045930	negative regulation of mitotic cell cycle	4/118	231/29008	0.014844382	0.178501278	0.151111193	Abl1/Tex14/Meioc/Dact1	4	1
GO:0048565	GO:0048565	digestive tract development	3/118	126/29008	0.014866634	0.178501278	0.151111193	Dact1/Chd8/Pcsk5	3	1
GO:0050890	GO:0050890	cognition	5/118	354/29008	0.015014865	0.178501278	0.151111193	Abl1/Nrxn3/Chd8/Ctnnd2/Cpeb3	5	1
GO:0009952	GO:0009952	anterior/posterior pattern specification	4/118	232/29008	0.015058557	0.178501278	0.151111193	Tdrd5/Lef1/Hipk2/Pcsk5	4	1
GO:0044848	GO:0044848	biological phase	2/118	46/29008	0.015111754	0.178501278	0.151111193	Sycp2/Piwil1	2	1
GO:0051101	GO:0051101	regulation of DNA binding	3/118	127/29008	0.015182041	0.178501278	0.151111193	Lef1/Hipk2/Habp4	3	1
GO:0044770	GO:0044770	cell cycle phase transition	6/118	492/29008	0.015483484	0.180974599	0.153204996	Rcc1/Klhl18/Tex14/Dact1/Cks2/Calm2	6	1
GO:0006378	GO:0006378	mRNA polyadenylation	2/118	47/29008	0.015741886	0.182918877	0.154850934	Ssu72/Cpeb3	2	1
GO:0006281	GO:0006281	DNA repair	6/118	495/29008	0.015906786	0.183760372	0.155563306	Tnp1/Ube2t/Abl1/Rif1/Sprtn/Meioc	6	1
GO:0031062	GO:0031062	positive regulation of histone methylation	2/118	48/29008	0.016383139	0.187087911	0.158380252	Rif1/Asxl2	2	1
GO:0043631	GO:0043631	RNA polyadenylation	2/118	48/29008	0.016383139	0.187087911	0.158380252	Ssu72/Cpeb3	2	1
GO:0045727	GO:0045727	positive regulation of translation	3/118	131/29008	0.01648142	0.187134754	0.158419907	Habp4/Dnajc3/Cpeb3	3	1
GO:0006470	GO:0006470	protein dephosphorylation	4/118	239/29008	0.016612572	0.187552162	0.158773265	Oaz3/Ssu72/Calm2/Ppp2r2b	4	1
GO:0007157	GO:0007157	heterophilic cell-cell adhesion via plasma membrane cell adhesion molecules	2/118	49/29008	0.017035412	0.188052015	0.159196419	Grid2/Tenm2	2	1
GO:0032873	GO:0032873	negative regulation of stress-activated MAPK cascade	2/118	49/29008	0.017035412	0.188052015	0.159196419	Itch/Dact1	2	1
GO:0043124	GO:0043124	negative regulation of I-kappaB kinase/NF-kappaB signaling	2/118	49/29008	0.017035412	0.188052015	0.159196419	Abl1/Otud7a	2	1
GO:0070303	GO:0070303	negative regulation of stress-activated protein kinase signaling cascade	2/118	49/29008	0.017035412	0.188052015	0.159196419	Itch/Dact1	2	1
GO:0035303	GO:0035303	regulation of dephosphorylation	3/118	133/29008	0.017153819	0.188312919	0.159417288	Oaz3/Calm2/Ppp2r2b	3	1
GO:0045786	GO:0045786	negative regulation of cell cycle	5/118	367/29008	0.017275057	0.188601856	0.159661889	Abl1/Ccp110/Tex14/Meioc/Dact1	5	1
GO:0042088	GO:0042088	T-helper 1 type immune response	2/118	50/29008	0.017698606	0.192170112	0.162682615	Lef1/Jak3	2	1
GO:0051438	GO:0051438	regulation of ubiquitin-protein transferase activity	2/118	51/29008	0.018372625	0.197223921	0.166960944	Abl1/Topors	2	1
GO:0140694	GO:0140694	non-membrane-bounded organelle assembly	5/118	373/29008	0.01839045	0.197223921	0.166960944	Rcc1/Lsm3/Ccp110/mt-Rnr1/mt-Rnr2	5	1
GO:0060828	GO:0060828	regulation of canonical Wnt signaling pathway	4/118	247/29008	0.018507623	0.197223921	0.166960944	Dact1/Chd8/Gpc5/Ctnnd2	4	1
GO:0000209	GO:0000209	protein polyubiquitination	4/118	248/29008	0.018753547	0.197223921	0.166960944	Ube2t/Itch/Topors/Rnf6	4	1
GO:1903320	GO:1903320	regulation of protein modification by small protein conjugation or removal	4/118	248/29008	0.018753547	0.197223921	0.166960944	Abl1/Itch/Topors/Sprtn	4	1
GO:0018205	GO:0018205	peptidyl-lysine modification	5/118	375/29008	0.018772577	0.197223921	0.166960944	Rif1/Lef1/Topors/Asxl2/Kat6b	5	1
GO:0045814	GO:0045814	negative regulation of gene expression, epigenetic	2/118	52/29008	0.019057369	0.197223921	0.166960944	Rif1/Mphosph8	2	1
GO:0050798	GO:0050798	activated T cell proliferation	2/118	52/29008	0.019057369	0.197223921	0.166960944	Abl1/Jak3	2	1
GO:0070169	GO:0070169	positive regulation of biomineral tissue development	2/118	52/29008	0.019057369	0.197223921	0.166960944	Bmpr1b/Asxl2	2	1
GO:0055123	GO:0055123	digestive system development	3/118	139/29008	0.019262179	0.198225764	0.167809059	Dact1/Chd8/Pcsk5	3	1
GO:0003002	GO:0003002	regionalization	5/118	379/29008	0.019552484	0.198225764	0.167809059	Tdrd5/Lef1/Bmpr1b/Hipk2/Pcsk5	5	1
GO:0043392	GO:0043392	negative regulation of DNA binding	2/118	53/29008	0.019752743	0.198225764	0.167809059	Lef1/Habp4	2	1
GO:0045907	GO:0045907	positive regulation of vasoconstriction	2/118	53/29008	0.019752743	0.198225764	0.167809059	Abl1/Tbxas1	2	1
GO:0070828	GO:0070828	heterochromatin organization	2/118	53/29008	0.019752743	0.198225764	0.167809059	Rif1/Mphosph8	2	1
GO:0110151	GO:0110151	positive regulation of biomineralization	2/118	53/29008	0.019752743	0.198225764	0.167809059	Bmpr1b/Asxl2	2	1
GO:0034764	GO:0034764	positive regulation of transmembrane transport	4/118	253/29008	0.020013622	0.199834512	0.169170953	Abl1/Dpp6/Tex101/Calm2	4	1
GO:0099054	GO:0099054	presynapse assembly	2/118	54/29008	0.020458651	0.201314432	0.170423787	Grid2/Cntn5	2	1
GO:0007411	GO:0007411	axon guidance	4/118	255/29008	0.020531943	0.201314432	0.170423787	Bmpr1b/Cntn5/Tenm2/Dcc	4	1
GO:0046328	GO:0046328	regulation of JNK cascade	3/118	143/29008	0.020743918	0.201314432	0.170423787	Itch/Hipk2/Dact1	3	1
GO:0097485	GO:0097485	neuron projection guidance	4/118	256/29008	0.020794182	0.201314432	0.170423787	Bmpr1b/Cntn5/Tenm2/Dcc	4	1
GO:0034655	GO:0034655	nucleobase-containing compound catabolic process	5/118	386/29008	0.020968072	0.201314432	0.170423787	Dpyd/Lsm3/Meioc/Hnrnpm/Cpeb3	5	1
GO:0021537	GO:0021537	telencephalon development	4/118	257/29008	0.021058478	0.201314432	0.170423787	Lef1/Dab1/Phactr1/Nrg3	4	1
GO:0097553	GO:0097553	calcium ion transmembrane import into cytosol	3/118	144/29008	0.021123889	0.201314432	0.170423787	Abl1/Tex101/Calm2	3	1
GO:0009116	GO:0009116	nucleoside metabolic process	2/118	55/29008	0.021174996	0.201314432	0.170423787	Macrod2/Dpyd	2	1
GO:1902476	GO:1902476	chloride transmembrane transport	2/118	55/29008	0.021174996	0.201314432	0.170423787	Gabrb1/Gabrg3	2	1
GO:2001222	GO:2001222	regulation of neuron migration	2/118	55/29008	0.021174996	0.201314432	0.170423787	Phactr1/Nrg3	2	1
GO:0030514	GO:0030514	negative regulation of BMP signaling pathway	2/118	56/29008	0.021901683	0.205276622	0.173778	Abl1/Hipk2	2	1
GO:0048599	GO:0048599	oocyte development	2/118	56/29008	0.021901683	0.205276622	0.173778	Tdrd5/Meioc	2	1
GO:1900271	GO:1900271	regulation of long-term synaptic potentiation	2/118	56/29008	0.021901683	0.205276622	0.173778	Abl1/Cpeb3	2	1
GO:0035567	GO:0035567	non-canonical Wnt signaling pathway	2/118	57/29008	0.022638618	0.211187485	0.178781872	Abl1/Dact1	2	1
GO:1903522	GO:1903522	regulation of blood circulation	4/118	264/29008	0.022966471	0.21324476	0.180523469	Abl1/Tbxas1/Ctnna3/Calm2	4	1
GO:0031503	GO:0031503	protein-containing complex localization	4/118	265/29008	0.023247359	0.214848848	0.181881418	Ralgapa2/Dlg2/Pcm1/Anks1b	4	1
GO:0045778	GO:0045778	positive regulation of ossification	2/118	58/29008	0.023385708	0.215126857	0.182116768	Bmpr1b/Asxl2	2	1
GO:1903706	GO:1903706	regulation of hemopoiesis	5/118	398/29008	0.023547714	0.215618926	0.182533332	Abl1/Lef1/Tox/Jak3/Asxl2	5	1
GO:0043488	GO:0043488	regulation of mRNA stability	3/118	152/29008	0.024301077	0.22149651	0.187509032	Meioc/Hnrnpm/Cpeb3	3	1
GO:0006446	GO:0006446	regulation of translational initiation	2/118	60/29008	0.024909976	0.223964355	0.189598199	Habp4/Dnajc3	2	1
GO:0009994	GO:0009994	oocyte differentiation	2/118	60/29008	0.024909976	0.223964355	0.189598199	Tdrd5/Meioc	2	1
GO:2001238	GO:2001238	positive regulation of extrinsic apoptotic signaling pathway	2/118	60/29008	0.024909976	0.223964355	0.189598199	Bmpr1b/Jak3	2	1
GO:0006401	GO:0006401	RNA catabolic process	4/118	272/29008	0.025272254	0.226198058	0.191489151	Lsm3/Meioc/Hnrnpm/Cpeb3	4	1
GO:0001736	GO:0001736	establishment of planar polarity	2/118	62/29008	0.026473749	0.231749912	0.196189102	Abl1/Dact1	2	1
GO:0031122	GO:0031122	cytoplasmic microtubule organization	2/118	62/29008	0.026473749	0.231749912	0.196189102	Hook1/Pcm1	2	1
GO:0031124	GO:0031124	mRNA 3'-end processing	2/118	62/29008	0.026473749	0.231749912	0.196189102	Ssu72/Cpeb3	2	1
GO:0042446	GO:0042446	hormone biosynthetic process	2/118	62/29008	0.026473749	0.231749912	0.196189102	Bmpr1b/Cyp17a1	2	1
GO:0043523	GO:0043523	regulation of neuron apoptotic process	4/118	276/29008	0.026475707	0.231749912	0.196189102	Abl1/Hipk2/Grid2/Ppp2r2b	4	1
GO:0016482	GO:0016482	cytosolic transport	3/118	158/29008	0.026844214	0.232769014	0.197051828	Hook1/Vamp3/Ccdc91	3	1
GO:0007164	GO:0007164	establishment of tissue polarity	2/118	63/29008	0.027270221	0.232769014	0.197051828	Abl1/Dact1	2	1
GO:0042255	GO:0042255	ribosome assembly	2/118	63/29008	0.027270221	0.232769014	0.197051828	mt-Rnr1/mt-Rnr2	2	1
GO:0043966	GO:0043966	histone H3 acetylation	2/118	63/29008	0.027270221	0.232769014	0.197051828	Lef1/Kat6b	2	1
GO:0034250	GO:0034250	positive regulation of cellular amide metabolic process	3/118	159/29008	0.027281404	0.232769014	0.197051828	Habp4/Dnajc3/Cpeb3	3	1
GO:0044270	GO:0044270	cellular nitrogen compound catabolic process	5/118	414/29008	0.027295008	0.232769014	0.197051828	Dpyd/Lsm3/Meioc/Hnrnpm/Cpeb3	5	1
GO:0046700	GO:0046700	heterocycle catabolic process	5/118	415/29008	0.027541103	0.233863984	0.197978781	Dpyd/Lsm3/Meioc/Hnrnpm/Cpeb3	5	1
GO:0001954	GO:0001954	positive regulation of cell-matrix adhesion	2/118	64/29008	0.028076295	0.23516056	0.199076404	Abl1/Pcsk5	2	1
GO:0051310	GO:0051310	metaphase plate congression	2/118	64/29008	0.028076295	0.23516056	0.199076404	Kif2c/Meioc	2	1
GO:0070534	GO:0070534	protein K63-linked ubiquitination	2/118	64/29008	0.028076295	0.23516056	0.199076404	Ube2t/Itch	2	1
GO:0061013	GO:0061013	regulation of mRNA catabolic process	3/118	161/29008	0.028167193	0.23516056	0.199076404	Meioc/Hnrnpm/Cpeb3	3	1
GO:0010977	GO:0010977	negative regulation of neuron projection development	3/118	162/29008	0.028615789	0.235931834	0.199729331	Dab1/Rnf6/Fat3	3	1
GO:0021543	GO:0021543	pallium development	3/118	162/29008	0.028615789	0.235931834	0.199729331	Lef1/Dab1/Phactr1	3	1
GO:0050768	GO:0050768	negative regulation of neurogenesis	3/118	162/29008	0.028615789	0.235931834	0.199729331	Dab1/Rnf6/Pcm1	3	1
GO:0051924	GO:0051924	regulation of calcium ion transport	4/118	286/29008	0.029633175	0.243310411	0.205975704	Abl1/Tex101/Jak3/Calm2	4	1
GO:0043487	GO:0043487	regulation of RNA stability	3/118	166/29008	0.030448107	0.246605603	0.208765265	Meioc/Hnrnpm/Cpeb3	3	1
GO:0051961	GO:0051961	negative regulation of nervous system development	3/118	166/29008	0.030448107	0.246605603	0.208765265	Dab1/Rnf6/Pcm1	3	1
GO:0070613	GO:0070613	regulation of protein processing	2/118	67/29008	0.030551241	0.246605603	0.208765265	Tnp1/Tnp2	2	1
GO:0008037	GO:0008037	cell recognition	4/118	290/29008	0.030956075	0.246605603	0.208765265	Smcp/Tex101/Cntn5/Tnp2	4	1
GO:0060402	GO:0060402	calcium ion transport into cytosol	3/118	168/29008	0.031386983	0.246605603	0.208765265	Abl1/Tex101/Calm2	3	1
GO:0022029	GO:0022029	telencephalon cell migration	2/118	68/29008	0.031394834	0.246605603	0.208765265	Dab1/Nrg3	2	1
GO:1903311	GO:1903311	regulation of mRNA metabolic process	4/118	293/29008	0.031970831	0.246605603	0.208765265	Meioc/Hnrnpm/Malat1/Cpeb3	4	1
GO:0021695	GO:0021695	cerebellar cortex development	2/118	69/29008	0.032247587	0.246605603	0.208765265	Grid2/Klhl1	2	1
GO:0042093	GO:0042093	T-helper cell differentiation	2/118	69/29008	0.032247587	0.246605603	0.208765265	Lef1/Jak3	2	1
GO:0045600	GO:0045600	positive regulation of fat cell differentiation	2/118	69/29008	0.032247587	0.246605603	0.208765265	Asxl2/Dact1	2	1
GO:0007254	GO:0007254	JNK cascade	3/118	170/29008	0.032340965	0.246605603	0.208765265	Itch/Hipk2/Dact1	3	1
GO:0002294	GO:0002294	CD4-positive, alpha-beta T cell differentiation involved in immune response	2/118	70/29008	0.033109411	0.246605603	0.208765265	Lef1/Jak3	2	1
GO:0050771	GO:0050771	negative regulation of axonogenesis	2/118	70/29008	0.033109411	0.246605603	0.208765265	Dab1/Rnf6	2	1
GO:0050885	GO:0050885	neuromuscular process controlling balance	2/118	70/29008	0.033109411	0.246605603	0.208765265	Abl1/Ankfn1	2	1
GO:1903317	GO:1903317	regulation of protein maturation	2/118	70/29008	0.033109411	0.246605603	0.208765265	Tnp1/Tnp2	2	1
GO:0051017	GO:0051017	actin filament bundle assembly	3/118	172/29008	0.033310021	0.246605603	0.208765265	Abl1/Baiap2l1/Phactr1	3	1
GO:0019439	GO:0019439	aromatic compound catabolic process	5/118	437/29008	0.033316475	0.246605603	0.208765265	Dpyd/Lsm3/Meioc/Hnrnpm/Cpeb3	5	1
GO:0002293	GO:0002293	alpha-beta T cell differentiation involved in immune response	2/118	71/29008	0.033980221	0.246605603	0.208765265	Lef1/Jak3	2	1
GO:0021885	GO:0021885	forebrain cell migration	2/118	71/29008	0.033980221	0.246605603	0.208765265	Dab1/Nrg3	2	1
GO:0055117	GO:0055117	regulation of cardiac muscle contraction	2/118	71/29008	0.033980221	0.246605603	0.208765265	Ctnna3/Calm2	2	1
GO:0030217	GO:0030217	T cell differentiation	4/118	299/29008	0.034058592	0.246605603	0.208765265	Abl1/Lef1/Tox/Jak3	4	1
GO:1903169	GO:1903169	regulation of calcium ion transmembrane transport	3/118	174/29008	0.034294116	0.246605603	0.208765265	Abl1/Tex101/Calm2	3	1
GO:0031346	GO:0031346	positive regulation of cell projection organization	5/118	441/29008	0.034441714	0.246605603	0.208765265	Abl1/Tox/Ccp110/Tiam2/Dcc	5	1
GO:0061572	GO:0061572	actin filament bundle organization	3/118	175/29008	0.034791791	0.246605603	0.208765265	Abl1/Baiap2l1/Phactr1	3	1
GO:0002287	GO:0002287	alpha-beta T cell activation involved in immune response	2/118	72/29008	0.03485993	0.246605603	0.208765265	Lef1/Jak3	2	1
GO:0002763	GO:0002763	positive regulation of myeloid leukocyte differentiation	2/118	72/29008	0.03485993	0.246605603	0.208765265	Lef1/Asxl2	2	1
GO:0006513	GO:0006513	protein monoubiquitination	2/118	72/29008	0.03485993	0.246605603	0.208765265	Ube2t/Topors	2	1
GO:0006305	GO:0006305	DNA alkylation	2/118	73/29008	0.035748453	0.246605603	0.208765265	Tdrd5/Mphosph8	2	1
GO:0006306	GO:0006306	DNA methylation	2/118	73/29008	0.035748453	0.246605603	0.208765265	Tdrd5/Mphosph8	2	1
GO:0060041	GO:0060041	retina development in camera-type eye	3/118	179/29008	0.036819898	0.246605603	0.208765265	Bmpr1b/Hipk2/Fat3	3	1
GO:0043254	GO:0043254	regulation of protein-containing complex assembly	5/118	451/29008	0.037357456	0.246605603	0.208765265	Abl1/Baiap2l1/Dact1/Mphosph8/Pcsk5	5	1
GO:0000380	GO:0000380	alternative mRNA splicing, via spliceosome	2/118	75/29008	0.037551602	0.246605603	0.208765265	Hnrnpm/Malat1	2	1
GO:0051865	GO:0051865	protein autoubiquitination	2/118	75/29008	0.037551602	0.246605603	0.208765265	Ube2t/Itch	2	1
GO:0097120	GO:0097120	receptor localization to synapse	2/118	75/29008	0.037551602	0.246605603	0.208765265	Dlg2/Anks1b	2	1
GO:0051402	GO:0051402	neuron apoptotic process	4/118	309/29008	0.037711408	0.246605603	0.208765265	Abl1/Hipk2/Grid2/Ppp2r2b	4	1
GO:0007015	GO:0007015	actin filament organization	5/118	453/29008	0.037958294	0.246605603	0.208765265	Abl1/Baiap2l1/Ctnna3/Phactr1/Mphosph8	5	1
GO:0021766	GO:0021766	hippocampus development	2/118	76/29008	0.03846606	0.246605603	0.208765265	Lef1/Dab1	2	1
GO:0098661	GO:0098661	inorganic anion transmembrane transport	2/118	77/29008	0.039388995	0.246605603	0.208765265	Gabrb1/Gabrg3	2	1
GO:0043414	GO:0043414	macromolecule methylation	4/118	314/29008	0.039619238	0.246605603	0.208765265	Tdrd5/Rif1/Asxl2/Mphosph8	4	1
GO:0002361	GO:0002361	CD4-positive, CD25-positive, alpha-beta regulatory T cell differentiation	1/118	10/29008	0.039947907	0.246605603	0.208765265	Tox	1	1
GO:0007128	GO:0007128	meiotic prophase I	1/118	10/29008	0.039947907	0.246605603	0.208765265	Piwil1	1	1
GO:0009131	GO:0009131	pyrimidine nucleoside monophosphate catabolic process	1/118	10/29008	0.039947907	0.246605603	0.208765265	Dpyd	1	1
GO:0009178	GO:0009178	pyrimidine deoxyribonucleoside monophosphate catabolic process	1/118	10/29008	0.039947907	0.246605603	0.208765265	Dpyd	1	1
GO:0021826	GO:0021826	substrate-independent telencephalic tangential migration	1/118	10/29008	0.039947907	0.246605603	0.208765265	Nrg3	1	1
GO:0021843	GO:0021843	substrate-independent telencephalic tangential interneuron migration	1/118	10/29008	0.039947907	0.246605603	0.208765265	Nrg3	1	1
GO:0022027	GO:0022027	interkinetic nuclear migration	1/118	10/29008	0.039947907	0.246605603	0.208765265	Pcm1	1	1
GO:0030223	GO:0030223	neutrophil differentiation	1/118	10/29008	0.039947907	0.246605603	0.208765265	Lef1	1	1
GO:0035360	GO:0035360	positive regulation of peroxisome proliferator activated receptor signaling pathway	1/118	10/29008	0.039947907	0.246605603	0.208765265	Asxl2	1	1
GO:0035871	GO:0035871	protein K11-linked deubiquitination	1/118	10/29008	0.039947907	0.246605603	0.208765265	Otud7a	1	1
GO:0050957	GO:0050957	equilibrioception	1/118	10/29008	0.039947907	0.246605603	0.208765265	Ankfn1	1	1
GO:0051324	GO:0051324	prophase	1/118	10/29008	0.039947907	0.246605603	0.208765265	Piwil1	1	1
GO:0060710	GO:0060710	chorio-allantoic fusion	1/118	10/29008	0.039947907	0.246605603	0.208765265	Lef1	1	1
GO:0061525	GO:0061525	hindgut development	1/118	10/29008	0.039947907	0.246605603	0.208765265	Dact1	1	1
GO:0070244	GO:0070244	negative regulation of thymocyte apoptotic process	1/118	10/29008	0.039947907	0.246605603	0.208765265	Jak3	1	1
GO:0098700	GO:0098700	neurotransmitter loading into synaptic vesicle	1/118	10/29008	0.039947907	0.246605603	0.208765265	Slc18a2	1	1
GO:0099640	GO:0099640	axo-dendritic protein transport	1/118	10/29008	0.039947907	0.246605603	0.208765265	Dlg2	1	1
GO:1900454	GO:1900454	positive regulation of long-term synaptic depression	1/118	10/29008	0.039947907	0.246605603	0.208765265	Grid2	1	1
GO:1902224	GO:1902224	ketone body metabolic process	1/118	10/29008	0.039947907	0.246605603	0.208765265	Oxct1	1	1
GO:1902732	GO:1902732	positive regulation of chondrocyte proliferation	1/118	10/29008	0.039947907	0.246605603	0.208765265	Lef1	1	1
GO:1902884	GO:1902884	positive regulation of response to oxidative stress	1/118	10/29008	0.039947907	0.246605603	0.208765265	Abl1	1	1
GO:1904526	GO:1904526	regulation of microtubule binding	1/118	10/29008	0.039947907	0.246605603	0.208765265	Abl1	1	1
GO:2000171	GO:2000171	negative regulation of dendrite development	1/118	10/29008	0.039947907	0.246605603	0.208765265	Fat3	1	1
GO:2000646	GO:2000646	positive regulation of receptor catabolic process	1/118	10/29008	0.039947907	0.246605603	0.208765265	Itch	1	1
GO:0002292	GO:0002292	T cell differentiation involved in immune response	2/118	78/29008	0.040320325	0.246605603	0.208765265	Lef1/Jak3	2	1
GO:0002562	GO:0002562	somatic diversification of immune receptors via germline recombination within a single locus	2/118	78/29008	0.040320325	0.246605603	0.208765265	Rif1/Lef1	2	1
GO:0016444	GO:0016444	somatic cell DNA recombination	2/118	78/29008	0.040320325	0.246605603	0.208765265	Rif1/Lef1	2	1
GO:0051302	GO:0051302	regulation of cell division	3/118	186/29008	0.040512242	0.246605603	0.208765265	Ccp110/Tex14/Calm2	3	1
GO:0051222	GO:0051222	positive regulation of protein transport	4/118	317/29008	0.040790028	0.246605603	0.208765265	Oaz3/Pcm1/Oxct1/Hnrnpm	4	1
GO:1901361	GO:1901361	organic cyclic compound catabolic process	5/118	463/29008	0.041051514	0.246605603	0.208765265	Dpyd/Lsm3/Meioc/Hnrnpm/Cpeb3	5	1
GO:1901657	GO:1901657	glycosyl compound metabolic process	2/118	79/29008	0.041259967	0.246605603	0.208765265	Macrod2/Dpyd	2	1
GO:1902107	GO:1902107	positive regulation of leukocyte differentiation	3/118	188/29008	0.041600429	0.246605603	0.208765265	Lef1/Tox/Asxl2	3	1
GO:1903708	GO:1903708	positive regulation of hemopoiesis	3/118	188/29008	0.041600429	0.246605603	0.208765265	Lef1/Tox/Asxl2	3	1
GO:0043409	GO:0043409	negative regulation of MAPK cascade	3/118	189/29008	0.042150028	0.246605603	0.208765265	Abl1/Itch/Dact1	3	1
GO:0051965	GO:0051965	positive regulation of synapse assembly	2/118	80/29008	0.04220784	0.246605603	0.208765265	Lingo2/Grid2	2	1
GO:0007259	GO:0007259	receptor signaling pathway via JAK-STAT	3/118	190/29008	0.042703288	0.246605603	0.208765265	Dab1/Jak3/Ghr	3	1
GO:0060401	GO:0060401	cytosolic calcium ion transport	3/118	190/29008	0.042703288	0.246605603	0.208765265	Abl1/Tex101/Calm2	3	1
GO:0018108	GO:0018108	peptidyl-tyrosine phosphorylation	4/118	322/29008	0.042784849	0.246605603	0.208765265	Abl1/Tex101/Jak3/Ghr	4	1
GO:0003407	GO:0003407	neural retina development	2/118	81/29008	0.043163862	0.246605603	0.208765265	Hipk2/Fat3	2	1
GO:0030041	GO:0030041	actin filament polymerization	3/118	191/29008	0.043260203	0.246605603	0.208765265	Abl1/Baiap2l1/Mphosph8	3	1
GO:0002366	GO:0002366	leukocyte activation involved in immune response	4/118	324/29008	0.043598003	0.246605603	0.208765265	Abl1/Rif1/Lef1/Jak3	4	1
GO:0050731	GO:0050731	positive regulation of peptidyl-tyrosine phosphorylation	3/118	192/29008	0.043820766	0.246605603	0.208765265	Abl1/Tex101/Ghr	3	1
GO:0002645	GO:0002645	positive regulation of tolerance induction	1/118	11/29008	0.043854596	0.246605603	0.208765265	Itch	1	1
GO:0005513	GO:0005513	detection of calcium ion	1/118	11/29008	0.043854596	0.246605603	0.208765265	Calm2	1	1
GO:0009222	GO:0009222	pyrimidine ribonucleotide catabolic process	1/118	11/29008	0.043854596	0.246605603	0.208765265	Dpyd	1	1
GO:0021684	GO:0021684	cerebellar granular layer formation	1/118	11/29008	0.043854596	0.246605603	0.208765265	Grid2	1	1
GO:0021707	GO:0021707	cerebellar granule cell differentiation	1/118	11/29008	0.043854596	0.246605603	0.208765265	Grid2	1	1
GO:0031442	GO:0031442	positive regulation of mRNA 3'-end processing	1/118	11/29008	0.043854596	0.246605603	0.208765265	Cpeb3	1	1
GO:0034454	GO:0034454	microtubule anchoring at centrosome	1/118	11/29008	0.043854596	0.246605603	0.208765265	Pcm1	1	1
GO:0045588	GO:0045588	positive regulation of gamma-delta T cell differentiation	1/118	11/29008	0.043854596	0.246605603	0.208765265	Lef1	1	1
GO:0045945	GO:0045945	positive regulation of transcription by RNA polymerase III	1/118	11/29008	0.043854596	0.246605603	0.208765265	Chd8	1	1
GO:0046645	GO:0046645	positive regulation of gamma-delta T cell activation	1/118	11/29008	0.043854596	0.246605603	0.208765265	Lef1	1	1
GO:0060020	GO:0060020	Bergmann glial cell differentiation	1/118	11/29008	0.043854596	0.246605603	0.208765265	Abl1	1	1
GO:0071420	GO:0071420	cellular response to histamine	1/118	11/29008	0.043854596	0.246605603	0.208765265	Gabrb1	1	1
GO:0071864	GO:0071864	positive regulation of cell proliferation in bone marrow	1/118	11/29008	0.043854596	0.246605603	0.208765265	Lef1	1	1
GO:0090160	GO:0090160	Golgi to lysosome transport	1/118	11/29008	0.043854596	0.246605603	0.208765265	Ccdc91	1	1
GO:0090309	GO:0090309	positive regulation of DNA methylation-dependent heterochromatin assembly	1/118	11/29008	0.043854596	0.246605603	0.208765265	Mphosph8	1	1
GO:0098762	GO:0098762	meiotic cell cycle phase	1/118	11/29008	0.043854596	0.246605603	0.208765265	Piwil1	1	1
GO:0098764	GO:0098764	meiosis I cell cycle phase	1/118	11/29008	0.043854596	0.246605603	0.208765265	Piwil1	1	1
GO:0099545	GO:0099545	trans-synaptic signaling by trans-synaptic complex	1/118	11/29008	0.043854596	0.246605603	0.208765265	Tenm2	1	1
GO:0018212	GO:0018212	peptidyl-tyrosine modification	4/118	325/29008	0.044007842	0.246605603	0.208765265	Abl1/Tex101/Jak3/Ghr	4	1
GO:0002260	GO:0002260	lymphocyte homeostasis	2/118	82/29008	0.044127953	0.246605603	0.208765265	Abl1/Jak3	2	1
GO:0051303	GO:0051303	establishment of chromosome localization	2/118	82/29008	0.044127953	0.246605603	0.208765265	Kif2c/Meioc	2	1
GO:0060042	GO:0060042	retina morphogenesis in camera-type eye	2/118	82/29008	0.044127953	0.246605603	0.208765265	Hipk2/Fat3	2	1
GO:0072332	GO:0072332	intrinsic apoptotic signaling pathway by p53 class mediator	2/118	82/29008	0.044127953	0.246605603	0.208765265	Topors/Hipk2	2	1
GO:0051099	GO:0051099	positive regulation of binding	3/118	193/29008	0.044384968	0.246605603	0.208765265	Abl1/Hipk2/Dact1	3	1
GO:0048708	GO:0048708	astrocyte differentiation	2/118	83/29008	0.045100032	0.246605603	0.208765265	Abl1/Dab1	2	1
GO:0002263	GO:0002263	cell activation involved in immune response	4/118	328/29008	0.045250404	0.246605603	0.208765265	Abl1/Rif1/Lef1/Jak3	4	1
GO:0030500	GO:0030500	regulation of bone mineralization	2/118	84/29008	0.04608002	0.246605603	0.208765265	Bmpr1b/Asxl2	2	1
GO:0050000	GO:0050000	chromosome localization	2/118	84/29008	0.04608002	0.246605603	0.208765265	Kif2c/Meioc	2	1
GO:0046651	GO:0046651	lymphocyte proliferation	4/118	330/29008	0.046089644	0.246605603	0.208765265	Abl1/Itch/Lef1/Jak3	4	1
GO:0061351	GO:0061351	neural precursor cell proliferation	3/118	197/29008	0.046678027	0.246605603	0.208765265	Lef1/Tox/Pcm1	3	1
GO:0097696	GO:0097696	receptor signaling pathway via STAT	3/118	197/29008	0.046678027	0.246605603	0.208765265	Dab1/Jak3/Ghr	3	1
GO:0031060	GO:0031060	regulation of histone methylation	2/118	85/29008	0.047067837	0.246605603	0.208765265	Rif1/Asxl2	2	1
GO:0043525	GO:0043525	positive regulation of neuron apoptotic process	2/118	85/29008	0.047067837	0.246605603	0.208765265	Abl1/Ppp2r2b	2	1
GO:0030705	GO:0030705	cytoskeleton-dependent intracellular transport	3/118	198/29008	0.047260316	0.246605603	0.208765265	Hook1/Dlg2/Pcm1	3	1
GO:0032872	GO:0032872	regulation of stress-activated MAPK cascade	3/118	198/29008	0.047260316	0.246605603	0.208765265	Itch/Hipk2/Dact1	3	1
GO:1904951	GO:1904951	positive regulation of establishment of protein localization	4/118	333/29008	0.047364793	0.246605603	0.208765265	Oaz3/Pcm1/Oxct1/Hnrnpm	4	1
GO:0000279	GO:0000279	M phase	1/118	12/29008	0.047745521	0.246605603	0.208765265	Piwil1	1	1
GO:0002664	GO:0002664	regulation of T cell tolerance induction	1/118	12/29008	0.047745521	0.246605603	0.208765265	Itch	1	1
GO:0006213	GO:0006213	pyrimidine nucleoside metabolic process	1/118	12/29008	0.047745521	0.246605603	0.208765265	Dpyd	1	1
GO:0009223	GO:0009223	pyrimidine deoxyribonucleotide catabolic process	1/118	12/29008	0.047745521	0.246605603	0.208765265	Dpyd	1	1
GO:0010998	GO:0010998	regulation of translational initiation by eIF2 alpha phosphorylation	1/118	12/29008	0.047745521	0.246605603	0.208765265	Dnajc3	1	1
GO:0018095	GO:0018095	protein polyglutamylation	1/118	12/29008	0.047745521	0.246605603	0.208765265	Ttll11	1	1
GO:0030854	GO:0030854	positive regulation of granulocyte differentiation	1/118	12/29008	0.047745521	0.246605603	0.208765265	Lef1	1	1
GO:0031453	GO:0031453	positive regulation of heterochromatin assembly	1/118	12/29008	0.047745521	0.246605603	0.208765265	Mphosph8	1	1
GO:0032825	GO:0032825	positive regulation of natural killer cell differentiation	1/118	12/29008	0.047745521	0.246605603	0.208765265	Tox	1	1
GO:0036490	GO:0036490	regulation of translation in response to endoplasmic reticulum stress	1/118	12/29008	0.047745521	0.246605603	0.208765265	Dnajc3	1	1
GO:0043653	GO:0043653	mitochondrial fragmentation involved in apoptotic process	1/118	12/29008	0.047745521	0.246605603	0.208765265	Ppp2r2b	1	1
GO:0045625	GO:0045625	regulation of T-helper 1 cell differentiation	1/118	12/29008	0.047745521	0.246605603	0.208765265	Jak3	1	1
GO:0045869	GO:0045869	negative regulation of single stranded viral RNA replication via double stranded DNA intermediate	1/118	12/29008	0.047745521	0.246605603	0.208765265	Mphosph8	1	1
GO:0051574	GO:0051574	positive regulation of histone H3-K9 methylation	1/118	12/29008	0.047745521	0.246605603	0.208765265	Rif1	1	1
GO:0051610	GO:0051610	serotonin uptake	1/118	12/29008	0.047745521	0.246605603	0.208765265	Slc18a2	1	1
GO:0098532	GO:0098532	histone H3-K27 trimethylation	1/118	12/29008	0.047745521	0.246605603	0.208765265	Asxl2	1	1
GO:0098911	GO:0098911	regulation of ventricular cardiac muscle cell action potential	1/118	12/29008	0.047745521	0.246605603	0.208765265	Ctnna3	1	1
GO:0120263	GO:0120263	positive regulation of heterochromatin organization	1/118	12/29008	0.047745521	0.246605603	0.208765265	Mphosph8	1	1
GO:0140059	GO:0140059	dendrite arborization	1/118	12/29008	0.047745521	0.246605603	0.208765265	Phactr1	1	1
GO:1900244	GO:1900244	positive regulation of synaptic vesicle endocytosis	1/118	12/29008	0.047745521	0.246605603	0.208765265	Abca13	1	1
GO:1900272	GO:1900272	negative regulation of long-term synaptic potentiation	1/118	12/29008	0.047745521	0.246605603	0.208765265	Abl1	1	1
GO:2000288	GO:2000288	positive regulation of myoblast proliferation	1/118	12/29008	0.047745521	0.246605603	0.208765265	Malat1	1	1
GO:0032943	GO:0032943	mononuclear cell proliferation	4/118	334/29008	0.047794184	0.246605603	0.208765265	Abl1/Itch/Lef1/Jak3	4	1
GO:0002200	GO:0002200	somatic diversification of immune receptors	2/118	86/29008	0.048063405	0.246605603	0.208765265	Rif1/Lef1	2	1
GO:0019229	GO:0019229	regulation of vasoconstriction	2/118	86/29008	0.048063405	0.246605603	0.208765265	Abl1/Tbxas1	2	1
GO:0051983	GO:0051983	regulation of chromosome segregation	2/118	86/29008	0.048063405	0.246605603	0.208765265	Kif2c/Tex14	2	1
GO:0044706	GO:0044706	multi-multicellular organism process	3/118	200/29008	0.048435666	0.246605603	0.208765265	Smcp/Tnp2/Pcsk5	3	1
GO:0045787	GO:0045787	positive regulation of cell cycle	4/118	336/29008	0.048659471	0.246605603	0.208765265	Abl1/Lef1/Klhl18/Meioc	4	1
GO:0070302	GO:0070302	regulation of stress-activated protein kinase signaling cascade	3/118	201/29008	0.049028711	0.246605603	0.208765265	Itch/Hipk2/Dact1	3	1
GO:0007059	GO:0007059	chromosome segregation	4/118	338/29008	0.049533428	0.246605603	0.208765265	Kif2c/Rcc1/Tex14/Meioc	4	1
GO:0001738	GO:0001738	morphogenesis of a polarized epithelium	2/118	88/29008	0.050077481	0.246605603	0.208765265	Abl1/Dact1	2	1
GO:0006942	GO:0006942	regulation of striated muscle contraction	2/118	88/29008	0.050077481	0.246605603	0.208765265	Ctnna3/Calm2	2	1
GO:0010721	GO:0010721	negative regulation of cell development	3/118	205/29008	0.051436497	0.246605603	0.208765265	Dab1/Rnf6/Pcm1	3	1
GO:0000012	GO:0000012	single strand break repair	1/118	13/29008	0.051620746	0.246605603	0.208765265	Tnp1	1	1
GO:0007028	GO:0007028	cytoplasm organization	1/118	13/29008	0.051620746	0.246605603	0.208765265	Tdrd5	1	1
GO:0007144	GO:0007144	female meiosis I	1/118	13/29008	0.051620746	0.246605603	0.208765265	Meioc	1	1
GO:0009120	GO:0009120	deoxyribonucleoside metabolic process	1/118	13/29008	0.051620746	0.246605603	0.208765265	Dpyd	1	1
GO:0021683	GO:0021683	cerebellar granular layer morphogenesis	1/118	13/29008	0.051620746	0.246605603	0.208765265	Grid2	1	1
GO:0033625	GO:0033625	positive regulation of integrin activation	1/118	13/29008	0.051620746	0.246605603	0.208765265	Pcsk5	1	1
GO:0034982	GO:0034982	mitochondrial protein processing	1/118	13/29008	0.051620746	0.246605603	0.208765265	Afg3l1	1	1
GO:0043247	GO:0043247	telomere maintenance in response to DNA damage	1/118	13/29008	0.051620746	0.246605603	0.208765265	Rif1	1	1
GO:0045161	GO:0045161	neuronal ion channel clustering	1/118	13/29008	0.051620746	0.246605603	0.208765265	Dlg2	1	1
GO:0046642	GO:0046642	negative regulation of alpha-beta T cell proliferation	1/118	13/29008	0.051620746	0.246605603	0.208765265	Itch	1	1
GO:0048340	GO:0048340	paraxial mesoderm morphogenesis	1/118	13/29008	0.051620746	0.246605603	0.208765265	Lef1	1	1
GO:0051315	GO:0051315	attachment of mitotic spindle microtubules to kinetochore	1/118	13/29008	0.051620746	0.246605603	0.208765265	Kif2c	1	1
GO:0060213	GO:0060213	positive regulation of nuclear-transcribed mRNA poly(A) tail shortening	1/118	13/29008	0.051620746	0.246605603	0.208765265	Cpeb3	1	1
GO:0071380	GO:0071380	cellular response to prostaglandin E stimulus	1/118	13/29008	0.051620746	0.246605603	0.208765265	Acaca	1	1
GO:0071863	GO:0071863	regulation of cell proliferation in bone marrow	1/118	13/29008	0.051620746	0.246605603	0.208765265	Lef1	1	1
GO:0072393	GO:0072393	microtubule anchoring at microtubule organizing center	1/118	13/29008	0.051620746	0.246605603	0.208765265	Pcm1	1	1
GO:0090085	GO:0090085	regulation of protein deubiquitination	1/118	13/29008	0.051620746	0.246605603	0.208765265	Itch	1	1
GO:1901298	GO:1901298	regulation of hydrogen peroxide-mediated programmed cell death	1/118	13/29008	0.051620746	0.246605603	0.208765265	Abl1	1	1
GO:1901660	GO:1901660	calcium ion export	1/118	13/29008	0.051620746	0.246605603	0.208765265	Calm2	1	1
GO:1905269	GO:1905269	positive regulation of chromatin organization	1/118	13/29008	0.051620746	0.246605603	0.208765265	Mphosph8	1	1
GO:2001223	GO:2001223	negative regulation of neuron migration	1/118	13/29008	0.051620746	0.246605603	0.208765265	Nrg3	1	1
GO:0007204	GO:0007204	positive regulation of cytosolic calcium ion concentration	4/118	344/29008	0.052207236	0.246605603	0.208765265	Abl1/Tex101/Jak3/Calm2	4	1
GO:0016311	GO:0016311	dephosphorylation	4/118	345/29008	0.052660433	0.246605603	0.208765265	Oaz3/Ssu72/Calm2/Ppp2r2b	4	1
GO:0021953	GO:0021953	central nervous system neuron differentiation	3/118	207/29008	0.052661631	0.246605603	0.208765265	Tox/Grid2/Dcc	3	1
GO:0034765	GO:0034765	regulation of ion transmembrane transport	5/118	497/29008	0.052689169	0.246605603	0.208765265	Abl1/Kcnh7/Dpp6/Tex101/Calm2	5	1
GO:0016032	GO:0016032	viral process	4/118	346/29008	0.053115786	0.246605603	0.208765265	Lef1/Pcbp1/Mphosph8/Pcsk5	4	1
GO:0002696	GO:0002696	positive regulation of leukocyte activation	5/118	500/29008	0.053799723	0.246605603	0.208765265	Rif1/Lef1/Tox/Tex101/Jak3	5	1
GO:0002517	GO:0002517	T cell tolerance induction	1/118	14/29008	0.055480334	0.246605603	0.208765265	Itch	1	1
GO:0006465	GO:0006465	signal peptide processing	1/118	14/29008	0.055480334	0.246605603	0.208765265	Pcsk5	1	1
GO:0009173	GO:0009173	pyrimidine ribonucleoside monophosphate metabolic process	1/118	14/29008	0.055480334	0.246605603	0.208765265	Dpyd	1	1
GO:0030644	GO:0030644	cellular chloride ion homeostasis	1/118	14/29008	0.055480334	0.246605603	0.208765265	Tbxas1	1	1
GO:0035627	GO:0035627	ceramide transport	1/118	14/29008	0.055480334	0.246605603	0.208765265	Abca13	1	1
GO:0035630	GO:0035630	bone mineralization involved in bone maturation	1/118	14/29008	0.055480334	0.246605603	0.208765265	Asxl2	1	1
GO:0035791	GO:0035791	platelet-derived growth factor receptor-beta signaling pathway	1/118	14/29008	0.055480334	0.246605603	0.208765265	Abl1	1	1
GO:0045091	GO:0045091	regulation of single stranded viral RNA replication via double stranded DNA intermediate	1/118	14/29008	0.055480334	0.246605603	0.208765265	Mphosph8	1	1
GO:0045586	GO:0045586	regulation of gamma-delta T cell differentiation	1/118	14/29008	0.055480334	0.246605603	0.208765265	Lef1	1	1
GO:0046049	GO:0046049	UMP metabolic process	1/118	14/29008	0.055480334	0.246605603	0.208765265	Dpyd	1	1
GO:0046073	GO:0046073	dTMP metabolic process	1/118	14/29008	0.055480334	0.246605603	0.208765265	Dpyd	1	1
GO:0046643	GO:0046643	regulation of gamma-delta T cell activation	1/118	14/29008	0.055480334	0.246605603	0.208765265	Lef1	1	1
GO:0046886	GO:0046886	positive regulation of hormone biosynthetic process	1/118	14/29008	0.055480334	0.246605603	0.208765265	Cyp17a1	1	1
GO:0048537	GO:0048537	mucosa-associated lymphoid tissue development	1/118	14/29008	0.055480334	0.246605603	0.208765265	Tox	1	1
GO:0048541	GO:0048541	Peyer's patch development	1/118	14/29008	0.055480334	0.246605603	0.208765265	Tox	1	1
GO:0051764	GO:0051764	actin crosslink formation	1/118	14/29008	0.055480334	0.246605603	0.208765265	Baiap2l1	1	1
GO:0060019	GO:0060019	radial glial cell differentiation	1/118	14/29008	0.055480334	0.246605603	0.208765265	Lef1	1	1
GO:0061085	GO:0061085	regulation of histone H3-K27 methylation	1/118	14/29008	0.055480334	0.246605603	0.208765265	Asxl2	1	1
GO:0071838	GO:0071838	cell proliferation in bone marrow	1/118	14/29008	0.055480334	0.246605603	0.208765265	Lef1	1	1
GO:0086069	GO:0086069	bundle of His cell to Purkinje myocyte communication	1/118	14/29008	0.055480334	0.246605603	0.208765265	Ctnna3	1	1
GO:0090308	GO:0090308	regulation of DNA methylation-dependent heterochromatin assembly	1/118	14/29008	0.055480334	0.246605603	0.208765265	Mphosph8	1	1
GO:0098840	GO:0098840	protein transport along microtubule	1/118	14/29008	0.055480334	0.246605603	0.208765265	Dlg2	1	1
GO:0099118	GO:0099118	microtubule-based protein transport	1/118	14/29008	0.055480334	0.246605603	0.208765265	Dlg2	1	1
GO:0099151	GO:0099151	regulation of postsynaptic density assembly	1/118	14/29008	0.055480334	0.246605603	0.208765265	Grid2	1	1
GO:1902018	GO:1902018	negative regulation of cilium assembly	1/118	14/29008	0.055480334	0.246605603	0.208765265	Ccp110	1	1
GO:2000052	GO:2000052	positive regulation of non-canonical Wnt signaling pathway	1/118	14/29008	0.055480334	0.246605603	0.208765265	Abl1	1	1
GO:2000644	GO:2000644	regulation of receptor catabolic process	1/118	14/29008	0.055480334	0.246605603	0.208765265	Itch	1	1
GO:0002312	GO:0002312	B cell activation involved in immune response	2/118	94/29008	0.056297697	0.246605603	0.208765265	Abl1/Rif1	2	1
GO:0031396	GO:0031396	regulation of protein ubiquitination	3/118	214/29008	0.057059887	0.246605603	0.208765265	Abl1/Topors/Sprtn	3	1
GO:0007229	GO:0007229	integrin-mediated signaling pathway	2/118	96/29008	0.058428419	0.246605603	0.208765265	Abl1/Pcsk5	2	1
GO:0070661	GO:0070661	leukocyte proliferation	4/118	358/29008	0.058747729	0.246605603	0.208765265	Abl1/Itch/Lef1/Jak3	4	1
GO:0001865	GO:0001865	NK T cell differentiation	1/118	15/29008	0.059324347	0.246605603	0.208765265	Tox	1	1
GO:0002730	GO:0002730	regulation of dendritic cell cytokine production	1/118	15/29008	0.059324347	0.246605603	0.208765265	Jak3	1	1
GO:0006206	GO:0006206	pyrimidine nucleobase metabolic process	1/118	15/29008	0.059324347	0.246605603	0.208765265	Dpyd	1	1
GO:0006244	GO:0006244	pyrimidine nucleotide catabolic process	1/118	15/29008	0.059324347	0.246605603	0.208765265	Dpyd	1	1
GO:0006337	GO:0006337	nucleosome disassembly	1/118	15/29008	0.059324347	0.246605603	0.208765265	Tnp1	1	1
GO:0006596	GO:0006596	polyamine biosynthetic process	1/118	15/29008	0.059324347	0.246605603	0.208765265	Oaz3	1	1
GO:0007351	GO:0007351	tripartite regional subdivision	1/118	15/29008	0.059324347	0.246605603	0.208765265	Tdrd5	1	1
GO:0008595	GO:0008595	anterior/posterior axis specification, embryo	1/118	15/29008	0.059324347	0.246605603	0.208765265	Tdrd5	1	1
GO:0010421	GO:0010421	hydrogen peroxide-mediated programmed cell death	1/118	15/29008	0.059324347	0.246605603	0.208765265	Abl1	1	1
GO:0010561	GO:0010561	negative regulation of glycoprotein biosynthetic process	1/118	15/29008	0.059324347	0.246605603	0.208765265	Jak3	1	1
GO:0030320	GO:0030320	cellular monovalent inorganic anion homeostasis	1/118	15/29008	0.059324347	0.246605603	0.208765265	Tbxas1	1	1
GO:0032488	GO:0032488	Cdc42 protein signal transduction	1/118	15/29008	0.059324347	0.246605603	0.208765265	Abl1	1	1
GO:0033690	GO:0033690	positive regulation of osteoblast proliferation	1/118	15/29008	0.059324347	0.246605603	0.208765265	Abl1	1	1
GO:0034776	GO:0034776	response to histamine	1/118	15/29008	0.059324347	0.246605603	0.208765265	Gabrb1	1	1
GO:0039692	GO:0039692	single stranded viral RNA replication via double stranded DNA intermediate	1/118	15/29008	0.059324347	0.246605603	0.208765265	Mphosph8	1	1
GO:0042182	GO:0042182	ketone catabolic process	1/118	15/29008	0.059324347	0.246605603	0.208765265	Oxct1	1	1
GO:0042976	GO:0042976	activation of Janus kinase activity	1/118	15/29008	0.059324347	0.246605603	0.208765265	Ghr	1	1
GO:0043558	GO:0043558	regulation of translational initiation in response to stress	1/118	15/29008	0.059324347	0.246605603	0.208765265	Dnajc3	1	1
GO:0043923	GO:0043923	positive regulation by host of viral transcription	1/118	15/29008	0.059324347	0.246605603	0.208765265	Lef1	1	1
GO:0051280	GO:0051280	negative regulation of release of sequestered calcium ion into cytosol	1/118	15/29008	0.059324347	0.246605603	0.208765265	Calm2	1	1
GO:0051645	GO:0051645	Golgi localization	1/118	15/29008	0.059324347	0.246605603	0.208765265	Dab1	1	1
GO:0051782	GO:0051782	negative regulation of cell division	1/118	15/29008	0.059324347	0.246605603	0.208765265	Tex14	1	1
GO:0060211	GO:0060211	regulation of nuclear-transcribed mRNA poly(A) tail shortening	1/118	15/29008	0.059324347	0.246605603	0.208765265	Cpeb3	1	1
GO:0071379	GO:0071379	cellular response to prostaglandin stimulus	1/118	15/29008	0.059324347	0.246605603	0.208765265	Acaca	1	1
GO:0098917	GO:0098917	retrograde trans-synaptic signaling	1/118	15/29008	0.059324347	0.246605603	0.208765265	Tenm2	1	1
GO:1900153	GO:1900153	positive regulation of nuclear-transcribed mRNA catabolic process, deadenylation-dependent decay	1/118	15/29008	0.059324347	0.246605603	0.208765265	Cpeb3	1	1
GO:2000765	GO:2000765	regulation of cytoplasmic translation	1/118	15/29008	0.059324347	0.246605603	0.208765265	Cpeb3	1	1
GO:2001241	GO:2001241	positive regulation of extrinsic apoptotic signaling pathway in absence of ligand	1/118	15/29008	0.059324347	0.246605603	0.208765265	Jak3	1	1
GO:0008154	GO:0008154	actin polymerization or depolymerization	3/118	218/29008	0.059649302	0.246923256	0.209034177	Abl1/Baiap2l1/Mphosph8	3	1
GO:0032984	GO:0032984	protein-containing complex disassembly	3/118	218/29008	0.059649302	0.246923256	0.209034177	Tnp1/Kif2c/Mphosph8	3	1
GO:0032091	GO:0032091	negative regulation of protein binding	2/118	98/29008	0.060586811	0.248248584	0.21015614	Tex14/Dact1	2	1
GO:1901888	GO:1901888	regulation of cell junction assembly	3/118	220/29008	0.060964516	0.248248584	0.21015614	Abl1/Lingo2/Grid2	3	1
GO:0032259	GO:0032259	methylation	4/118	363/29008	0.061185297	0.248248584	0.21015614	Tdrd5/Rif1/Asxl2/Mphosph8	4	1
GO:0042098	GO:0042098	T cell proliferation	3/118	221/29008	0.061627214	0.248248584	0.21015614	Abl1/Itch/Jak3	3	1
GO:0045732	GO:0045732	positive regulation of protein catabolic process	3/118	221/29008	0.061627214	0.248248584	0.21015614	Itch/Oaz3/Dact1	3	1
GO:0031589	GO:0031589	cell-substrate adhesion	4/118	366/29008	0.062673351	0.248248584	0.21015614	Ush2a/Abl1/Vamp3/Pcsk5	4	1
GO:0006892	GO:0006892	post-Golgi vesicle-mediated transport	2/118	100/29008	0.062772292	0.248248584	0.21015614	Vamp3/Ccdc91	2	1
GO:0032147	GO:0032147	activation of protein kinase activity	2/118	100/29008	0.062772292	0.248248584	0.21015614	Abl1/Ghr	2	1
GO:0001921	GO:0001921	positive regulation of receptor recycling	1/118	16/29008	0.063152848	0.248248584	0.21015614	Vamp3	1	1
GO:0002371	GO:0002371	dendritic cell cytokine production	1/118	16/29008	0.063152848	0.248248584	0.21015614	Jak3	1	1
GO:0007512	GO:0007512	adult heart development	1/118	16/29008	0.063152848	0.248248584	0.21015614	Asxl2	1	1
GO:0035112	GO:0035112	genitalia morphogenesis	1/118	16/29008	0.063152848	0.248248584	0.21015614	Sycp2	1	1
GO:0035358	GO:0035358	regulation of peroxisome proliferator activated receptor signaling pathway	1/118	16/29008	0.063152848	0.248248584	0.21015614	Asxl2	1	1
GO:0055057	GO:0055057	neuroblast division	1/118	16/29008	0.063152848	0.248248584	0.21015614	Lef1	1	1
GO:0060396	GO:0060396	growth hormone receptor signaling pathway	1/118	16/29008	0.063152848	0.248248584	0.21015614	Ghr	1	1
GO:0070593	GO:0070593	dendrite self-avoidance	1/118	16/29008	0.063152848	0.248248584	0.21015614	Cntn5	1	1
GO:0071378	GO:0071378	cellular response to growth hormone stimulus	1/118	16/29008	0.063152848	0.248248584	0.21015614	Ghr	1	1
GO:0097468	GO:0097468	programmed cell death in response to reactive oxygen species	1/118	16/29008	0.063152848	0.248248584	0.21015614	Abl1	1	1
GO:0099527	GO:0099527	postsynapse to nucleus signaling pathway	1/118	16/29008	0.063152848	0.248248584	0.21015614	Anks1b	1	1
GO:1902043	GO:1902043	positive regulation of extrinsic apoptotic signaling pathway via death domain receptors	1/118	16/29008	0.063152848	0.248248584	0.21015614	Bmpr1b	1	1
GO:1903423	GO:1903423	positive regulation of synaptic vesicle recycling	1/118	16/29008	0.063152848	0.248248584	0.21015614	Abca13	1	1
GO:0010976	GO:0010976	positive regulation of neuron projection development	3/118	224/29008	0.06363555	0.248248584	0.21015614	Abl1/Tox/Dcc	3	1
GO:0060021	GO:0060021	roof of mouth development	2/118	101/29008	0.063875012	0.248248584	0.21015614	Lef1/Fras1	2	1
GO:0090630	GO:0090630	activation of GTPase activity	2/118	101/29008	0.063875012	0.248248584	0.21015614	Ralgapa2/Tiam2	2	1
GO:0030510	GO:0030510	regulation of BMP signaling pathway	2/118	102/29008	0.06498429	0.248248584	0.21015614	Abl1/Hipk2	2	1
GO:0007163	GO:0007163	establishment or maintenance of cell polarity	3/118	226/29008	0.064991204	0.248248584	0.21015614	Kif2c/Dlg2/Ankfn1	3	1
GO:0048167	GO:0048167	regulation of synaptic plasticity	4/118	372/29008	0.065706574	0.248248584	0.21015614	Abl1/Grid2/Ctnnd2/Cpeb3	4	1
GO:0021510	GO:0021510	spinal cord development	2/118	103/29008	0.066100055	0.248248584	0.21015614	Dab1/Dcc	2	1
GO:0021761	GO:0021761	limbic system development	2/118	103/29008	0.066100055	0.248248584	0.21015614	Lef1/Dab1	2	1
GO:0070167	GO:0070167	regulation of biomineral tissue development	2/118	103/29008	0.066100055	0.248248584	0.21015614	Bmpr1b/Asxl2	2	1
GO:0099504	GO:0099504	synaptic vesicle cycle	3/118	228/29008	0.066360168	0.248248584	0.21015614	Abca13/Nrxn3/Slc18a2	3	1
GO:0006359	GO:0006359	regulation of transcription by RNA polymerase III	1/118	17/29008	0.066965899	0.248248584	0.21015614	Chd8	1	1
GO:0006704	GO:0006704	glucocorticoid biosynthetic process	1/118	17/29008	0.066965899	0.248248584	0.21015614	Cyp17a1	1	1
GO:0006978	GO:0006978	DNA damage response, signal transduction by p53 class mediator resulting in transcription of p21 class mediator	1/118	17/29008	0.066965899	0.248248584	0.21015614	Hipk2	1	1
GO:0009176	GO:0009176	pyrimidine deoxyribonucleoside monophosphate metabolic process	1/118	17/29008	0.066965899	0.248248584	0.21015614	Dpyd	1	1
GO:0021681	GO:0021681	cerebellar granular layer development	1/118	17/29008	0.066965899	0.248248584	0.21015614	Grid2	1	1
GO:0031445	GO:0031445	regulation of heterochromatin assembly	1/118	17/29008	0.066965899	0.248248584	0.21015614	Mphosph8	1	1
GO:0031498	GO:0031498	chromatin disassembly	1/118	17/29008	0.066965899	0.248248584	0.21015614	Tnp1	1	1
GO:0032986	GO:0032986	protein-DNA complex disassembly	1/118	17/29008	0.066965899	0.248248584	0.21015614	Tnp1	1	1
GO:0042407	GO:0042407	cristae formation	1/118	17/29008	0.066965899	0.248248584	0.21015614	Afg3l1	1	1
GO:0045059	GO:0045059	positive thymic T cell selection	1/118	17/29008	0.066965899	0.248248584	0.21015614	Tox	1	1
GO:0051284	GO:0051284	positive regulation of sequestering of calcium ion	1/118	17/29008	0.066965899	0.248248584	0.21015614	Calm2	1	1
GO:0051589	GO:0051589	negative regulation of neurotransmitter transport	1/118	17/29008	0.066965899	0.248248584	0.21015614	Slc18a2	1	1
GO:0060788	GO:0060788	ectodermal placode formation	1/118	17/29008	0.066965899	0.248248584	0.21015614	Nrg3	1	1
GO:0070243	GO:0070243	regulation of thymocyte apoptotic process	1/118	17/29008	0.066965899	0.248248584	0.21015614	Jak3	1	1
GO:0070262	GO:0070262	peptidyl-serine dephosphorylation	1/118	17/29008	0.066965899	0.248248584	0.21015614	Ppp2r2b	1	1
GO:0071697	GO:0071697	ectodermal placode morphogenesis	1/118	17/29008	0.066965899	0.248248584	0.21015614	Nrg3	1	1
GO:0090136	GO:0090136	epithelial cell-cell adhesion	1/118	17/29008	0.066965899	0.248248584	0.21015614	Ctnna3	1	1
GO:0120261	GO:0120261	regulation of heterochromatin organization	1/118	17/29008	0.066965899	0.248248584	0.21015614	Mphosph8	1	1
GO:1900452	GO:1900452	regulation of long-term synaptic depression	1/118	17/29008	0.066965899	0.248248584	0.21015614	Grid2	1	1
GO:1901569	GO:1901569	fatty acid derivative catabolic process	1/118	17/29008	0.066965899	0.248248584	0.21015614	Oxct1	1	1
GO:1903019	GO:1903019	negative regulation of glycoprotein metabolic process	1/118	17/29008	0.066965899	0.248248584	0.21015614	Jak3	1	1
GO:1904889	GO:1904889	regulation of excitatory synapse assembly	1/118	17/29008	0.066965899	0.248248584	0.21015614	Grid2	1	1
GO:2000291	GO:2000291	regulation of myoblast proliferation	1/118	17/29008	0.066965899	0.248248584	0.21015614	Malat1	1	1
GO:2001034	GO:2001034	positive regulation of double-strand break repair via nonhomologous end joining	1/118	17/29008	0.066965899	0.248248584	0.21015614	Rif1	1	1
GO:2001044	GO:2001044	regulation of integrin-mediated signaling pathway	1/118	17/29008	0.066965899	0.248248584	0.21015614	Pcsk5	1	1
GO:0090288	GO:0090288	negative regulation of cellular response to growth factor stimulus	2/118	104/29008	0.067222237	0.248734795	0.210567744	Abl1/Hipk2	2	1
GO:1904062	GO:1904062	regulation of cation transmembrane transport	4/118	376/29008	0.067770812	0.25019074	0.211800282	Abl1/Dpp6/Tex101/Calm2	4	1
GO:0110149	GO:0110149	regulation of biomineralization	2/118	105/29008	0.068350767	0.25019074	0.211800282	Bmpr1b/Asxl2	2	1
GO:0002065	GO:0002065	columnar/cuboidal epithelial cell differentiation	2/118	106/29008	0.069485575	0.25019074	0.211800282	Abl1/Lef1	2	1
GO:0006821	GO:0006821	chloride transport	2/118	106/29008	0.069485575	0.25019074	0.211800282	Gabrb1/Gabrg3	2	1
GO:0031123	GO:0031123	RNA 3'-end processing	2/118	106/29008	0.069485575	0.25019074	0.211800282	Ssu72/Cpeb3	2	1
GO:0032271	GO:0032271	regulation of protein polymerization	3/118	234/29008	0.070546054	0.25019074	0.211800282	Abl1/Baiap2l1/Mphosph8	3	1
GO:0007041	GO:0007041	lysosomal transport	2/118	107/29008	0.070626593	0.25019074	0.211800282	Hook1/Ccdc91	2	1
GO:0016486	GO:0016486	peptide hormone processing	1/118	18/29008	0.070763561	0.25019074	0.211800282	Pcsk5	1	1
GO:0019985	GO:0019985	translesion synthesis	1/118	18/29008	0.070763561	0.25019074	0.211800282	Sprtn	1	1
GO:0030575	GO:0030575	nuclear body organization	1/118	18/29008	0.070763561	0.25019074	0.211800282	Habp4	1	1
GO:0034587	GO:0034587	piRNA metabolic process	1/118	18/29008	0.070763561	0.25019074	0.211800282	Piwil1	1	1
GO:0035493	GO:0035493	SNARE complex assembly	1/118	18/29008	0.070763561	0.25019074	0.211800282	Vamp3	1	1
GO:0042492	GO:0042492	gamma-delta T cell differentiation	1/118	18/29008	0.070763561	0.25019074	0.211800282	Lef1	1	1
GO:0042772	GO:0042772	DNA damage response, signal transduction resulting in transcription	1/118	18/29008	0.070763561	0.25019074	0.211800282	Hipk2	1	1
GO:0045843	GO:0045843	negative regulation of striated muscle tissue development	1/118	18/29008	0.070763561	0.25019074	0.211800282	Lef1	1	1
GO:0060192	GO:0060192	negative regulation of lipase activity	1/118	18/29008	0.070763561	0.25019074	0.211800282	Abl1	1	1
GO:0060416	GO:0060416	response to growth hormone	1/118	18/29008	0.070763561	0.25019074	0.211800282	Ghr	1	1
GO:0061158	GO:0061158	3'-UTR-mediated mRNA destabilization	1/118	18/29008	0.070763561	0.25019074	0.211800282	Cpeb3	1	1
GO:0070417	GO:0070417	cellular response to cold	1/118	18/29008	0.070763561	0.25019074	0.211800282	Dnajc3	1	1
GO:0071696	GO:0071696	ectodermal placode development	1/118	18/29008	0.070763561	0.25019074	0.211800282	Nrg3	1	1
GO:0099150	GO:0099150	regulation of postsynaptic specialization assembly	1/118	18/29008	0.070763561	0.25019074	0.211800282	Grid2	1	1
GO:1900151	GO:1900151	regulation of nuclear-transcribed mRNA catabolic process, deadenylation-dependent decay	1/118	18/29008	0.070763561	0.25019074	0.211800282	Cpeb3	1	1
GO:1900363	GO:1900363	regulation of mRNA polyadenylation	1/118	18/29008	0.070763561	0.25019074	0.211800282	Cpeb3	1	1
GO:1905244	GO:1905244	regulation of modification of synaptic structure	1/118	18/29008	0.070763561	0.25019074	0.211800282	Abl1	1	1
GO:2000042	GO:2000042	negative regulation of double-strand break repair via homologous recombination	1/118	18/29008	0.070763561	0.25019074	0.211800282	Rif1	1	1
GO:0031058	GO:0031058	positive regulation of histone modification	2/118	108/29008	0.071773753	0.251909347	0.213255178	Rif1/Asxl2	2	1
GO:0035282	GO:0035282	segmentation	2/118	108/29008	0.071773753	0.251909347	0.213255178	Tdrd5/Lef1	2	1
GO:0090263	GO:0090263	positive regulation of canonical Wnt signaling pathway	2/118	108/29008	0.071773753	0.251909347	0.213255178	Dact1/Gpc5	2	1
GO:0010595	GO:0010595	positive regulation of endothelial cell migration	2/118	109/29008	0.072926986	0.251909347	0.213255178	Abl1/Sparc	2	1
GO:0042310	GO:0042310	vasoconstriction	2/118	109/29008	0.072926986	0.251909347	0.213255178	Abl1/Tbxas1	2	1
GO:0051480	GO:0051480	regulation of cytosolic calcium ion concentration	4/118	386/29008	0.073077441	0.251909347	0.213255178	Abl1/Tex101/Jak3/Calm2	4	1
GO:0051403	GO:0051403	stress-activated MAPK cascade	3/118	238/29008	0.07340158	0.251909347	0.213255178	Itch/Hipk2/Dact1	3	1
GO:0007178	GO:0007178	transmembrane receptor protein serine/threonine kinase signaling pathway	4/118	387/29008	0.073619497	0.251909347	0.213255178	Abl1/Lef1/Bmpr1b/Hipk2	4	1
GO:0002027	GO:0002027	regulation of heart rate	2/118	110/29008	0.074086225	0.251909347	0.213255178	Ctnna3/Calm2	2	1
GO:0007088	GO:0007088	regulation of mitotic nuclear division	2/118	110/29008	0.074086225	0.251909347	0.213255178	Rcc1/Tex14	2	1
GO:0006448	GO:0006448	regulation of translational elongation	1/118	19/29008	0.074545896	0.251909347	0.213255178	Cpeb3	1	1
GO:0006896	GO:0006896	Golgi to vacuole transport	1/118	19/29008	0.074545896	0.251909347	0.213255178	Ccdc91	1	1
GO:0010523	GO:0010523	negative regulation of calcium ion transport into cytosol	1/118	19/29008	0.074545896	0.251909347	0.213255178	Calm2	1	1
GO:0021542	GO:0021542	dentate gyrus development	1/118	19/29008	0.074545896	0.251909347	0.213255178	Lef1	1	1
GO:0032823	GO:0032823	regulation of natural killer cell differentiation	1/118	19/29008	0.074545896	0.251909347	0.213255178	Tox	1	1
GO:0033623	GO:0033623	regulation of integrin activation	1/118	19/29008	0.074545896	0.251909347	0.213255178	Pcsk5	1	1
GO:0034695	GO:0034695	response to prostaglandin E	1/118	19/29008	0.074545896	0.251909347	0.213255178	Acaca	1	1
GO:0042448	GO:0042448	progesterone metabolic process	1/118	19/29008	0.074545896	0.251909347	0.213255178	Cyp17a1	1	1
GO:0043046	GO:0043046	DNA methylation involved in gamete generation	1/118	19/29008	0.074545896	0.251909347	0.213255178	Tdrd5	1	1
GO:0043374	GO:0043374	CD8-positive, alpha-beta T cell differentiation	1/118	19/29008	0.074545896	0.251909347	0.213255178	Tox	1	1
GO:0051444	GO:0051444	negative regulation of ubiquitin-protein transferase activity	1/118	19/29008	0.074545896	0.251909347	0.213255178	Abl1	1	1
GO:0060033	GO:0060033	anatomical structure regression	1/118	19/29008	0.074545896	0.251909347	0.213255178	Lef1	1	1
GO:0071786	GO:0071786	endoplasmic reticulum tubular network organization	1/118	19/29008	0.074545896	0.251909347	0.213255178	Atl3	1	1
GO:1904754	GO:1904754	positive regulation of vascular associated smooth muscle cell migration	1/118	19/29008	0.074545896	0.251909347	0.213255178	Pcsk5	1	1
GO:1905874	GO:1905874	regulation of postsynaptic density organization	1/118	19/29008	0.074545896	0.251909347	0.213255178	Grid2	1	1
GO:2000773	GO:2000773	negative regulation of cellular senescence	1/118	19/29008	0.074545896	0.251909347	0.213255178	Abl1	1	1
GO:0042176	GO:0042176	regulation of protein catabolic process	4/118	389/29008	0.074709781	0.252034526	0.213361148	Itch/Oaz3/Hipk2/Dact1	4	1
GO:0000956	GO:0000956	nuclear-transcribed mRNA catabolic process	2/118	111/29008	0.075251403	0.252171422	0.213477039	Lsm3/Cpeb3	2	1
GO:0021987	GO:0021987	cerebral cortex development	2/118	111/29008	0.075251403	0.252171422	0.213477039	Dab1/Phactr1	2	1
GO:0046634	GO:0046634	regulation of alpha-beta T cell activation	2/118	111/29008	0.075251403	0.252171422	0.213477039	Itch/Jak3	2	1
GO:0006417	GO:0006417	regulation of translation	4/118	390/29008	0.075258004	0.252171422	0.213477039	Piwil1/Habp4/Dnajc3/Cpeb3	4	1
GO:0007156	GO:0007156	homophilic cell adhesion via plasma membrane adhesion molecules	2/118	112/29008	0.076422455	0.252200751	0.213501868	Cntn5/Fat3	2	1
GO:0045639	GO:0045639	positive regulation of myeloid cell differentiation	2/118	112/29008	0.076422455	0.252200751	0.213501868	Lef1/Asxl2	2	1
GO:0016458	GO:0016458	gene silencing	3/118	243/29008	0.077042753	0.252200751	0.213501868	Rif1/Piwil1/Mphosph8	3	1
GO:0043543	GO:0043543	protein acylation	3/118	243/29008	0.077042753	0.252200751	0.213501868	Lef1/Cdyl/Kat6b	3	1
GO:0060348	GO:0060348	bone development	3/118	243/29008	0.077042753	0.252200751	0.213501868	Bmpr1b/Sparc/Asxl2	3	1
GO:0008630	GO:0008630	intrinsic apoptotic signaling pathway in response to DNA damage	2/118	113/29008	0.077599312	0.252200751	0.213501868	Topors/Hipk2	2	1
GO:0030516	GO:0030516	regulation of axon extension	2/118	113/29008	0.077599312	0.252200751	0.213501868	Abl1/Rnf6	2	1
GO:0000028	GO:0000028	ribosomal small subunit assembly	1/118	20/29008	0.078312966	0.252200751	0.213501868	mt-Rnr1	1	1
GO:0002643	GO:0002643	regulation of tolerance induction	1/118	20/29008	0.078312966	0.252200751	0.213501868	Itch	1	1
GO:0006144	GO:0006144	purine nucleobase metabolic process	1/118	20/29008	0.078312966	0.252200751	0.213501868	Dpyd	1	1
GO:0009159	GO:0009159	deoxyribonucleoside monophosphate catabolic process	1/118	20/29008	0.078312966	0.252200751	0.213501868	Dpyd	1	1
GO:0032656	GO:0032656	regulation of interleukin-13 production	1/118	20/29008	0.078312966	0.252200751	0.213501868	Lef1	1	1
GO:0032695	GO:0032695	negative regulation of interleukin-12 production	1/118	20/29008	0.078312966	0.252200751	0.213501868	Jak3	1	1
GO:0033151	GO:0033151	V(D)J recombination	1/118	20/29008	0.078312966	0.252200751	0.213501868	Lef1	1	1
GO:0033962	GO:0033962	P-body assembly	1/118	20/29008	0.078312966	0.252200751	0.213501868	Lsm3	1	1
GO:0043373	GO:0043373	CD4-positive, alpha-beta T cell lineage commitment	1/118	20/29008	0.078312966	0.252200751	0.213501868	Tox	1	1
GO:0045623	GO:0045623	negative regulation of T-helper cell differentiation	1/118	20/29008	0.078312966	0.252200751	0.213501868	Jak3	1	1
GO:0048635	GO:0048635	negative regulation of muscle organ development	1/118	20/29008	0.078312966	0.252200751	0.213501868	Lef1	1	1
GO:0048712	GO:0048712	negative regulation of astrocyte differentiation	1/118	20/29008	0.078312966	0.252200751	0.213501868	Dab1	1	1
GO:0060314	GO:0060314	regulation of ryanodine-sensitive calcium-release channel activity	1/118	20/29008	0.078312966	0.252200751	0.213501868	Calm2	1	1
GO:0090030	GO:0090030	regulation of steroid hormone biosynthetic process	1/118	20/29008	0.078312966	0.252200751	0.213501868	Cyp17a1	1	1
GO:0097107	GO:0097107	postsynaptic density assembly	1/118	20/29008	0.078312966	0.252200751	0.213501868	Grid2	1	1
GO:1901317	GO:1901317	regulation of flagellated sperm motility	1/118	20/29008	0.078312966	0.252200751	0.213501868	Tex101	1	1
GO:1901862	GO:1901862	negative regulation of muscle tissue development	1/118	20/29008	0.078312966	0.252200751	0.213501868	Lef1	1	1
GO:0001763	GO:0001763	morphogenesis of a branching structure	3/118	245/29008	0.078521249	0.252462332	0.21372331	Abl1/Lef1/Ctnnd2	3	1
GO:0008380	GO:0008380	RNA splicing	4/118	398/29008	0.07971726	0.253991931	0.2150182	Lsm3/Habp4/Hnrnpm/Malat1	4	1
GO:0016579	GO:0016579	protein deubiquitination	2/118	115/29008	0.079970185	0.253991931	0.2150182	Itch/Otud7a	2	1
GO:0030038	GO:0030038	contractile actin filament bundle assembly	2/118	115/29008	0.079970185	0.253991931	0.2150182	Abl1/Phactr1	2	1
GO:0043149	GO:0043149	stress fiber assembly	2/118	115/29008	0.079970185	0.253991931	0.2150182	Abl1/Phactr1	2	1
GO:0031098	GO:0031098	stress-activated protein kinase signaling cascade	3/118	248/29008	0.080762294	0.253991931	0.2150182	Itch/Hipk2/Dact1	3	1
GO:0060078	GO:0060078	regulation of postsynaptic membrane potential	2/118	116/29008	0.08116407	0.253991931	0.2150182	Grid2/Gabrg3	2	1
GO:0001502	GO:0001502	cartilage condensation	1/118	21/29008	0.082064831	0.253991931	0.2150182	Bmpr1b	1	1
GO:0002327	GO:0002327	immature B cell differentiation	1/118	21/29008	0.082064831	0.253991931	0.2150182	Abl1	1	1
GO:0006346	GO:0006346	DNA methylation-dependent heterochromatin assembly	1/118	21/29008	0.082064831	0.253991931	0.2150182	Mphosph8	1	1
GO:0007350	GO:0007350	blastoderm segmentation	1/118	21/29008	0.082064831	0.253991931	0.2150182	Tdrd5	1	1
GO:0030852	GO:0030852	regulation of granulocyte differentiation	1/118	21/29008	0.082064831	0.253991931	0.2150182	Lef1	1	1
GO:0031290	GO:0031290	retinal ganglion cell axon guidance	1/118	21/29008	0.082064831	0.253991931	0.2150182	Bmpr1b	1	1
GO:0032516	GO:0032516	positive regulation of phosphoprotein phosphatase activity	1/118	21/29008	0.082064831	0.253991931	0.2150182	Calm2	1	1
GO:0032616	GO:0032616	interleukin-13 production	1/118	21/29008	0.082064831	0.253991931	0.2150182	Lef1	1	1
GO:0032674	GO:0032674	regulation of interleukin-5 production	1/118	21/29008	0.082064831	0.253991931	0.2150182	Lef1	1	1
GO:0034694	GO:0034694	response to prostaglandin	1/118	21/29008	0.082064831	0.253991931	0.2150182	Acaca	1	1
GO:0035584	GO:0035584	calcium-mediated signaling using intracellular calcium source	1/118	21/29008	0.082064831	0.253991931	0.2150182	Tenm2	1	1
GO:0043555	GO:0043555	regulation of translation in response to stress	1/118	21/29008	0.082064831	0.253991931	0.2150182	Dnajc3	1	1
GO:0046629	GO:0046629	gamma-delta T cell activation	1/118	21/29008	0.082064831	0.253991931	0.2150182	Lef1	1	1
GO:0090050	GO:0090050	positive regulation of cell migration involved in sprouting angiogenesis	1/118	21/29008	0.082064831	0.253991931	0.2150182	Abl1	1	1
GO:0140448	GO:0140448	signaling receptor ligand precursor processing	1/118	21/29008	0.082064831	0.253991931	0.2150182	Pcsk5	1	1
GO:1903209	GO:1903209	positive regulation of oxidative stress-induced cell death	1/118	21/29008	0.082064831	0.253991931	0.2150182	Abl1	1	1
GO:2000114	GO:2000114	regulation of establishment of cell polarity	1/118	21/29008	0.082064831	0.253991931	0.2150182	Ankfn1	1	1
GO:2000269	GO:2000269	regulation of fibroblast apoptotic process	1/118	21/29008	0.082064831	0.253991931	0.2150182	Chd8	1	1
GO:0006413	GO:0006413	translational initiation	2/118	117/29008	0.082363502	0.254124656	0.21513056	Habp4/Dnajc3	2	1
GO:0042100	GO:0042100	B cell proliferation	2/118	117/29008	0.082363502	0.254124656	0.21513056	Abl1/Lef1	2	1
GO:0034754	GO:0034754	cellular hormone metabolic process	2/118	119/29008	0.08477875	0.257259544	0.217784415	Bmpr1b/Cyp17a1	2	1
GO:0045666	GO:0045666	positive regulation of neuron differentiation	2/118	119/29008	0.08477875	0.257259544	0.217784415	Dab1/Tcf12	2	1
GO:0001975	GO:0001975	response to amphetamine	1/118	22/29008	0.085801553	0.257259544	0.217784415	Slc18a2	1	1
GO:0002363	GO:0002363	alpha-beta T cell lineage commitment	1/118	22/29008	0.085801553	0.257259544	0.217784415	Tox	1	1
GO:0009158	GO:0009158	ribonucleoside monophosphate catabolic process	1/118	22/29008	0.085801553	0.257259544	0.217784415	Dpyd	1	1
GO:0009164	GO:0009164	nucleoside catabolic process	1/118	22/29008	0.085801553	0.257259544	0.217784415	Dpyd	1	1
GO:0009219	GO:0009219	pyrimidine deoxyribonucleotide metabolic process	1/118	22/29008	0.085801553	0.257259544	0.217784415	Dpyd	1	1
GO:0032634	GO:0032634	interleukin-5 production	1/118	22/29008	0.085801553	0.257259544	0.217784415	Lef1	1	1
GO:0045475	GO:0045475	locomotor rhythm	1/118	22/29008	0.085801553	0.257259544	0.217784415	Ankfn1	1	1
GO:0048339	GO:0048339	paraxial mesoderm development	1/118	22/29008	0.085801553	0.257259544	0.217784415	Lef1	1	1
GO:0048532	GO:0048532	anatomical structure arrangement	1/118	22/29008	0.085801553	0.257259544	0.217784415	Dab1	1	1
GO:0051770	GO:0051770	positive regulation of nitric-oxide synthase biosynthetic process	1/118	22/29008	0.085801553	0.257259544	0.217784415	Jak3	1	1
GO:0060438	GO:0060438	trachea development	1/118	22/29008	0.085801553	0.257259544	0.217784415	Lef1	1	1
GO:0070242	GO:0070242	thymocyte apoptotic process	1/118	22/29008	0.085801553	0.257259544	0.217784415	Jak3	1	1
GO:0071625	GO:0071625	vocalization behavior	1/118	22/29008	0.085801553	0.257259544	0.217784415	Nrxn3	1	1
GO:0072529	GO:0072529	pyrimidine-containing compound catabolic process	1/118	22/29008	0.085801553	0.257259544	0.217784415	Dpyd	1	1
GO:0080111	GO:0080111	DNA demethylation	1/118	22/29008	0.085801553	0.257259544	0.217784415	Tox	1	1
GO:0001776	GO:0001776	leukocyte homeostasis	2/118	120/29008	0.085994439	0.257259544	0.217784415	Abl1/Jak3	2	1
GO:0045621	GO:0045621	positive regulation of lymphocyte differentiation	2/118	120/29008	0.085994439	0.257259544	0.217784415	Lef1/Tox	2	1
GO:0010001	GO:0010001	glial cell differentiation	3/118	255/29008	0.086098438	0.257259544	0.217784415	Abl1/Lef1/Dab1	3	1
GO:0099003	GO:0099003	vesicle-mediated transport in synapse	3/118	255/29008	0.086098438	0.257259544	0.217784415	Abca13/Nrxn3/Slc18a2	3	1
GO:0051963	GO:0051963	regulation of synapse assembly	2/118	121/29008	0.087215422	0.259738027	0.219882588	Lingo2/Grid2	2	1
GO:0019058	GO:0019058	viral life cycle	3/118	257/29008	0.087650131	0.259738027	0.219882588	Pcbp1/Mphosph8/Pcsk5	3	1
GO:0006353	GO:0006353	DNA-templated transcription, termination	1/118	23/29008	0.089523192	0.259738027	0.219882588	Ssu72	1	1
GO:0006595	GO:0006595	polyamine metabolic process	1/118	23/29008	0.089523192	0.259738027	0.219882588	Oaz3	1	1
GO:0008210	GO:0008210	estrogen metabolic process	1/118	23/29008	0.089523192	0.259738027	0.219882588	Bmpr1b	1	1
GO:0009129	GO:0009129	pyrimidine nucleoside monophosphate metabolic process	1/118	23/29008	0.089523192	0.259738027	0.219882588	Dpyd	1	1
GO:0010880	GO:0010880	regulation of release of sequestered calcium ion into cytosol by sarcoplasmic reticulum	1/118	23/29008	0.089523192	0.259738027	0.219882588	Calm2	1	1
GO:0030539	GO:0030539	male genitalia development	1/118	23/29008	0.089523192	0.259738027	0.219882588	Sycp2	1	1
GO:0032693	GO:0032693	negative regulation of interleukin-10 production	1/118	23/29008	0.089523192	0.259738027	0.219882588	Jak3	1	1
GO:0035357	GO:0035357	peroxisome proliferator activated receptor signaling pathway	1/118	23/29008	0.089523192	0.259738027	0.219882588	Asxl2	1	1
GO:0044346	GO:0044346	fibroblast apoptotic process	1/118	23/29008	0.089523192	0.259738027	0.219882588	Chd8	1	1
GO:0046426	GO:0046426	negative regulation of receptor signaling pathway via JAK-STAT	1/118	23/29008	0.089523192	0.259738027	0.219882588	Dab1	1	1
GO:0051450	GO:0051450	myoblast proliferation	1/118	23/29008	0.089523192	0.259738027	0.219882588	Malat1	1	1
GO:0098901	GO:0098901	regulation of cardiac muscle cell action potential	1/118	23/29008	0.089523192	0.259738027	0.219882588	Ctnna3	1	1
GO:0099170	GO:0099170	postsynaptic modulation of chemical synaptic transmission	1/118	23/29008	0.089523192	0.259738027	0.219882588	Dcc	1	1
GO:0051656	GO:0051656	establishment of organelle localization	4/118	415/29008	0.08962018	0.259738027	0.219882588	Kif2c/Pcm1/Ankfn1/Meioc	4	1
GO:0002040	GO:0002040	sprouting angiogenesis	2/118	123/29008	0.089673018	0.259738027	0.219882588	Abl1/Lef1	2	1
GO:0009636	GO:0009636	response to toxic substance	2/118	123/29008	0.089673018	0.259738027	0.219882588	Gabrb1/Slc18a2	2	1
GO:0030282	GO:0030282	bone mineralization	2/118	123/29008	0.089673018	0.259738027	0.219882588	Bmpr1b/Asxl2	2	1
GO:0031398	GO:0031398	positive regulation of protein ubiquitination	2/118	123/29008	0.089673018	0.259738027	0.219882588	Topors/Sprtn	2	1
GO:1905954	GO:1905954	positive regulation of lipid localization	2/118	123/29008	0.089673018	0.259738027	0.219882588	Abca13/Asxl2	2	1
GO:0032970	GO:0032970	regulation of actin filament-based process	4/118	416/29008	0.090220487	0.260647426	0.220652445	Abl1/Baiap2l1/Ctnna3/Mphosph8	4	1
GO:0032535	GO:0032535	regulation of cellular component size	4/118	417/29008	0.090822743	0.260647426	0.220652445	Abl1/Baiap2l1/Rnf6/Mphosph8	4	1
GO:0002286	GO:0002286	T cell activation involved in immune response	2/118	124/29008	0.090909508	0.260647426	0.220652445	Lef1/Jak3	2	1
GO:0034968	GO:0034968	histone lysine methylation	2/118	124/29008	0.090909508	0.260647426	0.220652445	Rif1/Asxl2	2	1
GO:0051261	GO:0051261	protein depolymerization	2/118	124/29008	0.090909508	0.260647426	0.220652445	Kif2c/Mphosph8	2	1
GO:0032886	GO:0032886	regulation of microtubule-based process	3/118	262/29008	0.091580998	0.260647426	0.220652445	Abl1/Tex101/Trim36	3	1
GO:0045931	GO:0045931	positive regulation of mitotic cell cycle	2/118	125/29008	0.092151045	0.260647426	0.220652445	Abl1/Klhl18	2	1
GO:0007130	GO:0007130	synaptonemal complex assembly	1/118	24/29008	0.093229807	0.260647426	0.220652445	Meioc	1	1
GO:0008090	GO:0008090	retrograde axonal transport	1/118	24/29008	0.093229807	0.260647426	0.220652445	Dlg2	1	1
GO:0009048	GO:0009048	dosage compensation by inactivation of X chromosome	1/118	24/29008	0.093229807	0.260647426	0.220652445	Cdyl	1	1
GO:0014075	GO:0014075	response to amine	1/118	24/29008	0.093229807	0.260647426	0.220652445	Slc18a2	1	1
GO:0030002	GO:0030002	cellular anion homeostasis	1/118	24/29008	0.093229807	0.260647426	0.220652445	Tbxas1	1	1
GO:0032352	GO:0032352	positive regulation of hormone metabolic process	1/118	24/29008	0.093229807	0.260647426	0.220652445	Cyp17a1	1	1
GO:0035510	GO:0035510	DNA dealkylation	1/118	24/29008	0.093229807	0.260647426	0.220652445	Tox	1	1
GO:0035988	GO:0035988	chondrocyte proliferation	1/118	24/29008	0.093229807	0.260647426	0.220652445	Lef1	1	1
GO:0043369	GO:0043369	CD4-positive or CD8-positive, alpha-beta T cell lineage commitment	1/118	24/29008	0.093229807	0.260647426	0.220652445	Tox	1	1
GO:0043371	GO:0043371	negative regulation of CD4-positive, alpha-beta T cell differentiation	1/118	24/29008	0.093229807	0.260647426	0.220652445	Jak3	1	1
GO:0043586	GO:0043586	tongue development	1/118	24/29008	0.093229807	0.260647426	0.220652445	Lef1	1	1
GO:0050687	GO:0050687	negative regulation of defense response to virus	1/118	24/29008	0.093229807	0.260647426	0.220652445	Itch	1	1
GO:0055064	GO:0055064	chloride ion homeostasis	1/118	24/29008	0.093229807	0.260647426	0.220652445	Tbxas1	1	1
GO:0070734	GO:0070734	histone H3-K27 methylation	1/118	24/29008	0.093229807	0.260647426	0.220652445	Asxl2	1	1
GO:0097150	GO:0097150	neuronal stem cell population maintenance	1/118	24/29008	0.093229807	0.260647426	0.220652445	Pcm1	1	1
GO:1900006	GO:1900006	positive regulation of dendrite development	1/118	24/29008	0.093229807	0.260647426	0.220652445	Abl1	1	1
GO:1900242	GO:1900242	regulation of synaptic vesicle endocytosis	1/118	24/29008	0.093229807	0.260647426	0.220652445	Abca13	1	1
GO:0019079	GO:0019079	viral genome replication	2/118	126/29008	0.093397568	0.260647426	0.220652445	Pcbp1/Mphosph8	2	1
GO:0031109	GO:0031109	microtubule polymerization or depolymerization	2/118	126/29008	0.093397568	0.260647426	0.220652445	Abl1/Kif2c	2	1
GO:0006333	GO:0006333	chromatin assembly or disassembly	2/118	127/29008	0.094649016	0.262732528	0.222417598	Tnp1/Kat6b	2	1
GO:0018210	GO:0018210	peptidyl-threonine modification	2/118	127/29008	0.094649016	0.262732528	0.222417598	Galnt13/Hipk2	2	1
GO:0046425	GO:0046425	regulation of receptor signaling pathway via JAK-STAT	2/118	127/29008	0.094649016	0.262732528	0.222417598	Dab1/Ghr	2	1
GO:0050730	GO:0050730	regulation of peptidyl-tyrosine phosphorylation	3/118	266/29008	0.094777959	0.262732528	0.222417598	Abl1/Tex101/Ghr	3	1
GO:0007264	GO:0007264	small GTPase mediated signal transduction	4/118	425/29008	0.095710461	0.262732528	0.222417598	Abl1/Ralgapa2/Dab1/Tiam2	4	1
GO:0001952	GO:0001952	regulation of cell-matrix adhesion	2/118	128/29008	0.095905331	0.262732528	0.222417598	Abl1/Pcsk5	2	1
GO:0007098	GO:0007098	centrosome cycle	2/118	128/29008	0.095905331	0.262732528	0.222417598	Ccp110/Pcm1	2	1
GO:0060996	GO:0060996	dendritic spine development	2/118	128/29008	0.095905331	0.262732528	0.222417598	Ctnnd2/Cpeb3	2	1
GO:0061387	GO:0061387	regulation of extent of cell growth	2/118	128/29008	0.095905331	0.262732528	0.222417598	Abl1/Rnf6	2	1
GO:0090101	GO:0090101	negative regulation of transmembrane receptor protein serine/threonine kinase signaling pathway	2/118	128/29008	0.095905331	0.262732528	0.222417598	Abl1/Hipk2	2	1
GO:0002719	GO:0002719	negative regulation of cytokine production involved in immune response	1/118	25/29008	0.096921461	0.262732528	0.222417598	Jak3	1	1
GO:0008211	GO:0008211	glucocorticoid metabolic process	1/118	25/29008	0.096921461	0.262732528	0.222417598	Cyp17a1	1	1
GO:0009125	GO:0009125	nucleoside monophosphate catabolic process	1/118	25/29008	0.096921461	0.262732528	0.222417598	Dpyd	1	1
GO:0010884	GO:0010884	positive regulation of lipid storage	1/118	25/29008	0.096921461	0.262732528	0.222417598	Asxl2	1	1
GO:0014808	GO:0014808	release of sequestered calcium ion into cytosol by sarcoplasmic reticulum	1/118	25/29008	0.096921461	0.262732528	0.222417598	Calm2	1	1
GO:0051457	GO:0051457	maintenance of protein location in nucleus	1/118	25/29008	0.096921461	0.262732528	0.222417598	Topors	1	1
GO:0055083	GO:0055083	monovalent inorganic anion homeostasis	1/118	25/29008	0.096921461	0.262732528	0.222417598	Tbxas1	1	1
GO:0071108	GO:0071108	protein K48-linked deubiquitination	1/118	25/29008	0.096921461	0.262732528	0.222417598	Otud7a	1	1
GO:0090344	GO:0090344	negative regulation of cell aging	1/118	25/29008	0.096921461	0.262732528	0.222417598	Abl1	1	1
GO:0098743	GO:0098743	cell aggregation	1/118	25/29008	0.096921461	0.262732528	0.222417598	Bmpr1b	1	1
GO:1904893	GO:1904893	negative regulation of receptor signaling pathway via STAT	1/118	25/29008	0.096921461	0.262732528	0.222417598	Dab1	1	1
GO:1901216	GO:1901216	positive regulation of neuron death	2/118	129/29008	0.097166451	0.263037791	0.22267602	Abl1/Ppp2r2b	2	1
GO:0007127	GO:0007127	meiosis I	2/118	130/29008	0.098432319	0.266102065	0.225270098	Meioc/Cks2	2	1
GO:0009101	GO:0009101	glycoprotein biosynthetic process	3/118	271/29008	0.098838142	0.266280434	0.225421097	Galnt13/Jak3/Mgat4c	3	1
GO:0050868	GO:0050868	negative regulation of T cell activation	2/118	131/29008	0.099702876	0.266280434	0.225421097	Itch/Jak3	2	1
GO:0060048	GO:0060048	cardiac muscle contraction	2/118	131/29008	0.099702876	0.266280434	0.225421097	Ctnna3/Calm2	2	1
GO:0098813	GO:0098813	nuclear chromosome segregation	3/118	273/29008	0.100481786	0.266280434	0.225421097	Kif2c/Tex14/Meioc	3	1
GO:0006301	GO:0006301	postreplication repair	1/118	26/29008	0.100598212	0.266280434	0.225421097	Sprtn	1	1
GO:0007549	GO:0007549	dosage compensation	1/118	26/29008	0.100598212	0.266280434	0.225421097	Cdyl	1	1
GO:0021801	GO:0021801	cerebral cortex radial glia-guided migration	1/118	26/29008	0.100598212	0.266280434	0.225421097	Dab1	1	1
GO:0022030	GO:0022030	telencephalon glial cell migration	1/118	26/29008	0.100598212	0.266280434	0.225421097	Dab1	1	1
GO:0032878	GO:0032878	regulation of establishment or maintenance of cell polarity	1/118	26/29008	0.100598212	0.266280434	0.225421097	Ankfn1	1	1
GO:0034656	GO:0034656	nucleobase-containing small molecule catabolic process	1/118	26/29008	0.100598212	0.266280434	0.225421097	Dpyd	1	1
GO:0043931	GO:0043931	ossification involved in bone maturation	1/118	26/29008	0.100598212	0.266280434	0.225421097	Asxl2	1	1
GO:0046386	GO:0046386	deoxyribose phosphate catabolic process	1/118	26/29008	0.100598212	0.266280434	0.225421097	Dpyd	1	1
GO:0060765	GO:0060765	regulation of androgen receptor signaling pathway	1/118	26/29008	0.100598212	0.266280434	0.225421097	Rnf6	1	1
GO:1903055	GO:1903055	positive regulation of extracellular matrix organization	1/118	26/29008	0.100598212	0.266280434	0.225421097	Abl1	1	1
GO:1903514	GO:1903514	release of sequestered calcium ion into cytosol by endoplasmic reticulum	1/118	26/29008	0.100598212	0.266280434	0.225421097	Calm2	1	1
GO:0007030	GO:0007030	Golgi organization	2/118	132/29008	0.100978063	0.266280434	0.225421097	Hook1/Atl3	2	1
GO:2000027	GO:2000027	regulation of animal organ morphogenesis	2/118	132/29008	0.100978063	0.266280434	0.225421097	Abl1/Dact1	2	1
GO:0006816	GO:0006816	calcium ion transport	4/118	434/29008	0.101355137	0.266280434	0.225421097	Abl1/Tex101/Jak3/Calm2	4	1
GO:0042113	GO:0042113	B cell activation	4/118	434/29008	0.101355137	0.266280434	0.225421097	Abl1/Rif1/Lef1/Jak3	4	1
GO:0090090	GO:0090090	negative regulation of canonical Wnt signaling pathway	2/118	133/29008	0.102257822	0.266280434	0.225421097	Dact1/Chd8	2	1
GO:0051251	GO:0051251	positive regulation of lymphocyte activation	4/118	436/29008	0.10263018	0.266280434	0.225421097	Rif1/Lef1/Tox/Jak3	4	1
GO:0009791	GO:0009791	post-embryonic development	2/118	134/29008	0.103542097	0.266280434	0.225421097	Abl1/Slc18a2	2	1
GO:0000027	GO:0000027	ribosomal large subunit assembly	1/118	27/29008	0.104260119	0.266280434	0.225421097	mt-Rnr2	1	1
GO:0000289	GO:0000289	nuclear-transcribed mRNA poly(A) tail shortening	1/118	27/29008	0.104260119	0.266280434	0.225421097	Cpeb3	1	1
GO:0003338	GO:0003338	metanephros morphogenesis	1/118	27/29008	0.104260119	0.266280434	0.225421097	Fras1	1	1
GO:0009264	GO:0009264	deoxyribonucleotide catabolic process	1/118	27/29008	0.104260119	0.266280434	0.225421097	Dpyd	1	1
GO:0033622	GO:0033622	integrin activation	1/118	27/29008	0.104260119	0.266280434	0.225421097	Pcsk5	1	1
GO:0034453	GO:0034453	microtubule anchoring	1/118	27/29008	0.104260119	0.266280434	0.225421097	Pcm1	1	1
GO:0042104	GO:0042104	positive regulation of activated T cell proliferation	1/118	27/29008	0.104260119	0.266280434	0.225421097	Jak3	1	1
GO:0051016	GO:0051016	barbed-end actin filament capping	1/118	27/29008	0.104260119	0.266280434	0.225421097	Mphosph8	1	1
GO:0051443	GO:0051443	positive regulation of ubiquitin-protein transferase activity	1/118	27/29008	0.104260119	0.266280434	0.225421097	Topors	1	1
GO:0062009	GO:0062009	secondary palate development	1/118	27/29008	0.104260119	0.266280434	0.225421097	Lef1	1	1
GO:0070193	GO:0070193	synaptonemal complex organization	1/118	27/29008	0.104260119	0.266280434	0.225421097	Meioc	1	1
GO:0070233	GO:0070233	negative regulation of T cell apoptotic process	1/118	27/29008	0.104260119	0.266280434	0.225421097	Jak3	1	1
GO:0098698	GO:0098698	postsynaptic specialization assembly	1/118	27/29008	0.104260119	0.266280434	0.225421097	Grid2	1	1
GO:0140014	GO:0140014	mitotic nuclear division	3/118	278/29008	0.104638904	0.266280434	0.225421097	Kif2c/Rcc1/Tex14	3	1
GO:0061982	GO:0061982	meiosis I cell cycle process	2/118	135/29008	0.104830829	0.266280434	0.225421097	Meioc/Cks2	2	1
GO:1904892	GO:1904892	regulation of receptor signaling pathway via STAT	2/118	135/29008	0.104830829	0.266280434	0.225421097	Dab1/Ghr	2	1
GO:0000375	GO:0000375	RNA splicing, via transesterification reactions	3/118	279/29008	0.105478451	0.266280434	0.225421097	Lsm3/Hnrnpm/Malat1	3	1
GO:0000377	GO:0000377	RNA splicing, via transesterification reactions with bulged adenosine as nucleophile	3/118	279/29008	0.105478451	0.266280434	0.225421097	Lsm3/Hnrnpm/Malat1	3	1
GO:0000398	GO:0000398	mRNA splicing, via spliceosome	3/118	279/29008	0.105478451	0.266280434	0.225421097	Lsm3/Hnrnpm/Malat1	3	1
GO:0110053	GO:0110053	regulation of actin filament organization	3/118	279/29008	0.105478451	0.266280434	0.225421097	Abl1/Baiap2l1/Mphosph8	3	1
GO:0030098	GO:0030098	lymphocyte differentiation	4/118	441/29008	0.105850223	0.266280434	0.225421097	Abl1/Lef1/Tox/Jak3	4	1
GO:0030278	GO:0030278	regulation of ossification	2/118	136/29008	0.106123962	0.266280434	0.225421097	Bmpr1b/Asxl2	2	1
GO:0002761	GO:0002761	regulation of myeloid leukocyte differentiation	2/118	137/29008	0.107421441	0.266280434	0.225421097	Lef1/Asxl2	2	1
GO:0050773	GO:0050773	regulation of dendrite development	2/118	137/29008	0.107421441	0.266280434	0.225421097	Abl1/Fat3	2	1
GO:0070646	GO:0070646	protein modification by small protein removal	2/118	137/29008	0.107421441	0.266280434	0.225421097	Itch/Otud7a	2	1
GO:0001919	GO:0001919	regulation of receptor recycling	1/118	28/29008	0.107907244	0.266280434	0.225421097	Vamp3	1	1
GO:0002089	GO:0002089	lens morphogenesis in camera-type eye	1/118	28/29008	0.107907244	0.266280434	0.225421097	Hipk2	1	1
GO:0006837	GO:0006837	serotonin transport	1/118	28/29008	0.107907244	0.266280434	0.225421097	Slc18a2	1	1
GO:0007141	GO:0007141	male meiosis I	1/118	28/29008	0.107907244	0.266280434	0.225421097	Meioc	1	1
GO:0008053	GO:0008053	mitochondrial fusion	1/118	28/29008	0.107907244	0.266280434	0.225421097	Afg3l1	1	1
GO:0010893	GO:0010893	positive regulation of steroid biosynthetic process	1/118	28/29008	0.107907244	0.266280434	0.225421097	Cyp17a1	1	1
GO:0021895	GO:0021895	cerebral cortex neuron differentiation	1/118	28/29008	0.107907244	0.266280434	0.225421097	Tox	1	1
GO:0031440	GO:0031440	regulation of mRNA 3'-end processing	1/118	28/29008	0.107907244	0.266280434	0.225421097	Cpeb3	1	1
GO:0033688	GO:0033688	regulation of osteoblast proliferation	1/118	28/29008	0.107907244	0.266280434	0.225421097	Abl1	1	1
GO:0034629	GO:0034629	cellular protein-containing complex localization	1/118	28/29008	0.107907244	0.266280434	0.225421097	Ralgapa2	1	1
GO:0038083	GO:0038083	peptidyl-tyrosine autophosphorylation	1/118	28/29008	0.107907244	0.266280434	0.225421097	Abl1	1	1
GO:0045061	GO:0045061	thymic T cell selection	1/118	28/29008	0.107907244	0.266280434	0.225421097	Tox	1	1
GO:0045724	GO:0045724	positive regulation of cilium assembly	1/118	28/29008	0.107907244	0.266280434	0.225421097	Ccp110	1	1
GO:0046639	GO:0046639	negative regulation of alpha-beta T cell differentiation	1/118	28/29008	0.107907244	0.266280434	0.225421097	Jak3	1	1
GO:0051767	GO:0051767	nitric-oxide synthase biosynthetic process	1/118	28/29008	0.107907244	0.266280434	0.225421097	Jak3	1	1
GO:0051769	GO:0051769	regulation of nitric-oxide synthase biosynthetic process	1/118	28/29008	0.107907244	0.266280434	0.225421097	Jak3	1	1
GO:0051894	GO:0051894	positive regulation of focal adhesion assembly	1/118	28/29008	0.107907244	0.266280434	0.225421097	Abl1	1	1
GO:0060295	GO:0060295	regulation of cilium movement involved in cell motility	1/118	28/29008	0.107907244	0.266280434	0.225421097	Tex101	1	1
GO:0060713	GO:0060713	labyrinthine layer morphogenesis	1/118	28/29008	0.107907244	0.266280434	0.225421097	Lef1	1	1
GO:0070977	GO:0070977	bone maturation	1/118	28/29008	0.107907244	0.266280434	0.225421097	Asxl2	1	1
GO:0086005	GO:0086005	ventricular cardiac muscle cell action potential	1/118	28/29008	0.107907244	0.266280434	0.225421097	Ctnna3	1	1
GO:1902019	GO:1902019	regulation of cilium-dependent cell motility	1/118	28/29008	0.107907244	0.266280434	0.225421097	Tex101	1	1
GO:1904861	GO:1904861	excitatory synapse assembly	1/118	28/29008	0.107907244	0.266280434	0.225421097	Grid2	1	1
GO:0010948	GO:0010948	negative regulation of cell cycle process	3/118	282/29008	0.1080131	0.266280434	0.225421097	Ccp110/Tex14/Dact1	3	1
GO:0010811	GO:0010811	positive regulation of cell-substrate adhesion	2/118	139/29008	0.110029208	0.270914544	0.229344127	Abl1/Pcsk5	2	1
GO:0034248	GO:0034248	regulation of cellular amide metabolic process	4/118	448/29008	0.110435164	0.271577562	0.229905408	Piwil1/Habp4/Dnajc3/Cpeb3	4	1
GO:0034763	GO:0034763	negative regulation of transmembrane transport	2/118	140/29008	0.111339387	0.271604499	0.229928212	Oaz3/Calm2	2	1
GO:0009218	GO:0009218	pyrimidine ribonucleotide metabolic process	1/118	29/29008	0.111539643	0.271604499	0.229928212	Dpyd	1	1
GO:0010528	GO:0010528	regulation of transposition	1/118	29/29008	0.111539643	0.271604499	0.229928212	Piwil1	1	1
GO:0010529	GO:0010529	negative regulation of transposition	1/118	29/29008	0.111539643	0.271604499	0.229928212	Piwil1	1	1
GO:0018200	GO:0018200	peptidyl-glutamic acid modification	1/118	29/29008	0.111539643	0.271604499	0.229928212	Ttll11	1	1
GO:0033081	GO:0033081	regulation of T cell differentiation in thymus	1/118	29/29008	0.111539643	0.271604499	0.229928212	Tox	1	1
GO:0051570	GO:0051570	regulation of histone H3-K9 methylation	1/118	29/29008	0.111539643	0.271604499	0.229928212	Rif1	1	1
GO:0140058	GO:0140058	neuron projection arborization	1/118	29/29008	0.111539643	0.271604499	0.229928212	Phactr1	1	1
GO:0050767	GO:0050767	regulation of neurogenesis	4/118	451/29008	0.112427216	0.27297912	0.231091905	Dab1/Rnf6/Pcm1/Tiam2	4	1
GO:0018022	GO:0018022	peptidyl-lysine methylation	2/118	141/29008	0.112653688	0.27297912	0.231091905	Rif1/Asxl2	2	1
GO:0031023	GO:0031023	microtubule organizing center organization	2/118	141/29008	0.112653688	0.27297912	0.231091905	Ccp110/Pcm1	2	1
GO:0051588	GO:0051588	regulation of neurotransmitter transport	2/118	141/29008	0.112653688	0.27297912	0.231091905	Nrxn3/Slc18a2	2	1
GO:0048675	GO:0048675	axon extension	2/118	142/29008	0.113972059	0.273051323	0.231153028	Abl1/Rnf6	2	1
GO:0071695	GO:0071695	anatomical structure maturation	3/118	290/29008	0.114887187	0.273051323	0.231153028	Tdrd5/Dlg2/Asxl2	3	1
GO:0001516	GO:0001516	prostaglandin biosynthetic process	1/118	30/29008	0.115157378	0.273051323	0.231153028	Tbxas1	1	1
GO:0002507	GO:0002507	tolerance induction	1/118	30/29008	0.115157378	0.273051323	0.231153028	Itch	1	1
GO:0021952	GO:0021952	central nervous system projection neuron axonogenesis	1/118	30/29008	0.115157378	0.273051323	0.231153028	Dcc	1	1
GO:0046457	GO:0046457	prostanoid biosynthetic process	1/118	30/29008	0.115157378	0.273051323	0.231153028	Tbxas1	1	1
GO:0046885	GO:0046885	regulation of hormone biosynthetic process	1/118	30/29008	0.115157378	0.273051323	0.231153028	Cyp17a1	1	1
GO:0048596	GO:0048596	embryonic camera-type eye morphogenesis	1/118	30/29008	0.115157378	0.273051323	0.231153028	Hipk2	1	1
GO:0050951	GO:0050951	sensory perception of temperature stimulus	1/118	30/29008	0.115157378	0.273051323	0.231153028	Cpeb3	1	1
GO:0051446	GO:0051446	positive regulation of meiotic cell cycle	1/118	30/29008	0.115157378	0.273051323	0.231153028	Meioc	1	1
GO:0070979	GO:0070979	protein K11-linked ubiquitination	1/118	30/29008	0.115157378	0.273051323	0.231153028	Ube2t	1	1
GO:1900273	GO:1900273	positive regulation of long-term synaptic potentiation	1/118	30/29008	0.115157378	0.273051323	0.231153028	Cpeb3	1	1
GO:1901658	GO:1901658	glycosyl compound catabolic process	1/118	30/29008	0.115157378	0.273051323	0.231153028	Dpyd	1	1
GO:1904752	GO:1904752	regulation of vascular associated smooth muscle cell migration	1/118	30/29008	0.115157378	0.273051323	0.231153028	Pcsk5	1	1
GO:2001032	GO:2001032	regulation of double-strand break repair via nonhomologous end joining	1/118	30/29008	0.115157378	0.273051323	0.231153028	Rif1	1	1
GO:0001508	GO:0001508	action potential	2/118	143/29008	0.115294444	0.273051323	0.231153028	Dpp6/Ctnna3	2	1
GO:0030326	GO:0030326	embryonic limb morphogenesis	2/118	143/29008	0.115294444	0.273051323	0.231153028	Lef1/Fras1	2	1
GO:0035113	GO:0035113	embryonic appendage morphogenesis	2/118	143/29008	0.115294444	0.273051323	0.231153028	Lef1/Fras1	2	1
GO:0051783	GO:0051783	regulation of nuclear division	2/118	143/29008	0.115294444	0.273051323	0.231153028	Rcc1/Tex14	2	1
GO:0022407	GO:0022407	regulation of cell-cell adhesion	4/118	457/29008	0.116459314	0.274073315	0.232018201	Abl1/Itch/Lef1/Jak3	4	1
GO:0048284	GO:0048284	organelle fusion	2/118	144/29008	0.11662079	0.274073315	0.232018201	Vamp3/Afg3l1	2	1
GO:0090316	GO:0090316	positive regulation of intracellular protein transport	2/118	144/29008	0.11662079	0.274073315	0.232018201	Oaz3/Pcm1	2	1
GO:0051258	GO:0051258	protein polymerization	3/118	293/29008	0.117507062	0.274073315	0.232018201	Abl1/Baiap2l1/Mphosph8	3	1
GO:1901990	GO:1901990	regulation of mitotic cell cycle phase transition	3/118	293/29008	0.117507062	0.274073315	0.232018201	Klhl18/Tex14/Dact1	3	1
GO:0043624	GO:0043624	cellular protein complex disassembly	2/118	145/29008	0.117951043	0.274073315	0.232018201	Kif2c/Mphosph8	2	1
GO:0072331	GO:0072331	signal transduction by p53 class mediator	2/118	145/29008	0.117951043	0.274073315	0.232018201	Topors/Hipk2	2	1
GO:1903038	GO:1903038	negative regulation of leukocyte cell-cell adhesion	2/118	145/29008	0.117951043	0.274073315	0.232018201	Itch/Jak3	2	1
GO:1903322	GO:1903322	positive regulation of protein modification by small protein conjugation or removal	2/118	145/29008	0.117951043	0.274073315	0.232018201	Topors/Sprtn	2	1
GO:0002360	GO:0002360	T cell lineage commitment	1/118	31/29008	0.118760505	0.274073315	0.232018201	Tox	1	1
GO:0002825	GO:0002825	regulation of T-helper 1 type immune response	1/118	31/29008	0.118760505	0.274073315	0.232018201	Jak3	1	1
GO:0007007	GO:0007007	inner mitochondrial membrane organization	1/118	31/29008	0.118760505	0.274073315	0.232018201	Afg3l1	1	1
GO:0007097	GO:0007097	nuclear migration	1/118	31/29008	0.118760505	0.274073315	0.232018201	Pcm1	1	1
GO:0009162	GO:0009162	deoxyribonucleoside monophosphate metabolic process	1/118	31/29008	0.118760505	0.274073315	0.232018201	Dpyd	1	1
GO:0021533	GO:0021533	cell differentiation in hindbrain	1/118	31/29008	0.118760505	0.274073315	0.232018201	Grid2	1	1
GO:0030212	GO:0030212	hyaluronan metabolic process	1/118	31/29008	0.118760505	0.274073315	0.232018201	Habp4	1	1
GO:0032801	GO:0032801	receptor catabolic process	1/118	31/29008	0.118760505	0.274073315	0.232018201	Itch	1	1
GO:0044030	GO:0044030	regulation of DNA methylation	1/118	31/29008	0.118760505	0.274073315	0.232018201	Mphosph8	1	1
GO:0099633	GO:0099633	protein localization to postsynaptic specialization membrane	1/118	31/29008	0.118760505	0.274073315	0.232018201	Dlg2	1	1
GO:0099645	GO:0099645	neurotransmitter receptor localization to postsynaptic specialization membrane	1/118	31/29008	0.118760505	0.274073315	0.232018201	Dlg2	1	1
GO:2000352	GO:2000352	negative regulation of endothelial cell apoptotic process	1/118	31/29008	0.118760505	0.274073315	0.232018201	Abl1	1	1
GO:2000780	GO:2000780	negative regulation of double-strand break repair	1/118	31/29008	0.118760505	0.274073315	0.232018201	Rif1	1	1
GO:0016570	GO:0016570	histone modification	4/118	461/29008	0.119182471	0.274646112	0.232503105	Rif1/Lef1/Asxl2/Kat6b	4	1
GO:1902850	GO:1902850	microtubule cytoskeleton organization involved in mitosis	2/118	146/29008	0.119285151	0.274646112	0.232503105	Rcc1/Ankfn1	2	1
GO:0070588	GO:0070588	calcium ion transmembrane transport	3/118	296/29008	0.120149326	0.274697888	0.232546937	Abl1/Tex101/Calm2	3	1
GO:0048706	GO:0048706	embryonic skeletal system development	2/118	147/29008	0.12062306	0.274697888	0.232546937	Asxl2/Pcsk5	2	1
GO:0016573	GO:0016573	histone acetylation	2/118	148/29008	0.121964719	0.274697888	0.232546937	Lef1/Kat6b	2	1
GO:0045598	GO:0045598	regulation of fat cell differentiation	2/118	148/29008	0.121964719	0.274697888	0.232546937	Asxl2/Dact1	2	1
GO:0050684	GO:0050684	regulation of mRNA processing	2/118	148/29008	0.121964719	0.274697888	0.232546937	Malat1/Cpeb3	2	1
GO:0000132	GO:0000132	establishment of mitotic spindle orientation	1/118	32/29008	0.122349084	0.274697888	0.232546937	Ankfn1	1	1
GO:0000731	GO:0000731	DNA synthesis involved in DNA repair	1/118	32/29008	0.122349084	0.274697888	0.232546937	Sprtn	1	1
GO:0030511	GO:0030511	positive regulation of transforming growth factor beta receptor signaling pathway	1/118	32/29008	0.122349084	0.274697888	0.232546937	Hipk2	1	1
GO:0032196	GO:0032196	transposition	1/118	32/29008	0.122349084	0.274697888	0.232546937	Piwil1	1	1
GO:0032673	GO:0032673	regulation of interleukin-4 production	1/118	32/29008	0.122349084	0.274697888	0.232546937	Lef1	1	1
GO:0032816	GO:0032816	positive regulation of natural killer cell activation	1/118	32/29008	0.122349084	0.274697888	0.232546937	Tox	1	1
GO:0045738	GO:0045738	negative regulation of DNA repair	1/118	32/29008	0.122349084	0.274697888	0.232546937	Rif1	1	1
GO:0045830	GO:0045830	positive regulation of isotype switching	1/118	32/29008	0.122349084	0.274697888	0.232546937	Rif1	1	1
GO:0048668	GO:0048668	collateral sprouting	1/118	32/29008	0.122349084	0.274697888	0.232546937	Abl1	1	1
GO:0048799	GO:0048799	animal organ maturation	1/118	32/29008	0.122349084	0.274697888	0.232546937	Asxl2	1	1
GO:0060561	GO:0060561	apoptotic process involved in morphogenesis	1/118	32/29008	0.122349084	0.274697888	0.232546937	Lef1	1	1
GO:0070296	GO:0070296	sarcoplasmic reticulum calcium ion transport	1/118	32/29008	0.122349084	0.274697888	0.232546937	Calm2	1	1
GO:0070536	GO:0070536	protein K63-linked deubiquitination	1/118	32/29008	0.122349084	0.274697888	0.232546937	Otud7a	1	1
GO:0098810	GO:0098810	neurotransmitter reuptake	1/118	32/29008	0.122349084	0.274697888	0.232546937	Slc18a2	1	1
GO:1903846	GO:1903846	positive regulation of cellular response to transforming growth factor beta stimulus	1/118	32/29008	0.122349084	0.274697888	0.232546937	Hipk2	1	1
GO:1904738	GO:1904738	vascular associated smooth muscle cell migration	1/118	32/29008	0.122349084	0.274697888	0.232546937	Pcsk5	1	1
GO:2000515	GO:2000515	negative regulation of CD4-positive, alpha-beta T cell activation	1/118	32/29008	0.122349084	0.274697888	0.232546937	Jak3	1	1
GO:0007034	GO:0007034	vacuolar transport	2/118	150/29008	0.124659079	0.278115279	0.235439947	Hook1/Ccdc91	2	1
GO:0045765	GO:0045765	regulation of angiogenesis	3/118	302/29008	0.125499544	0.278115279	0.235439947	Abl1/Hipk2/Sparc	3	1
GO:0021697	GO:0021697	cerebellar cortex formation	1/118	33/29008	0.125923174	0.278115279	0.235439947	Grid2	1	1
GO:0033687	GO:0033687	osteoblast proliferation	1/118	33/29008	0.125923174	0.278115279	0.235439947	Abl1	1	1
GO:0048566	GO:0048566	embryonic digestive tract development	1/118	33/29008	0.125923174	0.278115279	0.235439947	Pcsk5	1	1
GO:0060669	GO:0060669	embryonic placenta morphogenesis	1/118	33/29008	0.125923174	0.278115279	0.235439947	Lef1	1	1
GO:0099068	GO:0099068	postsynapse assembly	1/118	33/29008	0.125923174	0.278115279	0.235439947	Grid2	1	1
GO:0120033	GO:0120033	negative regulation of plasma membrane bounded cell projection assembly	1/118	33/29008	0.125923174	0.278115279	0.235439947	Ccp110	1	1
GO:0120178	GO:0120178	steroid hormone biosynthetic process	1/118	33/29008	0.125923174	0.278115279	0.235439947	Bmpr1b	1	1
GO:0150117	GO:0150117	positive regulation of cell-substrate junction organization	1/118	33/29008	0.125923174	0.278115279	0.235439947	Abl1	1	1
GO:1902275	GO:1902275	regulation of chromatin organization	1/118	33/29008	0.125923174	0.278115279	0.235439947	Mphosph8	1	1
GO:1903421	GO:1903421	regulation of synaptic vesicle recycling	1/118	33/29008	0.125923174	0.278115279	0.235439947	Abca13	1	1
GO:2000108	GO:2000108	positive regulation of leukocyte apoptotic process	1/118	33/29008	0.125923174	0.278115279	0.235439947	Jak3	1	1
GO:0015698	GO:0015698	inorganic anion transport	2/118	151/29008	0.126011676	0.278115279	0.235439947	Gabrb1/Gabrg3	2	1
GO:0031333	GO:0031333	negative regulation of protein-containing complex assembly	2/118	151/29008	0.126011676	0.278115279	0.235439947	Dact1/Mphosph8	2	1
GO:0045785	GO:0045785	positive regulation of cell adhesion	4/118	471/29008	0.126110653	0.278115279	0.235439947	Abl1/Lef1/Jak3/Pcsk5	4	1
GO:0006633	GO:0006633	fatty acid biosynthetic process	2/118	153/29008	0.128727452	0.281490574	0.238297321	Tbxas1/Acaca	2	1
GO:0007043	GO:0007043	cell-cell junction assembly	2/118	153/29008	0.128727452	0.281490574	0.238297321	Cdh18/Ctnnd2	2	1
GO:1901342	GO:1901342	regulation of vasculature development	3/118	306/29008	0.129113827	0.281490574	0.238297321	Abl1/Hipk2/Sparc	3	1
GO:0009112	GO:0009112	nucleobase metabolic process	1/118	34/29008	0.129482831	0.281490574	0.238297321	Dpyd	1	1
GO:0010922	GO:0010922	positive regulation of phosphatase activity	1/118	34/29008	0.129482831	0.281490574	0.238297321	Calm2	1	1
GO:0036037	GO:0036037	CD8-positive, alpha-beta T cell activation	1/118	34/29008	0.129482831	0.281490574	0.238297321	Tox	1	1
GO:0042278	GO:0042278	purine nucleoside metabolic process	1/118	34/29008	0.129482831	0.281490574	0.238297321	Macrod2	1	1
GO:0042908	GO:0042908	xenobiotic transport	1/118	34/29008	0.129482831	0.281490574	0.238297321	Slc18a2	1	1
GO:0048013	GO:0048013	ephrin receptor signaling pathway	1/118	34/29008	0.129482831	0.281490574	0.238297321	Anks1b	1	1
GO:0099560	GO:0099560	synaptic membrane adhesion	1/118	34/29008	0.129482831	0.281490574	0.238297321	Lrrc4c	1	1
GO:0099563	GO:0099563	modification of synaptic structure	1/118	34/29008	0.129482831	0.281490574	0.238297321	Abl1	1	1
GO:1901020	GO:1901020	negative regulation of calcium ion transmembrane transporter activity	1/118	34/29008	0.129482831	0.281490574	0.238297321	Calm2	1	1
GO:1903205	GO:1903205	regulation of hydrogen peroxide-induced cell death	1/118	34/29008	0.129482831	0.281490574	0.238297321	Abl1	1	1
GO:0048511	GO:0048511	rhythmic process	3/118	307/29008	0.130023205	0.282194196	0.238892975	Dpyd/Bmpr1b/Ankfn1	3	1
GO:0016571	GO:0016571	histone methylation	2/118	154/29008	0.13009053	0.282194196	0.238892975	Rif1/Asxl2	2	1
GO:0035637	GO:0035637	multicellular organismal signaling	2/118	155/29008	0.131457001	0.284847395	0.241139055	Dpp6/Ctnna3	2	1
GO:0010634	GO:0010634	positive regulation of epithelial cell migration	2/118	156/29008	0.132826816	0.285450175	0.241649341	Abl1/Sparc	2	1
GO:0048593	GO:0048593	camera-type eye morphogenesis	2/118	156/29008	0.132826816	0.285450175	0.241649341	Hipk2/Fat3	2	1
GO:0001702	GO:0001702	gastrulation with mouth forming second	1/118	35/29008	0.133028114	0.285450175	0.241649341	Dact1	1	1
GO:0006084	GO:0006084	acetyl-CoA metabolic process	1/118	35/29008	0.133028114	0.285450175	0.241649341	Acaca	1	1
GO:0016339	GO:0016339	calcium-dependent cell-cell adhesion via plasma membrane cell adhesion molecules	1/118	35/29008	0.133028114	0.285450175	0.241649341	Cdh18	1	1
GO:0021846	GO:0021846	cell proliferation in forebrain	1/118	35/29008	0.133028114	0.285450175	0.241649341	Pcm1	1	1
GO:0045672	GO:0045672	positive regulation of osteoclast differentiation	1/118	35/29008	0.133028114	0.285450175	0.241649341	Asxl2	1	1
GO:0048710	GO:0048710	regulation of astrocyte differentiation	1/118	35/29008	0.133028114	0.285450175	0.241649341	Dab1	1	1
GO:0097106	GO:0097106	postsynaptic density organization	1/118	35/29008	0.133028114	0.285450175	0.241649341	Grid2	1	1
GO:1990830	GO:1990830	cellular response to leukemia inhibitory factor	3/118	311/29008	0.133683536	0.286547126	0.242577971	Rif1/Tex14/Kat6b	3	1
GO:0043484	GO:0043484	regulation of RNA splicing	2/118	157/29008	0.134199926	0.287034717	0.242990744	Habp4/Malat1	2	1
GO:2001235	GO:2001235	positive regulation of apoptotic signaling pathway	2/118	157/29008	0.134199926	0.287034717	0.242990744	Bmpr1b/Jak3	2	1
GO:0043062	GO:0043062	extracellular structure organization	3/118	312/29008	0.134604254	0.287281045	0.243199274	Abl1/Adamtsl3/Tex14	3	1
GO:1990823	GO:1990823	response to leukemia inhibitory factor	3/118	312/29008	0.134604254	0.287281045	0.243199274	Rif1/Tex14/Kat6b	3	1
GO:0006475	GO:0006475	internal protein amino acid acetylation	2/118	158/29008	0.135576281	0.288049779	0.24385005	Lef1/Kat6b	2	1
GO:0007613	GO:0007613	memory	2/118	158/29008	0.135576281	0.288049779	0.24385005	Chd8/Cpeb3	2	1
GO:0018393	GO:0018393	internal peptidyl-lysine acetylation	2/118	158/29008	0.135576281	0.288049779	0.24385005	Lef1/Kat6b	2	1
GO:0001779	GO:0001779	natural killer cell differentiation	1/118	36/29008	0.13655908	0.288049779	0.24385005	Tox	1	1
GO:0016540	GO:0016540	protein autoprocessing	1/118	36/29008	0.13655908	0.288049779	0.24385005	Sprtn	1	1
GO:0040001	GO:0040001	establishment of mitotic spindle localization	1/118	36/29008	0.13655908	0.288049779	0.24385005	Ankfn1	1	1
GO:0045686	GO:0045686	negative regulation of glial cell differentiation	1/118	36/29008	0.13655908	0.288049779	0.24385005	Dab1	1	1
GO:0048009	GO:0048009	insulin-like growth factor receptor signaling pathway	1/118	36/29008	0.13655908	0.288049779	0.24385005	Ghr	1	1
GO:0048048	GO:0048048	embryonic eye morphogenesis	1/118	36/29008	0.13655908	0.288049779	0.24385005	Hipk2	1	1
GO:0060292	GO:0060292	long-term synaptic depression	1/118	36/29008	0.13655908	0.288049779	0.24385005	Grid2	1	1
GO:0071539	GO:0071539	protein localization to centrosome	1/118	36/29008	0.13655908	0.288049779	0.24385005	Pcm1	1	1
GO:0000070	GO:0000070	mitotic sister chromatid segregation	2/118	159/29008	0.136955833	0.28827462	0.24404039	Kif2c/Tex14	2	1
GO:0070507	GO:0070507	regulation of microtubule cytoskeleton organization	2/118	159/29008	0.136955833	0.28827462	0.24404039	Abl1/Trim36	2	1
GO:1903131	GO:1903131	mononuclear cell differentiation	4/118	489/29008	0.138999325	0.292266306	0.247419573	Abl1/Lef1/Tox/Jak3	4	1
GO:0009755	GO:0009755	hormone-mediated signaling pathway	2/118	161/29008	0.139724338	0.2931834	0.248195944	Rnf6/Ghr	2	1
GO:0006874	GO:0006874	cellular calcium ion homeostasis	4/118	490/29008	0.139730589	0.2931834	0.248195944	Abl1/Tex101/Jak3/Calm2	4	1
GO:0051647	GO:0051647	nucleus localization	1/118	37/29008	0.140075787	0.293288291	0.248284739	Pcm1	1	1
GO:0086091	GO:0086091	regulation of heart rate by cardiac conduction	1/118	37/29008	0.140075787	0.293288291	0.248284739	Ctnna3	1	1
GO:0007601	GO:0007601	visual perception	2/118	162/29008	0.141113195	0.295149388	0.249860261	Ush2a/Cngb3	2	1
GO:0009896	GO:0009896	positive regulation of catabolic process	4/118	494/29008	0.142671219	0.296867913	0.251315087	Itch/Oaz3/Dact1/Cpeb3	4	1
GO:0002701	GO:0002701	negative regulation of production of molecular mediator of immune response	1/118	38/29008	0.143578291	0.296867913	0.251315087	Jak3	1	1
GO:0006383	GO:0006383	transcription by RNA polymerase III	1/118	38/29008	0.143578291	0.296867913	0.251315087	Chd8	1	1
GO:0021799	GO:0021799	cerebral cortex radially oriented cell migration	1/118	38/29008	0.143578291	0.296867913	0.251315087	Dab1	1	1
GO:0036474	GO:0036474	cell death in response to hydrogen peroxide	1/118	38/29008	0.143578291	0.296867913	0.251315087	Abl1	1	1
GO:0045622	GO:0045622	regulation of T-helper cell differentiation	1/118	38/29008	0.143578291	0.296867913	0.251315087	Jak3	1	1
GO:0051294	GO:0051294	establishment of spindle orientation	1/118	38/29008	0.143578291	0.296867913	0.251315087	Ankfn1	1	1
GO:0086004	GO:0086004	regulation of cardiac muscle cell contraction	1/118	38/29008	0.143578291	0.296867913	0.251315087	Ctnna3	1	1
GO:1900274	GO:1900274	regulation of phospholipase C activity	1/118	38/29008	0.143578291	0.296867913	0.251315087	Abl1	1	1
GO:1905508	GO:1905508	protein localization to microtubule organizing center	1/118	38/29008	0.143578291	0.296867913	0.251315087	Pcm1	1	1
GO:1905606	GO:1905606	regulation of presynapse assembly	1/118	38/29008	0.143578291	0.296867913	0.251315087	Grid2	1	1
GO:0006937	GO:0006937	regulation of muscle contraction	2/118	164/29008	0.143899882	0.297223561	0.251616163	Ctnna3/Calm2	2	1
GO:0030879	GO:0030879	mammary gland development	2/118	165/29008	0.145297619	0.299798928	0.253796354	Lef1/Nrg3	2	1
GO:0050953	GO:0050953	sensory perception of light stimulus	2/118	166/29008	0.146698222	0.300022006	0.253985201	Ush2a/Cngb3	2	1
GO:0009410	GO:0009410	response to xenobiotic stimulus	3/118	325/29008	0.146771169	0.300022006	0.253985201	Dpyd/Gabrg3/Slc18a2	3	1
GO:0001782	GO:0001782	B cell homeostasis	1/118	39/29008	0.14706665	0.300022006	0.253985201	Abl1	1	1
GO:0001881	GO:0001881	receptor recycling	1/118	39/29008	0.14706665	0.300022006	0.253985201	Vamp3	1	1
GO:0021680	GO:0021680	cerebellar Purkinje cell layer development	1/118	39/29008	0.14706665	0.300022006	0.253985201	Klhl1	1	1
GO:0032633	GO:0032633	interleukin-4 production	1/118	39/29008	0.14706665	0.300022006	0.253985201	Lef1	1	1
GO:0032743	GO:0032743	positive regulation of interleukin-2 production	1/118	39/29008	0.14706665	0.300022006	0.253985201	Abl1	1	1
GO:0046640	GO:0046640	regulation of alpha-beta T cell proliferation	1/118	39/29008	0.14706665	0.300022006	0.253985201	Itch	1	1
GO:0051567	GO:0051567	histone H3-K9 methylation	1/118	39/29008	0.14706665	0.300022006	0.253985201	Rif1	1	1
GO:0090049	GO:0090049	regulation of cell migration involved in sprouting angiogenesis	1/118	39/29008	0.14706665	0.300022006	0.253985201	Abl1	1	1
GO:1905332	GO:1905332	positive regulation of morphogenesis of an epithelium	1/118	39/29008	0.14706665	0.300022006	0.253985201	Abl1	1	1
GO:0043087	GO:0043087	regulation of GTPase activity	3/118	326/29008	0.147721801	0.300897723	0.254726545	Arhgap15/Ralgapa2/Tiam2	3	1
GO:0010970	GO:0010970	transport along microtubule	2/118	167/29008	0.148101647	0.300897723	0.254726545	Dlg2/Pcm1	2	1
GO:0030178	GO:0030178	negative regulation of Wnt signaling pathway	2/118	167/29008	0.148101647	0.300897723	0.254726545	Dact1/Chd8	2	1
GO:0042770	GO:0042770	signal transduction in response to DNA damage	2/118	167/29008	0.148101647	0.300897723	0.254726545	Abl1/Hipk2	2	1
GO:0006694	GO:0006694	steroid biosynthetic process	2/118	168/29008	0.149507848	0.301841381	0.255525403	Bmpr1b/Cyp17a1	2	1
GO:0031214	GO:0031214	biomineral tissue development	2/118	168/29008	0.149507848	0.301841381	0.255525403	Bmpr1b/Asxl2	2	1
GO:0051250	GO:0051250	negative regulation of lymphocyte activation	2/118	168/29008	0.149507848	0.301841381	0.255525403	Itch/Jak3	2	1
GO:2001236	GO:2001236	regulation of extrinsic apoptotic signaling pathway	2/118	168/29008	0.149507848	0.301841381	0.255525403	Bmpr1b/Jak3	2	1
GO:0003352	GO:0003352	regulation of cilium movement	1/118	40/29008	0.15054092	0.301841381	0.255525403	Tex101	1	1
GO:0007094	GO:0007094	mitotic spindle assembly checkpoint signaling	1/118	40/29008	0.15054092	0.301841381	0.255525403	Tex14	1	1
GO:0007099	GO:0007099	centriole replication	1/118	40/29008	0.15054092	0.301841381	0.255525403	Ccp110	1	1
GO:0030521	GO:0030521	androgen receptor signaling pathway	1/118	40/29008	0.15054092	0.301841381	0.255525403	Rnf6	1	1
GO:0045022	GO:0045022	early endosome to late endosome transport	1/118	40/29008	0.15054092	0.301841381	0.255525403	Hook1	1	1
GO:0045066	GO:0045066	regulatory T cell differentiation	1/118	40/29008	0.15054092	0.301841381	0.255525403	Tox	1	1
GO:0060325	GO:0060325	face morphogenesis	1/118	40/29008	0.15054092	0.301841381	0.255525403	Lef1	1	1
GO:0071173	GO:0071173	spindle assembly checkpoint signaling	1/118	40/29008	0.15054092	0.301841381	0.255525403	Tex14	1	1
GO:1902116	GO:1902116	negative regulation of organelle assembly	1/118	40/29008	0.15054092	0.301841381	0.255525403	Ccp110	1	1
GO:1901991	GO:1901991	negative regulation of mitotic cell cycle phase transition	2/118	169/29008	0.150916779	0.302289961	0.25590515	Tex14/Dact1	2	1
GO:0018394	GO:0018394	peptidyl-lysine acetylation	2/118	170/29008	0.152328396	0.302670921	0.256227655	Lef1/Kat6b	2	1
GO:0030183	GO:0030183	B cell differentiation	2/118	170/29008	0.152328396	0.302670921	0.256227655	Abl1/Jak3	2	1
GO:0110148	GO:0110148	biomineralization	2/118	170/29008	0.152328396	0.302670921	0.256227655	Bmpr1b/Asxl2	2	1
GO:0009100	GO:0009100	glycoprotein metabolic process	3/118	331/29008	0.152505177	0.302670921	0.256227655	Galnt13/Jak3/Mgat4c	3	1
GO:0022618	GO:0022618	ribonucleoprotein complex assembly	2/118	171/29008	0.153742654	0.302670921	0.256227655	mt-Rnr1/mt-Rnr2	2	1
GO:0035296	GO:0035296	regulation of tube diameter	2/118	171/29008	0.153742654	0.302670921	0.256227655	Abl1/Tbxas1	2	1
GO:0097746	GO:0097746	blood vessel diameter maintenance	2/118	171/29008	0.153742654	0.302670921	0.256227655	Abl1/Tbxas1	2	1
GO:0000578	GO:0000578	embryonic axis specification	1/118	41/29008	0.154001158	0.302670921	0.256227655	Tdrd5	1	1
GO:0001504	GO:0001504	neurotransmitter uptake	1/118	41/29008	0.154001158	0.302670921	0.256227655	Slc18a2	1	1
GO:0006220	GO:0006220	pyrimidine nucleotide metabolic process	1/118	41/29008	0.154001158	0.302670921	0.256227655	Dpyd	1	1
GO:0006636	GO:0006636	unsaturated fatty acid biosynthetic process	1/118	41/29008	0.154001158	0.302670921	0.256227655	Tbxas1	1	1
GO:0043368	GO:0043368	positive T cell selection	1/118	41/29008	0.154001158	0.302670921	0.256227655	Tox	1	1
GO:0051693	GO:0051693	actin filament capping	1/118	41/29008	0.154001158	0.302670921	0.256227655	Mphosph8	1	1
GO:0086065	GO:0086065	cell communication involved in cardiac conduction	1/118	41/29008	0.154001158	0.302670921	0.256227655	Ctnna3	1	1
GO:0099084	GO:0099084	postsynaptic specialization organization	1/118	41/29008	0.154001158	0.302670921	0.256227655	Grid2	1	1
GO:1901031	GO:1901031	regulation of response to reactive oxygen species	1/118	41/29008	0.154001158	0.302670921	0.256227655	Abl1	1	1
GO:1901381	GO:1901381	positive regulation of potassium ion transmembrane transport	1/118	41/29008	0.154001158	0.302670921	0.256227655	Dpp6	1	1
GO:1901568	GO:1901568	fatty acid derivative metabolic process	1/118	41/29008	0.154001158	0.302670921	0.256227655	Oxct1	1	1
GO:2000781	GO:2000781	positive regulation of double-strand break repair	1/118	41/29008	0.154001158	0.302670921	0.256227655	Rif1	1	1
GO:1903037	GO:1903037	regulation of leukocyte cell-cell adhesion	3/118	333/29008	0.154432372	0.303218502	0.256691212	Itch/Lef1/Jak3	3	1
GO:0019827	GO:0019827	stem cell population maintenance	2/118	172/29008	0.155159509	0.304045309	0.25739115	Rif1/Pcm1	2	1
GO:0035150	GO:0035150	regulation of tube size	2/118	172/29008	0.155159509	0.304045309	0.25739115	Abl1/Tbxas1	2	1
GO:0006941	GO:0006941	striated muscle contraction	2/118	173/29008	0.156578916	0.305515648	0.258635873	Ctnna3/Calm2	2	1
GO:0009309	GO:0009309	amine biosynthetic process	1/118	42/29008	0.15744742	0.305515648	0.258635873	Oaz3	1	1
GO:0031076	GO:0031076	embryonic camera-type eye development	1/118	42/29008	0.15744742	0.305515648	0.258635873	Hipk2	1	1
GO:0042401	GO:0042401	cellular biogenic amine biosynthetic process	1/118	42/29008	0.15744742	0.305515648	0.258635873	Oaz3	1	1
GO:0043001	GO:0043001	Golgi to plasma membrane protein transport	1/118	42/29008	0.15744742	0.305515648	0.258635873	Vamp3	1	1
GO:0045841	GO:0045841	negative regulation of mitotic metaphase/anaphase transition	1/118	42/29008	0.15744742	0.305515648	0.258635873	Tex14	1	1
GO:0071174	GO:0071174	mitotic spindle checkpoint signaling	1/118	42/29008	0.15744742	0.305515648	0.258635873	Tex14	1	1
GO:0072595	GO:0072595	maintenance of protein localization in organelle	1/118	42/29008	0.15744742	0.305515648	0.258635873	Topors	1	1
GO:0098927	GO:0098927	vesicle-mediated transport between endosomal compartments	1/118	42/29008	0.15744742	0.305515648	0.258635873	Hook1	1	1
GO:0099174	GO:0099174	regulation of presynapse organization	1/118	42/29008	0.15744742	0.305515648	0.258635873	Grid2	1	1
GO:0010594	GO:0010594	regulation of endothelial cell migration	2/118	174/29008	0.158000832	0.305693918	0.258786788	Abl1/Sparc	2	1
GO:0030833	GO:0030833	regulation of actin filament polymerization	2/118	174/29008	0.158000832	0.305693918	0.258786788	Baiap2l1/Mphosph8	2	1
GO:0031056	GO:0031056	regulation of histone modification	2/118	174/29008	0.158000832	0.305693918	0.258786788	Rif1/Asxl2	2	1
GO:0022604	GO:0022604	regulation of cell morphogenesis	3/118	337/29008	0.158309891	0.305993923	0.259040759	Abl1/Arhgap15/Sparc	3	1
GO:0098727	GO:0098727	maintenance of cell number	2/118	176/29008	0.160852019	0.306783192	0.259708919	Rif1/Pcm1	2	1
GO:0016925	GO:0016925	protein sumoylation	1/118	43/29008	0.160879761	0.306783192	0.259708919	Topors	1	1
GO:0021955	GO:0021955	central nervous system neuron axonogenesis	1/118	43/29008	0.160879761	0.306783192	0.259708919	Dcc	1	1
GO:0030851	GO:0030851	granulocyte differentiation	1/118	43/29008	0.160879761	0.306783192	0.259708919	Lef1	1	1
GO:0033046	GO:0033046	negative regulation of sister chromatid segregation	1/118	43/29008	0.160879761	0.306783192	0.259708919	Tex14	1	1
GO:0033048	GO:0033048	negative regulation of mitotic sister chromatid segregation	1/118	43/29008	0.160879761	0.306783192	0.259708919	Tex14	1	1
GO:0040018	GO:0040018	positive regulation of multicellular organism growth	1/118	43/29008	0.160879761	0.306783192	0.259708919	Ghr	1	1
GO:0045191	GO:0045191	regulation of isotype switching	1/118	43/29008	0.160879761	0.306783192	0.259708919	Rif1	1	1
GO:0046633	GO:0046633	alpha-beta T cell proliferation	1/118	43/29008	0.160879761	0.306783192	0.259708919	Itch	1	1
GO:0086002	GO:0086002	cardiac muscle cell action potential involved in contraction	1/118	43/29008	0.160879761	0.306783192	0.259708919	Ctnna3	1	1
GO:0098534	GO:0098534	centriole assembly	1/118	43/29008	0.160879761	0.306783192	0.259708919	Ccp110	1	1
GO:1900026	GO:1900026	positive regulation of substrate adhesion-dependent cell spreading	1/118	43/29008	0.160879761	0.306783192	0.259708919	Abl1	1	1
GO:2000772	GO:2000772	regulation of cellular senescence	1/118	43/29008	0.160879761	0.306783192	0.259708919	Abl1	1	1
GO:2000816	GO:2000816	negative regulation of mitotic sister chromatid separation	1/118	43/29008	0.160879761	0.306783192	0.259708919	Tex14	1	1
GO:0002700	GO:0002700	regulation of production of molecular mediator of immune response	2/118	177/29008	0.162281203	0.307691423	0.260477787	Rif1/Jak3	2	1
GO:0007369	GO:0007369	gastrulation	2/118	178/29008	0.163712725	0.307691423	0.260477787	Lef1/Dact1	2	1
GO:0051260	GO:0051260	protein homooligomerization	2/118	178/29008	0.163712725	0.307691423	0.260477787	Acaca/Atl3	2	1
GO:0071826	GO:0071826	ribonucleoprotein complex subunit organization	2/118	178/29008	0.163712725	0.307691423	0.260477787	mt-Rnr1/mt-Rnr2	2	1
GO:0042886	GO:0042886	amide transport	3/118	343/29008	0.164182337	0.307691423	0.260477787	Abca13/Oxct1/Slc18a2	3	1
GO:0008207	GO:0008207	C21-steroid hormone metabolic process	1/118	44/29008	0.164298239	0.307691423	0.260477787	Cyp17a1	1	1
GO:0009394	GO:0009394	2'-deoxyribonucleotide metabolic process	1/118	44/29008	0.164298239	0.307691423	0.260477787	Dpyd	1	1
GO:0010559	GO:0010559	regulation of glycoprotein biosynthetic process	1/118	44/29008	0.164298239	0.307691423	0.260477787	Jak3	1	1
GO:0019692	GO:0019692	deoxyribose phosphate metabolic process	1/118	44/29008	0.164298239	0.307691423	0.260477787	Dpyd	1	1
GO:0031128	GO:0031128	developmental induction	1/118	44/29008	0.164298239	0.307691423	0.260477787	Hipk2	1	1
GO:0035774	GO:0035774	positive regulation of insulin secretion involved in cellular response to glucose stimulus	1/118	44/29008	0.164298239	0.307691423	0.260477787	Oxct1	1	1
GO:0045940	GO:0045940	positive regulation of steroid metabolic process	1/118	44/29008	0.164298239	0.307691423	0.260477787	Cyp17a1	1	1
GO:0046006	GO:0046006	regulation of activated T cell proliferation	1/118	44/29008	0.164298239	0.307691423	0.260477787	Jak3	1	1
GO:0050685	GO:0050685	positive regulation of mRNA processing	1/118	44/29008	0.164298239	0.307691423	0.260477787	Cpeb3	1	1
GO:0050919	GO:0050919	negative chemotaxis	1/118	44/29008	0.164298239	0.307691423	0.260477787	Nrg3	1	1
GO:0070232	GO:0070232	regulation of T cell apoptotic process	1/118	44/29008	0.164298239	0.307691423	0.260477787	Jak3	1	1
GO:1901021	GO:1901021	positive regulation of calcium ion transmembrane transporter activity	1/118	44/29008	0.164298239	0.307691423	0.260477787	Calm2	1	1
GO:1902100	GO:1902100	negative regulation of metaphase/anaphase transition of cell cycle	1/118	44/29008	0.164298239	0.307691423	0.260477787	Tex14	1	1
GO:1902742	GO:1902742	apoptotic process involved in development	1/118	44/29008	0.164298239	0.307691423	0.260477787	Lef1	1	1
GO:0045766	GO:0045766	positive regulation of angiogenesis	2/118	179/29008	0.165146542	0.308157497	0.260872344	Abl1/Hipk2	2	1
GO:1904018	GO:1904018	positive regulation of vasculature development	2/118	179/29008	0.165146542	0.308157497	0.260872344	Abl1/Hipk2	2	1
GO:0021700	GO:0021700	developmental maturation	3/118	344/29008	0.165167456	0.308157497	0.260872344	Tdrd5/Dlg2/Asxl2	3	1
GO:0042063	GO:0042063	gliogenesis	3/118	344/29008	0.165167456	0.308157497	0.260872344	Abl1/Lef1/Dab1	3	1
GO:0009261	GO:0009261	ribonucleotide catabolic process	1/118	45/29008	0.167702907	0.311135085	0.263393036	Dpyd	1	1
GO:0031577	GO:0031577	spindle checkpoint signaling	1/118	45/29008	0.167702907	0.311135085	0.263393036	Tex14	1	1
GO:0032373	GO:0032373	positive regulation of sterol transport	1/118	45/29008	0.167702907	0.311135085	0.263393036	Abca13	1	1
GO:0032376	GO:0032376	positive regulation of cholesterol transport	1/118	45/29008	0.167702907	0.311135085	0.263393036	Abca13	1	1
GO:0045197	GO:0045197	establishment or maintenance of epithelial cell apical/basal polarity	1/118	45/29008	0.167702907	0.311135085	0.263393036	Dlg2	1	1
GO:1905819	GO:1905819	negative regulation of chromosome separation	1/118	45/29008	0.167702907	0.311135085	0.263393036	Tex14	1	1
GO:0007051	GO:0007051	spindle organization	2/118	183/29008	0.170903932	0.313908978	0.26574129	Rcc1/Trim36	2	1
GO:0042129	GO:0042129	regulation of T cell proliferation	2/118	183/29008	0.170903932	0.313908978	0.26574129	Itch/Jak3	2	1
GO:1905952	GO:1905952	regulation of lipid localization	2/118	183/29008	0.170903932	0.313908978	0.26574129	Abca13/Asxl2	2	1
GO:0033047	GO:0033047	regulation of mitotic sister chromatid segregation	1/118	46/29008	0.171093821	0.313908978	0.26574129	Tex14	1	1
GO:0035307	GO:0035307	positive regulation of protein dephosphorylation	1/118	46/29008	0.171093821	0.313908978	0.26574129	Calm2	1	1
GO:0045494	GO:0045494	photoreceptor cell maintenance	1/118	46/29008	0.171093821	0.313908978	0.26574129	Ush2a	1	1
GO:0051985	GO:0051985	negative regulation of chromosome segregation	1/118	46/29008	0.171093821	0.313908978	0.26574129	Tex14	1	1
GO:0060323	GO:0060323	head morphogenesis	1/118	46/29008	0.171093821	0.313908978	0.26574129	Lef1	1	1
GO:0072523	GO:0072523	purine-containing compound catabolic process	1/118	46/29008	0.171093821	0.313908978	0.26574129	Dpyd	1	1
GO:1903115	GO:1903115	regulation of actin filament-based movement	1/118	46/29008	0.171093821	0.313908978	0.26574129	Ctnna3	1	1
GO:1903170	GO:1903170	negative regulation of calcium ion transmembrane transport	1/118	46/29008	0.171093821	0.313908978	0.26574129	Calm2	1	1
GO:2001258	GO:2001258	negative regulation of cation channel activity	1/118	46/29008	0.171093821	0.313908978	0.26574129	Calm2	1	1
GO:0007612	GO:0007612	learning	2/118	185/29008	0.173795325	0.31688661	0.26826202	Nrxn3/Ctnnd2	2	1
GO:0033044	GO:0033044	regulation of chromosome organization	2/118	185/29008	0.173795325	0.31688661	0.26826202	Tex14/Mphosph8	2	1
GO:0000266	GO:0000266	mitochondrial fission	1/118	47/29008	0.174471037	0.31688661	0.26826202	Ppp2r2b	1	1
GO:0009409	GO:0009409	response to cold	1/118	47/29008	0.174471037	0.31688661	0.26826202	Dnajc3	1	1
GO:0021696	GO:0021696	cerebellar cortex morphogenesis	1/118	47/29008	0.174471037	0.31688661	0.26826202	Grid2	1	1
GO:0030835	GO:0030835	negative regulation of actin filament depolymerization	1/118	47/29008	0.174471037	0.31688661	0.26826202	Mphosph8	1	1
GO:0045910	GO:0045910	negative regulation of DNA recombination	1/118	47/29008	0.174471037	0.31688661	0.26826202	Rif1	1	1
GO:0048536	GO:0048536	spleen development	1/118	47/29008	0.174471037	0.31688661	0.26826202	Abl1	1	1
GO:1903018	GO:1903018	regulation of glycoprotein metabolic process	1/118	47/29008	0.174471037	0.31688661	0.26826202	Jak3	1	1
GO:1903053	GO:1903053	regulation of extracellular matrix organization	1/118	47/29008	0.174471037	0.31688661	0.26826202	Abl1	1	1
GO:2001239	GO:2001239	regulation of extrinsic apoptotic signaling pathway in absence of ligand	1/118	47/29008	0.174471037	0.31688661	0.26826202	Jak3	1	1
GO:0007179	GO:0007179	transforming growth factor beta receptor signaling pathway	2/118	186/29008	0.175244054	0.317709795	0.268958892	Bmpr1b/Hipk2	2	1
GO:0032388	GO:0032388	positive regulation of intracellular transport	2/118	186/29008	0.175244054	0.317709795	0.268958892	Oaz3/Pcm1	2	1
GO:0007080	GO:0007080	mitotic metaphase plate congression	1/118	48/29008	0.177834609	0.320053202	0.270942716	Kif2c	1	1
GO:0010569	GO:0010569	regulation of double-strand break repair via homologous recombination	1/118	48/29008	0.177834609	0.320053202	0.270942716	Rif1	1	1
GO:0010718	GO:0010718	positive regulation of epithelial to mesenchymal transition	1/118	48/29008	0.177834609	0.320053202	0.270942716	Lef1	1	1
GO:0019228	GO:0019228	neuronal action potential	1/118	48/29008	0.177834609	0.320053202	0.270942716	Dpp6	1	1
GO:0030517	GO:0030517	negative regulation of axon extension	1/118	48/29008	0.177834609	0.320053202	0.270942716	Rnf6	1	1
GO:0042073	GO:0042073	intraciliary transport	1/118	48/29008	0.177834609	0.320053202	0.270942716	Pcm1	1	1
GO:0043029	GO:0043029	T cell homeostasis	1/118	48/29008	0.177834609	0.320053202	0.270942716	Jak3	1	1
GO:0000819	GO:0000819	sister chromatid segregation	2/118	188/29008	0.178147379	0.320053202	0.270942716	Kif2c/Tex14	2	1
GO:0048592	GO:0048592	eye morphogenesis	2/118	188/29008	0.178147379	0.320053202	0.270942716	Hipk2/Fat3	2	1
GO:0048754	GO:0048754	branching morphogenesis of an epithelial tube	2/118	188/29008	0.178147379	0.320053202	0.270942716	Abl1/Lef1	2	1
GO:0045860	GO:0045860	positive regulation of protein kinase activity	3/118	358/29008	0.179140391	0.321546484	0.272206861	Abl1/Dab1/Ghr	3	1
GO:0051962	GO:0051962	positive regulation of nervous system development	3/118	359/29008	0.180150864	0.322592998	0.273092793	Lingo2/Grid2/Tiam2	3	1
GO:0006486	GO:0006486	protein glycosylation	2/118	190/29008	0.181058264	0.322592998	0.273092793	Galnt13/Mgat4c	2	1
GO:0043122	GO:0043122	regulation of I-kappaB kinase/NF-kappaB signaling	2/118	190/29008	0.181058264	0.322592998	0.273092793	Abl1/Otud7a	2	1
GO:0043413	GO:0043413	macromolecule glycosylation	2/118	190/29008	0.181058264	0.322592998	0.273092793	Galnt13/Mgat4c	2	1
GO:0009262	GO:0009262	deoxyribonucleotide metabolic process	1/118	49/29008	0.181184593	0.322592998	0.273092793	Dpyd	1	1
GO:0022602	GO:0022602	ovulation cycle process	1/118	49/29008	0.181184593	0.322592998	0.273092793	Bmpr1b	1	1
GO:0032814	GO:0032814	regulation of natural killer cell activation	1/118	49/29008	0.181184593	0.322592998	0.273092793	Tox	1	1
GO:0055081	GO:0055081	anion homeostasis	1/118	49/29008	0.181184593	0.322592998	0.273092793	Tbxas1	1	1
GO:0098926	GO:0098926	postsynaptic signal transduction	1/118	49/29008	0.181184593	0.322592998	0.273092793	Anks1b	1	1
GO:0008064	GO:0008064	regulation of actin polymerization or depolymerization	2/118	191/29008	0.182516445	0.324673389	0.274853959	Baiap2l1/Mphosph8	2	1
GO:0019083	GO:0019083	viral transcription	1/118	50/29008	0.184521041	0.326776568	0.276634416	Lef1	1	1
GO:0033120	GO:0033120	positive regulation of RNA splicing	1/118	50/29008	0.184521041	0.326776568	0.276634416	Habp4	1	1
GO:0034332	GO:0034332	adherens junction organization	1/118	50/29008	0.184521041	0.326776568	0.276634416	Cdh18	1	1
GO:0061647	GO:0061647	histone H3-K9 modification	1/118	50/29008	0.184521041	0.326776568	0.276634416	Rif1	1	1
GO:0090342	GO:0090342	regulation of cell aging	1/118	50/29008	0.184521041	0.326776568	0.276634416	Abl1	1	1
GO:0010639	GO:0010639	negative regulation of organelle organization	3/118	364/29008	0.185226689	0.327734133	0.277445048	Ccp110/Tex14/Mphosph8	3	1
GO:0000082	GO:0000082	G1/S transition of mitotic cell cycle	2/118	194/29008	0.186901478	0.327984224	0.277656764	Rcc1/Dact1	2	1
GO:0006479	GO:0006479	protein methylation	2/118	194/29008	0.186901478	0.327984224	0.277656764	Rif1/Asxl2	2	1
GO:0008213	GO:0008213	protein alkylation	2/118	194/29008	0.186901478	0.327984224	0.277656764	Rif1/Asxl2	2	1
GO:0030832	GO:0030832	regulation of actin filament length	2/118	194/29008	0.186901478	0.327984224	0.277656764	Baiap2l1/Mphosph8	2	1
GO:0043112	GO:0043112	receptor metabolic process	2/118	194/29008	0.186901478	0.327984224	0.277656764	Itch/Vamp3	2	1
GO:0098656	GO:0098656	anion transmembrane transport	2/118	194/29008	0.186901478	0.327984224	0.277656764	Gabrb1/Gabrg3	2	1
GO:0008038	GO:0008038	neuron recognition	1/118	51/29008	0.18784401	0.327984224	0.277656764	Cntn5	1	1
GO:0008089	GO:0008089	anterograde axonal transport	1/118	51/29008	0.18784401	0.327984224	0.277656764	Dlg2	1	1
GO:0032350	GO:0032350	regulation of hormone metabolic process	1/118	51/29008	0.18784401	0.327984224	0.277656764	Cyp17a1	1	1
GO:0043268	GO:0043268	positive regulation of potassium ion transport	1/118	51/29008	0.18784401	0.327984224	0.277656764	Dpp6	1	1
GO:0046456	GO:0046456	icosanoid biosynthetic process	1/118	51/29008	0.18784401	0.327984224	0.277656764	Tbxas1	1	1
GO:0048806	GO:0048806	genitalia development	1/118	51/29008	0.18784401	0.327984224	0.277656764	Sycp2	1	1
GO:0051289	GO:0051289	protein homotetramerization	1/118	51/29008	0.18784401	0.327984224	0.277656764	Acaca	1	1
GO:0051293	GO:0051293	establishment of spindle localization	1/118	51/29008	0.18784401	0.327984224	0.277656764	Ankfn1	1	1
GO:0070839	GO:0070839	metal ion export	1/118	51/29008	0.18784401	0.327984224	0.277656764	Calm2	1	1
GO:0008016	GO:0008016	regulation of heart contraction	2/118	195/29008	0.188366527	0.328607804	0.278184659	Ctnna3/Calm2	2	1
GO:0032956	GO:0032956	regulation of actin cytoskeleton organization	3/118	368/29008	0.1893147	0.329961801	0.279330892	Abl1/Baiap2l1/Mphosph8	3	1
GO:1990778	GO:1990778	protein localization to cell periphery	3/118	369/29008	0.190340391	0.329961801	0.279330892	Vamp3/Dpp6/Dlg2	3	1
GO:0000288	GO:0000288	nuclear-transcribed mRNA catabolic process, deadenylation-dependent decay	1/118	52/29008	0.191153552	0.329961801	0.279330892	Cpeb3	1	1
GO:0035088	GO:0035088	establishment or maintenance of apical/basal cell polarity	1/118	52/29008	0.191153552	0.329961801	0.279330892	Dlg2	1	1
GO:0045581	GO:0045581	negative regulation of T cell differentiation	1/118	52/29008	0.191153552	0.329961801	0.279330892	Jak3	1	1
GO:0045839	GO:0045839	negative regulation of mitotic nuclear division	1/118	52/29008	0.191153552	0.329961801	0.279330892	Tex14	1	1
GO:0045911	GO:0045911	positive regulation of DNA recombination	1/118	52/29008	0.191153552	0.329961801	0.279330892	Rif1	1	1
GO:0061245	GO:0061245	establishment or maintenance of bipolar cell polarity	1/118	52/29008	0.191153552	0.329961801	0.279330892	Dlg2	1	1
GO:0070229	GO:0070229	negative regulation of lymphocyte apoptotic process	1/118	52/29008	0.191153552	0.329961801	0.279330892	Jak3	1	1
GO:1902041	GO:1902041	regulation of extrinsic apoptotic signaling pathway via death domain receptors	1/118	52/29008	0.191153552	0.329961801	0.279330892	Bmpr1b	1	1
GO:1904036	GO:1904036	negative regulation of epithelial cell apoptotic process	1/118	52/29008	0.191153552	0.329961801	0.279330892	Abl1	1	1
GO:2000059	GO:2000059	negative regulation of ubiquitin-dependent protein catabolic process	1/118	52/29008	0.191153552	0.329961801	0.279330892	Hipk2	1	1
GO:0021915	GO:0021915	neural tube development	2/118	197/29008	0.191301457	0.329961801	0.279330892	Abl1/Dact1	2	1
GO:0019722	GO:0019722	calcium-mediated signaling	2/118	198/29008	0.192771265	0.331947648	0.281012021	Tenm2/Calm2	2	1
GO:1902115	GO:1902115	regulation of organelle assembly	2/118	199/29008	0.194242585	0.331947648	0.281012021	Grid2/Ccp110	2	1
GO:1905475	GO:1905475	regulation of protein localization to membrane	2/118	199/29008	0.194242585	0.331947648	0.281012021	Dpp6/Gpc5	2	1
GO:0002042	GO:0002042	cell migration involved in sprouting angiogenesis	1/118	53/29008	0.194449721	0.331947648	0.281012021	Abl1	1	1
GO:0008333	GO:0008333	endosome to lysosome transport	1/118	53/29008	0.194449721	0.331947648	0.281012021	Hook1	1	1
GO:0014014	GO:0014014	negative regulation of gliogenesis	1/118	53/29008	0.194449721	0.331947648	0.281012021	Dab1	1	1
GO:0016202	GO:0016202	regulation of striated muscle tissue development	1/118	53/29008	0.194449721	0.331947648	0.281012021	Lef1	1	1
GO:0021795	GO:0021795	cerebral cortex cell migration	1/118	53/29008	0.194449721	0.331947648	0.281012021	Dab1	1	1
GO:0043370	GO:0043370	regulation of CD4-positive, alpha-beta T cell differentiation	1/118	53/29008	0.194449721	0.331947648	0.281012021	Jak3	1	1
GO:0072132	GO:0072132	mesenchyme morphogenesis	1/118	53/29008	0.194449721	0.331947648	0.281012021	Lef1	1	1
GO:2000351	GO:2000351	regulation of endothelial cell apoptotic process	1/118	53/29008	0.194449721	0.331947648	0.281012021	Abl1	1	1
GO:0007159	GO:0007159	leukocyte cell-cell adhesion	3/118	373/29008	0.194457505	0.331947648	0.281012021	Itch/Lef1/Jak3	3	1
GO:0002695	GO:0002695	negative regulation of leukocyte activation	2/118	200/29008	0.195715382	0.333808124	0.282587017	Itch/Jak3	2	1
GO:0006473	GO:0006473	protein acetylation	2/118	201/29008	0.19718962	0.3343784	0.283069787	Lef1/Kat6b	2	1
GO:0002714	GO:0002714	positive regulation of B cell mediated immunity	1/118	54/29008	0.197732572	0.3343784	0.283069787	Rif1	1	1
GO:0002823	GO:0002823	negative regulation of adaptive immune response based on somatic recombination of immune receptors built from immunoglobulin superfamily domains	1/118	54/29008	0.197732572	0.3343784	0.283069787	Jak3	1	1
GO:0002891	GO:0002891	positive regulation of immunoglobulin mediated immune response	1/118	54/29008	0.197732572	0.3343784	0.283069787	Rif1	1	1
GO:0006692	GO:0006692	prostanoid metabolic process	1/118	54/29008	0.197732572	0.3343784	0.283069787	Tbxas1	1	1
GO:0006693	GO:0006693	prostaglandin metabolic process	1/118	54/29008	0.197732572	0.3343784	0.283069787	Tbxas1	1	1
GO:0007019	GO:0007019	microtubule depolymerization	1/118	54/29008	0.197732572	0.3343784	0.283069787	Kif2c	1	1
GO:0009161	GO:0009161	ribonucleoside monophosphate metabolic process	1/118	54/29008	0.197732572	0.3343784	0.283069787	Dpyd	1	1
GO:0010883	GO:0010883	regulation of lipid storage	1/118	54/29008	0.197732572	0.3343784	0.283069787	Asxl2	1	1
GO:0048255	GO:0048255	mRNA stabilization	1/118	54/29008	0.197732572	0.3343784	0.283069787	Meioc	1	1
GO:0071805	GO:0071805	potassium ion transmembrane transport	2/118	202/29008	0.198665263	0.335669964	0.284163167	Kcnh7/Dpp6	2	1
GO:1901987	GO:1901987	regulation of cell cycle phase transition	3/118	378/29008	0.199635201	0.337022213	0.285307921	Klhl18/Tex14/Dact1	3	1
GO:0006469	GO:0006469	negative regulation of protein kinase activity	2/118	203/29008	0.200142276	0.33730509	0.285547392	Abl1/Dnajc3	2	1
GO:1990138	GO:1990138	neuron projection extension	2/118	203/29008	0.200142276	0.33730509	0.285547392	Abl1/Rnf6	2	1
GO:0001662	GO:0001662	behavioral fear response	1/118	55/29008	0.201002156	0.337608863	0.285804552	Ankfn1	1	1
GO:0006493	GO:0006493	protein O-linked glycosylation	1/118	55/29008	0.201002156	0.337608863	0.285804552	Galnt13	1	1
GO:0007032	GO:0007032	endosome organization	1/118	55/29008	0.201002156	0.337608863	0.285804552	Hook1	1	1
GO:0048546	GO:0048546	digestive tract morphogenesis	1/118	55/29008	0.201002156	0.337608863	0.285804552	Dact1	1	1
GO:0099173	GO:0099173	postsynapse organization	2/118	204/29008	0.201620623	0.338361636	0.286441816	Grid2/Ctnnd2	2	1
GO:0043010	GO:0043010	camera-type eye development	3/118	381/29008	0.202757884	0.338500164	0.286559087	Bmpr1b/Hipk2/Fat3	3	1
GO:2000241	GO:2000241	regulation of reproductive process	2/118	205/29008	0.203100269	0.338500164	0.286559087	Tex101/Meioc	2	1
GO:0002209	GO:0002209	behavioral defense response	1/118	56/29008	0.204258529	0.338500164	0.286559087	Ankfn1	1	1
GO:0007129	GO:0007129	homologous chromosome pairing at meiosis	1/118	56/29008	0.204258529	0.338500164	0.286559087	Meioc	1	1
GO:0009948	GO:0009948	anterior/posterior axis specification	1/118	56/29008	0.204258529	0.338500164	0.286559087	Tdrd5	1	1
GO:0030834	GO:0030834	regulation of actin filament depolymerization	1/118	56/29008	0.204258529	0.338500164	0.286559087	Mphosph8	1	1
GO:0032355	GO:0032355	response to estradiol	1/118	56/29008	0.204258529	0.338500164	0.286559087	Ghr	1	1
GO:0034113	GO:0034113	heterotypic cell-cell adhesion	1/118	56/29008	0.204258529	0.338500164	0.286559087	Ctnna3	1	1
GO:0043536	GO:0043536	positive regulation of blood vessel endothelial cell migration	1/118	56/29008	0.204258529	0.338500164	0.286559087	Abl1	1	1
GO:0048538	GO:0048538	thymus development	1/118	56/29008	0.204258529	0.338500164	0.286559087	Abl1	1	1
GO:0051653	GO:0051653	spindle localization	1/118	56/29008	0.204258529	0.338500164	0.286559087	Ankfn1	1	1
GO:0072577	GO:0072577	endothelial cell apoptotic process	1/118	56/29008	0.204258529	0.338500164	0.286559087	Abl1	1	1
GO:0086001	GO:0086001	cardiac muscle cell action potential	1/118	56/29008	0.204258529	0.338500164	0.286559087	Ctnna3	1	1
GO:1901861	GO:1901861	regulation of muscle tissue development	1/118	56/29008	0.204258529	0.338500164	0.286559087	Lef1	1	1
GO:1903539	GO:1903539	protein localization to postsynaptic membrane	1/118	56/29008	0.204258529	0.338500164	0.286559087	Dlg2	1	1
GO:0050777	GO:0050777	negative regulation of immune response	2/118	206/29008	0.204581181	0.338752338	0.286772567	Itch/Jak3	2	1
GO:0001895	GO:0001895	retina homeostasis	1/118	57/29008	0.207501741	0.340822492	0.288525067	Ush2a	1	1
GO:0021517	GO:0021517	ventral spinal cord development	1/118	57/29008	0.207501741	0.340822492	0.288525067	Dab1	1	1
GO:0031113	GO:0031113	regulation of microtubule polymerization	1/118	57/29008	0.207501741	0.340822492	0.288525067	Abl1	1	1
GO:0048634	GO:0048634	regulation of muscle organ development	1/118	57/29008	0.207501741	0.340822492	0.288525067	Lef1	1	1
GO:0062237	GO:0062237	protein localization to postsynapse	1/118	57/29008	0.207501741	0.340822492	0.288525067	Dlg2	1	1
GO:0072527	GO:0072527	pyrimidine-containing compound metabolic process	1/118	57/29008	0.207501741	0.340822492	0.288525067	Dpyd	1	1
GO:0072698	GO:0072698	protein localization to microtubule cytoskeleton	1/118	57/29008	0.207501741	0.340822492	0.288525067	Pcm1	1	1
GO:0072330	GO:0072330	monocarboxylic acid biosynthetic process	2/118	208/29008	0.207546661	0.340822492	0.288525067	Tbxas1/Acaca	2	1
GO:0099111	GO:0099111	microtubule-based transport	2/118	208/29008	0.207546661	0.340822492	0.288525067	Dlg2/Pcm1	2	1
GO:1902905	GO:1902905	positive regulation of supramolecular fiber organization	2/118	208/29008	0.207546661	0.340822492	0.288525067	Abl1/Baiap2l1	2	1
GO:0051052	GO:0051052	regulation of DNA metabolic process	3/118	388/29008	0.210088723	0.342654812	0.290076227	Rif1/Tox/Mphosph8	3	1
GO:1902903	GO:1902903	regulation of supramolecular fiber organization	3/118	388/29008	0.210088723	0.342654812	0.290076227	Abl1/Baiap2l1/Mphosph8	3	1
GO:0031032	GO:0031032	actomyosin structure organization	2/118	210/29008	0.210516791	0.342654812	0.290076227	Abl1/Phactr1	2	1
GO:0070085	GO:0070085	glycosylation	2/118	210/29008	0.210516791	0.342654812	0.290076227	Galnt13/Mgat4c	2	1
GO:0030071	GO:0030071	regulation of mitotic metaphase/anaphase transition	1/118	58/29008	0.210731847	0.342654812	0.290076227	Tex14	1	1
GO:0045058	GO:0045058	T cell selection	1/118	58/29008	0.210731847	0.342654812	0.290076227	Tox	1	1
GO:0045071	GO:0045071	negative regulation of viral genome replication	1/118	58/29008	0.210731847	0.342654812	0.290076227	Mphosph8	1	1
GO:0051353	GO:0051353	positive regulation of oxidoreductase activity	1/118	58/29008	0.210731847	0.342654812	0.290076227	Abl1	1	1
GO:0051445	GO:0051445	regulation of meiotic cell cycle	1/118	58/29008	0.210731847	0.342654812	0.290076227	Meioc	1	1
GO:0051496	GO:0051496	positive regulation of stress fiber assembly	1/118	58/29008	0.210731847	0.342654812	0.290076227	Abl1	1	1
GO:0060632	GO:0060632	regulation of microtubule-based movement	1/118	58/29008	0.210731847	0.342654812	0.290076227	Tex101	1	1
GO:1904591	GO:1904591	positive regulation of protein import	1/118	58/29008	0.210731847	0.342654812	0.290076227	Hnrnpm	1	1
GO:0000381	GO:0000381	regulation of alternative mRNA splicing, via spliceosome	1/118	59/29008	0.213948899	0.345062063	0.292114098	Malat1	1	1
GO:0002204	GO:0002204	somatic recombination of immunoglobulin genes involved in immune response	1/118	59/29008	0.213948899	0.345062063	0.292114098	Rif1	1	1
GO:0002208	GO:0002208	somatic diversification of immunoglobulins involved in immune response	1/118	59/29008	0.213948899	0.345062063	0.292114098	Rif1	1	1
GO:0002639	GO:0002639	positive regulation of immunoglobulin production	1/118	59/29008	0.213948899	0.345062063	0.292114098	Rif1	1	1
GO:0002820	GO:0002820	negative regulation of adaptive immune response	1/118	59/29008	0.213948899	0.345062063	0.292114098	Jak3	1	1
GO:0006487	GO:0006487	protein N-linked glycosylation	1/118	59/29008	0.213948899	0.345062063	0.292114098	Mgat4c	1	1
GO:0043388	GO:0043388	positive regulation of DNA binding	1/118	59/29008	0.213948899	0.345062063	0.292114098	Hipk2	1	1
GO:0045190	GO:0045190	isotype switching	1/118	59/29008	0.213948899	0.345062063	0.292114098	Rif1	1	1
GO:0060443	GO:0060443	mammary gland morphogenesis	1/118	59/29008	0.213948899	0.345062063	0.292114098	Nrg3	1	1
GO:1900024	GO:1900024	regulation of substrate adhesion-dependent cell spreading	1/118	59/29008	0.213948899	0.345062063	0.292114098	Abl1	1	1
GO:0008361	GO:0008361	regulation of cell size	2/118	213/29008	0.21498012	0.346163289	0.293046347	Abl1/Rnf6	2	1
GO:0045216	GO:0045216	cell-cell junction organization	2/118	213/29008	0.21498012	0.346163289	0.293046347	Cdh18/Ctnnd2	2	1
GO:0048469	GO:0048469	cell maturation	2/118	214/29008	0.216469934	0.347409749	0.294101543	Tdrd5/Dlg2	2	1
GO:0030042	GO:0030042	actin filament depolymerization	1/118	60/29008	0.217152948	0.347409749	0.294101543	Mphosph8	1	1
GO:0042551	GO:0042551	neuron maturation	1/118	60/29008	0.217152948	0.347409749	0.294101543	Dlg2	1	1
GO:0042596	GO:0042596	fear response	1/118	60/29008	0.217152948	0.347409749	0.294101543	Ankfn1	1	1
GO:0050879	GO:0050879	multicellular organismal movement	1/118	60/29008	0.217152948	0.347409749	0.294101543	Hipk2	1	1
GO:0050881	GO:0050881	musculoskeletal movement	1/118	60/29008	0.217152948	0.347409749	0.294101543	Hipk2	1	1
GO:0051932	GO:0051932	synaptic transmission, GABAergic	1/118	60/29008	0.217152948	0.347409749	0.294101543	Gabrg3	1	1
GO:0060711	GO:0060711	labyrinthine layer development	1/118	60/29008	0.217152948	0.347409749	0.294101543	Lef1	1	1
GO:0072521	GO:0072521	purine-containing compound metabolic process	3/118	395/29008	0.217478395	0.3476505	0.294305353	Macrod2/Dpyd/Acaca	3	1
GO:0044843	GO:0044843	cell cycle G1/S phase transition	2/118	216/29008	0.219452422	0.348308371	0.294862277	Rcc1/Dact1	2	1
GO:0050870	GO:0050870	positive regulation of T cell activation	2/118	216/29008	0.219452422	0.348308371	0.294862277	Lef1/Jak3	2	1
GO:0007091	GO:0007091	metaphase/anaphase transition of mitotic cell cycle	1/118	61/29008	0.220344048	0.348308371	0.294862277	Tex14	1	1
GO:0035306	GO:0035306	positive regulation of dephosphorylation	1/118	61/29008	0.220344048	0.348308371	0.294862277	Calm2	1	1
GO:0035315	GO:0035315	hair cell differentiation	1/118	61/29008	0.220344048	0.348308371	0.294862277	Ush2a	1	1
GO:0042698	GO:0042698	ovulation cycle	1/118	61/29008	0.220344048	0.348308371	0.294862277	Bmpr1b	1	1
GO:0044380	GO:0044380	protein localization to cytoskeleton	1/118	61/29008	0.220344048	0.348308371	0.294862277	Pcm1	1	1
GO:0045620	GO:0045620	negative regulation of lymphocyte differentiation	1/118	61/29008	0.220344048	0.348308371	0.294862277	Jak3	1	1
GO:0051851	GO:0051851	modulation by host of symbiont process	1/118	61/29008	0.220344048	0.348308371	0.294862277	Lef1	1	1
GO:0060324	GO:0060324	face development	1/118	61/29008	0.220344048	0.348308371	0.294862277	Lef1	1	1
GO:0070231	GO:0070231	T cell apoptotic process	1/118	61/29008	0.220344048	0.348308371	0.294862277	Jak3	1	1
GO:0140115	GO:0140115	export across plasma membrane	1/118	61/29008	0.220344048	0.348308371	0.294862277	Calm2	1	1
GO:1902099	GO:1902099	regulation of metaphase/anaphase transition of cell cycle	1/118	61/29008	0.220344048	0.348308371	0.294862277	Tex14	1	1
GO:1902373	GO:1902373	negative regulation of mRNA catabolic process	1/118	61/29008	0.220344048	0.348308371	0.294862277	Meioc	1	1
GO:0032102	GO:0032102	negative regulation of response to external stimulus	3/118	398/29008	0.220662324	0.348534211	0.295053463	Itch/Grid2/Chd8	3	1
GO:0030522	GO:0030522	intracellular receptor signaling pathway	2/118	217/29008	0.220945032	0.348703558	0.295196824	Rnf6/Asxl2	2	1
GO:0010171	GO:0010171	body morphogenesis	1/118	62/29008	0.223522249	0.350820466	0.296988904	Lef1	1	1
GO:0010965	GO:0010965	regulation of mitotic sister chromatid separation	1/118	62/29008	0.223522249	0.350820466	0.296988904	Tex14	1	1
GO:0021872	GO:0021872	forebrain generation of neurons	1/118	62/29008	0.223522249	0.350820466	0.296988904	Lef1	1	1
GO:0046427	GO:0046427	positive regulation of receptor signaling pathway via JAK-STAT	1/118	62/29008	0.223522249	0.350820466	0.296988904	Ghr	1	1
GO:0051784	GO:0051784	negative regulation of nuclear division	1/118	62/29008	0.223522249	0.350820466	0.296988904	Tex14	1	1
GO:0098900	GO:0098900	regulation of action potential	1/118	62/29008	0.223522249	0.350820466	0.296988904	Ctnna3	1	1
GO:1903078	GO:1903078	positive regulation of protein localization to plasma membrane	1/118	62/29008	0.223522249	0.350820466	0.296988904	Dpp6	1	1
GO:0045637	GO:0045637	regulation of myeloid cell differentiation	2/118	219/29008	0.223932827	0.351187473	0.297299595	Lef1/Asxl2	2	1
GO:0022411	GO:0022411	cellular component disassembly	3/118	402/29008	0.224922536	0.352461418	0.298378061	Tnp1/Kif2c/Mphosph8	3	1
GO:0002822	GO:0002822	regulation of adaptive immune response based on somatic recombination of immune receptors built from immunoglobulin superfamily domains	2/118	220/29008	0.225427949	0.352975048	0.298812877	Rif1/Jak3	2	1
GO:0006893	GO:0006893	Golgi to plasma membrane transport	1/118	63/29008	0.226687605	0.353554372	0.299303307	Vamp3	1	1
GO:0008347	GO:0008347	glial cell migration	1/118	63/29008	0.226687605	0.353554372	0.299303307	Dab1	1	1
GO:0014911	GO:0014911	positive regulation of smooth muscle cell migration	1/118	63/29008	0.226687605	0.353554372	0.299303307	Pcsk5	1	1
GO:0032653	GO:0032653	regulation of interleukin-10 production	1/118	63/29008	0.226687605	0.353554372	0.299303307	Jak3	1	1
GO:0032655	GO:0032655	regulation of interleukin-12 production	1/118	63/29008	0.226687605	0.353554372	0.299303307	Jak3	1	1
GO:0043542	GO:0043542	endothelial cell migration	2/118	221/29008	0.226923847	0.353645242	0.299380233	Abl1/Sparc	2	1
GO:0007623	GO:0007623	circadian rhythm	2/118	222/29008	0.228420488	0.354144771	0.299803112	Dpyd/Ankfn1	2	1
GO:0051054	GO:0051054	positive regulation of DNA metabolic process	2/118	222/29008	0.228420488	0.354144771	0.299803112	Rif1/Tox	2	1
GO:2001020	GO:2001020	regulation of response to DNA damage stimulus	2/118	222/29008	0.228420488	0.354144771	0.299803112	Abl1/Rif1	2	1
GO:0048638	GO:0048638	regulation of developmental growth	3/118	406/29008	0.229199127	0.354144771	0.299803112	Abl1/Rnf6/Ghr	3	1
GO:0006303	GO:0006303	double-strand break repair via nonhomologous end joining	1/118	64/29008	0.229840165	0.354144771	0.299803112	Rif1	1	1
GO:0007584	GO:0007584	response to nutrient	1/118	64/29008	0.229840165	0.354144771	0.299803112	Dpyd	1	1
GO:0010517	GO:0010517	regulation of phospholipase activity	1/118	64/29008	0.229840165	0.354144771	0.299803112	Abl1	1	1
GO:0043489	GO:0043489	RNA stabilization	1/118	64/29008	0.229840165	0.354144771	0.299803112	Meioc	1	1
GO:0044784	GO:0044784	metaphase/anaphase transition of cell cycle	1/118	64/29008	0.229840165	0.354144771	0.299803112	Tex14	1	1
GO:0048008	GO:0048008	platelet-derived growth factor receptor signaling pathway	1/118	64/29008	0.229840165	0.354144771	0.299803112	Abl1	1	1
GO:0048512	GO:0048512	circadian behavior	1/118	64/29008	0.229840165	0.354144771	0.299803112	Ankfn1	1	1
GO:0051893	GO:0051893	regulation of focal adhesion assembly	1/118	64/29008	0.229840165	0.354144771	0.299803112	Abl1	1	1
GO:0060999	GO:0060999	positive regulation of dendritic spine development	1/118	64/29008	0.229840165	0.354144771	0.299803112	Cpeb3	1	1
GO:0090109	GO:0090109	regulation of cell-substrate junction assembly	1/118	64/29008	0.229840165	0.354144771	0.299803112	Abl1	1	1
GO:0050866	GO:0050866	negative regulation of cell activation	2/118	223/29008	0.229917843	0.354144771	0.299803112	Itch/Jak3	2	1
GO:0033157	GO:0033157	regulation of intracellular protein transport	2/118	224/29008	0.231415882	0.356100942	0.301459118	Oaz3/Pcm1	2	1
GO:0007160	GO:0007160	cell-matrix adhesion	2/118	225/29008	0.232914574	0.356100942	0.301459118	Abl1/Pcsk5	2	1
GO:0009166	GO:0009166	nucleotide catabolic process	1/118	65/29008	0.232979982	0.356100942	0.301459118	Dpyd	1	1
GO:0032613	GO:0032613	interleukin-10 production	1/118	65/29008	0.232979982	0.356100942	0.301459118	Jak3	1	1
GO:0032615	GO:0032615	interleukin-12 production	1/118	65/29008	0.232979982	0.356100942	0.301459118	Jak3	1	1
GO:0051306	GO:0051306	mitotic sister chromatid separation	1/118	65/29008	0.232979982	0.356100942	0.301459118	Tex14	1	1
GO:0070988	GO:0070988	demethylation	1/118	65/29008	0.232979982	0.356100942	0.301459118	Tox	1	1
GO:0071260	GO:0071260	cellular response to mechanical stimulus	1/118	65/29008	0.232979982	0.356100942	0.301459118	Habp4	1	1
GO:0098930	GO:0098930	axonal transport	1/118	65/29008	0.232979982	0.356100942	0.301459118	Dlg2	1	1
GO:1902017	GO:1902017	regulation of cilium assembly	1/118	65/29008	0.232979982	0.356100942	0.301459118	Ccp110	1	1
GO:0010810	GO:0010810	regulation of cell-substrate adhesion	2/118	226/29008	0.23441389	0.357193558	0.302384078	Abl1/Pcsk5	2	1
GO:0033673	GO:0033673	negative regulation of kinase activity	2/118	226/29008	0.23441389	0.357193558	0.302384078	Abl1/Dnajc3	2	1
GO:0061138	GO:0061138	morphogenesis of a branching epithelium	2/118	226/29008	0.23441389	0.357193558	0.302384078	Abl1/Lef1	2	1
GO:0071560	GO:0071560	cellular response to transforming growth factor beta stimulus	2/118	226/29008	0.23441389	0.357193558	0.302384078	Bmpr1b/Hipk2	2	1
GO:0051495	GO:0051495	positive regulation of cytoskeleton organization	2/118	227/29008	0.2359138	0.358125817	0.303173287	Abl1/Baiap2l1	2	1
GO:0070374	GO:0070374	positive regulation of ERK1 and ERK2 cascade	2/118	227/29008	0.2359138	0.358125817	0.303173287	Abl1/Dcc	2	1
GO:0001707	GO:0001707	mesoderm formation	1/118	66/29008	0.236107106	0.358125817	0.303173287	Lef1	1	1
GO:0030330	GO:0030330	DNA damage response, signal transduction by p53 class mediator	1/118	66/29008	0.236107106	0.358125817	0.303173287	Hipk2	1	1
GO:0060688	GO:0060688	regulation of morphogenesis of a branching structure	1/118	66/29008	0.236107106	0.358125817	0.303173287	Abl1	1	1
GO:1903051	GO:1903051	negative regulation of proteolysis involved in cellular protein catabolic process	1/118	66/29008	0.236107106	0.358125817	0.303173287	Hipk2	1	1
GO:0007249	GO:0007249	I-kappaB kinase/NF-kappaB signaling	2/118	228/29008	0.237414274	0.359833839	0.304619222	Abl1/Otud7a	2	1
GO:0000281	GO:0000281	mitotic cytokinesis	1/118	67/29008	0.239221589	0.360100983	0.304845375	Trim36	1	1
GO:0007622	GO:0007622	rhythmic behavior	1/118	67/29008	0.239221589	0.360100983	0.304845375	Ankfn1	1	1
GO:0009123	GO:0009123	nucleoside monophosphate metabolic process	1/118	67/29008	0.239221589	0.360100983	0.304845375	Dpyd	1	1
GO:0030968	GO:0030968	endoplasmic reticulum unfolded protein response	1/118	67/29008	0.239221589	0.360100983	0.304845375	Dnajc3	1	1
GO:0032663	GO:0032663	regulation of interleukin-2 production	1/118	67/29008	0.239221589	0.360100983	0.304845375	Abl1	1	1
GO:0043967	GO:0043967	histone H4 acetylation	1/118	67/29008	0.239221589	0.360100983	0.304845375	Lef1	1	1
GO:0051817	GO:0051817	modulation of process of other organism involved in symbiotic interaction	1/118	67/29008	0.239221589	0.360100983	0.304845375	Lef1	1	1
GO:0061951	GO:0061951	establishment of protein localization to plasma membrane	1/118	67/29008	0.239221589	0.360100983	0.304845375	Vamp3	1	1
GO:0090398	GO:0090398	cellular senescence	1/118	67/29008	0.239221589	0.360100983	0.304845375	Abl1	1	1
GO:0030073	GO:0030073	insulin secretion	2/118	230/29008	0.240416801	0.361352636	0.305904967	Oxct1/Slc18a2	2	1
GO:0071559	GO:0071559	response to transforming growth factor beta	2/118	230/29008	0.240416801	0.361352636	0.305904967	Bmpr1b/Hipk2	2	1
GO:0016447	GO:0016447	somatic recombination of immunoglobulin gene segments	1/118	68/29008	0.242323481	0.362572859	0.306937954	Rif1	1	1
GO:0030837	GO:0030837	negative regulation of actin filament polymerization	1/118	68/29008	0.242323481	0.362572859	0.306937954	Mphosph8	1	1
GO:0032233	GO:0032233	positive regulation of actin filament bundle assembly	1/118	68/29008	0.242323481	0.362572859	0.306937954	Abl1	1	1
GO:0061337	GO:0061337	cardiac conduction	1/118	68/29008	0.242323481	0.362572859	0.306937954	Ctnna3	1	1
GO:1904894	GO:1904894	positive regulation of receptor signaling pathway via STAT	1/118	68/29008	0.242323481	0.362572859	0.306937954	Ghr	1	1
GO:1905818	GO:1905818	regulation of chromosome separation	1/118	68/29008	0.242323481	0.362572859	0.306937954	Tex14	1	1
GO:0051056	GO:0051056	regulation of small GTPase mediated signal transduction	2/118	233/29008	0.244924107	0.364723484	0.308758577	Abl1/Ralgapa2	2	1
GO:0001937	GO:0001937	negative regulation of endothelial cell proliferation	1/118	69/29008	0.245412833	0.364723484	0.308758577	Sparc	1	1
GO:0019080	GO:0019080	viral gene expression	1/118	69/29008	0.245412833	0.364723484	0.308758577	Lef1	1	1
GO:0032507	GO:0032507	maintenance of protein location in cell	1/118	69/29008	0.245412833	0.364723484	0.308758577	Topors	1	1
GO:0033045	GO:0033045	regulation of sister chromatid segregation	1/118	69/29008	0.245412833	0.364723484	0.308758577	Tex14	1	1
GO:0051926	GO:0051926	negative regulation of calcium ion transport	1/118	69/29008	0.245412833	0.364723484	0.308758577	Calm2	1	1
GO:0086003	GO:0086003	cardiac muscle cell contraction	1/118	69/29008	0.245412833	0.364723484	0.308758577	Ctnna3	1	1
GO:0150116	GO:0150116	regulation of cell-substrate junction organization	1/118	69/29008	0.245412833	0.364723484	0.308758577	Abl1	1	1
GO:1904377	GO:1904377	positive regulation of protein localization to cell periphery	1/118	69/29008	0.245412833	0.364723484	0.308758577	Dpp6	1	1
GO:0003018	GO:0003018	vascular process in circulatory system	2/118	234/29008	0.246427366	0.36595753	0.309803265	Abl1/Tbxas1	2	1
GO:0060047	GO:0060047	heart contraction	2/118	235/29008	0.24793099	0.367372784	0.311001355	Ctnna3/Calm2	2	1
GO:0045143	GO:0045143	homologous chromosome segregation	1/118	70/29008	0.248489694	0.367372784	0.311001355	Meioc	1	1
GO:0048146	GO:0048146	positive regulation of fibroblast proliferation	1/118	70/29008	0.248489694	0.367372784	0.311001355	Abl1	1	1
GO:0048332	GO:0048332	mesoderm morphogenesis	1/118	70/29008	0.248489694	0.367372784	0.311001355	Lef1	1	1
GO:2000134	GO:2000134	negative regulation of G1/S transition of mitotic cell cycle	1/118	70/29008	0.248489694	0.367372784	0.311001355	Dact1	1	1
GO:2000514	GO:2000514	regulation of CD4-positive, alpha-beta T cell activation	1/118	70/29008	0.248489694	0.367372784	0.311001355	Jak3	1	1
GO:0002819	GO:0002819	regulation of adaptive immune response	2/118	236/29008	0.249434953	0.368222326	0.31172054	Rif1/Jak3	2	1
GO:0030323	GO:0030323	respiratory tube development	2/118	236/29008	0.249434953	0.368222326	0.31172054	Sparc/Pcsk5	2	1
GO:0031331	GO:0031331	positive regulation of cellular catabolic process	3/118	425/29008	0.249712489	0.368340476	0.31182056	Itch/Dact1/Cpeb3	3	1
GO:0030099	GO:0030099	myeloid cell differentiation	3/118	426/29008	0.250800308	0.368340476	0.31182056	Lef1/Jak3/Asxl2	3	1
GO:0043547	GO:0043547	positive regulation of GTPase activity	2/118	237/29008	0.250939226	0.368340476	0.31182056	Ralgapa2/Tiam2	2	1
GO:0001541	GO:0001541	ovarian follicle development	1/118	71/29008	0.251554115	0.368340476	0.31182056	Bmpr1b	1	1
GO:0017156	GO:0017156	calcium-ion regulated exocytosis	1/118	71/29008	0.251554115	0.368340476	0.31182056	Vamp3	1	1
GO:0032371	GO:0032371	regulation of sterol transport	1/118	71/29008	0.251554115	0.368340476	0.31182056	Abca13	1	1
GO:0032374	GO:0032374	regulation of cholesterol transport	1/118	71/29008	0.251554115	0.368340476	0.31182056	Abca13	1	1
GO:0048488	GO:0048488	synaptic vesicle endocytosis	1/118	71/29008	0.251554115	0.368340476	0.31182056	Abca13	1	1
GO:0050909	GO:0050909	sensory perception of taste	1/118	71/29008	0.251554115	0.368340476	0.31182056	Lef1	1	1
GO:0140238	GO:0140238	presynaptic endocytosis	1/118	71/29008	0.251554115	0.368340476	0.31182056	Abca13	1	1
GO:1903510	GO:1903510	mucopolysaccharide metabolic process	1/118	71/29008	0.251554115	0.368340476	0.31182056	Habp4	1	1
GO:0002573	GO:0002573	myeloid leukocyte differentiation	2/118	238/29008	0.252443782	0.36882779	0.312233099	Lef1/Asxl2	2	1
GO:0042180	GO:0042180	cellular ketone metabolic process	2/118	238/29008	0.252443782	0.36882779	0.312233099	Oxct1/Cyp17a1	2	1
GO:0097191	GO:0097191	extrinsic apoptotic signaling pathway	2/118	238/29008	0.252443782	0.36882779	0.312233099	Bmpr1b/Jak3	2	1
GO:0007405	GO:0007405	neuroblast proliferation	1/118	72/29008	0.254606146	0.370082232	0.313295053	Lef1	1	1
GO:0007566	GO:0007566	embryo implantation	1/118	72/29008	0.254606146	0.370082232	0.313295053	Pcsk5	1	1
GO:0009880	GO:0009880	embryonic pattern specification	1/118	72/29008	0.254606146	0.370082232	0.313295053	Tdrd5	1	1
GO:0042273	GO:0042273	ribosomal large subunit biogenesis	1/118	72/29008	0.254606146	0.370082232	0.313295053	mt-Rnr2	1	1
GO:0042274	GO:0042274	ribosomal small subunit biogenesis	1/118	72/29008	0.254606146	0.370082232	0.313295053	mt-Rnr1	1	1
GO:1905330	GO:1905330	regulation of morphogenesis of an epithelium	1/118	72/29008	0.254606146	0.370082232	0.313295053	Abl1	1	1
GO:2000179	GO:2000179	positive regulation of neural precursor cell proliferation	1/118	72/29008	0.254606146	0.370082232	0.313295053	Tox	1	1
GO:0001654	GO:0001654	eye development	3/118	430/29008	0.255158803	0.370230764	0.313420793	Bmpr1b/Hipk2/Fat3	3	1
GO:0006813	GO:0006813	potassium ion transport	2/118	240/29008	0.255453637	0.370230764	0.313420793	Kcnh7/Dpp6	2	1
GO:0051259	GO:0051259	protein complex oligomerization	2/118	240/29008	0.255453637	0.370230764	0.313420793	Acaca/Atl3	2	1
GO:1903039	GO:1903039	positive regulation of leukocyte cell-cell adhesion	2/118	240/29008	0.255453637	0.370230764	0.313420793	Lef1/Jak3	2	1
GO:0010632	GO:0010632	regulation of epithelial cell migration	2/118	241/29008	0.256958883	0.371241679	0.314276589	Abl1/Sparc	2	1
GO:0045664	GO:0045664	regulation of neuron differentiation	2/118	241/29008	0.256958883	0.371241679	0.314276589	Dab1/Tcf12	2	1
GO:0050670	GO:0050670	regulation of lymphocyte proliferation	2/118	241/29008	0.256958883	0.371241679	0.314276589	Itch/Jak3	2	1
GO:0043113	GO:0043113	receptor clustering	1/118	73/29008	0.257645836	0.371241679	0.314276589	Dlg2	1	1
GO:0046637	GO:0046637	regulation of alpha-beta T cell differentiation	1/118	73/29008	0.257645836	0.371241679	0.314276589	Jak3	1	1
GO:0060997	GO:0060997	dendritic spine morphogenesis	1/118	73/29008	0.257645836	0.371241679	0.314276589	Ctnnd2	1	1
GO:1902117	GO:1902117	positive regulation of organelle assembly	1/118	73/29008	0.257645836	0.371241679	0.314276589	Ccp110	1	1
GO:2000107	GO:2000107	negative regulation of leukocyte apoptotic process	1/118	73/29008	0.257645836	0.371241679	0.314276589	Jak3	1	1
GO:0150063	GO:0150063	visual system development	3/118	433/29008	0.25843493	0.371881661	0.314818369	Bmpr1b/Hipk2/Fat3	3	1
GO:1901988	GO:1901988	negative regulation of cell cycle phase transition	2/118	242/29008	0.258464305	0.371881661	0.314818369	Tex14/Dact1	2	1
GO:0031334	GO:0031334	positive regulation of protein-containing complex assembly	2/118	243/29008	0.259969878	0.372899725	0.315680216	Baiap2l1/Pcsk5	2	1
GO:0033674	GO:0033674	positive regulation of kinase activity	3/118	435/29008	0.260622296	0.372899725	0.315680216	Abl1/Dab1/Ghr	3	1
GO:0007260	GO:0007260	tyrosine phosphorylation of STAT protein	1/118	74/29008	0.260673235	0.372899725	0.315680216	Jak3	1	1
GO:0032623	GO:0032623	interleukin-2 production	1/118	74/29008	0.260673235	0.372899725	0.315680216	Abl1	1	1
GO:0050688	GO:0050688	regulation of defense response to virus	1/118	74/29008	0.260673235	0.372899725	0.315680216	Itch	1	1
GO:0051298	GO:0051298	centrosome duplication	1/118	74/29008	0.260673235	0.372899725	0.315680216	Ccp110	1	1
GO:0060968	GO:0060968	regulation of gene silencing	1/118	74/29008	0.260673235	0.372899725	0.315680216	Mphosph8	1	1
GO:1902369	GO:1902369	negative regulation of RNA catabolic process	1/118	74/29008	0.260673235	0.372899725	0.315680216	Meioc	1	1
GO:0006302	GO:0006302	double-strand break repair	2/118	244/29008	0.261475576	0.373509683	0.31619658	Rif1/Meioc	2	1
GO:0006836	GO:0006836	neurotransmitter transport	2/118	244/29008	0.261475576	0.373509683	0.31619658	Nrxn3/Slc18a2	2	1
GO:0010876	GO:0010876	lipid localization	3/118	437/29008	0.262812182	0.373982038	0.316596454	Abca13/Pitpnc1/Asxl2	3	1
GO:0048880	GO:0048880	sensory system development	3/118	437/29008	0.262812182	0.373982038	0.316596454	Bmpr1b/Hipk2/Fat3	3	1
GO:0003015	GO:0003015	heart process	2/118	245/29008	0.262981373	0.373982038	0.316596454	Ctnna3/Calm2	2	1
GO:0031330	GO:0031330	negative regulation of cellular catabolic process	2/118	245/29008	0.262981373	0.373982038	0.316596454	Hipk2/Meioc	2	1
GO:0032944	GO:0032944	regulation of mononuclear cell proliferation	2/118	245/29008	0.262981373	0.373982038	0.316596454	Itch/Jak3	2	1
GO:0006626	GO:0006626	protein targeting to mitochondrion	1/118	75/29008	0.263688392	0.373982038	0.316596454	Ppp2r2b	1	1
GO:0007040	GO:0007040	lysosome organization	1/118	75/29008	0.263688392	0.373982038	0.316596454	Hook1	1	1
GO:0016445	GO:0016445	somatic diversification of immunoglobulins	1/118	75/29008	0.263688392	0.373982038	0.316596454	Rif1	1	1
GO:0042130	GO:0042130	negative regulation of T cell proliferation	1/118	75/29008	0.263688392	0.373982038	0.316596454	Itch	1	1
GO:0080171	GO:0080171	lytic vacuole organization	1/118	75/29008	0.263688392	0.373982038	0.316596454	Hook1	1	1
GO:1903362	GO:1903362	regulation of cellular protein catabolic process	2/118	246/29008	0.264487243	0.37484747	0.31732909	Hipk2/Dact1	2	1
GO:0001756	GO:0001756	somitogenesis	1/118	76/29008	0.266691356	0.376093488	0.318383914	Lef1	1	1
GO:0002704	GO:0002704	negative regulation of leukocyte mediated immunity	1/118	76/29008	0.266691356	0.376093488	0.318383914	Jak3	1	1
GO:0002712	GO:0002712	regulation of B cell mediated immunity	1/118	76/29008	0.266691356	0.376093488	0.318383914	Rif1	1	1
GO:0002889	GO:0002889	regulation of immunoglobulin mediated immune response	1/118	76/29008	0.266691356	0.376093488	0.318383914	Rif1	1	1
GO:0045739	GO:0045739	positive regulation of DNA repair	1/118	76/29008	0.266691356	0.376093488	0.318383914	Rif1	1	1
GO:1901292	GO:1901292	nucleoside phosphate catabolic process	1/118	76/29008	0.266691356	0.376093488	0.318383914	Dpyd	1	1
GO:1905515	GO:1905515	non-motile cilium assembly	1/118	76/29008	0.266691356	0.376093488	0.318383914	Pcm1	1	1
GO:0090068	GO:0090068	positive regulation of cell cycle process	2/118	249/29008	0.269005044	0.378698576	0.320589264	Lef1/Klhl18	2	1
GO:0045669	GO:0045669	positive regulation of osteoblast differentiation	1/118	77/29008	0.269682177	0.378698576	0.320589264	Bmpr1b	1	1
GO:0060976	GO:0060976	coronary vasculature development	1/118	77/29008	0.269682177	0.378698576	0.320589264	Pcsk5	1	1
GO:1902807	GO:1902807	negative regulation of cell cycle G1/S phase transition	1/118	77/29008	0.269682177	0.378698576	0.320589264	Dact1	1	1
GO:1903363	GO:1903363	negative regulation of cellular protein catabolic process	1/118	77/29008	0.269682177	0.378698576	0.320589264	Hipk2	1	1
GO:2001021	GO:2001021	negative regulation of response to DNA damage stimulus	1/118	77/29008	0.269682177	0.378698576	0.320589264	Rif1	1	1
GO:0060291	GO:0060291	long-term synaptic potentiation	2/118	251/29008	0.272016821	0.38170722	0.323136248	Abl1/Cpeb3	2	1
GO:0032413	GO:0032413	negative regulation of ion transmembrane transporter activity	1/118	78/29008	0.272660902	0.382071377	0.323444527	Calm2	1	1
GO:0034109	GO:0034109	homotypic cell-cell adhesion	1/118	78/29008	0.272660902	0.382071377	0.323444527	Ctnna3	1	1
GO:0090092	GO:0090092	regulation of transmembrane receptor protein serine/threonine kinase signaling pathway	2/118	253/29008	0.275028298	0.384871401	0.325814901	Abl1/Hipk2	2	1
GO:0033143	GO:0033143	regulation of intracellular steroid hormone receptor signaling pathway	1/118	79/29008	0.275627581	0.384871401	0.325814901	Rnf6	1	1
GO:0046626	GO:0046626	regulation of insulin receptor signaling pathway	1/118	79/29008	0.275627581	0.384871401	0.325814901	Baiap2l1	1	1
GO:0070192	GO:0070192	chromosome organization involved in meiotic cell cycle	1/118	79/29008	0.275627581	0.384871401	0.325814901	Meioc	1	1
GO:1903201	GO:1903201	regulation of oxidative stress-induced cell death	1/118	79/29008	0.275627581	0.384871401	0.325814901	Abl1	1	1
GO:0034976	GO:0034976	response to endoplasmic reticulum stress	2/118	254/29008	0.276533863	0.38586572	0.326656648	Abl1/Dnajc3	2	1
GO:0090257	GO:0090257	regulation of muscle system process	2/118	255/29008	0.278039281	0.386282591	0.327009552	Ctnna3/Calm2	2	1
GO:1901215	GO:1901215	negative regulation of neuron death	2/118	255/29008	0.278039281	0.386282591	0.327009552	Hipk2/Ghr	2	1
GO:0006414	GO:0006414	translational elongation	1/118	80/29008	0.278582261	0.386282591	0.327009552	Cpeb3	1	1
GO:0032088	GO:0032088	negative regulation of NF-kappaB transcription factor activity	1/118	80/29008	0.278582261	0.386282591	0.327009552	Itch	1	1
GO:0038034	GO:0038034	signal transduction in absence of ligand	1/118	80/29008	0.278582261	0.386282591	0.327009552	Jak3	1	1
GO:0045670	GO:0045670	regulation of osteoclast differentiation	1/118	80/29008	0.278582261	0.386282591	0.327009552	Asxl2	1	1
GO:0051262	GO:0051262	protein tetramerization	1/118	80/29008	0.278582261	0.386282591	0.327009552	Acaca	1	1
GO:0070228	GO:0070228	regulation of lymphocyte apoptotic process	1/118	80/29008	0.278582261	0.386282591	0.327009552	Jak3	1	1
GO:0097192	GO:0097192	extrinsic apoptotic signaling pathway in absence of ligand	1/118	80/29008	0.278582261	0.386282591	0.327009552	Jak3	1	1
GO:0001505	GO:0001505	regulation of neurotransmitter levels	2/118	257/29008	0.281049583	0.389432024	0.329675721	Nrxn3/Slc18a2	2	1
GO:1901880	GO:1901880	negative regulation of protein depolymerization	1/118	81/29008	0.281524991	0.389818925	0.330003254	Mphosph8	1	1
GO:0051348	GO:0051348	negative regulation of transferase activity	2/118	259/29008	0.284059018	0.391693494	0.33159018	Abl1/Dnajc3	2	1
GO:0002381	GO:0002381	immunoglobulin production involved in immunoglobulin-mediated immune response	1/118	82/29008	0.284455819	0.391693494	0.33159018	Rif1	1	1
GO:0006334	GO:0006334	nucleosome assembly	1/118	82/29008	0.284455819	0.391693494	0.33159018	Kat6b	1	1
GO:0008625	GO:0008625	extrinsic apoptotic signaling pathway via death domain receptors	1/118	82/29008	0.284455819	0.391693494	0.33159018	Bmpr1b	1	1
GO:0036465	GO:0036465	synaptic vesicle recycling	1/118	82/29008	0.284455819	0.391693494	0.33159018	Abca13	1	1
GO:0050810	GO:0050810	regulation of steroid biosynthetic process	1/118	82/29008	0.284455819	0.391693494	0.33159018	Cyp17a1	1	1
GO:0061157	GO:0061157	mRNA destabilization	1/118	82/29008	0.284455819	0.391693494	0.33159018	Cpeb3	1	1
GO:2001252	GO:2001252	positive regulation of chromosome organization	1/118	82/29008	0.284455819	0.391693494	0.33159018	Mphosph8	1	1
GO:0045444	GO:0045444	fat cell differentiation	2/118	260/29008	0.285563352	0.392946247	0.332650705	Asxl2/Dact1	2	1
GO:0048705	GO:0048705	skeletal system morphogenesis	2/118	261/29008	0.287067402	0.393531159	0.333145865	Bmpr1b/Asxl2	2	1
GO:0070663	GO:0070663	regulation of leukocyte proliferation	2/118	261/29008	0.287067402	0.393531159	0.333145865	Itch/Jak3	2	1
GO:0031397	GO:0031397	negative regulation of protein ubiquitination	1/118	83/29008	0.287374792	0.393531159	0.333145865	Abl1	1	1
GO:0042147	GO:0042147	retrograde transport, endosome to Golgi	1/118	83/29008	0.287374792	0.393531159	0.333145865	Vamp3	1	1
GO:0046785	GO:0046785	microtubule polymerization	1/118	83/29008	0.287374792	0.393531159	0.333145865	Abl1	1	1
GO:0050848	GO:0050848	regulation of calcium-mediated signaling	1/118	83/29008	0.287374792	0.393531159	0.333145865	Calm2	1	1
GO:0070373	GO:0070373	negative regulation of ERK1 and ERK2 cascade	1/118	83/29008	0.287374792	0.393531159	0.333145865	Abl1	1	1
GO:0007568	GO:0007568	aging	2/118	262/29008	0.288571143	0.394897288	0.334302368	Abl1/Slc18a2	2	1
GO:0008088	GO:0008088	axo-dendritic transport	1/118	84/29008	0.290281958	0.395061815	0.33444165	Dlg2	1	1
GO:0032272	GO:0032272	negative regulation of protein polymerization	1/118	84/29008	0.290281958	0.395061815	0.33444165	Mphosph8	1	1
GO:0032729	GO:0032729	positive regulation of interferon-gamma production	1/118	84/29008	0.290281958	0.395061815	0.33444165	Abl1	1	1
GO:0060998	GO:0060998	regulation of dendritic spine development	1/118	84/29008	0.290281958	0.395061815	0.33444165	Cpeb3	1	1
GO:0061178	GO:0061178	regulation of insulin secretion involved in cellular response to glucose stimulus	1/118	84/29008	0.290281958	0.395061815	0.33444165	Oxct1	1	1
GO:1904589	GO:1904589	regulation of protein import	1/118	84/29008	0.290281958	0.395061815	0.33444165	Hnrnpm	1	1
GO:2000779	GO:2000779	regulation of double-strand break repair	1/118	84/29008	0.290281958	0.395061815	0.33444165	Rif1	1	1
GO:2001259	GO:2001259	positive regulation of cation channel activity	1/118	84/29008	0.290281958	0.395061815	0.33444165	Calm2	1	1
GO:0071375	GO:0071375	cellular response to peptide hormone stimulus	2/118	264/29008	0.291577615	0.396553539	0.335704476	Baiap2l1/Ghr	2	1
GO:0050805	GO:0050805	negative regulation of synaptic transmission	1/118	85/29008	0.293177364	0.398184157	0.337084885	Grid2	1	1
GO:0060191	GO:0060191	regulation of lipase activity	1/118	85/29008	0.293177364	0.398184157	0.337084885	Abl1	1	1
GO:0060541	GO:0060541	respiratory system development	2/118	266/29008	0.294582591	0.399819405	0.338469212	Lef1/Sparc	2	1
GO:0035418	GO:0035418	protein localization to synapse	1/118	86/29008	0.296061058	0.399913883	0.338549193	Dlg2	1	1
GO:0048041	GO:0048041	focal adhesion assembly	1/118	86/29008	0.296061058	0.399913883	0.338549193	Abl1	1	1
GO:0050779	GO:0050779	RNA destabilization	1/118	86/29008	0.296061058	0.399913883	0.338549193	Cpeb3	1	1
GO:0060113	GO:0060113	inner ear receptor cell differentiation	1/118	86/29008	0.296061058	0.399913883	0.338549193	Ush2a	1	1
GO:0061014	GO:0061014	positive regulation of mRNA catabolic process	1/118	86/29008	0.296061058	0.399913883	0.338549193	Cpeb3	1	1
GO:2000300	GO:2000300	regulation of synaptic vesicle exocytosis	1/118	86/29008	0.296061058	0.399913883	0.338549193	Nrxn3	1	1
GO:2001251	GO:2001251	negative regulation of chromosome organization	1/118	86/29008	0.296061058	0.399913883	0.338549193	Tex14	1	1
GO:0002637	GO:0002637	regulation of immunoglobulin production	1/118	87/29008	0.298933086	0.403245106	0.341369258	Rif1	1	1
GO:0032410	GO:0032410	negative regulation of transporter activity	1/118	87/29008	0.298933086	0.403245106	0.341369258	Calm2	1	1
GO:0006637	GO:0006637	acyl-CoA metabolic process	1/118	88/29008	0.301793495	0.406276202	0.343935248	Acaca	1	1
GO:0034620	GO:0034620	cellular response to unfolded protein	1/118	88/29008	0.301793495	0.406276202	0.343935248	Dnajc3	1	1
GO:0035383	GO:0035383	thioester metabolic process	1/118	88/29008	0.301793495	0.406276202	0.343935248	Acaca	1	1
GO:0007029	GO:0007029	endoplasmic reticulum organization	1/118	89/29008	0.304642332	0.408450954	0.345776296	Atl3	1	1
GO:0015914	GO:0015914	phospholipid transport	1/118	89/29008	0.304642332	0.408450954	0.345776296	Pitpnc1	1	1
GO:0019915	GO:0019915	lipid storage	1/118	89/29008	0.304642332	0.408450954	0.345776296	Asxl2	1	1
GO:0032024	GO:0032024	positive regulation of insulin secretion	1/118	89/29008	0.304642332	0.408450954	0.345776296	Oxct1	1	1
GO:1901019	GO:1901019	regulation of calcium ion transmembrane transporter activity	1/118	89/29008	0.304642332	0.408450954	0.345776296	Calm2	1	1
GO:1901379	GO:1901379	regulation of potassium ion transmembrane transport	1/118	89/29008	0.304642332	0.408450954	0.345776296	Dpp6	1	1
GO:0048193	GO:0048193	Golgi vesicle transport	2/118	274/29008	0.306584136	0.410592776	0.347589467	Vamp3/Ccdc91	2	1
GO:0048732	GO:0048732	gland development	3/118	477/29008	0.307002654	0.410592776	0.347589467	Abl1/Lef1/Nrg3	3	1
GO:0045069	GO:0045069	regulation of viral genome replication	1/118	90/29008	0.307479643	0.410592776	0.347589467	Mphosph8	1	1
GO:0060079	GO:0060079	excitatory postsynaptic potential	1/118	90/29008	0.307479643	0.410592776	0.347589467	Grid2	1	1
GO:1900407	GO:1900407	regulation of cellular response to oxidative stress	1/118	90/29008	0.307479643	0.410592776	0.347589467	Abl1	1	1
GO:1901992	GO:1901992	positive regulation of mitotic cell cycle phase transition	1/118	90/29008	0.307479643	0.410592776	0.347589467	Klhl18	1	1
GO:0048588	GO:0048588	developmental cell growth	2/118	275/29008	0.308081921	0.411120737	0.348036414	Abl1/Rnf6	2	1
GO:0001656	GO:0001656	metanephros development	1/118	91/29008	0.310305475	0.41191665	0.348710199	Fras1	1	1
GO:0030203	GO:0030203	glycosaminoglycan metabolic process	1/118	91/29008	0.310305475	0.41191665	0.348710199	Habp4	1	1
GO:0035023	GO:0035023	regulation of Rho protein signal transduction	1/118	91/29008	0.310305475	0.41191665	0.348710199	Abl1	1	1
GO:0040014	GO:0040014	regulation of multicellular organism growth	1/118	91/29008	0.310305475	0.41191665	0.348710199	Ghr	1	1
GO:0043242	GO:0043242	negative regulation of protein-containing complex disassembly	1/118	91/29008	0.310305475	0.41191665	0.348710199	Mphosph8	1	1
GO:0070301	GO:0070301	cellular response to hydrogen peroxide	1/118	91/29008	0.310305475	0.41191665	0.348710199	Abl1	1	1
GO:0002460	GO:0002460	adaptive immune response based on somatic recombination of immune receptors built from immunoglobulin superfamily domains	3/118	480/29008	0.310336802	0.41191665	0.348710199	Rif1/Lef1/Jak3	3	1
GO:0048608	GO:0048608	reproductive structure development	3/118	480/29008	0.310336802	0.41191665	0.348710199	Sycp2/Lef1/Bmpr1b	3	1
GO:1903829	GO:1903829	positive regulation of cellular protein localization	2/118	277/29008	0.311075664	0.412621725	0.349307084	Dpp6/Hnrnpm	2	1
GO:0050672	GO:0050672	negative regulation of lymphocyte proliferation	1/118	92/29008	0.313119873	0.414349023	0.350769337	Itch	1	1
GO:1900182	GO:1900182	positive regulation of protein localization to nucleus	1/118	92/29008	0.313119873	0.414349023	0.350769337	Hnrnpm	1	1
GO:1904035	GO:1904035	regulation of epithelial cell apoptotic process	1/118	92/29008	0.313119873	0.414349023	0.350769337	Abl1	1	1
GO:0061458	GO:0061458	reproductive system development	3/118	484/29008	0.314784405	0.414349023	0.350769337	Sycp2/Lef1/Bmpr1b	3	1
GO:0001894	GO:0001894	tissue homeostasis	2/118	280/29008	0.315561417	0.414349023	0.350769337	Ush2a/Acaca	2	1
GO:0007605	GO:0007605	sensory perception of sound	2/118	280/29008	0.315561417	0.414349023	0.350769337	Ush2a/Cntn5	2	1
GO:0060560	GO:0060560	developmental growth involved in morphogenesis	2/118	280/29008	0.315561417	0.414349023	0.350769337	Abl1/Rnf6	2	1
GO:0010717	GO:0010717	regulation of epithelial to mesenchymal transition	1/118	93/29008	0.315922884	0.414349023	0.350769337	Lef1	1	1
GO:0019226	GO:0019226	transmission of nerve impulse	1/118	93/29008	0.315922884	0.414349023	0.350769337	Dpp6	1	1
GO:0021954	GO:0021954	central nervous system neuron development	1/118	93/29008	0.315922884	0.414349023	0.350769337	Dcc	1	1
GO:0032945	GO:0032945	negative regulation of mononuclear cell proliferation	1/118	93/29008	0.315922884	0.414349023	0.350769337	Itch	1	1
GO:0042475	GO:0042475	odontogenesis of dentin-containing tooth	1/118	93/29008	0.315922884	0.414349023	0.350769337	Lef1	1	1
GO:0042490	GO:0042490	mechanoreceptor differentiation	1/118	93/29008	0.315922884	0.414349023	0.350769337	Ush2a	1	1
GO:0043535	GO:0043535	regulation of blood vessel endothelial cell migration	1/118	93/29008	0.315922884	0.414349023	0.350769337	Abl1	1	1
GO:0061640	GO:0061640	cytoskeleton-dependent cytokinesis	1/118	93/29008	0.315922884	0.414349023	0.350769337	Trim36	1	1
GO:0099072	GO:0099072	regulation of postsynaptic membrane neurotransmitter receptor levels	1/118	93/29008	0.315922884	0.414349023	0.350769337	Dlg2	1	1
GO:1903312	GO:1903312	negative regulation of mRNA metabolic process	1/118	93/29008	0.315922884	0.414349023	0.350769337	Meioc	1	1
GO:0015850	GO:0015850	organic hydroxy compound transport	2/118	282/29008	0.318548452	0.416087921	0.35224141	Abca13/Slc18a2	2	1
GO:0002088	GO:0002088	lens development in camera-type eye	1/118	94/29008	0.318714553	0.416087921	0.35224141	Hipk2	1	1
GO:0009798	GO:0009798	axis specification	1/118	94/29008	0.318714553	0.416087921	0.35224141	Tdrd5	1	1
GO:0014910	GO:0014910	regulation of smooth muscle cell migration	1/118	94/29008	0.318714553	0.416087921	0.35224141	Pcsk5	1	1
GO:0031110	GO:0031110	regulation of microtubule polymerization or depolymerization	1/118	94/29008	0.318714553	0.416087921	0.35224141	Abl1	1	1
GO:0035773	GO:0035773	insulin secretion involved in cellular response to glucose stimulus	1/118	94/29008	0.318714553	0.416087921	0.35224141	Oxct1	1	1
GO:1903321	GO:1903321	negative regulation of protein modification by small protein conjugation or removal	1/118	94/29008	0.318714553	0.416087921	0.35224141	Abl1	1	1
GO:0010256	GO:0010256	endomembrane system organization	3/118	488/29008	0.319233804	0.416492166	0.352583626	Hook1/Baiap2l1/Atl3	3	1
GO:0042593	GO:0042593	glucose homeostasis	2/118	283/29008	0.320040873	0.417271139	0.353243069	Oxct1/Slc18a2	2	1
GO:0033077	GO:0033077	T cell differentiation in thymus	1/118	95/29008	0.321494925	0.417299252	0.353266868	Tox	1	1
GO:0045685	GO:0045685	regulation of glial cell differentiation	1/118	95/29008	0.321494925	0.417299252	0.353266868	Dab1	1	1
GO:0051341	GO:0051341	regulation of oxidoreductase activity	1/118	95/29008	0.321494925	0.417299252	0.353266868	Abl1	1	1
GO:0061053	GO:0061053	somite development	1/118	95/29008	0.321494925	0.417299252	0.353266868	Lef1	1	1
GO:1901879	GO:1901879	regulation of protein depolymerization	1/118	95/29008	0.321494925	0.417299252	0.353266868	Mphosph8	1	1
GO:0016050	GO:0016050	vesicle organization	2/118	284/29008	0.321532539	0.417299252	0.353266868	Hook1/Vamp3	2	1
GO:0033500	GO:0033500	carbohydrate homeostasis	2/118	284/29008	0.321532539	0.417299252	0.353266868	Oxct1/Slc18a2	2	1
GO:0030072	GO:0030072	peptide hormone secretion	2/118	285/29008	0.32302343	0.418960545	0.354673245	Oxct1/Slc18a2	2	1
GO:0002181	GO:0002181	cytoplasmic translation	1/118	96/29008	0.324264046	0.419747661	0.355339582	Cpeb3	1	1
GO:0007044	GO:0007044	cell-substrate junction assembly	1/118	96/29008	0.324264046	0.419747661	0.355339582	Abl1	1	1
GO:0051304	GO:0051304	chromosome separation	1/118	96/29008	0.324264046	0.419747661	0.355339582	Tex14	1	1
GO:0002028	GO:0002028	regulation of sodium ion transport	1/118	97/29008	0.327021961	0.42194327	0.357198287	Nkain3	1	1
GO:0002718	GO:0002718	regulation of cytokine production involved in immune response	1/118	97/29008	0.327021961	0.42194327	0.357198287	Jak3	1	1
GO:0046330	GO:0046330	positive regulation of JNK cascade	1/118	97/29008	0.327021961	0.42194327	0.357198287	Hipk2	1	1
GO:0070252	GO:0070252	actin-mediated cell contraction	1/118	97/29008	0.327021961	0.42194327	0.357198287	Ctnna3	1	1
GO:0072655	GO:0072655	establishment of protein localization to mitochondrion	1/118	97/29008	0.327021961	0.42194327	0.357198287	Ppp2r2b	1	1
GO:0022409	GO:0022409	positive regulation of cell-cell adhesion	2/118	288/29008	0.327491274	0.422000753	0.357246949	Lef1/Jak3	2	1
GO:0045055	GO:0045055	regulated exocytosis	2/118	288/29008	0.327491274	0.422000753	0.357246949	Vamp3/Nrxn3	2	1
GO:0030838	GO:0030838	positive regulation of actin filament polymerization	1/118	98/29008	0.329768715	0.423835988	0.358800577	Baiap2l1	1	1
GO:0051492	GO:0051492	regulation of stress fiber assembly	1/118	98/29008	0.329768715	0.423835988	0.358800577	Abl1	1	1
GO:0070664	GO:0070664	negative regulation of leukocyte proliferation	1/118	98/29008	0.329768715	0.423835988	0.358800577	Itch	1	1
GO:1904063	GO:1904063	negative regulation of cation transmembrane transport	1/118	98/29008	0.329768715	0.423835988	0.358800577	Calm2	1	1
GO:1902882	GO:1902882	regulation of response to oxidative stress	1/118	99/29008	0.332504353	0.427075727	0.361543195	Abl1	1	1
GO:0001818	GO:0001818	negative regulation of cytokine production	2/118	292/29008	0.333436467	0.427719987	0.362088597	Lef1/Jak3	2	1
GO:0010038	GO:0010038	response to metal ion	2/118	292/29008	0.333436467	0.427719987	0.362088597	Dlg2/Calm2	2	1
GO:0002790	GO:0002790	peptide secretion	2/118	293/29008	0.334920518	0.429188056	0.363331398	Oxct1/Slc18a2	2	1
GO:0032370	GO:0032370	positive regulation of lipid transport	1/118	100/29008	0.335228919	0.429188056	0.363331398	Abca13	1	1
GO:0099565	GO:0099565	chemical synaptic transmission, postsynaptic	1/118	100/29008	0.335228919	0.429188056	0.363331398	Grid2	1	1
GO:0046394	GO:0046394	carboxylic acid biosynthetic process	2/118	295/29008	0.337885803	0.430995934	0.364861866	Tbxas1/Acaca	2	1
GO:0036473	GO:0036473	cell death in response to oxidative stress	1/118	101/29008	0.337942458	0.430995934	0.364861866	Abl1	1	1
GO:0045185	GO:0045185	maintenance of protein location	1/118	101/29008	0.337942458	0.430995934	0.364861866	Topors	1	1
GO:0050772	GO:0050772	positive regulation of axonogenesis	1/118	101/29008	0.337942458	0.430995934	0.364861866	Tiam2	1	1
GO:0060993	GO:0060993	kidney morphogenesis	1/118	101/29008	0.337942458	0.430995934	0.364861866	Fras1	1	1
GO:0097061	GO:0097061	dendritic spine organization	1/118	101/29008	0.337942458	0.430995934	0.364861866	Ctnnd2	1	1
GO:0016053	GO:0016053	organic acid biosynthetic process	2/118	296/29008	0.339367004	0.432257844	0.365930143	Tbxas1/Acaca	2	1
GO:0042254	GO:0042254	ribosome biogenesis	2/118	296/29008	0.339367004	0.432257844	0.365930143	mt-Rnr1/mt-Rnr2	2	1
GO:0001704	GO:0001704	formation of primary germ layer	1/118	102/29008	0.340645014	0.432479839	0.366118074	Lef1	1	1
GO:0045132	GO:0045132	meiotic chromosome segregation	1/118	102/29008	0.340645014	0.432479839	0.366118074	Meioc	1	1
GO:0048525	GO:0048525	negative regulation of viral process	1/118	102/29008	0.340645014	0.432479839	0.366118074	Mphosph8	1	1
GO:0060395	GO:0060395	SMAD protein signal transduction	1/118	102/29008	0.340645014	0.432479839	0.366118074	Hipk2	1	1
GO:0150115	GO:0150115	cell-substrate junction organization	1/118	102/29008	0.340645014	0.432479839	0.366118074	Abl1	1	1
GO:0002703	GO:0002703	regulation of leukocyte mediated immunity	2/118	297/29008	0.340847221	0.432479839	0.366118074	Rif1/Jak3	2	1
GO:0007173	GO:0007173	epidermal growth factor receptor signaling pathway	1/118	103/29008	0.343336632	0.434251997	0.367618304	Abl1	1	1
GO:0009953	GO:0009953	dorsal/ventral pattern formation	1/118	103/29008	0.343336632	0.434251997	0.367618304	Bmpr1b	1	1
GO:0010770	GO:0010770	positive regulation of cell morphogenesis involved in differentiation	1/118	103/29008	0.343336632	0.434251997	0.367618304	Abl1	1	1
GO:0014909	GO:0014909	smooth muscle cell migration	1/118	103/29008	0.343336632	0.434251997	0.367618304	Pcsk5	1	1
GO:0070585	GO:0070585	protein localization to mitochondrion	1/118	103/29008	0.343336632	0.434251997	0.367618304	Ppp2r2b	1	1
GO:0090287	GO:0090287	regulation of cellular response to growth factor stimulus	2/118	299/29008	0.343804639	0.434567314	0.367885237	Abl1/Hipk2	2	1
GO:0031497	GO:0031497	chromatin assembly	1/118	104/29008	0.346017354	0.436254113	0.369313206	Kat6b	1	1
GO:0042102	GO:0042102	positive regulation of T cell proliferation	1/118	104/29008	0.346017354	0.436254113	0.369313206	Jak3	1	1
GO:0045582	GO:0045582	positive regulation of T cell differentiation	1/118	104/29008	0.346017354	0.436254113	0.369313206	Lef1	1	1
GO:0070227	GO:0070227	lymphocyte apoptotic process	1/118	104/29008	0.346017354	0.436254113	0.369313206	Jak3	1	1
GO:0006310	GO:0006310	DNA recombination	2/118	301/29008	0.346757927	0.436633715	0.369634559	Rif1/Lef1	2	1
GO:0072659	GO:0072659	protein localization to plasma membrane	2/118	301/29008	0.346757927	0.436633715	0.369634559	Vamp3/Dpp6	2	1
GO:0015844	GO:0015844	monoamine transport	1/118	106/29008	0.351346288	0.441292715	0.37357866	Slc18a2	1	1
GO:0030101	GO:0030101	natural killer cell activation	1/118	106/29008	0.351346288	0.441292715	0.37357866	Tox	1	1
GO:0046889	GO:0046889	positive regulation of lipid biosynthetic process	1/118	106/29008	0.351346288	0.441292715	0.37357866	Cyp17a1	1	1
GO:2000243	GO:2000243	positive regulation of reproductive process	1/118	106/29008	0.351346288	0.441292715	0.37357866	Meioc	1	1
GO:0006576	GO:0006576	cellular biogenic amine metabolic process	1/118	107/29008	0.353994587	0.443378019	0.375343985	Oaz3	1	1
GO:0033555	GO:0033555	multicellular organismal response to stress	1/118	107/29008	0.353994587	0.443378019	0.375343985	Ankfn1	1	1
GO:0034766	GO:0034766	negative regulation of ion transmembrane transport	1/118	107/29008	0.353994587	0.443378019	0.375343985	Calm2	1	1
GO:0043473	GO:0043473	pigmentation	1/118	107/29008	0.353994587	0.443378019	0.375343985	Sparc	1	1
GO:0010631	GO:0010631	epithelial cell migration	2/118	306/29008	0.354122252	0.443378019	0.375343985	Abl1/Sparc	2	1
GO:0097193	GO:0097193	intrinsic apoptotic signaling pathway	2/118	307/29008	0.355591754	0.44453535	0.37632373	Topors/Hipk2	2	1
GO:0006022	GO:0006022	aminoglycan metabolic process	1/118	108/29008	0.356632165	0.44453535	0.37632373	Habp4	1	1
GO:0007006	GO:0007006	mitochondrial membrane organization	1/118	108/29008	0.356632165	0.44453535	0.37632373	Afg3l1	1	1
GO:0035967	GO:0035967	cellular response to topologically incorrect protein	1/118	108/29008	0.356632165	0.44453535	0.37632373	Dnajc3	1	1
GO:0048145	GO:0048145	regulation of fibroblast proliferation	1/118	108/29008	0.356632165	0.44453535	0.37632373	Abl1	1	1
GO:0071901	GO:0071901	negative regulation of protein serine/threonine kinase activity	1/118	108/29008	0.356632165	0.44453535	0.37632373	Abl1	1	1
GO:0019932	GO:0019932	second-messenger-mediated signaling	2/118	308/29008	0.3570601	0.44453535	0.37632373	Tenm2/Calm2	2	1
GO:0090132	GO:0090132	epithelium migration	2/118	308/29008	0.3570601	0.44453535	0.37632373	Abl1/Sparc	2	1
GO:1901653	GO:1901653	cellular response to peptide	2/118	308/29008	0.3570601	0.44453535	0.37632373	Baiap2l1/Ghr	2	1
GO:0050954	GO:0050954	sensory perception of mechanical stimulus	2/118	309/29008	0.358527274	0.44550575	0.377145227	Ush2a/Cntn5	2	1
GO:0006906	GO:0006906	vesicle fusion	1/118	109/29008	0.359259065	0.44550575	0.377145227	Vamp3	1	1
GO:0015918	GO:0015918	sterol transport	1/118	109/29008	0.359259065	0.44550575	0.377145227	Abca13	1	1
GO:0030301	GO:0030301	cholesterol transport	1/118	109/29008	0.359259065	0.44550575	0.377145227	Abca13	1	1
GO:0106027	GO:0106027	neuron projection organization	1/118	109/29008	0.359259065	0.44550575	0.377145227	Ctnnd2	1	1
GO:1902106	GO:1902106	negative regulation of leukocyte differentiation	1/118	109/29008	0.359259065	0.44550575	0.377145227	Jak3	1	1
GO:0090130	GO:0090130	tissue migration	2/118	310/29008	0.359993263	0.44550575	0.377145227	Abl1/Sparc	2	1
GO:0009895	GO:0009895	negative regulation of catabolic process	2/118	311/29008	0.361458051	0.44550575	0.377145227	Hipk2/Meioc	2	1
GO:0030198	GO:0030198	extracellular matrix organization	2/118	311/29008	0.361458051	0.44550575	0.377145227	Abl1/Adamtsl3	2	1
GO:0016525	GO:0016525	negative regulation of angiogenesis	1/118	110/29008	0.36187533	0.44550575	0.377145227	Sparc	1	1
GO:0030518	GO:0030518	intracellular steroid hormone receptor signaling pathway	1/118	110/29008	0.36187533	0.44550575	0.377145227	Rnf6	1	1
GO:0033865	GO:0033865	nucleoside bisphosphate metabolic process	1/118	110/29008	0.36187533	0.44550575	0.377145227	Acaca	1	1
GO:0033875	GO:0033875	ribonucleoside bisphosphate metabolic process	1/118	110/29008	0.36187533	0.44550575	0.377145227	Acaca	1	1
GO:0034032	GO:0034032	purine nucleoside bisphosphate metabolic process	1/118	110/29008	0.36187533	0.44550575	0.377145227	Acaca	1	1
GO:0043266	GO:0043266	regulation of potassium ion transport	1/118	110/29008	0.36187533	0.44550575	0.377145227	Dpp6	1	1
GO:0048024	GO:0048024	regulation of mRNA splicing, via spliceosome	1/118	110/29008	0.36187533	0.44550575	0.377145227	Malat1	1	1
GO:0048704	GO:0048704	embryonic skeletal system morphogenesis	1/118	110/29008	0.36187533	0.44550575	0.377145227	Asxl2	1	1
GO:0110020	GO:0110020	regulation of actomyosin structure organization	1/118	110/29008	0.36187533	0.44550575	0.377145227	Abl1	1	1
GO:0006936	GO:0006936	muscle contraction	2/118	312/29008	0.362921624	0.446225355	0.377754412	Ctnna3/Calm2	2	1
GO:0045229	GO:0045229	external encapsulating structure organization	2/118	313/29008	0.364383967	0.446225355	0.377754412	Abl1/Adamtsl3	2	1
GO:0002367	GO:0002367	cytokine production involved in immune response	1/118	111/29008	0.364481002	0.446225355	0.377754412	Jak3	1	1
GO:0035249	GO:0035249	synaptic transmission, glutamatergic	1/118	111/29008	0.364481002	0.446225355	0.377754412	Grid2	1	1
GO:0048144	GO:0048144	fibroblast proliferation	1/118	111/29008	0.364481002	0.446225355	0.377754412	Abl1	1	1
GO:0099175	GO:0099175	regulation of postsynapse organization	1/118	111/29008	0.364481002	0.446225355	0.377754412	Grid2	1	1
GO:1901989	GO:1901989	positive regulation of cell cycle phase transition	1/118	111/29008	0.364481002	0.446225355	0.377754412	Klhl18	1	1
GO:1903707	GO:1903707	negative regulation of hemopoiesis	1/118	111/29008	0.364481002	0.446225355	0.377754412	Jak3	1	1
GO:1905477	GO:1905477	positive regulation of protein localization to membrane	1/118	111/29008	0.364481002	0.446225355	0.377754412	Dpp6	1	1
GO:0015833	GO:0015833	peptide transport	2/118	314/29008	0.365845067	0.44761955	0.378934676	Oxct1/Slc18a2	2	1
GO:0000018	GO:0000018	regulation of DNA recombination	1/118	112/29008	0.367076124	0.448022271	0.379275602	Rif1	1	1
GO:0071346	GO:0071346	cellular response to interferon-gamma	1/118	112/29008	0.367076124	0.448022271	0.379275602	Vamp3	1	1
GO:2000106	GO:2000106	regulation of leukocyte apoptotic process	1/118	112/29008	0.367076124	0.448022271	0.379275602	Jak3	1	1
GO:2000181	GO:2000181	negative regulation of blood vessel morphogenesis	1/118	112/29008	0.367076124	0.448022271	0.379275602	Sparc	1	1
GO:0001843	GO:0001843	neural tube closure	1/118	113/29008	0.369660738	0.449520127	0.380543619	Abl1	1	1
GO:0038127	GO:0038127	ERBB signaling pathway	1/118	113/29008	0.369660738	0.449520127	0.380543619	Abl1	1	1
GO:0090174	GO:0090174	organelle membrane fusion	1/118	113/29008	0.369660738	0.449520127	0.380543619	Vamp3	1	1
GO:0120034	GO:0120034	positive regulation of plasma membrane bounded cell projection assembly	1/118	113/29008	0.369660738	0.449520127	0.380543619	Ccp110	1	1
GO:1901343	GO:1901343	negative regulation of vasculature development	1/118	113/29008	0.369660738	0.449520127	0.380543619	Sparc	1	1
GO:2001022	GO:2001022	positive regulation of response to DNA damage stimulus	1/118	113/29008	0.369660738	0.449520127	0.380543619	Rif1	1	1
GO:0007548	GO:0007548	sex differentiation	2/118	317/29008	0.370220767	0.449650772	0.380654218	Sycp2/Bmpr1b	2	1
GO:0034504	GO:0034504	protein localization to nucleus	2/118	317/29008	0.370220767	0.449650772	0.380654218	Topors/Hnrnpm	2	1
GO:0001892	GO:0001892	embryonic placenta development	1/118	114/29008	0.372234887	0.450994342	0.381791624	Lef1	1	1
GO:0032231	GO:0032231	regulation of actin filament bundle assembly	1/118	114/29008	0.372234887	0.450994342	0.381791624	Abl1	1	1
GO:0051702	GO:0051702	biological process involved in interaction with symbiont	1/118	114/29008	0.372234887	0.450994342	0.381791624	Lef1	1	1
GO:0060606	GO:0060606	tube closure	1/118	114/29008	0.372234887	0.450994342	0.381791624	Abl1	1	1
GO:0090596	GO:0090596	sensory organ morphogenesis	2/118	319/29008	0.373131428	0.451805087	0.382477964	Hipk2/Fat3	2	1
GO:0002062	GO:0002062	chondrocyte differentiation	1/118	115/29008	0.374798613	0.452720269	0.383252717	Bmpr1b	1	1
GO:0002832	GO:0002832	negative regulation of response to biotic stimulus	1/118	115/29008	0.374798613	0.452720269	0.383252717	Itch	1	1
GO:0051225	GO:0051225	spindle assembly	1/118	115/29008	0.374798613	0.452720269	0.383252717	Rcc1	1	1
GO:1903076	GO:1903076	regulation of protein localization to plasma membrane	1/118	115/29008	0.374798613	0.452720269	0.383252717	Dpp6	1	1
GO:0006986	GO:0006986	response to unfolded protein	1/118	116/29008	0.377351956	0.454586394	0.384832494	Dnajc3	1	1
GO:0019218	GO:0019218	regulation of steroid metabolic process	1/118	116/29008	0.377351956	0.454586394	0.384832494	Cyp17a1	1	1
GO:0030316	GO:0030316	osteoclast differentiation	1/118	116/29008	0.377351956	0.454586394	0.384832494	Asxl2	1	1
GO:0043534	GO:0043534	blood vessel endothelial cell migration	1/118	116/29008	0.377351956	0.454586394	0.384832494	Abl1	1	1
GO:0060249	GO:0060249	anatomical structure homeostasis	2/118	322/29008	0.377487444	0.454586394	0.384832494	Ush2a/Acaca	2	1
GO:0008585	GO:0008585	female gonad development	1/118	117/29008	0.37989496	0.456379254	0.386350249	Bmpr1b	1	1
GO:0008637	GO:0008637	apoptotic mitochondrial changes	1/118	117/29008	0.37989496	0.456379254	0.386350249	Ppp2r2b	1	1
GO:0014812	GO:0014812	muscle cell migration	1/118	117/29008	0.37989496	0.456379254	0.386350249	Pcsk5	1	1
GO:0043401	GO:0043401	steroid hormone mediated signaling pathway	1/118	117/29008	0.37989496	0.456379254	0.386350249	Rnf6	1	1
GO:0006790	GO:0006790	sulfur compound metabolic process	2/118	326/29008	0.383276292	0.459885261	0.389318278	Acaca/Ghr	2	1
GO:0070372	GO:0070372	regulation of ERK1 and ERK2 cascade	2/118	326/29008	0.383276292	0.459885261	0.389318278	Abl1/Dcc	2	1
GO:0001822	GO:0001822	kidney development	2/118	327/29008	0.384719996	0.459949415	0.389372588	Fras1/Pcsk5	2	1
GO:0001578	GO:0001578	microtubule bundle formation	1/118	119/29008	0.384950114	0.459949415	0.389372588	Trim36	1	1
GO:0007052	GO:0007052	mitotic spindle organization	1/118	119/29008	0.384950114	0.459949415	0.389372588	Rcc1	1	1
GO:0007498	GO:0007498	mesoderm development	1/118	119/29008	0.384950114	0.459949415	0.389372588	Lef1	1	1
GO:0018107	GO:0018107	peptidyl-threonine phosphorylation	1/118	119/29008	0.384950114	0.459949415	0.389372588	Hipk2	1	1
GO:0090100	GO:0090100	positive regulation of transmembrane receptor protein serine/threonine kinase signaling pathway	1/118	119/29008	0.384950114	0.459949415	0.389372588	Hipk2	1	1
GO:1902414	GO:1902414	protein localization to cell junction	1/118	119/29008	0.384950114	0.459949415	0.389372588	Dlg2	1	1
GO:0014020	GO:0014020	primary neural tube formation	1/118	120/29008	0.387462347	0.461563359	0.390738881	Abl1	1	1
GO:0044106	GO:0044106	cellular amine metabolic process	1/118	120/29008	0.387462347	0.461563359	0.390738881	Oaz3	1	1
GO:0046545	GO:0046545	development of primary female sexual characteristics	1/118	120/29008	0.387462347	0.461563359	0.390738881	Bmpr1b	1	1
GO:1904019	GO:1904019	epithelial cell apoptotic process	1/118	120/29008	0.387462347	0.461563359	0.390738881	Abl1	1	1
GO:2000177	GO:2000177	regulation of neural precursor cell proliferation	1/118	120/29008	0.387462347	0.461563359	0.390738881	Tox	1	1
GO:0007265	GO:0007265	Ras protein signal transduction	2/118	330/29008	0.389042487	0.462890672	0.391862524	Abl1/Ralgapa2	2	1
GO:0050806	GO:0050806	positive regulation of synaptic transmission	2/118	330/29008	0.389042487	0.462890672	0.391862524	Abl1/Cpeb3	2	1
GO:0010769	GO:0010769	regulation of cell morphogenesis involved in differentiation	1/118	121/29008	0.389964405	0.463155572	0.392086777	Abl1	1	1
GO:0015837	GO:0015837	amine transport	1/118	121/29008	0.389964405	0.463155572	0.392086777	Slc18a2	1	1
GO:0017015	GO:0017015	regulation of transforming growth factor beta receptor signaling pathway	1/118	121/29008	0.389964405	0.463155572	0.392086777	Hipk2	1	1
GO:0048562	GO:0048562	embryonic organ morphogenesis	2/118	332/29008	0.391916844	0.464726296	0.393416481	Hipk2/Asxl2	2	1
GO:0015748	GO:0015748	organophosphate ester transport	1/118	122/29008	0.392456328	0.464726296	0.393416481	Pitpnc1	1	1
GO:0042177	GO:0042177	negative regulation of protein catabolic process	1/118	122/29008	0.392456328	0.464726296	0.393416481	Hipk2	1	1
GO:0042542	GO:0042542	response to hydrogen peroxide	1/118	122/29008	0.392456328	0.464726296	0.393416481	Abl1	1	1
GO:0090277	GO:0090277	positive regulation of peptide hormone secretion	1/118	122/29008	0.392456328	0.464726296	0.393416481	Oxct1	1	1
GO:0032649	GO:0032649	regulation of interferon-gamma production	1/118	123/29008	0.394938159	0.467108405	0.395433069	Abl1	1	1
GO:0042476	GO:0042476	odontogenesis	1/118	123/29008	0.394938159	0.467108405	0.395433069	Lef1	1	1
GO:0032386	GO:0032386	regulation of intracellular transport	2/118	335/29008	0.396217186	0.468063941	0.396241982	Oaz3/Pcm1	2	1
GO:0044282	GO:0044282	small molecule catabolic process	2/118	335/29008	0.396217186	0.468063941	0.396241982	Dpyd/Oxct1	2	1
GO:0046928	GO:0046928	regulation of neurotransmitter secretion	1/118	124/29008	0.397409936	0.468915406	0.396962794	Nrxn3	1	1
GO:1903844	GO:1903844	regulation of cellular response to transforming growth factor beta stimulus	1/118	124/29008	0.397409936	0.468915406	0.396962794	Hipk2	1	1
GO:0008202	GO:0008202	steroid metabolic process	2/118	337/29008	0.399076484	0.470602359	0.398390893	Bmpr1b/Cyp17a1	2	1
GO:0000723	GO:0000723	telomere maintenance	1/118	125/29008	0.399871702	0.470702056	0.398475293	Rif1	1	1
GO:0002702	GO:0002702	positive regulation of production of molecular mediator of immune response	1/118	125/29008	0.399871702	0.470702056	0.398475293	Rif1	1	1
GO:0009308	GO:0009308	amine metabolic process	1/118	125/29008	0.399871702	0.470702056	0.398475293	Oaz3	1	1
GO:0002793	GO:0002793	positive regulation of peptide secretion	1/118	126/29008	0.402323495	0.47274795	0.400207255	Oxct1	1	1
GO:0032414	GO:0032414	positive regulation of ion transmembrane transporter activity	1/118	126/29008	0.402323495	0.47274795	0.400207255	Calm2	1	1
GO:0043123	GO:0043123	positive regulation of I-kappaB kinase/NF-kappaB signaling	1/118	126/29008	0.402323495	0.47274795	0.400207255	Abl1	1	1
GO:0008286	GO:0008286	insulin receptor signaling pathway	1/118	127/29008	0.404765356	0.475068397	0.402171641	Baiap2l1	1	1
GO:0060271	GO:0060271	cilium assembly	2/118	341/29008	0.404776445	0.475068397	0.402171641	Ccp110/Pcm1	2	1
GO:0072001	GO:0072001	renal system development	2/118	342/29008	0.406197488	0.476221944	0.403148183	Fras1/Pcsk5	2	1
GO:0006282	GO:0006282	regulation of DNA repair	1/118	128/29008	0.407197324	0.476221944	0.403148183	Rif1	1	1
GO:0014013	GO:0014013	regulation of gliogenesis	1/118	128/29008	0.407197324	0.476221944	0.403148183	Dab1	1	1
GO:0030048	GO:0030048	actin filament-based movement	1/118	128/29008	0.407197324	0.476221944	0.403148183	Ctnna3	1	1
GO:0045807	GO:0045807	positive regulation of endocytosis	1/118	128/29008	0.407197324	0.476221944	0.403148183	Abca13	1	1
GO:2000045	GO:2000045	regulation of G1/S transition of mitotic cell cycle	1/118	128/29008	0.407197324	0.476221944	0.403148183	Dact1	1	1
GO:0009593	GO:0009593	detection of chemical stimulus	1/118	129/29008	0.40961944	0.477929435	0.404593668	Calm2	1	1
GO:0043244	GO:0043244	regulation of protein-containing complex disassembly	1/118	129/29008	0.40961944	0.477929435	0.404593668	Mphosph8	1	1
GO:0048640	GO:0048640	negative regulation of developmental growth	1/118	129/29008	0.40961944	0.477929435	0.404593668	Rnf6	1	1
GO:1903313	GO:1903313	positive regulation of mRNA metabolic process	1/118	129/29008	0.40961944	0.477929435	0.404593668	Cpeb3	1	1
GO:0002698	GO:0002698	negative regulation of immune effector process	1/118	130/29008	0.412031744	0.479336695	0.405784991	Jak3	1	1
GO:0003279	GO:0003279	cardiac septum development	1/118	130/29008	0.412031744	0.479336695	0.405784991	Pcsk5	1	1
GO:0032200	GO:0032200	telomere organization	1/118	130/29008	0.412031744	0.479336695	0.405784991	Rif1	1	1
GO:0043406	GO:0043406	positive regulation of MAP kinase activity	1/118	130/29008	0.412031744	0.479336695	0.405784991	Ghr	1	1
GO:0051592	GO:0051592	response to calcium ion	1/118	130/29008	0.412031744	0.479336695	0.405784991	Calm2	1	1
GO:0032874	GO:0032874	positive regulation of stress-activated MAPK cascade	1/118	131/29008	0.414434273	0.481567779	0.407673727	Hipk2	1	1
GO:0035821	GO:0035821	modulation of process of other organism	1/118	131/29008	0.414434273	0.481567779	0.407673727	Lef1	1	1
GO:0001933	GO:0001933	negative regulation of protein phosphorylation	2/118	349/29008	0.416099413	0.482655887	0.40859487	Abl1/Dnajc3	2	1
GO:0070371	GO:0070371	ERK1 and ERK2 cascade	2/118	349/29008	0.416099413	0.482655887	0.40859487	Abl1/Dcc	2	1
GO:0071900	GO:0071900	regulation of protein serine/threonine kinase activity	2/118	349/29008	0.416099413	0.482655887	0.40859487	Abl1/Ghr	2	1
GO:0051053	GO:0051053	negative regulation of DNA metabolic process	1/118	132/29008	0.416827069	0.483217845	0.409070599	Rif1	1	1
GO:0043434	GO:0043434	response to peptide hormone	2/118	351/29008	0.418913643	0.484566961	0.410212701	Baiap2l1/Ghr	2	1
GO:0045862	GO:0045862	positive regulation of proteolysis	2/118	351/29008	0.418913643	0.484566961	0.410212701	Tnp1/Tnp2	2	1
GO:0007368	GO:0007368	determination of left/right symmetry	1/118	133/29008	0.419210169	0.484566961	0.410212701	Pcsk5	1	1
GO:0033559	GO:0033559	unsaturated fatty acid metabolic process	1/118	133/29008	0.419210169	0.484566961	0.410212701	Tbxas1	1	1
GO:0070304	GO:0070304	positive regulation of stress-activated protein kinase signaling cascade	1/118	133/29008	0.419210169	0.484566961	0.410212701	Hipk2	1	1
GO:0000086	GO:0000086	G2/M transition of mitotic cell cycle	1/118	134/29008	0.421583613	0.486179129	0.41157749	Calm2	1	1
GO:0032273	GO:0032273	positive regulation of protein polymerization	1/118	134/29008	0.421583613	0.486179129	0.41157749	Baiap2l1	1	1
GO:0032411	GO:0032411	positive regulation of transporter activity	1/118	134/29008	0.421583613	0.486179129	0.41157749	Calm2	1	1
GO:0050852	GO:0050852	T cell receptor signaling pathway	1/118	134/29008	0.421583613	0.486179129	0.41157749	Abl1	1	1
GO:0000724	GO:0000724	double-strand break repair via homologous recombination	1/118	135/29008	0.42394744	0.488055367	0.413165829	Rif1	1	1
GO:0001841	GO:0001841	neural tube formation	1/118	135/29008	0.42394744	0.488055367	0.413165829	Abl1	1	1
GO:0032609	GO:0032609	interferon-gamma production	1/118	135/29008	0.42394744	0.488055367	0.413165829	Abl1	1	1
GO:0007093	GO:0007093	mitotic cell cycle checkpoint signaling	1/118	136/29008	0.426301688	0.490197601	0.414979348	Tex14	1	1
GO:0014065	GO:0014065	phosphatidylinositol 3-kinase signaling	1/118	136/29008	0.426301688	0.490197601	0.414979348	Prex2	1	1
GO:0000725	GO:0000725	recombinational repair	1/118	137/29008	0.428646396	0.492396625	0.416840943	Rif1	1	1
GO:0045861	GO:0045861	negative regulation of proteolysis	2/118	358/29008	0.428709693	0.492396625	0.416840943	Cst8/Hipk2	2	1
GO:0007266	GO:0007266	Rho protein signal transduction	1/118	138/29008	0.430981602	0.494434436	0.418566063	Abl1	1	1
GO:0035966	GO:0035966	response to topologically incorrect protein	1/118	138/29008	0.430981602	0.494434436	0.418566063	Dnajc3	1	1
GO:0016079	GO:0016079	synaptic vesicle exocytosis	1/118	139/29008	0.433307344	0.496529234	0.420339425	Nrxn3	1	1
GO:0034341	GO:0034341	response to interferon-gamma	1/118	139/29008	0.433307344	0.496529234	0.420339425	Vamp3	1	1
GO:0034614	GO:0034614	cellular response to reactive oxygen species	1/118	140/29008	0.43562366	0.498356525	0.421886328	Abl1	1	1
GO:0071887	GO:0071887	leukocyte apoptotic process	1/118	140/29008	0.43562366	0.498356525	0.421886328	Jak3	1	1
GO:0048872	GO:0048872	homeostasis of number of cells	2/118	363/29008	0.435654396	0.498356525	0.421886328	Abl1/Jak3	2	1
GO:1901655	GO:1901655	cellular response to ketone	1/118	141/29008	0.437930588	0.500384174	0.423602845	Acaca	1	1
GO:1904375	GO:1904375	regulation of protein localization to cell periphery	1/118	141/29008	0.437930588	0.500384174	0.423602845	Dpp6	1	1
GO:0018209	GO:0018209	peptidyl-serine modification	2/118	365/29008	0.438419745	0.500655192	0.423832277	Galnt13/Hipk2	2	1
GO:0006690	GO:0006690	icosanoid metabolic process	1/118	142/29008	0.440228166	0.501855058	0.42484803	Tbxas1	1	1
GO:0009855	GO:0009855	determination of bilateral symmetry	1/118	142/29008	0.440228166	0.501855058	0.42484803	Pcsk5	1	1
GO:0098876	GO:0098876	vesicle-mediated transport to the plasma membrane	1/118	142/29008	0.440228166	0.501855058	0.42484803	Vamp3	1	1
GO:0009259	GO:0009259	ribonucleotide metabolic process	2/118	367/29008	0.441177834	0.502361236	0.425276537	Dpyd/Acaca	2	1
GO:0046879	GO:0046879	hormone secretion	2/118	367/29008	0.441177834	0.502361236	0.425276537	Oxct1/Slc18a2	2	1
GO:0009799	GO:0009799	specification of symmetry	1/118	143/29008	0.442516432	0.5024458	0.425348125	Pcsk5	1	1
GO:0030218	GO:0030218	erythrocyte differentiation	1/118	143/29008	0.442516432	0.5024458	0.425348125	Jak3	1	1
GO:0046488	GO:0046488	phosphatidylinositol metabolic process	1/118	143/29008	0.442516432	0.5024458	0.425348125	Pitpnc1	1	1
GO:0050671	GO:0050671	positive regulation of lymphocyte proliferation	1/118	143/29008	0.442516432	0.5024458	0.425348125	Jak3	1	1
GO:1903364	GO:1903364	positive regulation of cellular protein catabolic process	1/118	143/29008	0.442516432	0.5024458	0.425348125	Dact1	1	1
GO:0007009	GO:0007009	plasma membrane organization	1/118	145/29008	0.447065175	0.506741873	0.428984988	Baiap2l1	1	1
GO:0032946	GO:0032946	positive regulation of mononuclear cell proliferation	1/118	145/29008	0.447065175	0.506741873	0.428984988	Jak3	1	1
GO:0065004	GO:0065004	protein-DNA complex assembly	1/118	145/29008	0.447065175	0.506741873	0.428984988	Kat6b	1	1
GO:0044839	GO:0044839	cell cycle G2/M phase transition	1/118	146/29008	0.449325727	0.508723772	0.430662775	Calm2	1	1
GO:0071333	GO:0071333	cellular response to glucose stimulus	1/118	146/29008	0.449325727	0.508723772	0.430662775	Oxct1	1	1
GO:0051346	GO:0051346	negative regulation of hydrolase activity	2/118	374/29008	0.450773043	0.510071774	0.431803934	Abl1/Cst8	2	1
GO:0019233	GO:0019233	sensory perception of pain	1/118	147/29008	0.451577115	0.5104003	0.432082049	Dlg2	1	1
GO:1901136	GO:1901136	carbohydrate derivative catabolic process	1/118	147/29008	0.451577115	0.5104003	0.432082049	Dpyd	1	1
GO:0009914	GO:0009914	hormone transport	2/118	375/29008	0.452136306	0.510451613	0.432125488	Oxct1/Slc18a2	2	1
GO:0044782	GO:0044782	cilium organization	2/118	375/29008	0.452136306	0.510451613	0.432125488	Ccp110/Pcm1	2	1
GO:0071331	GO:0071331	cellular response to hexose stimulus	1/118	148/29008	0.453819377	0.512060818	0.433487769	Oxct1	1	1
GO:0009411	GO:0009411	response to UV	1/118	149/29008	0.456052547	0.513596957	0.434788195	Sprtn	1	1
GO:0071326	GO:0071326	cellular response to monosaccharide stimulus	1/118	149/29008	0.456052547	0.513596957	0.434788195	Oxct1	1	1
GO:0097306	GO:0097306	cellular response to alcohol	1/118	149/29008	0.456052547	0.513596957	0.434788195	Acaca	1	1
GO:0010720	GO:0010720	positive regulation of cell development	2/118	378/29008	0.45621471	0.513596957	0.434788195	Abl1/Tiam2	2	1
GO:0019693	GO:0019693	ribose phosphate metabolic process	2/118	379/29008	0.45757036	0.514831429	0.435833245	Dpyd/Acaca	2	1
GO:1902806	GO:1902806	regulation of cell cycle G1/S phase transition	1/118	150/29008	0.458276665	0.515334314	0.436258964	Dact1	1	1
GO:0002440	GO:0002440	production of molecular mediator of immune response	2/118	380/29008	0.458924088	0.515770454	0.436628181	Rif1/Jak3	2	1
GO:0030010	GO:0030010	establishment of cell polarity	1/118	151/29008	0.460491765	0.516655639	0.437377539	Ankfn1	1	1
GO:0046660	GO:0046660	female sex differentiation	1/118	151/29008	0.460491765	0.516655639	0.437377539	Bmpr1b	1	1
GO:1900180	GO:1900180	regulation of protein localization to nucleus	1/118	151/29008	0.460491765	0.516655639	0.437377539	Hnrnpm	1	1
GO:0001837	GO:0001837	epithelial to mesenchymal transition	1/118	152/29008	0.462697883	0.518545231	0.438977183	Lef1	1	1
GO:0002824	GO:0002824	positive regulation of adaptive immune response based on somatic recombination of immune receptors built from immunoglobulin superfamily domains	1/118	152/29008	0.462697883	0.518545231	0.438977183	Rif1	1	1
GO:0032368	GO:0032368	regulation of lipid transport	1/118	153/29008	0.464895057	0.520420552	0.440564745	Abca13	1	1
GO:1903900	GO:1903900	regulation of viral life cycle	1/118	153/29008	0.464895057	0.520420552	0.440564745	Mphosph8	1	1
GO:0001655	GO:0001655	urogenital system development	2/118	385/29008	0.465663677	0.520987459	0.441044663	Fras1/Pcsk5	2	1
GO:0046434	GO:0046434	organophosphate catabolic process	1/118	154/29008	0.467083322	0.522281689	0.442140301	Dpyd	1	1
GO:0006869	GO:0006869	lipid transport	2/118	387/29008	0.468345831	0.523398856	0.443086045	Abca13/Pitpnc1	2	1
GO:0007569	GO:0007569	cell aging	1/118	155/29008	0.469262714	0.523540153	0.44320566	Abl1	1	1
GO:0022612	GO:0022612	gland morphogenesis	1/118	155/29008	0.469262714	0.523540153	0.44320566	Nrg3	1	1
GO:0034101	GO:0034101	erythrocyte homeostasis	1/118	155/29008	0.469262714	0.523540153	0.44320566	Jak3	1	1
GO:0001838	GO:0001838	embryonic epithelial tube formation	1/118	157/29008	0.47359502	0.526894348	0.446045171	Abl1	1	1
GO:0007224	GO:0007224	smoothened signaling pathway	1/118	157/29008	0.47359502	0.526894348	0.446045171	Hipk2	1	1
GO:0008360	GO:0008360	regulation of cell shape	1/118	157/29008	0.47359502	0.526894348	0.446045171	Arhgap15	1	1
GO:0070665	GO:0070665	positive regulation of leukocyte proliferation	1/118	157/29008	0.47359502	0.526894348	0.446045171	Jak3	1	1
GO:0071322	GO:0071322	cellular response to carbohydrate stimulus	1/118	157/29008	0.47359502	0.526894348	0.446045171	Oxct1	1	1
GO:0002708	GO:0002708	positive regulation of lymphocyte mediated immunity	1/118	158/29008	0.475748006	0.528697588	0.447571714	Rif1	1	1
GO:0045667	GO:0045667	regulation of osteoblast differentiation	1/118	158/29008	0.475748006	0.528697588	0.447571714	Bmpr1b	1	1
GO:0009306	GO:0009306	protein secretion	2/118	393/29008	0.47634473	0.529064829	0.447882604	Oxct1/Slc18a2	2	1
GO:0035592	GO:0035592	establishment of protein localization to extracellular region	2/118	394/29008	0.47767088	0.529895045	0.448585427	Oxct1/Slc18a2	2	1
GO:0060562	GO:0060562	epithelial tube morphogenesis	2/118	394/29008	0.47767088	0.529895045	0.448585427	Abl1/Lef1	2	1
GO:0002821	GO:0002821	positive regulation of adaptive immune response	1/118	159/29008	0.47789226	0.529895045	0.448585427	Rif1	1	1
GO:0120254	GO:0120254	olefinic compound metabolic process	1/118	160/29008	0.480027818	0.531966132	0.450338717	Cyp17a1	1	1
GO:0042326	GO:0042326	negative regulation of phosphorylation	2/118	396/29008	0.480317129	0.531990042	0.450358958	Abl1/Dnajc3	2	1
GO:0019221	GO:0019221	cytokine-mediated signaling pathway	2/118	397/29008	0.481637216	0.533154957	0.451345123	Jak3/Ghr	2	1
GO:0050714	GO:0050714	positive regulation of protein secretion	1/118	162/29008	0.484272985	0.53517821	0.453057918	Oxct1	1	1
GO:0061025	GO:0061025	membrane fusion	1/118	162/29008	0.484272985	0.53517821	0.453057918	Vamp3	1	1
GO:2000058	GO:2000058	regulation of ubiquitin-dependent protein catabolic process	1/118	162/29008	0.484272985	0.53517821	0.453057918	Hipk2	1	1
GO:0006457	GO:0006457	protein folding	1/118	163/29008	0.486382664	0.537210869	0.454778676	Dnajc3	1	1
GO:0071692	GO:0071692	protein localization to extracellular region	2/118	401/29008	0.48689719	0.537480398	0.455006847	Oxct1/Slc18a2	2	1
GO:2001233	GO:2001233	regulation of apoptotic signaling pathway	2/118	402/29008	0.488207063	0.538627115	0.455977607	Bmpr1b/Jak3	2	1
GO:0046887	GO:0046887	positive regulation of hormone secretion	1/118	165/29008	0.490576384	0.540640751	0.457682261	Oxct1	1	1
GO:0071383	GO:0071383	cellular response to steroid hormone stimulus	1/118	165/29008	0.490576384	0.540640751	0.457682261	Rnf6	1	1
GO:0001678	GO:0001678	cellular glucose homeostasis	1/118	166/29008	0.492660494	0.542335956	0.459117346	Oxct1	1	1
GO:0001936	GO:0001936	regulation of endothelial cell proliferation	1/118	166/29008	0.492660494	0.542335956	0.459117346	Sparc	1	1
GO:0006979	GO:0006979	response to oxidative stress	2/118	407/29008	0.494725454	0.543416655	0.460032217	Abl1/Hnrnpm	2	1
GO:0009266	GO:0009266	response to temperature stimulus	1/118	167/29008	0.49473615	0.543416655	0.460032217	Dnajc3	1	1
GO:0043433	GO:0043433	negative regulation of DNA-binding transcription factor activity	1/118	167/29008	0.49473615	0.543416655	0.460032217	Itch	1	1
GO:0071248	GO:0071248	cellular response to metal ion	1/118	167/29008	0.49473615	0.543416655	0.460032217	Dlg2	1	1
GO:0055088	GO:0055088	lipid homeostasis	1/118	168/29008	0.496803385	0.545084664	0.461444279	Acaca	1	1
GO:0072175	GO:0072175	epithelial tube formation	1/118	168/29008	0.496803385	0.545084664	0.461444279	Abl1	1	1
GO:0007565	GO:0007565	female pregnancy	1/118	169/29008	0.498862234	0.547041533	0.463100877	Pcsk5	1	1
GO:0048015	GO:0048015	phosphatidylinositol-mediated signaling	1/118	170/29008	0.50091273	0.548083689	0.46398312	Prex2	1	1
GO:0071897	GO:0071897	DNA biosynthetic process	1/118	170/29008	0.50091273	0.548083689	0.46398312	Sprtn	1	1
GO:1903531	GO:1903531	negative regulation of secretion by cell	1/118	170/29008	0.50091273	0.548083689	0.46398312	Vamp3	1	1
GO:0022613	GO:0022613	ribonucleoprotein complex biogenesis	2/118	412/29008	0.501191778	0.548083689	0.46398312	mt-Rnr1/mt-Rnr2	2	1
GO:1901652	GO:1901652	response to peptide	2/118	412/29008	0.501191778	0.548083689	0.46398312	Baiap2l1/Ghr	2	1
GO:0050680	GO:0050680	negative regulation of epithelial cell proliferation	1/118	171/29008	0.502954907	0.549709241	0.465359239	Sparc	1	1
GO:0046661	GO:0046661	male sex differentiation	1/118	172/29008	0.504988798	0.551388508	0.466780831	Sycp2	1	1
GO:0006887	GO:0006887	exocytosis	2/118	415/29008	0.505046344	0.551388508	0.466780831	Vamp3/Nrxn3	2	1
GO:0048017	GO:0048017	inositol lipid-mediated signaling	1/118	173/29008	0.507014437	0.552929575	0.46808543	Prex2	1	1
GO:0071230	GO:0071230	cellular response to amino acid stimulus	1/118	173/29008	0.507014437	0.552929575	0.46808543	Cpeb3	1	1
GO:0001503	GO:0001503	ossification	2/118	417/29008	0.507605471	0.553270472	0.468374017	Bmpr1b/Asxl2	2	1
GO:0001890	GO:0001890	placenta development	1/118	174/29008	0.509031856	0.55421715	0.469175433	Lef1	1	1
GO:0050792	GO:0050792	regulation of viral process	1/118	174/29008	0.509031856	0.55421715	0.469175433	Mphosph8	1	1
GO:0000075	GO:0000075	cell cycle checkpoint signaling	1/118	175/29008	0.51104109	0.555795646	0.470511717	Tex14	1	1
GO:0051494	GO:0051494	negative regulation of cytoskeleton organization	1/118	175/29008	0.51104109	0.555795646	0.470511717	Mphosph8	1	1
GO:0043271	GO:0043271	negative regulation of ion transport	1/118	176/29008	0.51304217	0.557666736	0.472095698	Calm2	1	1
GO:0007033	GO:0007033	vacuole organization	1/118	177/29008	0.51503513	0.558519027	0.472817209	Hook1	1	1
GO:0009612	GO:0009612	response to mechanical stimulus	1/118	177/29008	0.51503513	0.558519027	0.472817209	Habp4	1	1
GO:0071466	GO:0071466	cellular response to xenobiotic stimulus	1/118	177/29008	0.51503513	0.558519027	0.472817209	Slc18a2	1	1
GO:1902904	GO:1902904	negative regulation of supramolecular fiber organization	1/118	177/29008	0.51503513	0.558519027	0.472817209	Mphosph8	1	1
GO:0043161	GO:0043161	proteasome-mediated ubiquitin-dependent protein catabolic process	2/118	423/29008	0.515231694	0.558519027	0.472817209	Itch/Topors	2	1
GO:0002697	GO:0002697	regulation of immune effector process	2/118	424/29008	0.516495231	0.559583437	0.473718292	Rif1/Jak3	2	1
GO:0003012	GO:0003012	muscle system process	2/118	425/29008	0.517756615	0.560338995	0.474357913	Ctnna3/Calm2	2	1
GO:0051090	GO:0051090	regulation of DNA-binding transcription factor activity	2/118	425/29008	0.517756615	0.560338995	0.474357913	Itch/Hipk2	2	1
GO:2001257	GO:2001257	regulation of cation channel activity	1/118	180/29008	0.520965614	0.563504995	0.477038107	Calm2	1	1
GO:0001935	GO:0001935	endothelial cell proliferation	1/118	181/29008	0.522926418	0.565318168	0.478573058	Sparc	1	1
GO:0050853	GO:0050853	B cell receptor signaling pathway	1/118	182/29008	0.524879264	0.567120771	0.480099061	Abl1	1	1
GO:0002705	GO:0002705	positive regulation of leukocyte mediated immunity	1/118	183/29008	0.526824184	0.568295143	0.481093231	Rif1	1	1
GO:0035148	GO:0035148	tube formation	1/118	183/29008	0.526824184	0.568295143	0.481093231	Abl1	1	1
GO:0045834	GO:0045834	positive regulation of lipid metabolic process	1/118	183/29008	0.526824184	0.568295143	0.481093231	Cyp17a1	1	1
GO:0031047	GO:0031047	gene silencing by RNA	1/118	184/29008	0.528761209	0.569766009	0.482338401	Piwil1	1	1
GO:0043524	GO:0043524	negative regulation of neuron apoptotic process	1/118	184/29008	0.528761209	0.569766009	0.482338401	Hipk2	1	1
GO:0016331	GO:0016331	morphogenesis of embryonic epithelium	1/118	185/29008	0.530690371	0.571225226	0.483573709	Abl1	1	1
GO:1901654	GO:1901654	response to ketone	1/118	185/29008	0.530690371	0.571225226	0.483573709	Acaca	1	1
GO:0009749	GO:0009749	response to glucose	1/118	186/29008	0.532611702	0.572053758	0.484275107	Oxct1	1	1
GO:0017148	GO:0017148	negative regulation of translation	1/118	186/29008	0.532611702	0.572053758	0.484275107	Cpeb3	1	1
GO:0050796	GO:0050796	regulation of insulin secretion	1/118	186/29008	0.532611702	0.572053758	0.484275107	Oxct1	1	1
GO:1903305	GO:1903305	regulation of regulated secretory pathway	1/118	186/29008	0.532611702	0.572053758	0.484275107	Nrxn3	1	1
GO:0007269	GO:0007269	neurotransmitter secretion	1/118	187/29008	0.534525234	0.572870356	0.484966402	Nrxn3	1	1
GO:0043200	GO:0043200	response to amino acid	1/118	187/29008	0.534525234	0.572870356	0.484966402	Cpeb3	1	1
GO:0071229	GO:0071229	cellular response to acid chemical	1/118	187/29008	0.534525234	0.572870356	0.484966402	Cpeb3	1	1
GO:0099643	GO:0099643	signal release from synapse	1/118	187/29008	0.534525234	0.572870356	0.484966402	Nrxn3	1	1
GO:0006631	GO:0006631	fatty acid metabolic process	2/118	439/29008	0.5351881	0.573271565	0.485306048	Tbxas1/Acaca	2	1
GO:0000302	GO:0000302	response to reactive oxygen species	1/118	189/29008	0.538329025	0.576014956	0.48762848	Abl1	1	1
GO:0009746	GO:0009746	response to hexose	1/118	189/29008	0.538329025	0.576014956	0.48762848	Oxct1	1	1
GO:0034284	GO:0034284	response to monosaccharide	1/118	190/29008	0.540219347	0.577726503	0.489077399	Oxct1	1	1
GO:0001667	GO:0001667	ameboidal-type cell migration	2/118	444/29008	0.541309587	0.578581038	0.48980081	Abl1/Sparc	2	1
GO:0001558	GO:0001558	regulation of cell growth	2/118	450/29008	0.54858237	0.586039339	0.496114673	Abl1/Rnf6	2	1
GO:0009117	GO:0009117	nucleotide metabolic process	2/118	451/29008	0.549786727	0.587010331	0.496936672	Dpyd/Acaca	2	1
GO:0002262	GO:0002262	myeloid cell homeostasis	1/118	196/29008	0.551401186	0.588417914	0.498128269	Jak3	1	1
GO:0010563	GO:0010563	negative regulation of phosphorus metabolic process	2/118	453/29008	0.552188758	0.588626106	0.498304515	Abl1/Dnajc3	2	1
GO:0045936	GO:0045936	negative regulation of phosphate metabolic process	2/118	453/29008	0.552188758	0.588626106	0.498304515	Abl1/Dnajc3	2	1
GO:0043405	GO:0043405	regulation of MAP kinase activity	1/118	198/29008	0.555068212	0.591378304	0.500634402	Ghr	1	1
GO:0051048	GO:0051048	negative regulation of secretion	1/118	199/29008	0.556890563	0.592684279	0.501739983	Vamp3	1	1
GO:0120032	GO:0120032	regulation of plasma membrane bounded cell projection assembly	1/118	199/29008	0.556890563	0.592684279	0.501739983	Ccp110	1	1
GO:0003205	GO:0003205	cardiac chamber development	1/118	200/29008	0.558705514	0.593979591	0.502836536	Pcsk5	1	1
GO:0046578	GO:0046578	regulation of Ras protein signal transduction	1/118	200/29008	0.558705514	0.593979591	0.502836536	Abl1	1	1
GO:0002683	GO:0002683	negative regulation of immune system process	2/118	460/29008	0.560525512	0.595277494	0.503935282	Itch/Jak3	2	1
GO:0006753	GO:0006753	nucleoside phosphate metabolic process	2/118	460/29008	0.560525512	0.595277494	0.503935282	Dpyd/Acaca	2	1
GO:0030308	GO:0030308	negative regulation of cell growth	1/118	202/29008	0.562313331	0.596220165	0.504733305	Rnf6	1	1
GO:0046890	GO:0046890	regulation of lipid biosynthetic process	1/118	202/29008	0.562313331	0.596220165	0.504733305	Cyp17a1	1	1
GO:0060491	GO:0060491	regulation of cell projection assembly	1/118	202/29008	0.562313331	0.596220165	0.504733305	Ccp110	1	1
GO:0009743	GO:0009743	response to carbohydrate	1/118	204/29008	0.565891901	0.59969451	0.507674531	Oxct1	1	1
GO:0071902	GO:0071902	positive regulation of protein serine/threonine kinase activity	1/118	206/29008	0.569441458	0.603134422	0.510586606	Ghr	1	1
GO:0032869	GO:0032869	cellular response to insulin stimulus	1/118	208/29008	0.572962235	0.606540203	0.513469787	Baiap2l1	1	1
GO:0001101	GO:0001101	response to acid chemical	1/118	209/29008	0.574711903	0.607744839	0.514489578	Cpeb3	1	1
GO:0034249	GO:0034249	negative regulation of cellular amide metabolic process	1/118	209/29008	0.574711903	0.607744839	0.514489578	Cpeb3	1	1
GO:0009913	GO:0009913	epidermal cell differentiation	1/118	210/29008	0.576454464	0.609263308	0.515775047	Ush2a	1	1
GO:0006839	GO:0006839	mitochondrial transport	1/118	212/29008	0.579918374	0.612273012	0.518322927	Ppp2r2b	1	1
GO:0051216	GO:0051216	cartilage development	1/118	212/29008	0.579918374	0.612273012	0.518322927	Bmpr1b	1	1
GO:1903050	GO:1903050	regulation of proteolysis involved in cellular protein catabolic process	1/118	214/29008	0.583354193	0.615573437	0.521116919	Hipk2	1	1
GO:0048839	GO:0048839	inner ear development	1/118	218/29008	0.590142461	0.622406088	0.526901135	Ush2a	1	1
GO:0001649	GO:0001649	osteoblast differentiation	1/118	220/29008	0.593495355	0.62527851	0.5293328	Bmpr1b	1	1
GO:0035264	GO:0035264	multicellular organism growth	1/118	220/29008	0.593495355	0.62527851	0.5293328	Ghr	1	1
GO:0048639	GO:0048639	positive regulation of developmental growth	1/118	221/29008	0.595161589	0.626701684	0.530537595	Ghr	1	1
GO:0050871	GO:0050871	positive regulation of B cell activation	1/118	222/29008	0.596821051	0.628116223	0.53173508	Rif1	1	1
GO:0006820	GO:0006820	anion transport	2/118	495/29008	0.600553595	0.631709896	0.534777323	Gabrb1/Gabrg3	2	1
GO:0002706	GO:0002706	regulation of lymphocyte mediated immunity	1/118	225/29008	0.601759077	0.632643008	0.535567254	Rif1	1	1
GO:0016197	GO:0016197	endosomal transport	1/118	226/29008	0.603391722	0.633688875	0.536452638	Vamp3	1	1
GO:0048545	GO:0048545	response to steroid hormone	1/118	226/29008	0.603391722	0.633688875	0.536452638	Rnf6	1	1
GO:0098657	GO:0098657	import into cell	1/118	228/29008	0.606637129	0.636760684	0.539053094	Slc18a2	1	1
GO:0017038	GO:0017038	protein import	1/118	229/29008	0.608249944	0.637779757	0.539915795	Hnrnpm	1	1
GO:0097305	GO:0097305	response to alcohol	1/118	229/29008	0.608249944	0.637779757	0.539915795	Acaca	1	1
GO:0090276	GO:0090276	regulation of peptide hormone secretion	1/118	230/29008	0.609856202	0.639126727	0.54105608	Oxct1	1	1
GO:0030324	GO:0030324	lung development	1/118	233/29008	0.6146359	0.643796275	0.54500911	Sparc	1	1
GO:0002791	GO:0002791	regulation of peptide secretion	1/118	235/29008	0.617790062	0.646759143	0.547517342	Oxct1	1	1
GO:0031348	GO:0031348	negative regulation of defense response	1/118	236/29008	0.619357531	0.64805867	0.548617463	Itch	1	1
GO:0046777	GO:0046777	protein autophosphorylation	1/118	237/29008	0.620918625	0.648326489	0.548844187	Abl1	1	1
GO:0048762	GO:0048762	mesenchymal cell differentiation	1/118	237/29008	0.620918625	0.648326489	0.548844187	Lef1	1	1
GO:0071241	GO:0071241	cellular response to inorganic substance	1/118	237/29008	0.620918625	0.648326489	0.548844187	Dlg2	1	1
GO:0090087	GO:0090087	regulation of peptide transport	1/118	237/29008	0.620918625	0.648326489	0.548844187	Oxct1	1	1
GO:0030100	GO:0030100	regulation of endocytosis	1/118	238/29008	0.622473372	0.649608503	0.549929482	Abca13	1	1
GO:0008406	GO:0008406	gonad development	1/118	240/29008	0.625563921	0.652491082	0.552369745	Bmpr1b	1	1
GO:0032868	GO:0032868	response to insulin	1/118	244/29008	0.63166996	0.658168962	0.557176384	Baiap2l1	1	1
GO:0045137	GO:0045137	development of primary sexual characteristics	1/118	244/29008	0.63166996	0.658168962	0.557176384	Bmpr1b	1	1
GO:0006814	GO:0006814	sodium ion transport	1/118	245/29008	0.633180979	0.659397591	0.558216487	Nkain3	1	1
GO:0017157	GO:0017157	regulation of exocytosis	1/118	249/29008	0.639163837	0.665279489	0.563195838	Nrxn3	1	1
GO:0043583	GO:0043583	ear development	1/118	250/29008	0.640644371	0.666471395	0.564204852	Ush2a	1	1
GO:0051607	GO:0051607	defense response to virus	1/118	255/29008	0.647957172	0.673373902	0.570048205	Itch	1	1
GO:0140546	GO:0140546	defense response to symbiont	1/118	255/29008	0.647957172	0.673373902	0.570048205	Itch	1	1
GO:0090150	GO:0090150	establishment of protein localization to membrane	1/118	256/29008	0.649401927	0.674522545	0.571020596	Vamp3	1	1
GO:0010466	GO:0010466	negative regulation of peptidase activity	1/118	261/29008	0.656537991	0.681578363	0.576993735	Cst8	1	1
GO:0044403	GO:0044403	biological process involved in symbiotic interaction	1/118	265/29008	0.662142993	0.687038186	0.581615777	Lef1	1	1
GO:0045926	GO:0045926	negative regulation of growth	1/118	266/29008	0.663530013	0.688118025	0.58252992	Rnf6	1	1
GO:0051091	GO:0051091	positive regulation of DNA-binding transcription factor activity	1/118	267/29008	0.664911387	0.689190885	0.583438155	Hipk2	1	1
GO:0034599	GO:0034599	cellular response to oxidative stress	1/118	271/29008	0.670380877	0.694497812	0.587930762	Abl1	1	1
GO:0006650	GO:0006650	glycerophospholipid metabolic process	1/118	273/29008	0.673082333	0.696570102	0.589685071	Pitpnc1	1	1
GO:0032412	GO:0032412	regulation of ion transmembrane transporter activity	1/118	273/29008	0.673082333	0.696570102	0.589685071	Calm2	1	1
GO:0006605	GO:0006605	protein targeting	1/118	275/29008	0.675761836	0.698615384	0.591416514	Ppp2r2b	1	1
GO:0050864	GO:0050864	regulation of B cell activation	1/118	275/29008	0.675761836	0.698615384	0.591416514	Rif1	1	1
GO:0002377	GO:0002377	immunoglobulin production	1/118	277/29008	0.67841956	0.700998267	0.593433756	Rif1	1	1
GO:0022898	GO:0022898	regulation of transmembrane transporter activity	1/118	283/29008	0.686263819	0.708735036	0.599983359	Calm2	1	1
GO:0003007	GO:0003007	heart morphogenesis	1/118	284/29008	0.687552622	0.709328692	0.600485921	Asxl2	1	1
GO:0016064	GO:0016064	immunoglobulin mediated immune response	1/118	284/29008	0.687552622	0.709328692	0.600485921	Rif1	1	1
GO:0019724	GO:0019724	B cell mediated immunity	1/118	287/29008	0.691387618	0.712914996	0.603521926	Rif1	1	1
GO:0045165	GO:0045165	cell fate commitment	1/118	288/29008	0.69265555	0.713481896	0.604001838	Tox	1	1
GO:0061448	GO:0061448	connective tissue development	1/118	288/29008	0.69265555	0.713481896	0.604001838	Bmpr1b	1	1
GO:0051606	GO:0051606	detection of stimulus	1/118	290/29008	0.695175938	0.715707041	0.605885546	Calm2	1	1
GO:0030336	GO:0030336	negative regulation of cell migration	1/118	293/29008	0.698918144	0.718814882	0.608516505	Nrg3	1	1
GO:0060485	GO:0060485	mesenchyme development	1/118	293/29008	0.698918144	0.718814882	0.608516505	Lef1	1	1
GO:0043588	GO:0043588	skin development	1/118	294/29008	0.700155395	0.719714831	0.609278362	Fras1	1	1
GO:0071496	GO:0071496	cellular response to external stimulus	1/118	295/29008	0.701387604	0.720608671	0.610035047	Habp4	1	1
GO:0002699	GO:0002699	positive regulation of immune effector process	1/118	296/29008	0.702614793	0.72149643	0.610786584	Rif1	1	1
GO:0032409	GO:0032409	regulation of transporter activity	1/118	297/29008	0.70383698	0.722378141	0.611533001	Calm2	1	1
GO:0050708	GO:0050708	regulation of protein secretion	1/118	298/29008	0.705054188	0.722880635	0.61195839	Oxct1	1	1
GO:0050769	GO:0050769	positive regulation of neurogenesis	1/118	298/29008	0.705054188	0.722880635	0.61195839	Tiam2	1	1
GO:0046883	GO:0046883	regulation of hormone secretion	1/118	302/29008	0.709873612	0.727446554	0.615823692	Oxct1	1	1
GO:0071222	GO:0071222	cellular response to lipopolysaccharide	1/118	303/29008	0.711066217	0.728293079	0.616540323	Abl1	1	1
GO:0050851	GO:0050851	antigen receptor-mediated signaling pathway	1/118	304/29008	0.712253961	0.729133756	0.617252002	Abl1	1	1
GO:2000146	GO:2000146	negative regulation of cell motility	1/118	306/29008	0.714614944	0.731173993	0.618979176	Nrg3	1	1
GO:0031647	GO:0031647	regulation of protein stability	1/118	307/29008	0.715788223	0.731997529	0.619676344	Dact1	1	1
GO:0009615	GO:0009615	response to virus	1/118	312/29008	0.721583257	0.737165003	0.624050897	Itch	1	1
GO:0060326	GO:0060326	cell chemotaxis	1/118	312/29008	0.721583257	0.737165003	0.624050897	Lef1	1	1
GO:0071219	GO:0071219	cellular response to molecule of bacterial origin	1/118	313/29008	0.722728126	0.737955183	0.624719828	Abl1	1	1
GO:0051271	GO:0051271	negative regulation of cellular component movement	1/118	315/29008	0.72500388	0.73989867	0.626365096	Nrg3	1	1
GO:0009416	GO:0009416	response to light stimulus	1/118	321/29008	0.731720608	0.745987095	0.631519285	Sprtn	1	1
GO:0045927	GO:0045927	positive regulation of growth	1/118	321/29008	0.731720608	0.745987095	0.631519285	Ghr	1	1
GO:0071214	GO:0071214	cellular response to abiotic stimulus	1/118	322/29008	0.732824138	0.746346265	0.631823342	Habp4	1	1
GO:0104004	GO:0104004	cellular response to environmental stimulus	1/118	322/29008	0.732824138	0.746346265	0.631823342	Habp4	1	1
GO:0008544	GO:0008544	epidermis development	1/118	333/29008	0.744669878	0.757633921	0.641378966	Ush2a	1	1
GO:0062197	GO:0062197	cellular response to chemical stress	1/118	333/29008	0.744669878	0.757633921	0.641378966	Abl1	1	1
GO:0002831	GO:0002831	regulation of response to biotic stimulus	1/118	337/29008	0.748847042	0.761104385	0.644316906	Itch	1	1
GO:0071216	GO:0071216	cellular response to biotic stimulus	1/118	337/29008	0.748847042	0.761104385	0.644316906	Abl1	1	1
GO:0002429	GO:0002429	immune response-activating cell surface receptor signaling pathway	1/118	340/29008	0.751935383	0.763462241	0.646312961	Abl1	1	1
GO:0018105	GO:0018105	peptidyl-serine phosphorylation	1/118	340/29008	0.751935383	0.763462241	0.646312961	Hipk2	1	1
GO:0002757	GO:0002757	immune response-activating signal transduction	1/118	341/29008	0.752956439	0.76371845	0.646529856	Abl1	1	1
GO:0040013	GO:0040013	negative regulation of locomotion	1/118	341/29008	0.752956439	0.76371845	0.646529856	Nrg3	1	1
GO:0009150	GO:0009150	purine ribonucleotide metabolic process	1/118	348/29008	0.759988084	0.770457308	0.652234672	Acaca	1	1
GO:0002768	GO:0002768	immune response-regulating cell surface receptor signaling pathway	1/118	351/29008	0.762940555	0.773056034	0.654434637	Abl1	1	1
GO:0031667	GO:0031667	response to nutrient levels	1/118	358/29008	0.769690347	0.779497818	0.659887963	Dpyd	1	1
GO:0006644	GO:0006644	phospholipid metabolic process	1/118	360/29008	0.771583614	0.780619471	0.660837504	Pitpnc1	1	1
GO:0007517	GO:0007517	muscle organ development	1/118	360/29008	0.771583614	0.780619471	0.660837504	Lef1	1	1
GO:1903532	GO:1903532	positive regulation of secretion by cell	1/118	361/29008	0.772524452	0.781173581	0.661306588	Oxct1	1	1
GO:0006163	GO:0006163	purine nucleotide metabolic process	1/118	373/29008	0.783519196	0.791888424	0.670377296	Acaca	1	1
GO:0046486	GO:0046486	glycerolipid metabolic process	1/118	377/29008	0.787065708	0.79506841	0.673069329	Pitpnc1	1	1
GO:0019216	GO:0019216	regulation of lipid metabolic process	1/118	379/29008	0.788817299	0.796432913	0.674224457	Cyp17a1	1	1
GO:0006909	GO:0006909	phagocytosis	1/118	383/29008	0.792277735	0.799520498	0.676838267	Abl1	1	1
GO:0032496	GO:0032496	response to lipopolysaccharide	1/118	388/29008	0.796524313	0.803397873	0.68012068	Abl1	1	1
GO:0009991	GO:0009991	response to extracellular stimulus	1/118	391/29008	0.799030823	0.805517121	0.68191474	Dpyd	1	1
GO:0050678	GO:0050678	regulation of epithelial cell proliferation	1/118	403/29008	0.80875437	0.814906153	0.689863075	Sparc	1	1
GO:0002237	GO:0002237	response to molecule of bacterial origin	1/118	409/29008	0.813439732	0.819211732	0.693507985	Abl1	1	1
GO:0051047	GO:0051047	positive regulation of secretion	1/118	415/29008	0.818011255	0.823398361	0.697052198	Oxct1	1	1
GO:0072594	GO:0072594	establishment of protein localization to organelle	1/118	418/29008	0.820255187	0.825239016	0.698610414	Ppp2r2b	1	1
GO:0006091	GO:0006091	generation of precursor metabolites and energy	1/118	428/29008	0.827538671	0.832145415	0.704457062	Oxct1	1	1
GO:0009314	GO:0009314	response to radiation	1/118	430/29008	0.828959859	0.833152878	0.705309935	Sprtn	1	1
GO:0006914	GO:0006914	autophagy	1/118	437/29008	0.833843181	0.837213947	0.708747854	Abl1	1	1
GO:0061919	GO:0061919	process utilizing autophagic mechanism	1/118	437/29008	0.833843181	0.837213947	0.708747854	Abl1	1	1
GO:0002253	GO:0002253	activation of immune response	1/118	439/29008	0.835212847	0.83816562	0.709553498	Abl1	1	1
GO:0052547	GO:0052547	regulation of peptidase activity	1/118	441/29008	0.836571317	0.839105102	0.710348821	Cst8	1	1
GO:0034660	GO:0034660	ncRNA metabolic process	1/118	453/29008	0.844492061	0.846622465	0.716712685	Piwil1	1	1
GO:0014706	GO:0014706	striated muscle tissue development	1/118	461/29008	0.849559868	0.851273554	0.720650089	Lef1	1	1
GO:0050673	GO:0050673	epithelial cell proliferation	1/118	471/29008	0.855664903	0.856958752	0.725462922	Sparc	1	1
GO:0002449	GO:0002449	lymphocyte mediated immunity	1/118	477/29008	0.859209335	0.860075037	0.72810103	Rif1	1	1
GO:0060537	GO:0060537	muscle tissue development	1/118	486/29008	0.864364785	0.864800014	0.732100984	Lef1	1	1
GO:0001819	GO:0001819	positive regulation of cytokine production	1/118	500/29008	0.872014697	0.872014697	0.738208612	Abl1	1	1
GO:0099558	GO:0099558	maintenance of synapse structure	3/62	17/29008	6.19E-06	0.007327343	0.006090919	Adgrb3/Cntnap2/Erc2	3	2
GO:0034331	GO:0034331	cell junction maintenance	3/62	38/29008	7.44E-05	0.044019476	0.036591581	Adgrb3/Cntnap2/Erc2	3	2
GO:00517831	GO:0051783	regulation of nuclear division	4/62	143/29008	0.000252997	0.05353122	0.044498302	Fgfr2/Rad1/Ndc80/Kif20b	4	2
GO:00517841	GO:0051784	negative regulation of nuclear division	3/62	62/29008	0.000321403	0.05353122	0.044498302	Fgfr2/Rad1/Ndc80	3	2
GO:01400141	GO:0140014	mitotic nuclear division	5/62	278/29008	0.000323015	0.05353122	0.044498302	Smc4/Cdca8/Fgfr2/Ndc80/Kif20b	5	2
GO:00070431	GO:0007043	cell-cell junction assembly	4/62	153/29008	0.000327216	0.05353122	0.044498302	Cntnap2/Cdh10/Cdh12/Dlg1	4	2
GO:00343291	GO:0034329	cell junction assembly	6/62	439/29008	0.000348858	0.05353122	0.044498302	Adgrb3/Ptprd/Cntnap2/Cdh10/Cdh12/Dlg1	6	2
GO:00002801	GO:0000280	nuclear division	6/62	442/29008	0.000361697	0.05353122	0.044498302	Smc4/Cdca8/Fgfr2/Rad1/Ndc80/Kif20b	6	2
GO:0043954	GO:0043954	cellular component maintenance	3/62	68/29008	0.000422032	0.055520657	0.04615204	Adgrb3/Cntnap2/Erc2	3	2
GO:00508081	GO:0050808	synapse organization	6/62	489/29008	0.000615751	0.070632632	0.058714003	Adgrb3/Ptprd/Cntnap2/Mesd/Fgfr2/Erc2	6	2
GO:00482851	GO:0048285	organelle fission	6/62	495/29008	0.000656215	0.070632632	0.058714003	Smc4/Cdca8/Fgfr2/Rad1/Ndc80/Kif20b	6	2
GO:00454751	GO:0045475	locomotor rhythm	2/62	22/29008	0.001010051	0.091992347	0.076469456	Cntnap2/Zfhx3	2	2
[truncated: 2,423 more rows]
