# Supplementary material for: A Single-Cell Landscape of Spermioteleosis in Mice and Pigs
Source: Cells. 2024 Mar 22;13(7):563. doi: 10.3390/cells13070563 (PMC11011153; doi:10.3390/cells13070563)
Supplement: Supplementary file 1 [file cells-13-00563-s001.zip › File 1 Supplement Tables/Table S13 Pig spermatocytes beam allcluster_GO1.xlsx]

ID	Description	GeneRatio	BgRatio	pvalue	p.adjust	qvalue	geneID	Count	cluster
GO:0019953	GO:0019953	sexual reproduction	17/75	230/6338	8.30E-10	5.96E-07	5.76E-07	TNP1/PRM1/TNP2/PRM2/SPATA6/ODF1/GPX4/OAZ3/SPATA20/GALNTL5/HSPA1L/PRKAR2A/TSSK3/PLCZ1/AFF4/AKAP1/DND1	17	1
GO:0007276	GO:0007276	gamete generation	15/75	187/6338	3.08E-09	1.11E-06	1.07E-06	TNP1/PRM1/TNP2/PRM2/SPATA6/ODF1/GPX4/OAZ3/SPATA20/GALNTL5/PRKAR2A/TSSK3/AFF4/AKAP1/DND1	15	1
GO:0044703	GO:0044703	multi-organism reproductive process	17/75	260/6338	5.48E-09	1.31E-06	1.27E-06	TNP1/PRM1/TNP2/PRM2/SPATA6/ODF1/GPX4/OAZ3/SPATA20/GALNTL5/HSPA1L/PRKAR2A/TSSK3/PLCZ1/AFF4/AKAP1/DND1	17	1
GO:0051704	GO:0051704	multi-organism process	17/75	266/6338	7.75E-09	1.39E-06	1.34E-06	TNP1/PRM1/TNP2/PRM2/SPATA6/ODF1/GPX4/OAZ3/SPATA20/GALNTL5/HSPA1L/PRKAR2A/TSSK3/PLCZ1/AFF4/AKAP1/DND1	17	1
GO:0007283	GO:0007283	spermatogenesis	12/75	122/6338	1.41E-08	2.02E-06	1.95E-06	TNP1/PRM1/TNP2/PRM2/SPATA6/ODF1/GPX4/OAZ3/SPATA20/GALNTL5/TSSK3/AFF4	12	1
GO:0048609	GO:0048609	multicellular organismal reproductive process	15/75	214/6338	1.96E-08	2.09E-06	2.02E-06	TNP1/PRM1/TNP2/PRM2/SPATA6/ODF1/GPX4/OAZ3/SPATA20/GALNTL5/PRKAR2A/TSSK3/AFF4/AKAP1/DND1	15	1
GO:0048232	GO:0048232	male gamete generation	12/75	126/6338	2.03E-08	2.09E-06	2.02E-06	TNP1/PRM1/TNP2/PRM2/SPATA6/ODF1/GPX4/OAZ3/SPATA20/GALNTL5/TSSK3/AFF4	12	1
GO:0032504	GO:0032504	multicellular organism reproduction	15/75	220/6338	2.85E-08	2.56E-06	2.48E-06	TNP1/PRM1/TNP2/PRM2/SPATA6/ODF1/GPX4/OAZ3/SPATA20/GALNTL5/PRKAR2A/TSSK3/AFF4/AKAP1/DND1	15	1
GO:0000003	GO:0000003	reproduction	19/75	385/6338	6.08E-08	4.37E-06	4.22E-06	TNP1/PRM1/TPPP2/TNP2/PRM2/SPATA6/ODF1/GPX4/OAZ3/SPATA20/GALNTL5/SMCP/HSPA1L/PRKAR2A/TSSK3/PLCZ1/AFF4/AKAP1/DND1	19	1
GO:0022414	GO:0022414	reproductive process	19/75	385/6338	6.08E-08	4.37E-06	4.22E-06	TNP1/PRM1/TPPP2/TNP2/PRM2/SPATA6/ODF1/GPX4/OAZ3/SPATA20/GALNTL5/SMCP/HSPA1L/PRKAR2A/TSSK3/PLCZ1/AFF4/AKAP1/DND1	19	1
GO:0003006	GO:0003006	developmental process involved in reproduction	15/75	265/6338	3.35E-07	2.19E-05	2.11E-05	TNP1/PRM1/TNP2/PRM2/SPATA6/ODF1/GPX4/OAZ3/SPATA20/GALNTL5/PRKAR2A/TSSK3/AFF4/AKAP1/DND1	15	1
GO:0007281	GO:0007281	germ cell development	7/75	101/6338	0.000173116	0.010358097	0.01000731	TNP1/PRM2/GALNTL5/PRKAR2A/AFF4/AKAP1/DND1	7	1
GO:0007017	GO:0007017	microtubule-based process	10/75	240/6338	0.000477077	0.026349339	0.025456992	TNP1/TPPP2/SMCP/TUBA4A/SBDS/DYNLL2/RCC1/TUBA8/KIF5C/TERF2	10	1
GO:0022412	GO:0022412	cellular process involved in reproduction in multicellular organism	7/75	128/6338	0.000737887	0.037843077	0.036561483	TNP1/PRM2/GALNTL5/PRKAR2A/AFF4/AKAP1/DND1	7	1
GO:0022411	GO:0022411	cellular component disassembly	6/75	120/6338	0.002822577	0.135107374	0.130531828	TNP1/MRRF/CAPZA3/CAPZB/SPATA18/FUNDC2	6	1
GO:0007286	GO:0007286	spermatid development	4/75	53/6338	0.003417213	0.144327006	0.139439227	TNP1/PRM2/GALNTL5/AFF4	4	1
GO:0048515	GO:0048515	spermatid differentiation	4/75	53/6338	0.003417213	0.144327006	0.139439227	TNP1/PRM2/GALNTL5/AFF4	4	1
GO:0007018	GO:0007018	microtubule-based movement	5/75	92/6338	0.004482463	0.178800479	0.172745221	TNP1/TPPP2/SMCP/KIF5C/TERF2	5	1
GO:0030317	GO:0030317	flagellated sperm motility	3/75	30/6338	0.005137019	0.184418974	0.17817344	TNP1/TPPP2/SMCP	3	1
GO:0097722	GO:0097722	sperm motility	3/75	30/6338	0.005137019	0.184418974	0.17817344	TNP1/TPPP2/SMCP	3	1
GO:0030261	GO:0030261	chromosome condensation	2/75	10/6338	0.005847368	0.199924302	0.193153665	PRM1/PRM2	2	1
GO:0060294	GO:0060294	cilium movement involved in cell motility	3/75	34/6338	0.007319883	0.237504496	0.229461168	TNP1/TPPP2/SMCP	3	1
GO:0001539	GO:0001539	cilium or flagellum-dependent cell motility	3/75	35/6338	0.007938869	0.237504496	0.229461168	TNP1/TPPP2/SMCP	3	1
GO:0060285	GO:0060285	cilium-dependent cell motility	3/75	35/6338	0.007938869	0.237504496	0.229461168	TNP1/TPPP2/SMCP	3	1
GO:1903008	GO:1903008	organelle disassembly	3/75	39/6338	0.010717951	0.307819554	0.297394936	MRRF/SPATA18/FUNDC2	3	1
GO:0051446	GO:0051446	positive regulation of meiotic cell cycle	2/75	14/6338	0.011468437	0.316705286	0.305979744	PRKAR2A/AKAP1	2	1
GO:0003341	GO:0003341	cilium movement	3/75	43/6338	0.013994497	0.368761451	0.356272975	TNP1/TPPP2/SMCP	3	1
GO:0006509	GO:0006509	membrane protein ectodomain proteolysis	2/75	16/6338	0.014894265	0.368761451	0.356272975	NRDC/TIMP2	2	1
GO:0051693	GO:0051693	actin filament capping	2/75	16/6338	0.014894265	0.368761451	0.356272975	CAPZA3/CAPZB	2	1
GO:1903537	GO:1903537	meiotic cell cycle process involved in oocyte maturation	2/75	17/6338	0.016752076	0.387999702	0.374859703	PRKAR2A/AKAP1	2	1
GO:1903538	GO:1903538	regulation of meiotic cell cycle process involved in oocyte maturation	2/75	17/6338	0.016752076	0.387999702	0.374859703	PRKAR2A/AKAP1	2	1
GO:0030835	GO:0030835	negative regulation of actin filament depolymerization	2/75	18/6338	0.018703205	0.419653152	0.405441178	CAPZA3/CAPZB	2	1
GO:0006323	GO:0006323	DNA packaging	3/75	49/6338	0.019867267	0.432263556	0.417624518	TNP1/PRM1/PRM2	3	1
GO:0007049	GO:0007049	cell cycle	10/75	408/6338	0.021105401	0.445696399	0.430602444	TUBA4A/TRIM36/SBDS/PRKAR2A/RCC1/TUBA8/PRKCD/AKAP1/TERF2/CENPW	10	1
GO:0030834	GO:0030834	regulation of actin filament depolymerization	2/75	21/6338	0.025092633	0.500458615	0.483510083	CAPZA3/CAPZB	2	1
GO:0033619	GO:0033619	membrane protein proteolysis	2/75	21/6338	0.025092633	0.500458615	0.483510083	NRDC/TIMP2	2	1
GO:0007338	GO:0007338	single fertilization	3/75	55/6338	0.026906139	0.509024905	0.491786267	TNP2/HSPA1L/PLCZ1	3	1
GO:0030042	GO:0030042	actin filament depolymerization	2/75	22/6338	0.027393381	0.509024905	0.491786267	CAPZA3/CAPZB	2	1
GO:0071103	GO:0071103	DNA conformation change	3/75	56/6338	0.028192895	0.509024905	0.491786267	TNP1/PRM1/PRM2	3	1
GO:0051053	GO:0051053	negative regulation of DNA metabolic process	2/75	23/6338	0.02977583	0.509024905	0.491786267	OTUB2/TERF2	2	1
GO:0090316	GO:0090316	positive regulation of intracellular protein transport	2/75	23/6338	0.02977583	0.509024905	0.491786267	OAZ3/HSPA1L	2	1
GO:1901880	GO:1901880	negative regulation of protein depolymerization	2/75	23/6338	0.02977583	0.509024905	0.491786267	CAPZA3/CAPZB	2	1
GO:0051276	GO:0051276	chromosome organization	6/75	202/6338	0.031709047	0.509590536	0.492332742	TNP1/PRM1/PRM2/GPX4/TERF2/CENPW	6	1
GO:0001556	GO:0001556	oocyte maturation	2/75	24/6338	0.03223778	0.509590536	0.492332742	PRKAR2A/AKAP1	2	1
GO:0030837	GO:0030837	negative regulation of actin filament polymerization	2/75	24/6338	0.03223778	0.509590536	0.492332742	CAPZA3/CAPZB	2	1
GO:0000422	GO:0000422	autophagy of mitochondrion	2/75	25/6338	0.03477707	0.509590536	0.492332742	SPATA18/FUNDC2	2	1
GO:0007029	GO:0007029	endoplasmic reticulum organization	2/75	25/6338	0.03477707	0.509590536	0.492332742	EMC9/BNIP1	2	1
GO:0032388	GO:0032388	positive regulation of intracellular transport	2/75	25/6338	0.03477707	0.509590536	0.492332742	OAZ3/HSPA1L	2	1
GO:0061726	GO:0061726	mitochondrion disassembly	2/75	25/6338	0.03477707	0.509590536	0.492332742	SPATA18/FUNDC2	2	1
GO:0032272	GO:0032272	negative regulation of protein polymerization	2/75	26/6338	0.037391577	0.526414753	0.508587189	CAPZA3/CAPZB	2	1
GO:0048599	GO:0048599	oocyte development	2/75	26/6338	0.037391577	0.526414753	0.508587189	PRKAR2A/AKAP1	2	1
GO:0016042	GO:0016042	lipid catabolic process	4/75	109/6338	0.039638261	0.532905152	0.514857785	PLCZ1/LPIN1/PLBD1/LIPE	4	1
GO:0006997	GO:0006997	nucleus organization	2/75	27/6338	0.040079218	0.532905152	0.514857785	TNP1/PRM2	2	1
GO:0009994	GO:0009994	oocyte differentiation	2/75	27/6338	0.040079218	0.532905152	0.514857785	PRKAR2A/AKAP1	2	1
GO:0009566	GO:0009566	fertilization	3/75	65/6338	0.041219498	0.538101811	0.519878454	TNP2/HSPA1L/PLCZ1	3	1
GO:0043242	GO:0043242	negative regulation of protein-containing complex disassembly	2/75	28/6338	0.042837945	0.539607796	0.521333438	CAPZA3/CAPZB	2	1
GO:1901879	GO:1901879	regulation of protein depolymerization	2/75	28/6338	0.042837945	0.539607796	0.521333438	CAPZA3/CAPZB	2	1
GO:0032984	GO:0032984	protein-containing complex disassembly	3/75	69/6338	0.047829654	0.582062563	0.562350431	TNP1/CAPZA3/CAPZB	3	1
GO:2000241	GO:2000241	regulation of reproductive process	3/75	69/6338	0.047829654	0.582062563	0.562350431	TPPP2/PRKAR2A/AKAP1	3	1
GO:0051445	GO:0051445	regulation of meiotic cell cycle	2/75	31/6338	0.051520736	0.616531473	0.595652017	PRKAR2A/AKAP1	2	1
GO:0007052	GO:0007052	mitotic spindle organization	2/75	32/6338	0.054544079	0.642010632	0.620268299	SBDS/RCC1	2	1
GO:2000243	GO:2000243	positive regulation of reproductive process	2/75	33/6338	0.057628821	0.646773751	0.62487011	PRKAR2A/AKAP1	2	1
GO:0032271	GO:0032271	regulation of protein polymerization	3/75	75/6338	0.058658975	0.646773751	0.62487011	TPPP2/CAPZA3/CAPZB	3	1
GO:0006641	GO:0006641	triglyceride metabolic process	2/75	35/6338	0.063975206	0.646773751	0.62487011	LPIN1/LIPE	2	1
GO:0006352	GO:0006352	DNA-templated transcription, initiation	2/75	36/6338	0.067233284	0.646773751	0.62487011	TFAM/LIPE	2	1
GO:0033157	GO:0033157	regulation of intracellular protein transport	2/75	36/6338	0.067233284	0.646773751	0.62487011	OAZ3/HSPA1L	2	1
GO:0016567	GO:0016567	protein ubiquitination	5/75	185/6338	0.067295715	0.646773751	0.62487011	TRIM10/RNF19B/OTUB2/ASB5/RNF138	5	1
GO:0009057	GO:0009057	macromolecule catabolic process	8/75	368/6338	0.067947852	0.646773751	0.62487011	PSMA6/OAZ3/SPATA18/UBQLNL/CARHSP1/NRDC/TIMP2/DND1	8	1
GO:0031333	GO:0031333	negative regulation of protein-containing complex assembly	2/75	37/6338	0.070545632	0.646773751	0.62487011	CAPZA3/CAPZB	2	1
GO:0007005	GO:0007005	mitochondrion organization	4/75	133/6338	0.072056222	0.646773751	0.62487011	SPATA18/HSPA1L/MLLT11/FUNDC2	4	1
GO:0051261	GO:0051261	protein depolymerization	2/75	38/6338	0.073910549	0.646773751	0.62487011	CAPZA3/CAPZB	2	1
GO:0043244	GO:0043244	regulation of protein-containing complex disassembly	2/75	39/6338	0.077326365	0.646773751	0.62487011	CAPZA3/CAPZB	2	1
GO:0043488	GO:0043488	regulation of mRNA stability	2/75	40/6338	0.080791443	0.646773751	0.62487011	CARHSP1/DND1	2	1
GO:0048477	GO:0048477	oogenesis	2/75	40/6338	0.080791443	0.646773751	0.62487011	PRKAR2A/AKAP1	2	1
GO:0061013	GO:0061013	regulation of mRNA catabolic process	2/75	40/6338	0.080791443	0.646773751	0.62487011	CARHSP1/DND1	2	1
GO:1902850	GO:1902850	microtubule cytoskeleton organization involved in mitosis	2/75	41/6338	0.084304175	0.646773751	0.62487011	SBDS/RCC1	2	1
GO:0032446	GO:0032446	protein modification by small protein conjugation	5/75	202/6338	0.090187895	0.646773751	0.62487011	TRIM10/RNF19B/OTUB2/ASB5/RNF138	5	1
GO:0006638	GO:0006638	neutral lipid metabolic process	2/75	43/6338	0.091466326	0.646773751	0.62487011	LPIN1/LIPE	2	1
GO:0006639	GO:0006639	acylglycerol metabolic process	2/75	43/6338	0.091466326	0.646773751	0.62487011	LPIN1/LIPE	2	1
GO:0043487	GO:0043487	regulation of RNA stability	2/75	43/6338	0.091466326	0.646773751	0.62487011	CARHSP1/DND1	2	1
GO:0051258	GO:0051258	protein polymerization	3/75	91/6338	0.092534158	0.646773751	0.62487011	TPPP2/CAPZA3/CAPZB	3	1
GO:0043624	GO:0043624	cellular protein complex disassembly	2/75	44/6338	0.09511268	0.646773751	0.62487011	CAPZA3/CAPZB	2	1
GO:0007051	GO:0007051	spindle organization	2/75	45/6338	0.098800558	0.646773751	0.62487011	SBDS/RCC1	2	1
GO:0030163	GO:0030163	protein catabolic process	6/75	270/6338	0.099104991	0.646773751	0.62487011	PSMA6/OAZ3/SPATA18/UBQLNL/NRDC/TIMP2	6	1
GO:0042176	GO:0042176	regulation of protein catabolic process	3/75	96/6338	0.104477212	0.646773751	0.62487011	OAZ3/NRDC/TIMP2	3	1
GO:0000278	GO:0000278	mitotic cell cycle	5/75	214/6338	0.108511377	0.646773751	0.62487011	TUBA4A/SBDS/RCC1/TUBA8/CENPW	5	1
GO:0051494	GO:0051494	negative regulation of cytoskeleton organization	2/75	48/6338	0.110098864	0.646773751	0.62487011	CAPZA3/CAPZB	2	1
GO:0010639	GO:0010639	negative regulation of organelle organization	3/75	99/6338	0.111923253	0.646773751	0.62487011	CAPZA3/CAPZB/TERF2	3	1
GO:0006458	GO:0006458	'de novo' protein folding	1/75	10/6338	0.11230289	0.646773751	0.62487011	HSPA1L	1	1
GO:0009187	GO:0009187	cyclic nucleotide metabolic process	1/75	10/6338	0.11230289	0.646773751	0.62487011	PDE4A	1	1
GO:0043627	GO:0043627	response to estrogen	1/75	10/6338	0.11230289	0.646773751	0.62487011	GSTM3	1	1
GO:0050999	GO:0050999	regulation of nitric-oxide synthase activity	1/75	10/6338	0.11230289	0.646773751	0.62487011	TERF2	1	1
GO:0070198	GO:0070198	protein localization to chromosome, telomeric region	1/75	10/6338	0.11230289	0.646773751	0.62487011	TERF2	1	1
GO:0070536	GO:0070536	protein K63-linked deubiquitination	1/75	10/6338	0.11230289	0.646773751	0.62487011	OTUB2	1	1
GO:1902904	GO:1902904	negative regulation of supramolecular fiber organization	2/75	49/6338	0.113938507	0.646773751	0.62487011	CAPZA3/CAPZB	2	1
GO:0009894	GO:0009894	regulation of catabolic process	5/75	219/6338	0.116652462	0.646773751	0.62487011	OAZ3/CARHSP1/NRDC/TIMP2/DND1	5	1
GO:0032386	GO:0032386	regulation of intracellular transport	2/75	50/6338	0.117812645	0.646773751	0.62487011	OAZ3/HSPA1L	2	1
GO:0007292	GO:0007292	female gamete generation	2/75	51/6338	0.121719952	0.646773751	0.62487011	PRKAR2A/AKAP1	2	1
GO:0001836	GO:0001836	release of cytochrome c from mitochondria	1/75	11/6338	0.122823952	0.646773751	0.62487011	MLLT11	1	1
GO:0002228	GO:0002228	natural killer cell mediated immunity	1/75	11/6338	0.122823952	0.646773751	0.62487011	RNF19B	1	1
GO:0003352	GO:0003352	regulation of cilium movement	1/75	11/6338	0.122823952	0.646773751	0.62487011	TPPP2	1	1
GO:0006541	GO:0006541	glutamine metabolic process	1/75	11/6338	0.122823952	0.646773751	0.62487011	GLUL	1	1
GO:0009649	GO:0009649	entrainment of circadian clock	1/75	11/6338	0.122823952	0.646773751	0.62487011	RBM4B	1	1
GO:0018345	GO:0018345	protein palmitoylation	1/75	11/6338	0.122823952	0.646773751	0.62487011	GLUL	1	1
GO:0030851	GO:0030851	granulocyte differentiation	1/75	11/6338	0.122823952	0.646773751	0.62487011	SRP54	1	1
GO:0031057	GO:0031057	negative regulation of histone modification	1/75	11/6338	0.122823952	0.646773751	0.62487011	OTUB2	1	1
GO:0032206	GO:0032206	positive regulation of telomere maintenance	1/75	11/6338	0.122823952	0.646773751	0.62487011	TERF2	1	1
GO:0032768	GO:0032768	regulation of monooxygenase activity	1/75	11/6338	0.122823952	0.646773751	0.62487011	TERF2	1	1
GO:0042267	GO:0042267	natural killer cell mediated cytotoxicity	1/75	11/6338	0.122823952	0.646773751	0.62487011	RNF19B	1	1
GO:0045910	GO:0045910	negative regulation of DNA recombination	1/75	11/6338	0.122823952	0.646773751	0.62487011	TERF2	1	1
GO:0060147	GO:0060147	regulation of posttranscriptional gene silencing	1/75	11/6338	0.122823952	0.646773751	0.62487011	DND1	1	1
GO:0060964	GO:0060964	regulation of gene silencing by miRNA	1/75	11/6338	0.122823952	0.646773751	0.62487011	DND1	1	1
GO:0090199	GO:0090199	regulation of release of cytochrome c from mitochondria	1/75	11/6338	0.122823952	0.646773751	0.62487011	MLLT11	1	1
GO:0090344	GO:0090344	negative regulation of cell aging	1/75	11/6338	0.122823952	0.646773751	0.62487011	TERF2	1	1
GO:1903317	GO:1903317	regulation of protein maturation	1/75	11/6338	0.122823952	0.646773751	0.62487011	TNP1	1	1
GO:0000226	GO:0000226	microtubule cytoskeleton organization	4/75	163/6338	0.126683362	0.646773751	0.62487011	TUBA4A/SBDS/RCC1/TUBA8	4	1
GO:0140694	GO:0140694	non-membrane-bounded organelle assembly	3/75	107/6338	0.132728873	0.646773751	0.62487011	SBDS/RCC1/CENPW	3	1
GO:0000959	GO:0000959	mitochondrial RNA metabolic process	1/75	12/6338	0.133221961	0.646773751	0.62487011	TFAM	1	1
GO:0006613	GO:0006613	cotranslational protein targeting to membrane	1/75	12/6338	0.133221961	0.646773751	0.62487011	SRP54	1	1
GO:0006614	GO:0006614	SRP-dependent cotranslational protein targeting to membrane	1/75	12/6338	0.133221961	0.646773751	0.62487011	SRP54	1	1
GO:0006805	GO:0006805	xenobiotic metabolic process	1/75	12/6338	0.133221961	0.646773751	0.62487011	GSTM3	1	1
GO:0016574	GO:0016574	histone ubiquitination	1/75	12/6338	0.133221961	0.646773751	0.62487011	OTUB2	1	1
GO:0019432	GO:0019432	triglyceride biosynthetic process	1/75	12/6338	0.133221961	0.646773751	0.62487011	LPIN1	1	1
GO:0019433	GO:0019433	triglyceride catabolic process	1/75	12/6338	0.133221961	0.646773751	0.62487011	LIPE	1	1
GO:0032210	GO:0032210	regulation of telomere maintenance via telomerase	1/75	12/6338	0.133221961	0.646773751	0.62487011	TERF2	1	1
GO:0034508	GO:0034508	centromere complex assembly	1/75	12/6338	0.133221961	0.646773751	0.62487011	CENPW	1	1
GO:0048255	GO:0048255	mRNA stabilization	1/75	12/6338	0.133221961	0.646773751	0.62487011	DND1	1	1
GO:0051899	GO:0051899	membrane depolarization	1/75	12/6338	0.133221961	0.646773751	0.62487011	MLLT11	1	1
GO:0060632	GO:0060632	regulation of microtubule-based movement	1/75	12/6338	0.133221961	0.646773751	0.62487011	TPPP2	1	1
GO:0060966	GO:0060966	regulation of gene silencing by RNA	1/75	12/6338	0.133221961	0.646773751	0.62487011	DND1	1	1
GO:0051222	GO:0051222	positive regulation of protein transport	2/75	54/6338	0.133628021	0.646773751	0.62487011	OAZ3/HSPA1L	2	1
GO:0090068	GO:0090068	positive regulation of cell cycle process	2/75	54/6338	0.133628021	0.646773751	0.62487011	PRKAR2A/AKAP1	2	1
GO:0070925	GO:0070925	organelle assembly	5/75	231/6338	0.137345771	0.646773751	0.62487011	SPATA6/SBDS/DYNLL2/RCC1/CENPW	5	1
GO:0090150	GO:0090150	establishment of protein localization to membrane	2/75	55/6338	0.137655262	0.646773751	0.62487011	EMC9/SRP54	2	1
GO:0001676	GO:0001676	long-chain fatty acid metabolic process	1/75	13/6338	0.143498337	0.646773751	0.62487011	GPX4	1	1
GO:0046460	GO:0046460	neutral lipid biosynthetic process	1/75	13/6338	0.143498337	0.646773751	0.62487011	LPIN1	1	1
GO:0046463	GO:0046463	acylglycerol biosynthetic process	1/75	13/6338	0.143498337	0.646773751	0.62487011	LPIN1	1	1
GO:0051353	GO:0051353	positive regulation of oxidoreductase activity	1/75	13/6338	0.143498337	0.646773751	0.62487011	TERF2	1	1
GO:0071466	GO:0071466	cellular response to xenobiotic stimulus	1/75	13/6338	0.143498337	0.646773751	0.62487011	GSTM3	1	1
GO:0098930	GO:0098930	axonal transport	1/75	13/6338	0.143498337	0.646773751	0.62487011	TERF2	1	1
GO:1902373	GO:1902373	negative regulation of mRNA catabolic process	1/75	13/6338	0.143498337	0.646773751	0.62487011	DND1	1	1
GO:1904356	GO:1904356	regulation of telomere maintenance via telomere lengthening	1/75	13/6338	0.143498337	0.646773751	0.62487011	TERF2	1	1
GO:2000772	GO:2000772	regulation of cellular senescence	1/75	13/6338	0.143498337	0.646773751	0.62487011	TERF2	1	1
GO:0034655	GO:0034655	nucleobase-containing compound catabolic process	3/75	112/6338	0.146375016	0.646773751	0.62487011	CARHSP1/PDE4A/DND1	3	1
GO:0048469	GO:0048469	cell maturation	2/75	58/6338	0.149893826	0.646773751	0.62487011	PRKAR2A/AKAP1	2	1
GO:1904951	GO:1904951	positive regulation of establishment of protein localization	2/75	58/6338	0.149893826	0.646773751	0.62487011	OAZ3/HSPA1L	2	1
GO:0002183	GO:0002183	cytoplasmic translational initiation	1/75	14/6338	0.153654483	0.646773751	0.62487011	EIF4H	1	1
GO:0007339	GO:0007339	binding of sperm to zona pellucida	1/75	14/6338	0.153654483	0.646773751	0.62487011	HSPA1L	1	1
GO:0008088	GO:0008088	axo-dendritic transport	1/75	14/6338	0.153654483	0.646773751	0.62487011	TERF2	1	1
GO:0009154	GO:0009154	purine ribonucleotide catabolic process	1/75	14/6338	0.153654483	0.646773751	0.62487011	PDE4A	1	1
GO:0045732	GO:0045732	positive regulation of protein catabolic process	2/75	59/6338	0.154021783	0.646773751	0.62487011	OAZ3/NRDC	2	1
GO:0051346	GO:0051346	negative regulation of hydrolase activity	2/75	59/6338	0.154021783	0.646773751	0.62487011	TIMP2/TERF2	2	1
GO:0009896	GO:0009896	positive regulation of catabolic process	3/75	115/6338	0.154778111	0.646773751	0.62487011	OAZ3/NRDC/DND1	3	1
GO:0031329	GO:0031329	regulation of cellular catabolic process	4/75	177/6338	0.156816375	0.646773751	0.62487011	CARHSP1/NRDC/TIMP2/DND1	4	1
GO:0030833	GO:0030833	regulation of actin filament polymerization	2/75	60/6338	0.158172092	0.646773751	0.62487011	CAPZA3/CAPZB	2	1
GO:0031330	GO:0031330	negative regulation of cellular catabolic process	2/75	60/6338	0.158172092	0.646773751	0.62487011	TIMP2/DND1	2	1
GO:0044087	GO:0044087	regulation of cellular component biogenesis	5/75	243/6338	0.159568376	0.646773751	0.62487011	TPPP2/CAPZA3/CAPZB/RCC1/TERF2	5	1
GO:1901565	GO:1901565	organonitrogen compound catabolic process	7/75	381/6338	0.162796104	0.646773751	0.62487011	PSMA6/OAZ3/SPATA18/UBQLNL/NRDC/TIMP2/PDE4A	7	1
GO:0043086	GO:0043086	negative regulation of catalytic activity	3/75	118/6338	0.163331472	0.646773751	0.62487011	PRKAR2A/TIMP2/TERF2	3	1
GO:0070647	GO:0070647	protein modification by small protein conjugation or removal	5/75	245/6338	0.16341115	0.646773751	0.62487011	TRIM10/RNF19B/OTUB2/ASB5/RNF138	5	1
GO:0006195	GO:0006195	purine nucleotide catabolic process	1/75	15/6338	0.163691788	0.646773751	0.62487011	PDE4A	1	1
GO:0007340	GO:0007340	acrosome reaction	1/75	15/6338	0.163691788	0.646773751	0.62487011	TNP2	1	1
GO:0009261	GO:0009261	ribonucleotide catabolic process	1/75	15/6338	0.163691788	0.646773751	0.62487011	PDE4A	1	1
GO:0009410	GO:0009410	response to xenobiotic stimulus	1/75	15/6338	0.163691788	0.646773751	0.62487011	GSTM3	1	1
GO:0043489	GO:0043489	RNA stabilization	1/75	15/6338	0.163691788	0.646773751	0.62487011	DND1	1	1
GO:0006974	GO:0006974	cellular response to DNA damage stimulus	5/75	247/6338	0.167291816	0.646773751	0.62487011	TNP1/SPATA18/OTUB2/RNF138/TERF2	5	1
GO:0043254	GO:0043254	regulation of protein-containing complex assembly	3/75	120/6338	0.169112646	0.646773751	0.62487011	TPPP2/CAPZA3/CAPZB	3	1
GO:0006402	GO:0006402	mRNA catabolic process	2/75	63/6338	0.170746387	0.646773751	0.62487011	CARHSP1/DND1	2	1
GO:0006605	GO:0006605	protein targeting	2/75	63/6338	0.170746387	0.646773751	0.62487011	HSPA1L/SRP54	2	1
GO:0007010	GO:0007010	cytoskeleton organization	7/75	387/6338	0.172100225	0.646773751	0.62487011	CAPZA3/CAPZB/TUBA4A/SBDS/PHACTR1/RCC1/TUBA8	7	1
GO:0006890	GO:0006890	retrograde vesicle-mediated transport, Golgi to endoplasmic reticulum	1/75	16/6338	0.173611623	0.646773751	0.62487011	BNIP1	1	1
GO:0045047	GO:0045047	protein targeting to ER	1/75	16/6338	0.173611623	0.646773751	0.62487011	SRP54	1	1
GO:0051205	GO:0051205	protein insertion into membrane	1/75	16/6338	0.173611623	0.646773751	0.62487011	EMC9	1	1
GO:0072599	GO:0072599	establishment of protein localization to endoplasmic reticulum	1/75	16/6338	0.173611623	0.646773751	0.62487011	SRP54	1	1
GO:1902369	GO:1902369	negative regulation of RNA catabolic process	1/75	16/6338	0.173611623	0.646773751	0.62487011	DND1	1	1
GO:1990748	GO:1990748	cellular detoxification	1/75	16/6338	0.173611623	0.646773751	0.62487011	GSTM3	1	1
GO:1903046	GO:1903046	meiotic cell cycle process	2/75	64/6338	0.174975468	0.646773751	0.62487011	PRKAR2A/AKAP1	2	1
GO:0008064	GO:0008064	regulation of actin polymerization or depolymerization	2/75	65/6338	0.179221689	0.646773751	0.62487011	CAPZA3/CAPZB	2	1
GO:0030041	GO:0030041	actin filament polymerization	2/75	65/6338	0.179221689	0.646773751	0.62487011	CAPZA3/CAPZB	2	1
GO:0030832	GO:0030832	regulation of actin filament length	2/75	65/6338	0.179221689	0.646773751	0.62487011	CAPZA3/CAPZB	2	1
GO:0032886	GO:0032886	regulation of microtubule-based process	2/75	65/6338	0.179221689	0.646773751	0.62487011	TPPP2/RCC1	2	1
GO:0044270	GO:0044270	cellular nitrogen compound catabolic process	3/75	124/6338	0.18085223	0.646773751	0.62487011	CARHSP1/PDE4A/DND1	3	1
GO:0046700	GO:0046700	heterocycle catabolic process	3/75	124/6338	0.18085223	0.646773751	0.62487011	CARHSP1/PDE4A/DND1	3	1
GO:0010822	GO:0010822	positive regulation of mitochondrion organization	1/75	17/6338	0.183415344	0.646773751	0.62487011	MLLT11	1	1
GO:0030641	GO:0030641	regulation of cellular pH	1/75	17/6338	0.183415344	0.646773751	0.62487011	CA2	1	1
GO:0035036	GO:0035036	sperm-egg recognition	1/75	17/6338	0.183415344	0.646773751	0.62487011	HSPA1L	1	1
GO:0046461	GO:0046461	neutral lipid catabolic process	1/75	17/6338	0.183415344	0.646773751	0.62487011	LIPE	1	1
GO:0046464	GO:0046464	acylglycerol catabolic process	1/75	17/6338	0.183415344	0.646773751	0.62487011	LIPE	1	1
GO:0051453	GO:0051453	regulation of intracellular pH	1/75	17/6338	0.183415344	0.646773751	0.62487011	CA2	1	1
GO:0060968	GO:0060968	regulation of gene silencing	1/75	17/6338	0.183415344	0.646773751	0.62487011	DND1	1	1
GO:0061077	GO:0061077	chaperone-mediated protein folding	1/75	17/6338	0.183415344	0.646773751	0.62487011	HSPA1L	1	1
GO:0072523	GO:0072523	purine-containing compound catabolic process	1/75	17/6338	0.183415344	0.646773751	0.62487011	PDE4A	1	1
GO:0090342	GO:0090342	regulation of cell aging	1/75	17/6338	0.183415344	0.646773751	0.62487011	TERF2	1	1
GO:0033365	GO:0033365	protein localization to organelle	4/75	190/6338	0.18697096	0.646773751	0.62487011	HSPA1L/EMC9/SRP54/TERF2	4	1
GO:0006302	GO:0006302	double-strand break repair	2/75	67/6338	0.187761656	0.646773751	0.62487011	OTUB2/RNF138	2	1
GO:0045017	GO:0045017	glycerolipid biosynthetic process	2/75	67/6338	0.187761656	0.646773751	0.62487011	LPIN1/CHPT1	2	1
GO:0071824	GO:0071824	protein-DNA complex subunit organization	2/75	67/6338	0.187761656	0.646773751	0.62487011	TNP1/CENPW	2	1
GO:0046486	GO:0046486	glycerolipid metabolic process	3/75	128/6338	0.192810207	0.646773751	0.62487011	LPIN1/CHPT1/LIPE	3	1
GO:0006278	GO:0006278	RNA-dependent DNA biosynthetic process	1/75	18/6338	0.193104294	0.646773751	0.62487011	TERF2	1	1
GO:0006730	GO:0006730	one-carbon metabolic process	1/75	18/6338	0.193104294	0.646773751	0.62487011	CA2	1	1
GO:0006892	GO:0006892	post-Golgi vesicle-mediated transport	1/75	18/6338	0.193104294	0.646773751	0.62487011	RABIF	1	1
GO:0007004	GO:0007004	telomere maintenance via telomerase	1/75	18/6338	0.193104294	0.646773751	0.62487011	TERF2	1	1
GO:0030038	GO:0030038	contractile actin filament bundle assembly	1/75	18/6338	0.193104294	0.646773751	0.62487011	PHACTR1	1	1
GO:0032204	GO:0032204	regulation of telomere maintenance	1/75	18/6338	0.193104294	0.646773751	0.62487011	TERF2	1	1
GO:0043149	GO:0043149	stress fiber assembly	1/75	18/6338	0.193104294	0.646773751	0.62487011	PHACTR1	1	1
GO:0090307	GO:0090307	mitotic spindle assembly	1/75	18/6338	0.193104294	0.646773751	0.62487011	RCC1	1	1
GO:0007015	GO:0007015	actin filament organization	3/75	129/6338	0.195831329	0.646773751	0.62487011	CAPZA3/CAPZB/PHACTR1	3	1
GO:0051052	GO:0051052	regulation of DNA metabolic process	2/75	69/6338	0.196358692	0.646773751	0.62487011	OTUB2/TERF2	2	1
GO:0019439	GO:0019439	aromatic compound catabolic process	3/75	130/6338	0.198864442	0.646773751	0.62487011	CARHSP1/PDE4A/DND1	3	1
GO:0044242	GO:0044242	cellular lipid catabolic process	2/75	70/6338	0.200676323	0.646773751	0.62487011	LPIN1/LIPE	2	1
GO:0006626	GO:0006626	protein targeting to mitochondrion	1/75	19/6338	0.202679797	0.646773751	0.62487011	HSPA1L	1	1
GO:0006885	GO:0006885	regulation of pH	1/75	19/6338	0.202679797	0.646773751	0.62487011	CA2	1	1
GO:0008637	GO:0008637	apoptotic mitochondrial changes	1/75	19/6338	0.202679797	0.646773751	0.62487011	MLLT11	1	1
GO:0009988	GO:0009988	cell-cell recognition	1/75	19/6338	0.202679797	0.646773751	0.62487011	HSPA1L	1	1
GO:0032922	GO:0032922	circadian regulation of gene expression	1/75	19/6338	0.202679797	0.646773751	0.62487011	RBM4B	1	1
GO:0050779	GO:0050779	RNA destabilization	1/75	19/6338	0.202679797	0.646773751	0.62487011	DND1	1	1
GO:0051865	GO:0051865	protein autoubiquitination	1/75	19/6338	0.202679797	0.646773751	0.62487011	RNF19B	1	1
GO:0051881	GO:0051881	regulation of mitochondrial membrane potential	1/75	19/6338	0.202679797	0.646773751	0.62487011	MLLT11	1	1
GO:0061014	GO:0061014	positive regulation of mRNA catabolic process	1/75	19/6338	0.202679797	0.646773751	0.62487011	DND1	1	1
GO:0061157	GO:0061157	mRNA destabilization	1/75	19/6338	0.202679797	0.646773751	0.62487011	DND1	1	1
GO:0070534	GO:0070534	protein K63-linked ubiquitination	1/75	19/6338	0.202679797	0.646773751	0.62487011	OTUB2	1	1
GO:0097237	GO:0097237	cellular response to toxic substance	1/75	19/6338	0.202679797	0.646773751	0.62487011	GSTM3	1	1
GO:1903312	GO:1903312	negative regulation of mRNA metabolic process	1/75	19/6338	0.202679797	0.646773751	0.62487011	DND1	1	1
GO:2000278	GO:2000278	regulation of DNA biosynthetic process	1/75	19/6338	0.202679797	0.646773751	0.62487011	TERF2	1	1
GO:2000779	GO:2000779	regulation of double-strand break repair	1/75	19/6338	0.202679797	0.646773751	0.62487011	OTUB2	1	1
GO:0009895	GO:0009895	negative regulation of catabolic process	2/75	71/6338	0.205005516	0.651300709	0.629243758	TIMP2/DND1	2	1
GO:0071695	GO:0071695	anatomical structure maturation	2/75	72/6338	0.209345405	0.651349516	0.629290912	PRKAR2A/AKAP1	2	1
GO:0032269	GO:0032269	negative regulation of cellular protein metabolic process	4/75	200/6338	0.211367198	0.651349516	0.629290912	PRKAR2A/OTUB2/TIMP2/DND1	4	1
GO:0065002	GO:0065002	intracellular protein transmembrane transport	1/75	20/6338	0.212143164	0.651349516	0.629290912	SRP54	1	1
GO:0071806	GO:0071806	protein transmembrane transport	1/75	20/6338	0.212143164	0.651349516	0.629290912	SRP54	1	1
GO:0098754	GO:0098754	detoxification	1/75	20/6338	0.212143164	0.651349516	0.629290912	GSTM3	1	1
GO:2001252	GO:2001252	positive regulation of chromosome organization	1/75	20/6338	0.212143164	0.651349516	0.629290912	TERF2	1	1
GO:0008154	GO:0008154	actin polymerization or depolymerization	2/75	73/6338	0.213695147	0.651349516	0.629290912	CAPZA3/CAPZB	2	1
GO:0045787	GO:0045787	positive regulation of cell cycle	2/75	73/6338	0.213695147	0.651349516	0.629290912	PRKAR2A/AKAP1	2	1
GO:0051321	GO:0051321	meiotic cell cycle	2/75	73/6338	0.213695147	0.651349516	0.629290912	PRKAR2A/AKAP1	2	1
GO:0048870	GO:0048870	cell motility	7/75	413/6338	0.214999771	0.651349516	0.629290912	TNP1/TPPP2/SMCP/SBDS/PHACTR1/GLUL/PTP4A1	7	1
GO:0051674	GO:0051674	localization of cell	7/75	413/6338	0.214999771	0.651349516	0.629290912	TNP1/TPPP2/SMCP/SBDS/PHACTR1/GLUL/PTP4A1	7	1
GO:0052548	GO:0052548	regulation of endopeptidase activity	2/75	74/6338	0.218053915	0.657164899	0.634909351	NRDC/TIMP2	2	1
GO:0009166	GO:0009166	nucleotide catabolic process	1/75	21/6338	0.22149569	0.657164899	0.634909351	PDE4A	1	1
GO:0021987	GO:0021987	cerebral cortex development	1/75	21/6338	0.22149569	0.657164899	0.634909351	PHACTR1	1	1
GO:0034502	GO:0034502	protein localization to chromosome	1/75	21/6338	0.22149569	0.657164899	0.634909351	TERF2	1	1
GO:0070972	GO:0070972	protein localization to endoplasmic reticulum	1/75	21/6338	0.22149569	0.657164899	0.634909351	SRP54	1	1
GO:1901361	GO:1901361	organic cyclic compound catabolic process	3/75	138/6338	0.22352216	0.65758777	0.635317901	CARHSP1/PDE4A/DND1	3	1
GO:0006310	GO:0006310	DNA recombination	2/75	76/6338	0.22679531	0.65758777	0.635317901	RNF138/TERF2	2	1
GO:0030162	GO:0030162	regulation of proteolysis	3/75	140/6338	0.229784008	0.65758777	0.635317901	TNP1/NRDC/TIMP2	3	1
GO:0010833	GO:0010833	telomere maintenance via telomere lengthening	1/75	22/6338	0.230738657	0.65758777	0.635317901	TERF2	1	1
GO:0030004	GO:0030004	cellular monovalent inorganic cation homeostasis	1/75	22/6338	0.230738657	0.65758777	0.635317901	CA2	1	1
GO:0035195	GO:0035195	gene silencing by miRNA	1/75	22/6338	0.230738657	0.65758777	0.635317901	DND1	1	1
GO:0090398	GO:0090398	cellular senescence	1/75	22/6338	0.230738657	0.65758777	0.635317901	TERF2	1	1
GO:1901607	GO:1901607	alpha-amino acid biosynthetic process	1/75	22/6338	0.230738657	0.65758777	0.635317901	GLUL	1	1
GO:0006401	GO:0006401	RNA catabolic process	2/75	77/6338	0.23117637	0.65758777	0.635317901	CARHSP1/DND1	2	1
GO:0052547	GO:0052547	regulation of peptidase activity	2/75	78/6338	0.235563322	0.65758777	0.635317901	NRDC/TIMP2	2	1
GO:1903311	GO:1903311	regulation of mRNA metabolic process	2/75	78/6338	0.235563322	0.65758777	0.635317901	CARHSP1/DND1	2	1
GO:0051493	GO:0051493	regulation of cytoskeleton organization	3/75	142/6338	0.236079816	0.65758777	0.635317901	CAPZA3/CAPZB/RCC1	3	1
GO:2000145	GO:2000145	regulation of cell motility	4/75	211/6338	0.239195482	0.65758777	0.635317901	TPPP2/PHACTR1/GLUL/PTP4A1	4	1
GO:0010608	GO:0010608	posttranscriptional regulation of gene expression	3/75	143/6338	0.23923969	0.65758777	0.635317901	RBM4B/CARHSP1/DND1	3	1
GO:0001909	GO:0001909	leukocyte mediated cytotoxicity	1/75	23/6338	0.239873331	0.65758777	0.635317901	RNF19B	1	1
GO:0051341	GO:0051341	regulation of oxidoreductase activity	1/75	23/6338	0.239873331	0.65758777	0.635317901	TERF2	1	1
GO:0072655	GO:0072655	establishment of protein localization to mitochondrion	1/75	23/6338	0.239873331	0.65758777	0.635317901	HSPA1L	1	1
GO:0045862	GO:0045862	positive regulation of proteolysis	2/75	79/6338	0.239955426	0.65758777	0.635317901	TNP1/NRDC	2	1
GO:0060271	GO:0060271	cilium assembly	2/75	79/6338	0.239955426	0.65758777	0.635317901	SPATA6/DYNLL2	2	1
GO:0110053	GO:0110053	regulation of actin filament organization	2/75	79/6338	0.239955426	0.65758777	0.635317901	CAPZA3/CAPZB	2	1
GO:0033043	GO:0033043	regulation of organelle organization	5/75	283/6338	0.242773499	0.661892193	0.63947655	CAPZA3/CAPZB/MLLT11/RCC1/TERF2	5	1
GO:0021700	GO:0021700	developmental maturation	2/75	81/6338	0.248752203	0.661892193	0.63947655	PRKAR2A/AKAP1	2	1
GO:0008652	GO:0008652	cellular amino acid biosynthetic process	1/75	24/6338	0.248900964	0.661892193	0.63947655	GLUL	1	1
GO:0016441	GO:0016441	posttranscriptional gene silencing	1/75	24/6338	0.248900964	0.661892193	0.63947655	DND1	1	1
GO:0035194	GO:0035194	post-transcriptional gene silencing by RNA	1/75	24/6338	0.248900964	0.661892193	0.63947655	DND1	1	1
GO:0042255	GO:0042255	ribosome assembly	1/75	24/6338	0.248900964	0.661892193	0.63947655	SBDS	1	1
GO:0046503	GO:0046503	glycerolipid catabolic process	1/75	24/6338	0.248900964	0.661892193	0.63947655	LIPE	1	1
GO:0070585	GO:0070585	protein localization to mitochondrion	1/75	24/6338	0.248900964	0.661892193	0.63947655	HSPA1L	1	1
GO:0051248	GO:0051248	negative regulation of protein metabolic process	4/75	218/6338	0.257349662	0.673151873	0.650354911	PRKAR2A/OTUB2/TIMP2/DND1	4	1
GO:0031397	GO:0031397	negative regulation of protein ubiquitination	1/75	25/6338	0.257822793	0.673151873	0.650354911	OTUB2	1	1
GO:1901292	GO:1901292	nucleoside phosphate catabolic process	1/75	25/6338	0.257822793	0.673151873	0.650354911	PDE4A	1	1
GO:1990830	GO:1990830	cellular response to leukemia inhibitory factor	1/75	25/6338	0.257822793	0.673151873	0.650354911	RNF138	1	1
GO:2001021	GO:2001021	negative regulation of response to DNA damage stimulus	1/75	25/6338	0.257822793	0.673151873	0.650354911	OTUB2	1	1
GO:0048193	GO:0048193	Golgi vesicle transport	2/75	85/6338	0.26637673	0.676493108	0.653582991	RABIF/BNIP1	2	1
GO:0000018	GO:0000018	regulation of DNA recombination	1/75	26/6338	0.266640041	0.676493108	0.653582991	TERF2	1	1
GO:0008286	GO:0008286	insulin receptor signaling pathway	1/75	26/6338	0.266640041	0.676493108	0.653582991	IRS1	1	1
GO:0040029	GO:0040029	regulation of gene expression, epigenetic	1/75	26/6338	0.266640041	0.676493108	0.653582991	EIF1	1	1
GO:0042177	GO:0042177	negative regulation of protein catabolic process	1/75	26/6338	0.266640041	0.676493108	0.653582991	TIMP2	1	1
GO:0042752	GO:0042752	regulation of circadian rhythm	1/75	26/6338	0.266640041	0.676493108	0.653582991	RBM4B	1	1
GO:0071901	GO:0071901	negative regulation of protein serine/threonine kinase activity	1/75	26/6338	0.266640041	0.676493108	0.653582991	PRKAR2A	1	1
GO:1990823	GO:1990823	response to leukemia inhibitory factor	1/75	26/6338	0.266640041	0.676493108	0.653582991	RNF138	1	1
GO:0040012	GO:0040012	regulation of locomotion	4/75	222/6338	0.267852883	0.677177359	0.654244069	TPPP2/PHACTR1/GLUL/PTP4A1	4	1
GO:0051270	GO:0051270	regulation of cellular component movement	4/75	224/6338	0.273135639	0.681738324	0.658650572	TPPP2/PHACTR1/GLUL/PTP4A1	4	1
GO:0044782	GO:0044782	cilium organization	2/75	87/6338	0.275193993	0.681738324	0.658650572	SPATA6/DYNLL2	2	1
GO:0001824	GO:0001824	blastocyst development	1/75	27/6338	0.275353919	0.681738324	0.658650572	SBDS	1	1
GO:0034620	GO:0034620	cellular response to unfolded protein	1/75	27/6338	0.275353919	0.681738324	0.658650572	HSPA1L	1	1
GO:0051225	GO:0051225	spindle assembly	1/75	27/6338	0.275353919	0.681738324	0.658650572	RCC1	1	1
GO:2001251	GO:2001251	negative regulation of chromosome organization	1/75	27/6338	0.275353919	0.681738324	0.658650572	TERF2	1	1
GO:0051336	GO:0051336	regulation of hydrolase activity	4/75	227/6338	0.28109516	0.688808502	0.665481312	CCPG1/NRDC/TIMP2/TERF2	4	1
GO:0006282	GO:0006282	regulation of DNA repair	1/75	28/6338	0.283965622	0.688808502	0.665481312	OTUB2	1	1
GO:0031532	GO:0031532	actin cytoskeleton reorganization	1/75	28/6338	0.283965622	0.688808502	0.665481312	PHACTR1	1	1
GO:0048813	GO:0048813	dendrite morphogenesis	1/75	28/6338	0.283965622	0.688808502	0.665481312	PHACTR1	1	1
GO:0120254	GO:0120254	olefinic compound metabolic process	1/75	28/6338	0.283965622	0.688808502	0.665481312	GPX4	1	1
GO:1903313	GO:1903313	positive regulation of mRNA metabolic process	1/75	28/6338	0.283965622	0.688808502	0.665481312	DND1	1	1
GO:0006612	GO:0006612	protein targeting to membrane	1/75	29/6338	0.292476332	0.689577454	0.666224223	SRP54	1	1
GO:0006749	GO:0006749	glutathione metabolic process	1/75	29/6338	0.292476332	0.689577454	0.666224223	GSTM3	1	1
GO:0009062	GO:0009062	fatty acid catabolic process	1/75	29/6338	0.292476332	0.689577454	0.666224223	LPIN1	1	1
GO:0034763	GO:0034763	negative regulation of transmembrane transport	1/75	29/6338	0.292476332	0.689577454	0.666224223	OAZ3	1	1
GO:0051017	GO:0051017	actin filament bundle assembly	1/75	29/6338	0.292476332	0.689577454	0.666224223	PHACTR1	1	1
GO:0140053	GO:0140053	mitochondrial gene expression	1/75	29/6338	0.292476332	0.689577454	0.666224223	TFAM	1	1
GO:1903321	GO:1903321	negative regulation of protein modification by small protein conjugation or removal	1/75	29/6338	0.292476332	0.689577454	0.666224223	OTUB2	1	1
GO:0031331	GO:0031331	positive regulation of cellular catabolic process	2/75	91/6338	0.292814053	0.689577454	0.666224223	NRDC/DND1	2	1
GO:0006281	GO:0006281	DNA repair	3/75	160/6338	0.293878222	0.689577454	0.666224223	TNP1/OTUB2/RNF138	3	1
GO:0010564	GO:0010564	regulation of cell cycle process	3/75	161/6338	0.297130338	0.689577454	0.666224223	PRKAR2A/RCC1/AKAP1	3	1
GO:0006325	GO:0006325	chromatin organization	2/75	92/6338	0.297212708	0.689577454	0.666224223	TNP1/GPX4	2	1
GO:1903827	GO:1903827	regulation of cellular protein localization	2/75	92/6338	0.297212708	0.689577454	0.666224223	OAZ3/HSPA1L	2	1
GO:0006518	GO:0006518	peptide metabolic process	5/75	308/6338	0.299885476	0.689577454	0.666224223	MRRF/GSTM3/RBM4B/EIF4H/DND1	5	1
GO:0051129	GO:0051129	negative regulation of cellular component organization	3/75	162/6338	0.300384977	0.689577454	0.666224223	CAPZA3/CAPZB/TERF2	3	1
GO:0006690	GO:0006690	icosanoid metabolic process	1/75	30/6338	0.300887217	0.689577454	0.666224223	GPX4	1	1
GO:0009064	GO:0009064	glutamine family amino acid metabolic process	1/75	30/6338	0.300887217	0.689577454	0.666224223	GLUL	1	1
GO:0010970	GO:0010970	transport along microtubule	1/75	30/6338	0.300887217	0.689577454	0.666224223	TERF2	1	1
GO:0040011	GO:0040011	locomotion	7/75	461/6338	0.302981118	0.689577454	0.666224223	TNP1/TPPP2/SMCP/SBDS/PHACTR1/GLUL/PTP4A1	7	1
GO:0007059	GO:0007059	chromosome segregation	2/75	94/6338	0.305998584	0.689577454	0.666224223	RCC1/CENPW	2	1
GO:0002244	GO:0002244	hematopoietic progenitor cell differentiation	1/75	31/6338	0.309199433	0.689577454	0.666224223	SBDS	1	1
GO:0006413	GO:0006413	translational initiation	1/75	31/6338	0.309199433	0.689577454	0.666224223	EIF4H	1	1
GO:0007088	GO:0007088	regulation of mitotic nuclear division	1/75	31/6338	0.309199433	0.689577454	0.666224223	RCC1	1	1
GO:0010821	GO:0010821	regulation of mitochondrion organization	1/75	31/6338	0.309199433	0.689577454	0.666224223	MLLT11	1	1
GO:0033559	GO:0033559	unsaturated fatty acid metabolic process	1/75	31/6338	0.309199433	0.689577454	0.666224223	GPX4	1	1
GO:0061572	GO:0061572	actin filament bundle organization	1/75	31/6338	0.309199433	0.689577454	0.666224223	PHACTR1	1	1
GO:0034622	GO:0034622	cellular protein-containing complex assembly	5/75	312/6338	0.309253399	0.689577454	0.666224223	TPPP2/CAPZA3/CAPZB/EIF4H/CENPW	5	1
GO:0044265	GO:0044265	cellular macromolecule catabolic process	5/75	313/6338	0.311602783	0.690190761	0.66681676	PSMA6/SPATA18/UBQLNL/CARHSP1/DND1	5	1
GO:0006629	GO:0006629	lipid metabolic process	7/75	466/6338	0.312620636	0.690190761	0.66681676	GPX4/FAR1/PLCZ1/LPIN1/CHPT1/PLBD1/LIPE	7	1
GO:0051726	GO:0051726	regulation of cell cycle	4/75	240/6338	0.315980894	0.690190761	0.66681676	TRIM36/PRKAR2A/RCC1/AKAP1	4	1
GO:0006986	GO:0006986	response to unfolded protein	1/75	32/6338	0.317414122	0.690190761	0.66681676	HSPA1L	1	1
GO:0009636	GO:0009636	response to toxic substance	1/75	32/6338	0.317414122	0.690190761	0.66681676	GSTM3	1	1
GO:0035967	GO:0035967	cellular response to topologically incorrect protein	1/75	32/6338	0.317414122	0.690190761	0.66681676	HSPA1L	1	1
GO:0055067	GO:0055067	monovalent inorganic cation homeostasis	1/75	32/6338	0.317414122	0.690190761	0.66681676	CA2	1	1
GO:0006508	GO:0006508	proteolysis	6/75	392/6338	0.318382283	0.690190761	0.66681676	TNP1/PSMA6/UBQLNL/OTUB2/NRDC/TIMP2	6	1
GO:0032956	GO:0032956	regulation of actin cytoskeleton organization	2/75	97/6338	0.319141132	0.690190761	0.66681676	CAPZA3/CAPZB	2	1
GO:0051223	GO:0051223	regulation of protein transport	2/75	97/6338	0.319141132	0.690190761	0.66681676	OAZ3/HSPA1L	2	1
GO:0001764	GO:0001764	neuron migration	1/75	33/6338	0.325532412	0.69353407	0.670046844	PHACTR1	1	1
GO:0001906	GO:0001906	cell killing	1/75	33/6338	0.325532412	0.69353407	0.670046844	RNF19B	1	1
GO:0010466	GO:0010466	negative regulation of peptidase activity	1/75	33/6338	0.325532412	0.69353407	0.670046844	TIMP2	1	1
GO:0010951	GO:0010951	negative regulation of endopeptidase activity	1/75	33/6338	0.325532412	0.69353407	0.670046844	TIMP2	1	1
GO:0021543	GO:0021543	pallium development	1/75	33/6338	0.325532412	0.69353407	0.670046844	PHACTR1	1	1
GO:0009725	GO:0009725	response to hormone	3/75	170/6338	0.326482612	0.69353407	0.670046844	GSTM3/TIMP2/IRS1	3	1
GO:0001701	GO:0001701	in utero embryonic development	2/75	100/6338	0.332228542	0.694182007	0.670672837	SBDS/TERF2	2	1
GO:0000082	GO:0000082	G1/S transition of mitotic cell cycle	1/75	34/6338	0.333555421	0.694182007	0.670672837	RCC1	1	1
GO:0000723	GO:0000723	telomere maintenance	1/75	34/6338	0.333555421	0.694182007	0.670672837	TERF2	1	1
GO:0008037	GO:0008037	cell recognition	1/75	34/6338	0.333555421	0.694182007	0.670672837	HSPA1L	1	1
GO:0032200	GO:0032200	telomere organization	1/75	34/6338	0.333555421	0.694182007	0.670672837	TERF2	1	1
GO:0072329	GO:0072329	monocarboxylic acid catabolic process	1/75	34/6338	0.333555421	0.694182007	0.670672837	LPIN1	1	1
GO:0090174	GO:0090174	organelle membrane fusion	1/75	34/6338	0.333555421	0.694182007	0.670672837	BNIP1	1	1
GO:0006412	GO:0006412	translation	4/75	247/6338	0.334950598	0.695070895	0.671531622	MRRF/RBM4B/EIF4H/DND1	4	1
GO:0006259	GO:0006259	DNA metabolic process	4/75	249/6338	0.340384737	0.696550262	0.672960889	TNP1/OTUB2/RNF138/TERF2	4	1
GO:0070201	GO:0070201	regulation of establishment of protein localization	2/75	102/6338	0.340916784	0.696550262	0.672960889	OAZ3/HSPA1L	2	1
GO:0002040	GO:0002040	sprouting angiogenesis	1/75	35/6338	0.341484251	0.696550262	0.672960889	GLUL	1	1
GO:0007569	GO:0007569	cell aging	1/75	35/6338	0.341484251	0.696550262	0.672960889	TERF2	1	1
GO:0031047	GO:0031047	gene silencing by RNA	1/75	35/6338	0.341484251	0.696550262	0.672960889	DND1	1	1
GO:0099111	GO:0099111	microtubule-based transport	1/75	35/6338	0.341484251	0.696550262	0.672960889	TERF2	1	1
GO:0032970	GO:0032970	regulation of actin filament-based process	2/75	103/6338	0.345248607	0.702233711	0.678451863	CAPZA3/CAPZB	2	1
GO:0030705	GO:0030705	cytoskeleton-dependent intracellular transport	1/75	36/6338	0.349319993	0.703060139	0.679250303	TERF2	1	1
GO:0071897	GO:0071897	DNA biosynthetic process	1/75	36/6338	0.349319993	0.703060139	0.679250303	TERF2	1	1
GO:0006417	GO:0006417	regulation of translation	2/75	104/6338	0.349571685	0.703060139	0.679250303	RBM4B/DND1	2	1
GO:0072594	GO:0072594	establishment of protein localization to organelle	2/75	104/6338	0.349571685	0.703060139	0.679250303	HSPA1L/SRP54	2	1
GO:0033554	GO:0033554	cellular response to stress	7/75	487/6338	0.353719663	0.707972723	0.683996517	TNP1/GSTM3/SPATA18/HSPA1L/OTUB2/RNF138/TERF2	7	1
GO:0043043	GO:0043043	peptide biosynthetic process	4/75	254/6338	0.353986362	0.707972723	0.683996517	MRRF/RBM4B/EIF4H/DND1	4	1
GO:0006497	GO:0006497	protein lipidation	1/75	37/6338	0.357063725	0.710171065	0.68612041	GLUL	1	1
GO:0031056	GO:0031056	regulation of histone modification	1/75	37/6338	0.357063725	0.710171065	0.68612041	OTUB2	1	1
GO:0035966	GO:0035966	response to topologically incorrect protein	1/75	38/6338	0.364716514	0.723388002	0.698889742	HSPA1L	1	1
GO:0032535	GO:0032535	regulation of cellular component size	2/75	108/6338	0.366768747	0.724381078	0.699849187	CAPZA3/CAPZB	2	1
GO:1902903	GO:1902903	regulation of supramolecular fiber organization	2/75	109/6338	0.371042342	0.724381078	0.699849187	CAPZA3/CAPZB	2	1
GO:0000724	GO:0000724	double-strand break repair via homologous recombination	1/75	39/6338	0.372279412	0.724381078	0.699849187	RNF138	1	1
GO:0000725	GO:0000725	recombinational repair	1/75	39/6338	0.372279412	0.724381078	0.699849187	RNF138	1	1
GO:0010594	GO:0010594	regulation of endothelial cell migration	1/75	39/6338	0.372279412	0.724381078	0.699849187	GLUL	1	1
GO:0044843	GO:0044843	cell cycle G1/S phase transition	1/75	39/6338	0.372279412	0.724381078	0.699849187	RCC1	1	1
GO:1902115	GO:1902115	regulation of organelle assembly	1/75	39/6338	0.372279412	0.724381078	0.699849187	RCC1	1	1
GO:0031400	GO:0031400	negative regulation of protein modification process	2/75	111/6338	0.379556262	0.725167516	0.700608992	PRKAR2A/OTUB2	2	1
GO:0006470	GO:0006470	protein dephosphorylation	1/75	40/6338	0.379753463	0.725167516	0.700608992	PPP2R2B	1	1
GO:0030282	GO:0030282	bone mineralization	1/75	40/6338	0.379753463	0.725167516	0.700608992	SBDS	1	1
GO:0042158	GO:0042158	lipoprotein biosynthetic process	1/75	40/6338	0.379753463	0.725167516	0.700608992	GLUL	1	1
GO:0044706	GO:0044706	multi-multicellular organism process	1/75	40/6338	0.379753463	0.725167516	0.700608992	TNP2	1	1
GO:0051054	GO:0051054	positive regulation of DNA metabolic process	1/75	40/6338	0.379753463	0.725167516	0.700608992	TERF2	1	1
GO:0070507	GO:0070507	regulation of microtubule cytoskeleton organization	1/75	40/6338	0.379753463	0.725167516	0.700608992	RCC1	1	1
GO:0006333	GO:0006333	chromatin assembly or disassembly	1/75	41/6338	0.387139695	0.735360584	0.710456861	TNP1	1	1
GO:0017148	GO:0017148	negative regulation of translation	1/75	41/6338	0.387139695	0.735360584	0.710456861	DND1	1	1
GO:0016579	GO:0016579	protein deubiquitination	1/75	42/6338	0.394439127	0.741174727	0.716074102	OTUB2	1	1
GO:0048284	GO:0048284	organelle fusion	1/75	42/6338	0.394439127	0.741174727	0.716074102	BNIP1	1	1
GO:0006631	GO:0006631	fatty acid metabolic process	2/75	115/6338	0.396441888	0.741174727	0.716074102	GPX4/LPIN1	2	1
GO:0044092	GO:0044092	negative regulation of molecular function	3/75	192/6338	0.39801612	0.741174727	0.716074102	PRKAR2A/TIMP2/TERF2	3	1
GO:0008203	GO:0008203	cholesterol metabolic process	1/75	43/6338	0.401652765	0.741174727	0.716074102	LIPE	1	1
GO:0016358	GO:0016358	dendrite development	1/75	43/6338	0.401652765	0.741174727	0.716074102	PHACTR1	1	1
GO:0034728	GO:0034728	nucleosome organization	1/75	43/6338	0.401652765	0.741174727	0.716074102	TNP1	1	1
GO:0048015	GO:0048015	phosphatidylinositol-mediated signaling	1/75	43/6338	0.401652765	0.741174727	0.716074102	PLCZ1	1	1
GO:0034613	GO:0034613	cellular protein localization	6/75	431/6338	0.402204934	0.741174727	0.716074102	OAZ3/HSPA1L/EMC9/SRP54/AKAP1/TERF2	6	1
GO:0030334	GO:0030334	regulation of cell migration	3/75	194/6338	0.404448353	0.741174727	0.716074102	PHACTR1/GLUL/PTP4A1	3	1
GO:0010638	GO:0010638	positive regulation of organelle organization	2/75	117/6338	0.404808698	0.741174727	0.716074102	MLLT11/TERF2	2	1
GO:0070727	GO:0070727	cellular macromolecule localization	6/75	433/6338	0.406529578	0.741174727	0.716074102	OAZ3/HSPA1L/EMC9/SRP54/AKAP1/TERF2	6	1
GO:0002181	GO:0002181	cytoplasmic translation	1/75	44/6338	0.408781604	0.741174727	0.716074102	EIF4H	1	1
GO:0016458	GO:0016458	gene silencing	1/75	44/6338	0.408781604	0.741174727	0.716074102	DND1	1	1
GO:0031032	GO:0031032	actomyosin structure organization	1/75	44/6338	0.408781604	0.741174727	0.716074102	PHACTR1	1	1
GO:0032273	GO:0032273	positive regulation of protein polymerization	1/75	44/6338	0.408781604	0.741174727	0.716074102	TPPP2	1	1
GO:0048017	GO:0048017	inositol lipid-mediated signaling	1/75	44/6338	0.408781604	0.741174727	0.716074102	PLCZ1	1	1
GO:1903829	GO:1903829	positive regulation of cellular protein localization	1/75	44/6338	0.408781604	0.741174727	0.716074102	HSPA1L	1	1
GO:0051783	GO:0051783	regulation of nuclear division	1/75	45/6338	0.415826628	0.750159595	0.724754689	RCC1	1	1
GO:1902652	GO:1902652	secondary alcohol metabolic process	1/75	45/6338	0.415826628	0.750159595	0.724754689	LIPE	1	1
GO:0034248	GO:0034248	regulation of cellular amide metabolic process	2/75	120/6338	0.417257551	0.75085444	0.725426002	RBM4B/DND1	2	1
GO:0016125	GO:0016125	sterol metabolic process	1/75	46/6338	0.422788809	0.75613338	0.730526165	LIPE	1	1
GO:0032869	GO:0032869	cellular response to insulin stimulus	1/75	46/6338	0.422788809	0.75613338	0.730526165	IRS1	1	1
GO:0120031	GO:0120031	plasma membrane bounded cell projection assembly	2/75	122/6338	0.42548618	0.75613338	0.730526165	SPATA6/DYNLL2	2	1
GO:0022402	GO:0022402	cell cycle process	4/75	281/6338	0.427202745	0.75613338	0.730526165	SBDS/PRKAR2A/RCC1/AKAP1	4	1
GO:0006469	GO:0006469	negative regulation of protein kinase activity	1/75	47/6338	0.429669107	0.75613338	0.730526165	PRKAR2A	1	1
GO:0007568	GO:0007568	aging	1/75	47/6338	0.429669107	0.75613338	0.730526165	TERF2	1	1
GO:0034249	GO:0034249	negative regulation of cellular amide metabolic process	1/75	47/6338	0.429669107	0.75613338	0.730526165	DND1	1	1
GO:0043542	GO:0043542	endothelial cell migration	1/75	47/6338	0.429669107	0.75613338	0.730526165	GLUL	1	1
GO:0061025	GO:0061025	membrane fusion	1/75	47/6338	0.429669107	0.75613338	0.730526165	BNIP1	1	1
GO:0030036	GO:0030036	actin cytoskeleton organization	3/75	204/6338	0.436308395	0.757305571	0.731658659	CAPZA3/CAPZB/PHACTR1	3	1
GO:0046434	GO:0046434	organophosphate catabolic process	1/75	48/6338	0.436468474	0.757305571	0.731658659	PDE4A	1	1
GO:0060348	GO:0060348	bone development	1/75	48/6338	0.436468474	0.757305571	0.731658659	SBDS	1	1
GO:0070646	GO:0070646	protein modification by small protein removal	1/75	48/6338	0.436468474	0.757305571	0.731658659	OTUB2	1	1
GO:0007264	GO:0007264	small GTPase mediated signal transduction	2/75	125/6338	0.437718401	0.757305571	0.731658659	RCC1/RABIF	2	1
GO:0030031	GO:0030031	cell projection assembly	2/75	125/6338	0.437718401	0.757305571	0.731658659	SPATA6/DYNLL2	2	1
GO:0072657	GO:0072657	protein localization to membrane	2/75	125/6338	0.437718401	0.757305571	0.731658659	EMC9/SRP54	2	1
GO:0010256	GO:0010256	endomembrane system organization	2/75	126/6338	0.441765387	0.762470067	0.736648254	EMC9/BNIP1	2	1
GO:0045861	GO:0045861	negative regulation of proteolysis	1/75	49/6338	0.443187848	0.763090828	0.737247992	TIMP2	1	1
GO:0007623	GO:0007623	circadian rhythm	1/75	50/6338	0.449828159	0.772671335	0.746504046	RBM4B	1	1
GO:0008033	GO:0008033	tRNA processing	1/75	51/6338	0.456390323	0.774676718	0.748441515	POP4	1	1
GO:0021537	GO:0021537	telencephalon development	1/75	51/6338	0.456390323	0.774676718	0.748441515	PHACTR1	1	1
GO:0031214	GO:0031214	biomineral tissue development	1/75	51/6338	0.456390323	0.774676718	0.748441515	SBDS	1	1
GO:0033044	GO:0033044	regulation of chromosome organization	1/75	51/6338	0.456390323	0.774676718	0.748441515	TERF2	1	1
GO:0110148	GO:0110148	biomineralization	1/75	51/6338	0.456390323	0.774676718	0.748441515	SBDS	1	1
GO:0097435	GO:0097435	supramolecular fiber organization	3/75	211/6338	0.458252825	0.776003604	0.749723465	CAPZA3/CAPZB/PHACTR1	3	1
GO:0033673	GO:0033673	negative regulation of kinase activity	1/75	52/6338	0.462875248	0.78015124	0.753730636	PRKAR2A	1	1
GO:0042157	GO:0042157	lipoprotein metabolic process	1/75	52/6338	0.462875248	0.78015124	0.753730636	GLUL	1	1
GO:0031396	GO:0031396	regulation of protein ubiquitination	1/75	53/6338	0.469283832	0.788059514	0.761371089	OTUB2	1	1
GO:0045934	GO:0045934	negative regulation of nucleobase-containing compound metabolic process	4/75	297/6338	0.469762496	0.788059514	0.761371089	TNP1/OTUB2/TERF2/DND1	4	1
GO:0006914	GO:0006914	autophagy	2/75	134/6338	0.473564997	0.790743414	0.763964095	SPATA18/FUNDC2	2	1
GO:0061919	GO:0061919	process utilizing autophagic mechanism	2/75	134/6338	0.473564997	0.790743414	0.763964095	SPATA18/FUNDC2	2	1
GO:0010632	GO:0010632	regulation of epithelial cell migration	1/75	55/6338	0.48187551	0.798239932	0.771206736	GLUL	1	1
GO:1901136	GO:1901136	carbohydrate derivative catabolic process	1/75	55/6338	0.48187551	0.798239932	0.771206736	PDE4A	1	1
GO:2001020	GO:2001020	regulation of response to DNA damage stimulus	1/75	55/6338	0.48187551	0.798239932	0.771206736	OTUB2	1	1
GO:0043933	GO:0043933	protein-containing complex subunit organization	6/75	470/6338	0.485815942	0.798239932	0.771206736	TNP1/TPPP2/CAPZA3/CAPZB/EIF4H/CENPW	6	1
GO:0016071	GO:0016071	mRNA metabolic process	3/75	220/6338	0.485947228	0.798239932	0.771206736	RBM4B/CARHSP1/DND1	3	1
GO:0043604	GO:0043604	amide biosynthetic process	4/75	304/6338	0.48805161	0.798239932	0.771206736	MRRF/RBM4B/EIF4H/DND1	4	1
GO:0002573	GO:0002573	myeloid leukocyte differentiation	1/75	56/6338	0.488060348	0.798239932	0.771206736	SRP54	1	1
GO:0046474	GO:0046474	glycerophospholipid biosynthetic process	1/75	56/6338	0.488060348	0.798239932	0.771206736	CHPT1	1	1
GO:0097191	GO:0097191	extrinsic apoptotic signaling pathway	1/75	56/6338	0.488060348	0.798239932	0.771206736	MLLT11	1	1
GO:0030029	GO:0030029	actin filament-based process	3/75	222/6338	0.492013976	0.802291467	0.775121062	CAPZA3/CAPZB/PHACTR1	3	1
GO:0000209	GO:0000209	protein polyubiquitination	1/75	57/6338	0.494172331	0.802291467	0.775121062	OTUB2	1	1
GO:0051348	GO:0051348	negative regulation of transferase activity	1/75	57/6338	0.494172331	0.802291467	0.775121062	PRKAR2A	1	1
GO:0060341	GO:0060341	regulation of cellular localization	2/75	140/6338	0.496706641	0.802291467	0.775121062	OAZ3/HSPA1L	2	1
GO:0009416	GO:0009416	response to light stimulus	1/75	58/6338	0.500212304	0.802291467	0.775121062	RBM4B	1	1
GO:0065004	GO:0065004	protein-DNA complex assembly	1/75	58/6338	0.500212304	0.802291467	0.775121062	CENPW	1	1
GO:1903320	GO:1903320	regulation of protein modification by small protein conjugation or removal	1/75	58/6338	0.500212304	0.802291467	0.775121062	OTUB2	1	1
GO:0080135	GO:0080135	regulation of cellular response to stress	2/75	141/6338	0.50050202	0.802291467	0.775121062	OTUB2/TERF2	2	1
GO:0044257	GO:0044257	cellular protein catabolic process	3/75	226/6338	0.504045281	0.802291467	0.775121062	PSMA6/SPATA18/UBQLNL	3	1
GO:0050801	GO:0050801	ion homeostasis	3/75	226/6338	0.504045281	0.802291467	0.775121062	CA2/MLLT11/PLCZ1	3	1
GO:0051668	GO:0051668	localization within membrane	2/75	142/6338	0.50427948	0.802291467	0.775121062	EMC9/SRP54	2	1
GO:0006338	GO:0006338	chromatin remodeling	1/75	59/6338	0.506181106	0.802291467	0.775121062	TNP1	1	1
GO:0006839	GO:0006839	mitochondrial transport	1/75	59/6338	0.506181106	0.802291467	0.775121062	HSPA1L	1	1
GO:0032868	GO:0032868	response to insulin	1/75	59/6338	0.506181106	0.802291467	0.775121062	IRS1	1	1
GO:0045935	GO:0045935	positive regulation of nucleobase-containing compound metabolic process	5/75	397/6338	0.509896057	0.804536383	0.777289953	MLLT11/TFAM/FHL5/TERF2/DND1	5	1
GO:0051172	GO:0051172	negative regulation of nitrogen compound metabolic process	6/75	482/6338	0.510959109	0.804536383	0.777289953	TNP1/PRKAR2A/OTUB2/TIMP2/TERF2/DND1	6	1
GO:0034470	GO:0034470	ncRNA processing	2/75	144/6338	0.511780202	0.804536383	0.777289953	SBDS/POP4	2	1
GO:0097193	GO:0097193	intrinsic apoptotic signaling pathway	1/75	60/6338	0.512079564	0.804536383	0.777289953	MLLT11	1	1
GO:0016485	GO:0016485	protein processing	1/75	61/6338	0.517908496	0.811917686	0.78442128	TNP1	1	1
GO:0043603	GO:0043603	cellular amide metabolic process	5/75	402/6338	0.521227092	0.815339983	0.787727678	MRRF/GSTM3/RBM4B/EIF4H/DND1	5	1
GO:0071375	GO:0071375	cellular response to peptide hormone stimulus	1/75	62/6338	0.52366871	0.81729836	0.789619732	IRS1	1	1
GO:0051130	GO:0051130	positive regulation of cellular component organization	3/75	233/6338	0.524755632	0.81729836	0.789619732	TPPP2/MLLT11/TERF2	3	1
GO:0030595	GO:0030595	leukocyte chemotaxis	1/75	64/6338	0.534986173	0.829632985	0.801536633	SBDS	1	1
GO:0031334	GO:0031334	positive regulation of protein-containing complex assembly	1/75	64/6338	0.534986173	0.829632985	0.801536633	TPPP2	1	1
GO:0043543	GO:0043543	protein acylation	1/75	65/6338	0.540544993	0.836446778	0.808119669	GLUL	1	1
GO:1901605	GO:1901605	alpha-amino acid metabolic process	1/75	66/6338	0.546038238	0.84313001	0.814576567	GLUL	1	1
GO:0065003	GO:0065003	protein-containing complex assembly	5/75	415/6338	0.550180389	0.847702831	0.818994525	TPPP2/CAPZA3/CAPZB/EIF4H/CENPW	5	1
GO:0010631	GO:0010631	epithelial cell migration	1/75	68/6338	0.556831046	0.854283528	0.825352361	GLUL	1	1
GO:0090132	GO:0090132	epithelium migration	1/75	68/6338	0.556831046	0.854283528	0.825352361	GLUL	1	1
GO:0006886	GO:0006886	intracellular protein transport	3/75	246/6338	0.561964964	0.854371884	0.825437724	OAZ3/HSPA1L/SRP54	3	1
GO:0010629	GO:0010629	negative regulation of gene expression	3/75	246/6338	0.561964964	0.854371884	0.825437724	CARHSP1/TERF2/DND1	3	1
GO:0044255	GO:0044255	cellular lipid metabolic process	4/75	334/6338	0.563361108	0.854371884	0.825437724	GPX4/LPIN1/CHPT1/LIPE	4	1
GO:0022613	GO:0022613	ribonucleoprotein complex biogenesis	2/75	159/6338	0.565664915	0.854371884	0.825437724	SBDS/EIF4H	2	1
GO:0032880	GO:0032880	regulation of protein localization	2/75	159/6338	0.565664915	0.854371884	0.825437724	OAZ3/HSPA1L	2	1
GO:0090066	GO:0090066	regulation of anatomical structure size	2/75	159/6338	0.565664915	0.854371884	0.825437724	CAPZA3/CAPZB	2	1
GO:0001933	GO:0001933	negative regulation of protein phosphorylation	1/75	70/6338	0.5673706	0.854371884	0.825437724	PRKAR2A	1	1
GO:0006457	GO:0006457	protein folding	1/75	70/6338	0.5673706	0.854371884	0.825437724	HSPA1L	1	1
GO:0050790	GO:0050790	regulation of catalytic activity	5/75	423/6338	0.567598034	0.854371884	0.825437724	CCPG1/PRKAR2A/NRDC/TIMP2/TERF2	5	1
GO:0002449	GO:0002449	lymphocyte mediated immunity	1/75	71/6338	0.572547244	0.854654722	0.825710984	RNF19B	1	1
GO:0022618	GO:0022618	ribonucleoprotein complex assembly	1/75	71/6338	0.572547244	0.854654722	0.825710984	EIF4H	1	1
GO:0051098	GO:0051098	regulation of binding	1/75	71/6338	0.572547244	0.854654722	0.825710984	CCPG1	1	1
GO:0090130	GO:0090130	tissue migration	1/75	71/6338	0.572547244	0.854654722	0.825710984	GLUL	1	1
GO:0006575	GO:0006575	cellular modified amino acid metabolic process	1/75	73/6338	0.582717869	0.864445103	0.835169803	GSTM3	1	1
GO:0016054	GO:0016054	organic acid catabolic process	1/75	73/6338	0.582717869	0.864445103	0.835169803	LPIN1	1	1
GO:0046395	GO:0046395	carboxylic acid catabolic process	1/75	73/6338	0.582717869	0.864445103	0.835169803	LPIN1	1	1
GO:0045765	GO:0045765	regulation of angiogenesis	1/75	74/6338	0.587713265	0.864709272	0.835425026	GLUL	1	1
GO:0071826	GO:0071826	ribonucleoprotein complex subunit organization	1/75	74/6338	0.587713265	0.864709272	0.835425026	EIF4H	1	1
GO:0140014	GO:0140014	mitotic nuclear division	1/75	74/6338	0.587713265	0.864709272	0.835425026	RCC1	1	1
GO:1901653	GO:1901653	cellular response to peptide	1/75	74/6338	0.587713265	0.864709272	0.835425026	IRS1	1	1
GO:1903047	GO:1903047	mitotic cell cycle process	2/75	166/6338	0.589341628	0.865331879	0.836026548	SBDS/RCC1	2	1
GO:0006399	GO:0006399	tRNA metabolic process	1/75	75/6338	0.592649649	0.868413159	0.839003477	POP4	1	1
GO:0045184	GO:0045184	establishment of protein localization	5/75	437/6338	0.597269104	0.872001816	0.8424706	OAZ3/HSPA1L/EMC9/SRP54/RABIF	5	1
GO:1901342	GO:1901342	regulation of vasculature development	1/75	76/6338	0.597527707	0.872001816	0.8424706	GLUL	1	1
GO:0061024	GO:0061024	membrane organization	2/75	170/6338	0.602444675	0.87739407	0.847680241	EMC9/BNIP1	2	1
GO:0008654	GO:0008654	phospholipid biosynthetic process	1/75	78/6338	0.607111558	0.880618381	0.850795357	CHPT1	1	1
GO:0051604	GO:0051604	protein maturation	1/75	78/6338	0.607111558	0.880618381	0.850795357	TNP1	1	1
GO:0043009	GO:0043009	chordate embryonic development	2/75	172/6338	0.608879576	0.880954863	0.851120444	SBDS/TERF2	2	1
GO:0016311	GO:0016311	dephosphorylation	1/75	79/6338	0.611818688	0.880954863	0.851120444	PPP2R2B	1	1
GO:0032787	GO:0032787	monocarboxylic acid metabolic process	2/75	173/6338	0.612067865	0.880954863	0.851120444	GPX4/LPIN1	2	1
GO:0007517	GO:0007517	muscle organ development	1/75	80/6338	0.616470165	0.880954863	0.851120444	FHL1	1	1
GO:0043434	GO:0043434	response to peptide hormone	1/75	80/6338	0.616470165	0.880954863	0.851120444	IRS1	1	1
GO:0048511	GO:0048511	rhythmic process	1/75	80/6338	0.616470165	0.880954863	0.851120444	RBM4B	1	1
GO:0071900	GO:0071900	regulation of protein serine/threonine kinase activity	1/75	80/6338	0.616470165	0.880954863	0.851120444	PRKAR2A	1	1
GO:0009792	GO:0009792	embryo development ending in birth or egg hatching	2/75	175/6338	0.618386144	0.880954863	0.851120444	SBDS/TERF2	2	1
GO:0034660	GO:0034660	ncRNA metabolic process	2/75	175/6338	0.618386144	0.880954863	0.851120444	SBDS/POP4	2	1
GO:0006979	GO:0006979	response to oxidative stress	1/75	81/6338	0.62106664	0.88302148	0.853117073	GPX4	1	1
GO:0006364	GO:0006364	rRNA processing	1/75	82/6338	0.625608753	0.884226545	0.854281327	SBDS	1	1
GO:0007204	GO:0007204	positive regulation of cytosolic calcium ion concentration	1/75	82/6338	0.625608753	0.884226545	0.854281327	PLCZ1	1	1
GO:0042326	GO:0042326	negative regulation of phosphorylation	1/75	82/6338	0.625608753	0.884226545	0.854281327	PRKAR2A	1	1
GO:0016072	GO:0016072	rRNA metabolic process	1/75	84/6338	0.634532425	0.890030014	0.859888255	SBDS	1	1
GO:0030900	GO:0030900	forebrain development	1/75	84/6338	0.634532425	0.890030014	0.859888255	PHACTR1	1	1
GO:0016477	GO:0016477	cell migration	4/75	365/6338	0.634673213	0.890030014	0.859888255	SBDS/PHACTR1/GLUL/PTP4A1	4	1
GO:0051254	GO:0051254	positive regulation of RNA metabolic process	4/75	365/6338	0.634673213	0.890030014	0.859888255	MLLT11/TFAM/FHL5/DND1	4	1
GO:0042391	GO:0042391	regulation of membrane potential	1/75	85/6338	0.638915231	0.893853057	0.863581828	MLLT11	1	1
GO:0051050	GO:0051050	positive regulation of transport	2/75	182/6338	0.639889236	0.893853057	0.863581828	OAZ3/HSPA1L	2	1
GO:0006511	GO:0006511	ubiquitin-dependent protein catabolic process	2/75	183/6338	0.64288378	0.896292338	0.8659385	PSMA6/UBQLNL	2	1
GO:0044772	GO:0044772	mitotic cell cycle phase transition	1/75	87/6338	0.647525846	0.901014646	0.870500882	RCC1	1	1
GO:0006816	GO:0006816	calcium ion transport	1/75	88/6338	0.651754859	0.903397662	0.872803195	PLCZ1	1	1
GO:0050900	GO:0050900	leukocyte migration	1/75	88/6338	0.651754859	0.903397662	0.872803195	SBDS	1	1
GO:0019941	GO:0019941	modification-dependent protein catabolic process	2/75	187/6338	0.654669689	0.903947762	0.873334665	PSMA6/UBQLNL	2	1
GO:0030003	GO:0030003	cellular cation homeostasis	2/75	187/6338	0.654669689	0.903947762	0.873334665	CA2/PLCZ1	2	1
GO:0009314	GO:0009314	response to radiation	1/75	90/6338	0.660063256	0.906694993	0.875988859	RBM4B	1	1
GO:0006873	GO:0006873	cellular ion homeostasis	2/75	189/6338	0.660447746	0.906694993	0.875988859	CA2/PLCZ1	2	1
GO:0043632	GO:0043632	modification-dependent macromolecule catabolic process	2/75	189/6338	0.660447746	0.906694993	0.875988859	PSMA6/UBQLNL	2	1
GO:0007265	GO:0007265	Ras protein signal transduction	1/75	91/6338	0.664143803	0.910029104	0.879210056	RCC1	1	1
GO:0002443	GO:0002443	leukocyte mediated immunity	1/75	92/6338	0.668176013	0.913810242	0.882863142	RNF19B	1	1
GO:0006650	GO:0006650	glycerophospholipid metabolic process	1/75	94/6338	0.676097675	0.92288618	0.891631714	CHPT1	1	1
GO:0008202	GO:0008202	steroid metabolic process	1/75	95/6338	0.679988238	0.924680975	0.893365727	LIPE	1	1
GO:1901652	GO:1901652	response to peptide	1/75	95/6338	0.679988238	0.924680975	0.893365727	IRS1	1	1
GO:0060326	GO:0060326	cell chemotaxis	1/75	97/6338	0.687631555	0.925887506	0.894531398	SBDS	1	1
GO:0010563	GO:0010563	negative regulation of phosphorus metabolic process	1/75	98/6338	0.691385382	0.925887506	0.894531398	PRKAR2A	1	1
GO:0045936	GO:0045936	negative regulation of phosphate metabolic process	1/75	98/6338	0.691385382	0.925887506	0.894531398	PRKAR2A	1	1
GO:0046907	GO:0046907	intracellular transport	4/75	394/6338	0.694421597	0.925887506	0.894531398	OAZ3/HSPA1L/SRP54/TERF2	4	1
GO:0006486	GO:0006486	protein glycosylation	1/75	99/6338	0.695094692	0.925887506	0.894531398	ST6GALNAC2	1	1
GO:0043413	GO:0043413	macromolecule glycosylation	1/75	99/6338	0.695094692	0.925887506	0.894531398	ST6GALNAC2	1	1
GO:0051051	GO:0051051	negative regulation of transport	1/75	99/6338	0.695094692	0.925887506	0.894531398	OAZ3	1	1
GO:0051480	GO:0051480	regulation of cytosolic calcium ion concentration	1/75	99/6338	0.695094692	0.925887506	0.894531398	PLCZ1	1	1
GO:0001503	GO:0001503	ossification	1/75	100/6338	0.698760007	0.925887506	0.894531398	SBDS	1	1
GO:0001667	GO:0001667	ameboidal-type cell migration	1/75	100/6338	0.698760007	0.925887506	0.894531398	GLUL	1	1
GO:0006520	GO:0006520	cellular amino acid metabolic process	1/75	100/6338	0.698760007	0.925887506	0.894531398	GLUL	1	1
GO:0046394	GO:0046394	carboxylic acid biosynthetic process	1/75	100/6338	0.698760007	0.925887506	0.894531398	GLUL	1	1
GO:0070085	GO:0070085	glycosylation	1/75	100/6338	0.698760007	0.925887506	0.894531398	ST6GALNAC2	1	1
GO:0019752	GO:0019752	carboxylic acid metabolic process	3/75	301/6338	0.698929009	0.925887506	0.894531398	GPX4/GLUL/LPIN1	3	1
GO:0016053	GO:0016053	organic acid biosynthetic process	1/75	101/6338	0.702381841	0.92702139	0.895626881	GLUL	1	1
GO:0043087	GO:0043087	regulation of GTPase activity	1/75	101/6338	0.702381841	0.92702139	0.895626881	CCPG1	1	1
GO:0010628	GO:0010628	positive regulation of gene expression	3/75	304/6338	0.705398335	0.92702139	0.895626881	TNP1/TERF2/DND1	3	1
GO:2000113	GO:2000113	negative regulation of cellular macromolecule biosynthetic process	3/75	304/6338	0.705398335	0.92702139	0.895626881	TNP1/TERF2/DND1	3	1
GO:0010558	GO:0010558	negative regulation of macromolecule biosynthetic process	3/75	305/6338	0.707531646	0.92702139	0.895626881	TNP1/TERF2/DND1	3	1
GO:0043436	GO:0043436	oxoacid metabolic process	3/75	305/6338	0.707531646	0.92702139	0.895626881	GPX4/GLUL/LPIN1	3	1
GO:0007346	GO:0007346	regulation of mitotic cell cycle	1/75	104/6338	0.712991517	0.932473423	0.900894276	RCC1	1	1
GO:0030099	GO:0030099	myeloid cell differentiation	1/75	106/6338	0.719856405	0.939361491	0.907549072	SRP54	1	1
GO:0006082	GO:0006082	organic acid metabolic process	3/75	312/6338	0.722142285	0.939361491	0.907549072	GPX4/GLUL/LPIN1	3	1
GO:0006066	GO:0006066	alcohol metabolic process	1/75	107/6338	0.723227838	0.939361491	0.907549072	LIPE	1	1
GO:0055080	GO:0055080	cation homeostasis	2/75	214/6338	0.726372461	0.939361491	0.907549072	CA2/PLCZ1	2	1
GO:0016570	GO:0016570	histone modification	1/75	108/6338	0.726559232	0.939361491	0.907549072	OTUB2	1	1
GO:0051603	GO:0051603	proteolysis involved in cellular protein catabolic process	2/75	216/6338	0.731157439	0.939361491	0.907549072	PSMA6/UBQLNL	2	1
GO:0098771	GO:0098771	inorganic ion homeostasis	2/75	216/6338	0.731157439	0.939361491	0.907549072	CA2/PLCZ1	2	1
GO:0006790	GO:0006790	sulfur compound metabolic process	1/75	110/6338	0.733103771	0.939361491	0.907549072	GSTM3	1	1
GO:0044282	GO:0044282	small molecule catabolic process	1/75	110/6338	0.733103771	0.939361491	0.907549072	LPIN1	1	1
GO:0044770	GO:0044770	cell cycle phase transition	1/75	110/6338	0.733103771	0.939361491	0.907549072	RCC1	1	1
GO:0015031	GO:0015031	protein transport	4/75	416/6338	0.735016682	0.939361491	0.907549072	OAZ3/HSPA1L/SRP54/RABIF	4	1
GO:0030335	GO:0030335	positive regulation of cell migration	1/75	111/6338	0.736317839	0.939361491	0.907549072	PTP4A1	1	1
GO:0000280	GO:0000280	nuclear division	1/75	112/6338	0.739493713	0.939361491	0.907549072	RCC1	1	1
GO:0042254	GO:0042254	ribosome biogenesis	1/75	112/6338	0.739493713	0.939361491	0.907549072	SBDS	1	1
GO:0045087	GO:0045087	innate immune response	2/75	220/6338	0.740518355	0.939361491	0.907549072	TRIM10/RNF19B	2	1
GO:0120036	GO:0120036	plasma membrane bounded cell projection organization	3/75	322/6338	0.742043956	0.939361491	0.907549072	SPATA6/PHACTR1/DYNLL2	3	1
GO:0055082	GO:0055082	cellular chemical homeostasis	2/75	222/6338	0.745095479	0.939361491	0.907549072	CA2/PLCZ1	2	1
GO:0000375	GO:0000375	RNA splicing, via transesterification reactions	1/75	114/6338	0.74573266	0.939361491	0.907549072	RBM4B	1	1
GO:0000377	GO:0000377	RNA splicing, via transesterification reactions with bulged adenosine as nucleophile	1/75	114/6338	0.74573266	0.939361491	0.907549072	RBM4B	1	1
GO:0000398	GO:0000398	mRNA splicing, via spliceosome	1/75	114/6338	0.74573266	0.939361491	0.907549072	RBM4B	1	1
GO:0043065	GO:0043065	positive regulation of apoptotic process	1/75	114/6338	0.74573266	0.939361491	0.907549072	MLLT11	1	1
GO:0031327	GO:0031327	negative regulation of cellular biosynthetic process	3/75	325/6338	0.747794389	0.939491079	0.907674272	TNP1/TERF2/DND1	3	1
GO:0048878	GO:0048878	chemical homeostasis	3/75	327/6338	0.751572171	0.939491079	0.907674272	CA2/MLLT11/PLCZ1	3	1
GO:0006869	GO:0006869	lipid transport	1/75	117/6338	0.754815646	0.939491079	0.907674272	OSBPL10	1	1
GO:0009890	GO:0009890	negative regulation of biosynthetic process	3/75	330/6338	0.757155604	0.939491079	0.907674272	TNP1/TERF2/DND1	3	1
GO:0043068	GO:0043068	positive regulation of programmed cell death	1/75	118/6338	0.757771573	0.939491079	0.907674272	MLLT11	1	1
GO:0071417	GO:0071417	cellular response to organonitrogen compound	1/75	118/6338	0.757771573	0.939491079	0.907674272	IRS1	1	1
GO:2000147	GO:2000147	positive regulation of cell motility	1/75	119/6338	0.760692334	0.939491079	0.907674272	PTP4A1	1	1
GO:0034097	GO:0034097	response to cytokine	2/75	230/6338	0.762729396	0.939491079	0.907674272	RNF138/TIMP2	2	1
GO:0051272	GO:0051272	positive regulation of cellular component movement	1/75	120/6338	0.763578341	0.939491079	0.907674272	PTP4A1	1	1
GO:1901698	GO:1901698	response to nitrogen compound	2/75	231/6338	0.764859045	0.939491079	0.907674272	GSTM3/IRS1	2	1
GO:0045893	GO:0045893	positive regulation of transcription, DNA-templated	3/75	335/6338	0.766241204	0.939491079	0.907674272	MLLT11/TFAM/FHL5	3	1
GO:1902680	GO:1902680	positive regulation of RNA biosynthetic process	3/75	335/6338	0.766241204	0.939491079	0.907674272	MLLT11/TFAM/FHL5	3	1
GO:1903508	GO:1903508	positive regulation of nucleic acid-templated transcription	3/75	335/6338	0.766241204	0.939491079	0.907674272	MLLT11/TFAM/FHL5	3	1
GO:0008610	GO:0008610	lipid biosynthetic process	2/75	232/6338	0.766972387	0.939491079	0.907674272	LPIN1/CHPT1	2	1
GO:0016192	GO:0016192	vesicle-mediated transport	4/75	436/6338	0.768376872	0.939491079	0.907674272	HSPA1L/RABIF/VAMP8/BNIP1	4	1
GO:0009101	GO:0009101	glycoprotein biosynthetic process	1/75	122/6338	0.769247719	0.939491079	0.907674272	ST6GALNAC2	1	1
GO:0048285	GO:0048285	organelle fission	1/75	122/6338	0.769247719	0.939491079	0.907674272	RCC1	1	1
GO:0030030	GO:0030030	cell projection organization	3/75	337/6338	0.76979908	0.939491079	0.907674272	SPATA6/PHACTR1/DYNLL2	3	1
GO:0030097	GO:0030097	hemopoiesis	2/75	234/6338	0.771150471	0.939491079	0.907674272	SBDS/SRP54	2	1
GO:0048667	GO:0048667	cell morphogenesis involved in neuron differentiation	1/75	123/6338	0.772031892	0.939491079	0.907674272	PHACTR1	1	1
GO:0009719	GO:0009719	response to endogenous stimulus	3/75	339/6338	0.773313688	0.939491079	0.907674272	GSTM3/TIMP2/IRS1	3	1
GO:0040017	GO:0040017	positive regulation of locomotion	1/75	124/6338	0.774782915	0.939686035	0.907862626	PTP4A1	1	1
GO:0006396	GO:0006396	RNA processing	3/75	341/6338	0.776785279	0.93980782	0.907980287	RBM4B/SBDS/POP4	3	1
GO:0010942	GO:0010942	positive regulation of cell death	1/75	125/6338	0.777501177	0.93980782	0.907980287	MLLT11	1	1
GO:0009150	GO:0009150	purine ribonucleotide metabolic process	1/75	128/6338	0.785463226	0.941396855	0.909515507	PDE4A	1	1
GO:0034762	GO:0034762	regulation of transmembrane transport	1/75	128/6338	0.785463226	0.941396855	0.909515507	OAZ3	1	1
GO:0012501	GO:0012501	programmed cell death	4/75	448/6338	0.786805611	0.941396855	0.909515507	GPX4/MLLT11/PRKCD/BNIP1	4	1
GO:0001501	GO:0001501	skeletal system development	1/75	129/6338	0.78805425	0.941396855	0.909515507	SBDS	1	1
GO:0006874	GO:0006874	cellular calcium ion homeostasis	1/75	129/6338	0.78805425	0.941396855	0.909515507	PLCZ1	1	1
GO:0051247	GO:0051247	positive regulation of protein metabolic process	3/75	349/6338	0.790246773	0.941396855	0.909515507	TNP1/OAZ3/NRDC	3	1
GO:0055074	GO:0055074	calcium ion homeostasis	1/75	130/6338	0.790614393	0.941396855	0.909515507	PLCZ1	1	1
GO:0044089	GO:0044089	positive regulation of cellular component biogenesis	1/75	131/6338	0.79314402	0.941396855	0.909515507	TPPP2	1	1
GO:0001525	GO:0001525	angiogenesis	1/75	132/6338	0.795643488	0.941396855	0.909515507	GLUL	1	1
GO:0032870	GO:0032870	cellular response to hormone stimulus	1/75	132/6338	0.795643488	0.941396855	0.909515507	IRS1	1	1
GO:0009259	GO:0009259	ribonucleotide metabolic process	1/75	133/6338	0.798113152	0.941396855	0.909515507	PDE4A	1	1
GO:0010876	GO:0010876	lipid localization	1/75	133/6338	0.798113152	0.941396855	0.909515507	OSBPL10	1	1
GO:0048534	GO:0048534	hematopoietic or lymphoid organ development	2/75	249/6338	0.8004842	0.941396855	0.909515507	SBDS/SRP54	2	1
GO:0006163	GO:0006163	purine nucleotide metabolic process	1/75	134/6338	0.800553364	0.941396855	0.909515507	PDE4A	1	1
GO:0006644	GO:0006644	phospholipid metabolic process	1/75	135/6338	0.802964469	0.941396855	0.909515507	CHPT1	1	1
GO:0048812	GO:0048812	neuron projection morphogenesis	1/75	135/6338	0.802964469	0.941396855	0.909515507	PHACTR1	1	1
GO:0097190	GO:0097190	apoptotic signaling pathway	1/75	135/6338	0.802964469	0.941396855	0.909515507	MLLT11	1	1
GO:0019725	GO:0019725	cellular homeostasis	2/75	251/6338	0.804137513	0.941396855	0.909515507	CA2/PLCZ1	2	1
GO:0009100	GO:0009100	glycoprotein metabolic process	1/75	136/6338	0.805346811	0.941396855	0.909515507	ST6GALNAC2	1	1
GO:0019693	GO:0019693	ribose phosphate metabolic process	1/75	137/6338	0.807700727	0.941396855	0.909515507	PDE4A	1	1
GO:1901699	GO:1901699	cellular response to nitrogen compound	1/75	138/6338	0.810026553	0.941396855	0.909515507	IRS1	1	1
GO:0007420	GO:0007420	brain development	1/75	139/6338	0.812324619	0.941396855	0.909515507	PHACTR1	1	1
GO:0048858	GO:0048858	cell projection morphogenesis	1/75	139/6338	0.812324619	0.941396855	0.909515507	PHACTR1	1	1
GO:0072503	GO:0072503	cellular divalent inorganic cation homeostasis	1/75	139/6338	0.812324619	0.941396855	0.909515507	PLCZ1	1	1
GO:0120039	GO:0120039	plasma membrane bounded cell projection morphogenesis	1/75	139/6338	0.812324619	0.941396855	0.909515507	PHACTR1	1	1
GO:0009790	GO:0009790	embryo development	2/75	257/6338	0.814749111	0.941396855	0.909515507	SBDS/TERF2	2	1
GO:0032990	GO:0032990	cell part morphogenesis	1/75	141/6338	0.816838775	0.941396855	0.909515507	PHACTR1	1	1
GO:0072507	GO:0072507	divalent inorganic cation homeostasis	1/75	141/6338	0.816838775	0.941396855	0.909515507	PLCZ1	1	1
GO:0072521	GO:0072521	purine-containing compound metabolic process	1/75	141/6338	0.816838775	0.941396855	0.909515507	PDE4A	1	1
GO:0045859	GO:0045859	regulation of protein kinase activity	1/75	142/6338	0.819055508	0.942273027	0.910362006	PRKAR2A	1	1
GO:0008219	GO:0008219	cell death	4/75	472/6338	0.820223735	0.942273027	0.910362006	GPX4/MLLT11/PRKCD/BNIP1	4	1
GO:0048589	GO:0048589	developmental growth	1/75	144/6338	0.82340986	0.944422172	0.912438369	SBDS	1	1
GO:0002520	GO:0002520	immune system development	2/75	263/6338	0.824852595	0.944568044	0.912579301	SBDS/SRP54	2	1
GO:0008380	GO:0008380	RNA splicing	1/75	146/6338	0.827660791	0.946274599	0.914228061	RBM4B	1	1
GO:0060322	GO:0060322	head development	1/75	151/6338	0.837851418	0.956402731	0.924013194	PHACTR1	1	1
GO:0051253	GO:0051253	negative regulation of RNA metabolic process	2/75	273/6338	0.840612785	0.958031714	0.92558701	TNP1/DND1	2	1
GO:0010557	GO:0010557	positive regulation of macromolecule biosynthetic process	3/75	385/6338	0.842857344	0.95906747	0.926587689	MLLT11/TFAM/FHL5	3	1
GO:0048514	GO:0048514	blood vessel morphogenesis	1/75	155/6338	0.845573829	0.96063609	0.928103187	GLUL	1	1
GO:0000904	GO:0000904	cell morphogenesis involved in differentiation	1/75	160/6338	0.854718209	0.96475211	0.932079813	PHACTR1	1	1
GO:0043549	GO:0043549	regulation of kinase activity	1/75	160/6338	0.854718209	0.96475211	0.932079813	PRKAR2A	1	1
GO:0061061	GO:0061061	muscle structure development	1/75	160/6338	0.854718209	0.96475211	0.932079813	FHL1	1	1
GO:0009117	GO:0009117	nucleotide metabolic process	1/75	161/6338	0.856481909	0.96475211	0.932079813	PDE4A	1	1
GO:0006397	GO:0006397	mRNA processing	1/75	162/6338	0.858224479	0.96475211	0.932079813	RBM4B	1	1
GO:0080134	GO:0080134	regulation of response to stress	2/75	286/6338	0.859207047	0.96475211	0.932079813	OTUB2/TERF2	2	1
GO:0006753	GO:0006753	nucleoside phosphate metabolic process	1/75	163/6338	0.85994617	0.96475211	0.932079813	PDE4A	1	1
GO:0006935	GO:0006935	chemotaxis	1/75	163/6338	0.85994617	0.96475211	0.932079813	SBDS	1	1
GO:0042330	GO:0042330	taxis	1/75	164/6338	0.861647229	0.965152434	0.93246658	SBDS	1	1
GO:0002521	GO:0002521	leukocyte differentiation	1/75	166/6338	0.864988422	0.965881317	0.933170778	SRP54	1	1
GO:1901615	GO:1901615	organic hydroxy compound metabolic process	1/75	166/6338	0.864988422	0.965881317	0.933170778	LIPE	1	1
GO:0007169	GO:0007169	transmembrane receptor protein tyrosine kinase signaling pathway	1/75	167/6338	0.866629036	0.966210633	0.933488942	IRS1	1	1
GO:0031328	GO:0031328	positive regulation of cellular biosynthetic process	3/75	410/6338	0.872430255	0.967717778	0.934945046	MLLT11/TFAM/FHL5	3	1
GO:0006875	GO:0006875	cellular metal ion homeostasis	1/75	171/6338	0.872997069	0.967717778	0.934945046	PLCZ1	1	1
GO:0001568	GO:0001568	blood vessel development	1/75	173/6338	0.876067626	0.967717778	0.934945046	GLUL	1	1
GO:0002252	GO:0002252	immune effector process	1/75	173/6338	0.876067626	0.967717778	0.934945046	RNF19B	1	1
GO:0032989	GO:0032989	cellular component morphogenesis	1/75	173/6338	0.876067626	0.967717778	0.934945046	PHACTR1	1	1
GO:0090407	GO:0090407	organophosphate biosynthetic process	1/75	173/6338	0.876067626	0.967717778	0.934945046	CHPT1	1	1
GO:0009891	GO:0009891	positive regulation of biosynthetic process	3/75	420/6338	0.882837034	0.973508921	0.940540066	MLLT11/TFAM/FHL5	3	1
GO:0055085	GO:0055085	transmembrane transport	2/75	306/6338	0.884022029	0.973508921	0.940540066	OAZ3/SRP54	2	1
GO:0001944	GO:0001944	vasculature development	1/75	182/6338	0.889002956	0.975992483	0.942939519	GLUL	1	1
GO:0010243	GO:0010243	response to organonitrogen compound	1/75	183/6338	0.890355259	0.975992483	0.942939519	IRS1	1	1
GO:0044283	GO:0044283	small molecule biosynthetic process	1/75	183/6338	0.890355259	0.975992483	0.942939519	GLUL	1	1
GO:0006915	GO:0006915	apoptotic process	3/75	434/6338	0.896158138	0.978623469	0.945481404	MLLT11/PRKCD/BNIP1	3	1
GO:0051338	GO:0051338	regulation of transferase activity	1/75	188/6338	0.896876723	0.978623469	0.945481404	PRKAR2A	1	1
GO:0098542	GO:0098542	defense response to other organism	2/75	319/6338	0.897945539	0.978623469	0.945481404	TRIM10/RNF19B	2	1
GO:0019637	GO:0019637	organophosphate metabolic process	2/75	320/6338	0.898950516	0.978623469	0.945481404	PDE4A/CHPT1	2	1
GO:0055086	GO:0055086	nucleobase-containing small molecule metabolic process	1/75	191/6338	0.900604302	0.978623469	0.945481404	PDE4A	1	1
GO:0032270	GO:0032270	positive regulation of cellular protein metabolic process	2/75	322/6338	0.900933305	0.978623469	0.945481404	TNP1/NRDC	2	1
GO:0007417	GO:0007417	central nervous system development	1/75	193/6338	0.903015168	0.979403158	0.946234689	PHACTR1	1	1
GO:0055065	GO:0055065	metal ion homeostasis	1/75	196/6338	0.90652368	0.981725493	0.948478376	PLCZ1	1	1
GO:0031175	GO:0031175	neuron projection development	1/75	202/6338	0.913169243	0.984960214	0.95160355	PHACTR1	1	1
GO:0009628	GO:0009628	response to abiotic stimulus	1/75	204/6338	0.915279097	0.984960214	0.95160355	RBM4B	1	1
GO:0030001	GO:0030001	metal ion transport	1/75	205/6338	0.916314974	0.984960214	0.95160355	PLCZ1	1	1
GO:0040007	GO:0040007	growth	1/75	207/6338	0.91834938	0.984960214	0.95160355	SBDS	1	1
GO:0043067	GO:0043067	regulation of programmed cell death	2/75	346/6338	0.92209267	0.984960214	0.95160355	GPX4/MLLT11	2	1
GO:0042592	GO:0042592	homeostatic process	3/75	468/6338	0.923097035	0.984960214	0.95160355	CA2/MLLT11/PLCZ1	3	1
GO:0051093	GO:0051093	negative regulation of developmental process	1/75	213/6338	0.924164313	0.984960214	0.95160355	TERF2	1	1
GO:0071345	GO:0071345	cellular response to cytokine stimulus	1/75	213/6338	0.924164313	0.984960214	0.95160355	RNF138	1	1
GO:0043069	GO:0043069	negative regulation of programmed cell death	1/75	214/6338	0.925092914	0.984960214	0.95160355	GPX4	1	1
GO:0022603	GO:0022603	regulation of anatomical structure morphogenesis	1/75	217/6338	0.927811923	0.984960214	0.95160355	GLUL	1	1
GO:0031399	GO:0031399	regulation of protein modification process	2/75	355/6338	0.928885735	0.984960214	0.95160355	PRKAR2A/OTUB2	2	1
GO:0005975	GO:0005975	carbohydrate metabolic process	1/75	220/6338	0.930433505	0.984960214	0.95160355	SPATA20	1	1
GO:0006468	GO:0006468	protein phosphorylation	2/75	361/6338	0.933104045	0.984960214	0.95160355	PRKAR2A/TSSK3	2	1
GO:0035239	GO:0035239	tube morphogenesis	1/75	225/6338	0.934595608	0.984960214	0.95160355	GLUL	1	1
GO:0060548	GO:0060548	negative regulation of cell death	1/75	225/6338	0.934595608	0.984960214	0.95160355	GPX4	1	1
GO:0010941	GO:0010941	regulation of cell death	2/75	365/6338	0.935785487	0.984960214	0.95160355	GPX4/MLLT11	2	1
GO:1901135	GO:1901135	carbohydrate derivative metabolic process	2/75	368/6338	0.937730405	0.984960214	0.95160355	PDE4A/ST6GALNAC2	2	1
GO:0048666	GO:0048666	neuron development	1/75	233/6338	0.940749518	0.984960214	0.95160355	PHACTR1	1	1
GO:0048585	GO:0048585	negative regulation of response to stimulus	2/75	373/6338	0.940850159	0.984960214	0.95160355	OTUB2/TERF2	2	1
GO:0000902	GO:0000902	cell morphogenesis	1/75	236/6338	0.942906829	0.984960214	0.95160355	PHACTR1	1	1
GO:1901137	GO:1901137	carbohydrate derivative biosynthetic process	1/75	236/6338	0.942906829	0.984960214	0.95160355	ST6GALNAC2	1	1
GO:0051707	GO:0051707	response to other organism	2/75	388/6338	0.949354338	0.984960214	0.95160355	TRIM10/RNF19B	2	1
GO:0045892	GO:0045892	negative regulation of transcription, DNA-templated	1/75	246/6338	0.949553139	0.984960214	0.95160355	TNP1	1	1
GO:0043207	GO:0043207	response to external biotic stimulus	2/75	389/6338	0.949878397	0.984960214	0.95160355	TRIM10/RNF19B	2	1
GO:1902679	GO:1902679	negative regulation of RNA biosynthetic process	1/75	247/6338	0.950174201	0.984960214	0.95160355	TNP1	1	1
GO:1903507	GO:1903507	negative regulation of nucleic acid-templated transcription	1/75	247/6338	0.950174201	0.984960214	0.95160355	TNP1	1	1
GO:0045944	GO:0045944	positive regulation of transcription by RNA polymerase II	1/75	249/6338	0.951393781	0.984960214	0.95160355	FHL5	1	1
GO:0007167	GO:0007167	enzyme linked receptor protein signaling pathway	1/75	252/6338	0.953168128	0.984960214	0.95160355	IRS1	1	1
GO:1901701	GO:1901701	cellular response to oxygen-containing compound	1/75	253/6338	0.953745255	0.984960214	0.95160355	IRS1	1	1
GO:0009607	GO:0009607	response to biotic stimulus	2/75	401/6338	0.955782224	0.984960214	0.95160355	TRIM10/RNF19B	2	1
GO:0072359	GO:0072359	circulatory system development	1/75	258/6338	0.956527278	0.984960214	0.95160355	GLUL	1	1
GO:0043085	GO:0043085	positive regulation of catalytic activity	1/75	260/6338	0.957593268	0.984960214	0.95160355	TERF2	1	1
GO:0051049	GO:0051049	regulation of transport	2/75	407/6338	0.958482349	0.984960214	0.95160355	OAZ3/HSPA1L	2	1
GO:0016310	GO:0016310	phosphorylation	2/75	413/6338	0.961026387	0.984960214	0.95160355	PRKAR2A/TSSK3	2	1
GO:0044419	GO:0044419	biological process involved in interspecies interaction between organisms	2/75	413/6338	0.961026387	0.984960214	0.95160355	TRIM10/RNF19B	2	1
GO:0035295	GO:0035295	tube development	1/75	267/6338	0.961125074	0.984960214	0.95160355	GLUL	1	1
GO:0001775	GO:0001775	cell activation	1/75	269/6338	0.962079726	0.984960214	0.95160355	PLCZ1	1	1
GO:0001932	GO:0001932	regulation of protein phosphorylation	1/75	269/6338	0.962079726	0.984960214	0.95160355	PRKAR2A	1	1
GO:0006812	GO:0006812	cation transport	1/75	271/6338	0.96301124	0.984960214	0.95160355	PLCZ1	1	1
GO:0048646	GO:0048646	anatomical structure formation involved in morphogenesis	1/75	295/6338	0.972573571	0.990028883	0.956500562	GLUL	1	1
GO:0018193	GO:0018193	peptidyl-amino acid modification	1/75	301/6338	0.97455438	0.990028883	0.956500562	ASPH	1	1
GO:0042325	GO:0042325	regulation of phosphorylation	1/75	302/6338	0.974870501	0.990028883	0.956500562	PRKAR2A	1	1
GO:0071495	GO:0071495	cellular response to endogenous stimulus	1/75	302/6338	0.974870501	0.990028883	0.956500562	IRS1	1	1
GO:0030182	GO:0030182	neuron differentiation	1/75	314/6338	0.978374672	0.990028883	0.956500562	PHACTR1	1	1
GO:0006952	GO:0006952	defense response	2/75	478/6338	0.980619901	0.990028883	0.956500562	TRIM10/RNF19B	2	1
GO:2000026	GO:2000026	regulation of multicellular organismal development	1/75	330/6338	0.982307161	0.990028883	0.956500562	GLUL	1	1
GO:1901700	GO:1901700	response to oxygen-containing compound	1/75	332/6338	0.982746172	0.990028883	0.956500562	IRS1	1	1
GO:0019220	GO:0019220	regulation of phosphate metabolic process	1/75	337/6338	0.983797229	0.990028883	0.956500562	PRKAR2A	1	1
GO:0051174	GO:0051174	regulation of phosphorus metabolic process	1/75	337/6338	0.983797229	0.990028883	0.956500562	PRKAR2A	1	1
GO:0042981	GO:0042981	regulation of apoptotic process	1/75	338/6338	0.98399973	0.990028883	0.956500562	MLLT11	1	1
GO:0044093	GO:0044093	positive regulation of molecular function	1/75	342/6338	0.98478506	0.990028883	0.956500562	TERF2	1	1
GO:0048699	GO:0048699	generation of neurons	1/75	348/6338	0.985892272	0.990028883	0.956500562	PHACTR1	1	1
GO:0022008	GO:0022008	neurogenesis	1/75	381/6338	0.990701958	0.993295965	0.959657002	PHACTR1	1	1
GO:0006811	GO:0006811	ion transport	1/75	392/6338	0.991912544	0.993295965	0.959657002	PLCZ1	1	1
GO:0009888	GO:0009888	tissue development	1/75	440/6338	0.995613297	0.995613297	0.961895856	SBDS	1	1
GO:0033363	GO:0033363	secretory granule organization	3/63	10/6338	0.000106892	0.043386807	0.040675131	ZPBP/ACRBP/ZPBP2	3	2
GO:00447031	GO:0044703	multi-organism reproductive process	10/63	260/6338	0.000211982	0.043386807	0.040675131	ZPBP/ACRBP/SPDYA/SPA17/MNS1/EIF2S2/CALR/ACR/ZPBP2/MAEL	10	2
GO:00224121	GO:0022412	cellular process involved in reproduction in multicellular organism	7/63	128/6338	0.000251314	0.043386807	0.040675131	ZPBP/ACRBP/SPDYA/MNS1/EIF2S2/ZPBP2/MAEL	7	2
GO:00517041	GO:0051704	multi-organism process	10/63	266/6338	0.000255186	0.043386807	0.040675131	ZPBP/ACRBP/SPDYA/SPA17/MNS1/EIF2S2/CALR/ACR/ZPBP2/MAEL	10	2
GO:00073391	GO:0007339	binding of sperm to zona pellucida	3/63	14/6338	0.00031515	0.043386807	0.040675131	ZPBP/SPA17/ZPBP2	3	2
GO:00199531	GO:0019953	sexual reproduction	9/63	230/6338	0.000399327	0.043386807	0.040675131	ZPBP/ACRBP/SPDYA/SPA17/MNS1/EIF2S2/ACR/ZPBP2/MAEL	9	2
GO:00095661	GO:0009566	fertilization	5/63	65/6338	0.000431403	0.043386807	0.040675131	ZPBP/ACRBP/SPA17/ACR/ZPBP2	5	2
GO:00350361	GO:0035036	sperm-egg recognition	3/63	17/6338	0.000576337	0.050717671	0.047547817	ZPBP/SPA17/ZPBP2	3	2
GO:00099881	GO:0009988	cell-cell recognition	3/63	19/6338	0.000809714	0.057185485	0.053611392	ZPBP/SPA17/ZPBP2	3	2
GO:0016050	GO:0016050	vesicle organization	5/63	76/6338	0.000887418	0.057185485	0.053611392	ZPBP/ACRBP/ZPBP2/GOSR1/SEC23B	5	2
GO:00021811	GO:0002181	cytoplasmic translation	4/63	44/6338	0.000893523	0.057185485	0.053611392	EIF2S2/RPS26/ZC3H15/UNK	4	2
GO:00000031	GO:0000003	reproduction	11/63	385/6338	0.001263389	0.068417398	0.064141311	ZPBP/ACRBP/SPDYA/SPA17/MNS1/EIF2S2/CALR/ACR/ZPBP2/MAEL/ENO4	11	2
GO:00224141	GO:0022414	reproductive process	11/63	385/6338	0.001263389	0.068417398	0.064141311	ZPBP/ACRBP/SPDYA/SPA17/MNS1/EIF2S2/CALR/ACR/ZPBP2/MAEL/ENO4	11	2
GO:00072861	GO:0007286	spermatid development	4/63	53/6338	0.001802972	0.084619474	0.079330757	ZPBP/ACRBP/MNS1/ZPBP2	4	2
GO:00485151	GO:0048515	spermatid differentiation	4/63	53/6338	0.001802972	0.084619474	0.079330757	ZPBP/ACRBP/MNS1/ZPBP2	4	2
GO:00073381	GO:0007338	single fertilization	4/63	55/6338	0.002069057	0.091038498	0.085348592	ZPBP/SPA17/ACR/ZPBP2	4	2
GO:00072761	GO:0007276	gamete generation	7/63	187/6338	0.002381006	0.098601645	0.092439042	ZPBP/ACRBP/SPDYA/MNS1/EIF2S2/ZPBP2/MAEL	7	2
GO:00068861	GO:0006886	intracellular protein transport	8/63	246/6338	0.002802562	0.109611301	0.102760595	CALR/ARL4A/SEC63/SPCS1/KIF20B/VPS26A/SEC23B/TBC1D15	8	2
GO:00065181	GO:0006518	peptide metabolic process	9/63	308/6338	0.003133131	0.11076616	0.103843275	EIF2S2/CALR/RPS26/PAIP2B/SPCS1/ZC3H15/MRPS23/SPCS3/UNK	9	2
GO:00072811	GO:0007281	germ cell development	5/63	101/6338	0.003146766	0.11076616	0.103843275	ZPBP/ACRBP/SPDYA/MNS1/ZPBP2	5	2
GO:00069861	GO:0006986	response to unfolded protein	3/63	32/6338	0.003780627	0.126741009	0.118819696	CALR/CALR3/STT3B	3	2
GO:00080371	GO:0008037	cell recognition	3/63	34/6338	0.004497268	0.143912582	0.134918046	ZPBP/SPA17/ZPBP2	3	2
GO:00486091	GO:0048609	multicellular organismal reproductive process	7/63	214/6338	0.005036063	0.154147309	0.144513102	ZPBP/ACRBP/SPDYA/MNS1/EIF2S2/ZPBP2/MAEL	7	2
GO:0010927	GO:0010927	cellular component assembly involved in morphogenesis	3/63	36/6338	0.005290969	0.155201768	0.145501658	ZPBP/ACRBP/ZPBP2	3	2
GO:00325041	GO:0032504	multicellular organism reproduction	7/63	220/6338	0.005849761	0.164729267	0.154433688	ZPBP/ACRBP/SPDYA/MNS1/EIF2S2/ZPBP2/MAEL	7	2
GO:00359661	GO:0035966	response to topologically incorrect protein	3/63	38/6338	0.006163937	0.166900456	0.156469178	CALR/CALR3/STT3B	3	2
GO:00072831	GO:0007283	spermatogenesis	5/63	122/6338	0.007024483	0.183156883	0.171709578	ZPBP/ACRBP/MNS1/ZPBP2/MAEL	5	2
GO:00709251	GO:0070925	organelle assembly	7/63	231/6338	0.00759371	0.185135382	0.173564421	ZPBP/ACRBP/MNS1/CEP41/ZPBP2/CCDC113/SQLE	7	2
GO:00171481	GO:0017148	negative regulation of translation	3/63	41/6338	0.007626315	0.185135382	0.173564421	CALR/PAIP2B/UNK	3	2
GO:00482321	GO:0048232	male gamete generation	5/63	126/6338	0.008029658	0.188429307	0.176652476	ZPBP/ACRBP/MNS1/ZPBP2/MAEL	5	2
GO:00447821	GO:0044782	cilium organization	4/63	87/6338	0.010664143	0.217494997	0.20390156	MNS1/CEP41/CCDC113/ENO4	4	2
GO:00450471	GO:0045047	protein targeting to ER	2/63	16/6338	0.010668538	0.217494997	0.20390156	SEC63/SPCS1	2	2
GO:00725991	GO:0072599	establishment of protein localization to endoplasmic reticulum	2/63	16/6338	0.010668538	0.217494997	0.20390156	SEC63/SPCS1	2	2
GO:00064121	GO:0006412	translation	7/63	247/6338	0.010785452	0.217494997	0.20390156	EIF2S2/CALR/RPS26/PAIP2B/ZC3H15/MRPS23/UNK	7	2
GO:00075681	GO:0007568	aging	3/63	47/6338	0.011121903	0.217494997	0.20390156	CALR/SEC63/MORC3	3	2
GO:00342491	GO:0034249	negative regulation of cellular amide metabolic process	3/63	47/6338	0.011121903	0.217494997	0.20390156	CALR/PAIP2B/UNK	3	2
GO:00430431	GO:0043043	peptide biosynthetic process	7/63	254/6338	0.012453778	0.236958377	0.222148479	EIF2S2/CALR/RPS26/PAIP2B/ZC3H15/MRPS23/UNK	7	2
GO:0050821	GO:0050821	protein stabilization	3/63	51/6338	0.013889122	0.257314257	0.241232116	SUGT1/CALR/MORC3	3	2
GO:00469071	GO:0046907	intracellular transport	9/63	394/6338	0.015062666	0.27180512	0.2548173	CALR/ARL4A/GOSR1/SEC63/SPCS1/KIF20B/VPS26A/SEC23B/TBC1D15	9	2
GO:00030061	GO:0003006	developmental process involved in reproduction	7/63	265/6338	0.015443473	0.27180512	0.2548173	ZPBP/ACRBP/SPDYA/MNS1/EIF2S2/ZPBP2/MAEL	7	2
GO:00436031	GO:0043603	cellular amide metabolic process	9/63	402/6338	0.016987089	0.286246501	0.268356094	EIF2S2/CALR/RPS26/PAIP2B/SPCS1/ZC3H15/MRPS23/SPCS3/UNK	9	2
GO:00017011	GO:0001701	in utero embryonic development	4/63	100/6338	0.017077206	0.286246501	0.268356094	EIF2S2/CCDC62/UNK/GNA13	4	2
GO:0030968	GO:0030968	endoplasmic reticulum unfolded protein response	2/63	21/6338	0.018084978	0.28935965	0.271274672	CALR/CALR3	2	2
GO:00709721	GO:0070972	protein localization to endoplasmic reticulum	2/63	21/6338	0.018084978	0.28935965	0.271274672	SEC63/SPCS1	2	2
GO:00150311	GO:0015031	protein transport	9/63	416/6338	0.020784441	0.325161028	0.304838464	CALR/ARL4A/GOSR1/SEC63/SPCS1/KIF20B/VPS26A/SEC23B/TBC1D15	9	2
GO:00164851	GO:0016485	protein processing	3/63	61/6338	0.022383507	0.342564977	0.321154666	METAP2/SPCS1/SPCS3	3	2
GO:0032465	GO:0032465	regulation of cytokinesis	2/63	25/6338	0.025188138	0.350932712	0.328999417	PRPF40A/KIF20B	2	2
GO:19030461	GO:1903046	meiotic cell cycle process	3/63	64/6338	0.025376337	0.350932712	0.328999417	SPDYA/CALR/MAEL	3	2
GO:00346131	GO:0034613	cellular protein localization	9/63	431/6338	0.025504668	0.350932712	0.328999417	CALR/ARL4A/SEC63/SPCS1/KIF20B/VPS26A/SEC23B/TBC1D15/MORC3	9	2
GO:00486461	GO:0048646	anatomical structure formation involved in morphogenesis	7/63	295/6338	0.026161973	0.350932712	0.328999417	ZPBP/ACRBP/ZPBP2/KIF20B/MTDH/BTG1/GNA13	7	2
GO:00707271	GO:0070727	cellular macromolecule localization	9/63	433/6338	0.02618781	0.350932712	0.328999417	CALR/ARL4A/SEC63/SPCS1/KIF20B/VPS26A/SEC23B/TBC1D15/MORC3	9	2
GO:0034976	GO:0034976	response to endoplasmic reticulum stress	3/63	65/6338	0.02641965	0.350932712	0.328999417	CALR/CALR3/STT3B	3	2
GO:0043414	GO:0043414	macromolecule methylation	3/63	65/6338	0.02641965	0.350932712	0.328999417	TRMT6/MAEL/KMT5B	3	2
GO:00430091	GO:0043009	chordate embryonic development	5/63	172/6338	0.027511137	0.353195099	0.331120406	EIF2S2/CCDC62/KIF20B/UNK/GNA13	5	2
GO:00451841	GO:0045184	establishment of protein localization	9/63	437/6338	0.027593367	0.353195099	0.331120406	CALR/ARL4A/GOSR1/SEC63/SPCS1/KIF20B/VPS26A/SEC23B/TBC1D15	9	2
GO:00346201	GO:0034620	cellular response to unfolded protein	2/63	27/6338	0.029099272	0.362599543	0.339937071	CALR/CALR3	2	2
GO:00097921	GO:0009792	embryo development ending in birth or egg hatching	5/63	175/6338	0.029358202	0.362599543	0.339937071	EIF2S2/CCDC62/KIF20B/UNK/GNA13	5	2
GO:00436041	GO:0043604	amide biosynthetic process	7/63	304/6338	0.030185768	0.366392766	0.343493218	EIF2S2/CALR/RPS26/PAIP2B/ZC3H15/MRPS23/UNK	7	2
GO:00517261	GO:0051726	regulation of cell cycle	6/63	240/6338	0.031115165	0.371272479	0.348067949	PRPF40A/SPDYA/CALR/KIF20B/WDR12/BTG1	6	2
GO:0022604	GO:0022604	regulation of cell morphogenesis	3/63	70/6338	0.031977974	0.375208228	0.351757714	PRPF40A/CALR/GNA13	3	2
GO:0006487	GO:0006487	protein N-linked glycosylation	2/63	29/6338	0.033236046	0.379571859	0.355848618	STT3B/RPN2	2	2
GO:0006400	GO:0006400	tRNA modification	2/63	30/6338	0.035385862	0.379571859	0.355848618	TRMT6/DTWD1	2	2
GO:00303171	GO:0030317	flagellated sperm motility	2/63	30/6338	0.035385862	0.379571859	0.355848618	MNS1/ENO4	2	2
GO:00977221	GO:0097722	sperm motility	2/63	30/6338	0.035385862	0.379571859	0.355848618	MNS1/ENO4	2	2
GO:0031647	GO:0031647	regulation of protein stability	3/63	73/6338	0.035584862	0.379571859	0.355848618	SUGT1/CALR/MORC3	3	2
GO:00513211	GO:0051321	meiotic cell cycle	3/63	73/6338	0.035584862	0.379571859	0.355848618	SPDYA/CALR/MAEL	3	2
GO:00064131	GO:0006413	translational initiation	2/63	31/6338	0.037588304	0.389149504	0.36482766	EIF2S2/PAIP2B	2	2
GO:00514451	GO:0051445	regulation of meiotic cell cycle	2/63	31/6338	0.037588304	0.389149504	0.36482766	SPDYA/CALR	2	2
GO:00333651	GO:0033365	protein localization to organelle	5/63	190/6338	0.03976873	0.40069819	0.375654553	CALR/SEC63/SPCS1/KIF20B/MORC3	5	2
GO:00359671	GO:0035967	cellular response to topologically incorrect protein	2/63	32/6338	0.03984215	0.40069819	0.375654553	CALR/CALR3	2	2
GO:00516041	GO:0051604	protein maturation	3/63	78/6338	0.042044061	0.412096118	0.386340111	METAP2/SPCS1/SPCS3	3	2
GO:00017641	GO:0001764	neuron migration	2/63	33/6338	0.042146194	0.412096118	0.386340111	KIF20B/UNK	2	2
GO:00602711	GO:0060271	cilium assembly	3/63	79/6338	0.043402323	0.418564865	0.392404561	MNS1/CEP41/CCDC113	3	2
GO:00602941	GO:0060294	cilium movement involved in cell motility	2/63	34/6338	0.044499252	0.423344233	0.396885218	MNS1/ENO4	2	2
GO:00015391	GO:0001539	cilium or flagellum-dependent cell motility	2/63	35/6338	0.046900155	0.42880142	0.402001331	MNS1/ENO4	2	2
GO:00075691	GO:0007569	cell aging	2/63	35/6338	0.046900155	0.42880142	0.402001331	CALR/MORC3	2	2
GO:00602851	GO:0060285	cilium-dependent cell motility	2/63	35/6338	0.046900155	0.42880142	0.402001331	MNS1/ENO4	2	2
GO:00481931	GO:0048193	Golgi vesicle transport	3/63	85/6338	0.052008452	0.469409618	0.440071517	GOSR1/SEC23B/TRAPPC6B	3	2
GO:00106081	GO:0010608	posttranscriptional regulation of gene expression	4/63	143/6338	0.053179845	0.473906463	0.444287309	CALR/PAIP2B/MAEL/UNK	4	2
GO:00507901	GO:0050790	regulation of catalytic activity	8/63	423/6338	0.05672663	0.499194346	0.467994699	SPDYA/ACR/RFC4/ZC3H15/CYCS/TIPRL/TRAPPC6B/TBC1D15	8	2
GO:0006091	GO:0006091	generation of precursor metabolites and energy	4/63	148/6338	0.058934318	0.511539395	0.479568183	CYB561/GSK3B/CYCS/ENO4	4	2
GO:0008360	GO:0008360	regulation of cell shape	2/63	40/6338	0.059582714	0.511539395	0.479568183	PRPF40A/GNA13	2	2
GO:00070181	GO:0007018	microtubule-based movement	3/63	92/6338	0.063012642	0.533143639	0.499822162	MNS1/KIF20B/ENO4	3	2
GO:00226031	GO:0022603	regulation of anatomical structure morphogenesis	5/63	217/6338	0.06361373	0.533143639	0.499822162	PRPF40A/CALR/MTDH/BTG1/GNA13	5	2
GO:00482841	GO:0048284	organelle fusion	2/63	42/6338	0.06495173	0.537953149	0.504331078	GOSR1/ENO4	2	2
GO:00033411	GO:0003341	cilium movement	2/63	43/6338	0.067695438	0.541563501	0.507715782	MNS1/ENO4	2	2
GO:0045766	GO:0045766	positive regulation of angiogenesis	2/63	43/6338	0.067695438	0.541563501	0.507715782	MTDH/BTG1	2	2
GO:1904018	GO:1904018	positive regulation of vasculature development	2/63	43/6338	0.067695438	0.541563501	0.507715782	MTDH/BTG1	2	2
GO:00517831	GO:0051783	regulation of nuclear division	2/63	45/6338	0.073296171	0.57032397	0.534678722	CALR/KIF20B	2	2
GO:00513361	GO:0051336	regulation of hydrolase activity	5/63	227/6338	0.074135221	0.57032397	0.534678722	ZC3H15/CYCS/TIPRL/TRAPPC6B/TBC1D15	5	2
GO:00105641	GO:0010564	regulation of cell cycle process	4/63	161/6338	0.075394759	0.57032397	0.534678722	PRPF40A/SPDYA/CALR/KIF20B	4	2
GO:0000910	GO:0000910	cytokinesis	2/63	46/6338	0.076151212	0.57032397	0.534678722	PRPF40A/KIF20B	2	2
GO:0006888	GO:0006888	endoplasmic reticulum to Golgi vesicle-mediated transport	2/63	46/6338	0.076151212	0.57032397	0.534678722	GOSR1/SEC23B	2	2
GO:0022900	GO:0022900	electron transport chain	2/63	46/6338	0.076151212	0.57032397	0.534678722	CYB561/CYCS	2	2
GO:00430871	GO:0043087	regulation of GTPase activity	3/63	101/6338	0.078611669	0.580432329	0.544155308	ZC3H15/TRAPPC6B/TBC1D15	3	2
GO:00064171	GO:0006417	regulation of translation	3/63	104/6338	0.084155907	0.580432329	0.544155308	CALR/PAIP2B/UNK	3	2
GO:0032259	GO:0032259	methylation	3/63	104/6338	0.084155907	0.580432329	0.544155308	TRMT6/MAEL/KMT5B	3	2
GO:00009021	GO:0000902	cell morphogenesis	5/63	236/6338	0.084377874	0.580432329	0.544155308	PRPF40A/CALR/KIF20B/UNK/GNA13	5	2
GO:0140013	GO:0140013	meiotic nuclear division	2/63	50/6338	0.087913414	0.580432329	0.544155308	CALR/MAEL	2	2
GO:00080331	GO:0008033	tRNA processing	2/63	51/6338	0.090934814	0.580432329	0.544155308	TRMT6/DTWD1	2	2
GO:00329891	GO:0032989	cellular component morphogenesis	4/63	173/6338	0.092451328	0.580432329	0.544155308	ZPBP/ACRBP/ZPBP2/KIF20B	4	2
GO:0002474	GO:0002474	antigen processing and presentation of peptide antigen via MHC class I	1/63	10/6338	0.095134638	0.580432329	0.544155308	CALR	1	2
GO:0043666	GO:0043666	regulation of phosphoprotein phosphatase activity	1/63	10/6338	0.095134638	0.580432329	0.544155308	TIPRL	1	2
GO:0044088	GO:0044088	regulation of vacuole organization	1/63	10/6338	0.095134638	0.580432329	0.544155308	ENO4	1	2
GO:0045601	GO:0045601	regulation of endothelial cell differentiation	1/63	10/6338	0.095134638	0.580432329	0.544155308	BTG1	1	2
GO:0046902	GO:0046902	regulation of mitochondrial membrane permeability	1/63	10/6338	0.095134638	0.580432329	0.544155308	VDAC2	1	2
GO:1905710	GO:1905710	positive regulation of membrane permeability	1/63	10/6338	0.095134638	0.580432329	0.544155308	VDAC2	1	2
GO:00346601	GO:0034660	ncRNA metabolic process	4/63	175/6338	0.095461492	0.580432329	0.544155308	TRMT6/DTWD1/WDR12/MAEL	4	2
GO:01200361	GO:0120036	plasma membrane bounded cell projection organization	6/63	322/6338	0.099049828	0.580432329	0.544155308	MNS1/CEP41/MANF/KIF20B/CCDC113/ENO4	6	2
GO:00002801	GO:0000280	nuclear division	3/63	112/6338	0.099731584	0.580432329	0.544155308	CALR/KIF20B/MAEL	3	2
GO:00900681	GO:0090068	positive regulation of cell cycle process	2/63	54/6338	0.100178659	0.580432329	0.544155308	SPDYA/KIF20B	2	2
GO:0000466	GO:0000466	maturation of 5.8S rRNA from tricistronic rRNA transcript (SSU-rRNA, 5.8S rRNA, LSU-rRNA)	1/63	11/6338	0.104143253	0.580432329	0.544155308	WDR12	1	2
GO:0030858	GO:0030858	positive regulation of epithelial cell differentiation	1/63	11/6338	0.104143253	0.580432329	0.544155308	BTG1	1	2
GO:0032506	GO:0032506	cytokinetic process	1/63	11/6338	0.104143253	0.580432329	0.544155308	KIF20B	1	2
GO:0032507	GO:0032507	maintenance of protein location in cell	1/63	11/6338	0.104143253	0.580432329	0.544155308	MORC3	1	2
GO:0048384	GO:0048384	retinoic acid receptor signaling pathway	1/63	11/6338	0.104143253	0.580432329	0.544155308	CALR	1	2
GO:00601471	GO:0060147	regulation of posttranscriptional gene silencing	1/63	11/6338	0.104143253	0.580432329	0.544155308	MAEL	1	2
GO:00609641	GO:0060964	regulation of gene silencing by miRNA	1/63	11/6338	0.104143253	0.580432329	0.544155308	MAEL	1	2
GO:0071392	GO:0071392	cellular response to estradiol stimulus	1/63	11/6338	0.104143253	0.580432329	0.544155308	CCDC62	1	2
GO:1902017	GO:1902017	regulation of cilium assembly	1/63	11/6338	0.104143253	0.580432329	0.544155308	MNS1	1	2
GO:2000179	GO:2000179	positive regulation of neural precursor cell proliferation	1/63	11/6338	0.104143253	0.580432329	0.544155308	NAP1L1	1	2
GO:00464741	GO:0046474	glycerophospholipid biosynthetic process	2/63	56/6338	0.106482285	0.580432329	0.544155308	DGKA/PIGP	2	2
GO:00070491	GO:0007049	cell cycle	7/63	408/6338	0.10847422	0.580432329	0.544155308	PRPF40A/SPDYA/CALR/KIF20B/WDR12/MAEL/BTG1	7	2
GO:00097901	GO:0009790	embryo development	5/63	257/6338	0.111044857	0.580432329	0.544155308	EIF2S2/CCDC62/KIF20B/UNK/GNA13	5	2
GO:00484691	GO:0048469	cell maturation	2/63	58/6338	0.11289095	0.580432329	0.544155308	ACRBP/SPDYA	2	2
GO:0001569	GO:0001569	branching involved in blood vessel morphogenesis	1/63	12/6338	0.113063591	0.580432329	0.544155308	GNA13	1	2
GO:0006611	GO:0006611	protein export from nucleus	1/63	12/6338	0.113063591	0.580432329	0.544155308	CALR	1	2
GO:00066131	GO:0006613	cotranslational protein targeting to membrane	1/63	12/6338	0.113063591	0.580432329	0.544155308	SEC63	1	2
GO:00066141	GO:0006614	SRP-dependent cotranslational protein targeting to membrane	1/63	12/6338	0.113063591	0.580432329	0.544155308	SEC63	1	2
GO:0006903	GO:0006903	vesicle targeting	1/63	12/6338	0.113063591	0.580432329	0.544155308	GOSR1	1	2
GO:0007140	GO:0007140	male meiotic nuclear division	1/63	12/6338	0.113063591	0.580432329	0.544155308	MAEL	1	2
GO:0033144	GO:0033144	negative regulation of intracellular steroid hormone receptor signaling pathway	1/63	12/6338	0.113063591	0.580432329	0.544155308	CALR	1	2
GO:00609661	GO:0060966	regulation of gene silencing by RNA	1/63	12/6338	0.113063591	0.580432329	0.544155308	MAEL	1	2
GO:0071542	GO:0071542	dopaminergic neuron differentiation	1/63	12/6338	0.113063591	0.580432329	0.544155308	MANF	1	2
GO:1900026	GO:1900026	positive regulation of substrate adhesion-dependent cell spreading	1/63	12/6338	0.113063591	0.580432329	0.544155308	CALR	1	2
GO:1902117	GO:1902117	positive regulation of organelle assembly	1/63	12/6338	0.113063591	0.580432329	0.544155308	MNS1	1	2
GO:00488701	GO:0048870	cell motility	7/63	413/6338	0.113777928	0.580432329	0.544155308	PRPF40A/MNS1/CALR/KIF20B/ENO4/UNK/GNA13	7	2
GO:00516741	GO:0051674	localization of cell	7/63	413/6338	0.113777928	0.580432329	0.544155308	PRPF40A/MNS1/CALR/KIF20B/ENO4/UNK/GNA13	7	2
GO:00430851	GO:0043085	positive regulation of catalytic activity	5/63	260/6338	0.115159924	0.581755993	0.545396244	SPDYA/RFC4/ZC3H15/CYCS/TBC1D15	5	2
GO:00342481	GO:0034248	regulation of cellular amide metabolic process	3/63	120/6338	0.116382314	0.581755993	0.545396244	CALR/PAIP2B/UNK	3	2
GO:00300301	GO:0030030	cell projection organization	6/63	337/6338	0.11651647	0.581755993	0.545396244	MNS1/CEP41/MANF/KIF20B/CCDC113/ENO4	6	2
GO:0051302	GO:0051302	regulation of cell division	2/63	60/6338	0.1193982	0.583776442	0.547290414	PRPF40A/KIF20B	2	2
GO:00482851	GO:0048285	organelle fission	3/63	122/6338	0.120701405	0.583776442	0.547290414	CALR/KIF20B/MAEL	3	2
GO:01200311	GO:0120031	plasma membrane bounded cell projection assembly	3/63	122/6338	0.120701405	0.583776442	0.547290414	MNS1/CEP41/CCDC113	3	2
GO:0007566	GO:0007566	embryo implantation	1/63	13/6338	0.121896501	0.583776442	0.547290414	CALR	1	2
GO:0048240	GO:0048240	sperm capacitation	1/63	13/6338	0.121896501	0.583776442	0.547290414	ACRBP	1	2
GO:2000573	GO:2000573	positive regulation of DNA biosynthetic process	1/63	13/6338	0.121896501	0.583776442	0.547290414	RFC4	1	2
GO:00300311	GO:0030031	cell projection assembly	3/63	125/6338	0.127290927	0.59722436	0.559897837	MNS1/CEP41/CCDC113	3	2
GO:00066051	GO:0006605	protein targeting	2/63	63/6338	0.129330309	0.59722436	0.559897837	SEC63/SPCS1	2	2
GO:00102561	GO:0010256	endomembrane system organization	3/63	126/6338	0.129516206	0.59722436	0.559897837	ZPBP/ACRBP/ZPBP2	3	2
GO:00021831	GO:0002183	cytoplasmic translational initiation	1/63	14/6338	0.130642829	0.59722436	0.559897837	EIF2S2	1	2
GO:0048002	GO:0048002	antigen processing and presentation of peptide antigen	1/63	14/6338	0.130642829	0.59722436	0.559897837	CALR	1	2
GO:00514461	GO:0051446	positive regulation of meiotic cell cycle	1/63	14/6338	0.130642829	0.59722436	0.559897837	SPDYA	1	2
GO:0090559	GO:0090559	regulation of membrane permeability	1/63	14/6338	0.130642829	0.59722436	0.559897837	VDAC2	1	2
GO:0009451	GO:0009451	RNA modification	2/63	64/6338	0.132683662	0.602640635	0.564975595	TRMT6/DTWD1	2	2
GO:0000460	GO:0000460	maturation of 5.8S rRNA	1/63	15/6338	0.139303408	0.605349569	0.567515221	WDR12	1	2
GO:00073401	GO:0007340	acrosome reaction	1/63	15/6338	0.139303408	0.605349569	0.567515221	ACR	1	2
GO:0010770	GO:0010770	positive regulation of cell morphogenesis involved in differentiation	1/63	15/6338	0.139303408	0.605349569	0.567515221	CALR	1	2
GO:0030865	GO:0030865	cortical cytoskeleton organization	1/63	15/6338	0.139303408	0.605349569	0.567515221	CALR	1	2
GO:1900024	GO:1900024	regulation of substrate adhesion-dependent cell spreading	1/63	15/6338	0.139303408	0.605349569	0.567515221	CALR	1	2
GO:0034504	GO:0034504	protein localization to nucleus	2/63	66/6338	0.139449977	0.605349569	0.567515221	CALR/MORC3	2	2
GO:00450171	GO:0045017	glycerolipid biosynthetic process	2/63	67/6338	0.142861524	0.605349569	0.567515221	DGKA/PIGP	2	2
GO:00015251	GO:0001525	angiogenesis	3/63	132/6338	0.143155919	0.605349569	0.567515221	MTDH/BTG1/GNA13	3	2
GO:00224021	GO:0022402	cell cycle process	5/63	281/6338	0.145968306	0.605349569	0.567515221	PRPF40A/SPDYA/CALR/KIF20B/MAEL	5	2
GO:0032456	GO:0032456	endocytic recycling	1/63	16/6338	0.147879066	0.605349569	0.567515221	VPS26A	1	2
GO:0040020	GO:0040020	regulation of meiotic nuclear division	1/63	16/6338	0.147879066	0.605349569	0.567515221	CALR	1	2
GO:0044728	GO:0044728	DNA methylation or demethylation	1/63	16/6338	0.147879066	0.605349569	0.567515221	MAEL	1	2
GO:0050873	GO:0050873	brown fat cell differentiation	1/63	16/6338	0.147879066	0.605349569	0.567515221	ARL4A	1	2
GO:20002411	GO:2000241	regulation of reproductive process	2/63	69/6338	0.149737944	0.605349569	0.567515221	SPDYA/CALR	2	2
GO:00064571	GO:0006457	protein folding	2/63	70/6338	0.153201472	0.605349569	0.567515221	CALR/CALR3	2	2
GO:0010720	GO:0010720	positive regulation of cell development	2/63	70/6338	0.153201472	0.605349569	0.567515221	CALR/NAP1L1	2	2
GO:0006900	GO:0006900	vesicle budding from membrane	1/63	17/6338	0.156370622	0.605349569	0.567515221	SEC23B	1	2
GO:0033143	GO:0033143	regulation of intracellular steroid hormone receptor signaling pathway	1/63	17/6338	0.156370622	0.605349569	0.567515221	CALR	1	2
GO:0045185	GO:0045185	maintenance of protein location	1/63	17/6338	0.156370622	0.605349569	0.567515221	MORC3	1	2
GO:0050766	GO:0050766	positive regulation of phagocytosis	1/63	17/6338	0.156370622	0.605349569	0.567515221	CALR	1	2
GO:00609681	GO:0060968	regulation of gene silencing	1/63	17/6338	0.156370622	0.605349569	0.567515221	MAEL	1	2
GO:0071677	GO:0071677	positive regulation of mononuclear cell migration	1/63	17/6338	0.156370622	0.605349569	0.567515221	CALR	1	2
GO:0090630	GO:0090630	activation of GTPase activity	1/63	17/6338	0.156370622	0.605349569	0.567515221	TBC1D15	1	2
GO:19035371	GO:1903537	meiotic cell cycle process involved in oocyte maturation	1/63	17/6338	0.156370622	0.605349569	0.567515221	SPDYA	1	2
GO:19035381	GO:1903538	regulation of meiotic cell cycle process involved in oocyte maturation	1/63	17/6338	0.156370622	0.605349569	0.567515221	SPDYA	1	2
GO:0051235	GO:0051235	maintenance of location	2/63	72/6338	0.160175886	0.605349569	0.567515221	SQLE/MORC3	2	2
GO:00716951	GO:0071695	anatomical structure maturation	2/63	72/6338	0.160175886	0.605349569	0.567515221	ACRBP/SPDYA	2	2
GO:00457871	GO:0045787	positive regulation of cell cycle	2/63	73/6338	0.163685493	0.605349569	0.567515221	SPDYA/KIF20B	2	2
GO:0000281	GO:0000281	mitotic cytokinesis	1/63	18/6338	0.164778888	0.605349569	0.567515221	KIF20B	1	2
GO:0006446	GO:0006446	regulation of translational initiation	1/63	18/6338	0.164778888	0.605349569	0.567515221	PAIP2B	1	2
GO:0006506	GO:0006506	GPI anchor biosynthetic process	1/63	18/6338	0.164778888	0.605349569	0.567515221	PIGP	1	2
GO:0010769	GO:0010769	regulation of cell morphogenesis involved in differentiation	1/63	18/6338	0.164778888	0.605349569	0.567515221	CALR	1	2
GO:1901224	GO:1901224	positive regulation of NIK/NF-kappaB signaling	1/63	18/6338	0.164778888	0.605349569	0.567515221	CALR	1	2
GO:00457651	GO:0045765	regulation of angiogenesis	2/63	74/6338	0.167209197	0.605349569	0.567515221	MTDH/BTG1	2	2
GO:00063991	GO:0006399	tRNA metabolic process	2/63	75/6338	0.170746387	0.605349569	0.567515221	TRMT6/DTWD1	2	2
GO:00400111	GO:0040011	locomotion	7/63	461/6338	0.171442819	0.605349569	0.567515221	PRPF40A/MNS1/CALR/KIF20B/ENO4/UNK/GNA13	7	2
GO:00344701	GO:0034470	ncRNA processing	3/63	144/6338	0.171778771	0.605349569	0.567515221	TRMT6/DTWD1/WDR12	3	2
GO:0006304	GO:0006304	DNA modification	1/63	19/6338	0.173104668	0.605349569	0.567515221	MAEL	1	2
GO:0006505	GO:0006505	GPI anchor metabolic process	1/63	19/6338	0.173104668	0.605349569	0.567515221	PIGP	1	2
GO:00086371	GO:0008637	apoptotic mitochondrial changes	1/63	19/6338	0.173104668	0.605349569	0.567515221	VDAC2	1	2
GO:0016126	GO:0016126	sterol biosynthetic process	1/63	19/6338	0.173104668	0.605349569	0.567515221	SQLE	1	2
GO:2000177	GO:2000177	regulation of neural precursor cell proliferation	1/63	19/6338	0.173104668	0.605349569	0.567515221	NAP1L1	1	2
GO:20002781	GO:2000278	regulation of DNA biosynthetic process	1/63	19/6338	0.173104668	0.605349569	0.567515221	RFC4	1	2
GO:19013421	GO:1901342	regulation of vasculature development	2/63	76/6338	0.17429646	0.605349569	0.567515221	MTDH/BTG1	2	2
GO:0051345	GO:0051345	positive regulation of hydrolase activity	3/63	147/6338	0.179182672	0.605349569	0.567515221	ZC3H15/CYCS/TBC1D15	3	2
GO:0010921	GO:0010921	regulation of phosphatase activity	1/63	20/6338	0.181348758	0.605349569	0.567515221	TIPRL	1	2
GO:0034968	GO:0034968	histone lysine methylation	1/63	20/6338	0.181348758	0.605349569	0.567515221	KMT5B	1	2
GO:0035082	GO:0035082	axoneme assembly	1/63	20/6338	0.181348758	0.605349569	0.567515221	MNS1	1	2
GO:0035304	GO:0035304	regulation of protein dephosphorylation	1/63	20/6338	0.181348758	0.605349569	0.567515221	TIPRL	1	2
GO:0042147	GO:0042147	retrograde transport, endosome to Golgi	1/63	20/6338	0.181348758	0.605349569	0.567515221	VPS26A	1	2
GO:0045661	GO:0045661	regulation of myoblast differentiation	1/63	20/6338	0.181348758	0.605349569	0.567515221	BTG1	1	2
GO:0048144	GO:0048144	fibroblast proliferation	1/63	20/6338	0.181348758	0.605349569	0.567515221	MORC3	1	2
GO:0048145	GO:0048145	regulation of fibroblast proliferation	1/63	20/6338	0.181348758	0.605349569	0.567515221	MORC3	1	2
GO:00650021	GO:0065002	intracellular protein transmembrane transport	1/63	20/6338	0.181348758	0.605349569	0.567515221	SEC63	1	2
GO:00718061	GO:0071806	protein transmembrane transport	1/63	20/6338	0.181348758	0.605349569	0.567515221	SEC63	1	2
GO:00086541	GO:0008654	phospholipid biosynthetic process	2/63	78/6338	0.181432896	0.605349569	0.567515221	DGKA/PIGP	2	2
GO:00352391	GO:0035239	tube morphogenesis	4/63	225/6338	0.184270799	0.611918125	0.573673242	KIF20B/MTDH/BTG1/GNA13	4	2
GO:0032355	GO:0032355	response to estradiol	1/63	21/6338	0.189511947	0.620664873	0.581873318	CCDC62	1	2
GO:00217001	GO:0021700	developmental maturation	2/63	81/6338	0.192219698	0.620664873	0.581873318	ACRBP/SPDYA	2	2
GO:0043547	GO:0043547	positive regulation of GTPase activity	2/63	81/6338	0.192219698	0.620664873	0.581873318	ZC3H15/TBC1D15	2	2
GO:00065081	GO:0006508	proteolysis	6/63	392/6338	0.192521375	0.620664873	0.581873318	METAP2/ACR/SPCS1/CYCS/STT3B/SPCS3	6	2
GO:0006275	GO:0006275	regulation of DNA replication	1/63	22/6338	0.197595017	0.620664873	0.581873318	RFC4	1	2
GO:0007006	GO:0007006	mitochondrial membrane organization	1/63	22/6338	0.197595017	0.620664873	0.581873318	VDAC2	1	2
GO:0030433	GO:0030433	ubiquitin-dependent ERAD pathway	1/63	22/6338	0.197595017	0.620664873	0.581873318	STT3B	1	2
GO:00351951	GO:0035195	gene silencing by miRNA	1/63	22/6338	0.197595017	0.620664873	0.581873318	MAEL	1	2
GO:0045665	GO:0045665	negative regulation of neuron differentiation	1/63	22/6338	0.197595017	0.620664873	0.581873318	CALR	1	2
GO:00903981	GO:0090398	cellular senescence	1/63	22/6338	0.197595017	0.620664873	0.581873318	CALR	1	2
GO:00485141	GO:0048514	blood vessel morphogenesis	3/63	155/6338	0.199344634	0.620664873	0.581873318	MTDH/BTG1/GNA13	3	2
GO:0001510	GO:0001510	RNA methylation	1/63	23/6338	0.205598739	0.620664873	0.581873318	TRMT6	1	2
GO:0001843	GO:0001843	neural tube closure	1/63	23/6338	0.205598739	0.620664873	0.581873318	KIF20B	1	2
GO:0002690	GO:0002690	positive regulation of leukocyte chemotaxis	1/63	23/6338	0.205598739	0.620664873	0.581873318	CALR	1	2
GO:0060606	GO:0060606	tube closure	1/63	23/6338	0.205598739	0.620664873	0.581873318	KIF20B	1	2
GO:00903161	GO:0090316	positive regulation of intracellular protein transport	1/63	23/6338	0.205598739	0.620664873	0.581873318	KIF20B	1	2
GO:00015561	GO:0001556	oocyte maturation	1/63	24/6338	0.213523883	0.620664873	0.581873318	SPDYA	1	2
GO:0001889	GO:0001889	liver development	1/63	24/6338	0.213523883	0.620664873	0.581873318	SEC63	1	2
GO:0009798	GO:0009798	axis specification	1/63	24/6338	0.213523883	0.620664873	0.581873318	MNS1	1	2
GO:0014020	GO:0014020	primary neural tube formation	1/63	24/6338	0.213523883	0.620664873	0.581873318	KIF20B	1	2
GO:00164411	GO:0016441	posttranscriptional gene silencing	1/63	24/6338	0.213523883	0.620664873	0.581873318	MAEL	1	2
GO:00351941	GO:0035194	post-transcriptional gene silencing by RNA	1/63	24/6338	0.213523883	0.620664873	0.581873318	MAEL	1	2
GO:0036503	GO:0036503	ERAD pathway	1/63	24/6338	0.213523883	0.620664873	0.581873318	STT3B	1	2
GO:1901222	GO:1901222	regulation of NIK/NF-kappaB signaling	1/63	24/6338	0.213523883	0.620664873	0.581873318	CALR	1	2
GO:0005977	GO:0005977	glycogen metabolic process	1/63	25/6338	0.221371205	0.620664873	0.581873318	GSK3B	1	2
GO:0006073	GO:0006073	cellular glucan metabolic process	1/63	25/6338	0.221371205	0.620664873	0.581873318	GSK3B	1	2
GO:0018022	GO:0018022	peptidyl-lysine methylation	1/63	25/6338	0.221371205	0.620664873	0.581873318	KMT5B	1	2
GO:0030168	GO:0030168	platelet activation	1/63	25/6338	0.221371205	0.620664873	0.581873318	GNA13	1	2
GO:00323881	GO:0032388	positive regulation of intracellular transport	1/63	25/6338	0.221371205	0.620664873	0.581873318	KIF20B	1	2
GO:0044042	GO:0044042	glucan metabolic process	1/63	25/6338	0.221371205	0.620664873	0.581873318	GSK3B	1	2
GO:0050764	GO:0050764	regulation of phagocytosis	1/63	25/6338	0.221371205	0.620664873	0.581873318	CALR	1	2
GO:0061008	GO:0061008	hepaticobiliary system development	1/63	25/6338	0.221371205	0.620664873	0.581873318	SEC63	1	2
GO:0061640	GO:0061640	cytoskeleton-dependent cytokinesis	1/63	25/6338	0.221371205	0.620664873	0.581873318	KIF20B	1	2
GO:0071675	GO:0071675	regulation of mononuclear cell migration	1/63	25/6338	0.221371205	0.620664873	0.581873318	CALR	1	2
GO:0042127	GO:0042127	regulation of cell population proliferation	6/63	412/6338	0.224138749	0.620664873	0.581873318	CALR/KIF20B/SQLE/BTG1/NAP1L1/MORC3	6	2
GO:00106291	GO:0010629	negative regulation of gene expression	4/63	246/6338	0.227773592	0.620664873	0.581873318	CALR/PAIP2B/MAEL/UNK	4	2
GO:0000079	GO:0000079	regulation of cyclin-dependent protein serine/threonine kinase activity	1/63	26/6338	0.229141459	0.620664873	0.581873318	SPDYA	1	2
GO:0010595	GO:0010595	positive regulation of endothelial cell migration	1/63	26/6338	0.229141459	0.620664873	0.581873318	CALR	1	2
GO:0034446	GO:0034446	substrate adhesion-dependent cell spreading	1/63	26/6338	0.229141459	0.620664873	0.581873318	CALR	1	2
GO:00485991	GO:0048599	oocyte development	1/63	26/6338	0.229141459	0.620664873	0.581873318	SPDYA	1	2
GO:1904029	GO:1904029	regulation of cyclin-dependent protein kinase activity	1/63	26/6338	0.229141459	0.620664873	0.581873318	SPDYA	1	2
GO:00063251	GO:0006325	chromatin organization	2/63	92/6338	0.232396457	0.620664873	0.581873318	MTF2/NAP1L1	2	2
GO:0001578	GO:0001578	microtubule bundle formation	1/63	27/6338	0.23683539	0.620664873	0.581873318	MNS1	1	2
GO:00018241	GO:0001824	blastocyst development	1/63	27/6338	0.23683539	0.620664873	0.581873318	CCDC62	1	2
GO:0006096	GO:0006096	glycolytic process	1/63	27/6338	0.23683539	0.620664873	0.581873318	ENO4	1	2
GO:0006757	GO:0006757	ATP generation from ADP	1/63	27/6338	0.23683539	0.620664873	0.581873318	ENO4	1	2
GO:0009791	GO:0009791	post-embryonic development	1/63	27/6338	0.23683539	0.620664873	0.581873318	MORC3	1	2
GO:00099941	GO:0009994	oocyte differentiation	1/63	27/6338	0.23683539	0.620664873	0.581873318	SPDYA	1	2
GO:0010811	GO:0010811	positive regulation of cell-substrate adhesion	1/63	27/6338	0.23683539	0.620664873	0.581873318	CALR	1	2
GO:0030518	GO:0030518	intracellular steroid hormone receptor signaling pathway	1/63	27/6338	0.23683539	0.620664873	0.581873318	CALR	1	2
GO:0042273	GO:0042273	ribosomal large subunit biogenesis	1/63	27/6338	0.23683539	0.620664873	0.581873318	WDR12	1	2
GO:0120034	GO:0120034	positive regulation of plasma membrane bounded cell projection assembly	1/63	27/6338	0.23683539	0.620664873	0.581873318	MNS1	1	2
GO:00610241	GO:0061024	membrane organization	3/63	170/6338	0.238498989	0.620664873	0.581873318	VDAC2/GOSR1/SEC23B	3	2
GO:00066501	GO:0006650	glycerophospholipid metabolic process	2/63	94/6338	0.239772856	0.620664873	0.581873318	DGKA/PIGP	2	2
GO:0001841	GO:0001841	neural tube formation	1/63	28/6338	0.244453734	0.620664873	0.581873318	KIF20B	1	2
GO:0002687	GO:0002687	positive regulation of leukocyte migration	1/63	28/6338	0.244453734	0.620664873	0.581873318	CALR	1	2
GO:0006112	GO:0006112	energy reserve metabolic process	1/63	28/6338	0.244453734	0.620664873	0.581873318	GSK3B	1	2
GO:0016571	GO:0016571	histone methylation	1/63	28/6338	0.244453734	0.620664873	0.581873318	KMT5B	1	2
GO:0019915	GO:0019915	lipid storage	1/63	28/6338	0.244453734	0.620664873	0.581873318	SQLE	1	2
GO:00015681	GO:0001568	blood vessel development	3/63	173/6338	0.246497417	0.620664873	0.581873318	MTDH/BTG1/GNA13	3	2
GO:0060562	GO:0060562	epithelial tube morphogenesis	2/63	96/6338	0.247162225	0.620664873	0.581873318	KIF20B/GNA13	2	2
GO:00063961	GO:0006396	RNA processing	5/63	341/6338	0.250020508	0.620664873	0.581873318	PRPF40A/TRMT6/DTWD1/WDR12/SCNM1	5	2
GO:00440931	GO:0044093	positive regulation of molecular function	5/63	342/6338	0.251909982	0.620664873	0.581873318	SPDYA/RFC4/ZC3H15/CYCS/TBC1D15	5	2
GO:0002688	GO:0002688	regulation of leukocyte chemotaxis	1/63	29/6338	0.251997223	0.620664873	0.581873318	CALR	1	2
GO:00066121	GO:0006612	protein targeting to membrane	1/63	29/6338	0.251997223	0.620664873	0.581873318	SEC63	1	2
GO:0038061	GO:0038061	NIK/NF-kappaB signaling	1/63	29/6338	0.251997223	0.620664873	0.581873318	CALR	1	2
GO:0043401	GO:0043401	steroid hormone mediated signaling pathway	1/63	29/6338	0.251997223	0.620664873	0.581873318	CALR	1	2
GO:00064861	GO:0006486	protein glycosylation	2/63	99/6338	0.258263329	0.620664873	0.581873318	STT3B/RPN2	2	2
GO:00434131	GO:0043413	macromolecule glycosylation	2/63	99/6338	0.258263329	0.620664873	0.581873318	STT3B/RPN2	2	2
GO:0046034	GO:0046034	ATP metabolic process	2/63	99/6338	0.258263329	0.620664873	0.581873318	CYCS/ENO4	2	2
GO:0006165	GO:0006165	nucleoside diphosphate phosphorylation	1/63	30/6338	0.25946658	0.620664873	0.581873318	ENO4	1	2
GO:0043280	GO:0043280	positive regulation of cysteine-type endopeptidase activity involved in apoptotic process	1/63	30/6338	0.25946658	0.620664873	0.581873318	CYCS	1	2
GO:0046939	GO:0046939	nucleotide phosphorylation	1/63	30/6338	0.25946658	0.620664873	0.581873318	ENO4	1	2
GO:0051781	GO:0051781	positive regulation of cell division	1/63	30/6338	0.25946658	0.620664873	0.581873318	KIF20B	1	2
GO:0098876	GO:0098876	vesicle-mediated transport to the plasma membrane	1/63	30/6338	0.25946658	0.620664873	0.581873318	VPS26A	1	2
GO:2000242	GO:2000242	negative regulation of reproductive process	1/63	30/6338	0.25946658	0.620664873	0.581873318	CALR	1	2
GO:00069151	GO:0006915	apoptotic process	6/63	434/6338	0.260813716	0.620664873	0.581873318	VDAC2/HIPK3/SH3GLB1/MTDH/CYCS/BTG1	6	2
GO:00700851	GO:0070085	glycosylation	2/63	100/6338	0.261966642	0.620664873	0.581873318	STT3B/RPN2	2	2
GO:00486991	GO:0048699	generation of neurons	5/63	348/6338	0.263325914	0.620664873	0.581873318	CALR/MANF/KIF20B/NAP1L1/UNK	5	2
GO:00161921	GO:0016192	vesicle-mediated transport	6/63	436/6338	0.264231776	0.620664873	0.581873318	CALR/ARL4A/GOSR1/VPS26A/SEC23B/TRAPPC6B	6	2
GO:00070881	GO:0007088	regulation of mitotic nuclear division	1/63	31/6338	0.266862523	0.620664873	0.581873318	KIF20B	1	2
GO:0009135	GO:0009135	purine nucleoside diphosphate metabolic process	1/63	31/6338	0.266862523	0.620664873	0.581873318	ENO4	1	2
GO:0009179	GO:0009179	purine ribonucleoside diphosphate metabolic process	1/63	31/6338	0.266862523	0.620664873	0.581873318	ENO4	1	2
GO:0009185	GO:0009185	ribonucleoside diphosphate metabolic process	1/63	31/6338	0.266862523	0.620664873	0.581873318	ENO4	1	2
GO:0009247	GO:0009247	glycolipid biosynthetic process	1/63	31/6338	0.266862523	0.620664873	0.581873318	PIGP	1	2
GO:0045445	GO:0045445	myoblast differentiation	1/63	31/6338	0.266862523	0.620664873	0.581873318	BTG1	1	2
GO:0046031	GO:0046031	ADP metabolic process	1/63	31/6338	0.266862523	0.620664873	0.581873318	ENO4	1	2
GO:0051650	GO:0051650	establishment of vesicle localization	1/63	31/6338	0.266862523	0.620664873	0.581873318	GOSR1	1	2
GO:00019441	GO:0001944	vasculature development	3/63	182/6338	0.270740839	0.620664873	0.581873318	MTDH/BTG1/GNA13	3	2
GO:0071407	GO:0071407	cellular response to organic cyclic compound	2/63	103/6338	0.27308005	0.620664873	0.581873318	CALR/CCDC62	2	2
GO:00352951	GO:0035295	tube development	4/63	267/6338	0.273667774	0.620664873	0.581873318	KIF20B/MTDH/BTG1/GNA13	4	2
GO:0001838	GO:0001838	embryonic epithelial tube formation	1/63	32/6338	0.27418576	0.620664873	0.581873318	KIF20B	1	2
GO:0006906	GO:0006906	vesicle fusion	1/63	32/6338	0.27418576	0.620664873	0.581873318	GOSR1	1	2
GO:0016482	GO:0016482	cytosolic transport	1/63	32/6338	0.27418576	0.620664873	0.581873318	VPS26A	1	2
GO:0019646	GO:0019646	aerobic electron transport chain	1/63	32/6338	0.27418576	0.620664873	0.581873318	CYCS	1	2
GO:0030010	GO:0030010	establishment of cell polarity	1/63	32/6338	0.27418576	0.620664873	0.581873318	KIF20B	1	2
GO:0035303	GO:0035303	regulation of dephosphorylation	1/63	32/6338	0.27418576	0.620664873	0.581873318	TIPRL	1	2
GO:0051648	GO:0051648	vesicle localization	1/63	32/6338	0.27418576	0.620664873	0.581873318	GOSR1	1	2
GO:2001056	GO:2001056	positive regulation of cysteine-type endopeptidase activity	1/63	32/6338	0.27418576	0.620664873	0.581873318	CYCS	1	2
GO:00073461	GO:0007346	regulation of mitotic cell cycle	2/63	104/6338	0.276784445	0.622543927	0.583634932	KIF20B/BTG1	2	2
GO:00725941	GO:0072594	establishment of protein localization to organelle	2/63	104/6338	0.276784445	0.622543927	0.583634932	SEC63/SPCS1	2	2
GO:0072175	GO:0072175	epithelial tube formation	1/63	33/6338	0.281436997	0.62469684	0.585653288	KIF20B	1	2
GO:20002431	GO:2000243	positive regulation of reproductive process	1/63	33/6338	0.281436997	0.62469684	0.585653288	SPDYA	1	2
GO:00125011	GO:0012501	programmed cell death	6/63	448/6338	0.284991283	0.62469684	0.585653288	VDAC2/HIPK3/SH3GLB1/MTDH/CYCS/BTG1	6	2
GO:0051347	GO:0051347	positive regulation of transferase activity	2/63	107/6338	0.287892436	0.62469684	0.585653288	SPDYA/RFC4	2	2
GO:0006090	GO:0006090	pyruvate metabolic process	1/63	34/6338	0.288616929	0.62469684	0.585653288	ENO4	1	2
GO:0009132	GO:0009132	nucleoside diphosphate metabolic process	1/63	34/6338	0.288616929	0.62469684	0.585653288	ENO4	1	2
GO:0042775	GO:0042775	mitochondrial ATP synthesis coupled electron transport	1/63	34/6338	0.288616929	0.62469684	0.585653288	CYCS	1	2
GO:0045446	GO:0045446	endothelial cell differentiation	1/63	34/6338	0.288616929	0.62469684	0.585653288	BTG1	1	2
GO:0050921	GO:0050921	positive regulation of chemotaxis	1/63	34/6338	0.288616929	0.62469684	0.585653288	CALR	1	2
GO:00901741	GO:0090174	organelle membrane fusion	1/63	34/6338	0.288616929	0.62469684	0.585653288	GOSR1	1	2
GO:0015980	GO:0015980	energy derivation by oxidation of organic compounds	2/63	109/6338	0.295290039	0.62469684	0.585653288	GSK3B/CYCS	2	2
GO:0006261	GO:0006261	DNA-dependent DNA replication	1/63	35/6338	0.295726245	0.62469684	0.585653288	RFC4	1	2
GO:0006334	GO:0006334	nucleosome assembly	1/63	35/6338	0.295726245	0.62469684	0.585653288	NAP1L1	1	2
GO:0007565	GO:0007565	female pregnancy	1/63	35/6338	0.295726245	0.62469684	0.585653288	CALR	1	2
GO:0030856	GO:0030856	regulation of epithelial cell differentiation	1/63	35/6338	0.295726245	0.62469684	0.585653288	BTG1	1	2
GO:00310471	GO:0031047	gene silencing by RNA	1/63	35/6338	0.295726245	0.62469684	0.585653288	MAEL	1	2
GO:0061351	GO:0061351	neural precursor cell proliferation	1/63	35/6338	0.295726245	0.62469684	0.585653288	NAP1L1	1	2
GO:0071902	GO:0071902	positive regulation of protein serine/threonine kinase activity	1/63	35/6338	0.295726245	0.62469684	0.585653288	SPDYA	1	2
GO:00164771	GO:0016477	cell migration	5/63	365/6338	0.296312584	0.62469684	0.585653288	PRPF40A/CALR/KIF20B/UNK/GNA13	5	2
GO:00303351	GO:0030335	positive regulation of cell migration	2/63	111/6338	0.302678413	0.62469684	0.585653288	CALR/KIF20B	2	2
GO:00063521	GO:0006352	DNA-templated transcription, initiation	1/63	36/6338	0.302765631	0.62469684	0.585653288	TBPL1	1	2
GO:0010950	GO:0010950	positive regulation of endopeptidase activity	1/63	36/6338	0.302765631	0.62469684	0.585653288	CYCS	1	2
GO:0019882	GO:0019882	antigen processing and presentation	1/63	36/6338	0.302765631	0.62469684	0.585653288	CALR	1	2
GO:00331571	GO:0033157	regulation of intracellular protein transport	1/63	36/6338	0.302765631	0.62469684	0.585653288	KIF20B	1	2
GO:0035148	GO:0035148	tube formation	1/63	36/6338	0.302765631	0.62469684	0.585653288	KIF20B	1	2
GO:0044264	GO:0044264	cellular polysaccharide metabolic process	1/63	36/6338	0.302765631	0.62469684	0.585653288	GSK3B	1	2
GO:0051168	GO:0051168	nuclear export	1/63	36/6338	0.302765631	0.62469684	0.585653288	CALR	1	2
GO:00718971	GO:0071897	DNA biosynthetic process	1/63	36/6338	0.302765631	0.62469684	0.585653288	RFC4	1	2
GO:00303341	GO:0030334	regulation of cell migration	3/63	194/6338	0.303474885	0.62469684	0.585653288	CALR/KIF20B/GNA13	3	2
GO:00330431	GO:0033043	regulation of organelle organization	4/63	283/6338	0.309694537	0.624796494	0.585746713	MNS1/CALR/KIF20B/ENO4	4	2
GO:0005976	GO:0005976	polysaccharide metabolic process	1/63	37/6338	0.309735762	0.624796494	0.585746713	GSK3B	1	2
GO:0006479	GO:0006479	protein methylation	1/63	37/6338	0.309735762	0.624796494	0.585746713	KMT5B	1	2
GO:00064971	GO:0006497	protein lipidation	1/63	37/6338	0.309735762	0.624796494	0.585746713	PIGP	1	2
GO:0008213	GO:0008213	protein alkylation	1/63	37/6338	0.309735762	0.624796494	0.585746713	KMT5B	1	2
GO:0010634	GO:0010634	positive regulation of epithelial cell migration	1/63	37/6338	0.309735762	0.624796494	0.585746713	CALR	1	2
GO:0031497	GO:0031497	chromatin assembly	1/63	37/6338	0.309735762	0.624796494	0.585746713	NAP1L1	1	2
GO:0045597	GO:0045597	positive regulation of cell differentiation	3/63	198/6338	0.31444763	0.629696795	0.590340745	CALR/BTG1/NAP1L1	3	2
GO:0003158	GO:0003158	endothelium development	1/63	38/6338	0.316637309	0.629696795	0.590340745	BTG1	1	2
GO:0006664	GO:0006664	glycolipid metabolic process	1/63	38/6338	0.316637309	0.629696795	0.590340745	PIGP	1	2
GO:0042773	GO:0042773	ATP synthesis coupled electron transport	1/63	38/6338	0.316637309	0.629696795	0.590340745	CYCS	1	2
GO:1903509	GO:1903509	liposaccharide metabolic process	1/63	38/6338	0.316637309	0.629696795	0.590340745	PIGP	1	2
GO:00322691	GO:0032269	negative regulation of cellular protein metabolic process	3/63	200/6338	0.319940066	0.630046232	0.590668342	CALR/PAIP2B/UNK	3	2
GO:0007266	GO:0007266	Rho protein signal transduction	1/63	39/6338	0.323470936	0.630046232	0.590668342	GNA13	1	2
GO:00105941	GO:0010594	regulation of endothelial cell migration	1/63	39/6338	0.323470936	0.630046232	0.590668342	CALR	1	2
GO:19021151	GO:1902115	regulation of organelle assembly	1/63	39/6338	0.323470936	0.630046232	0.590668342	MNS1	1	2
GO:0071396	GO:0071396	cellular response to lipid	2/63	117/6338	0.324763689	0.630046232	0.590668342	CALR/CCDC62	2	2
GO:00082191	GO:0008219	cell death	6/63	472/6338	0.327567113	0.630046232	0.590668342	VDAC2/HIPK3/SH3GLB1/MTDH/CYCS/BTG1	6	2
GO:00220081	GO:0022008	neurogenesis	5/63	381/6338	0.328018901	0.630046232	0.590668342	CALR/MANF/KIF20B/NAP1L1/UNK	5	2
GO:00064701	GO:0006470	protein dephosphorylation	1/63	40/6338	0.3302373	0.630046232	0.590668342	TIPRL	1	2
GO:0010952	GO:0010952	positive regulation of peptidase activity	1/63	40/6338	0.3302373	0.630046232	0.590668342	CYCS	1	2
GO:0016331	GO:0016331	morphogenesis of embryonic epithelium	1/63	40/6338	0.3302373	0.630046232	0.590668342	KIF20B	1	2
GO:00421581	GO:0042158	lipoprotein biosynthetic process	1/63	40/6338	0.3302373	0.630046232	0.590668342	PIGP	1	2
GO:00447061	GO:0044706	multi-multicellular organism process	1/63	40/6338	0.3302373	0.630046232	0.590668342	CALR	1	2
GO:00484771	GO:0048477	oogenesis	1/63	40/6338	0.3302373	0.630046232	0.590668342	SPDYA	1	2
GO:00510541	GO:0051054	positive regulation of DNA metabolic process	1/63	40/6338	0.3302373	0.630046232	0.590668342	RFC4	1	2
GO:0071674	GO:0071674	mononuclear cell migration	1/63	40/6338	0.3302373	0.630046232	0.590668342	CALR	1	2
GO:20001471	GO:2000147	positive regulation of cell motility	2/63	119/6338	0.332091158	0.631639317	0.59216186	CALR/KIF20B	2	2
GO:00512721	GO:0051272	positive regulation of cellular component movement	2/63	120/6338	0.33574724	0.631639317	0.59216186	CALR/KIF20B	2	2
GO:00063331	GO:0006333	chromatin assembly or disassembly	1/63	41/6338	0.336937054	0.631639317	0.59216186	NAP1L1	1	2
GO:0006661	GO:0006661	phosphatidylinositol biosynthetic process	1/63	41/6338	0.336937054	0.631639317	0.59216186	PIGP	1	2
GO:0021915	GO:0021915	neural tube development	1/63	41/6338	0.336937054	0.631639317	0.59216186	KIF20B	1	2
GO:0051651	GO:0051651	maintenance of location in cell	1/63	41/6338	0.336937054	0.631639317	0.59216186	MORC3	1	2
GO:00091011	GO:0009101	glycoprotein biosynthetic process	2/63	122/6338	0.343042818	0.631639317	0.59216186	STT3B/RPN2	2	2
GO:0060491	GO:0060491	regulation of cell projection assembly	1/63	42/6338	0.343570843	0.631639317	0.59216186	MNS1	1	2
GO:0071383	GO:0071383	cellular response to steroid hormone stimulus	1/63	42/6338	0.343570843	0.631639317	0.59216186	CALR	1	2
GO:0120032	GO:0120032	regulation of plasma membrane bounded cell projection assembly	1/63	42/6338	0.343570843	0.631639317	0.59216186	MNS1	1	2
GO:0002685	GO:0002685	regulation of leukocyte migration	1/63	43/6338	0.350139305	0.631639317	0.59216186	CALR	1	2
GO:00066381	GO:0006638	neutral lipid metabolic process	1/63	43/6338	0.350139305	0.631639317	0.59216186	DGKA	1	2
GO:00066391	GO:0006639	acylglycerol metabolic process	1/63	43/6338	0.350139305	0.631639317	0.59216186	DGKA	1	2
GO:00082031	GO:0008203	cholesterol metabolic process	1/63	43/6338	0.350139305	0.631639317	0.59216186	SQLE	1	2
GO:0008584	GO:0008584	male gonad development	1/63	43/6338	0.350139305	0.631639317	0.59216186	EIF2S2	1	2
GO:0022904	GO:0022904	respiratory electron transport chain	1/63	43/6338	0.350139305	0.631639317	0.59216186	CYCS	1	2
GO:00347281	GO:0034728	nucleosome organization	1/63	43/6338	0.350139305	0.631639317	0.59216186	NAP1L1	1	2
GO:0046546	GO:0046546	development of primary male sexual characteristics	1/63	43/6338	0.350139305	0.631639317	0.59216186	EIF2S2	1	2
GO:20001451	GO:2000145	regulation of cell motility	3/63	211/6338	0.350163177	0.631639317	0.59216186	CALR/KIF20B/GNA13	3	2
GO:00400171	GO:0040017	positive regulation of locomotion	2/63	124/6338	0.350314636	0.631639317	0.59216186	CALR/KIF20B	2	2
GO:0060284	GO:0060284	regulation of cell development	2/63	124/6338	0.350314636	0.631639317	0.59216186	CALR/NAP1L1	2	2
GO:00181931	GO:0018193	peptidyl-amino acid modification	4/63	301/6338	0.350811041	0.631639317	0.59216186	METAP2/STT3B/MORC3/KMT5B	4	2
GO:0016052	GO:0016052	carbohydrate catabolic process	1/63	44/6338	0.356643073	0.635637275	0.595909945	ENO4	1	2
GO:00164581	GO:0016458	gene silencing	1/63	44/6338	0.356643073	0.635637275	0.595909945	MAEL	1	2
GO:0043123	GO:0043123	positive regulation of I-kappaB kinase/NF-kappaB signaling	1/63	44/6338	0.356643073	0.635637275	0.595909945	MTDH	1	2
GO:0043281	GO:0043281	regulation of cysteine-type endopeptidase activity involved in apoptotic process	1/63	44/6338	0.356643073	0.635637275	0.595909945	CYCS	1	2
GO:20001131	GO:2000113	negative regulation of cellular macromolecule biosynthetic process	4/63	304/6338	0.357690903	0.635894938	0.596151505	CALR/PAIP2B/MAEL/UNK	4	2
GO:00105581	GO:0010558	negative regulation of macromolecule biosynthetic process	4/63	305/6338	0.359984715	0.638360804	0.598463254	CALR/PAIP2B/MAEL/UNK	4	2
GO:19026521	GO:1902652	secondary alcohol metabolic process	1/63	45/6338	0.363082776	0.64223687	0.602097065	SQLE	1	2
GO:00464861	GO:0046486	glycerolipid metabolic process	2/63	128/6338	0.36477947	0.64362092	0.603394613	DGKA/PIGP	2	2
GO:00512481	GO:0051248	negative regulation of protein metabolic process	3/63	218/6338	0.369352658	0.647012833	0.606574531	CALR/PAIP2B/UNK	3	2
GO:00161251	GO:0016125	sterol metabolic process	1/63	46/6338	0.369459033	0.647012833	0.606574531	SQLE	1	2
GO:0016197	GO:0016197	endosomal transport	1/63	46/6338	0.369459033	0.647012833	0.606574531	VPS26A	1	2
GO:00160711	GO:0016071	mRNA metabolic process	3/63	220/6338	0.374821544	0.649984795	0.609360745	PRPF40A/HIPK3/SCNM1	3	2
GO:0007163	GO:0007163	establishment or maintenance of cell polarity	1/63	47/6338	0.375772459	0.649984795	0.609360745	KIF20B	1	2
GO:00435421	GO:0043542	endothelial cell migration	1/63	47/6338	0.375772459	0.649984795	0.609360745	CALR	1	2
GO:0050769	GO:0050769	positive regulation of neurogenesis	1/63	47/6338	0.375772459	0.649984795	0.609360745	NAP1L1	1	2
GO:00610251	GO:0061025	membrane fusion	1/63	47/6338	0.375772459	0.649984795	0.609360745	GOSR1	1	2
GO:00400121	GO:0040012	regulation of locomotion	3/63	222/6338	0.380282528	0.65436657	0.613468659	CALR/KIF20B/GNA13	3	2
GO:00301821	GO:0030182	neuron differentiation	4/63	314/6338	0.380625632	0.65436657	0.613468659	CALR/MANF/KIF20B/UNK	4	2
GO:0009755	GO:0009755	hormone-mediated signaling pathway	1/63	48/6338	0.382023665	0.65436657	0.613468659	CALR	1	2
GO:2000116	GO:2000116	regulation of cysteine-type endopeptidase activity	1/63	48/6338	0.382023665	0.65436657	0.613468659	CYCS	1	2
GO:00512701	GO:0051270	regulation of cellular component movement	3/63	224/6338	0.385734685	0.659119462	0.617924495	CALR/KIF20B/GNA13	3	2
GO:00063231	GO:0006323	DNA packaging	1/63	49/6338	0.388213253	0.659421953	0.618208081	NAP1L1	1	2
GO:0046661	GO:0046661	male sex differentiation	1/63	49/6338	0.388213253	0.659421953	0.618208081	EIF2S2	1	2
GO:0051094	GO:0051094	positive regulation of developmental process	4/63	318/6338	0.389788204	0.659421953	0.618208081	CALR/MTDH/BTG1/NAP1L1	4	2
GO:00066441	GO:0006644	phospholipid metabolic process	2/63	135/6338	0.389804014	0.659421953	0.618208081	DGKA/PIGP	2	2
GO:0002009	GO:0002009	morphogenesis of an epithelium	2/63	136/6338	0.393345737	0.659421953	0.618208081	KIF20B/GNA13	2	2
GO:00091001	GO:0009100	glycoprotein metabolic process	2/63	136/6338	0.393345737	0.659421953	0.618208081	STT3B/RPN2	2	2
GO:0010810	GO:0010810	regulation of cell-substrate adhesion	1/63	50/6338	0.394341821	0.659421953	0.618208081	CALR	1	2
GO:00323861	GO:0032386	regulation of intracellular transport	1/63	50/6338	0.394341821	0.659421953	0.618208081	KIF20B	1	2
GO:0050920	GO:0050920	regulation of chemotaxis	1/63	50/6338	0.394341821	0.659421953	0.618208081	CALR	1	2
GO:00072921	GO:0007292	female gamete generation	1/63	51/6338	0.400409961	0.667982495	0.626233589	SPDYA	1	2
GO:00313271	GO:0031327	negative regulation of cellular biosynthetic process	4/63	325/6338	0.40578736	0.671746677	0.62976251	CALR/PAIP2B/MAEL/UNK	4	2
GO:0006694	GO:0006694	steroid biosynthetic process	1/63	52/6338	0.40641826	0.671746677	0.62976251	SQLE	1	2
GO:00421571	GO:0042157	lipoprotein metabolic process	1/63	52/6338	0.40641826	0.671746677	0.62976251	PIGP	1	2
GO:00603411	GO:0060341	regulation of cellular localization	2/63	140/6338	0.40742233	0.671746677	0.62976251	GOSR1/KIF20B	2	2
GO:00086101	GO:0008610	lipid biosynthetic process	3/63	232/6338	0.40743726	0.671746677	0.62976251	DGKA/SQLE/PIGP	3	2
GO:00486661	GO:0048666	neuron development	3/63	233/6338	0.410136385	0.674616858	0.632453304	MANF/KIF20B/UNK	3	2
GO:0048545	GO:0048545	response to steroid hormone	1/63	53/6338	0.412367297	0.675892592	0.633649305	CALR	1	2
GO:0008284	GO:0008284	positive regulation of cell population proliferation	3/63	234/6338	0.412832123	0.675892592	0.633649305	CALR/KIF20B/NAP1L1	3	2
GO:00516681	GO:0051668	localization within membrane	2/63	142/6338	0.414404114	0.676892103	0.634586347	SEC63/VPS26A	2	2
GO:00098901	GO:0009890	negative regulation of biosynthetic process	4/63	330/6338	0.417176577	0.676904333	0.634597812	CALR/PAIP2B/MAEL/UNK	4	2
GO:19011371	GO:1901137	carbohydrate derivative biosynthetic process	3/63	236/6338	0.418213038	0.676904333	0.634597812	STT3B/RPN2/PIGP	3	2
GO:0046467	GO:0046467	membrane lipid biosynthetic process	1/63	54/6338	0.418257649	0.676904333	0.634597812	PIGP	1	2
GO:00512221	GO:0051222	positive regulation of protein transport	1/63	54/6338	0.418257649	0.676904333	0.634597812	KIF20B	1	2
GO:00106321	GO:0010632	regulation of epithelial cell migration	1/63	55/6338	0.424089885	0.678530619	0.636122455	CALR	1	2
GO:0030522	GO:0030522	intracellular receptor signaling pathway	1/63	55/6338	0.424089885	0.678530619	0.636122455	CALR	1	2
GO:0045664	GO:0045664	regulation of neuron differentiation	1/63	55/6338	0.424089885	0.678530619	0.636122455	CALR	1	2
GO:00901501	GO:0090150	establishment of protein localization to membrane	1/63	55/6338	0.424089885	0.678530619	0.636122455	SEC63	1	2
GO:19011361	GO:1901136	carbohydrate derivative catabolic process	1/63	55/6338	0.424089885	0.678530619	0.636122455	STT3B	1	2
GO:00083801	GO:0008380	RNA splicing	2/63	146/6338	0.428248431	0.678530619	0.636122455	PRPF40A/SCNM1	2	2
GO:00070171	GO:0007017	microtubule-based process	3/63	240/6338	0.42892991	0.678530619	0.636122455	MNS1/KIF20B/ENO4	3	2
GO:0006119	GO:0006119	oxidative phosphorylation	1/63	56/6338	0.429864568	0.678530619	0.636122455	CYCS	1	2
GO:0045930	GO:0045930	negative regulation of mitotic cell cycle	1/63	56/6338	0.429864568	0.678530619	0.636122455	BTG1	1	2
GO:0048754	GO:0048754	branching morphogenesis of an epithelial tube	1/63	56/6338	0.429864568	0.678530619	0.636122455	GNA13	1	2
GO:00711031	GO:0071103	DNA conformation change	1/63	56/6338	0.429864568	0.678530619	0.636122455	NAP1L1	1	2
GO:0007033	GO:0007033	vacuole organization	1/63	57/6338	0.435582259	0.681444245	0.63885398	ENO4	1	2
GO:0007219	GO:0007219	Notch signaling pathway	1/63	57/6338	0.435582259	0.681444245	0.63885398	WDR12	1	2
GO:0030258	GO:0030258	lipid modification	1/63	57/6338	0.435582259	0.681444245	0.63885398	DGKA	1	2
GO:0046488	GO:0046488	phosphatidylinositol metabolic process	1/63	57/6338	0.435582259	0.681444245	0.63885398	PIGP	1	2
GO:00650041	GO:0065004	protein-DNA complex assembly	1/63	58/6338	0.44124351	0.686859398	0.643930685	NAP1L1	1	2
GO:19049511	GO:1904951	positive regulation of establishment of protein localization	1/63	58/6338	0.44124351	0.686859398	0.643930685	KIF20B	1	2
GO:00063381	GO:0006338	chromatin remodeling	1/63	59/6338	0.44684887	0.686859398	0.643930685	NAP1L1	1	2
GO:00068391	GO:0006839	mitochondrial transport	1/63	59/6338	0.44684887	0.686859398	0.643930685	VDAC2	1	2
GO:0007596	GO:0007596	blood coagulation	1/63	59/6338	0.44684887	0.686859398	0.643930685	GNA13	1	2
GO:0007599	GO:0007599	hemostasis	1/63	59/6338	0.44684887	0.686859398	0.643930685	GNA13	1	2
GO:0030336	GO:0030336	negative regulation of cell migration	1/63	59/6338	0.44684887	0.686859398	0.643930685	CALR	1	2
GO:0045444	GO:0045444	fat cell differentiation	1/63	59/6338	0.44684887	0.686859398	0.643930685	ARL4A	1	2
GO:0051301	GO:0051301	cell division	2/63	152/6338	0.44869994	0.688202087	0.645189457	PRPF40A/KIF20B	2	2
GO:0007189	GO:0007189	adenylate cyclase-activating G protein-coupled receptor signaling pathway	1/63	60/6338	0.452398881	0.692366983	0.649094046	GNA13	1	2
GO:0031346	GO:0031346	positive regulation of cell projection organization	1/63	61/6338	0.457894082	0.697743363	0.654134402	MNS1	1	2
GO:0050817	GO:0050817	coagulation	1/63	61/6338	0.457894082	0.697743363	0.654134402	GNA13	1	2
GO:0051962	GO:0051962	positive regulation of nervous system development	1/63	62/6338	0.463335005	0.704509381	0.660477544	NAP1L1	1	2
GO:00226131	GO:0022613	ribonucleoprotein complex biogenesis	2/63	159/6338	0.472050519	0.711880811	0.66738826	EIF2S2/WDR12	2	2
GO:0006909	GO:0006909	phagocytosis	1/63	64/6338	0.474056122	0.711880811	0.66738826	CALR	1	2
GO:00305951	GO:0030595	leukocyte chemotaxis	1/63	64/6338	0.474056122	0.711880811	0.66738826	CALR	1	2
GO:0043122	GO:0043122	regulation of I-kappaB kinase/NF-kappaB signaling	1/63	64/6338	0.474056122	0.711880811	0.66738826	MTDH	1	2
GO:2000146	GO:2000146	negative regulation of cell motility	1/63	64/6338	0.474056122	0.711880811	0.66738826	CALR	1	2
GO:00009041	GO:0000904	cell morphogenesis involved in differentiation	2/63	160/6338	0.475339501	0.711880811	0.66738826	CALR/UNK	2	2
GO:00610611	GO:0061061	muscle structure development	2/63	160/6338	0.475339501	0.711880811	0.66738826	BTG1/KMT5B	2	2
GO:00723591	GO:0072359	circulatory system development	3/63	258/6338	0.476272531	0.711880811	0.66738826	MTDH/BTG1/GNA13	3	2
GO:00063971	GO:0006397	mRNA processing	2/63	162/6338	0.481881395	0.715705701	0.670974095	PRPF40A/SCNM1	2	2
GO:0008285	GO:0008285	negative regulation of cell population proliferation	2/63	162/6338	0.481881395	0.715705701	0.670974095	BTG1/MORC3	2	2
GO:0048729	GO:0048729	tissue morphogenesis	2/63	162/6338	0.481881395	0.715705701	0.670974095	KIF20B/GNA13	2	2
GO:0014070	GO:0014070	response to organic cyclic compound	2/63	163/6338	0.485134133	0.719019851	0.674081111	CALR/CCDC62	2	2
GO:0051271	GO:0051271	negative regulation of cellular component movement	1/63	67/6338	0.489743739	0.721296218	0.676215205	CALR	1	2
GO:0061138	GO:0061138	morphogenesis of a branching epithelium	1/63	67/6338	0.489743739	0.721296218	0.676215205	GNA13	1	2
GO:00718241	GO:0071824	protein-DNA complex subunit organization	1/63	67/6338	0.489743739	0.721296218	0.676215205	NAP1L1	1	2
GO:0060429	GO:0060429	epithelium development	3/63	265/6338	0.494225375	0.721301053	0.676219737	KIF20B/BTG1/GNA13	3	2
GO:0033993	GO:0033993	response to lipid	2/63	166/6338	0.494818513	0.721301053	0.676219737	CALR/CCDC62	2	2
GO:0006260	GO:0006260	DNA replication	1/63	68/6338	0.494869898	0.721301053	0.676219737	RFC4	1	2
GO:00106311	GO:0010631	epithelial cell migration	1/63	68/6338	0.494869898	0.721301053	0.676219737	CALR	1	2
GO:00901321	GO:0090132	epithelium migration	1/63	68/6338	0.494869898	0.721301053	0.676219737	CALR	1	2
GO:0008406	GO:0008406	gonad development	1/63	69/6338	0.499945368	0.724200698	0.678938155	EIF2S2	1	2
GO:0045137	GO:0045137	development of primary sexual characteristics	1/63	69/6338	0.499945368	0.724200698	0.678938155	EIF2S2	1	2
GO:00510521	GO:0051052	regulation of DNA metabolic process	1/63	69/6338	0.499945368	0.724200698	0.678938155	RFC4	1	2
GO:19011351	GO:1901135	carbohydrate derivative metabolic process	4/63	368/6338	0.501822524	0.725427222	0.68008802	STT3B/RPN2/PIGP/ENO4	4	2
GO:0040013	GO:0040013	negative regulation of locomotion	1/63	70/6338	0.504970642	0.728482238	0.682952098	CALR	1	2
GO:00226181	GO:0022618	ribonucleoprotein complex assembly	1/63	71/6338	0.509946208	0.73265741	0.686866322	EIF2S2	1	2
GO:00901301	GO:0090130	tissue migration	1/63	71/6338	0.509946208	0.73265741	0.686866322	CALR	1	2
GO:0009060	GO:0009060	aerobic respiration	1/63	72/6338	0.514872551	0.736728203	0.69068269	CYCS	1	2
GO:0045860	GO:0045860	positive regulation of protein kinase activity	1/63	72/6338	0.514872551	0.736728203	0.69068269	SPDYA	1	2
GO:00904071	GO:0090407	organophosphate biosynthetic process	2/63	173/6338	0.516975235	0.738236441	0.692096664	DGKA/PIGP	2	2
GO:0001763	GO:0001763	morphogenesis of a branching structure	1/63	73/6338	0.519750149	0.740696569	0.694403033	GNA13	1	2
GO:0006643	GO:0006643	membrane lipid metabolic process	1/63	74/6338	0.524579477	0.741574201	0.695225813	PIGP	1	2
GO:00525481	GO:0052548	regulation of endopeptidase activity	1/63	74/6338	0.524579477	0.741574201	0.695225813	CYCS	1	2
GO:00718261	GO:0071826	ribonucleoprotein complex subunit organization	1/63	74/6338	0.524579477	0.741574201	0.695225813	EIF2S2	1	2
GO:01400141	GO:0140014	mitotic nuclear division	1/63	74/6338	0.524579477	0.741574201	0.695225813	KIF20B	1	2
GO:0007249	GO:0007249	I-kappaB kinase/NF-kappaB signaling	1/63	76/6338	0.534095199	0.752006041	0.705005663	MTDH	1	2
GO:0031589	GO:0031589	cell-substrate adhesion	1/63	76/6338	0.534095199	0.752006041	0.705005663	CALR	1	2
GO:00335541	GO:0033554	cellular response to stress	5/63	487/6338	0.537956051	0.755930259	0.708684618	CALR/RFC4/CALR3/WDR76/STT3B	5	2
GO:0006913	GO:0006913	nucleocytoplasmic transport	1/63	78/6338	0.543423424	0.757564536	0.710216753	CALR	1	2
GO:0051169	GO:0051169	nuclear transport	1/63	78/6338	0.543423424	0.757564536	0.710216753	CALR	1	2
GO:00525471	GO:0052547	regulation of peptidase activity	1/63	78/6338	0.543423424	0.757564536	0.710216753	CYCS	1	2
GO:1901617	GO:1901617	organic hydroxy compound biosynthetic process	1/63	78/6338	0.543423424	0.757564536	0.710216753	SQLE	1	2
GO:00510501	GO:0051050	positive regulation of transport	2/63	182/6338	0.54452902	0.757605593	0.710255243	CALR/KIF20B	2	2
GO:00163111	GO:0016311	dephosphorylation	1/63	79/6338	0.548018364	0.758299655	0.710905926	TIPRL	1	2
GO:00458621	GO:0045862	positive regulation of proteolysis	1/63	79/6338	0.548018364	0.758299655	0.710905926	CYCS	1	2
GO:0007188	GO:0007188	adenylate cyclase-modulating G protein-coupled receptor signaling pathway	1/63	80/6338	0.552567788	0.758299655	0.710905926	GNA13	1	2
GO:00075171	GO:0007517	muscle organ development	1/63	80/6338	0.552567788	0.758299655	0.710905926	KMT5B	1	2
GO:0045333	GO:0045333	cellular respiration	1/63	80/6338	0.552567788	0.758299655	0.710905926	CYCS	1	2
GO:00485111	GO:0048511	rhythmic process	1/63	80/6338	0.552567788	0.758299655	0.710905926	GSK3B	1	2
GO:00719001	GO:0071900	regulation of protein serine/threonine kinase activity	1/63	80/6338	0.552567788	0.758299655	0.710905926	SPDYA	1	2
GO:0050767	GO:0050767	regulation of neurogenesis	1/63	81/6338	0.557072139	0.762993747	0.715306638	NAP1L1	1	2
GO:00063641	GO:0006364	rRNA processing	1/63	82/6338	0.561531857	0.764206069	0.716443189	WDR12	1	2
GO:0007548	GO:0007548	sex differentiation	1/63	82/6338	0.561531857	0.764206069	0.716443189	EIF2S2	1	2
GO:0051656	GO:0051656	establishment of organelle localization	1/63	82/6338	0.561531857	0.764206069	0.716443189	GOSR1	1	2
GO:00513381	GO:0051338	regulation of transferase activity	2/63	188/6338	0.562299352	0.764206069	0.716443189	SPDYA/RFC4	2	2
GO:00160721	GO:0016072	rRNA metabolic process	1/63	84/6338	0.57031913	0.772124361	0.723866588	WDR12	1	2
GO:0044262	GO:0044262	cellular carbohydrate metabolic process	1/63	84/6338	0.57031913	0.772124361	0.723866588	GSK3B	1	2
GO:0033674	GO:0033674	positive regulation of kinase activity	1/63	85/6338	0.574647543	0.776491114	0.727960419	SPDYA	1	2
GO:0018105	GO:0018105	peptidyl-serine phosphorylation	1/63	88/6338	0.587376949	0.789147657	0.739825929	MORC3	1	2
GO:0018205	GO:0018205	peptidyl-lysine modification	1/63	88/6338	0.587376949	0.789147657	0.739825929	KMT5B	1	2
GO:00509001	GO:0050900	leukocyte migration	1/63	88/6338	0.587376949	0.789147657	0.739825929	CALR	1	2
GO:0050878	GO:0050878	regulation of body fluid levels	1/63	89/6338	0.59153619	0.793221862	0.743645496	GNA13	1	2
GO:00163101	GO:0016310	phosphorylation	4/63	413/6338	0.594935464	0.795712583	0.745980547	SPDYA/DGKA/ENO4/MORC3	4	2
GO:0042060	GO:0042060	wound healing	1/63	90/6338	0.595654164	0.795712583	0.745980547	GNA13	1	2
GO:00072651	GO:0007265	Ras protein signal transduction	1/63	91/6338	0.599731275	0.798971083	0.749035391	GNA13	1	2
GO:00311751	GO:0031175	neuron projection development	2/63	202/6338	0.601861514	0.798971083	0.749035391	MANF/KIF20B	2	2
GO:00512761	GO:0051276	chromosome organization	2/63	202/6338	0.601861514	0.798971083	0.749035391	MTF2/NAP1L1	2	2
GO:0018209	GO:0018209	peptidyl-serine modification	1/63	92/6338	0.603767921	0.798971083	0.749035391	MORC3	1	2
GO:19038271	GO:1903827	regulation of cellular protein localization	1/63	92/6338	0.603767921	0.798971083	0.749035391	KIF20B	1	2
GO:00346221	GO:0034622	cellular protein-containing complex assembly	3/63	312/6338	0.60630389	0.800821649	0.750770296	EIF2S2/CALR/NAP1L1	3	2
GO:0043066	GO:0043066	negative regulation of apoptotic process	2/63	207/6338	0.615340065	0.810111889	0.759479896	HIPK3/MTDH	2	2
GO:00082021	GO:0008202	steroid metabolic process	1/63	95/6338	0.615639007	0.810111889	0.759479896	SQLE	1	2
GO:00512231	GO:0051223	regulation of protein transport	1/63	97/6338	0.623357887	0.816182368	0.76517097	KIF20B	1	2
GO:00603261	GO:0060326	cell chemotaxis	1/63	97/6338	0.623357887	0.816182368	0.76517097	CALR	1	2
GO:00196371	GO:0019637	organophosphate metabolic process	3/63	320/6338	0.623730276	0.816182368	0.76517097	DGKA/PIGP/ENO4	3	2
GO:00002781	GO:0000278	mitotic cell cycle	2/63	214/6338	0.633633916	0.825867486	0.774250768	KIF20B/BTG1	2	2
GO:00430691	GO:0043069	negative regulation of programmed cell death	2/63	214/6338	0.633633916	0.825867486	0.774250768	HIPK3/MTDH	2	2
GO:00016671	GO:0001667	ameboidal-type cell migration	1/63	100/6338	0.634651009	0.825867486	0.774250768	CALR	1	2
GO:0003002	GO:0003002	regionalization	1/63	102/6338	0.641993934	0.830815679	0.778889699	MNS1	1	2
GO:0051960	GO:0051960	regulation of nervous system development	1/63	102/6338	0.641993934	0.830815679	0.778889699	NAP1L1	1	2
GO:00702011	GO:0070201	regulation of establishment of protein localization	1/63	102/6338	0.641993934	0.830815679	0.778889699	KIF20B	1	2
GO:20000261	GO:2000026	regulation of multicellular organismal development	3/63	330/6338	0.644788267	0.830914001	0.778981876	MTDH/BTG1/NAP1L1	3	2
GO:0009611	GO:0009611	response to wounding	1/63	103/6338	0.645610737	0.830914001	0.778981876	GNA13	1	2
GO:0032103	GO:0032103	positive regulation of response to external stimulus	1/63	103/6338	0.645610737	0.830914001	0.778981876	CALR	1	2
GO:00059751	GO:0005975	carbohydrate metabolic process	2/63	220/6338	0.648781374	0.832478813	0.780448887	GSK3B/ENO4	2	2
GO:0045786	GO:0045786	negative regulation of cell cycle	1/63	104/6338	0.649191574	0.832478813	0.780448887	BTG1	1	2
GO:1902533	GO:1902533	positive regulation of intracellular signal transduction	2/63	221/6338	0.651258344	0.833610681	0.781510013	CALR/MTDH	2	2
GO:0048732	GO:0048732	gland development	1/63	105/6338	0.652736799	0.833986763	0.781862591	SEC63	1	2
GO:00060661	GO:0006066	alcohol metabolic process	1/63	107/6338	0.6597218	0.837009052	0.784695987	SQLE	1	2
GO:0045785	GO:0045785	positive regulation of cell adhesion	1/63	107/6338	0.6597218	0.837009052	0.784695987	CALR	1	2
GO:01406941	GO:0140694	non-membrane-bounded organelle assembly	1/63	107/6338	0.6597218	0.837009052	0.784695987	SQLE	1	2
GO:00605481	GO:0060548	negative regulation of cell death	2/63	225/6338	0.66103089	0.837009052	0.784695987	HIPK3/MTDH	2	2
GO:00429811	GO:0042981	regulation of apoptotic process	3/63	338/6338	0.661046922	0.837009052	0.784695987	HIPK3/MTDH/BTG1	3	2
GO:00165701	GO:0016570	histone modification	1/63	108/6338	0.663162263	0.838179952	0.785793705	KMT5B	1	2
GO:0043161	GO:0043161	proteasome-mediated ubiquitin-dependent protein catabolic process	1/63	109/6338	0.666568488	0.840975296	0.78841434	STT3B	1	2
GO:00422541	GO:0042254	ribosome biogenesis	1/63	112/6338	0.676585064	0.850808014	0.797632514	WDR12	1	2
GO:00430671	GO:0043067	regulation of programmed cell death	3/63	346/6338	0.676779102	0.850808014	0.797632514	HIPK3/MTDH/BTG1	3	2
GO:00003751	GO:0000375	RNA splicing, via transesterification reactions	1/63	114/6338	0.683097648	0.852660894	0.799369588	PRPF40A	1	2
GO:00003771	GO:0000377	RNA splicing, via transesterification reactions with bulged adenosine as nucleophile	1/63	114/6338	0.683097648	0.852660894	0.799369588	PRPF40A	1	2
GO:00003981	GO:0000398	mRNA splicing, via spliceosome	1/63	114/6338	0.683097648	0.852660894	0.799369588	PRPF40A	1	2
GO:00430651	GO:0043065	positive regulation of apoptotic process	1/63	114/6338	0.683097648	0.852660894	0.799369588	BTG1	1	2
GO:0016055	GO:0016055	Wnt signaling pathway	1/63	115/6338	0.686305368	0.855148635	0.801701845	GSK3B	1	2
GO:0120035	GO:0120035	regulation of plasma membrane bounded cell projection organization	1/63	116/6338	0.689481129	0.857587835	0.803988595	MNS1	1	2
GO:00106381	GO:0010638	positive regulation of organelle organization	1/63	117/6338	0.692625245	0.857792592	0.804180555	MNS1	1	2
GO:0198738	GO:0198738	cell-cell signaling by wnt	1/63	117/6338	0.692625245	0.857792592	0.804180555	GSK3B	1	2
GO:0007389	GO:0007389	pattern specification process	1/63	118/6338	0.695738026	0.857792592	0.804180555	MNS1	1	2
GO:0031344	GO:0031344	regulation of cell projection organization	1/63	118/6338	0.695738026	0.857792592	0.804180555	MNS1	1	2
GO:00430681	GO:0043068	positive regulation of programmed cell death	1/63	118/6338	0.695738026	0.857792592	0.804180555	BTG1	1	2
GO:0045595	GO:0045595	regulation of cell differentiation	3/63	357/6338	0.697549093	0.858521961	0.804864338	CALR/BTG1/NAP1L1	3	2
GO:0060627	GO:0060627	regulation of vesicle-mediated transport	1/63	120/6338	0.701870808	0.858579872	0.80491863	CALR	1	2
GO:00458921	GO:0045892	negative regulation of transcription, DNA-templated	2/63	246/6338	0.708842157	0.858579872	0.80491863	CALR/MAEL	2	2
GO:00486671	GO:0048667	cell morphogenesis involved in neuron differentiation	1/63	123/6338	0.710842557	0.858579872	0.80491863	UNK	1	2
GO:00069741	GO:0006974	cellular response to DNA damage stimulus	2/63	247/6338	0.71097536	0.858579872	0.80491863	RFC4/WDR76	2	2
GO:19026791	GO:1902679	negative regulation of RNA biosynthetic process	2/63	247/6338	0.71097536	0.858579872	0.80491863	CALR/MAEL	2	2
GO:19035071	GO:1903507	negative regulation of nucleic acid-templated transcription	2/63	247/6338	0.71097536	0.858579872	0.80491863	CALR/MAEL	2	2
GO:00109411	GO:0010941	regulation of cell death	3/63	365/6338	0.712029185	0.858579872	0.80491863	HIPK3/MTDH/BTG1	3	2
GO:0010498	GO:0010498	proteasomal protein catabolic process	1/63	124/6338	0.713773678	0.858579872	0.80491863	STT3B	1	2
GO:0051640	GO:0051640	organelle localization	1/63	124/6338	0.713773678	0.858579872	0.80491863	GOSR1	1	2
GO:00062591	GO:0006259	DNA metabolic process	2/63	249/6338	0.715203469	0.858579872	0.80491863	RFC4/MAEL	2	2
GO:00511721	GO:0051172	negative regulation of nitrogen compound metabolic process	4/63	482/6338	0.716531191	0.858579872	0.80491863	CALR/PAIP2B/MAEL/UNK	4	2
GO:00072641	GO:0007264	small GTPase mediated signal transduction	1/63	125/6338	0.716675554	0.858579872	0.80491863	GNA13	1	2
GO:00109421	GO:0010942	positive regulation of cell death	1/63	125/6338	0.716675554	0.858579872	0.80491863	BTG1	1	2
GO:00726571	GO:0072657	protein localization to membrane	1/63	125/6338	0.716675554	0.858579872	0.80491863	SEC63	1	2
GO:1905114	GO:1905114	cell surface receptor signaling pathway involved in cell-cell signaling	1/63	125/6338	0.716675554	0.858579872	0.80491863	GSK3B	1	2
GO:0007186	GO:0007186	G protein-coupled receptor signaling pathway	2/63	250/6338	0.717298452	0.858579872	0.80491863	DGKA/GNA13	2	2
GO:0048608	GO:0048608	reproductive structure development	1/63	126/6338	0.719548472	0.858579872	0.80491863	EIF2S2	1	2
GO:0061458	GO:0061458	reproductive system development	1/63	126/6338	0.719548472	0.858579872	0.80491863	EIF2S2	1	2
GO:0051240	GO:0051240	positive regulation of multicellular organismal process	3/63	372/6338	0.724269887	0.86241019	0.808509553	MTDH/BTG1/NAP1L1	3	2
GO:00091501	GO:0009150	purine ribonucleotide metabolic process	1/63	128/6338	0.725208569	0.86241019	0.808509553	ENO4	1	2
GO:00440891	GO:0044089	positive regulation of cellular component biogenesis	1/63	131/6338	0.733488549	0.870785731	0.816361623	MNS1	1	2
GO:00328701	GO:0032870	cellular response to hormone stimulus	1/63	132/6338	0.736193595	0.871299193	0.816842994	CALR	1	2
GO:00070051	GO:0007005	mitochondrion organization	1/63	133/6338	0.738871617	0.871299193	0.816842994	VDAC2	1	2
GO:00092591	GO:0009259	ribonucleotide metabolic process	1/63	133/6338	0.738871617	0.871299193	0.816842994	ENO4	1	2
GO:00108761	GO:0010876	lipid localization	1/63	133/6338	0.738871617	0.871299193	0.816842994	SQLE	1	2
GO:00061631	GO:0006163	purine nucleotide metabolic process	1/63	134/6338	0.74152288	0.872963391	0.818403179	ENO4	1	2
GO:00488121	GO:0048812	neuron projection morphogenesis	1/63	135/6338	0.744147648	0.87313324	0.818562413	KIF20B	1	2
GO:00971901	GO:0097190	apoptotic signaling pathway	1/63	135/6338	0.744147648	0.87313324	0.818562413	VDAC2	1	2
GO:00105571	GO:0010557	positive regulation of macromolecule biosynthetic process	3/63	385/6338	0.745950921	0.87379276	0.819180712	CCDC62/RFC4/GPBP1	3	2
GO:00070101	GO:0007010	cytoskeleton organization	3/63	387/6338	0.749166443	0.874826518	0.820149861	PRPF40A/MNS1/CALR	3	2
GO:00196931	GO:0019693	ribose phosphate metabolic process	1/63	137/6338	0.749318736	0.874826518	0.820149861	ENO4	1	2
GO:0019221	GO:0019221	cytokine-mediated signaling pathway	1/63	138/6338	0.751865571	0.876346625	0.821574961	ZC3H15	1	2
GO:00488581	GO:0048858	cell projection morphogenesis	1/63	139/6338	0.754386937	0.876383504	0.821609535	KIF20B	1	2
GO:01200391	GO:0120039	plasma membrane bounded cell projection morphogenesis	1/63	139/6338	0.754386937	0.876383504	0.821609535	KIF20B	1	2
GO:00301621	GO:0030162	regulation of proteolysis	1/63	140/6338	0.756883085	0.877808541	0.822945507	CYCS	1	2
GO:00329901	GO:0032990	cell part morphogenesis	1/63	141/6338	0.759354264	0.877808541	0.822945507	KIF20B	1	2
GO:00725211	GO:0072521	purine-containing compound metabolic process	1/63	141/6338	0.759354264	0.877808541	0.822945507	ENO4	1	2
GO:00458591	GO:0045859	regulation of protein kinase activity	1/63	142/6338	0.761800719	0.878068538	0.823189255	SPDYA	1	2
GO:00512531	GO:0051253	negative regulation of RNA metabolic process	2/63	273/6338	0.762073689	0.878068538	0.823189255	CALR/MAEL	2	2
GO:00459351	GO:0045935	positive regulation of nucleobase-containing compound metabolic process	3/63	397/6338	0.76477121	0.879736816	0.824753265	CCDC62/RFC4/GPBP1	3	2
GO:0048598	GO:0048598	embryonic morphogenesis	1/63	150/6338	0.780511023	0.896378075	0.840354445	KIF20B	1	2
GO:00313281	GO:0031328	positive regulation of cellular biosynthetic process	3/63	410/6338	0.783900402	0.898804369	0.842629096	CCDC62/RFC4/GPBP1	3	2
GO:00650031	GO:0065003	protein-containing complex assembly	3/63	415/6338	0.790917363	0.904528423	0.847995397	EIF2S2/CALR/NAP1L1	3	2
GO:0030855	GO:0030855	epithelial cell differentiation	1/63	155/6338	0.79146237	0.904528423	0.847995397	BTG1	1	2
GO:0045596	GO:0045596	negative regulation of cell differentiation	1/63	157/6338	0.795690735	0.906546161	0.849887026	CALR	1	2
GO:0009968	GO:0009968	negative regulation of signal transduction	2/63	294/6338	0.797564501	0.906546161	0.849887026	CALR/GSK3B	2	2
GO:00098911	GO:0009891	positive regulation of biosynthetic process	3/63	420/6338	0.797749093	0.906546161	0.849887026	CCDC62/RFC4/GPBP1	3	2
GO:00328801	GO:0032880	regulation of protein localization	1/63	159/6338	0.799834698	0.906546161	0.849887026	KIF20B	1	2
GO:00062811	GO:0006281	DNA repair	1/63	160/6338	0.801875549	0.906546161	0.849887026	RFC4	1	2
GO:00435491	GO:0043549	regulation of kinase activity	1/63	160/6338	0.801875549	0.906546161	0.849887026	SPDYA	1	2
GO:00459341	GO:0045934	negative regulation of nucleobase-containing compound metabolic process	2/63	297/6338	0.802241845	0.906546161	0.849887026	CALR/MAEL	2	2
GO:00091171	GO:0009117	nucleotide metabolic process	1/63	161/6338	0.803895918	0.906959497	0.850274528	ENO4	1	2
GO:00002261	GO:0000226	microtubule cytoskeleton organization	1/63	163/6338	0.80787602	0.907088864	0.85039581	MNS1	1	2
GO:00067531	GO:0006753	nucleoside phosphate metabolic process	1/63	163/6338	0.80787602	0.907088864	0.85039581	ENO4	1	2
GO:00069351	GO:0006935	chemotaxis	1/63	163/6338	0.80787602	0.907088864	0.85039581	CALR	1	2
GO:00423301	GO:0042330	taxis	1/63	164/6338	0.809836151	0.907833724	0.851094116	CALR	1	2
GO:00106281	GO:0010628	positive regulation of gene expression	2/63	304/6338	0.812791978	0.907833724	0.851094116	SPDYA/CALR	2	2
GO:19016151	GO:1901615	organic hydroxy compound metabolic process	1/63	166/6338	0.813697556	0.907833724	0.851094116	SQLE	1	2
GO:19030471	GO:1903047	mitotic cell cycle process	1/63	166/6338	0.813697556	0.907833724	0.851094116	KIF20B	1	2
GO:00097251	GO:0009725	response to hormone	1/63	170/6338	0.82119032	0.912737334	0.85569125	CALR	1	2
GO:0030155	GO:0030155	regulation of cell adhesion	1/63	170/6338	0.82119032	0.912737334	0.85569125	CALR	1	2
GO:0000122	GO:0000122	negative regulation of transcription by RNA polymerase II	1/63	171/6338	0.823016683	0.912737334	0.85569125	CALR	1	2
GO:00098881	GO:0009888	tissue development	3/63	440/6338	0.823278703	0.912737334	0.85569125	KIF20B/BTG1/GNA13	3	2
GO:00327871	GO:0032787	monocarboxylic acid metabolic process	1/63	173/6338	0.826614508	0.914994675	0.857807508	ENO4	1	2
GO:00322701	GO:0032270	positive regulation of cellular protein metabolic process	2/63	322/6338	0.837689793	0.921989043	0.864364728	SPDYA/CYCS	2	2
GO:0001934	GO:0001934	positive regulation of protein phosphorylation	1/63	180/6338	0.838649124	0.921989043	0.864364728	SPDYA	1	2
GO:0010648	GO:0010648	negative regulation of cell communication	2/63	323/6338	0.838982983	0.921989043	0.864364728	CALR/GSK3B	2	2
GO:0023057	GO:0023057	negative regulation of signaling	2/63	324/6338	0.840267034	0.921989043	0.864364728	CALR/GSK3B	2	2
GO:00065111	GO:0006511	ubiquitin-dependent protein catabolic process	1/63	183/6338	0.843551567	0.921989043	0.864364728	STT3B	1	2
GO:00102431	GO:0010243	response to organonitrogen compound	1/63	183/6338	0.843551567	0.921989043	0.864364728	STT3B	1	2
GO:00199411	GO:0019941	modification-dependent protein catabolic process	1/63	187/6338	0.849860769	0.921989043	0.864364728	STT3B	1	2
GO:00066291	GO:0006629	lipid metabolic process	3/63	466/6338	0.852408001	0.921989043	0.864364728	DGKA/SQLE/PIGP	3	2
GO:00442551	GO:0044255	cellular lipid metabolic process	2/63	334/6338	0.852615883	0.921989043	0.864364728	DGKA/PIGP	2	2
GO:00436321	GO:0043632	modification-dependent macromolecule catabolic process	1/63	189/6338	0.85292079	0.921989043	0.864364728	STT3B	1	2
GO:0009967	GO:0009967	positive regulation of signal transduction	2/63	335/6338	0.853802696	0.921989043	0.864364728	CALR/MTDH	2	2
GO:00458931	GO:0045893	positive regulation of transcription, DNA-templated	2/63	335/6338	0.853802696	0.921989043	0.864364728	CCDC62/GPBP1	2	2
GO:19026801	GO:1902680	positive regulation of RNA biosynthetic process	2/63	335/6338	0.853802696	0.921989043	0.864364728	CCDC62/GPBP1	2	2
GO:19035081	GO:1903508	positive regulation of nucleic acid-templated transcription	2/63	335/6338	0.853802696	0.921989043	0.864364728	CCDC62/GPBP1	2	2
GO:00550861	GO:0055086	nucleobase-containing small molecule metabolic process	1/63	191/6338	0.855919413	0.921989043	0.864364728	ENO4	1	2
GO:00192201	GO:0019220	regulation of phosphate metabolic process	2/63	337/6338	0.856150744	0.921989043	0.864364728	SPDYA/TIPRL	2	2
GO:00511741	GO:0051174	regulation of phosphorus metabolic process	2/63	337/6338	0.856150744	0.921989043	0.864364728	SPDYA/TIPRL	2	2
GO:00439331	GO:0043933	protein-containing complex subunit organization	3/63	470/6338	0.856506867	0.921989043	0.864364728	EIF2S2/CALR/NAP1L1	3	2
GO:0042327	GO:0042327	positive regulation of phosphorylation	1/63	195/6338	0.861737296	0.92620314	0.868315443	SPDYA	1	2
GO:00512471	GO:0051247	positive regulation of protein metabolic process	2/63	349/6338	0.869543263	0.93316838	0.874845356	SPDYA/CYCS	2	2
GO:00300361	GO:0030036	actin cytoskeleton organization	1/63	204/6338	0.873995451	0.936518717	0.877986298	CALR	1	2
GO:00313991	GO:0031399	regulation of protein modification process	2/63	355/6338	0.875809529	0.936936823	0.878378271	SPDYA/TIPRL	2	2
GO:0032101	GO:0032101	regulation of response to external stimulus	1/63	209/6338	0.880336644	0.936936823	0.878378271	CALR	1	2
GO:0010562	GO:0010562	positive regulation of phosphorus metabolic process	1/63	210/6338	0.881566663	0.936936823	0.878378271	SPDYA	1	2
GO:0045937	GO:0045937	positive regulation of phosphate metabolic process	1/63	210/6338	0.881566663	0.936936823	0.878378271	SPDYA	1	2
GO:00064681	GO:0006468	protein phosphorylation	2/63	361/6338	0.8818027	0.936936823	0.878378271	SPDYA/MORC3	2	2
GO:00510931	GO:0051093	negative regulation of developmental process	1/63	213/6338	0.885182549	0.936936823	0.878378271	CALR	1	2
GO:00713451	GO:0071345	cellular response to cytokine stimulus	1/63	213/6338	0.885182549	0.936936823	0.878378271	ZC3H15	1	2
GO:00512541	GO:0051254	positive regulation of RNA metabolic process	2/63	365/6338	0.885651341	0.936936823	0.878378271	CCDC62/GPBP1	2	2
GO:0002684	GO:0002684	positive regulation of immune system process	1/63	214/6338	0.886363528	0.936936823	0.878378271	CALR	1	2
GO:00516031	GO:0051603	proteolysis involved in cellular protein catabolic process	1/63	216/6338	0.888689737	0.937987369	0.879363158	STT3B	1	2
GO:00485851	GO:0048585	negative regulation of response to stimulus	2/63	373/6338	0.893009274	0.940042943	0.881290259	CALR/GSK3B	2	2
GO:0010647	GO:0010647	positive regulation of cell communication	2/63	375/6338	0.894780124	0.940042943	0.881290259	CALR/MTDH	2	2
GO:00300291	GO:0030029	actin filament-based process	1/63	222/6338	0.895390795	0.940042943	0.881290259	CALR	1	2
GO:0023056	GO:0023056	positive regulation of signaling	2/63	379/6338	0.898241902	0.940042943	0.881290259	CALR/MTDH	2	2
GO:00442571	GO:0044257	cellular protein catabolic process	1/63	226/6338	0.899635933	0.940042943	0.881290259	STT3B	1	2
GO:00508011	GO:0050801	ion homeostasis	1/63	226/6338	0.899635933	0.940042943	0.881290259	CYB561	1	2
GO:0051241	GO:0051241	negative regulation of multicellular organismal process	1/63	228/6338	0.901694461	0.940042943	0.881290259	CALR	1	2
GO:1902531	GO:1902531	regulation of intracellular signal transduction	2/63	384/6338	0.902422784	0.940042943	0.881290259	CALR/MTDH	2	2
GO:00340971	GO:0034097	response to cytokine	1/63	230/6338	0.903711424	0.940042943	0.881290259	ZC3H15	1	2
GO:19016981	GO:1901698	response to nitrogen compound	1/63	231/6338	0.904704577	0.940042943	0.881290259	STT3B	1	2
GO:0031401	GO:0031401	positive regulation of protein modification process	1/63	232/6338	0.905687647	0.940042943	0.881290259	SPDYA	1	2
GO:00511301	GO:0051130	positive regulation of cellular component organization	1/63	233/6338	0.906660736	0.940042943	0.881290259	MNS1	1	2
GO:00440871	GO:0044087	regulation of cellular component biogenesis	1/63	243/6338	0.915864073	0.948188687	0.888926894	MNS1	1	2
GO:00510491	GO:0051049	regulation of transport	2/63	407/6338	0.919701683	0.950659158	0.891242961	CALR/KIF20B	2	2
GO:00459441	GO:0045944	positive regulation of transcription by RNA polymerase II	1/63	249/6338	0.920951059	0.950659158	0.891242961	CCDC62	1	2
GO:19017011	GO:1901701	cellular response to oxygen-containing compound	1/63	253/6338	0.924172945	0.952588218	0.893051455	CCDC62	1	2
GO:00017751	GO:0001775	cell activation	1/63	269/6338	0.935817425	0.961056138	0.90099013	GNA13	1	2
GO:00019321	GO:0001932	regulation of protein phosphorylation	1/63	269/6338	0.935817425	0.961056138	0.90099013	SPDYA	1	2
GO:00301631	GO:0030163	protein catabolic process	1/63	270/6338	0.93648368	0.961056138	0.90099013	STT3B	1	2
GO:00197521	GO:0019752	carboxylic acid metabolic process	1/63	301/6338	0.95407749	0.974418438	0.913517285	ENO4	1	2
GO:00423251	GO:0042325	regulation of phosphorylation	1/63	302/6338	0.954556721	0.974418438	0.913517285	SPDYA	1	2
GO:00714951	GO:0071495	cellular response to endogenous stimulus	1/63	302/6338	0.954556721	0.974418438	0.913517285	CALR	1	2
GO:00434361	GO:0043436	oxoacid metabolic process	1/63	305/6338	0.955965078	0.974418438	0.913517285	ENO4	1	2
GO:00550851	GO:0055085	transmembrane transport	1/63	306/6338	0.956424915	0.974418438	0.913517285	SEC63	1	2
GO:00060821	GO:0006082	organic acid metabolic process	1/63	312/6338	0.959086342	0.974744464	0.913822935	ENO4	1	2
GO:00442651	GO:0044265	cellular macromolecule catabolic process	1/63	313/6338	0.959514082	0.974744464	0.913822935	STT3B	1	2
GO:0048584	GO:0048584	positive regulation of response to stimulus	2/63	493/6338	0.96222032	0.976085166	0.915079843	CALR/MTDH	2	2
GO:00488781	GO:0048878	chemical homeostasis	1/63	327/6338	0.965059955	0.976146118	0.915136986	CYB561	1	2
GO:0007155	GO:0007155	cell adhesion	1/63	332/6338	0.966853554	0.976146118	0.915136986	CALR	1	2
GO:19017001	GO:1901700	response to oxygen-containing compound	1/63	332/6338	0.966853554	0.976146118	0.915136986	CCDC62	1	2
GO:0022610	GO:0022610	biological adhesion	1/63	336/6338	0.968222921	0.976146118	0.915136986	CALR	1	2
GO:00097191	GO:0009719	response to endogenous stimulus	1/63	339/6338	0.969213262	0.976146118	0.915136986	CALR	1	2
GO:0002682	GO:0002682	regulation of immune system process	1/63	350/6338	0.97259141	0.978149075	0.917014758	CALR	1	2
GO:00090571	GO:0009057	macromolecule catabolic process	1/63	368/6338	0.97734904	0.981531704	0.920185972	STT3B	1	2
GO:0007267	GO:0007267	cell-cell signaling	1/63	375/6338	0.978970992	0.981664262	0.920310246	GSK3B	1	2
GO:19015651	GO:1901565	organonitrogen compound catabolic process	1/63	381/6338	0.980269853	0.981664262	0.920310246	STT3B	1	2
GO:00425921	GO:0042592	homeostatic process	1/63	468/6338	0.992229184	0.992229184	0.93021486	CYB561	1	2
GO:00427731	GO:0042773	ATP synthesis coupled electron transport	9/102	38/6338	5.61E-09	6.20E-06	5.94E-06	CYTB/COX1/COX3/ND4/ND5/ND1/ND2/COX2/ND3	9	3
GO:00061191	GO:0006119	oxidative phosphorylation	10/102	56/6338	1.44E-08	6.68E-06	6.41E-06	CYTB/COX1/COX3/ND4/ND5/ND1/ATP6/ND2/COX2/ND3	10	3
GO:00229041	GO:0022904	respiratory electron transport chain	9/102	43/6338	1.82E-08	6.68E-06	6.41E-06	CYTB/COX1/COX3/ND4/ND5/ND1/ND2/COX2/ND3	9	3
GO:00196461	GO:0019646	aerobic electron transport chain	8/102	32/6338	2.61E-08	7.20E-06	6.90E-06	CYTB/COX1/COX3/ND4/ND5/ND1/ND2/ND3	8	3
GO:00229001	GO:0022900	electron transport chain	9/102	46/6338	3.41E-08	7.53E-06	7.21E-06	CYTB/COX1/COX3/ND4/ND5/ND1/ND2/COX2/ND3	9	3
GO:00427751	GO:0042775	mitochondrial ATP synthesis coupled electron transport	8/102	34/6338	4.38E-08	8.07E-06	7.73E-06	CYTB/COX1/COX3/ND4/ND5/ND1/ND2/ND3	8	3
GO:00159801	GO:0015980	energy derivation by oxidation of organic compounds	12/102	109/6338	1.35E-07	2.13E-05	2.04E-05	CYTB/COX1/COX3/ND4/ND5/ND1/ATP6/ND2/COX2/ND3/LEP/PPP1R3C	12	3
GO:00090601	GO:0009060	aerobic respiration	10/102	72/6338	1.75E-07	2.41E-05	2.31E-05	CYTB/COX1/COX3/ND4/ND5/ND1/ATP6/ND2/COX2/ND3	10	3
GO:00453331	GO:0045333	cellular respiration	10/102	80/6338	4.82E-07	5.92E-05	5.67E-05	CYTB/COX1/COX3/ND4/ND5/ND1/ATP6/ND2/COX2/ND3	10	3
GO:00460341	GO:0046034	ATP metabolic process	10/102	99/6338	3.54E-06	0.000316989	0.000303751	CYTB/COX1/COX3/ND4/ND5/ND1/ATP6/ND2/COX2/ND3	10	3
GO:00512762	GO:0051276	chromosome organization	14/102	202/6338	3.57E-06	0.000316989	0.000303751	SMC6/BAZ1A/RAE1/HMGB2/BRD4/TOP2A/SGO2/NAP1L4/NAT10/DLGAP5/UBE2C/ASF1B/CENPO/CHMP1A	14	3
GO:0006120	GO:0006120	mitochondrial electron transport, NADH to ubiquinone	5/102	16/6338	3.71E-06	0.000316989	0.000303751	ND4/ND5/ND1/ND2/ND3	5	3
GO:00060911	GO:0006091	generation of precursor metabolites and energy	12/102	148/6338	3.73E-06	0.000316989	0.000303751	CYTB/COX1/COX3/ND4/ND5/ND1/ATP6/ND2/COX2/ND3/LEP/PPP1R3C	12	3
GO:00070492	GO:0007049	cell cycle	18/102	408/6338	7.35E-05	0.005792536	0.005550628	CCNB2/CCNA1/RAE1/VCP/TOP2A/SGO2/LEP/CKS2/NAT10/DLGAP5/FKBP6/UBE2C/GMNN/EME1/CHMP1A/RNF8/PMF1/RHNO1	18	3
GO:00070591	GO:0007059	chromosome segregation	8/102	94/6338	0.00012132	0.008442353	0.008089783	SMC6/TOP2A/SGO2/DLGAP5/UBE2C/EME1/CHMP1A/PMF1	8	3
GO:00346222	GO:0034622	cellular protein-containing complex assembly	15/102	312/6338	0.000122353	0.008442353	0.008089783	COX3/ND4/ND5/ND1/TMSB10/HMGB2/ND2/NAP1L4/AAR2/DLGAP5/PRPF31/UBE2C/ASF1B/CENPO/PSMG3	15	3
GO:0007127	GO:0007127	meiosis I	5/102	32/6338	0.000139497	0.009059101	0.008680774	CCNB2/TOP2A/SGO2/CKS2/EME1	5	3
GO:0061982	GO:0061982	meiosis I cell cycle process	5/102	34/6338	0.000187898	0.011524385	0.011043104	CCNB2/TOP2A/SGO2/CKS2/EME1	5	3
GO:0010257	GO:0010257	NADH dehydrogenase complex assembly	4/102	21/6338	0.000306595	0.016257518	0.015578572	ND4/ND5/ND1/ND2	4	3
GO:0032981	GO:0032981	mitochondrial respiratory chain complex I assembly	4/102	21/6338	0.000306595	0.016257518	0.015578572	ND4/ND5/ND1/ND2	4	3
GO:19030472	GO:1903047	mitotic cell cycle process	10/102	166/6338	0.000309246	0.016257518	0.015578572	CCNB2/CCNA1/RAE1/VCP/SGO2/CKS2/DLGAP5/UBE2C/EME1/CHMP1A	10	3
GO:00439332	GO:0043933	protein-containing complex subunit organization	18/102	470/6338	0.000434297	0.021793791	0.020883639	COX3/ND4/ND5/ND1/TMSB10/VCP/MAP1B/HMGB2/CLU/ND2/NAP1L4/AAR2/DLGAP5/PRPF31/UBE2C/ASF1B/CENPO/PSMG3	18	3
GO:00224022	GO:0022402	cell cycle process	13/102	281/6338	0.000521498	0.025031926	0.023986542	CCNB2/CCNA1/RAE1/VCP/TOP2A/SGO2/CKS2/NAT10/DLGAP5/UBE2C/EME1/CHMP1A/RHNO1	13	3
GO:1902600	GO:1902600	proton transmembrane transport	4/102	27/6338	0.0008348	0.038400786	0.036797092	COX1/ND4/ND5/ATP6	4	3
GO:00650032	GO:0065003	protein-containing complex assembly	16/102	415/6338	0.000874248	0.038606805	0.036994507	COX3/ND4/ND5/ND1/TMSB10/HMGB2/CLU/ND2/NAP1L4/AAR2/DLGAP5/PRPF31/UBE2C/ASF1B/CENPO/PSMG3	16	3
GO:00063232	GO:0006323	DNA packaging	5/102	49/6338	0.001063881	0.043638101	0.041815686	HMGB2/TOP2A/NAP1L4/ASF1B/CHMP1A	5	3
GO:00513212	GO:0051321	meiotic cell cycle	6/102	73/6338	0.001067236	0.043638101	0.041815686	CCNB2/TOP2A/SGO2/CKS2/FKBP6/EME1	6	3
GO:01400131	GO:0140013	meiotic nuclear division	5/102	50/6338	0.001167175	0.046020048	0.044098158	CCNB2/TOP2A/SGO2/CKS2/EME1	5	3
GO:00517262	GO:0051726	regulation of cell cycle	11/102	240/6338	0.001546167	0.058860996	0.056402842	CCNB2/CCNA1/RAE1/LEP/CKS2/NAT10/DLGAP5/UBE2C/GMNN/EME1/RHNO1	11	3
GO:0033108	GO:0033108	mitochondrial respiratory chain complex assembly	4/102	33/6338	0.001807714	0.066523885	0.063745713	ND4/ND5/ND1/ND2	4	3
GO:00711032	GO:0071103	DNA conformation change	5/102	56/6338	0.001950042	0.069446655	0.066546423	HMGB2/TOP2A/NAP1L4/ASF1B/CHMP1A	5	3
GO:00002802	GO:0000280	nuclear division	7/102	112/6338	0.002069632	0.071402312	0.068420408	CCNB2/TOP2A/SGO2/CKS2/UBE2C/EME1/CHMP1A	7	3
GO:00002782	GO:0000278	mitotic cell cycle	10/102	214/6338	0.002203351	0.073712113	0.070633747	CCNB2/CCNA1/RAE1/VCP/SGO2/CKS2/DLGAP5/UBE2C/EME1/CHMP1A	10	3
GO:00650042	GO:0065004	protein-DNA complex assembly	5/102	58/6338	0.002280674	0.074054839	0.07096216	HMGB2/NAP1L4/DLGAP5/ASF1B/CENPO	5	3
GO:00482852	GO:0048285	organelle fission	7/102	122/6338	0.003358153	0.105925728	0.101502057	CCNB2/TOP2A/SGO2/CKS2/UBE2C/EME1/CHMP1A	7	3
GO:19030462	GO:1903046	meiotic cell cycle process	5/102	64/6338	0.003517524	0.107870731	0.103365832	CCNB2/TOP2A/SGO2/CKS2/EME1	5	3
GO:00063021	GO:0006302	double-strand break repair	5/102	67/6338	0.004289765	0.124628971	0.119424214	SMC6/VCP/HMGB2/EME1/RNF8	5	3
GO:00718242	GO:0071824	protein-DNA complex subunit organization	5/102	67/6338	0.004289765	0.124628971	0.119424214	HMGB2/NAP1L4/DLGAP5/ASF1B/CENPO	5	3
GO:0071166	GO:0071166	ribonucleoprotein complex localization	3/102	22/6338	0.004990046	0.141256676	0.135357512	RAE1/HNRNPA2B1/PRPF31	3	3
GO:00064572	GO:0006457	protein folding	5/102	70/6338	0.005176171	0.142862332	0.136896113	CLU/DNAJB2/NUDCD3/PFDN2/FKBP6	5	3
GO:00070511	GO:0007051	spindle organization	4/102	45/6338	0.005680741	0.15296433	0.146576232	CCNB2/RAE1/VCP/DLGAP5	4	3
GO:00069742	GO:0006974	cellular response to DNA damage stimulus	10/102	247/6338	0.006136103	0.158805041	0.152173023	SMC6/VCP/HMGB2/CLU/NSMCE4A/GTF2H1/EME1/RNF8/AEN/RHNO1	10	3
GO:0098813	GO:0098813	nuclear chromosome segregation	5/102	73/6338	0.006185341	0.158805041	0.152173023	TOP2A/SGO2/UBE2C/EME1/CHMP1A	5	3
GO:0045132	GO:0045132	meiotic chromosome segregation	3/102	24/6338	0.006407551	0.159142387	0.152496281	TOP2A/SGO2/EME1	3	3
GO:00062592	GO:0006259	DNA metabolic process	10/102	249/6338	0.006486782	0.159142387	0.152496281	SMC6/VCP/HMGB2/TOP2A/NSMCE4A/GTF2H1/NAT10/FKBP6/EME1/RNF8	10	3
GO:0051304	GO:0051304	chromosome separation	3/102	25/6338	0.007197204	0.172076336	0.164890082	TOP2A/UBE2C/EME1	3	3
GO:00063101	GO:0006310	DNA recombination	5/102	76/6338	0.007325714	0.172076336	0.164890082	SMC6/HMGB2/TOP2A/NSMCE4A/EME1	5	3
GO:00447701	GO:0044770	cell cycle phase transition	6/102	110/6338	0.008336328	0.191735551	0.183728289	CCNB2/CCNA1/CKS2/UBE2C/EME1/RHNO1	6	3
GO:00069971	GO:0006997	nucleus organization	3/102	27/6338	0.00894297	0.201490591	0.193075938	HMGB2/FAM118B/LEMD2	3	3
GO:0000819	GO:0000819	sister chromatid segregation	4/102	52/6338	0.009475834	0.209226407	0.200488691	TOP2A/SGO2/UBE2C/CHMP1A	4	3
GO:0007131	GO:0007131	reciprocal meiotic recombination	2/102	10/6338	0.010609752	0.216910476	0.207851858	TOP2A/EME1	2	3
GO:00302611	GO:0030261	chromosome condensation	2/102	10/6338	0.010609752	0.216910476	0.207851858	TOP2A/CHMP1A	2	3
GO:0032814	GO:0032814	regulation of natural killer cell activation	2/102	10/6338	0.010609752	0.216910476	0.207851858	LEP/AP1G1	2	3
GO:0140527	GO:0140527	reciprocal homologous recombination	2/102	10/6338	0.010609752	0.216910476	0.207851858	TOP2A/EME1	2	3
GO:00022281	GO:0002228	natural killer cell mediated immunity	2/102	11/6338	0.012832368	0.248542698	0.238163055	LEP/AP1G1	2	3
GO:0035825	GO:0035825	homologous recombination	2/102	11/6338	0.012832368	0.248542698	0.238163055	TOP2A/EME1	2	3
GO:00422671	GO:0042267	natural killer cell mediated cytotoxicity	2/102	11/6338	0.012832368	0.248542698	0.238163055	LEP/AP1G1	2	3
GO:00062812	GO:0006281	DNA repair	7/102	160/6338	0.014258431	0.267805779	0.25662167	SMC6/VCP/HMGB2/NSMCE4A/GTF2H1/EME1/RNF8	7	3
GO:00070521	GO:0007052	mitotic spindle organization	3/102	32/6338	0.014312084	0.267805779	0.25662167	RAE1/VCP/DLGAP5	3	3
GO:00063382	GO:0006338	chromatin remodeling	4/102	59/6338	0.014628622	0.269166638	0.257925697	BAZ1A/HMGB2/NAP1L4/ASF1B	4	3
GO:00345081	GO:0034508	centromere complex assembly	2/102	12/6338	0.015238603	0.275793737	0.264276035	DLGAP5/CENPO	2	3
GO:00002262	GO:0000226	microtubule cytoskeleton organization	7/102	163/6338	0.015658042	0.278814164	0.267170323	CCNB2/RAE1/VCP/MAP1B/NAT10/DLGAP5/RASSF1	7	3
GO:00063252	GO:0006325	chromatin organization	5/102	92/6338	0.015950319	0.279510358	0.267837443	BAZ1A/HMGB2/BRD4/NAP1L4/ASF1B	5	3
GO:00063341	GO:0006334	nucleosome assembly	3/102	35/6338	0.018242966	0.309849766	0.296909816	HMGB2/NAP1L4/ASF1B	3	3
GO:0010212	GO:0010212	response to ionizing radiation	3/102	35/6338	0.018242966	0.309849766	0.296909816	RNF8/AEN/RHNO1	3	3
GO:00328861	GO:0032886	regulation of microtubule-based process	4/102	65/6338	0.020233017	0.338443191	0.324309122	RAE1/MAP1B/NAT10/RASSF1	4	3
GO:00314971	GO:0031497	chromatin assembly	3/102	37/6338	0.021164225	0.348735887	0.334171975	HMGB2/NAP1L4/ASF1B	3	3
GO:0006406	GO:0006406	mRNA export from nucleus	2/102	15/6338	0.023496133	0.370567583	0.355091934	RAE1/HNRNPA2B1	2	3
GO:0045907	GO:0045907	positive regulation of vasoconstriction	2/102	15/6338	0.023496133	0.370567583	0.355091934	COX1/COX2	2	3
GO:0071427	GO:0071427	mRNA-containing ribonucleoprotein complex export from nucleus	2/102	15/6338	0.023496133	0.370567583	0.355091934	RAE1/HNRNPA2B1	2	3
GO:0061136	GO:0061136	regulation of proteasomal protein catabolic process	3/102	40/6338	0.025999237	0.396465923	0.379908707	SUMO2/CLU/PITHD1	3	3
GO:00705071	GO:0070507	regulation of microtubule cytoskeleton organization	3/102	40/6338	0.025999237	0.396465923	0.379908707	RAE1/MAP1B/RASSF1	3	3
GO:0000387	GO:0000387	spliceosomal snRNP assembly	2/102	16/6338	0.026574709	0.396465923	0.379908707	AAR2/PRPF31	2	3
GO:0001910	GO:0001910	regulation of leukocyte mediated cytotoxicity	2/102	16/6338	0.026574709	0.396465923	0.379908707	LEP/AP1G1	2	3
GO:0000070	GO:0000070	mitotic sister chromatid segregation	3/102	41/6338	0.027731674	0.397607376	0.381002491	SGO2/UBE2C/CHMP1A	3	3
GO:00063332	GO:0006333	chromatin assembly or disassembly	3/102	41/6338	0.027731674	0.397607376	0.381002491	HMGB2/NAP1L4/ASF1B	3	3
GO:19028501	GO:1902850	microtubule cytoskeleton organization involved in mitosis	3/102	41/6338	0.027731674	0.397607376	0.381002491	RAE1/VCP/DLGAP5	3	3
GO:00610771	GO:0061077	chaperone-mediated protein folding	2/102	17/6338	0.02980658	0.421877747	0.404259282	CLU/DNAJB2	2	3
GO:0007034	GO:0007034	vacuolar transport	3/102	43/6338	0.031377001	0.433002608	0.414919547	VCP/AP1G1/CHMP1A	3	3
GO:00347282	GO:0034728	nucleosome organization	3/102	43/6338	0.031377001	0.433002608	0.414919547	HMGB2/NAP1L4/ASF1B	3	3
GO:00068921	GO:0006892	post-Golgi vesicle-mediated transport	2/102	18/6338	0.033186119	0.452314505	0.43342494	AP1G1/EXOC2	2	3
GO:0006405	GO:0006405	RNA export from nucleus	2/102	19/6338	0.036707834	0.494212794	0.473573473	RAE1/HNRNPA2B1	2	3
GO:00070172	GO:0007017	microtubule-based process	8/102	240/6338	0.038844455	0.516678059	0.495100543	KIF2C/CCNB2/RAE1/VCP/MAP1B/NAT10/DLGAP5/RASSF1	8	3
GO:0009116	GO:0009116	nucleoside metabolic process	2/102	20/6338	0.040366373	0.530529469	0.50837349	PRPS1L1/PRPSAP1	2	3
GO:1903050	GO:1903050	regulation of proteolysis involved in cellular protein catabolic process	3/102	48/6338	0.041531865	0.53942563	0.516898129	SUMO2/CLU/PITHD1	3	3
GO:19029041	GO:1902904	negative regulation of supramolecular fiber organization	3/102	49/6338	0.043738772	0.542667014	0.520004147	TMSB10/CLU/PFDN2	3	3
GO:00345021	GO:0034502	protein localization to chromosome	2/102	21/6338	0.044156511	0.542667014	0.520004147	VCP/LEMD2	2	3
GO:0071426	GO:0071426	ribonucleoprotein complex export from nucleus	2/102	21/6338	0.044156511	0.542667014	0.520004147	RAE1/HNRNPA2B1	2	3
GO:00000032	GO:0000003	reproduction	11/102	385/6338	0.044381547	0.542667014	0.520004147	CCNB2/HMGB2/TOP2A/PITHD1/SGO2/FSCN3/RNF114/LEP/CKS2/FKBP6/EME1	11	3
GO:00224142	GO:0022414	reproductive process	11/102	385/6338	0.044381547	0.542667014	0.520004147	CCNB2/HMGB2/TOP2A/PITHD1/SGO2/FSCN3/RNF114/LEP/CKS2/FKBP6/EME1	11	3
GO:00105642	GO:0010564	regulation of cell cycle process	6/102	161/6338	0.044730705	0.542667014	0.520004147	CCNB2/RAE1/NAT10/UBE2C/EME1/RHNO1	6	3
GO:00070102	GO:0007010	cytoskeleton organization	11/102	387/6338	0.045789966	0.544316593	0.521584836	CCNB2/TMSB10/RAE1/VCP/MAP1B/PFDN2/FSCN3/CAP1/NAT10/DLGAP5/RASSF1	11	3
GO:00072832	GO:0007283	spermatogenesis	5/102	122/6338	0.046274095	0.544316593	0.521584836	HMGB2/PITHD1/FSCN3/RNF114/FKBP6	5	3
GO:00161922	GO:0016192	vesicle-mediated transport	12/102	436/6338	0.046345797	0.544316593	0.521584836	APOA1/VCP/CLU/TRAPPC3/CAP1/LEP/RHOV/AP1G1/AP1B1/EXOC2/COPZ1/CHMP1A	12	3
GO:00481932	GO:0048193	Golgi vesicle transport	4/102	85/6338	0.047547559	0.544398036	0.521662878	TRAPPC3/AP1G1/EXOC2/COPZ1	4	3
GO:0032436	GO:0032436	positive regulation of proteasomal ubiquitin-dependent protein catabolic process	2/102	22/6338	0.048073158	0.544398036	0.521662878	SUMO2/CLU	2	3
GO:1901657	GO:1901657	glycosyl compound metabolic process	2/102	22/6338	0.048073158	0.544398036	0.521662878	PRPS1L1/PRPSAP1	2	3
GO:00330441	GO:0033044	regulation of chromosome organization	3/102	51/6338	0.048325188	0.544398036	0.521662878	TOP2A/NAT10/UBE2C	3	3
GO:00104981	GO:0010498	proteasomal protein catabolic process	5/102	124/6338	0.049032914	0.546791285	0.52395618	VCP/SUMO2/CLU/PITHD1/UBE2C	5	3
GO:0098655	GO:0098655	cation transmembrane transport	6/102	166/6338	0.050593494	0.552352575	0.52928522	COX1/ND4/ND5/ATP6/SLC25A38/FGF11	6	3
GO:00469072	GO:0046907	intracellular transport	11/102	394/6338	0.050962554	0.552352575	0.52928522	ATP6/RAE1/VCP/MAP1B/HNRNPA2B1/SRP68/KPNB1/TOMM34/AP1G1/AP1B1/COPZ1	11	3
GO:00447721	GO:0044772	mitotic cell cycle phase transition	4/102	87/6338	0.051032575	0.552352575	0.52928522	CCNB2/CCNA1/CKS2/UBE2C	4	3
GO:00482322	GO:0048232	male gamete generation	5/102	126/6338	0.05188747	0.55318199	0.530079996	HMGB2/PITHD1/FSCN3/RNF114/FKBP6	5	3
GO:00019091	GO:0001909	leukocyte mediated cytotoxicity	2/102	23/6338	0.052111347	0.55318199	0.530079996	LEP/AP1G1	2	3
GO:00072862	GO:0007286	spermatid development	3/102	53/6338	0.053138435	0.553441809	0.530328964	HMGB2/PITHD1/FSCN3	3	3
GO:00485152	GO:0048515	spermatid differentiation	3/102	53/6338	0.053138435	0.553441809	0.530328964	HMGB2/PITHD1/FSCN3	3	3
GO:00224122	GO:0022412	cellular process involved in reproduction in multicellular organism	5/102	128/6338	0.054837931	0.559620956	0.536250058	CCNB2/HMGB2/PITHD1/FSCN3/FKBP6	5	3
GO:0000077	GO:0000077	DNA damage checkpoint signaling	2/102	24/6338	0.056266237	0.559620956	0.536250058	EME1/RHNO1	2	3
GO:0019229	GO:0019229	regulation of vasoconstriction	2/102	24/6338	0.056266237	0.559620956	0.536250058	COX1/COX2	2	3
GO:0031341	GO:0031341	regulation of cell killing	2/102	24/6338	0.056266237	0.559620956	0.536250058	LEP/AP1G1	2	3
GO:1901800	GO:1901800	positive regulation of proteasomal protein catabolic process	2/102	24/6338	0.056266237	0.559620956	0.536250058	SUMO2/CLU	2	3
GO:00516032	GO:0051603	proteolysis involved in cellular protein catabolic process	7/102	216/6338	0.058628776	0.576108219	0.552048779	VCP/SUMO2/CLU/PITHD1/RNF114/USP5/UBE2C	7	3
GO:0007041	GO:0007041	lysosomal transport	2/102	25/6338	0.06053311	0.576108219	0.552048779	VCP/AP1G1	2	3
GO:0051028	GO:0051028	mRNA transport	2/102	25/6338	0.06053311	0.576108219	0.552048779	RAE1/HNRNPA2B1	2	3
GO:0051983	GO:0051983	regulation of chromosome segregation	2/102	25/6338	0.06053311	0.576108219	0.552048779	SMC6/UBE2C	2	3
GO:2000060	GO:2000060	positive regulation of ubiquitin-dependent protein catabolic process	2/102	25/6338	0.06053311	0.576108219	0.552048779	SUMO2/CLU	2	3
GO:00070052	GO:0007005	mitochondrion organization	5/102	133/6338	0.062633882	0.582583169	0.558253322	ND4/ND5/ND1/ND2/TOMM34	5	3
GO:00002091	GO:0000209	protein polyubiquitination	3/102	57/6338	0.063427571	0.582583169	0.558253322	RNF114/UBE2C/RNF8	3	3
GO:1903362	GO:1903362	regulation of cellular protein catabolic process	3/102	57/6338	0.063427571	0.582583169	0.558253322	SUMO2/CLU/PITHD1	3	3
GO:00000791	GO:0000079	regulation of cyclin-dependent protein serine/threonine kinase activity	2/102	26/6338	0.064907364	0.582583169	0.558253322	CCNB2/CCNA1	2	3
GO:00082861	GO:0008286	insulin receptor signaling pathway	2/102	26/6338	0.064907364	0.582583169	0.558253322	SLC2A8/LEP	2	3
GO:0031570	GO:0031570	DNA integrity checkpoint signaling	2/102	26/6338	0.064907364	0.582583169	0.558253322	EME1/RHNO1	2	3
GO:19040291	GO:1904029	regulation of cyclin-dependent protein kinase activity	2/102	26/6338	0.064907364	0.582583169	0.558253322	CCNB2/CCNA1	2	3
GO:00068392	GO:0006839	mitochondrial transport	3/102	59/6338	0.068893564	0.607940516	0.582551696	ATP6/SLC25A38/TOMM34	3	3
GO:0008630	GO:0008630	intrinsic apoptotic signaling pathway in response to DNA damage	2/102	27/6338	0.069384515	0.607940516	0.582551696	CLU/AEN	2	3
GO:20012511	GO:2001251	negative regulation of chromosome organization	2/102	27/6338	0.069384515	0.607940516	0.582551696	TOP2A/NAT10	2	3
GO:00442572	GO:0044257	cellular protein catabolic process	7/102	226/6338	0.071131647	0.618341245	0.59251807	VCP/SUMO2/CLU/PITHD1/RNF114/USP5/UBE2C	7	3
GO:00065112	GO:0006511	ubiquitin-dependent protein catabolic process	6/102	183/6338	0.073938822	0.628092728	0.601862311	VCP/SUMO2/CLU/RNF114/USP5/UBE2C	6	3
GO:00061121	GO:0006112	energy reserve metabolic process	2/102	28/6338	0.073960194	0.628092728	0.601862311	LEP/PPP1R3C	2	3
GO:1903052	GO:1903052	positive regulation of proteolysis involved in cellular protein catabolic process	2/102	28/6338	0.073960194	0.628092728	0.601862311	SUMO2/CLU	2	3
GO:00199532	GO:0019953	sexual reproduction	7/102	230/6338	0.076549129	0.645116326	0.618174969	CCNB2/HMGB2/PITHD1/FSCN3/RNF114/LEP/FKBP6	7	3
GO:00514931	GO:0051493	regulation of cytoskeleton organization	5/102	142/6338	0.07817006	0.653785958	0.62648254	TMSB10/RAE1/MAP1B/PFDN2/RASSF1	5	3
GO:00072812	GO:0007281	germ cell development	4/102	101/6338	0.079214535	0.655875048	0.628484385	CCNB2/HMGB2/PITHD1/FSCN3	4	3
GO:00072762	GO:0007276	gamete generation	6/102	187/6338	0.080202112	0.655875048	0.628484385	CCNB2/HMGB2/PITHD1/FSCN3/RNF114/FKBP6	6	3
GO:00199412	GO:0019941	modification-dependent protein catabolic process	6/102	187/6338	0.080202112	0.655875048	0.628484385	VCP/SUMO2/CLU/RNF114/USP5/UBE2C	6	3
GO:0032006	GO:0032006	regulation of TOR signaling	2/102	30/6338	0.083390211	0.672418149	0.644336613	LEP/GPAT3	2	3
GO:00436322	GO:0043632	modification-dependent macromolecule catabolic process	6/102	189/6338	0.083443194	0.672418149	0.644336613	VCP/SUMO2/CLU/RNF114/USP5/UBE2C	6	3
GO:00330432	GO:0033043	regulation of organelle organization	8/102	283/6338	0.084705031	0.672593046	0.644504206	TMSB10/RAE1/MAP1B/TOP2A/PFDN2/NAT10/UBE2C/RASSF1	8	3
GO:00083802	GO:0008380	RNA splicing	5/102	146/6338	0.085687353	0.672593046	0.644504206	HNRNPM/SUGP2/RTCB/AAR2/PRPF31	5	3
GO:00073462	GO:0007346	regulation of mitotic cell cycle	4/102	104/6338	0.086090439	0.672593046	0.644504206	CKS2/DLGAP5/UBE2C/EME1	4	3
GO:00457861	GO:0045786	negative regulation of cell cycle	4/102	104/6338	0.086090439	0.672593046	0.644504206	CCNB2/GMNN/EME1/RHNO1	4	3
GO:0006164	GO:0006164	purine nucleotide biosynthetic process	3/102	65/6338	0.086511062	0.672593046	0.644504206	PRPS1L1/ATP6/PRPSAP1	3	3
GO:0032434	GO:0032434	regulation of proteasomal ubiquitin-dependent protein catabolic process	2/102	32/6338	0.093164641	0.715882953	0.68598624	SUMO2/CLU	2	3
GO:0098662	GO:0098662	inorganic cation transmembrane transport	5/102	151/6338	0.095602552	0.715882953	0.68598624	COX1/ND4/ND5/ATP6/FGF11	5	3
GO:00062601	GO:0006260	DNA replication	3/102	68/6338	0.095968648	0.715882953	0.68598624	BAZ1A/GMNN/EME1	3	3
GO:00063962	GO:0006396	RNA processing	9/102	341/6338	0.096996859	0.715882953	0.68598624	HNRNPA2B1/HNRNPM/SUGP2/RTCB/AAR2/NAT10/RPL7L1/PRPF31/DDX49	9	3
GO:00513011	GO:0051301	cell division	5/102	152/6338	0.097653653	0.715882953	0.68598624	RAE1/SGO2/CKS2/RNF8/PMF1	5	3
GO:00019061	GO:0001906	cell killing	2/102	33/6338	0.098171229	0.715882953	0.68598624	LEP/AP1G1	2	3
GO:1903364	GO:1903364	positive regulation of cellular protein catabolic process	2/102	33/6338	0.098171229	0.715882953	0.68598624	SUMO2/CLU	2	3
GO:00431611	GO:0043161	proteasome-mediated ubiquitin-dependent protein catabolic process	4/102	109/6338	0.098174798	0.715882953	0.68598624	VCP/SUMO2/CLU/UBE2C	4	3
GO:19029031	GO:1902903	regulation of supramolecular fiber organization	4/102	109/6338	0.098174798	0.715882953	0.68598624	TMSB10/MAP1B/CLU/PFDN2	4	3
GO:00510522	GO:0051052	regulation of DNA metabolic process	3/102	69/6338	0.09921204	0.715882953	0.68598624	HMGB2/NAT10/RNF8	3	3
GO:0072522	GO:0072522	purine-containing compound biosynthetic process	3/102	69/6338	0.09921204	0.715882953	0.68598624	PRPS1L1/ATP6/PRPSAP1	3	3
GO:00068862	GO:0006886	intracellular protein transport	7/102	246/6338	0.100592597	0.721131344	0.691015447	VCP/SRP68/KPNB1/TOMM34/AP1G1/AP1B1/COPZ1	7	3
GO:0046390	GO:0046390	ribose phosphate biosynthetic process	3/102	70/6338	0.102499501	0.721459706	0.691330096	PRPS1L1/ATP6/PRPSAP1	3	3
GO:00007231	GO:0000723	telomere maintenance	2/102	34/6338	0.103252386	0.721459706	0.691330096	SMC6/NAT10	2	3
GO:00322001	GO:0032200	telomere organization	2/102	34/6338	0.103252386	0.721459706	0.691330096	SMC6/NAT10	2	3
GO:0090101	GO:0090101	negative regulation of transmembrane receptor protein serine/threonine kinase signaling pathway	2/102	34/6338	0.103252386	0.721459706	0.691330096	LEMD2/RASL11B	2	3
GO:00062611	GO:0006261	DNA-dependent DNA replication	2/102	35/6338	0.108404472	0.734224151	0.703561472	BAZ1A/EME1	2	3
GO:00310472	GO:0031047	gene silencing by RNA	2/102	35/6338	0.108404472	0.734224151	0.703561472	DDX6/FKBP6	2	3
GO:0050657	GO:0050657	nucleic acid transport	2/102	35/6338	0.108404472	0.734224151	0.703561472	RAE1/HNRNPA2B1	2	3
GO:0050658	GO:0050658	RNA transport	2/102	35/6338	0.108404472	0.734224151	0.703561472	RAE1/HNRNPA2B1	2	3
GO:0051236	GO:0051236	establishment of RNA localization	2/102	35/6338	0.108404472	0.734224151	0.703561472	RAE1/HNRNPA2B1	2	3
GO:00226132	GO:0022613	ribonucleoprotein complex biogenesis	5/102	159/6338	0.112631018	0.751142727	0.719773494	AAR2/NAT10/RPL7L1/PRPF31/DDX49	5	3
GO:0042310	GO:0042310	vasoconstriction	2/102	36/6338	0.113623945	0.751142727	0.719773494	COX1/COX2	2	3
GO:00511681	GO:0051168	nuclear export	2/102	36/6338	0.113623945	0.751142727	0.719773494	RAE1/HNRNPA2B1	2	3
GO:00718972	GO:0071897	DNA biosynthetic process	2/102	36/6338	0.113623945	0.751142727	0.719773494	VCP/NAT10	2	3
GO:00718262	GO:0071826	ribonucleoprotein complex subunit organization	3/102	74/6338	0.116073333	0.75740623	0.725775421	VCP/AAR2/PRPF31	3	3
GO:01400142	GO:0140014	mitotic nuclear division	3/102	74/6338	0.116073333	0.75740623	0.725775421	SGO2/UBE2C/CHMP1A	3	3
GO:00550852	GO:0055085	transmembrane transport	8/102	306/6338	0.118635576	0.75740623	0.725775421	COX1/ND4/ND5/ATP6/LEP/SLC25A38/SLC25A19/FGF11	8	3
GO:00313331	GO:0031333	negative regulation of protein-containing complex assembly	2/102	37/6338	0.118907358	0.75740623	0.725775421	TMSB10/CLU	2	3
GO:1990542	GO:1990542	mitochondrial transmembrane transport	2/102	37/6338	0.118907358	0.75740623	0.725775421	ATP6/SLC25A38	2	3
GO:00063972	GO:0006397	mRNA processing	5/102	162/6338	0.119373808	0.75740623	0.725775421	HNRNPA2B1/HNRNPM/SUGP2/AAR2/PRPF31	5	3
GO:00511291	GO:0051129	negative regulation of cellular component organization	5/102	162/6338	0.119373808	0.75740623	0.725775421	TMSB10/CLU/TOP2A/PFDN2/NAT10	5	3
GO:0031929	GO:0031929	TOR signaling	2/102	38/6338	0.124251352	0.761157166	0.72936971	LEP/GPAT3	2	3
GO:00359662	GO:0035966	response to topologically incorrect protein	2/102	38/6338	0.124251352	0.761157166	0.72936971	VCP/CLU	2	3
GO:0051896	GO:0051896	regulation of protein kinase B signaling	2/102	38/6338	0.124251352	0.761157166	0.72936971	LEP/LEMD2	2	3
GO:00447032	GO:0044703	multi-organism reproductive process	7/102	260/6338	0.124682038	0.761157166	0.72936971	CCNB2/HMGB2/PITHD1/FSCN3/RNF114/LEP/FKBP6	7	3
GO:2000058	GO:2000058	regulation of ubiquitin-dependent protein catabolic process	2/102	39/6338	0.129652661	0.761157166	0.72936971	SUMO2/CLU	2	3
GO:00486092	GO:0048609	multicellular organismal reproductive process	6/102	214/6338	0.129931852	0.761157166	0.72936971	CCNB2/HMGB2/PITHD1/FSCN3/RNF114/FKBP6	6	3
GO:00069131	GO:0006913	nucleocytoplasmic transport	3/102	78/6338	0.130284757	0.761157166	0.72936971	RAE1/HNRNPA2B1/KPNB1	3	3
GO:00511691	GO:0051169	nuclear transport	3/102	78/6338	0.130284757	0.761157166	0.72936971	RAE1/HNRNPA2B1/KPNB1	3	3
GO:0006403	GO:0006403	RNA localization	2/102	40/6338	0.135108104	0.761157166	0.72936971	RAE1/HNRNPA2B1	2	3
GO:00510542	GO:0051054	positive regulation of DNA metabolic process	2/102	40/6338	0.135108104	0.761157166	0.72936971	HMGB2/RNF8	2	3
GO:0098660	GO:0098660	inorganic ion transmembrane transport	5/102	169/6338	0.135830202	0.761157166	0.72936971	COX1/ND4/ND5/ATP6/FGF11	5	3
GO:00517042	GO:0051704	multi-organism process	7/102	266/6338	0.135844067	0.761157166	0.72936971	CCNB2/HMGB2/PITHD1/FSCN3/RNF114/LEP/FKBP6	7	3
GO:0009165	GO:0009165	nucleotide biosynthetic process	3/102	80/6338	0.137612347	0.761157166	0.72936971	PRPS1L1/ATP6/PRPSAP1	3	3
GO:1901293	GO:1901293	nucleoside phosphate biosynthetic process	3/102	80/6338	0.137612347	0.761157166	0.72936971	PRPS1L1/ATP6/PRPSAP1	3	3
GO:0034220	GO:0034220	ion transmembrane transport	6/102	218/6338	0.138350375	0.761157166	0.72936971	COX1/ND4/ND5/ATP6/SLC25A38/FGF11	6	3
GO:0002706	GO:0002706	regulation of lymphocyte mediated immunity	2/102	41/6338	0.140614588	0.761157166	0.72936971	LEP/AP1G1	2	3
GO:0008643	GO:0008643	carbohydrate transport	2/102	41/6338	0.140614588	0.761157166	0.72936971	SLC2A8/LEP	2	3
GO:0042770	GO:0042770	signal transduction in response to DNA damage	2/102	41/6338	0.140614588	0.761157166	0.72936971	EME1/RHNO1	2	3
GO:00325042	GO:0032504	multicellular organism reproduction	6/102	220/6338	0.142654861	0.761157166	0.72936971	CCNB2/HMGB2/PITHD1/FSCN3/RNF114/FKBP6	6	3
GO:00301632	GO:0030163	protein catabolic process	7/102	270/6338	0.143554208	0.761157166	0.72936971	VCP/SUMO2/CLU/PITHD1/RNF114/USP5/UBE2C	7	3
GO:00063642	GO:0006364	rRNA processing	3/102	82/6338	0.145078592	0.761157166	0.72936971	NAT10/RPL7L1/DDX49	3	3
GO:0010948	GO:0010948	negative regulation of cell cycle process	3/102	82/6338	0.145078592	0.761157166	0.72936971	CCNB2/EME1/RHNO1	3	3
GO:00904072	GO:0090407	organophosphate biosynthetic process	5/102	173/6338	0.145669601	0.761157166	0.72936971	PRPS1L1/ATP6/PRPSAP1/PIGV/GPAT3	5	3
GO:0010874	GO:0010874	regulation of cholesterol efflux	1/102	10/6338	0.149864347	0.761157166	0.72936971	APOA1	1	3
GO:0032309	GO:0032309	icosanoid secretion	1/102	10/6338	0.149864347	0.761157166	0.72936971	LEP	1	3
GO:0038066	GO:0038066	p38MAPK cascade	1/102	10/6338	0.149864347	0.761157166	0.72936971	LEP	1	3
GO:00509991	GO:0050999	regulation of nitric-oxide synthase activity	1/102	10/6338	0.149864347	0.761157166	0.72936971	LEP	1	3
GO:0051654	GO:0051654	establishment of mitochondrion localization	1/102	10/6338	0.149864347	0.761157166	0.72936971	MAP1B	1	3
GO:0070873	GO:0070873	regulation of glycogen metabolic process	1/102	10/6338	0.149864347	0.761157166	0.72936971	PPP1R3C	1	3
GO:0071985	GO:0071985	multivesicular body sorting pathway	1/102	10/6338	0.149864347	0.761157166	0.72936971	VCP	1	3
GO:00346602	GO:0034660	ncRNA metabolic process	5/102	175/6338	0.150703026	0.761157166	0.72936971	RTCB/NAT10/FKBP6/RPL7L1/DDX49	5	3
GO:00160722	GO:0016072	rRNA metabolic process	3/102	84/6338	0.152676533	0.761157166	0.72936971	NAT10/RPL7L1/DDX49	3	3
GO:1901987	GO:1901987	regulation of cell cycle phase transition	3/102	85/6338	0.156522715	0.761157166	0.72936971	UBE2C/EME1/RHNO1	3	3
GO:00164582	GO:0016458	gene silencing	2/102	44/6338	0.157410584	0.761157166	0.72936971	DDX6/FKBP6	2	3
GO:0030101	GO:0030101	natural killer cell activation	2/102	44/6338	0.157410584	0.761157166	0.72936971	LEP/AP1G1	2	3
GO:00335542	GO:0033554	cellular response to stress	11/102	487/6338	0.158213397	0.761157166	0.72936971	SMC6/VCP/HMGB2/CLU/NSMCE4A/LEP/GTF2H1/EME1/RNF8/AEN/RHNO1	11	3
GO:0002534	GO:0002534	cytokine production involved in inflammatory response	1/102	11/6338	0.163567545	0.761157166	0.72936971	LEP	1	3
GO:0016925	GO:0016925	protein sumoylation	1/102	11/6338	0.163567545	0.761157166	0.72936971	SUMO2	1	3
GO:0030219	GO:0030219	megakaryocyte differentiation	1/102	11/6338	0.163567545	0.761157166	0.72936971	PITHD1	1	3
GO:00325071	GO:0032507	maintenance of protein location in cell	1/102	11/6338	0.163567545	0.761157166	0.72936971	TMSB10	1	3
GO:0032527	GO:0032527	protein exit from endoplasmic reticulum	1/102	11/6338	0.163567545	0.761157166	0.72936971	VCP	1	3
GO:00327681	GO:0032768	regulation of monooxygenase activity	1/102	11/6338	0.163567545	0.761157166	0.72936971	LEP	1	3
GO:0032881	GO:0032881	regulation of polysaccharide metabolic process	1/102	11/6338	0.163567545	0.761157166	0.72936971	PPP1R3C	1	3
GO:0036297	GO:0036297	interstrand cross-link repair	1/102	11/6338	0.163567545	0.761157166	0.72936971	VCP	1	3
GO:0042771	GO:0042771	intrinsic apoptotic signaling pathway in response to DNA damage by p53 class mediator	1/102	11/6338	0.163567545	0.761157166	0.72936971	AEN	1	3
GO:0043090	GO:0043090	amino acid import	1/102	11/6338	0.163567545	0.761157166	0.72936971	SLC25A38	1	3
GO:0043300	GO:0043300	regulation of leukocyte degranulation	1/102	11/6338	0.163567545	0.761157166	0.72936971	AP1G1	1	3
GO:0046850	GO:0046850	regulation of bone remodeling	1/102	11/6338	0.163567545	0.761157166	0.72936971	LEP	1	3
GO:00601472	GO:0060147	regulation of posttranscriptional gene silencing	1/102	11/6338	0.163567545	0.761157166	0.72936971	DDX6	1	3
GO:00609642	GO:0060964	regulation of gene silencing by miRNA	1/102	11/6338	0.163567545	0.761157166	0.72936971	DDX6	1	3
GO:1900015	GO:1900015	regulation of cytokine production involved in inflammatory response	1/102	11/6338	0.163567545	0.761157166	0.72936971	LEP	1	3
GO:1902041	GO:1902041	regulation of extrinsic apoptotic signaling pathway via death domain receptors	1/102	11/6338	0.163567545	0.761157166	0.72936971	HMGB2	1	3
GO:1902230	GO:1902230	negative regulation of intrinsic apoptotic signaling pathway in response to DNA damage	1/102	11/6338	0.163567545	0.761157166	0.72936971	CLU	1	3
GO:0015931	GO:0015931	nucleobase-containing compound transport	2/102	46/6338	0.168810074	0.761157166	0.72936971	RAE1/HNRNPA2B1	2	3
GO:00328691	GO:0032869	cellular response to insulin stimulus	2/102	46/6338	0.168810074	0.761157166	0.72936971	SLC2A8/LEP	2	3
GO:00071631	GO:0007163	establishment or maintenance of cell polarity	2/102	47/6338	0.174562384	0.761157166	0.72936971	MAP1B/FSCN3	2	3
GO:0031503	GO:0031503	protein-containing complex localization	2/102	47/6338	0.174562384	0.761157166	0.72936971	RAE1/HNRNPA2B1	2	3
GO:00093141	GO:0009314	response to radiation	3/102	90/6338	0.176191114	0.761157166	0.72936971	RNF8/AEN/RHNO1	3	3
GO:0001912	GO:0001912	positive regulation of leukocyte mediated cytotoxicity	1/102	12/6338	0.177051994	0.761157166	0.72936971	AP1G1	1	3
GO:0002437	GO:0002437	inflammatory response to antigenic stimulus	1/102	12/6338	0.177051994	0.761157166	0.72936971	HMGB2	1	3
GO:00066132	GO:0006613	cotranslational protein targeting to membrane	1/102	12/6338	0.177051994	0.761157166	0.72936971	SRP68	1	3
GO:00066142	GO:0006614	SRP-dependent cotranslational protein targeting to membrane	1/102	12/6338	0.177051994	0.761157166	0.72936971	SRP68	1	3
GO:0008535	GO:0008535	respiratory chain complex IV assembly	1/102	12/6338	0.177051994	0.761157166	0.72936971	COX3	1	3
GO:00165741	GO:0016574	histone ubiquitination	1/102	12/6338	0.177051994	0.761157166	0.72936971	RNF8	1	3
GO:00194321	GO:0019432	triglyceride biosynthetic process	1/102	12/6338	0.177051994	0.761157166	0.72936971	GPAT3	1	3
GO:0032008	GO:0032008	positive regulation of TOR signaling	1/102	12/6338	0.177051994	0.761157166	0.72936971	LEP	1	3
GO:0032094	GO:0032094	response to food	1/102	12/6338	0.177051994	0.761157166	0.72936971	LEP	1	3
GO:00322101	GO:0032210	regulation of telomere maintenance via telomerase	1/102	12/6338	0.177051994	0.761157166	0.72936971	NAT10	1	3
GO:0032373	GO:0032373	positive regulation of sterol transport	1/102	12/6338	0.177051994	0.761157166	0.72936971	APOA1	1	3
GO:0032376	GO:0032376	positive regulation of cholesterol transport	1/102	12/6338	0.177051994	0.761157166	0.72936971	APOA1	1	3
GO:0032735	GO:0032735	positive regulation of interleukin-12 production	1/102	12/6338	0.177051994	0.761157166	0.72936971	LEP	1	3
GO:0034103	GO:0034103	regulation of tissue remodeling	1/102	12/6338	0.177051994	0.761157166	0.72936971	LEP	1	3
GO:0044773	GO:0044773	mitotic DNA damage checkpoint signaling	1/102	12/6338	0.177051994	0.761157166	0.72936971	EME1	1	3
GO:0045739	GO:0045739	positive regulation of DNA repair	1/102	12/6338	0.177051994	0.761157166	0.72936971	RNF8	1	3
GO:0046427	GO:0046427	positive regulation of receptor signaling pathway via JAK-STAT	1/102	12/6338	0.177051994	0.761157166	0.72936971	LEP	1	3
GO:0060914	GO:0060914	heart formation	1/102	12/6338	0.177051994	0.761157166	0.72936971	LEMD2	1	3
GO:00609662	GO:0060966	regulation of gene silencing by RNA	1/102	12/6338	0.177051994	0.761157166	0.72936971	DDX6	1	3
GO:0071715	GO:0071715	icosanoid transport	1/102	12/6338	0.177051994	0.761157166	0.72936971	LEP	1	3
GO:1902229	GO:1902229	regulation of intrinsic apoptotic signaling pathway in response to DNA damage	1/102	12/6338	0.177051994	0.761157166	0.72936971	CLU	1	3
GO:1902475	GO:1902475	L-alpha-amino acid transmembrane transport	1/102	12/6338	0.177051994	0.761157166	0.72936971	SLC25A38	1	3
GO:19011372	GO:1901137	carbohydrate derivative biosynthetic process	6/102	236/6338	0.179241856	0.761157166	0.72936971	PRPS1L1/ATP6/PRPSAP1/PIGV/MPDU1/GALNT14	6	3
GO:0006893	GO:0006893	Golgi to plasma membrane transport	1/102	13/6338	0.190321153	0.761157166	0.72936971	EXOC2	1	3
GO:0008333	GO:0008333	endosome to lysosome transport	1/102	13/6338	0.190321153	0.761157166	0.72936971	VCP	1	3
GO:0010824	GO:0010824	regulation of centrosome duplication	1/102	13/6338	0.190321153	0.761157166	0.72936971	NAT10	1	3
GO:0033059	GO:0033059	cellular pigmentation	1/102	13/6338	0.190321153	0.761157166	0.72936971	AP1G1	1	3
GO:0043029	GO:0043029	T cell homeostasis	1/102	13/6338	0.190321153	0.761157166	0.72936971	CCNB2	1	3
GO:0044774	GO:0044774	mitotic DNA integrity checkpoint signaling	1/102	13/6338	0.190321153	0.761157166	0.72936971	EME1	1	3
GO:00464601	GO:0046460	neutral lipid biosynthetic process	1/102	13/6338	0.190321153	0.761157166	0.72936971	GPAT3	1	3
GO:00464631	GO:0046463	acylglycerol biosynthetic process	1/102	13/6338	0.190321153	0.761157166	0.72936971	GPAT3	1	3
GO:19043561	GO:1904356	regulation of telomere maintenance via telomere lengthening	1/102	13/6338	0.190321153	0.761157166	0.72936971	NAT10	1	3
GO:2000649	GO:2000649	regulation of sodium ion transmembrane transporter activity	1/102	13/6338	0.190321153	0.761157166	0.72936971	FGF11	1	3
GO:00333652	GO:0033365	protein localization to organelle	5/102	190/6338	0.190677744	0.761157166	0.72936971	VCP/SRP68/KPNB1/TOMM34/LEMD2	5	3
GO:0000075	GO:0000075	cell cycle checkpoint signaling	2/102	50/6338	0.191999241	0.761157166	0.72936971	EME1/RHNO1	2	3
GO:0045088	GO:0045088	regulation of innate immune response	2/102	50/6338	0.191999241	0.761157166	0.72936971	LEP/AP1G1	2	3
GO:00080332	GO:0008033	tRNA processing	2/102	51/6338	0.197863489	0.761157166	0.72936971	RTCB/NAT10	2	3
GO:00508211	GO:0050821	protein stabilization	2/102	51/6338	0.197863489	0.761157166	0.72936971	APOA1/CLU	2	3
GO:00421761	GO:0042176	regulation of protein catabolic process	3/102	96/6338	0.200642734	0.761157166	0.72936971	SUMO2/CLU/PITHD1	3	3
GO:00706471	GO:0070647	protein modification by small protein conjugation or removal	6/102	245/6338	0.201359129	0.761157166	0.72936971	VCP/SUMO2/RNF114/USP5/UBE2C/RNF8	6	3
GO:00344702	GO:0034470	ncRNA processing	4/102	144/6338	0.201401533	0.761157166	0.72936971	RTCB/NAT10/RPL7L1/DDX49	4	3
GO:0000154	GO:0000154	rRNA modification	1/102	14/6338	0.203378424	0.761157166	0.72936971	NAT10	1	3
GO:0007019	GO:0007019	microtubule depolymerization	1/102	14/6338	0.203378424	0.761157166	0.72936971	MAP1B	1	3
GO:0015985	GO:0015985	energy coupled proton transport, down electrochemical gradient	1/102	14/6338	0.203378424	0.761157166	0.72936971	ATP6	1	3
GO:0015986	GO:0015986	ATP synthesis coupled proton transport	1/102	14/6338	0.203378424	0.761157166	0.72936971	ATP6	1	3
GO:0031343	GO:0031343	positive regulation of cell killing	1/102	14/6338	0.203378424	0.761157166	0.72936971	AP1G1	1	3
GO:0032615	GO:0032615	interleukin-12 production	1/102	14/6338	0.203378424	0.761157166	0.72936971	LEP	1	3
GO:0032655	GO:0032655	regulation of interleukin-12 production	1/102	14/6338	0.203378424	0.761157166	0.72936971	LEP	1	3
GO:0043388	GO:0043388	positive regulation of DNA binding	1/102	14/6338	0.203378424	0.761157166	0.72936971	HMGB2	1	3
GO:0045921	GO:0045921	positive regulation of exocytosis	1/102	14/6338	0.203378424	0.761157166	0.72936971	AP1G1	1	3
GO:0046605	GO:0046605	regulation of centrosome cycle	1/102	14/6338	0.203378424	0.761157166	0.72936971	NAT10	1	3
GO:0050931	GO:0050931	pigment cell differentiation	1/102	14/6338	0.203378424	0.761157166	0.72936971	AP1G1	1	3
GO:0051447	GO:0051447	negative regulation of meiotic cell cycle	1/102	14/6338	0.203378424	0.761157166	0.72936971	CCNB2	1	3
GO:1902305	GO:1902305	regulation of sodium ion transmembrane transport	1/102	14/6338	0.203378424	0.761157166	0.72936971	FGF11	1	3
GO:1904894	GO:1904894	positive regulation of receptor signaling pathway via STAT	1/102	14/6338	0.203378424	0.761157166	0.72936971	LEP	1	3
GO:00421572	GO:0042157	lipoprotein metabolic process	2/102	52/6338	0.203749879	0.761157166	0.72936971	APOA1/PIGV	2	3
GO:0043491	GO:0043491	protein kinase B signaling	2/102	52/6338	0.203749879	0.761157166	0.72936971	LEP/LEMD2	2	3
GO:00106391	GO:0010639	negative regulation of organelle organization	3/102	99/6338	0.213163157	0.761157166	0.72936971	TMSB10/TOP2A/NAT10	3	3
GO:00510511	GO:0051051	negative regulation of transport	3/102	99/6338	0.213163157	0.761157166	0.72936971	FAM3D/MAP1B/LEP	3	3
GO:0035150	GO:0035150	regulation of tube size	2/102	54/6338	0.215580343	0.761157166	0.72936971	COX1/COX2	2	3
GO:0035296	GO:0035296	regulation of tube diameter	2/102	54/6338	0.215580343	0.761157166	0.72936971	COX1/COX2	2	3
GO:0097746	GO:0097746	blood vessel diameter maintenance	2/102	54/6338	0.215580343	0.761157166	0.72936971	COX1/COX2	2	3
GO:2001234	GO:2001234	negative regulation of apoptotic signaling pathway	2/102	54/6338	0.215580343	0.761157166	0.72936971	HMGB2/CLU	2	3
GO:0005978	GO:0005978	glycogen biosynthetic process	1/102	15/6338	0.216227159	0.761157166	0.72936971	PPP1R3C	1	3
GO:0009250	GO:0009250	glucan biosynthetic process	1/102	15/6338	0.216227159	0.761157166	0.72936971	PPP1R3C	1	3
GO:0030514	GO:0030514	negative regulation of BMP signaling pathway	1/102	15/6338	0.216227159	0.761157166	0.72936971	LEMD2	1	3
GO:0048524	GO:0048524	positive regulation of viral process	1/102	15/6338	0.216227159	0.761157166	0.72936971	FKBP6	1	3
GO:0048538	GO:0048538	thymus development	1/102	15/6338	0.216227159	0.761157166	0.72936971	CCNB2	1	3
GO:0050892	GO:0050892	intestinal absorption	1/102	15/6338	0.216227159	0.761157166	0.72936971	LEP	1	3
GO:0051646	GO:0051646	mitochondrion localization	1/102	15/6338	0.216227159	0.761157166	0.72936971	MAP1B	1	3
GO:0070936	GO:0070936	protein K48-linked ubiquitination	1/102	15/6338	0.216227159	0.761157166	0.72936971	UBE2C	1	3
GO:0070988	GO:0070988	demethylation	1/102	15/6338	0.216227159	0.761157166	0.72936971	KDM1A	1	3
GO:20010201	GO:2001020	regulation of response to DNA damage stimulus	2/102	55/6338	0.221520199	0.761157166	0.72936971	CLU/RNF8	2	3
GO:00324461	GO:0032446	protein modification by small protein conjugation	5/102	202/6338	0.225118492	0.761157166	0.72936971	VCP/SUMO2/RNF114/UBE2C/RNF8	5	3
GO:0002703	GO:0002703	regulation of leukocyte mediated immunity	2/102	56/6338	0.227473763	0.761157166	0.72936971	LEP/AP1G1	2	3
GO:0019058	GO:0019058	viral life cycle	2/102	56/6338	0.227473763	0.761157166	0.72936971	DDX6/FKBP6	2	3
GO:0006303	GO:0006303	double-strand break repair via nonhomologous end joining	1/102	16/6338	0.228870656	0.761157166	0.72936971	HMGB2	1	3
GO:00068901	GO:0006890	retrograde vesicle-mediated transport, Golgi to endoplasmic reticulum	1/102	16/6338	0.228870656	0.761157166	0.72936971	COPZ1	1	3
GO:0009156	GO:0009156	ribonucleoside monophosphate biosynthetic process	1/102	16/6338	0.228870656	0.761157166	0.72936971	PRPS1L1	1	3
GO:0017004	GO:0017004	cytochrome complex assembly	1/102	16/6338	0.228870656	0.761157166	0.72936971	COX3	1	3
GO:0043299	GO:0043299	leukocyte degranulation	1/102	16/6338	0.228870656	0.761157166	0.72936971	AP1G1	1	3
GO:00447281	GO:0044728	DNA methylation or demethylation	1/102	16/6338	0.228870656	0.761157166	0.72936971	FKBP6	1	3
GO:00450472	GO:0045047	protein targeting to ER	1/102	16/6338	0.228870656	0.761157166	0.72936971	SRP68	1	3
GO:0046626	GO:0046626	regulation of insulin receptor signaling pathway	1/102	16/6338	0.228870656	0.761157166	0.72936971	LEP	1	3
GO:00508731	GO:0050873	brown fat cell differentiation	1/102	16/6338	0.228870656	0.761157166	0.72936971	LEP	1	3
GO:0072332	GO:0072332	intrinsic apoptotic signaling pathway by p53 class mediator	1/102	16/6338	0.228870656	0.761157166	0.72936971	AEN	1	3
GO:00725992	GO:0072599	establishment of protein localization to endoplasmic reticulum	1/102	16/6338	0.228870656	0.761157166	0.72936971	SRP68	1	3
GO:0097352	GO:0097352	autophagosome maturation	1/102	16/6338	0.228870656	0.761157166	0.72936971	VCP	1	3
GO:1900076	GO:1900076	regulation of cellular response to insulin stimulus	1/102	16/6338	0.228870656	0.761157166	0.72936971	LEP	1	3
GO:1901992	GO:1901992	positive regulation of mitotic cell cycle phase transition	1/102	16/6338	0.228870656	0.761157166	0.72936971	UBE2C	1	3
GO:00096281	GO:0009628	response to abiotic stimulus	5/102	204/6338	0.231038171	0.761157166	0.72936971	VCP/SLC2A8/RNF8/AEN/RHNO1	5	3
GO:00725942	GO:0072594	establishment of protein localization to organelle	3/102	104/6338	0.234390965	0.761157166	0.72936971	SRP68/KPNB1/TOMM34	3	3
GO:00442652	GO:0044265	cellular macromolecule catabolic process	7/102	313/6338	0.238376632	0.761157166	0.72936971	VCP/SUMO2/CLU/PITHD1/RNF114/USP5/UBE2C	7	3
GO:0046942	GO:0046942	carboxylic acid transport	2/102	58/6338	0.239414249	0.761157166	0.72936971	LEP/SLC25A38	2	3
GO:0002532	GO:0002532	production of molecular mediator involved in inflammatory response	1/102	17/6338	0.241312161	0.761157166	0.72936971	LEP	1	3
GO:0009311	GO:0009311	oligosaccharide metabolic process	1/102	17/6338	0.241312161	0.761157166	0.72936971	MPDU1	1	3
GO:0032757	GO:0032757	positive regulation of interleukin-8 production	1/102	17/6338	0.241312161	0.761157166	0.72936971	LEP	1	3
GO:0045143	GO:0045143	homologous chromosome segregation	1/102	17/6338	0.241312161	0.761157166	0.72936971	SGO2	1	3
GO:00451851	GO:0045185	maintenance of protein location	1/102	17/6338	0.241312161	0.761157166	0.72936971	TMSB10	1	3
GO:0048066	GO:0048066	developmental pigmentation	1/102	17/6338	0.241312161	0.761157166	0.72936971	AP1G1	1	3
GO:0048259	GO:0048259	regulation of receptor-mediated endocytosis	1/102	17/6338	0.241312161	0.761157166	0.72936971	CLU	1	3
GO:00507661	GO:0050766	positive regulation of phagocytosis	1/102	17/6338	0.241312161	0.761157166	0.72936971	APOA1	1	3
GO:00609682	GO:0060968	regulation of gene silencing	1/102	17/6338	0.241312161	0.761157166	0.72936971	DDX6	1	3
GO:0072089	GO:0072089	stem cell proliferation	1/102	17/6338	0.241312161	0.761157166	0.72936971	HMGB2	1	3
GO:19035372	GO:1903537	meiotic cell cycle process involved in oocyte maturation	1/102	17/6338	0.241312161	0.761157166	0.72936971	CCNB2	1	3
GO:19035382	GO:1903538	regulation of meiotic cell cycle process involved in oocyte maturation	1/102	17/6338	0.241312161	0.761157166	0.72936971	CCNB2	1	3
GO:00328681	GO:0032868	response to insulin	2/102	59/6338	0.245397431	0.761157166	0.72936971	SLC2A8/LEP	2	3
GO:00457321	GO:0045732	positive regulation of protein catabolic process	2/102	59/6338	0.245397431	0.761157166	0.72936971	SUMO2/CLU	2	3
GO:01406942	GO:0140694	non-membrane-bounded organelle assembly	3/102	107/6338	0.247309285	0.761157166	0.72936971	CCNB2/DDX6/DLGAP5	3	3
GO:0006898	GO:0006898	receptor-mediated endocytosis	2/102	60/6338	0.251386839	0.761157166	0.72936971	CLU/CAP1	2	3
GO:00971931	GO:0097193	intrinsic apoptotic signaling pathway	2/102	60/6338	0.251386839	0.761157166	0.72936971	CLU/AEN	2	3
GO:00974351	GO:0097435	supramolecular fiber organization	5/102	211/6338	0.252105195	0.761157166	0.72936971	TMSB10/MAP1B/CLU/PFDN2/FSCN3	5	3
GO:0002028	GO:0002028	regulation of sodium ion transport	1/102	18/6338	0.253554869	0.761157166	0.72936971	FGF11	1	3
GO:0003333	GO:0003333	amino acid transmembrane transport	1/102	18/6338	0.253554869	0.761157166	0.72936971	SLC25A38	1	3
GO:00062781	GO:0006278	RNA-dependent DNA biosynthetic process	1/102	18/6338	0.253554869	0.761157166	0.72936971	NAT10	1	3
GO:00065061	GO:0006506	GPI anchor biosynthetic process	1/102	18/6338	0.253554869	0.761157166	0.72936971	PIGV	1	3
GO:00067301	GO:0006730	one-carbon metabolic process	1/102	18/6338	0.253554869	0.761157166	0.72936971	CA5B	1	3
GO:00070041	GO:0007004	telomere maintenance via telomerase	1/102	18/6338	0.253554869	0.761157166	0.72936971	NAT10	1	3
GO:0007062	GO:0007062	sister chromatid cohesion	1/102	18/6338	0.253554869	0.761157166	0.72936971	SGO2	1	3
GO:0008625	GO:0008625	extrinsic apoptotic signaling pathway via death domain receptors	1/102	18/6338	0.253554869	0.761157166	0.72936971	HMGB2	1	3
GO:0009124	GO:0009124	nucleoside monophosphate biosynthetic process	1/102	18/6338	0.253554869	0.761157166	0.72936971	PRPS1L1	1	3
GO:0014068	GO:0014068	positive regulation of phosphatidylinositol 3-kinase signaling	1/102	18/6338	0.253554869	0.761157166	0.72936971	LEP	1	3
GO:00322041	GO:0032204	regulation of telomere maintenance	1/102	18/6338	0.253554869	0.761157166	0.72936971	NAT10	1	3
GO:0032371	GO:0032371	regulation of sterol transport	1/102	18/6338	0.253554869	0.761157166	0.72936971	APOA1	1	3
GO:0032374	GO:0032374	regulation of cholesterol transport	1/102	18/6338	0.253554869	0.761157166	0.72936971	APOA1	1	3
GO:0033344	GO:0033344	cholesterol efflux	1/102	18/6338	0.253554869	0.761157166	0.72936971	APOA1	1	3
GO:0046324	GO:0046324	regulation of glucose import	1/102	18/6338	0.253554869	0.761157166	0.72936971	LEP	1	3
GO:0070192	GO:0070192	chromosome organization involved in meiotic cell cycle	1/102	18/6338	0.253554869	0.761157166	0.72936971	SGO2	1	3
GO:0072384	GO:0072384	organelle transport along microtubule	1/102	18/6338	0.253554869	0.761157166	0.72936971	MAP1B	1	3
GO:2001022	GO:2001022	positive regulation of response to DNA damage stimulus	1/102	18/6338	0.253554869	0.761157166	0.72936971	RNF8	1	3
GO:2001244	GO:2001244	positive regulation of intrinsic apoptotic signaling pathway	1/102	18/6338	0.253554869	0.761157166	0.72936971	CLU	1	3
GO:00030062	GO:0003006	developmental process involved in reproduction	6/102	265/6338	0.253780621	0.761157166	0.72936971	CCNB2/HMGB2/PITHD1/FSCN3/RNF114/FKBP6	6	3
GO:00346132	GO:0034613	cellular protein localization	9/102	431/6338	0.256440276	0.761157166	0.72936971	TMSB10/VCP/SRP68/KPNB1/TOMM34/AP1G1/AP1B1/LEMD2/COPZ1	9	3
GO:1903522	GO:1903522	regulation of blood circulation	2/102	61/6338	0.257380743	0.761157166	0.72936971	COX1/COX2	2	3
GO:00707272	GO:0070727	cellular macromolecule localization	9/102	433/6338	0.260735867	0.761157166	0.72936971	TMSB10/VCP/SRP68/KPNB1/TOMM34/AP1G1/AP1B1/LEMD2/COPZ1	9	3
GO:0003018	GO:0003018	vascular process in circulatory system	2/102	62/6338	0.263377464	0.761157166	0.72936971	COX1/COX2	2	3
GO:00713751	GO:0071375	cellular response to peptide hormone stimulus	2/102	62/6338	0.263377464	0.761157166	0.72936971	SLC2A8/LEP	2	3
GO:00063041	GO:0006304	DNA modification	1/102	19/6338	0.265601927	0.761157166	0.72936971	FKBP6	1	3
GO:00065051	GO:0006505	GPI anchor metabolic process	1/102	19/6338	0.265601927	0.761157166	0.72936971	PIGV	1	3
GO:00066261	GO:0006626	protein targeting to mitochondrion	1/102	19/6338	0.265601927	0.761157166	0.72936971	TOMM34	1	3
GO:0007091	GO:0007091	metaphase/anaphase transition of mitotic cell cycle	1/102	19/6338	0.265601927	0.761157166	0.72936971	UBE2C	1	3
GO:0010965	GO:0010965	regulation of mitotic sister chromatid separation	1/102	19/6338	0.265601927	0.761157166	0.72936971	UBE2C	1	3
GO:0030071	GO:0030071	regulation of mitotic metaphase/anaphase transition	1/102	19/6338	0.265601927	0.761157166	0.72936971	UBE2C	1	3
GO:0035914	GO:0035914	skeletal muscle cell differentiation	1/102	19/6338	0.265601927	0.761157166	0.72936971	LEMD2	1	3
GO:0045807	GO:0045807	positive regulation of endocytosis	1/102	19/6338	0.265601927	0.761157166	0.72936971	CLU	1	3
GO:00705341	GO:0070534	protein K63-linked ubiquitination	1/102	19/6338	0.265601927	0.761157166	0.72936971	RNF8	1	3
GO:0097194	GO:0097194	execution phase of apoptosis	1/102	19/6338	0.265601927	0.761157166	0.72936971	TOP2A	1	3
GO:1901989	GO:1901989	positive regulation of cell cycle phase transition	1/102	19/6338	0.265601927	0.761157166	0.72936971	UBE2C	1	3
GO:20002782	GO:2000278	regulation of DNA biosynthetic process	1/102	19/6338	0.265601927	0.761157166	0.72936971	NAT10	1	3
GO:2001237	GO:2001237	negative regulation of extrinsic apoptotic signaling pathway	1/102	19/6338	0.265601927	0.761157166	0.72936971	HMGB2	1	3
GO:00422542	GO:0042254	ribosome biogenesis	3/102	112/6338	0.269076899	0.761157166	0.72936971	NAT10/RPL7L1/DDX49	3	3
GO:00066052	GO:0006605	protein targeting	2/102	63/6338	0.269375375	0.761157166	0.72936971	SRP68/TOMM34	2	3
GO:1901988	GO:1901988	negative regulation of cell cycle phase transition	2/102	63/6338	0.269375375	0.761157166	0.72936971	EME1/RHNO1	2	3
GO:00068121	GO:0006812	cation transport	6/102	271/6338	0.270230991	0.761157166	0.72936971	COX1/ND4/ND5/ATP6/SLC25A38/FGF11	6	3
GO:00069091	GO:0006909	phagocytosis	2/102	64/6338	0.275372901	0.761157166	0.72936971	APOA1/LEP	2	3
GO:0002260	GO:0002260	lymphocyte homeostasis	1/102	20/6338	0.27745643	0.761157166	0.72936971	CCNB2	1	3
GO:0002792	GO:0002792	negative regulation of peptide secretion	1/102	20/6338	0.27745643	0.761157166	0.72936971	FAM3D	1	3
GO:0006289	GO:0006289	nucleotide-excision repair	1/102	20/6338	0.27745643	0.761157166	0.72936971	GTF2H1	1	3
GO:0006754	GO:0006754	ATP biosynthetic process	1/102	20/6338	0.27745643	0.761157166	0.72936971	ATP6	1	3
GO:0009408	GO:0009408	response to heat	1/102	20/6338	0.27745643	0.761157166	0.72936971	VCP	1	3
GO:0010507	GO:0010507	negative regulation of autophagy	1/102	20/6338	0.27745643	0.761157166	0.72936971	LEP	1	3
GO:0032543	GO:0032543	mitochondrial translation	1/102	20/6338	0.27745643	0.761157166	0.72936971	MRPL43	1	3
GO:0044784	GO:0044784	metaphase/anaphase transition of cell cycle	1/102	20/6338	0.27745643	0.761157166	0.72936971	UBE2C	1	3
GO:0051306	GO:0051306	mitotic sister chromatid separation	1/102	20/6338	0.27745643	0.761157166	0.72936971	UBE2C	1	3
GO:0071479	GO:0071479	cellular response to ionizing radiation	1/102	20/6338	0.27745643	0.761157166	0.72936971	RHNO1	1	3
GO:0090278	GO:0090278	negative regulation of peptide hormone secretion	1/102	20/6338	0.27745643	0.761157166	0.72936971	FAM3D	1	3
GO:1902099	GO:1902099	regulation of metaphase/anaphase transition of cell cycle	1/102	20/6338	0.27745643	0.761157166	0.72936971	UBE2C	1	3
GO:1905818	GO:1905818	regulation of chromosome separation	1/102	20/6338	0.27745643	0.761157166	0.72936971	UBE2C	1	3
GO:00003752	GO:0000375	RNA splicing, via transesterification reactions	3/102	114/6338	0.277849944	0.761157166	0.72936971	HNRNPM/AAR2/PRPF31	3	3
GO:00003772	GO:0000377	RNA splicing, via transesterification reactions with bulged adenosine as nucleophile	3/102	114/6338	0.277849944	0.761157166	0.72936971	HNRNPM/AAR2/PRPF31	3	3
GO:00003982	GO:0000398	mRNA splicing, via spliceosome	3/102	114/6338	0.277849944	0.761157166	0.72936971	HNRNPM/AAR2/PRPF31	3	3
GO:00160712	GO:0016071	mRNA metabolic process	5/102	220/6338	0.279876655	0.764811455	0.732871388	HNRNPA2B1/HNRNPM/SUGP2/AAR2/PRPF31	5	3
GO:0016051	GO:0016051	carbohydrate biosynthetic process	2/102	65/6338	0.281368515	0.76698973	0.734958694	MPDU1/PPP1R3C	2	3
GO:0007260	GO:0007260	tyrosine phosphorylation of STAT protein	1/102	21/6338	0.289121425	0.776618135	0.744184998	LEP	1	3
GO:0033045	GO:0033045	regulation of sister chromatid segregation	1/102	21/6338	0.289121425	0.776618135	0.744184998	UBE2C	1	3
GO:0045069	GO:0045069	regulation of viral genome replication	1/102	21/6338	0.289121425	0.776618135	0.744184998	FKBP6	1	3
GO:0046323	GO:0046323	glucose import	1/102	21/6338	0.289121425	0.776618135	0.744184998	LEP	1	3
GO:00709722	GO:0070972	protein localization to endoplasmic reticulum	1/102	21/6338	0.289121425	0.776618135	0.744184998	SRP68	1	3
GO:0140353	GO:0140353	lipid export from cell	1/102	21/6338	0.289121425	0.776618135	0.744184998	LEP	1	3
GO:00450172	GO:0045017	glycerolipid biosynthetic process	2/102	67/6338	0.293348142	0.782401693	0.749727023	PIGV/GPAT3	2	3
GO:0090092	GO:0090092	regulation of transmembrane receptor protein serine/threonine kinase signaling pathway	2/102	67/6338	0.293348142	0.782401693	0.749727023	LEMD2/RASL11B	2	3
GO:00068111	GO:0006811	ion transport	8/102	392/6338	0.295307569	0.782401693	0.749727023	COX1/ND4/ND5/ATP6/LEP/SLC25A38/CLCN7/FGF11	8	3
GO:0006820	GO:0006820	anion transport	3/102	118/6338	0.295478454	0.782401693	0.749727023	LEP/SLC25A38/CLCN7	3	3
GO:00062751	GO:0006275	regulation of DNA replication	1/102	22/6338	0.300599914	0.782401693	0.749727023	GMNN	1	3
GO:00108331	GO:0010833	telomere maintenance via telomere lengthening	1/102	22/6338	0.300599914	0.782401693	0.749727023	NAT10	1	3
GO:0014066	GO:0014066	regulation of phosphatidylinositol 3-kinase signaling	1/102	22/6338	0.300599914	0.782401693	0.749727023	LEP	1	3
GO:00304331	GO:0030433	ubiquitin-dependent ERAD pathway	1/102	22/6338	0.300599914	0.782401693	0.749727023	VCP	1	3
GO:0030512	GO:0030512	negative regulation of transforming growth factor beta receptor signaling pathway	1/102	22/6338	0.300599914	0.782401693	0.749727023	RASL11B	1	3
GO:00351952	GO:0035195	gene silencing by miRNA	1/102	22/6338	0.300599914	0.782401693	0.749727023	DDX6	1	3
GO:00456651	GO:0045665	negative regulation of neuron differentiation	1/102	22/6338	0.300599914	0.782401693	0.749727023	DDX6	1	3
GO:0051897	GO:0051897	positive regulation of protein kinase B signaling	1/102	22/6338	0.300599914	0.782401693	0.749727023	LEP	1	3
GO:00903982	GO:0090398	cellular senescence	1/102	22/6338	0.300599914	0.782401693	0.749727023	SMC6	1	3
GO:00224111	GO:0022411	cellular component disassembly	3/102	120/6338	0.304323201	0.782401693	0.749727023	VCP/MAP1B/TOP2A	3	3
GO:00606271	GO:0060627	regulation of vesicle-mediated transport	3/102	120/6338	0.304323201	0.782401693	0.749727023	APOA1/CLU/AP1G1	3	3
GO:00329841	GO:0032984	protein-containing complex disassembly	2/102	69/6338	0.305302989	0.782401693	0.749727023	VCP/MAP1B	2	3
GO:0006897	GO:0006897	endocytosis	3/102	121/6338	0.308750923	0.782401693	0.749727023	CLU/CAP1/RHOV	3	3
GO:0051251	GO:0051251	positive regulation of lymphocyte activation	2/102	70/6338	0.311267798	0.782401693	0.749727023	LEP/AP1G1	2	3
GO:0009161	GO:0009161	ribonucleoside monophosphate metabolic process	1/102	23/6338	0.311894849	0.782401693	0.749727023	PRPS1L1	1	3
GO:0010827	GO:0010827	regulation of glucose transmembrane transport	1/102	23/6338	0.311894849	0.782401693	0.749727023	LEP	1	3
GO:0030490	GO:0030490	maturation of SSU-rRNA	1/102	23/6338	0.311894849	0.782401693	0.749727023	NAT10	1	3
GO:0031110	GO:0031110	regulation of microtubule polymerization or depolymerization	1/102	23/6338	0.311894849	0.782401693	0.749727023	MAP1B	1	3
GO:0032637	GO:0032637	interleukin-8 production	1/102	23/6338	0.311894849	0.782401693	0.749727023	LEP	1	3
GO:0032677	GO:0032677	regulation of interleukin-8 production	1/102	23/6338	0.311894849	0.782401693	0.749727023	LEP	1	3
GO:00510531	GO:0051053	negative regulation of DNA metabolic process	1/102	23/6338	0.311894849	0.782401693	0.749727023	NAT10	1	3
GO:0051298	GO:0051298	centrosome duplication	1/102	23/6338	0.311894849	0.782401693	0.749727023	NAT10	1	3
GO:00513411	GO:0051341	regulation of oxidoreductase activity	1/102	23/6338	0.311894849	0.782401693	0.749727023	LEP	1	3
GO:00726551	GO:0072655	establishment of protein localization to mitochondrion	1/102	23/6338	0.311894849	0.782401693	0.749727023	TOMM34	1	3
GO:00024491	GO:0002449	lymphocyte mediated immunity	2/102	71/6338	0.317222511	0.782401693	0.749727023	LEP/AP1G1	2	3
GO:00226182	GO:0022618	ribonucleoprotein complex assembly	2/102	71/6338	0.317222511	0.782401693	0.749727023	AAR2/PRPF31	2	3
GO:0090287	GO:0090287	regulation of cellular response to growth factor stimulus	2/102	71/6338	0.317222511	0.782401693	0.749727023	LEMD2/RASL11B	2	3
GO:0007507	GO:0007507	heart development	3/102	123/6338	0.317613916	0.782401693	0.749727023	CACYBP/AP1B1/LEMD2	3	3
GO:00313291	GO:0031329	regulation of cellular catabolic process	4/102	177/6338	0.318044216	0.782401693	0.749727023	SUMO2/CLU/PITHD1/LEP	4	3
GO:00015562	GO:0001556	oocyte maturation	1/102	24/6338	0.323009137	0.782401693	0.749727023	CCNB2	1	3
GO:0015914	GO:0015914	phospholipid transport	1/102	24/6338	0.323009137	0.782401693	0.749727023	APOA1	1	3
GO:00164412	GO:0016441	posttranscriptional gene silencing	1/102	24/6338	0.323009137	0.782401693	0.749727023	DDX6	1	3
GO:00308371	GO:0030837	negative regulation of actin filament polymerization	1/102	24/6338	0.323009137	0.782401693	0.749727023	TMSB10	1	3
GO:0032760	GO:0032760	positive regulation of tumor necrosis factor production	1/102	24/6338	0.323009137	0.782401693	0.749727023	LEP	1	3
GO:00351942	GO:0035194	post-transcriptional gene silencing by RNA	1/102	24/6338	0.323009137	0.782401693	0.749727023	DDX6	1	3
GO:00365031	GO:0036503	ERAD pathway	1/102	24/6338	0.323009137	0.782401693	0.749727023	VCP	1	3
GO:0046888	GO:0046888	negative regulation of hormone secretion	1/102	24/6338	0.323009137	0.782401693	0.749727023	FAM3D	1	3
GO:0048645	GO:0048645	animal organ formation	1/102	24/6338	0.323009137	0.782401693	0.749727023	LEMD2	1	3
GO:00705851	GO:0070585	protein localization to mitochondrion	1/102	24/6338	0.323009137	0.782401693	0.749727023	TOMM34	1	3
GO:2001243	GO:2001243	negative regulation of intrinsic apoptotic signaling pathway	1/102	24/6338	0.323009137	0.782401693	0.749727023	CLU	1	3
GO:0015711	GO:0015711	organic anion transport	2/102	72/6338	0.323165917	0.782401693	0.749727023	LEP/SLC25A38	2	3
GO:00316471	GO:0031647	regulation of protein stability	2/102	73/6338	0.329096845	0.784914282	0.752134681	APOA1/CLU	2	3
GO:0001776	GO:0001776	leukocyte homeostasis	1/102	25/6338	0.333945638	0.784914282	0.752134681	CCNB2	1	3
GO:00059771	GO:0005977	glycogen metabolic process	1/102	25/6338	0.333945638	0.784914282	0.752134681	PPP1R3C	1	3
GO:00060731	GO:0006073	cellular glucan metabolic process	1/102	25/6338	0.333945638	0.784914282	0.752134681	PPP1R3C	1	3
GO:00070291	GO:0007029	endoplasmic reticulum organization	1/102	25/6338	0.333945638	0.784914282	0.752134681	REEP4	1	3
GO:0030510	GO:0030510	regulation of BMP signaling pathway	1/102	25/6338	0.333945638	0.784914282	0.752134681	LEMD2	1	3
GO:0032755	GO:0032755	positive regulation of interleukin-6 production	1/102	25/6338	0.333945638	0.784914282	0.752134681	LEP	1	3
GO:0043255	GO:0043255	regulation of carbohydrate biosynthetic process	1/102	25/6338	0.333945638	0.784914282	0.752134681	PPP1R3C	1	3
GO:00440421	GO:0044042	glucan metabolic process	1/102	25/6338	0.333945638	0.784914282	0.752134681	PPP1R3C	1	3
GO:0048675	GO:0048675	axon extension	1/102	25/6338	0.333945638	0.784914282	0.752134681	MAP1B	1	3
GO:00507641	GO:0050764	regulation of phagocytosis	1/102	25/6338	0.333945638	0.784914282	0.752134681	APOA1	1	3
GO:19908301	GO:1990830	cellular response to leukemia inhibitory factor	1/102	25/6338	0.333945638	0.784914282	0.752134681	CACYBP	1	3
GO:20010211	GO:2001021	negative regulation of response to DNA damage stimulus	1/102	25/6338	0.333945638	0.784914282	0.752134681	CLU	1	3
GO:0002831	GO:0002831	regulation of response to biotic stimulus	2/102	74/6338	0.335014165	0.784914282	0.752134681	LEP/AP1G1	2	3
GO:19016531	GO:1901653	cellular response to peptide	2/102	74/6338	0.335014165	0.784914282	0.752134681	SLC2A8/LEP	2	3
GO:00063992	GO:0006399	tRNA metabolic process	2/102	75/6338	0.340916784	0.784914282	0.752134681	RTCB/NAT10	2	3
GO:00322721	GO:0032272	negative regulation of protein polymerization	1/102	26/6338	0.344707169	0.784914282	0.752134681	TMSB10	1	3
GO:0033692	GO:0033692	cellular polysaccharide biosynthetic process	1/102	26/6338	0.344707169	0.784914282	0.752134681	PPP1R3C	1	3
GO:00427521	GO:0042752	regulation of circadian rhythm	1/102	26/6338	0.344707169	0.784914282	0.752134681	TOP2A	1	3
GO:00485992	GO:0048599	oocyte development	1/102	26/6338	0.344707169	0.784914282	0.752134681	CCNB2	1	3
GO:1903557	GO:1903557	positive regulation of tumor necrosis factor superfamily cytokine production	1/102	26/6338	0.344707169	0.784914282	0.752134681	LEP	1	3
GO:19908231	GO:1990823	response to leukemia inhibitory factor	1/102	26/6338	0.344707169	0.784914282	0.752134681	CACYBP	1	3
GO:00165671	GO:0016567	protein ubiquitination	4/102	185/6338	0.347484699	0.784914282	0.752134681	VCP/RNF114/UBE2C/RNF8	4	3
GO:0048872	GO:0048872	homeostasis of number of cells	2/102	77/6338	0.352673743	0.784914282	0.752134681	CCNB2/SLC25A38	2	3
GO:00150312	GO:0015031	protein transport	8/102	416/6338	0.353838718	0.784914282	0.752134681	VCP/SRP68/KPNB1/TOMM34/AP1G1/AP1B1/EXOC2/COPZ1	8	3
GO:0000271	GO:0000271	polysaccharide biosynthetic process	1/102	27/6338	0.355296502	0.784914282	0.752134681	PPP1R3C	1	3
GO:00015781	GO:0001578	microtubule bundle formation	1/102	27/6338	0.355296502	0.784914282	0.752134681	MAP1B	1	3
GO:00018242	GO:0001824	blastocyst development	1/102	27/6338	0.355296502	0.784914282	0.752134681	ASF1B	1	3
GO:0006865	GO:0006865	amino acid transport	1/102	27/6338	0.355296502	0.784914282	0.752134681	SLC25A38	1	3
GO:0008645	GO:0008645	hexose transmembrane transport	1/102	27/6338	0.355296502	0.784914282	0.752134681	LEP	1	3
GO:0009123	GO:0009123	nucleoside monophosphate metabolic process	1/102	27/6338	0.355296502	0.784914282	0.752134681	PRPS1L1	1	3
GO:0009206	GO:0009206	purine ribonucleoside triphosphate biosynthetic process	1/102	27/6338	0.355296502	0.784914282	0.752134681	ATP6	1	3
GO:00099942	GO:0009994	oocyte differentiation	1/102	27/6338	0.355296502	0.784914282	0.752134681	CCNB2	1	3
GO:00422731	GO:0042273	ribosomal large subunit biogenesis	1/102	27/6338	0.355296502	0.784914282	0.752134681	RPL7L1	1	3
GO:0043473	GO:0043473	pigmentation	1/102	27/6338	0.355296502	0.784914282	0.752134681	AP1G1	1	3
GO:0045639	GO:0045639	positive regulation of myeloid cell differentiation	1/102	27/6338	0.355296502	0.784914282	0.752134681	PITHD1	1	3
GO:00512251	GO:0051225	spindle assembly	1/102	27/6338	0.355296502	0.784914282	0.752134681	CCNB2	1	3
GO:0090288	GO:0090288	negative regulation of cellular response to growth factor stimulus	1/102	27/6338	0.355296502	0.784914282	0.752134681	LEMD2	1	3
GO:1904659	GO:1904659	glucose transmembrane transport	1/102	27/6338	0.355296502	0.784914282	0.752134681	LEP	1	3
GO:00086542	GO:0008654	phospholipid biosynthetic process	2/102	78/6338	0.358526085	0.784914282	0.752134681	PIGV/GPAT3	2	3
GO:0016032	GO:0016032	viral process	2/102	79/6338	0.364359729	0.784914282	0.752134681	DDX6/FKBP6	2	3
GO:00458622	GO:0045862	positive regulation of proteolysis	2/102	79/6338	0.364359729	0.784914282	0.752134681	SUMO2/CLU	2	3
GO:0002323	GO:0002323	natural killer cell activation involved in immune response	1/102	28/6338	0.365716365	0.784914282	0.752134681	AP1G1	1	3
GO:00062821	GO:0006282	regulation of DNA repair	1/102	28/6338	0.365716365	0.784914282	0.752134681	RNF8	1	3
GO:0007368	GO:0007368	determination of left/right symmetry	1/102	28/6338	0.365716365	0.784914282	0.752134681	AP1B1	1	3
GO:0009145	GO:0009145	purine nucleoside triphosphate biosynthetic process	1/102	28/6338	0.365716365	0.784914282	0.752134681	ATP6	1	3
GO:0015749	GO:0015749	monosaccharide transmembrane transport	1/102	28/6338	0.365716365	0.784914282	0.752134681	LEP	1	3
GO:0032147	GO:0032147	activation of protein kinase activity	1/102	28/6338	0.365716365	0.784914282	0.752134681	LEP	1	3
GO:0032370	GO:0032370	positive regulation of lipid transport	1/102	28/6338	0.365716365	0.784914282	0.752134681	APOA1	1	3
GO:0034219	GO:0034219	carbohydrate transmembrane transport	1/102	28/6338	0.365716365	0.784914282	0.752134681	LEP	1	3
GO:0035725	GO:0035725	sodium ion transmembrane transport	1/102	28/6338	0.365716365	0.784914282	0.752134681	FGF11	1	3
GO:0045931	GO:0045931	positive regulation of mitotic cell cycle	1/102	28/6338	0.365716365	0.784914282	0.752134681	UBE2C	1	3
GO:19018791	GO:1901879	regulation of protein depolymerization	1/102	28/6338	0.365716365	0.784914282	0.752134681	MAP1B	1	3
GO:00061632	GO:0006163	purine nucleotide metabolic process	3/102	134/6338	0.366342418	0.784914282	0.752134681	PRPS1L1/ATP6/PRPSAP1	3	3
GO:00069141	GO:0006914	autophagy	3/102	134/6338	0.366342418	0.784914282	0.752134681	VCP/LEP/GABARAPL2	3	3
GO:00619191	GO:0061919	process utilizing autophagic mechanism	3/102	134/6338	0.366342418	0.784914282	0.752134681	VCP/LEP/GABARAPL2	3	3
GO:00434341	GO:0043434	response to peptide hormone	2/102	80/6338	0.370173764	0.784914282	0.752134681	SLC2A8/LEP	2	3
GO:00719002	GO:0071900	regulation of protein serine/threonine kinase activity	2/102	80/6338	0.370173764	0.784914282	0.752134681	CCNB2/CCNA1	2	3
GO:00971902	GO:0097190	apoptotic signaling pathway	3/102	135/6338	0.370755135	0.784914282	0.752134681	HMGB2/CLU/AEN	3	3
GO:0002697	GO:0002697	regulation of immune effector process	2/102	81/6338	0.375967313	0.784914282	0.752134681	LEP/AP1G1	2	3
GO:00217002	GO:0021700	developmental maturation	2/102	81/6338	0.375967313	0.784914282	0.752134681	CCNB2/AP1G1	2	3
GO:0002708	GO:0002708	positive regulation of lymphocyte mediated immunity	1/102	29/6338	0.375969444	0.784914282	0.752134681	AP1G1	1	3
GO:00064871	GO:0006487	protein N-linked glycosylation	1/102	29/6338	0.375969444	0.784914282	0.752134681	MPDU1	1	3
GO:00066122	GO:0006612	protein targeting to membrane	1/102	29/6338	0.375969444	0.784914282	0.752134681	SRP68	1	3
GO:0009266	GO:0009266	response to temperature stimulus	1/102	29/6338	0.375969444	0.784914282	0.752134681	VCP	1	3
GO:0015718	GO:0015718	monocarboxylic acid transport	1/102	29/6338	0.375969444	0.784914282	0.752134681	LEP	1	3
GO:0019079	GO:0019079	viral genome replication	1/102	29/6338	0.375969444	0.784914282	0.752134681	FKBP6	1	3
GO:00347631	GO:0034763	negative regulation of transmembrane transport	1/102	29/6338	0.375969444	0.784914282	0.752134681	LEP	1	3
GO:0046849	GO:0046849	bone remodeling	1/102	29/6338	0.375969444	0.784914282	0.752134681	LEP	1	3
GO:0050829	GO:0050829	defense response to Gram-negative bacterium	1/102	29/6338	0.375969444	0.784914282	0.752134681	HMGB2	1	3
GO:00510171	GO:0051017	actin filament bundle assembly	1/102	29/6338	0.375969444	0.784914282	0.752134681	FSCN3	1	3
GO:01400531	GO:0140053	mitochondrial gene expression	1/102	29/6338	0.375969444	0.784914282	0.752134681	MRPL43	1	3
GO:00196932	GO:0019693	ribose phosphate metabolic process	3/102	137/6338	0.379564687	0.784914282	0.752134681	PRPS1L1/ATP6/PRPSAP1	3	3
GO:00090572	GO:0009057	macromolecule catabolic process	7/102	368/6338	0.380617761	0.784914282	0.752134681	VCP/SUMO2/CLU/PITHD1/RNF114/USP5/UBE2C	7	3
GO:19011352	GO:1901135	carbohydrate derivative metabolic process	7/102	368/6338	0.380617761	0.784914282	0.752134681	PRPS1L1/ATP6/PRPSAP1/PIGV/GPAT3/MPDU1/GALNT14	7	3
GO:0002696	GO:0002696	positive regulation of leukocyte activation	2/102	82/6338	0.381739531	0.784914282	0.752134681	LEP/AP1G1	2	3
GO:00064001	GO:0006400	tRNA modification	1/102	30/6338	0.386058383	0.784914282	0.752134681	NAT10	1	3
GO:0009201	GO:0009201	ribonucleoside triphosphate biosynthetic process	1/102	30/6338	0.386058383	0.784914282	0.752134681	ATP6	1	3
GO:0009855	GO:0009855	determination of bilateral symmetry	1/102	30/6338	0.386058383	0.784914282	0.752134681	AP1B1	1	3
GO:00109701	GO:0010970	transport along microtubule	1/102	30/6338	0.386058383	0.784914282	0.752134681	MAP1B	1	3
GO:0045089	GO:0045089	positive regulation of innate immune response	1/102	30/6338	0.386058383	0.784914282	0.752134681	AP1G1	1	3
GO:0045727	GO:0045727	positive regulation of translation	1/102	30/6338	0.386058383	0.784914282	0.752134681	NAT10	1	3
GO:0051101	GO:0051101	regulation of DNA binding	1/102	30/6338	0.386058383	0.784914282	0.752134681	HMGB2	1	3
GO:00988761	GO:0098876	vesicle-mediated transport to the plasma membrane	1/102	30/6338	0.386058383	0.784914282	0.752134681	EXOC2	1	3
GO:1903825	GO:1903825	organic acid transmembrane transport	1/102	30/6338	0.386058383	0.784914282	0.752134681	SLC25A38	1	3
GO:1905039	GO:1905039	carboxylic acid transmembrane transport	1/102	30/6338	0.386058383	0.784914282	0.752134681	SLC25A38	1	3
GO:20002421	GO:2000242	negative regulation of reproductive process	1/102	30/6338	0.386058383	0.784914282	0.752134681	CCNB2	1	3
GO:0050867	GO:0050867	positive regulation of cell activation	2/102	83/6338	0.387489605	0.78567367	0.752862356	LEP/AP1G1	2	3
GO:00301622	GO:0030162	regulation of proteolysis	3/102	140/6338	0.392732065	0.78567367	0.752862356	SUMO2/CLU/PITHD1	3	3
GO:00092471	GO:0009247	glycolipid biosynthetic process	1/102	31/6338	0.395985784	0.78567367	0.752862356	PIGV	1	3
GO:0009799	GO:0009799	specification of symmetry	1/102	31/6338	0.395985784	0.78567367	0.752862356	AP1B1	1	3
GO:0010906	GO:0010906	regulation of glucose metabolic process	1/102	31/6338	0.395985784	0.78567367	0.752862356	PPP1R3C	1	3
GO:0014065	GO:0014065	phosphatidylinositol 3-kinase signaling	1/102	31/6338	0.395985784	0.78567367	0.752862356	LEP	1	3
GO:0032874	GO:0032874	positive regulation of stress-activated MAPK cascade	1/102	31/6338	0.395985784	0.78567367	0.752862356	LEP	1	3
GO:0034637	GO:0034637	cellular carbohydrate biosynthetic process	1/102	31/6338	0.395985784	0.78567367	0.752862356	PPP1R3C	1	3
GO:0042274	GO:0042274	ribosomal small subunit biogenesis	1/102	31/6338	0.395985784	0.78567367	0.752862356	NAT10	1	3
GO:00514452	GO:0051445	regulation of meiotic cell cycle	1/102	31/6338	0.395985784	0.78567367	0.752862356	CCNB2	1	3
GO:00615721	GO:0061572	actin filament bundle organization	1/102	31/6338	0.395985784	0.78567367	0.752862356	FSCN3	1	3
GO:0070304	GO:0070304	positive regulation of stress-activated protein kinase signaling cascade	1/102	31/6338	0.395985784	0.78567367	0.752862356	LEP	1	3
GO:2001257	GO:2001257	regulation of cation channel activity	1/102	31/6338	0.395985784	0.78567367	0.752862356	FGF11	1	3
GO:00725212	GO:0072521	purine-containing compound metabolic process	3/102	141/6338	0.397106801	0.78567367	0.752862356	PRPS1L1/ATP6/PRPSAP1	3	3
GO:00801351	GO:0080135	regulation of cellular response to stress	3/102	141/6338	0.397106801	0.78567367	0.752862356	CLU/LEP/RNF8	3	3
GO:00458592	GO:0045859	regulation of protein kinase activity	3/102	142/6338	0.401473588	0.788210196	0.755292951	CCNB2/CCNA1/LEP	3	3
GO:0009142	GO:0009142	nucleoside triphosphate biosynthetic process	1/102	32/6338	0.405754208	0.788210196	0.755292951	ATP6	1	3
GO:0009205	GO:0009205	purine ribonucleoside triphosphate metabolic process	1/102	32/6338	0.405754208	0.788210196	0.755292951	ATP6	1	3
GO:00164821	GO:0016482	cytosolic transport	1/102	32/6338	0.405754208	0.788210196	0.755292951	AP1G1	1	3
GO:0022600	GO:0022600	digestive system process	1/102	32/6338	0.405754208	0.788210196	0.755292951	LEP	1	3
GO:00300101	GO:0030010	establishment of cell polarity	1/102	32/6338	0.405754208	0.788210196	0.755292951	MAP1B	1	3
GO:00359672	GO:0035967	cellular response to topologically incorrect protein	1/102	32/6338	0.405754208	0.788210196	0.755292951	VCP	1	3
GO:0072331	GO:0072331	signal transduction by p53 class mediator	1/102	32/6338	0.405754208	0.788210196	0.755292951	AEN	1	3
GO:1903305	GO:1903305	regulation of regulated secretory pathway	1/102	32/6338	0.405754208	0.788210196	0.755292951	AP1G1	1	3
GO:1990138	GO:1990138	neuron projection extension	1/102	32/6338	0.405754208	0.788210196	0.755292951	MAP1B	1	3
GO:00451842	GO:0045184	establishment of protein localization	8/102	437/6338	0.406242393	0.788210196	0.755292951	VCP/SRP68/KPNB1/TOMM34/AP1G1/AP1B1/EXOC2/COPZ1	8	3
GO:0005996	GO:0005996	monosaccharide metabolic process	2/102	87/6338	0.410253275	0.794595818	0.761411896	FUOM/PPP1R3C	2	3
GO:0031109	GO:0031109	microtubule polymerization or depolymerization	1/102	33/6338	0.415366176	0.799656722	0.766261447	MAP1B	1	3
GO:0043467	GO:0043467	regulation of generation of precursor metabolites and energy	1/102	33/6338	0.415366176	0.799656722	0.766261447	PPP1R3C	1	3
GO:19015652	GO:1901565	organonitrogen compound catabolic process	7/102	381/6338	0.415530505	0.799656722	0.766261447	VCP/SUMO2/CLU/PITHD1/RNF114/USP5/UBE2C	7	3
GO:00106481	GO:0010648	negative regulation of cell communication	6/102	323/6338	0.419858321	0.799656722	0.766261447	FAM3D/HMGB2/CLU/LEP/LEMD2/RASL11B	6	3
GO:2001233	GO:2001233	regulation of apoptotic signaling pathway	2/102	89/6338	0.421483326	0.799656722	0.766261447	HMGB2/CLU	2	3
GO:00230571	GO:0023057	negative regulation of signaling	6/102	324/6338	0.422770671	0.799656722	0.766261447	FAM3D/HMGB2/CLU/LEP/LEMD2/RASL11B	6	3
GO:0009144	GO:0009144	purine nucleoside triphosphate metabolic process	1/102	34/6338	0.42482417	0.799656722	0.766261447	ATP6	1	3
[truncated: 1,879 more rows]
