# Supplementary material for: A Single-Cell Landscape of Spermioteleosis in Mice and Pigs
Source: Cells. 2024 Mar 22;13(7):563. doi: 10.3390/cells13070563 (PMC11011153; doi:10.3390/cells13070563)
Supplement: Supplementary file 1 [file cells-13-00563-s001.zip › File 1 Supplement Tables/Table S14 Pig spermatocytes beam allcluster_GO2.xlsx]

ID	Description	GeneRatio	BgRatio	pvalue	p.adjust	qvalue	geneID	Count	cluster
GO:0007051	GO:0007051	spindle organization	7/145	45/6338	6.22E-05	0.096625312	0.093136774	CCNB1/CCNB2/RAE1/VCP/SMC3/KNSTRN/NUF2	7	1
GO:0022402	GO:0022402	cell cycle process	16/145	281/6338	0.000637881	0.184672836	0.17800545	CCNB1/CCNB2/CCNA1/RAE1/CEP55/VCP/PIN1/TOP2A/SGO2/SMC3/CDKN2D/KNSTRN/NAT10/ANXA11/EME1/NUF2	16	1
GO:0048193	GO:0048193	Golgi vesicle transport	8/145	85/6338	0.000672743	0.184672836	0.17800545	GOPC/SEC24C/TRAPPC3/AP1G2/USO1/EXOC2/RAB8B/COPZ1	8	1
GO:0007052	GO:0007052	mitotic spindle organization	5/145	32/6338	0.000715618	0.184672836	0.17800545	CCNB1/RAE1/VCP/SMC3/NUF2	5	1
GO:0071897	GO:0071897	DNA biosynthetic process	5/145	36/6338	0.001244826	0.184672836	0.17800545	VCP/CCT3/NOX4/CDKN2D/NAT10	5	1
GO:0034205	GO:0034205	amyloid-beta formation	3/145	10/6338	0.001250875	0.184672836	0.17800545	PIN1/RTN4/PSEN1	3	1
GO:0051321	GO:0051321	meiotic cell cycle	7/145	73/6338	0.001309453	0.184672836	0.17800545	CCNB1/CCNB2/TOP2A/SGO2/SMC3/EME1/NUF2	7	1
GO:0098813	GO:0098813	nuclear chromosome segregation	7/145	73/6338	0.001309453	0.184672836	0.17800545	CCNB1/TOP2A/SGO2/SMC3/KNSTRN/EME1/NUF2	7	1
GO:1903047	GO:1903047	mitotic cell cycle process	11/145	166/6338	0.001392026	0.184672836	0.17800545	CCNB1/CCNB2/CCNA1/RAE1/CEP55/VCP/SGO2/SMC3/CDKN2D/EME1/NUF2	11	1
GO:0030433	GO:0030433	ubiquitin-dependent ERAD pathway	4/145	22/6338	0.001394684	0.184672836	0.17800545	UBXN4/UBE2J2/SELENOS/VCP	4	1
GO:0006259	GO:0006259	DNA metabolic process	14/145	249/6338	0.00158427	0.184672836	0.17800545	VCP/CCT3/TOP2A/NOX4/MPHOSPH8/NSMCE4A/CDKN2D/SSRP1/GTF2H1/NAT10/DDB2/ALKBH3/EME1/UBE2T	14	1
GO:0034613	GO:0034613	cellular protein localization	20/145	431/6338	0.001789411	0.184672836	0.17800545	GOPC/TRAM1/SELENOS/VCP/KPNA2/PIN1/CCT3/RTN4/SNAPIN/AP1M1/SEC24C/PSEN1/AP1G2/TMEM107/SNUPN/USO1/TNPO3/RAB8B/COPZ1/PIGK	20	1
GO:0070727	GO:0070727	cellular macromolecule localization	20/145	433/6338	0.001891218	0.184672836	0.17800545	GOPC/TRAM1/SELENOS/VCP/KPNA2/PIN1/CCT3/RTN4/SNAPIN/AP1M1/SEC24C/PSEN1/AP1G2/TMEM107/SNUPN/USO1/TNPO3/RAB8B/COPZ1/PIGK	20	1
GO:0010977	GO:0010977	negative regulation of neuron projection development	4/145	24/6338	0.001955303	0.184672836	0.17800545	RTN4/SNAPIN/PSEN1/PRKCSH	4	1
GO:0036503	GO:0036503	ERAD pathway	4/145	24/6338	0.001955303	0.184672836	0.17800545	UBXN4/UBE2J2/SELENOS/VCP	4	1
GO:0045132	GO:0045132	meiotic chromosome segregation	4/145	24/6338	0.001955303	0.184672836	0.17800545	TOP2A/SGO2/EME1/NUF2	4	1
GO:0051276	GO:0051276	chromosome organization	12/145	202/6338	0.002167828	0.184672836	0.17800545	CCNB1/BAZ1A/RAE1/CCT3/TOP2A/SGO2/NAP1L4/MPHOSPH8/SMARCB1/SMC3/NAT10/NUF2	12	1
GO:0042987	GO:0042987	amyloid precursor protein catabolic process	3/145	12/6338	0.0022174	0.184672836	0.17800545	PIN1/RTN4/PSEN1	3	1
GO:1902850	GO:1902850	microtubule cytoskeleton organization involved in mitosis	5/145	41/6338	0.002257905	0.184672836	0.17800545	CCNB1/RAE1/VCP/SMC3/NUF2	5	1
GO:0050435	GO:0050435	amyloid-beta metabolic process	3/145	13/6338	0.00283461	0.220249207	0.21229738	PIN1/RTN4/PSEN1	3	1
GO:1903046	GO:1903046	meiotic cell cycle process	6/145	64/6338	0.003254722	0.236995369	0.228438942	CCNB1/CCNB2/TOP2A/SGO2/EME1/NUF2	6	1
GO:0022613	GO:0022613	ribonucleoprotein complex biogenesis	10/145	159/6338	0.003355147	0.236995369	0.228438942	LYAR/EIF2S2/SNU13/SNRPC/BMS1/KRI1/UTP6/NAT10/RPL7L1/PRPF31	10	1
GO:0006886	GO:0006886	intracellular protein transport	13/145	246/6338	0.003983034	0.269114544	0.259398494	TRAM1/SELENOS/VCP/KPNA2/SNAPIN/AP1M1/SEC24C/PSEN1/AP1G2/SNUPN/USO1/TNPO3/COPZ1	13	1
GO:0006457	GO:0006457	protein folding	6/145	70/6338	0.005089952	0.295604373	0.28493194	CLGN/DNAJB2/PPIG/NUDCD3/PFDN2/AHSA1	6	1
GO:0031345	GO:0031345	negative regulation of cell projection organization	4/145	31/6338	0.005115466	0.295604373	0.28493194	RTN4/SNAPIN/PSEN1/PRKCSH	4	1
GO:0007049	GO:0007049	cell cycle	18/145	408/6338	0.005217986	0.295604373	0.28493194	CCNB1/CCNB2/CCNA1/RAE1/CEP55/VCP/PIN1/TOP2A/SGO2/ANAPC16/SMC3/CDKN2D/LEP/KNSTRN/NAT10/ANXA11/EME1/NUF2	18	1
GO:0042982	GO:0042982	amyloid precursor protein metabolic process	3/145	16/6338	0.005278136	0.295604373	0.28493194	PIN1/RTN4/PSEN1	3	1
GO:0140013	GO:0140013	meiotic nuclear division	5/145	50/6338	0.005416481	0.295604373	0.28493194	CCNB2/TOP2A/SGO2/EME1/NUF2	5	1
GO:0007059	GO:0007059	chromosome segregation	7/145	94/6338	0.005527584	0.295604373	0.28493194	CCNB1/TOP2A/SGO2/SMC3/KNSTRN/EME1/NUF2	7	1
GO:0007127	GO:0007127	meiosis I	4/145	32/6338	0.005744015	0.295604373	0.28493194	CCNB2/TOP2A/SGO2/EME1	4	1
GO:0033044	GO:0033044	regulation of chromosome organization	5/145	51/6338	0.00589687	0.295604373	0.28493194	CCNB1/CCT3/TOP2A/MPHOSPH8/NAT10	5	1
GO:0000819	GO:0000819	sister chromatid segregation	5/145	52/6338	0.006406535	0.31111736	0.29988485	CCNB1/TOP2A/SGO2/SMC3/NUF2	5	1
GO:0061982	GO:0061982	meiosis I cell cycle process	4/145	34/6338	0.00715127	0.329461787	0.317566974	CCNB2/TOP2A/SGO2/EME1	4	1
GO:0006892	GO:0006892	post-Golgi vesicle-mediated transport	3/145	18/6338	0.007438169	0.329461787	0.317566974	GOPC/AP1G2/EXOC2	3	1
GO:0009066	GO:0009066	aspartate family amino acid metabolic process	3/145	18/6338	0.007438169	0.329461787	0.317566974	ASNSD1/BHMT/GOT1	3	1
GO:0001701	GO:0001701	in utero embryonic development	7/145	100/6338	0.007719662	0.329461787	0.317566974	CCNB1/CCNB2/EIF2S2/RTN4/SPINT2/SMARCB1/PRKCSH	7	1
GO:0051301	GO:0051301	cell division	9/145	152/6338	0.007844328	0.329461787	0.317566974	RAE1/CEP55/PIN1/SGO2/ANAPC16/SMC3/ANXA11/CDCA7L/NUF2	9	1
GO:2000278	GO:2000278	regulation of DNA biosynthetic process	3/145	19/6338	0.008686671	0.355239126	0.342413653	CCT3/NOX4/NAT10	3	1
GO:0000278	GO:0000278	mitotic cell cycle	11/145	214/6338	0.009659313	0.384886486	0.370990631	CCNB1/CCNB2/CCNA1/RAE1/CEP55/VCP/SGO2/SMC3/CDKN2D/EME1/NUF2	11	1
GO:0045184	GO:0045184	establishment of protein localization	18/145	437/6338	0.010406332	0.393016368	0.378826994	GOPC/TRAM1/SELENOS/VCP/KPNA2/CCT3/SNAPIN/AP1M1/SEC24C/PSEN1/AP1G2/SEC62/SNUPN/USO1/TNPO3/EXOC2/RAB8B/COPZ1	18	1
GO:0006606	GO:0006606	protein import into nucleus	4/145	38/6338	0.010609412	0.393016368	0.378826994	KPNA2/PSEN1/SNUPN/TNPO3	4	1
GO:0006281	GO:0006281	DNA repair	9/145	160/6338	0.010807339	0.393016368	0.378826994	VCP/NSMCE4A/CDKN2D/SSRP1/GTF2H1/DDB2/ALKBH3/EME1/UBE2T	9	1
GO:0006396	GO:0006396	RNA processing	15/145	341/6338	0.01087497	0.393016368	0.378826994	LYAR/MFAP1/SNU13/SNRPC/PRPF3/RTCB/RNF20/KRI1/UTP6/NAT10/SNRPA1/RPL7L1/PRPF31/LSM8/CSTF2T	15	1
GO:0033365	GO:0033365	protein localization to organelle	10/145	190/6338	0.011474916	0.398246056	0.383867871	TRAM1/VCP/KPNA2/PIN1/CCT3/RTN4/PSEN1/TMEM107/SNUPN/TNPO3	10	1
GO:0031058	GO:0031058	positive regulation of histone modification	3/145	21/6338	0.011532222	0.398246056	0.383867871	CCNB1/WDR61/RNF20	3	1
GO:0000226	GO:0000226	microtubule cytoskeleton organization	9/145	163/6338	0.012112145	0.408786894	0.394028145	CCNB1/CCNB2/RAE1/VCP/SMC3/KNSTRN/NAT10/DNAI2/NUF2	9	1
GO:0051897	GO:0051897	positive regulation of protein kinase B signaling	3/145	22/6338	0.013132886	0.408786894	0.394028145	RTN4/NOX4/LEP	3	1
GO:0140029	GO:0140029	exocytic process	3/145	22/6338	0.013132886	0.408786894	0.394028145	SNAPIN/PSEN1/RAB8B	3	1
GO:1901607	GO:1901607	alpha-amino acid biosynthetic process	3/145	22/6338	0.013132886	0.408786894	0.394028145	ASNSD1/BHMT/GOT1	3	1
GO:0015031	GO:0015031	protein transport	17/145	416/6338	0.013655398	0.408786894	0.394028145	GOPC/TRAM1/SELENOS/VCP/KPNA2/SNAPIN/AP1M1/SEC24C/PSEN1/AP1G2/SEC62/SNUPN/USO1/TNPO3/EXOC2/RAB8B/COPZ1	17	1
GO:0051170	GO:0051170	import into nucleus	4/145	41/6338	0.013809607	0.408786894	0.394028145	KPNA2/PSEN1/SNUPN/TNPO3	4	1
GO:0000280	GO:0000280	nuclear division	7/145	112/6338	0.013941895	0.408786894	0.394028145	CCNB1/CCNB2/TOP2A/SGO2/SMC3/EME1/NUF2	7	1
GO:0042254	GO:0042254	ribosome biogenesis	7/145	112/6338	0.013941895	0.408786894	0.394028145	LYAR/SNU13/BMS1/KRI1/UTP6/NAT10/RPL7L1	7	1
GO:0030490	GO:0030490	maturation of SSU-rRNA	3/145	23/6338	0.01485403	0.427465977	0.412032842	KRI1/UTP6/NAT10	3	1
GO:0034976	GO:0034976	response to endoplasmic reticulum stress	5/145	65/6338	0.016085739	0.448426293	0.432236412	UBXN4/UBE2J2/SELENOS/VCP/CLGN	5	1
GO:0010721	GO:0010721	negative regulation of cell development	4/145	43/6338	0.016249861	0.448426293	0.432236412	CCNB1/CCNB2/RTN4/PSEN1	4	1
GO:0008652	GO:0008652	cellular amino acid biosynthetic process	3/145	24/6338	0.016696705	0.448426293	0.432236412	ASNSD1/BHMT/GOT1	3	1
GO:0043009	GO:0043009	chordate embryonic development	9/145	172/6338	0.016736631	0.448426293	0.432236412	CCNB1/CCNB2/EIF2S2/RTN4/SPINT2/PSEN1/SMARCB1/TMEM107/PRKCSH	9	1
GO:0034504	GO:0034504	protein localization to nucleus	5/145	66/6338	0.017092773	0.450206268	0.433952123	KPNA2/PIN1/PSEN1/SNUPN/TNPO3	5	1
GO:0008380	GO:0008380	RNA splicing	8/145	146/6338	0.018382206	0.460321634	0.443702286	MFAP1/SNU13/SNRPC/PRPF3/RTCB/SNRPA1/PRPF31/LSM8	8	1
GO:1903827	GO:1903827	regulation of cellular protein localization	6/145	92/6338	0.018416383	0.460321634	0.443702286	GOPC/VCP/PIN1/CCT3/RTN4/PSEN1	6	1
GO:0009792	GO:0009792	embryo development ending in birth or egg hatching	9/145	175/6338	0.018533592	0.460321634	0.443702286	CCNB1/CCNB2/EIF2S2/RTN4/SPINT2/PSEN1/SMARCB1/TMEM107/PRKCSH	9	1
GO:0051304	GO:0051304	chromosome separation	3/145	25/6338	0.018661688	0.460321634	0.443702286	CCNB1/TOP2A/EME1	3	1
GO:0032869	GO:0032869	cellular response to insulin stimulus	4/145	46/6338	0.020390256	0.460638816	0.444008017	SLC2A8/LEP/GOT1/RAB8B	4	1
GO:0007131	GO:0007131	reciprocal meiotic recombination	2/145	10/6338	0.020738101	0.460638816	0.444008017	TOP2A/EME1	2	1
GO:0030261	GO:0030261	chromosome condensation	2/145	10/6338	0.020738101	0.460638816	0.444008017	CCNB1/TOP2A	2	1
GO:0034394	GO:0034394	protein localization to cell surface	2/145	10/6338	0.020738101	0.460638816	0.444008017	GOPC/PIGK	2	1
GO:0140527	GO:0140527	reciprocal homologous recombination	2/145	10/6338	0.020738101	0.460638816	0.444008017	TOP2A/EME1	2	1
GO:0000079	GO:0000079	regulation of cyclin-dependent protein serine/threonine kinase activity	3/145	26/6338	0.020749496	0.460638816	0.444008017	CCNB1/CCNB2/CCNA1	3	1
GO:1904029	GO:1904029	regulation of cyclin-dependent protein kinase activity	3/145	26/6338	0.020749496	0.460638816	0.444008017	CCNB1/CCNB2/CCNA1	3	1
GO:0007017	GO:0007017	microtubule-based process	11/145	240/6338	0.021206916	0.461323511	0.444667991	CCNB1/CATSPERZ/CCNB2/RAE1/VCP/SNAPIN/SMC3/KNSTRN/NAT10/DNAI2/NUF2	11	1
GO:0048285	GO:0048285	organelle fission	7/145	122/6338	0.021374062	0.461323511	0.444667991	CCNB1/CCNB2/TOP2A/SGO2/SMC3/EME1/NUF2	7	1
GO:2001251	GO:2001251	negative regulation of chromosome organization	3/145	27/6338	0.022960405	0.479068173	0.461772004	CCNB1/TOP2A/NAT10	3	1
GO:0010498	GO:0010498	proteasomal protein catabolic process	7/145	124/6338	0.023138346	0.479068173	0.461772004	UBXN4/UBE2J2/SELENOS/VCP/SUMO2/PITHD1/PSEN1	7	1
GO:0006511	GO:0006511	ubiquitin-dependent protein catabolic process	9/145	183/6338	0.024009234	0.479068173	0.461772004	UBXN4/UBE2J2/SELENOS/VCP/SUMO2/RNF20/PSEN1/PSMD13/USP5	9	1
GO:0010243	GO:0010243	response to organonitrogen compound	9/145	183/6338	0.024009234	0.479068173	0.461772004	UBXN4/UBE2J2/SELENOS/VCP/SLC2A8/PSEN1/LEP/GOT1/RAB8B	9	1
GO:0021795	GO:0021795	cerebral cortex cell migration	2/145	11/6338	0.024970735	0.479068173	0.461772004	RTN4/PSEN1	2	1
GO:0031062	GO:0031062	positive regulation of histone methylation	2/145	11/6338	0.024970735	0.479068173	0.461772004	WDR61/RNF20	2	1
GO:0032527	GO:0032527	protein exit from endoplasmic reticulum	2/145	11/6338	0.024970735	0.479068173	0.461772004	SELENOS/VCP	2	1
GO:0035825	GO:0035825	homologous recombination	2/145	11/6338	0.024970735	0.479068173	0.461772004	TOP2A/EME1	2	1
GO:0043090	GO:0043090	amino acid import	2/145	11/6338	0.024970735	0.479068173	0.461772004	PSEN1/SLC25A38	2	1
GO:0051603	GO:0051603	proteolysis involved in cellular protein catabolic process	10/145	216/6338	0.025834506	0.489595397	0.471919156	UBXN4/UBE2J2/SELENOS/VCP/SUMO2/PITHD1/RNF20/PSEN1/PSMD13/USP5	10	1
GO:1901653	GO:1901653	cellular response to peptide	5/145	74/6338	0.026675429	0.499441167	0.481409457	SLC2A8/PSEN1/LEP/GOT1/RAB8B	5	1
GO:0019941	GO:0019941	modification-dependent protein catabolic process	9/145	187/6338	0.027143074	0.502146866	0.48401747	UBXN4/UBE2J2/SELENOS/VCP/SUMO2/RNF20/PSEN1/PSMD13/USP5	9	1
GO:0043632	GO:0043632	modification-dependent macromolecule catabolic process	9/145	189/6338	0.028814129	0.503929153	0.485735409	UBXN4/UBE2J2/SELENOS/VCP/SUMO2/RNF20/PSEN1/PSMD13/USP5	9	1
GO:0000003	GO:0000003	reproduction	15/145	385/6338	0.02938545	0.503929153	0.485735409	CCNB1/CATSPERZ/CCNB2/EIF2S2/ADAM2/CCT3/CLGN/TOP2A/PITHD1/SGO2/SPINT2/SMC3/LEP/EME1/NUF2	15	1
GO:0022414	GO:0022414	reproductive process	15/145	385/6338	0.02938545	0.503929153	0.485735409	CCNB1/CATSPERZ/CCNB2/EIF2S2/ADAM2/CCT3/CLGN/TOP2A/PITHD1/SGO2/SPINT2/SMC3/LEP/EME1/NUF2	15	1
GO:0032210	GO:0032210	regulation of telomere maintenance via telomerase	2/145	12/6338	0.029521402	0.503929153	0.485735409	CCT3/NAT10	2	1
GO:0050771	GO:0050771	negative regulation of axonogenesis	2/145	12/6338	0.029521402	0.503929153	0.485735409	RTN4/PSEN1	2	1
GO:0051310	GO:0051310	metaphase plate congression	2/145	12/6338	0.029521402	0.503929153	0.485735409	CCNB1/NUF2	2	1
GO:1902475	GO:1902475	L-alpha-amino acid transmembrane transport	2/145	12/6338	0.029521402	0.503929153	0.485735409	PSEN1/SLC25A38	2	1
GO:0010564	GO:0010564	regulation of cell cycle process	8/145	161/6338	0.030836889	0.503929153	0.485735409	CCNB1/CCNB2/RAE1/PIN1/CDKN2D/KNSTRN/NAT10/EME1	8	1
GO:0072594	GO:0072594	establishment of protein localization to organelle	6/145	104/6338	0.031430226	0.503929153	0.485735409	TRAM1/KPNA2/CCT3/PSEN1/SNUPN/TNPO3	6	1
GO:0006397	GO:0006397	mRNA processing	8/145	162/6338	0.031832843	0.503929153	0.485735409	MFAP1/SNRPC/PRPF3/RNF20/SNRPA1/PRPF31/LSM8/CSTF2T	8	1
GO:0051129	GO:0051129	negative regulation of cellular component organization	8/145	162/6338	0.031832843	0.503929153	0.485735409	CCNB1/RTN4/TOP2A/SNAPIN/PFDN2/PSEN1/PRKCSH/NAT10	8	1
GO:0017038	GO:0017038	protein import	4/145	53/6338	0.032394042	0.503929153	0.485735409	KPNA2/PSEN1/SNUPN/TNPO3	4	1
GO:0006913	GO:0006913	nucleocytoplasmic transport	5/145	78/6338	0.032537574	0.503929153	0.485735409	RAE1/KPNA2/PSEN1/SNUPN/TNPO3	5	1
GO:0051169	GO:0051169	nuclear transport	5/145	78/6338	0.032537574	0.503929153	0.485735409	RAE1/KPNA2/PSEN1/SNUPN/TNPO3	5	1
GO:0042274	GO:0042274	ribosomal small subunit biogenesis	3/145	31/6338	0.033032809	0.503929153	0.485735409	KRI1/UTP6/NAT10	3	1
GO:0044257	GO:0044257	cellular protein catabolic process	10/145	226/6338	0.033850563	0.503929153	0.485735409	UBXN4/UBE2J2/SELENOS/VCP/SUMO2/PITHD1/RNF20/PSEN1/PSMD13/USP5	10	1
GO:0006893	GO:0006893	Golgi to plasma membrane transport	2/145	13/6338	0.034373546	0.503929153	0.485735409	GOPC/EXOC2	2	1
GO:0008333	GO:0008333	endosome to lysosome transport	2/145	13/6338	0.034373546	0.503929153	0.485735409	VCP/SNAPIN	2	1
GO:0021532	GO:0021532	neural tube patterning	2/145	13/6338	0.034373546	0.503929153	0.485735409	PSEN1/TMEM107	2	1
GO:0022029	GO:0022029	telencephalon cell migration	2/145	13/6338	0.034373546	0.503929153	0.485735409	RTN4/PSEN1	2	1
GO:1904356	GO:1904356	regulation of telomere maintenance via telomere lengthening	2/145	13/6338	0.034373546	0.503929153	0.485735409	CCT3/NAT10	2	1
GO:2000573	GO:2000573	positive regulation of DNA biosynthetic process	2/145	13/6338	0.034373546	0.503929153	0.485735409	CCT3/NOX4	2	1
GO:0071900	GO:0071900	regulation of protein serine/threonine kinase activity	5/145	80/6338	0.035747921	0.511191696	0.492735747	CCNB1/CCNB2/CCNA1/NOX4/PSEN1	5	1
GO:0006906	GO:0006906	vesicle fusion	3/145	32/6338	0.035855788	0.511191696	0.492735747	SNAPIN/USO1/RAB8B	3	1
GO:0035967	GO:0035967	cellular response to topologically incorrect protein	3/145	32/6338	0.035855788	0.511191696	0.492735747	SELENOS/VCP/CLGN	3	1
GO:0007338	GO:0007338	single fertilization	4/145	55/6338	0.03644411	0.514855883	0.496267643	ADAM2/CCT3/CLGN/PITHD1	4	1
GO:0043161	GO:0043161	proteasome-mediated ubiquitin-dependent protein catabolic process	6/145	109/6338	0.038275191	0.520342318	0.501555997	UBXN4/UBE2J2/SELENOS/VCP/SUMO2/PSEN1	6	1
GO:0021543	GO:0021543	pallium development	3/145	33/6338	0.038799159	0.520342318	0.501555997	RTN4/UQCRQ/PSEN1	3	1
GO:0006364	GO:0006364	rRNA processing	5/145	82/6338	0.039147712	0.520342318	0.501555997	LYAR/KRI1/UTP6/NAT10/RPL7L1	5	1
GO:0006513	GO:0006513	protein monoubiquitination	2/145	14/6338	0.039511193	0.520342318	0.501555997	RNF20/UBE2T	2	1
GO:0007339	GO:0007339	binding of sperm to zona pellucida	2/145	14/6338	0.039511193	0.520342318	0.501555997	CCT3/CLGN	2	1
GO:0021885	GO:0021885	forebrain cell migration	2/145	14/6338	0.039511193	0.520342318	0.501555997	RTN4/PSEN1	2	1
GO:0051447	GO:0051447	negative regulation of meiotic cell cycle	2/145	14/6338	0.039511193	0.520342318	0.501555997	CCNB1/CCNB2	2	1
GO:1905515	GO:1905515	non-motile cilium assembly	2/145	14/6338	0.039511193	0.520342318	0.501555997	TMEM107/TMEM17	2	1
GO:0008037	GO:0008037	cell recognition	3/145	34/6338	0.041861858	0.537630805	0.518220305	CCT3/CLGN/RTN4	3	1
GO:0043393	GO:0043393	regulation of protein binding	3/145	34/6338	0.041861858	0.537630805	0.518220305	PIN1/SNAPIN/PSEN1	3	1
GO:0090174	GO:0090174	organelle membrane fusion	3/145	34/6338	0.041861858	0.537630805	0.518220305	SNAPIN/USO1/RAB8B	3	1
GO:0016072	GO:0016072	rRNA metabolic process	5/145	84/6338	0.042738848	0.544394834	0.524740127	LYAR/KRI1/UTP6/NAT10/RPL7L1	5	1
GO:0030163	GO:0030163	protein catabolic process	11/145	270/6338	0.044591971	0.549969013	0.530113057	UBXN4/UBE2J2/SELENOS/VCP/SUMO2/PIN1/PITHD1/RNF20/PSEN1/PSMD13/USP5	11	1
GO:0031060	GO:0031060	regulation of histone methylation	2/145	15/6338	0.044918933	0.549969013	0.530113057	WDR61/RNF20	2	1
GO:0048538	GO:0048538	thymus development	2/145	15/6338	0.044918933	0.549969013	0.530113057	CCNB2/PSEN1	2	1
GO:0070988	GO:0070988	demethylation	2/145	15/6338	0.044918933	0.549969013	0.530113057	ALKBH3/KDM1A	2	1
GO:0032868	GO:0032868	response to insulin	4/145	59/6338	0.045383999	0.549969013	0.530113057	SLC2A8/LEP/GOT1/RAB8B	4	1
GO:0000375	GO:0000375	RNA splicing, via transesterification reactions	6/145	114/6338	0.046007704	0.549969013	0.530113057	MFAP1/SNRPC/PRPF3/SNRPA1/PRPF31/LSM8	6	1
GO:0000377	GO:0000377	RNA splicing, via transesterification reactions with bulged adenosine as nucleophile	6/145	114/6338	0.046007704	0.549969013	0.530113057	MFAP1/SNRPC/PRPF3/SNRPA1/PRPF31/LSM8	6	1
GO:0000398	GO:0000398	mRNA splicing, via spliceosome	6/145	114/6338	0.046007704	0.549969013	0.530113057	MFAP1/SNRPC/PRPF3/SNRPA1/PRPF31/LSM8	6	1
GO:0051726	GO:0051726	regulation of cell cycle	10/145	240/6338	0.04780266	0.567063621	0.546590485	CCNB1/CCNB2/CCNA1/RAE1/PIN1/CDKN2D/LEP/KNSTRN/NAT10/EME1	10	1
GO:0000387	GO:0000387	spliceosomal snRNP assembly	2/145	16/6338	0.050581904	0.573753859	0.55303918	SNRPC/PRPF31	2	1
GO:0000462	GO:0000462	maturation of SSU-rRNA from tricistronic rRNA transcript (SSU-rRNA, 5.8S rRNA, LSU-rRNA)	2/145	16/6338	0.050581904	0.573753859	0.55303918	KRI1/UTP6	2	1
GO:0032092	GO:0032092	positive regulation of protein binding	2/145	16/6338	0.050581904	0.573753859	0.55303918	PIN1/PSEN1	2	1
GO:0044728	GO:0044728	DNA methylation or demethylation	2/145	16/6338	0.050581904	0.573753859	0.55303918	MPHOSPH8/ALKBH3	2	1
GO:0045913	GO:0045913	positive regulation of carbohydrate metabolic process	2/145	16/6338	0.050581904	0.573753859	0.55303918	PPP4R3B/PSEN1	2	1
GO:0097352	GO:0097352	autophagosome maturation	2/145	16/6338	0.050581904	0.573753859	0.55303918	VCP/SNAPIN	2	1
GO:0031056	GO:0031056	regulation of histone modification	3/145	37/6338	0.051753159	0.582785573	0.561744815	CCNB1/WDR61/RNF20	3	1
GO:0071375	GO:0071375	cellular response to peptide hormone stimulus	4/145	62/6338	0.052823663	0.59056095	0.569239472	SLC2A8/LEP/GOT1/RAB8B	4	1
GO:0035966	GO:0035966	response to topologically incorrect protein	3/145	38/6338	0.055279766	0.593100623	0.571687453	SELENOS/VCP/CLGN	3	1
GO:0051896	GO:0051896	regulation of protein kinase B signaling	3/145	38/6338	0.055279766	0.593100623	0.571687453	RTN4/NOX4/LEP	3	1
GO:0055088	GO:0055088	lipid homeostasis	3/145	38/6338	0.055279766	0.593100623	0.571687453	RTN4/GOT1/SLC37A4	3	1
GO:0006974	GO:0006974	cellular response to DNA damage stimulus	10/145	247/6338	0.056059981	0.593100623	0.571687453	VCP/NSMCE4A/PSEN1/CDKN2D/SSRP1/GTF2H1/DDB2/ALKBH3/EME1/UBE2T	10	1
GO:0002532	GO:0002532	production of molecular mediator involved in inflammatory response	2/145	17/6338	0.056485774	0.593100623	0.571687453	ALOX5AP/LEP	2	1
GO:0031124	GO:0031124	mRNA 3'-end processing	2/145	17/6338	0.056485774	0.593100623	0.571687453	RNF20/CSTF2T	2	1
GO:0035036	GO:0035036	sperm-egg recognition	2/145	17/6338	0.056485774	0.593100623	0.571687453	CCT3/CLGN	2	1
GO:1903537	GO:1903537	meiotic cell cycle process involved in oocyte maturation	2/145	17/6338	0.056485774	0.593100623	0.571687453	CCNB1/CCNB2	2	1
GO:1903538	GO:1903538	regulation of meiotic cell cycle process involved in oocyte maturation	2/145	17/6338	0.056485774	0.593100623	0.571687453	CCNB1/CCNB2	2	1
GO:0009566	GO:0009566	fertilization	4/145	65/6338	0.060888054	0.608655545	0.586680783	ADAM2/CCT3/CLGN/PITHD1	4	1
GO:0016051	GO:0016051	carbohydrate biosynthetic process	4/145	65/6338	0.060888054	0.608655545	0.586680783	NANS/PPP4R3B/GOT1/IMPA1	4	1
GO:0003333	GO:0003333	amino acid transmembrane transport	2/145	18/6338	0.062616724	0.608655545	0.586680783	PSEN1/SLC25A38	2	1
GO:0006278	GO:0006278	RNA-dependent DNA biosynthetic process	2/145	18/6338	0.062616724	0.608655545	0.586680783	CCT3/NAT10	2	1
GO:0007004	GO:0007004	telomere maintenance via telomerase	2/145	18/6338	0.062616724	0.608655545	0.586680783	CCT3/NAT10	2	1
GO:0007062	GO:0007062	sister chromatid cohesion	2/145	18/6338	0.062616724	0.608655545	0.586680783	SGO2/SMC3	2	1
GO:0032204	GO:0032204	regulation of telomere maintenance	2/145	18/6338	0.062616724	0.608655545	0.586680783	CCT3/NAT10	2	1
GO:0050000	GO:0050000	chromosome localization	2/145	18/6338	0.062616724	0.608655545	0.586680783	CCNB1/NUF2	2	1
GO:0051303	GO:0051303	establishment of chromosome localization	2/145	18/6338	0.062616724	0.608655545	0.586680783	CCNB1/NUF2	2	1
GO:0051438	GO:0051438	regulation of ubiquitin-protein transferase activity	2/145	18/6338	0.062616724	0.608655545	0.586680783	PIN1/PSEN1	2	1
GO:0070373	GO:0070373	negative regulation of ERK1 and ERK2 cascade	2/145	18/6338	0.062616724	0.608655545	0.586680783	PIN1/C1QL4	2	1
GO:0061136	GO:0061136	regulation of proteasomal protein catabolic process	3/145	40/6338	0.062667238	0.608655545	0.586680783	SUMO2/PITHD1/PSEN1	3	1
GO:1901605	GO:1901605	alpha-amino acid metabolic process	4/145	66/6338	0.063713555	0.614974318	0.592771425	NOX4/ASNSD1/BHMT/GOT1	4	1
GO:0016071	GO:0016071	mRNA metabolic process	9/145	220/6338	0.064544643	0.619150465	0.596796797	MFAP1/SNRPC/PRPF3/RNF20/SNRPA1/PRPF31/LSM8/CSTF2T/EDC4	9	1
GO:0046907	GO:0046907	intracellular transport	14/145	394/6338	0.065843542	0.622764741	0.600280584	TRAM1/SELENOS/RAE1/VCP/KPNA2/SNAPIN/AP1M1/SEC24C/PSEN1/AP1G2/SNUPN/USO1/TNPO3/COPZ1	14	1
GO:1901652	GO:1901652	response to peptide	5/145	95/6338	0.065954609	0.622764741	0.600280584	SLC2A8/PSEN1/LEP/GOT1/RAB8B	5	1
GO:0000070	GO:0000070	mitotic sister chromatid segregation	3/145	41/6338	0.066524419	0.622764741	0.600280584	CCNB1/SGO2/NUF2	3	1
GO:0021915	GO:0021915	neural tube development	3/145	41/6338	0.066524419	0.622764741	0.600280584	SPINT2/PSEN1/TMEM107	3	1
GO:0006304	GO:0006304	DNA modification	2/145	19/6338	0.068961436	0.63038866	0.607629251	MPHOSPH8/ALKBH3	2	1
GO:0009988	GO:0009988	cell-cell recognition	2/145	19/6338	0.068961436	0.63038866	0.607629251	CCT3/CLGN	2	1
GO:0043406	GO:0043406	positive regulation of MAP kinase activity	2/145	19/6338	0.068961436	0.63038866	0.607629251	NOX4/PSEN1	2	1
GO:1901184	GO:1901184	regulation of ERBB signaling pathway	2/145	19/6338	0.068961436	0.63038866	0.607629251	RTN4/PSEN1	2	1
GO:0006260	GO:0006260	DNA replication	4/145	68/6338	0.06956809	0.632215278	0.609389921	BAZ1A/SMC3/SSRP1/EME1	4	1
GO:0048284	GO:0048284	organelle fusion	3/145	42/6338	0.070487963	0.633169331	0.610309529	SNAPIN/USO1/RAB8B	3	1
GO:0090305	GO:0090305	nucleic acid phosphodiester bond hydrolysis	3/145	42/6338	0.070487963	0.633169331	0.610309529	KRI1/CSTF2T/EDC4	3	1
GO:0016192	GO:0016192	vesicle-mediated transport	15/145	436/6338	0.072456814	0.644106371	0.6208517	LYAR/GOPC/VCP/SNAPIN/AP1M1/SEC24C/PSEN1/TRAPPC3/AP1G2/LEP/ANXA11/USO1/EXOC2/RAB8B/COPZ1	15	1
GO:0051052	GO:0051052	regulation of DNA metabolic process	4/145	69/6338	0.072596122	0.644106371	0.6208517	CCT3/NOX4/MPHOSPH8/NAT10	4	1
GO:0007034	GO:0007034	vacuolar transport	3/145	43/6338	0.07455582	0.644106371	0.6208517	VCP/SNAPIN/AP1G2	3	1
GO:0009116	GO:0009116	nucleoside metabolic process	2/145	20/6338	0.075507074	0.644106371	0.6208517	PRPS1L1/PRPSAP1	2	1
GO:0048144	GO:0048144	fibroblast proliferation	2/145	20/6338	0.075507074	0.644106371	0.6208517	CCNB1/C1QL4	2	1
GO:0048145	GO:0048145	regulation of fibroblast proliferation	2/145	20/6338	0.075507074	0.644106371	0.6208517	CCNB1/C1QL4	2	1
GO:0061097	GO:0061097	regulation of protein tyrosine kinase activity	2/145	20/6338	0.075507074	0.644106371	0.6208517	NOX4/PSEN1	2	1
GO:2001252	GO:2001252	positive regulation of chromosome organization	2/145	20/6338	0.075507074	0.644106371	0.6208517	CCT3/MPHOSPH8	2	1
GO:0006486	GO:0006486	protein glycosylation	5/145	99/6338	0.075850364	0.644106371	0.6208517	EXTL2/FUT11/PSEN1/POMT1/GALNT14	5	1
GO:0043413	GO:0043413	macromolecule glycosylation	5/145	99/6338	0.075850364	0.644106371	0.6208517	EXTL2/FUT11/PSEN1/POMT1/GALNT14	5	1
GO:0070085	GO:0070085	glycosylation	5/145	100/6338	0.078443947	0.658777999	0.634993628	EXTL2/FUT11/PSEN1/POMT1/GALNT14	5	1
GO:1903829	GO:1903829	positive regulation of cellular protein localization	3/145	44/6338	0.078725873	0.658777999	0.634993628	CCT3/RTN4/PSEN1	3	1
GO:0019953	GO:0019953	sexual reproduction	9/145	230/6338	0.080329255	0.658777999	0.634993628	CCNB1/CATSPERZ/CCNB2/EIF2S2/ADAM2/CCT3/CLGN/PITHD1/LEP	9	1
GO:1901698	GO:1901698	response to nitrogen compound	9/145	231/6338	0.082026906	0.658777999	0.634993628	UBXN4/UBE2J2/SELENOS/VCP/SLC2A8/PSEN1/LEP/GOT1/RAB8B	9	1
GO:0016079	GO:0016079	synaptic vesicle exocytosis	2/145	21/6338	0.082241269	0.658777999	0.634993628	SNAPIN/PSEN1	2	1
GO:0021987	GO:0021987	cerebral cortex development	2/145	21/6338	0.082241269	0.658777999	0.634993628	RTN4/PSEN1	2	1
GO:0030968	GO:0030968	endoplasmic reticulum unfolded protein response	2/145	21/6338	0.082241269	0.658777999	0.634993628	SELENOS/CLGN	2	1
GO:0033619	GO:0033619	membrane protein proteolysis	2/145	21/6338	0.082241269	0.658777999	0.634993628	PSEN1/SPPL2B	2	1
GO:0034502	GO:0034502	protein localization to chromosome	2/145	21/6338	0.082241269	0.658777999	0.634993628	VCP/CCT3	2	1
GO:0046173	GO:0046173	polyol biosynthetic process	2/145	21/6338	0.082241269	0.658777999	0.634993628	GOT1/IMPA1	2	1
GO:0070972	GO:0070972	protein localization to endoplasmic reticulum	2/145	21/6338	0.082241269	0.658777999	0.634993628	TRAM1/RTN4	2	1
GO:0002262	GO:0002262	myeloid cell homeostasis	3/145	45/6338	0.082995938	0.661413783	0.63753425	LYAR/SLC37A4/SLC25A38	3	1
GO:0000910	GO:0000910	cytokinesis	3/145	46/6338	0.087363776	0.679129287	0.654610158	CEP55/PIN1/ANXA11	3	1
GO:0010975	GO:0010975	regulation of neuron projection development	4/145	74/6338	0.088720127	0.679129287	0.654610158	RTN4/SNAPIN/PSEN1/PRKCSH	4	1
GO:0071826	GO:0071826	ribonucleoprotein complex subunit organization	4/145	74/6338	0.088720127	0.679129287	0.654610158	EIF2S2/VCP/SNRPC/PRPF31	4	1
GO:0140014	GO:0140014	mitotic nuclear division	4/145	74/6338	0.088720127	0.679129287	0.654610158	CCNB1/SGO2/SMC3/NUF2	4	1
GO:0010833	GO:0010833	telomere maintenance via telomere lengthening	2/145	22/6338	0.089152107	0.679129287	0.654610158	CCT3/NAT10	2	1
GO:0014066	GO:0014066	regulation of phosphatidylinositol 3-kinase signaling	2/145	22/6338	0.089152107	0.679129287	0.654610158	CEP55/LEP	2	1
GO:0032436	GO:0032436	positive regulation of proteasomal ubiquitin-dependent protein catabolic process	2/145	22/6338	0.089152107	0.679129287	0.654610158	SUMO2/PSEN1	2	1
GO:0071166	GO:0071166	ribonucleoprotein complex localization	2/145	22/6338	0.089152107	0.679129287	0.654610158	RAE1/PRPF31	2	1
GO:1901657	GO:1901657	glycosyl compound metabolic process	2/145	22/6338	0.089152107	0.679129287	0.654610158	PRPS1L1/PRPSAP1	2	1
GO:0009100	GO:0009100	glycoprotein metabolic process	6/145	136/6338	0.090959313	0.687200363	0.662389837	EXTL2/FUT11/PSEN1/PRKCSH/POMT1/GALNT14	6	1
GO:0032446	GO:0032446	protein modification by small protein conjugation	8/145	202/6338	0.091096058	0.687200363	0.662389837	VCP/SUMO2/PIN1/RNF20/PSEN1/ANAPC16/DCAF11/UBE2T	8	1
GO:0061025	GO:0061025	membrane fusion	3/145	47/6338	0.091827097	0.689368642	0.664479833	SNAPIN/USO1/RAB8B	3	1
GO:0030099	GO:0030099	myeloid cell differentiation	5/145	106/6338	0.094991985	0.706509713	0.681002047	LYAR/WDR61/PITHD1/PSEN1/SLC25A38	5	1
GO:0016050	GO:0016050	vesicle organization	4/145	76/6338	0.095615954	0.706509713	0.681002047	SNAPIN/SEC24C/USO1/RAB8B	4	1
GO:0048525	GO:0048525	negative regulation of viral process	2/145	23/6338	0.096228115	0.706509713	0.681002047	MPHOSPH8/TRIM59	2	1
GO:1900180	GO:1900180	regulation of protein localization to nucleus	2/145	23/6338	0.096228115	0.706509713	0.681002047	PIN1/PSEN1	2	1
GO:1903050	GO:1903050	regulation of proteolysis involved in cellular protein catabolic process	3/145	48/6338	0.096383564	0.706509713	0.681002047	SUMO2/PITHD1/PSEN1	3	1
GO:0048872	GO:0048872	homeostasis of number of cells	4/145	77/6338	0.099156404	0.72342278	0.697304488	LYAR/CCNB2/SLC37A4/SLC25A38	4	1
GO:0006323	GO:0006323	DNA packaging	3/145	49/6338	0.101030802	0.730321789	0.703954417	CCNB1/TOP2A/NAP1L4	3	1
GO:0060341	GO:0060341	regulation of cellular localization	6/145	140/6338	0.101041946	0.730321789	0.703954417	GOPC/VCP/PIN1/CCT3/RTN4/PSEN1	6	1
GO:0044265	GO:0044265	cellular macromolecule catabolic process	11/145	313/6338	0.102349267	0.733813509	0.707320073	UBXN4/UBE2J2/SELENOS/VCP/SUMO2/PITHD1/RNF20/PSEN1/PSMD13/USP5/EDC4	11	1
GO:0001556	GO:0001556	oocyte maturation	2/145	24/6338	0.103458243	0.733813509	0.707320073	CCNB1/CCNB2	2	1
GO:0032760	GO:0032760	positive regulation of tumor necrosis factor production	2/145	24/6338	0.103458243	0.733813509	0.707320073	PSEN1/LEP	2	1
GO:1901800	GO:1901800	positive regulation of proteasomal protein catabolic process	2/145	24/6338	0.103458243	0.733813509	0.707320073	SUMO2/PSEN1	2	1
GO:0015980	GO:0015980	energy derivation by oxidation of organic compounds	5/145	109/6338	0.103886082	0.733813509	0.707320073	CCNB1/UQCRQ/LEP/SLC37A4/ACO2	5	1
GO:0045859	GO:0045859	regulation of protein kinase activity	6/145	142/6338	0.106296882	0.74492689	0.718032219	CCNB1/CCNB2/CCNA1/NOX4/PSEN1/LEP	6	1
GO:0060271	GO:0060271	cilium assembly	4/145	79/6338	0.106418127	0.74492689	0.718032219	VDAC3/TMEM107/DNAI2/TMEM17	4	1
GO:0044770	GO:0044770	cell cycle phase transition	5/145	110/6338	0.10694019	0.74522446	0.718319046	CCNB1/CCNB2/CCNA1/CDKN2D/EME1	5	1
GO:0070647	GO:0070647	protein modification by small protein conjugation or removal	9/145	245/6338	0.108071797	0.745596123	0.71867729	VCP/SUMO2/PIN1/RNF20/PSEN1/ANAPC16/USP5/DCAF11/UBE2T	9	1
GO:0043434	GO:0043434	response to peptide hormone	4/145	80/6338	0.110137612	0.745596123	0.71867729	SLC2A8/LEP/GOT1/RAB8B	4	1
GO:0021537	GO:0021537	telencephalon development	3/145	51/6338	0.110587914	0.745596123	0.71867729	RTN4/UQCRQ/PSEN1	3	1
GO:0050821	GO:0050821	protein stabilization	3/145	51/6338	0.110587914	0.745596123	0.71867729	PIN1/CCT3/RTN4	3	1
GO:0001776	GO:0001776	leukocyte homeostasis	2/145	25/6338	0.110831856	0.745596123	0.71867729	CCNB2/SLC37A4	2	1
GO:0007029	GO:0007029	endoplasmic reticulum organization	2/145	25/6338	0.110831856	0.745596123	0.71867729	RTN4/REEP4	2	1
GO:0007041	GO:0007041	lysosomal transport	2/145	25/6338	0.110831856	0.745596123	0.71867729	VCP/SNAPIN	2	1
GO:2000060	GO:2000060	positive regulation of ubiquitin-dependent protein catabolic process	2/145	25/6338	0.110831856	0.745596123	0.71867729	SUMO2/PSEN1	2	1
GO:0034470	GO:0034470	ncRNA processing	6/145	144/6338	0.111691931	0.748143363	0.721132565	LYAR/RTCB/KRI1/UTP6/NAT10/RPL7L1	6	1
GO:0021700	GO:0021700	developmental maturation	4/145	81/6338	0.113914942	0.759758882	0.73232872	CCNB1/CATSPERZ/CCNB2/SNAPIN	4	1
GO:0043491	GO:0043491	protein kinase B signaling	3/145	52/6338	0.11549288	0.763063776	0.735514295	RTN4/NOX4/LEP	3	1
GO:0010948	GO:0010948	negative regulation of cell cycle process	4/145	82/6338	0.117749159	0.763063776	0.735514295	CCNB1/CCNB2/CDKN2D/EME1	4	1
GO:0051656	GO:0051656	establishment of organelle localization	4/145	82/6338	0.117749159	0.763063776	0.735514295	CCNB1/SNAPIN/PSEN1/NUF2	4	1
GO:0008286	GO:0008286	insulin receptor signaling pathway	2/145	26/6338	0.118338719	0.763063776	0.735514295	SLC2A8/LEP	2	1
GO:0040029	GO:0040029	regulation of gene expression, epigenetic	2/145	26/6338	0.118338719	0.763063776	0.735514295	WBP2/MPHOSPH8	2	1
GO:0042177	GO:0042177	negative regulation of protein catabolic process	2/145	26/6338	0.118338719	0.763063776	0.735514295	PIN1/PSEN1	2	1
GO:0048599	GO:0048599	oocyte development	2/145	26/6338	0.118338719	0.763063776	0.735514295	CCNB1/CCNB2	2	1
GO:1903557	GO:1903557	positive regulation of tumor necrosis factor superfamily cytokine production	2/145	26/6338	0.118338719	0.763063776	0.735514295	PSEN1/LEP	2	1
GO:0031396	GO:0031396	regulation of protein ubiquitination	3/145	53/6338	0.12047881	0.771938894	0.744068988	PIN1/RNF20/PSEN1	3	1
GO:0006091	GO:0006091	generation of precursor metabolites and energy	6/145	148/6338	0.12289436	0.771938894	0.744068988	CCNB1/UQCRQ/PSEN1/LEP/SLC37A4/ACO2	6	1
GO:0044283	GO:0044283	small molecule biosynthetic process	7/145	183/6338	0.125550272	0.771938894	0.744068988	PPP4R3B/ALOX5AP/ASNSD1/BHMT/GOT1/COQ9/IMPA1	7	1
GO:0044262	GO:0044262	cellular carbohydrate metabolic process	4/145	84/6338	0.125584302	0.771938894	0.744068988	PPP4R3B/GOT1/SLC37A4/IMPA1	4	1
GO:0001824	GO:0001824	blastocyst development	2/145	27/6338	0.125968985	0.771938894	0.744068988	RTN4/SMARCB1	2	1
GO:0006865	GO:0006865	amino acid transport	2/145	27/6338	0.125968985	0.771938894	0.744068988	PSEN1/SLC25A38	2	1
GO:0006997	GO:0006997	nucleus organization	2/145	27/6338	0.125968985	0.771938894	0.744068988	RTN4/FAM118B	2	1
GO:0009791	GO:0009791	post-embryonic development	2/145	27/6338	0.125968985	0.771938894	0.744068988	PSEN1/SLC37A4	2	1
GO:0009994	GO:0009994	oocyte differentiation	2/145	27/6338	0.125968985	0.771938894	0.744068988	CCNB1/CCNB2	2	1
GO:0034620	GO:0034620	cellular response to unfolded protein	2/145	27/6338	0.125968985	0.771938894	0.744068988	SELENOS/CLGN	2	1
GO:0050770	GO:0050770	regulation of axonogenesis	2/145	27/6338	0.125968985	0.771938894	0.744068988	RTN4/PSEN1	2	1
GO:0051225	GO:0051225	spindle assembly	2/145	27/6338	0.125968985	0.771938894	0.744068988	CCNB2/SMC3	2	1
GO:0120035	GO:0120035	regulation of plasma membrane bounded cell projection organization	5/145	116/6338	0.126172766	0.771938894	0.744068988	VDAC3/RTN4/SNAPIN/PSEN1/PRKCSH	5	1
GO:0016567	GO:0016567	protein ubiquitination	7/145	185/6338	0.130796414	0.790151723	0.761624265	VCP/PIN1/RNF20/PSEN1/ANAPC16/DCAF11/UBE2T	7	1
GO:0031344	GO:0031344	regulation of cell projection organization	5/145	118/6338	0.132917752	0.790151723	0.761624265	VDAC3/RTN4/SNAPIN/PSEN1/PRKCSH	5	1
GO:0071417	GO:0071417	cellular response to organonitrogen compound	5/145	118/6338	0.132917752	0.790151723	0.761624265	SLC2A8/PSEN1/LEP/GOT1/RAB8B	5	1
GO:0006112	GO:0006112	energy reserve metabolic process	2/145	28/6338	0.133713179	0.790151723	0.761624265	LEP/SLC37A4	2	1
GO:0007368	GO:0007368	determination of left/right symmetry	2/145	28/6338	0.133713179	0.790151723	0.761624265	PSEN1/TMEM107	2	1
GO:0016571	GO:0016571	histone methylation	2/145	28/6338	0.133713179	0.790151723	0.761624265	WDR61/RNF20	2	1
GO:0050768	GO:0050768	negative regulation of neurogenesis	2/145	28/6338	0.133713179	0.790151723	0.761624265	RTN4/PSEN1	2	1
GO:1903052	GO:1903052	positive regulation of proteolysis involved in cellular protein catabolic process	2/145	28/6338	0.133713179	0.790151723	0.761624265	SUMO2/PSEN1	2	1
GO:0009790	GO:0009790	embryo development	9/145	257/6338	0.133725806	0.790151723	0.761624265	CCNB1/CCNB2/EIF2S2/RTN4/SPINT2/PSEN1/SMARCB1/TMEM107/PRKCSH	9	1
GO:0009057	GO:0009057	macromolecule catabolic process	12/145	368/6338	0.135490723	0.793926216	0.765262485	UBXN4/UBE2J2/SELENOS/VCP/SUMO2/PIN1/PITHD1/RNF20/PSEN1/PSMD13/USP5/EDC4	12	1
GO:0046474	GO:0046474	glycerophospholipid biosynthetic process	3/145	56/6338	0.13589728	0.793926216	0.765262485	CDS1/IMPA1/PIGK	3	1
GO:0071103	GO:0071103	DNA conformation change	3/145	56/6338	0.13589728	0.793926216	0.765262485	CCNB1/TOP2A/NAP1L4	3	1
GO:0044772	GO:0044772	mitotic cell cycle phase transition	4/145	87/6338	0.137738419	0.79538035	0.766664118	CCNB1/CCNB2/CCNA1/CDKN2D	4	1
GO:0044782	GO:0044782	cilium organization	4/145	87/6338	0.137738419	0.79538035	0.766664118	VDAC3/TMEM107/DNAI2/TMEM17	4	1
GO:0051338	GO:0051338	regulation of transferase activity	7/145	188/6338	0.138869555	0.79538035	0.766664118	CCNB1/CCNB2/CCNA1/PIN1/NOX4/PSEN1/LEP	7	1
GO:0044703	GO:0044703	multi-organism reproductive process	9/145	260/6338	0.14060406	0.79538035	0.766664118	CCNB1/CATSPERZ/CCNB2/EIF2S2/ADAM2/CCT3/CLGN/PITHD1/LEP	9	1
GO:1903362	GO:1903362	regulation of cellular protein catabolic process	3/145	57/6338	0.141181912	0.79538035	0.766664118	SUMO2/PITHD1/PSEN1	3	1
GO:0046849	GO:0046849	bone remodeling	2/145	29/6338	0.141562192	0.79538035	0.766664118	NOX4/LEP	2	1
GO:0051961	GO:0051961	negative regulation of nervous system development	2/145	29/6338	0.141562192	0.79538035	0.766664118	RTN4/PSEN1	2	1
GO:0062013	GO:0062013	positive regulation of small molecule metabolic process	2/145	29/6338	0.141562192	0.79538035	0.766664118	PPP4R3B/PSEN1	2	1
GO:0090501	GO:0090501	RNA phosphodiester bond hydrolysis	2/145	29/6338	0.141562192	0.79538035	0.766664118	KRI1/CSTF2T	2	1
GO:0033554	GO:0033554	cellular response to stress	15/145	487/6338	0.145143453	0.79538035	0.766664118	UBXN4/UBE2J2/SELENOS/VCP/CLGN/NSMCE4A/PSEN1/CDKN2D/SSRP1/LEP/GTF2H1/DDB2/ALKBH3/EME1/UBE2T	15	1
GO:0046942	GO:0046942	carboxylic acid transport	3/145	58/6338	0.146534894	0.79538035	0.766664118	PSEN1/LEP/SLC25A38	3	1
GO:0048469	GO:0048469	cell maturation	3/145	58/6338	0.146534894	0.79538035	0.766664118	CCNB1/CATSPERZ/CCNB2	3	1
GO:1903320	GO:1903320	regulation of protein modification by small protein conjugation or removal	3/145	58/6338	0.146534894	0.79538035	0.766664118	PIN1/RNF20/PSEN1	3	1
GO:0009101	GO:0009101	glycoprotein biosynthetic process	5/145	122/6338	0.146883121	0.79538035	0.766664118	EXTL2/FUT11/PSEN1/POMT1/GALNT14	5	1
GO:0009855	GO:0009855	determination of bilateral symmetry	2/145	30/6338	0.149507268	0.79538035	0.766664118	PSEN1/TMEM107	2	1
GO:0031123	GO:0031123	RNA 3'-end processing	2/145	30/6338	0.149507268	0.79538035	0.766664118	RNF20/CSTF2T	2	1
GO:0098876	GO:0098876	vesicle-mediated transport to the plasma membrane	2/145	30/6338	0.149507268	0.79538035	0.766664118	GOPC/EXOC2	2	1
GO:1903825	GO:1903825	organic acid transmembrane transport	2/145	30/6338	0.149507268	0.79538035	0.766664118	PSEN1/SLC25A38	2	1
GO:1905039	GO:1905039	carboxylic acid transmembrane transport	2/145	30/6338	0.149507268	0.79538035	0.766664118	PSEN1/SLC25A38	2	1
GO:2000242	GO:2000242	negative regulation of reproductive process	2/145	30/6338	0.149507268	0.79538035	0.766664118	CCNB1/CCNB2	2	1
GO:0045596	GO:0045596	negative regulation of cell differentiation	6/145	157/6338	0.150023585	0.79538035	0.766664118	CCNB1/CCNB2/WDR61/RTN4/C1QL4/PSEN1	6	1
GO:0006338	GO:0006338	chromatin remodeling	3/145	59/6338	0.151953692	0.79538035	0.766664118	BAZ1A/NAP1L4/SMARCB1	3	1
GO:0006839	GO:0006839	mitochondrial transport	3/145	59/6338	0.151953692	0.79538035	0.766664118	SMDT1/PSEN1/SLC25A38	3	1
GO:0051640	GO:0051640	organelle localization	5/145	124/6338	0.15409417	0.79538035	0.766664118	CCNB1/SNAPIN/PSEN1/RAB8B/NUF2	5	1
GO:0051704	GO:0051704	multi-organism process	9/145	266/6338	0.154897917	0.79538035	0.766664118	CCNB1/CATSPERZ/CCNB2/EIF2S2/ADAM2/CCT3/CLGN/PITHD1/LEP	9	1
GO:0032880	GO:0032880	regulation of protein localization	6/145	159/6338	0.156395518	0.79538035	0.766664118	GOPC/VCP/PIN1/CCT3/RTN4/PSEN1	6	1
GO:0002244	GO:0002244	hematopoietic progenitor cell differentiation	2/145	31/6338	0.157539989	0.79538035	0.766664118	PSEN1/SLC37A4	2	1
GO:0007269	GO:0007269	neurotransmitter secretion	2/145	31/6338	0.157539989	0.79538035	0.766664118	SNAPIN/PSEN1	2	1
GO:0009799	GO:0009799	specification of symmetry	2/145	31/6338	0.157539989	0.79538035	0.766664118	PSEN1/TMEM107	2	1
GO:0014065	GO:0014065	phosphatidylinositol 3-kinase signaling	2/145	31/6338	0.157539989	0.79538035	0.766664118	CEP55/LEP	2	1
GO:0031398	GO:0031398	positive regulation of protein ubiquitination	2/145	31/6338	0.157539989	0.79538035	0.766664118	PIN1/RNF20	2	1
GO:0034637	GO:0034637	cellular carbohydrate biosynthetic process	2/145	31/6338	0.157539989	0.79538035	0.766664118	GOT1/IMPA1	2	1
GO:0051445	GO:0051445	regulation of meiotic cell cycle	2/145	31/6338	0.157539989	0.79538035	0.766664118	CCNB1/CCNB2	2	1
GO:0051650	GO:0051650	establishment of vesicle localization	2/145	31/6338	0.157539989	0.79538035	0.766664118	SNAPIN/PSEN1	2	1
GO:0099504	GO:0099504	synaptic vesicle cycle	2/145	31/6338	0.157539989	0.79538035	0.766664118	SNAPIN/PSEN1	2	1
GO:0099643	GO:0099643	signal release from synapse	2/145	31/6338	0.157539989	0.79538035	0.766664118	SNAPIN/PSEN1	2	1
GO:0006325	GO:0006325	chromatin organization	4/145	92/6338	0.158994086	0.79538035	0.766664118	BAZ1A/NAP1L4/MPHOSPH8/SMARCB1	4	1
GO:0043549	GO:0043549	regulation of kinase activity	6/145	160/6338	0.159626054	0.79538035	0.766664118	CCNB1/CCNB2/CCNA1/NOX4/PSEN1/LEP	6	1
GO:1901565	GO:1901565	organonitrogen compound catabolic process	12/145	381/6338	0.161409426	0.79538035	0.766664118	UBXN4/UBE2J2/SELENOS/VCP/SUMO2/PIN1/PITHD1/RNF20/PSEN1/PSMD13/GOT1/USP5	12	1
GO:0006986	GO:0006986	response to unfolded protein	2/145	32/6338	0.165652269	0.79538035	0.766664118	SELENOS/CLGN	2	1
GO:0030326	GO:0030326	embryonic limb morphogenesis	2/145	32/6338	0.165652269	0.79538035	0.766664118	PSEN1/TMEM107	2	1
GO:0032434	GO:0032434	regulation of proteasomal ubiquitin-dependent protein catabolic process	2/145	32/6338	0.165652269	0.79538035	0.766664118	SUMO2/PSEN1	2	1
GO:0035113	GO:0035113	embryonic appendage morphogenesis	2/145	32/6338	0.165652269	0.79538035	0.766664118	PSEN1/TMEM107	2	1
GO:0038127	GO:0038127	ERBB signaling pathway	2/145	32/6338	0.165652269	0.79538035	0.766664118	RTN4/PSEN1	2	1
GO:0051100	GO:0051100	negative regulation of binding	2/145	32/6338	0.165652269	0.79538035	0.766664118	PIN1/PSEN1	2	1
GO:0051648	GO:0051648	vesicle localization	2/145	32/6338	0.165652269	0.79538035	0.766664118	SNAPIN/PSEN1	2	1
GO:0022412	GO:0022412	cellular process involved in reproduction in multicellular organism	5/145	128/6338	0.168948308	0.79538035	0.766664118	CCNB1/CATSPERZ/CCNB2/EIF2S2/PITHD1	5	1
GO:1901137	GO:1901137	carbohydrate derivative biosynthetic process	8/145	236/6338	0.172262482	0.79538035	0.766664118	PRPS1L1/EXTL2/PRPSAP1/FUT11/PSEN1/POMT1/GALNT14/PIGK	8	1
GO:0006887	GO:0006887	exocytosis	4/145	95/6338	0.17229743	0.79538035	0.766664118	SNAPIN/PSEN1/EXOC2/RAB8B	4	1
GO:0043467	GO:0043467	regulation of generation of precursor metabolites and energy	2/145	33/6338	0.173836341	0.79538035	0.766664118	CCNB1/PSEN1	2	1
GO:0099003	GO:0099003	vesicle-mediated transport in synapse	2/145	33/6338	0.173836341	0.79538035	0.766664118	SNAPIN/PSEN1	2	1
GO:1903322	GO:1903322	positive regulation of protein modification by small protein conjugation or removal	2/145	33/6338	0.173836341	0.79538035	0.766664118	PIN1/RNF20	2	1
GO:1903364	GO:1903364	positive regulation of cellular protein catabolic process	2/145	33/6338	0.173836341	0.79538035	0.766664118	SUMO2/PSEN1	2	1
GO:1901988	GO:1901988	negative regulation of cell cycle phase transition	3/145	63/6338	0.174236574	0.79538035	0.766664118	CCNB1/CDKN2D/EME1	3	1
GO:0042176	GO:0042176	regulation of protein catabolic process	4/145	96/6338	0.176816606	0.79538035	0.766664118	SUMO2/PIN1/PITHD1/PSEN1	4	1
GO:0006909	GO:0006909	phagocytosis	3/145	64/6338	0.179946685	0.79538035	0.766664118	LYAR/LEP/ANXA11	3	1
GO:2000146	GO:2000146	negative regulation of cell motility	3/145	64/6338	0.179946685	0.79538035	0.766664118	PIN1/SPINT2/RNF20	3	1
GO:0000723	GO:0000723	telomere maintenance	2/145	34/6338	0.182084746	0.79538035	0.766664118	CCT3/NAT10	2	1
GO:0030218	GO:0030218	erythrocyte differentiation	2/145	34/6338	0.182084746	0.79538035	0.766664118	LYAR/SLC25A38	2	1
GO:0032200	GO:0032200	telomere organization	2/145	34/6338	0.182084746	0.79538035	0.766664118	CCT3/NAT10	2	1
GO:0032640	GO:0032640	tumor necrosis factor production	2/145	34/6338	0.182084746	0.79538035	0.766664118	PSEN1/LEP	2	1
GO:0032680	GO:0032680	regulation of tumor necrosis factor production	2/145	34/6338	0.182084746	0.79538035	0.766664118	PSEN1/LEP	2	1
GO:0042775	GO:0042775	mitochondrial ATP synthesis coupled electron transport	2/145	34/6338	0.182084746	0.79538035	0.766664118	CCNB1/UQCRQ	2	1
GO:0032870	GO:0032870	cellular response to hormone stimulus	5/145	132/6338	0.184343767	0.79538035	0.766664118	WBP2/SLC2A8/LEP/GOT1/RAB8B	5	1
GO:0006508	GO:0006508	proteolysis	12/145	392/6338	0.185194416	0.79538035	0.766664118	UBXN4/UBE2J2/SELENOS/VCP/SUMO2/PITHD1/RNF20/PSEN1/CDKN2D/PSMD13/SPPL2B/USP5	12	1
GO:0043414	GO:0043414	macromolecule methylation	3/145	65/6338	0.185707587	0.79538035	0.766664118	WDR61/MPHOSPH8/RNF20	3	1
GO:0006261	GO:0006261	DNA-dependent DNA replication	2/145	35/6338	0.190390326	0.79538035	0.766664118	BAZ1A/EME1	2	1
GO:0044839	GO:0044839	cell cycle G2/M phase transition	2/145	35/6338	0.190390326	0.79538035	0.766664118	CCNB1/CCNB2	2	1
GO:0050657	GO:0050657	nucleic acid transport	2/145	35/6338	0.190390326	0.79538035	0.766664118	RAE1/SNUPN	2	1
GO:0050658	GO:0050658	RNA transport	2/145	35/6338	0.190390326	0.79538035	0.766664118	RAE1/SNUPN	2	1
GO:0051099	GO:0051099	positive regulation of binding	2/145	35/6338	0.190390326	0.79538035	0.766664118	PIN1/PSEN1	2	1
GO:0051236	GO:0051236	establishment of RNA localization	2/145	35/6338	0.190390326	0.79538035	0.766664118	RAE1/SNUPN	2	1
GO:0071902	GO:0071902	positive regulation of protein serine/threonine kinase activity	2/145	35/6338	0.190390326	0.79538035	0.766664118	NOX4/PSEN1	2	1
GO:0006914	GO:0006914	autophagy	5/145	134/6338	0.192230981	0.79538035	0.766664118	VCP/SNAPIN/PSEN1/LEP/GABARAPL2	5	1
GO:0061919	GO:0061919	process utilizing autophagic mechanism	5/145	134/6338	0.192230981	0.79538035	0.766664118	VCP/SNAPIN/PSEN1/LEP/GABARAPL2	5	1
GO:0006520	GO:0006520	cellular amino acid metabolic process	4/145	100/6338	0.19528547	0.79538035	0.766664118	NOX4/ASNSD1/BHMT/GOT1	4	1
GO:0046394	GO:0046394	carboxylic acid biosynthetic process	4/145	100/6338	0.19528547	0.79538035	0.766664118	ALOX5AP/ASNSD1/BHMT/GOT1	4	1
GO:0045017	GO:0045017	glycerolipid biosynthetic process	3/145	67/6338	0.197371972	0.79538035	0.766664118	CDS1/IMPA1/PIGK	3	1
GO:0051271	GO:0051271	negative regulation of cellular component movement	3/145	67/6338	0.197371972	0.79538035	0.766664118	PIN1/SPINT2/RNF20	3	1
GO:0007093	GO:0007093	mitotic cell cycle checkpoint signaling	2/145	36/6338	0.198746212	0.79538035	0.766664118	CCNB1/EME1	2	1
GO:0071706	GO:0071706	tumor necrosis factor superfamily cytokine production	2/145	36/6338	0.198746212	0.79538035	0.766664118	PSEN1/LEP	2	1
GO:1903555	GO:1903555	regulation of tumor necrosis factor superfamily cytokine production	2/145	36/6338	0.198746212	0.79538035	0.766664118	PSEN1/LEP	2	1
GO:0033043	GO:0033043	regulation of organelle organization	9/145	283/6338	0.199045213	0.79538035	0.766664118	CCNB1/RAE1/VDAC3/CCT3/TOP2A/MPHOSPH8/PFDN2/ACTR3/NAT10	9	1
GO:0007281	GO:0007281	germ cell development	4/145	101/6338	0.199994769	0.79538035	0.766664118	CCNB1/CATSPERZ/CCNB2/PITHD1	4	1
GO:0016053	GO:0016053	organic acid biosynthetic process	4/145	101/6338	0.199994769	0.79538035	0.766664118	ALOX5AP/ASNSD1/BHMT/GOT1	4	1
GO:0001881	GO:0001881	receptor recycling	1/145	10/6338	0.206738854	0.79538035	0.766664118	PSEN1	1	1
GO:0006376	GO:0006376	mRNA splice site selection	1/145	10/6338	0.206738854	0.79538035	0.766664118	SNRPC	1	1
GO:0007176	GO:0007176	regulation of epidermal growth factor-activated receptor activity	1/145	10/6338	0.206738854	0.79538035	0.766664118	PSEN1	1	1
GO:0010907	GO:0010907	positive regulation of glucose metabolic process	1/145	10/6338	0.206738854	0.79538035	0.766664118	PPP4R3B	1	1
GO:0015807	GO:0015807	L-amino acid transport	1/145	10/6338	0.206738854	0.79538035	0.766664118	PSEN1	1	1
GO:0016572	GO:0016572	histone phosphorylation	1/145	10/6338	0.206738854	0.79538035	0.766664118	CCNB1	1	1
GO:0032309	GO:0032309	icosanoid secretion	1/145	10/6338	0.206738854	0.79538035	0.766664118	LEP	1	1
GO:0032814	GO:0032814	regulation of natural killer cell activation	1/145	10/6338	0.206738854	0.79538035	0.766664118	LEP	1	1
GO:0033273	GO:0033273	response to vitamin	1/145	10/6338	0.206738854	0.79538035	0.766664118	CDKN2D	1	1
GO:0033598	GO:0033598	mammary gland epithelial cell proliferation	1/145	10/6338	0.206738854	0.79538035	0.766664118	RTN4	1	1
GO:0038066	GO:0038066	p38MAPK cascade	1/145	10/6338	0.206738854	0.79538035	0.766664118	LEP	1	1
GO:0042554	GO:0042554	superoxide anion generation	1/145	10/6338	0.206738854	0.79538035	0.766664118	NOX4	1	1
GO:0043627	GO:0043627	response to estrogen	1/145	10/6338	0.206738854	0.79538035	0.766664118	WBP2	1	1
GO:0048854	GO:0048854	brain morphogenesis	1/145	10/6338	0.206738854	0.79538035	0.766664118	PSEN1	1	1
GO:0050999	GO:0050999	regulation of nitric-oxide synthase activity	1/145	10/6338	0.206738854	0.79538035	0.766664118	LEP	1	1
GO:0051443	GO:0051443	positive regulation of ubiquitin-protein transferase activity	1/145	10/6338	0.206738854	0.79538035	0.766664118	PIN1	1	1
GO:0051568	GO:0051568	histone H3-K4 methylation	1/145	10/6338	0.206738854	0.79538035	0.766664118	WDR61	1	1
GO:0052372	GO:0052372	modulation by symbiont of entry into host	1/145	10/6338	0.206738854	0.79538035	0.766664118	TRIM59	1	1
GO:0070198	GO:0070198	protein localization to chromosome, telomeric region	1/145	10/6338	0.206738854	0.79538035	0.766664118	CCT3	1	1
GO:0070286	GO:0070286	axonemal dynein complex assembly	1/145	10/6338	0.206738854	0.79538035	0.766664118	DNAI2	1	1
GO:0071985	GO:0071985	multivesicular body sorting pathway	1/145	10/6338	0.206738854	0.79538035	0.766664118	VCP	1	1
GO:1901661	GO:1901661	quinone metabolic process	1/145	10/6338	0.206738854	0.79538035	0.766664118	COQ9	1	1
GO:2000678	GO:2000678	negative regulation of transcription regulatory region DNA binding	1/145	10/6338	0.206738854	0.79538035	0.766664118	PSEN1	1	1
GO:0006479	GO:0006479	protein methylation	2/145	37/6338	0.207145815	0.79538035	0.766664118	WDR61/RNF20	2	1
GO:0008213	GO:0008213	protein alkylation	2/145	37/6338	0.207145815	0.79538035	0.766664118	WDR61/RNF20	2	1
GO:0035107	GO:0035107	appendage morphogenesis	2/145	37/6338	0.207145815	0.79538035	0.766664118	PSEN1/TMEM107	2	1
GO:0035108	GO:0035108	limb morphogenesis	2/145	37/6338	0.207145815	0.79538035	0.766664118	PSEN1/TMEM107	2	1
GO:0043405	GO:0043405	regulation of MAP kinase activity	2/145	37/6338	0.207145815	0.79538035	0.766664118	NOX4/PSEN1	2	1
GO:0045598	GO:0045598	regulation of fat cell differentiation	2/145	37/6338	0.207145815	0.79538035	0.766664118	C1QL4/LEP	2	1
GO:1990542	GO:1990542	mitochondrial transmembrane transport	2/145	37/6338	0.207145815	0.79538035	0.766664118	SMDT1/SLC25A38	2	1
GO:1901699	GO:1901699	cellular response to nitrogen compound	5/145	138/6338	0.208356426	0.79538035	0.766664118	SLC2A8/PSEN1/LEP/GOT1/RAB8B	5	1
GO:0048534	GO:0048534	hematopoietic or lymphoid organ development	8/145	249/6338	0.209925499	0.79538035	0.766664118	LYAR/CCNB2/WDR61/PITHD1/PSEN1/LEP/SLC37A4/SLC25A38	8	1
GO:0034660	GO:0034660	ncRNA metabolic process	6/145	175/6338	0.211345913	0.79538035	0.766664118	LYAR/RTCB/KRI1/UTP6/NAT10/RPL7L1	6	1
GO:0032259	GO:0032259	methylation	4/145	104/6338	0.214324508	0.79538035	0.766664118	WDR61/MPHOSPH8/RNF20/BHMT	4	1
GO:0045786	GO:0045786	negative regulation of cell cycle	4/145	104/6338	0.214324508	0.79538035	0.766664118	CCNB1/CCNB2/CDKN2D/EME1	4	1
GO:0040013	GO:0040013	negative regulation of locomotion	3/145	70/6338	0.215188859	0.79538035	0.766664118	PIN1/SPINT2/RNF20	3	1
GO:0019751	GO:0019751	polyol metabolic process	2/145	38/6338	0.215582818	0.79538035	0.766664118	GOT1/IMPA1	2	1
GO:0034101	GO:0034101	erythrocyte homeostasis	2/145	38/6338	0.215582818	0.79538035	0.766664118	LYAR/SLC25A38	2	1
GO:0042773	GO:0042773	ATP synthesis coupled electron transport	2/145	38/6338	0.215582818	0.79538035	0.766664118	CCNB1/UQCRQ	2	1
GO:1903900	GO:1903900	regulation of viral life cycle	2/145	38/6338	0.215582818	0.79538035	0.766664118	MPHOSPH8/TRIM59	2	1
GO:0048732	GO:0048732	gland development	4/145	105/6338	0.219164369	0.79538035	0.766664118	CCNB2/RTN4/PSEN1/PRKCSH	4	1
GO:0009895	GO:0009895	negative regulation of catabolic process	3/145	71/6338	0.221203769	0.79538035	0.766664118	PIN1/PSEN1/LEP	3	1
GO:0016236	GO:0016236	macroautophagy	3/145	71/6338	0.221203769	0.79538035	0.766664118	VCP/SNAPIN/PSEN1	3	1
GO:0022618	GO:0022618	ribonucleoprotein complex assembly	3/145	71/6338	0.221203769	0.79538035	0.766664118	EIF2S2/SNRPC/PRPF31	3	1
GO:0051098	GO:0051098	regulation of binding	3/145	71/6338	0.221203769	0.79538035	0.766664118	PIN1/SNAPIN/PSEN1	3	1
GO:1901701	GO:1901701	cellular response to oxygen-containing compound	8/145	253/6338	0.222130418	0.79538035	0.766664118	VCP/NOX4/SLC2A8/PSEN1/LEP/GOT1/H2AFZ/RAB8B	8	1
GO:2000058	GO:2000058	regulation of ubiquitin-dependent protein catabolic process	2/145	39/6338	0.224051165	0.79538035	0.766664118	SUMO2/PSEN1	2	1
GO:0000466	GO:0000466	maturation of 5.8S rRNA from tricistronic rRNA transcript (SSU-rRNA, 5.8S rRNA, LSU-rRNA)	1/145	11/6338	0.224915666	0.79538035	0.766664118	KRI1	1	1
GO:0002228	GO:0002228	natural killer cell mediated immunity	1/145	11/6338	0.224915666	0.79538035	0.766664118	LEP	1	1
GO:0002534	GO:0002534	cytokine production involved in inflammatory response	1/145	11/6338	0.224915666	0.79538035	0.766664118	LEP	1	1
GO:0006904	GO:0006904	vesicle docking involved in exocytosis	1/145	11/6338	0.224915666	0.79538035	0.766664118	RAB8B	1	1
GO:0014002	GO:0014002	astrocyte development	1/145	11/6338	0.224915666	0.79538035	0.766664118	PSEN1	1	1
GO:0016925	GO:0016925	protein sumoylation	1/145	11/6338	0.224915666	0.79538035	0.766664118	SUMO2	1	1
GO:0021879	GO:0021879	forebrain neuron differentiation	1/145	11/6338	0.224915666	0.79538035	0.766664118	UQCRQ	1	1
GO:0030219	GO:0030219	megakaryocyte differentiation	1/145	11/6338	0.224915666	0.79538035	0.766664118	PITHD1	1	1
GO:0032206	GO:0032206	positive regulation of telomere maintenance	1/145	11/6338	0.224915666	0.79538035	0.766664118	CCT3	1	1
GO:0032506	GO:0032506	cytokinetic process	1/145	11/6338	0.224915666	0.79538035	0.766664118	ANXA11	1	1
GO:0032768	GO:0032768	regulation of monooxygenase activity	1/145	11/6338	0.224915666	0.79538035	0.766664118	LEP	1	1
GO:0035249	GO:0035249	synaptic transmission, glutamatergic	1/145	11/6338	0.224915666	0.79538035	0.766664118	PSEN1	1	1
GO:0036297	GO:0036297	interstrand cross-link repair	1/145	11/6338	0.224915666	0.79538035	0.766664118	VCP	1	1
GO:0039694	GO:0039694	viral RNA genome replication	1/145	11/6338	0.224915666	0.79538035	0.766664118	MPHOSPH8	1	1
GO:0042267	GO:0042267	natural killer cell mediated cytotoxicity	1/145	11/6338	0.224915666	0.79538035	0.766664118	LEP	1	1
GO:0043154	GO:0043154	negative regulation of cysteine-type endopeptidase activity involved in apoptotic process	1/145	11/6338	0.224915666	0.79538035	0.766664118	CDKN2D	1	1
GO:0046850	GO:0046850	regulation of bone remodeling	1/145	11/6338	0.224915666	0.79538035	0.766664118	LEP	1	1
GO:0061462	GO:0061462	protein localization to lysosome	1/145	11/6338	0.224915666	0.79538035	0.766664118	RTN4	1	1
GO:0071392	GO:0071392	cellular response to estradiol stimulus	1/145	11/6338	0.224915666	0.79538035	0.766664118	H2AFZ	1	1
GO:1900015	GO:1900015	regulation of cytokine production involved in inflammatory response	1/145	11/6338	0.224915666	0.79538035	0.766664118	LEP	1	1
GO:1901071	GO:1901071	glucosamine-containing compound metabolic process	1/145	11/6338	0.224915666	0.79538035	0.766664118	EXTL2	1	1
GO:1901186	GO:1901186	positive regulation of ERBB signaling pathway	1/145	11/6338	0.224915666	0.79538035	0.766664118	RTN4	1	1
GO:1902017	GO:1902017	regulation of cilium assembly	1/145	11/6338	0.224915666	0.79538035	0.766664118	VDAC3	1	1
GO:1902230	GO:1902230	negative regulation of intrinsic apoptotic signaling pathway in response to DNA damage	1/145	11/6338	0.224915666	0.79538035	0.766664118	CDKN2D	1	1
GO:0009060	GO:0009060	aerobic respiration	3/145	72/6338	0.227252787	0.79538035	0.766664118	CCNB1/UQCRQ/ACO2	3	1
GO:0015711	GO:0015711	organic anion transport	3/145	72/6338	0.227252787	0.79538035	0.766664118	PSEN1/LEP/SLC25A38	3	1
GO:0045860	GO:0045860	positive regulation of protein kinase activity	3/145	72/6338	0.227252787	0.79538035	0.766664118	NOX4/PSEN1/LEP	3	1
GO:0071695	GO:0071695	anatomical structure maturation	3/145	72/6338	0.227252787	0.79538035	0.766664118	CCNB1/CATSPERZ/CCNB2	3	1
GO:0051347	GO:0051347	positive regulation of transferase activity	4/145	107/6338	0.228931828	0.79538035	0.766664118	PIN1/NOX4/PSEN1/LEP	4	1
GO:0006403	GO:0006403	RNA localization	2/145	40/6338	0.232545056	0.79538035	0.766664118	RAE1/SNUPN	2	1
GO:0048477	GO:0048477	oogenesis	2/145	40/6338	0.232545056	0.79538035	0.766664118	CCNB1/CCNB2	2	1
GO:0051054	GO:0051054	positive regulation of DNA metabolic process	2/145	40/6338	0.232545056	0.79538035	0.766664118	CCT3/NOX4	2	1
GO:0031647	GO:0031647	regulation of protein stability	3/145	73/6338	0.233333634	0.79538035	0.766664118	PIN1/CCT3/RTN4	3	1
GO:0016570	GO:0016570	histone modification	4/145	108/6338	0.233857036	0.79538035	0.766664118	CCNB1/WDR61/RNF20/KDM1A	4	1
GO:0005975	GO:0005975	carbohydrate metabolic process	7/145	220/6338	0.238385703	0.79538035	0.766664118	LDHC/NANS/PPP4R3B/PSEN1/GOT1/SLC37A4/IMPA1	7	1
GO:0018108	GO:0018108	peptidyl-tyrosine phosphorylation	3/145	74/6338	0.239444063	0.79538035	0.766664118	NOX4/PSEN1/LEP	3	1
GO:0006661	GO:0006661	phosphatidylinositol biosynthetic process	2/145	41/6338	0.241058935	0.79538035	0.766664118	IMPA1/PIGK	2	1
GO:0008643	GO:0008643	carbohydrate transport	2/145	41/6338	0.241058935	0.79538035	0.766664118	SLC2A8/LEP	2	1
GO:0001523	GO:0001523	retinoid metabolic process	1/145	12/6338	0.242678781	0.79538035	0.766664118	AKR1B1	1	1
GO:0002115	GO:0002115	store-operated calcium entry	1/145	12/6338	0.242678781	0.79538035	0.766664118	SARAF	1	1
GO:0006110	GO:0006110	regulation of glycolytic process	1/145	12/6338	0.242678781	0.79538035	0.766664118	PSEN1	1	1
GO:0006378	GO:0006378	mRNA polyadenylation	1/145	12/6338	0.242678781	0.79538035	0.766664118	RNF20	1	1
GO:0006613	GO:0006613	cotranslational protein targeting to membrane	1/145	12/6338	0.242678781	0.79538035	0.766664118	TRAM1	1	1
GO:0006614	GO:0006614	SRP-dependent cotranslational protein targeting to membrane	1/145	12/6338	0.242678781	0.79538035	0.766664118	TRAM1	1	1
GO:0006903	GO:0006903	vesicle targeting	1/145	12/6338	0.242678781	0.79538035	0.766664118	PSEN1	1	1
GO:0008038	GO:0008038	neuron recognition	1/145	12/6338	0.242678781	0.79538035	0.766664118	RTN4	1	1
GO:0016101	GO:0016101	diterpenoid metabolic process	1/145	12/6338	0.242678781	0.79538035	0.766664118	AKR1B1	1	1
GO:0016574	GO:0016574	histone ubiquitination	1/145	12/6338	0.242678781	0.79538035	0.766664118	RNF20	1	1
GO:0021695	GO:0021695	cerebellar cortex development	1/145	12/6338	0.242678781	0.79538035	0.766664118	UQCRQ	1	1
GO:0032008	GO:0032008	positive regulation of TOR signaling	1/145	12/6338	0.242678781	0.79538035	0.766664118	LEP	1	1
GO:0032094	GO:0032094	response to food	1/145	12/6338	0.242678781	0.79538035	0.766664118	LEP	1	1
GO:0032735	GO:0032735	positive regulation of interleukin-12 production	1/145	12/6338	0.242678781	0.79538035	0.766664118	LEP	1	1
GO:0032890	GO:0032890	regulation of organic acid transport	1/145	12/6338	0.242678781	0.79538035	0.766664118	PSEN1	1	1
GO:0034103	GO:0034103	regulation of tissue remodeling	1/145	12/6338	0.242678781	0.79538035	0.766664118	LEP	1	1
GO:0042306	GO:0042306	regulation of protein import into nucleus	1/145	12/6338	0.242678781	0.79538035	0.766664118	PSEN1	1	1
GO:0044773	GO:0044773	mitotic DNA damage checkpoint signaling	1/145	12/6338	0.242678781	0.79538035	0.766664118	EME1	1	1
GO:0045599	GO:0045599	negative regulation of fat cell differentiation	1/145	12/6338	0.242678781	0.79538035	0.766664118	C1QL4	1	1
GO:0045814	GO:0045814	negative regulation of gene expression, epigenetic	1/145	12/6338	0.242678781	0.79538035	0.766664118	MPHOSPH8	1	1
GO:0045824	GO:0045824	negative regulation of innate immune response	1/145	12/6338	0.242678781	0.79538035	0.766664118	LYAR	1	1
GO:0046427	GO:0046427	positive regulation of receptor signaling pathway via JAK-STAT	1/145	12/6338	0.242678781	0.79538035	0.766664118	LEP	1	1
GO:0048146	GO:0048146	positive regulation of fibroblast proliferation	1/145	12/6338	0.242678781	0.79538035	0.766664118	CCNB1	1	1
GO:0050732	GO:0050732	negative regulation of peptidyl-tyrosine phosphorylation	1/145	12/6338	0.242678781	0.79538035	0.766664118	PSEN1	1	1
GO:0061098	GO:0061098	positive regulation of protein tyrosine kinase activity	1/145	12/6338	0.242678781	0.79538035	0.766664118	NOX4	1	1
GO:0061951	GO:0061951	establishment of protein localization to plasma membrane	1/145	12/6338	0.242678781	0.79538035	0.766664118	GOPC	1	1
GO:0071715	GO:0071715	icosanoid transport	1/145	12/6338	0.242678781	0.79538035	0.766664118	LEP	1	1
GO:0097028	GO:0097028	dendritic cell differentiation	1/145	12/6338	0.242678781	0.79538035	0.766664118	PSEN1	1	1
GO:1902229	GO:1902229	regulation of intrinsic apoptotic signaling pathway in response to DNA damage	1/145	12/6338	0.242678781	0.79538035	0.766664118	CDKN2D	1	1
GO:1904589	GO:1904589	regulation of protein import	1/145	12/6338	0.242678781	0.79538035	0.766664118	PSEN1	1	1
GO:2000117	GO:2000117	negative regulation of cysteine-type endopeptidase activity	1/145	12/6338	0.242678781	0.79538035	0.766664118	CDKN2D	1	1
GO:0055082	GO:0055082	cellular chemical homeostasis	7/145	222/6338	0.24528797	0.79538035	0.766664118	RTN4/SMDT1/SNAPIN/NOX4/PSEN1/SLC37A4/NCOA4	7	1
GO:0030308	GO:0030308	negative regulation of cell growth	2/145	42/6338	0.249587484	0.79538035	0.766664118	RTN4/CDKN2D	2	1
GO:0048736	GO:0048736	appendage development	2/145	42/6338	0.249587484	0.79538035	0.766664118	PSEN1/TMEM107	2	1
GO:0048771	GO:0048771	tissue remodeling	2/145	42/6338	0.249587484	0.79538035	0.766664118	NOX4/LEP	2	1
GO:0060173	GO:0060173	limb development	2/145	42/6338	0.249587484	0.79538035	0.766664118	PSEN1/TMEM107	2	1
GO:0006310	GO:0006310	DNA recombination	3/145	76/6338	0.251744844	0.79538035	0.766664118	TOP2A/NSMCE4A/EME1	3	1
GO:0018212	GO:0018212	peptidyl-tyrosine modification	3/145	76/6338	0.251744844	0.79538035	0.766664118	NOX4/PSEN1/LEP	3	1
GO:0002520	GO:0002520	immune system development	8/145	263/6338	0.253744966	0.79538035	0.766664118	LYAR/CCNB2/WDR61/PITHD1/PSEN1/LEP/SLC37A4/SLC25A38	8	1
GO:0001666	GO:0001666	response to hypoxia	2/145	43/6338	0.258125614	0.79538035	0.766664118	PIN1/SLC2A8	2	1
GO:0003341	GO:0003341	cilium movement	2/145	43/6338	0.258125614	0.79538035	0.766664118	CATSPERZ/DNAI2	2	1
GO:0006109	GO:0006109	regulation of carbohydrate metabolic process	2/145	43/6338	0.258125614	0.79538035	0.766664118	PPP4R3B/PSEN1	2	1
GO:0022904	GO:0022904	respiratory electron transport chain	2/145	43/6338	0.258125614	0.79538035	0.766664118	CCNB1/UQCRQ	2	1
GO:0043409	GO:0043409	negative regulation of MAPK cascade	2/145	43/6338	0.258125614	0.79538035	0.766664118	PIN1/C1QL4	2	1
GO:0048015	GO:0048015	phosphatidylinositol-mediated signaling	2/145	43/6338	0.258125614	0.79538035	0.766664118	CEP55/LEP	2	1
GO:0050792	GO:0050792	regulation of viral process	2/145	43/6338	0.258125614	0.79538035	0.766664118	MPHOSPH8/TRIM59	2	1
GO:0000469	GO:0000469	cleavage involved in rRNA processing	1/145	13/6338	0.260037551	0.79538035	0.766664118	KRI1	1	1
GO:0006111	GO:0006111	regulation of gluconeogenesis	1/145	13/6338	0.260037551	0.79538035	0.766664118	PPP4R3B	1	1
GO:0006835	GO:0006835	dicarboxylic acid transport	1/145	13/6338	0.260037551	0.79538035	0.766664118	PSEN1	1	1
GO:0007584	GO:0007584	response to nutrient	1/145	13/6338	0.260037551	0.79538035	0.766664118	CDKN2D	1	1
GO:0008347	GO:0008347	glial cell migration	1/145	13/6338	0.260037551	0.79538035	0.766664118	RTN4	1	1
GO:0010676	GO:0010676	positive regulation of cellular carbohydrate metabolic process	1/145	13/6338	0.260037551	0.79538035	0.766664118	PPP4R3B	1	1
GO:0010824	GO:0010824	regulation of centrosome duplication	1/145	13/6338	0.260037551	0.79538035	0.766664118	NAT10	1	1
GO:0043029	GO:0043029	T cell homeostasis	1/145	13/6338	0.260037551	0.79538035	0.766664118	CCNB2	1	1
GO:0043392	GO:0043392	negative regulation of DNA binding	1/145	13/6338	0.260037551	0.79538035	0.766664118	PSEN1	1	1
GO:0043470	GO:0043470	regulation of carbohydrate catabolic process	1/145	13/6338	0.260037551	0.79538035	0.766664118	PSEN1	1	1
GO:0043631	GO:0043631	RNA polyadenylation	1/145	13/6338	0.260037551	0.79538035	0.766664118	RNF20	1	1
GO:0044070	GO:0044070	regulation of anion transport	1/145	13/6338	0.260037551	0.79538035	0.766664118	PSEN1	1	1
GO:0044774	GO:0044774	mitotic DNA integrity checkpoint signaling	1/145	13/6338	0.260037551	0.79538035	0.766664118	EME1	1	1
GO:0045071	GO:0045071	negative regulation of viral genome replication	1/145	13/6338	0.260037551	0.79538035	0.766664118	MPHOSPH8	1	1
GO:0046928	GO:0046928	regulation of neurotransmitter secretion	1/145	13/6338	0.260037551	0.79538035	0.766664118	SNAPIN	1	1
GO:0048240	GO:0048240	sperm capacitation	1/145	13/6338	0.260037551	0.79538035	0.766664118	CATSPERZ	1	1
GO:0060317	GO:0060317	cardiac epithelial to mesenchymal transition	1/145	13/6338	0.260037551	0.79538035	0.766664118	RTN4	1	1
GO:0062208	GO:0062208	positive regulation of pattern recognition receptor signaling pathway	1/145	13/6338	0.260037551	0.79538035	0.766664118	RTN4	1	1
GO:0098930	GO:0098930	axonal transport	1/145	13/6338	0.260037551	0.79538035	0.766664118	SNAPIN	1	1
GO:0099172	GO:0099172	presynapse organization	1/145	13/6338	0.260037551	0.79538035	0.766664118	SNAPIN	1	1
GO:0099518	GO:0099518	vesicle cytoskeletal trafficking	1/145	13/6338	0.260037551	0.79538035	0.766664118	SNAPIN	1	1
GO:0106027	GO:0106027	neuron projection organization	1/145	13/6338	0.260037551	0.79538035	0.766664118	PSEN1	1	1
GO:1902807	GO:1902807	negative regulation of cell cycle G1/S phase transition	1/145	13/6338	0.260037551	0.79538035	0.766664118	CDKN2D	1	1
GO:2000059	GO:2000059	negative regulation of ubiquitin-dependent protein catabolic process	1/145	13/6338	0.260037551	0.79538035	0.766664118	PSEN1	1	1
GO:0008654	GO:0008654	phospholipid biosynthetic process	3/145	78/6338	0.264137799	0.79538035	0.766664118	CDS1/IMPA1/PIGK	3	1
GO:0070372	GO:0070372	regulation of ERK1 and ERK2 cascade	3/145	78/6338	0.264137799	0.79538035	0.766664118	PIN1/NOX4/C1QL4	3	1
GO:1901617	GO:1901617	organic hydroxy compound biosynthetic process	3/145	78/6338	0.264137799	0.79538035	0.766664118	FDFT1/GOT1/IMPA1	3	1
GO:0021953	GO:0021953	central nervous system neuron differentiation	2/145	44/6338	0.266668459	0.79538035	0.766664118	UQCRQ/PSEN1	2	1
GO:0036293	GO:0036293	response to decreased oxygen levels	2/145	44/6338	0.266668459	0.79538035	0.766664118	PIN1/SLC2A8	2	1
GO:0048017	GO:0048017	inositol lipid-mediated signaling	2/145	44/6338	0.266668459	0.79538035	0.766664118	CEP55/LEP	2	1
GO:0007010	GO:0007010	cytoskeleton organization	11/145	387/6338	0.270827173	0.79538035	0.766664118	CCNB1/CCNB2/RAE1/VCP/PFDN2/SMC3/KNSTRN/ACTR3/NAT10/DNAI2/NUF2	11	1
GO:0045333	GO:0045333	cellular respiration	3/145	80/6338	0.276606145	0.79538035	0.766664118	CCNB1/UQCRQ/ACO2	3	1
GO:0000154	GO:0000154	rRNA modification	1/145	14/6338	0.277001117	0.79538035	0.766664118	NAT10	1	1
GO:0002183	GO:0002183	cytoplasmic translational initiation	1/145	14/6338	0.277001117	0.79538035	0.766664118	EIF2S2	1	1
GO:0006099	GO:0006099	tricarboxylic acid cycle	1/145	14/6338	0.277001117	0.79538035	0.766664118	ACO2	1	1
GO:0008088	GO:0008088	axo-dendritic transport	1/145	14/6338	0.277001117	0.79538035	0.766664118	SNAPIN	1	1
GO:0032615	GO:0032615	interleukin-12 production	1/145	14/6338	0.277001117	0.79538035	0.766664118	LEP	1	1
GO:0032655	GO:0032655	regulation of interleukin-12 production	1/145	14/6338	0.277001117	0.79538035	0.766664118	LEP	1	1
GO:0045638	GO:0045638	negative regulation of myeloid cell differentiation	1/145	14/6338	0.277001117	0.79538035	0.766664118	WDR61	1	1
GO:0046605	GO:0046605	regulation of centrosome cycle	1/145	14/6338	0.277001117	0.79538035	0.766664118	NAT10	1	1
GO:1901264	GO:1901264	carbohydrate derivative transport	1/145	14/6338	0.277001117	0.79538035	0.766664118	SLC37A4	1	1
GO:1903051	GO:1903051	negative regulation of proteolysis involved in cellular protein catabolic process	1/145	14/6338	0.277001117	0.79538035	0.766664118	PSEN1	1	1
GO:1904894	GO:1904894	positive regulation of receptor signaling pathway via STAT	1/145	14/6338	0.277001117	0.79538035	0.766664118	LEP	1	1
GO:0070925	GO:0070925	organelle assembly	7/145	231/6338	0.277089991	0.79538035	0.766664118	CCNB2/VDAC3/PSEN1/SMC3/TMEM107/DNAI2/TMEM17	7	1
GO:0010638	GO:0010638	positive regulation of organelle organization	4/145	117/6338	0.279215885	0.79538035	0.766664118	CCT3/MPHOSPH8/PFDN2/ACTR3	4	1
GO:0031401	GO:0031401	positive regulation of protein modification process	7/145	232/6338	0.280690868	0.79538035	0.766664118	CCNB1/WDR61/PIN1/NOX4/RNF20/PSEN1/LEP	7	1
GO:0006836	GO:0006836	neurotransmitter transport	2/145	46/6338	0.283749893	0.79538035	0.766664118	SNAPIN/PSEN1	2	1
GO:0015931	GO:0015931	nucleobase-containing compound transport	2/145	46/6338	0.283749893	0.79538035	0.766664118	RAE1/SNUPN	2	1
GO:0022900	GO:0022900	electron transport chain	2/145	46/6338	0.283749893	0.79538035	0.766664118	CCNB1/UQCRQ	2	1
GO:0046165	GO:0046165	alcohol biosynthetic process	2/145	46/6338	0.283749893	0.79538035	0.766664118	GOT1/IMPA1	2	1
GO:0030097	GO:0030097	hemopoiesis	7/145	234/6338	0.287928404	0.79538035	0.766664118	LYAR/WDR61/PITHD1/PSEN1/LEP/SLC37A4/SLC25A38	7	1
GO:0007568	GO:0007568	aging	2/145	47/6338	0.292279795	0.79538035	0.766664118	NOX4/PSEN1	2	1
GO:0031503	GO:0031503	protein-containing complex localization	2/145	47/6338	0.292279795	0.79538035	0.766664118	RAE1/SNAPIN	2	1
GO:0034249	GO:0034249	negative regulation of cellular amide metabolic process	2/145	47/6338	0.292279795	0.79538035	0.766664118	PIN1/RTN4	2	1
GO:0000460	GO:0000460	maturation of 5.8S rRNA	1/145	15/6338	0.293578416	0.79538035	0.766664118	KRI1	1	1
GO:0006406	GO:0006406	mRNA export from nucleus	1/145	15/6338	0.293578416	0.79538035	0.766664118	RAE1	1	1
GO:0006493	GO:0006493	protein O-linked glycosylation	1/145	15/6338	0.293578416	0.79538035	0.766664118	POMT1	1	1
GO:0006721	GO:0006721	terpenoid metabolic process	1/145	15/6338	0.293578416	0.79538035	0.766664118	AKR1B1	1	1
GO:0006801	GO:0006801	superoxide metabolic process	1/145	15/6338	0.293578416	0.79538035	0.766664118	NOX4	1	1
GO:0007094	GO:0007094	mitotic spindle assembly checkpoint signaling	1/145	15/6338	0.293578416	0.79538035	0.766664118	CCNB1	1	1
GO:0009225	GO:0009225	nucleotide-sugar metabolic process	1/145	15/6338	0.293578416	0.79538035	0.766664118	EXTL2	1	1
GO:0021872	GO:0021872	forebrain generation of neurons	1/145	15/6338	0.293578416	0.79538035	0.766664118	UQCRQ	1	1
GO:0031577	GO:0031577	spindle checkpoint signaling	1/145	15/6338	0.293578416	0.79538035	0.766664118	CCNB1	1	1
GO:0048821	GO:0048821	erythrocyte development	1/145	15/6338	0.293578416	0.79538035	0.766664118	LYAR	1	1
GO:0050892	GO:0050892	intestinal absorption	1/145	15/6338	0.293578416	0.79538035	0.766664118	LEP	1	1
GO:0051384	GO:0051384	response to glucocorticoid	1/145	15/6338	0.293578416	0.79538035	0.766664118	GOT1	1	1
GO:0060711	GO:0060711	labyrinthine layer development	1/145	15/6338	0.293578416	0.79538035	0.766664118	SPINT2	1	1
GO:0070936	GO:0070936	protein K48-linked ubiquitination	1/145	15/6338	0.293578416	0.79538035	0.766664118	UBE2T	1	1
GO:0071173	GO:0071173	spindle assembly checkpoint signaling	1/145	15/6338	0.293578416	0.79538035	0.766664118	CCNB1	1	1
GO:0071174	GO:0071174	mitotic spindle checkpoint signaling	1/145	15/6338	0.293578416	0.79538035	0.766664118	CCNB1	1	1
GO:0071427	GO:0071427	mRNA-containing ribonucleoprotein complex export from nucleus	1/145	15/6338	0.293578416	0.79538035	0.766664118	RAE1	1	1
GO:1900182	GO:1900182	positive regulation of protein localization to nucleus	1/145	15/6338	0.293578416	0.79538035	0.766664118	PSEN1	1	1
GO:1901976	GO:1901976	regulation of cell cycle checkpoint	1/145	15/6338	0.293578416	0.79538035	0.766664118	CCNB1	1	1
GO:0060627	GO:0060627	regulation of vesicle-mediated transport	4/145	120/6338	0.294658111	0.79538035	0.766664118	LYAR/GOPC/SNAPIN/RAB8B	4	1
GO:0001505	GO:0001505	regulation of neurotransmitter levels	2/145	48/6338	0.300797023	0.79538035	0.766664118	SNAPIN/PSEN1	2	1
GO:0060828	GO:0060828	regulation of canonical Wnt signaling pathway	2/145	48/6338	0.300797023	0.79538035	0.766664118	PIN1/PSEN1	2	1
GO:0070482	GO:0070482	response to oxygen levels	2/145	48/6338	0.300797023	0.79538035	0.766664118	PIN1/SLC2A8	2	1
GO:0030900	GO:0030900	forebrain development	3/145	84/6338	0.301704719	0.79538035	0.766664118	RTN4/UQCRQ/PSEN1	3	1
GO:0070371	GO:0070371	ERK1 and ERK2 cascade	3/145	84/6338	0.301704719	0.79538035	0.766664118	PIN1/NOX4/C1QL4	3	1
GO:0043408	GO:0043408	regulation of MAPK cascade	5/145	160/6338	0.303472737	0.79538035	0.766664118	PIN1/NOX4/C1QL4/PSEN1/LEP	5	1
GO:0120031	GO:0120031	plasma membrane bounded cell projection assembly	4/145	122/6338	0.305016286	0.79538035	0.766664118	VDAC3/TMEM107/DNAI2/TMEM17	4	1
GO:0033674	GO:0033674	positive regulation of kinase activity	3/145	85/6338	0.308001847	0.79538035	0.766664118	NOX4/PSEN1/LEP	3	1
GO:1901987	GO:1901987	regulation of cell cycle phase transition	3/145	85/6338	0.308001847	0.79538035	0.766664118	CCNB1/CDKN2D/EME1	3	1
GO:0045861	GO:0045861	negative regulation of proteolysis	2/145	49/6338	0.309297713	0.79538035	0.766664118	PSEN1/CDKN2D	2	1
GO:0000245	GO:0000245	spliceosomal complex assembly	1/145	16/6338	0.309778183	0.79538035	0.766664118	SNRPC	1	1
GO:0001910	GO:0001910	regulation of leukocyte mediated cytotoxicity	1/145	16/6338	0.309778183	0.79538035	0.766664118	LEP	1	1
GO:0006509	GO:0006509	membrane protein ectodomain proteolysis	1/145	16/6338	0.309778183	0.79538035	0.766664118	PSEN1	1	1
GO:0006890	GO:0006890	retrograde vesicle-mediated transport, Golgi to endoplasmic reticulum	1/145	16/6338	0.309778183	0.79538035	0.766664118	COPZ1	1	1
GO:0009156	GO:0009156	ribonucleoside monophosphate biosynthetic process	1/145	16/6338	0.309778183	0.79538035	0.766664118	PRPS1L1	1	1
GO:0032418	GO:0032418	lysosome localization	1/145	16/6338	0.309778183	0.79538035	0.766664118	SNAPIN	1	1
GO:0032526	GO:0032526	response to retinoic acid	1/145	16/6338	0.309778183	0.79538035	0.766664118	CDKN2D	1	1
GO:0033046	GO:0033046	negative regulation of sister chromatid segregation	1/145	16/6338	0.309778183	0.79538035	0.766664118	CCNB1	1	1
GO:0033047	GO:0033047	regulation of mitotic sister chromatid segregation	1/145	16/6338	0.309778183	0.79538035	0.766664118	CCNB1	1	1
GO:0033048	GO:0033048	negative regulation of mitotic sister chromatid segregation	1/145	16/6338	0.309778183	0.79538035	0.766664118	CCNB1	1	1
GO:0042181	GO:0042181	ketone biosynthetic process	1/145	16/6338	0.309778183	0.79538035	0.766664118	COQ9	1	1
GO:0045047	GO:0045047	protein targeting to ER	1/145	16/6338	0.309778183	0.79538035	0.766664118	TRAM1	1	1
GO:0045841	GO:0045841	negative regulation of mitotic metaphase/anaphase transition	1/145	16/6338	0.309778183	0.79538035	0.766664118	CCNB1	1	1
GO:0046626	GO:0046626	regulation of insulin receptor signaling pathway	1/145	16/6338	0.309778183	0.79538035	0.766664118	LEP	1	1
GO:0050873	GO:0050873	brown fat cell differentiation	1/145	16/6338	0.309778183	0.79538035	0.766664118	LEP	1	1
GO:0051588	GO:0051588	regulation of neurotransmitter transport	1/145	16/6338	0.309778183	0.79538035	0.766664118	SNAPIN	1	1
GO:0060996	GO:0060996	dendritic spine development	1/145	16/6338	0.309778183	0.79538035	0.766664118	PSEN1	1	1
GO:0072599	GO:0072599	establishment of protein localization to endoplasmic reticulum	1/145	16/6338	0.309778183	0.79538035	0.766664118	TRAM1	1	1
GO:0072665	GO:0072665	protein localization to vacuole	1/145	16/6338	0.309778183	0.79538035	0.766664118	RTN4	1	1
GO:1900076	GO:1900076	regulation of cellular response to insulin stimulus	1/145	16/6338	0.309778183	0.79538035	0.766664118	LEP	1	1
GO:1901992	GO:1901992	positive regulation of mitotic cell cycle phase transition	1/145	16/6338	0.309778183	0.79538035	0.766664118	CCNB1	1	1
GO:2000816	GO:2000816	negative regulation of mitotic sister chromatid separation	1/145	16/6338	0.309778183	0.79538035	0.766664118	CCNB1	1	1
GO:0007507	GO:0007507	heart development	4/145	123/6338	0.310211115	0.79538035	0.766664118	RTN4/NOX4/CACYBP/PSEN1	4	1
GO:0023061	GO:0023061	signal release	4/145	123/6338	0.310211115	0.79538035	0.766664118	FAM3D/SNAPIN/PSEN1/LEP	4	1
GO:0060284	GO:0060284	regulation of cell development	4/145	124/6338	0.315415013	0.79538035	0.766664118	CCNB1/CCNB2/RTN4/PSEN1	4	1
GO:0032270	GO:0032270	positive regulation of cellular protein metabolic process	9/145	322/6338	0.316393446	0.79538035	0.766664118	CCNB1/SUMO2/WDR61/PIN1/NOX4/RNF20/PSEN1/LEP/NAT10	9	1
GO:0120036	GO:0120036	plasma membrane bounded cell projection organization	9/145	322/6338	0.316393446	0.79538035	0.766664118	VDAC3/RTN4/SNAPIN/BSG/PSEN1/TMEM107/PRKCSH/DNAI2/TMEM17	9	1
GO:0000075	GO:0000075	cell cycle checkpoint signaling	2/145	50/6338	0.317778185	0.79538035	0.766664118	CCNB1/EME1	2	1
GO:0045088	GO:0045088	regulation of innate immune response	2/145	50/6338	0.317778185	0.79538035	0.766664118	LYAR/LEP	2	1
GO:0045637	GO:0045637	regulation of myeloid cell differentiation	2/145	50/6338	0.317778185	0.79538035	0.766664118	WDR61/PITHD1	2	1
GO:0030031	GO:0030031	cell projection assembly	4/145	125/6338	0.320626926	0.79538035	0.766664118	VDAC3/TMEM107/DNAI2/TMEM17	4	1
GO:0006368	GO:0006368	transcription elongation from RNA polymerase II promoter	1/145	17/6338	0.325608959	0.79538035	0.766664118	WDR61	1	1
GO:0006900	GO:0006900	vesicle budding from membrane	1/145	17/6338	0.325608959	0.79538035	0.766664118	SEC24C	1	1
GO:0030641	GO:0030641	regulation of cellular pH	1/145	17/6338	0.325608959	0.79538035	0.766664118	SNAPIN	1	1
GO:0030901	GO:0030901	midbrain development	1/145	17/6338	0.325608959	0.79538035	0.766664118	UQCRQ	1	1
GO:0032091	GO:0032091	negative regulation of protein binding	1/145	17/6338	0.325608959	0.79538035	0.766664118	PIN1	1	1
GO:0032757	GO:0032757	positive regulation of interleukin-8 production	1/145	17/6338	0.325608959	0.79538035	0.766664118	LEP	1	1
GO:0042058	GO:0042058	regulation of epidermal growth factor receptor signaling pathway	1/145	17/6338	0.325608959	0.79538035	0.766664118	PSEN1	1	1
GO:0043124	GO:0043124	negative regulation of I-kappaB kinase/NF-kappaB signaling	1/145	17/6338	0.325608959	0.79538035	0.766664118	TRIM59	1	1
GO:0045143	GO:0045143	homologous chromosome segregation	1/145	17/6338	0.325608959	0.79538035	0.766664118	SGO2	1	1
GO:0045185	GO:0045185	maintenance of protein location	1/145	17/6338	0.325608959	0.79538035	0.766664118	GOPC	1	1
GO:0045453	GO:0045453	bone resorption	1/145	17/6338	0.325608959	0.79538035	0.766664118	NOX4	1	1
GO:0046164	GO:0046164	alcohol catabolic process	1/145	17/6338	0.325608959	0.79538035	0.766664118	IMPA1	1	1
GO:0046822	GO:0046822	regulation of nucleocytoplasmic transport	1/145	17/6338	0.325608959	0.79538035	0.766664118	PSEN1	1	1
GO:0048278	GO:0048278	vesicle docking	1/145	17/6338	0.325608959	0.79538035	0.766664118	RAB8B	1	1
GO:0050766	GO:0050766	positive regulation of phagocytosis	1/145	17/6338	0.325608959	0.79538035	0.766664118	LYAR	1	1
GO:0051453	GO:0051453	regulation of intracellular pH	1/145	17/6338	0.325608959	0.79538035	0.766664118	SNAPIN	1	1
GO:0051952	GO:0051952	regulation of amine transport	1/145	17/6338	0.325608959	0.79538035	0.766664118	PSEN1	1	1
GO:0051985	GO:0051985	negative regulation of chromosome segregation	1/145	17/6338	0.325608959	0.79538035	0.766664118	CCNB1	1	1
GO:0060968	GO:0060968	regulation of gene silencing	1/145	17/6338	0.325608959	0.79538035	0.766664118	MPHOSPH8	1	1
GO:0061077	GO:0061077	chaperone-mediated protein folding	1/145	17/6338	0.325608959	0.79538035	0.766664118	DNAJB2	1	1
GO:0090502	GO:0090502	RNA phosphodiester bond hydrolysis, endonucleolytic	1/145	17/6338	0.325608959	0.79538035	0.766664118	KRI1	1	1
GO:1902100	GO:1902100	negative regulation of metaphase/anaphase transition of cell cycle	1/145	17/6338	0.325608959	0.79538035	0.766664118	CCNB1	1	1
GO:1903363	GO:1903363	negative regulation of cellular protein catabolic process	1/145	17/6338	0.325608959	0.79538035	0.766664118	PSEN1	1	1
GO:1904888	GO:1904888	cranial skeletal system development	1/145	17/6338	0.325608959	0.79538035	0.766664118	TMEM107	1	1
GO:1905819	GO:1905819	negative regulation of chromosome separation	1/145	17/6338	0.325608959	0.79538035	0.766664118	CCNB1	1	1
GO:0010256	GO:0010256	endomembrane system organization	4/145	126/6338	0.325845811	0.79538035	0.766664118	RTN4/SNAPIN/USO1/REEP4	4	1
GO:1902532	GO:1902532	negative regulation of intracellular signal transduction	4/145	126/6338	0.325845811	0.79538035	0.766664118	PIN1/C1QL4/CDKN2D/TRIM59	4	1
GO:0007292	GO:0007292	female gamete generation	2/145	51/6338	0.32623493	0.79538035	0.766664118	CCNB1/CCNB2	2	1
GO:0008033	GO:0008033	tRNA processing	2/145	51/6338	0.32623493	0.79538035	0.766664118	RTCB/NAT10	2	1
GO:0017157	GO:0017157	regulation of exocytosis	2/145	51/6338	0.32623493	0.79538035	0.766664118	SNAPIN/RAB8B	2	1
GO:0098656	GO:0098656	anion transmembrane transport	2/145	51/6338	0.32623493	0.79538035	0.766664118	PSEN1/SLC25A38	2	1
GO:0006816	GO:0006816	calcium ion transport	3/145	88/6338	0.326917869	0.79538035	0.766664118	SMDT1/SARAF/PSEN1	3	1
GO:0046486	GO:0046486	glycerolipid metabolic process	4/145	128/6338	0.336300391	0.79538035	0.766664118	CDS1/SLC37A4/IMPA1/PIGK	4	1
GO:0000281	GO:0000281	mitotic cytokinesis	1/145	18/6338	0.34107909	0.79538035	0.766664118	CEP55	1	1
GO:0001947	GO:0001947	heart looping	1/145	18/6338	0.34107909	0.79538035	0.766664118	PSEN1	1	1
GO:0006506	GO:0006506	GPI anchor biosynthetic process	1/145	18/6338	0.34107909	0.79538035	0.766664118	PIGK	1	1
GO:0009124	GO:0009124	nucleoside monophosphate biosynthetic process	1/145	18/6338	0.34107909	0.79538035	0.766664118	PRPS1L1	1	1
GO:0014068	GO:0014068	positive regulation of phosphatidylinositol 3-kinase signaling	1/145	18/6338	0.34107909	0.79538035	0.766664118	LEP	1	1
GO:0021954	GO:0021954	central nervous system neuron development	1/145	18/6338	0.34107909	0.79538035	0.766664118	UQCRQ	1	1
GO:0030516	GO:0030516	regulation of axon extension	1/145	18/6338	0.34107909	0.79538035	0.766664118	RTN4	1	1
GO:0031960	GO:0031960	response to corticosteroid	1/145	18/6338	0.34107909	0.79538035	0.766664118	GOT1	1	1
GO:0034314	GO:0034314	Arp2/3 complex-mediated actin nucleation	1/145	18/6338	0.34107909	0.79538035	0.766664118	ACTR3	1	1
GO:0043903	GO:0043903	regulation of biological process involved in symbiotic interaction	1/145	18/6338	0.34107909	0.79538035	0.766664118	TRIM59	1	1
GO:0045839	GO:0045839	negative regulation of mitotic nuclear division	1/145	18/6338	0.34107909	0.79538035	0.766664118	CCNB1	1	1
GO:0046324	GO:0046324	regulation of glucose import	1/145	18/6338	0.34107909	0.79538035	0.766664118	LEP	1	1
GO:0046456	GO:0046456	icosanoid biosynthetic process	1/145	18/6338	0.34107909	0.79538035	0.766664118	ALOX5AP	1	1
GO:0046718	GO:0046718	viral entry into host cell	1/145	18/6338	0.34107909	0.79538035	0.766664118	TRIM59	1	1
GO:0048640	GO:0048640	negative regulation of developmental growth	1/145	18/6338	0.34107909	0.79538035	0.766664118	RTN4	1	1
GO:0070192	GO:0070192	chromosome organization involved in meiotic cell cycle	1/145	18/6338	0.34107909	0.79538035	0.766664118	SGO2	1	1
GO:0072384	GO:0072384	organelle transport along microtubule	1/145	18/6338	0.34107909	0.79538035	0.766664118	SNAPIN	1	1
GO:0090307	GO:0090307	mitotic spindle assembly	1/145	18/6338	0.34107909	0.79538035	0.766664118	SMC3	1	1
GO:0007286	GO:0007286	spermatid development	2/145	53/6338	0.343064056	0.79538035	0.766664118	CATSPERZ/PITHD1	2	1
GO:0048515	GO:0048515	spermatid differentiation	2/145	53/6338	0.343064056	0.79538035	0.766664118	CATSPERZ/PITHD1	2	1
GO:1901700	GO:1901700	response to oxygen-containing compound	9/145	332/6338	0.348863258	0.79538035	0.766664118	VCP/NOX4/SLC2A8/PSEN1/CDKN2D/LEP/GOT1/H2AFZ/RAB8B	9	1
GO:0009725	GO:0009725	response to hormone	5/145	170/6338	0.348902193	0.79538035	0.766664118	WBP2/SLC2A8/LEP/GOT1/RAB8B	5	1
GO:0061024	GO:0061024	membrane organization	5/145	170/6338	0.348902193	0.79538035	0.766664118	RTN4/SNAPIN/SEC24C/USO1/RAB8B	5	1
GO:0019725	GO:0019725	cellular homeostasis	7/145	251/6338	0.350957442	0.79538035	0.766664118	RTN4/SMDT1/SNAPIN/NOX4/PSEN1/SLC37A4/NCOA4	7	1
GO:0045926	GO:0045926	negative regulation of growth	2/145	54/6338	0.351430242	0.79538035	0.766664118	RTN4/CDKN2D	2	1
GO:2001234	GO:2001234	negative regulation of apoptotic signaling pathway	2/145	54/6338	0.351430242	0.79538035	0.766664118	PSEN1/CDKN2D	2	1
GO:0007018	GO:0007018	microtubule-based movement	3/145	92/6338	0.352132535	0.79538035	0.766664118	CATSPERZ/SNAPIN/DNAI2	3	1
GO:0002832	GO:0002832	negative regulation of response to biotic stimulus	1/145	19/6338	0.356196738	0.79538035	0.766664118	LYAR	1	1
GO:0003143	GO:0003143	embryonic heart tube morphogenesis	1/145	19/6338	0.356196738	0.79538035	0.766664118	PSEN1	1	1
GO:0006140	GO:0006140	regulation of nucleotide metabolic process	1/145	19/6338	0.356196738	0.79538035	0.766664118	PSEN1	1	1
GO:0006405	GO:0006405	RNA export from nucleus	1/145	19/6338	0.356196738	0.79538035	0.766664118	RAE1	1	1
GO:0006505	GO:0006505	GPI anchor metabolic process	1/145	19/6338	0.356196738	0.79538035	0.766664118	PIGK	1	1
GO:0006885	GO:0006885	regulation of pH	1/145	19/6338	0.356196738	0.79538035	0.766664118	SNAPIN	1	1
GO:0007091	GO:0007091	metaphase/anaphase transition of mitotic cell cycle	1/145	19/6338	0.356196738	0.79538035	0.766664118	CCNB1	1	1
GO:0010965	GO:0010965	regulation of mitotic sister chromatid separation	1/145	19/6338	0.356196738	0.79538035	0.766664118	CCNB1	1	1
GO:0015837	GO:0015837	amine transport	1/145	19/6338	0.356196738	0.79538035	0.766664118	PSEN1	1	1
GO:0016126	GO:0016126	sterol biosynthetic process	1/145	19/6338	0.356196738	0.79538035	0.766664118	FDFT1	1	1
GO:0021766	GO:0021766	hippocampus development	1/145	19/6338	0.356196738	0.79538035	0.766664118	UQCRQ	1	1
GO:0030071	GO:0030071	regulation of mitotic metaphase/anaphase transition	1/145	19/6338	0.356196738	0.79538035	0.766664118	CCNB1	1	1
GO:0035050	GO:0035050	embryonic heart tube development	1/145	19/6338	0.356196738	0.79538035	0.766664118	PSEN1	1	1
GO:0042733	GO:0042733	embryonic digit morphogenesis	1/145	19/6338	0.356196738	0.79538035	0.766664118	TMEM107	1	1
GO:0043647	GO:0043647	inositol phosphate metabolic process	1/145	19/6338	0.356196738	0.79538035	0.766664118	IMPA1	1	1
GO:0044409	GO:0044409	entry into host	1/145	19/6338	0.356196738	0.79538035	0.766664118	TRIM59	1	1
GO:0046854	GO:0046854	phosphatidylinositol phosphate biosynthetic process	1/145	19/6338	0.356196738	0.79538035	0.766664118	IMPA1	1	1
GO:0050818	GO:0050818	regulation of coagulation	1/145	19/6338	0.356196738	0.79538035	0.766664118	PSEN1	1	1
GO:0051865	GO:0051865	protein autoubiquitination	1/145	19/6338	0.356196738	0.79538035	0.766664118	UBE2T	1	1
GO:0061371	GO:0061371	determination of heart left/right asymmetry	1/145	19/6338	0.356196738	0.79538035	0.766664118	PSEN1	1	1
GO:0070534	GO:0070534	protein K63-linked ubiquitination	1/145	19/6338	0.356196738	0.79538035	0.766664118	UBE2T	1	1
GO:0097194	GO:0097194	execution phase of apoptosis	1/145	19/6338	0.356196738	0.79538035	0.766664118	TOP2A	1	1
GO:1900542	GO:1900542	regulation of purine nucleotide metabolic process	1/145	19/6338	0.356196738	0.79538035	0.766664118	PSEN1	1	1
GO:1901989	GO:1901989	positive regulation of cell cycle phase transition	1/145	19/6338	0.356196738	0.79538035	0.766664118	CCNB1	1	1
GO:1903312	GO:1903312	negative regulation of mRNA metabolic process	1/145	19/6338	0.356196738	0.79538035	0.766664118	RNF20	1	1
GO:1903828	GO:1903828	negative regulation of cellular protein localization	1/145	19/6338	0.356196738	0.79538035	0.766664118	GOPC	1	1
GO:2000677	GO:2000677	regulation of transcription regulatory region DNA binding	1/145	19/6338	0.356196738	0.79538035	0.766664118	PSEN1	1	1
GO:0045055	GO:0045055	regulated exocytosis	2/145	55/6338	0.359760307	0.79538035	0.766664118	SNAPIN/PSEN1	2	1
GO:0090150	GO:0090150	establishment of protein localization to membrane	2/145	55/6338	0.359760307	0.79538035	0.766664118	GOPC/TRAM1	2	1
GO:0051093	GO:0051093	negative regulation of developmental process	6/145	213/6338	0.361023419	0.79538035	0.766664118	CCNB1/CCNB2/WDR61/RTN4/C1QL4/PSEN1	6	1
GO:0090407	GO:0090407	organophosphate biosynthetic process	5/145	173/6338	0.362637798	0.79538035	0.766664118	PRPS1L1/CDS1/PRPSAP1/IMPA1/PIGK	5	1
GO:0006650	GO:0006650	glycerophospholipid metabolic process	3/145	94/6338	0.364707778	0.79538035	0.766664118	CDS1/IMPA1/PIGK	3	1
GO:0030030	GO:0030030	cell projection organization	9/145	337/6338	0.365296448	0.79538035	0.766664118	VDAC3/RTN4/SNAPIN/BSG/PSEN1/TMEM107/PRKCSH/DNAI2/TMEM17	9	1
GO:0000165	GO:0000165	MAPK cascade	5/145	174/6338	0.367221067	0.79538035	0.766664118	PIN1/NOX4/C1QL4/PSEN1/LEP	5	1
GO:0006119	GO:0006119	oxidative phosphorylation	2/145	56/6338	0.36805153	0.79538035	0.766664118	CCNB1/UQCRQ	2	1
GO:0019058	GO:0019058	viral life cycle	2/145	56/6338	0.36805153	0.79538035	0.766664118	MPHOSPH8/TRIM59	2	1
GO:0045930	GO:0045930	negative regulation of mitotic cell cycle	2/145	56/6338	0.36805153	0.79538035	0.766664118	CCNB1/EME1	2	1
GO:0032940	GO:0032940	secretion by cell	6/145	215/6338	0.369272432	0.79538035	0.766664118	FAM3D/SNAPIN/PSEN1/LEP/EXOC2/RAB8B	6	1
GO:0002260	GO:0002260	lymphocyte homeostasis	1/145	20/6338	0.370969878	0.79538035	0.766664118	CCNB2	1	1
GO:0002792	GO:0002792	negative regulation of peptide secretion	1/145	20/6338	0.370969878	0.79538035	0.766664118	FAM3D	1	1
GO:0006040	GO:0006040	amino sugar metabolic process	1/145	20/6338	0.370969878	0.79538035	0.766664118	EXTL2	1	1
GO:0006289	GO:0006289	nucleotide-excision repair	1/145	20/6338	0.370969878	0.79538035	0.766664118	GTF2H1	1	1
GO:0006354	GO:0006354	DNA-templated transcription, elongation	1/145	20/6338	0.370969878	0.79538035	0.766664118	WDR61	1	1
GO:0007613	GO:0007613	memory	1/145	20/6338	0.370969878	0.79538035	0.766664118	PSEN1	1	1
GO:0009408	GO:0009408	response to heat	1/145	20/6338	0.370969878	0.79538035	0.766664118	VCP	1	1
GO:0010507	GO:0010507	negative regulation of autophagy	1/145	20/6338	0.370969878	0.79538035	0.766664118	LEP	1	1
GO:0034767	GO:0034767	positive regulation of ion transmembrane transport	1/145	20/6338	0.370969878	0.79538035	0.766664118	PSEN1	1	1
GO:0034968	GO:0034968	histone lysine methylation	1/145	20/6338	0.370969878	0.79538035	0.766664118	WDR61	1	1
GO:0035082	GO:0035082	axoneme assembly	1/145	20/6338	0.370969878	0.79538035	0.766664118	DNAI2	1	1
GO:0044784	GO:0044784	metaphase/anaphase transition of cell cycle	1/145	20/6338	0.370969878	0.79538035	0.766664118	CCNB1	1	1
GO:0051306	GO:0051306	mitotic sister chromatid separation	1/145	20/6338	0.370969878	0.79538035	0.766664118	CCNB1	1	1
GO:0065002	GO:0065002	intracellular protein transmembrane transport	1/145	20/6338	0.370969878	0.79538035	0.766664118	TRAM1	1	1
GO:0071806	GO:0071806	protein transmembrane transport	1/145	20/6338	0.370969878	0.79538035	0.766664118	TRAM1	1	1
GO:0090278	GO:0090278	negative regulation of peptide hormone secretion	1/145	20/6338	0.370969878	0.79538035	0.766664118	FAM3D	1	1
GO:1902099	GO:1902099	regulation of metaphase/anaphase transition of cell cycle	1/145	20/6338	0.370969878	0.79538035	0.766664118	CCNB1	1	1
GO:1905818	GO:1905818	regulation of chromosome separation	1/145	20/6338	0.370969878	0.79538035	0.766664118	CCNB1	1	1
GO:0009719	GO:0009719	response to endogenous stimulus	9/145	339/6338	0.371896877	0.79538035	0.766664118	PIN1/WBP2/SLC2A8/PSEN1/TMEM107/LEP/GOT1/RAB8B/EME1	9	1
GO:0050790	GO:0050790	regulation of catalytic activity	11/145	423/6338	0.37461358	0.79538035	0.766664118	CCNB1/CCNB2/CCNA1/PIN1/NOX4/PSEN1/CDKN2D/LEP/AGAP3/SLC37A4/AHSA1	11	1
GO:0000209	GO:0000209	protein polyubiquitination	2/145	57/6338	0.376301334	0.79538035	0.766664118	RNF20/UBE2T	2	1
GO:0007033	GO:0007033	vacuole organization	2/145	57/6338	0.376301334	0.79538035	0.766664118	SNAPIN/PSEN1	2	1
GO:0007219	GO:0007219	Notch signaling pathway	2/145	57/6338	0.376301334	0.79538035	0.766664118	PSEN1/GOT1	2	1
GO:0046488	GO:0046488	phosphatidylinositol metabolic process	2/145	57/6338	0.376301334	0.79538035	0.766664118	IMPA1/PIGK	2	1
GO:0007409	GO:0007409	axonogenesis	3/145	96/6338	0.377245429	0.79538035	0.766664118	RTN4/BSG/PSEN1	3	1
GO:1902531	GO:1902531	regulation of intracellular signal transduction	10/145	384/6338	0.38292267	0.79538035	0.766664118	CCNB1/CEP55/PIN1/RTN4/NOX4/C1QL4/PSEN1/CDKN2D/LEP/TRIM59	10	1
GO:0019752	GO:0019752	carboxylic acid metabolic process	8/145	301/6338	0.383601834	0.79538035	0.766664118	LDHC/NOX4/ALOX5AP/PSEN1/ASNSD1/BHMT/GOT1/SLC37A4	8	1
GO:0033500	GO:0033500	carbohydrate homeostasis	2/145	58/6338	0.384507279	0.79538035	0.766664118	NOX4/SLC37A4	2	1
GO:0042593	GO:0042593	glucose homeostasis	2/145	58/6338	0.384507279	0.79538035	0.766664118	NOX4/SLC37A4	2	1
GO:0051495	GO:0051495	positive regulation of cytoskeleton organization	2/145	58/6338	0.384507279	0.79538035	0.766664118	PFDN2/ACTR3	2	1
GO:1902905	GO:1902905	positive regulation of supramolecular fiber organization	2/145	58/6338	0.384507279	0.79538035	0.766664118	PSEN1/ACTR3	2	1
GO:1904951	GO:1904951	positive regulation of establishment of protein localization	2/145	58/6338	0.384507279	0.79538035	0.766664118	CCT3/PSEN1	2	1
GO:0043085	GO:0043085	positive regulation of catalytic activity	7/145	260/6338	0.38500199	0.79538035	0.766664118	PIN1/NOX4/PSEN1/LEP/AGAP3/SLC37A4/AHSA1	7	1
GO:0001756	GO:0001756	somitogenesis	1/145	21/6338	0.385406309	0.79538035	0.766664118	PSEN1	1	1
GO:0006094	GO:0006094	gluconeogenesis	1/145	21/6338	0.385406309	0.79538035	0.766664118	PPP4R3B	1	1
GO:0006879	GO:0006879	cellular iron ion homeostasis	1/145	21/6338	0.385406309	0.79538035	0.766664118	NCOA4	1	1
GO:0007260	GO:0007260	tyrosine phosphorylation of STAT protein	1/145	21/6338	0.385406309	0.79538035	0.766664118	LEP	1	1
GO:0021549	GO:0021549	cerebellum development	1/145	21/6338	0.385406309	0.79538035	0.766664118	UQCRQ	1	1
GO:0032355	GO:0032355	response to estradiol	1/145	21/6338	0.385406309	0.79538035	0.766664118	H2AFZ	1	1
GO:0033045	GO:0033045	regulation of sister chromatid segregation	1/145	21/6338	0.385406309	0.79538035	0.766664118	CCNB1	1	1
GO:0034121	GO:0034121	regulation of toll-like receptor signaling pathway	1/145	21/6338	0.385406309	0.79538035	0.766664118	RTN4	1	1
GO:0042632	GO:0042632	cholesterol homeostasis	1/145	21/6338	0.385406309	0.79538035	0.766664118	SLC37A4	1	1
GO:0045010	GO:0045010	actin nucleation	1/145	21/6338	0.385406309	0.79538035	0.766664118	ACTR3	1	1
GO:0045069	GO:0045069	regulation of viral genome replication	1/145	21/6338	0.385406309	0.79538035	0.766664118	MPHOSPH8	1	1
GO:0046323	GO:0046323	glucose import	1/145	21/6338	0.385406309	0.79538035	0.766664118	LEP	1	1
GO:0048708	GO:0048708	astrocyte differentiation	1/145	21/6338	0.385406309	0.79538035	0.766664118	PSEN1	1	1
GO:0051208	GO:0051208	sequestering of calcium ion	1/145	21/6338	0.385406309	0.79538035	0.766664118	PSEN1	1	1
GO:0055092	GO:0055092	sterol homeostasis	1/145	21/6338	0.385406309	0.79538035	0.766664118	SLC37A4	1	1
GO:0061180	GO:0061180	mammary gland epithelium development	1/145	21/6338	0.385406309	0.79538035	0.766664118	RTN4	1	1
GO:0061515	GO:0061515	myeloid cell development	1/145	21/6338	0.385406309	0.79538035	0.766664118	LYAR	1	1
GO:0071326	GO:0071326	cellular response to monosaccharide stimulus	1/145	21/6338	0.385406309	0.79538035	0.766664118	NOX4	1	1
GO:0071331	GO:0071331	cellular response to hexose stimulus	1/145	21/6338	0.385406309	0.79538035	0.766664118	NOX4	1	1
GO:0071333	GO:0071333	cellular response to glucose stimulus	1/145	21/6338	0.385406309	0.79538035	0.766664118	NOX4	1	1
GO:0071426	GO:0071426	ribonucleoprotein complex export from nucleus	1/145	21/6338	0.385406309	0.79538035	0.766664118	RAE1	1	1
GO:0090263	GO:0090263	positive regulation of canonical Wnt signaling pathway	1/145	21/6338	0.385406309	0.79538035	0.766664118	PIN1	1	1
GO:0140353	GO:0140353	lipid export from cell	1/145	21/6338	0.385406309	0.79538035	0.766664118	LEP	1	1
GO:1901616	GO:1901616	organic hydroxy compound catabolic process	1/145	21/6338	0.385406309	0.79538035	0.766664118	IMPA1	1	1
GO:1903076	GO:1903076	regulation of protein localization to plasma membrane	1/145	21/6338	0.385406309	0.79538035	0.766664118	GOPC	1	1
GO:0071495	GO:0071495	cellular response to endogenous stimulus	8/145	302/6338	0.387130824	0.797879709	0.769073241	PIN1/WBP2/SLC2A8/PSEN1/LEP/GOT1/RAB8B/EME1	8	1
GO:0043933	GO:0043933	protein-containing complex subunit organization	12/145	470/6338	0.389542892	0.801787621	0.772840063	EIF2S2/VCP/CCT3/CLGN/RTN4/SNRPC/SNAPIN/NAP1L4/PSMD13/ACTR3/PRPF31/DNAI2	12	1
GO:0045444	GO:0045444	fat cell differentiation	2/145	59/6338	0.392667054	0.802124308	0.773164594	C1QL4/LEP	2	1
GO:0045732	GO:0045732	positive regulation of protein catabolic process	2/145	59/6338	0.392667054	0.802124308	0.773164594	SUMO2/PSEN1	2	1
GO:0001934	GO:0001934	positive regulation of protein phosphorylation	5/145	180/6338	0.394725938	0.802124308	0.773164594	CCNB1/PIN1/NOX4/PSEN1/LEP	5	1
GO:0010639	GO:0010639	negative regulation of organelle organization	3/145	99/6338	0.39595667	0.802124308	0.773164594	CCNB1/TOP2A/NAT10	3	1
GO:0046034	GO:0046034	ATP metabolic process	3/145	99/6338	0.39595667	0.802124308	0.773164594	CCNB1/UQCRQ/PSEN1	3	1
GO:0051051	GO:0051051	negative regulation of transport	3/145	99/6338	0.39595667	0.802124308	0.773164594	GOPC/FAM3D/LEP	3	1
GO:0043436	GO:0043436	oxoacid metabolic process	8/145	305/6338	0.397727077	0.802124308	0.773164594	LDHC/NOX4/ALOX5AP/PSEN1/ASNSD1/BHMT/GOT1/SLC37A4	8	1
GO:0030162	GO:0030162	regulation of proteolysis	4/145	140/6338	0.399089774	0.802124308	0.773164594	SUMO2/PITHD1/PSEN1/CDKN2D	4	1
GO:0006275	GO:0006275	regulation of DNA replication	1/145	22/6338	0.399513652	0.802124308	0.773164594	SMC3	1	1
GO:0019319	GO:0019319	hexose biosynthetic process	1/145	22/6338	0.399513652	0.802124308	0.773164594	PPP4R3B	1	1
GO:0030004	GO:0030004	cellular monovalent inorganic cation homeostasis	1/145	22/6338	0.399513652	0.802124308	0.773164594	SNAPIN	1	1
GO:0030512	GO:0030512	negative regulation of transforming growth factor beta receptor signaling pathway	1/145	22/6338	0.399513652	0.802124308	0.773164594	PIN1	1	1
GO:0050852	GO:0050852	T cell receptor signaling pathway	1/145	22/6338	0.399513652	0.802124308	0.773164594	PSEN1	1	1
GO:0052126	GO:0052126	movement in host environment	1/145	22/6338	0.399513652	0.802124308	0.773164594	TRIM59	1	1
GO:0060389	GO:0060389	pathway-restricted SMAD protein phosphorylation	1/145	22/6338	0.399513652	0.802124308	0.773164594	PIN1	1	1
GO:0060393	GO:0060393	regulation of pathway-restricted SMAD protein phosphorylation	1/145	22/6338	0.399513652	0.802124308	0.773164594	PIN1	1	1
GO:0061387	GO:0061387	regulation of extent of cell growth	1/145	22/6338	0.399513652	0.802124308	0.773164594	RTN4	1	1
GO:0070509	GO:0070509	calcium ion import	1/145	22/6338	0.399513652	0.802124308	0.773164594	SMDT1	1	1
GO:0071322	GO:0071322	cellular response to carbohydrate stimulus	1/145	22/6338	0.399513652	0.802124308	0.773164594	NOX4	1	1
GO:0031330	GO:0031330	negative regulation of cellular catabolic process	2/145	60/6338	0.400778477	0.802589888	0.773613365	PSEN1/LEP	2	1
GO:0072659	GO:0072659	protein localization to plasma membrane	2/145	60/6338	0.400778477	0.802589888	0.773613365	GOPC/RAB8B	2	1
GO:0051247	GO:0051247	positive regulation of protein metabolic process	9/145	349/6338	0.405048465	0.807883273	0.778715639	CCNB1/SUMO2/WDR61/PIN1/NOX4/RNF20/PSEN1/LEP/NAT10	9	1
GO:0051668	GO:0051668	localization within membrane	4/145	142/6338	0.40949679	0.807883273	0.778715639	GOPC/TRAM1/EXOC2/RAB8B	4	1
GO:0001843	GO:0001843	neural tube closure	1/145	23/6338	0.413299358	0.807883273	0.778715639	SPINT2	1	1
GO:0001909	GO:0001909	leukocyte mediated cytotoxicity	1/145	23/6338	0.413299358	0.807883273	0.778715639	LEP	1	1
GO:0007040	GO:0007040	lysosome organization	1/145	23/6338	0.413299358	0.807883273	0.778715639	SNAPIN	1	1
GO:0009161	GO:0009161	ribonucleoside monophosphate metabolic process	1/145	23/6338	0.413299358	0.807883273	0.778715639	PRPS1L1	1	1
GO:0010827	GO:0010827	regulation of glucose transmembrane transport	1/145	23/6338	0.413299358	0.807883273	0.778715639	LEP	1	1
GO:0032637	GO:0032637	interleukin-8 production	1/145	23/6338	0.413299358	0.807883273	0.778715639	LEP	1	1
GO:0032677	GO:0032677	regulation of interleukin-8 production	1/145	23/6338	0.413299358	0.807883273	0.778715639	LEP	1	1
GO:0043648	GO:0043648	dicarboxylic acid metabolic process	1/145	23/6338	0.413299358	0.807883273	0.778715639	GOT1	1	1
GO:0051053	GO:0051053	negative regulation of DNA metabolic process	1/145	23/6338	0.413299358	0.807883273	0.778715639	NAT10	1	1
GO:0051298	GO:0051298	centrosome duplication	1/145	23/6338	0.413299358	0.807883273	0.778715639	NAT10	1	1
GO:0051341	GO:0051341	regulation of oxidoreductase activity	1/145	23/6338	0.413299358	0.807883273	0.778715639	LEP	1	1
GO:0051784	GO:0051784	negative regulation of nuclear division	1/145	23/6338	0.413299358	0.807883273	0.778715639	CCNB1	1	1
GO:0060021	GO:0060021	roof of mouth development	1/145	23/6338	0.413299358	0.807883273	0.778715639	TMEM107	1	1
GO:0060606	GO:0060606	tube closure	1/145	23/6338	0.413299358	0.807883273	0.778715639	SPINT2	1	1
GO:0080171	GO:0080171	lytic vacuole organization	1/145	23/6338	0.413299358	0.807883273	0.778715639	SNAPIN	1	1
GO:0090316	GO:0090316	positive regulation of intracellular protein transport	1/145	23/6338	0.413299358	0.807883273	0.778715639	PSEN1	1	1
GO:1903578	GO:1903578	regulation of ATP metabolic process	1/145	23/6338	0.413299358	0.807883273	0.778715639	PSEN1	1	1
GO:0070201	GO:0070201	regulation of establishment of protein localization	3/145	102/6338	0.41452192	0.809255105	0.780037942	GOPC/CCT3/PSEN1	3	1
GO:0001932	GO:0001932	regulation of protein phosphorylation	7/145	269/6338	0.419164789	0.810180698	0.780930118	CCNB1/CCNB2/CCNA1/PIN1/NOX4/PSEN1/LEP	7	1
GO:0006082	GO:0006082	organic acid metabolic process	8/145	312/6338	0.422469195	0.810180698	0.780930118	LDHC/NOX4/ALOX5AP/PSEN1/ASNSD1/BHMT/GOT1/SLC37A4	8	1
GO:0034622	GO:0034622	cellular protein-containing complex assembly	8/145	312/6338	0.422469195	0.810180698	0.780930118	EIF2S2/RTN4/SNRPC/NAP1L4/PSMD13/ACTR3/PRPF31/DNAI2	8	1
GO:0031399	GO:0031399	regulation of protein modification process	9/145	355/6338	0.424989834	0.810180698	0.780930118	CCNB1/CCNB2/CCNA1/WDR61/PIN1/NOX4/RNF20/PSEN1/LEP	9	1
GO:0007276	GO:0007276	gamete generation	5/145	187/6338	0.426697875	0.810180698	0.780930118	CCNB1/CATSPERZ/CCNB2/EIF2S2/PITHD1	5	1
GO:0030003	GO:0030003	cellular cation homeostasis	5/145	187/6338	0.426697875	0.810180698	0.780930118	SMDT1/SNAPIN/PSEN1/SLC37A4/NCOA4	5	1
GO:0000077	GO:0000077	DNA damage checkpoint signaling	1/145	24/6338	0.426770711	0.810180698	0.780930118	EME1	1	1
GO:0001889	GO:0001889	liver development	1/145	24/6338	0.426770711	0.810180698	0.780930118	PRKCSH	1	1
GO:0010389	GO:0010389	regulation of G2/M transition of mitotic cell cycle	1/145	24/6338	0.426770711	0.810180698	0.780930118	CCNB1	1	1
GO:0014020	GO:0014020	primary neural tube formation	1/145	24/6338	0.426770711	0.810180698	0.780930118	SPINT2	1	1
GO:0021761	GO:0021761	limbic system development	1/145	24/6338	0.426770711	0.810180698	0.780930118	UQCRQ	1	1
GO:0022037	GO:0022037	metencephalon development	1/145	24/6338	0.426770711	0.810180698	0.780930118	UQCRQ	1	1
GO:0031341	GO:0031341	regulation of cell killing	1/145	24/6338	0.426770711	0.810180698	0.780930118	LEP	1	1
GO:0046888	GO:0046888	negative regulation of hormone secretion	1/145	24/6338	0.426770711	0.810180698	0.780930118	FAM3D	1	1
GO:1904375	GO:1904375	regulation of protein localization to cell periphery	1/145	24/6338	0.426770711	0.810180698	0.780930118	GOPC	1	1
GO:2001243	GO:2001243	negative regulation of intrinsic apoptotic signaling pathway	1/145	24/6338	0.426770711	0.810180698	0.780930118	CDKN2D	1	1
GO:0140352	GO:0140352	export from cell	6/145	229/6338	0.427072721	0.810180698	0.780930118	FAM3D/SNAPIN/PSEN1/LEP/EXOC2/RAB8B	6	1
GO:0050730	GO:0050730	regulation of peptidyl-tyrosine phosphorylation	2/145	64/6338	0.432701204	0.810180698	0.780930118	NOX4/PSEN1	2	1
GO:0006873	GO:0006873	cellular ion homeostasis	5/145	189/6338	0.435783673	0.810180698	0.780930118	SMDT1/SNAPIN/PSEN1/SLC37A4/NCOA4	5	1
GO:0005977	GO:0005977	glycogen metabolic process	1/145	25/6338	0.43993483	0.810180698	0.780930118	SLC37A4	1	1
GO:0006073	GO:0006073	cellular glucan metabolic process	1/145	25/6338	0.43993483	0.810180698	0.780930118	SLC37A4	1	1
GO:0006720	GO:0006720	isoprenoid metabolic process	1/145	25/6338	0.43993483	0.810180698	0.780930118	AKR1B1	1	1
GO:0007224	GO:0007224	smoothened signaling pathway	1/145	25/6338	0.43993483	0.810180698	0.780930118	TMEM17	1	1
GO:0009411	GO:0009411	response to UV	1/145	25/6338	0.43993483	0.810180698	0.780930118	CDKN2D	1	1
GO:0018022	GO:0018022	peptidyl-lysine methylation	1/145	25/6338	0.43993483	0.810180698	0.780930118	WDR61	1	1
GO:0031397	GO:0031397	negative regulation of protein ubiquitination	1/145	25/6338	0.43993483	0.810180698	0.780930118	PSEN1	1	1
GO:0032388	GO:0032388	positive regulation of intracellular transport	1/145	25/6338	0.43993483	0.810180698	0.780930118	PSEN1	1	1
GO:0032465	GO:0032465	regulation of cytokinesis	1/145	25/6338	0.43993483	0.810180698	0.780930118	PIN1	1	1
GO:0032602	GO:0032602	chemokine production	1/145	25/6338	0.43993483	0.810180698	0.780930118	SLC37A4	1	1
GO:0032642	GO:0032642	regulation of chemokine production	1/145	25/6338	0.43993483	0.810180698	0.780930118	SLC37A4	1	1
GO:0032755	GO:0032755	positive regulation of interleukin-6 production	1/145	25/6338	0.43993483	0.810180698	0.780930118	LEP	1	1
GO:0043255	GO:0043255	regulation of carbohydrate biosynthetic process	1/145	25/6338	0.43993483	0.810180698	0.780930118	PPP4R3B	1	1
GO:0044042	GO:0044042	glucan metabolic process	1/145	25/6338	0.43993483	0.810180698	0.780930118	SLC37A4	1	1
GO:0046364	GO:0046364	monosaccharide biosynthetic process	1/145	25/6338	0.43993483	0.810180698	0.780930118	PPP4R3B	1	1
GO:0048675	GO:0048675	axon extension	1/145	25/6338	0.43993483	0.810180698	0.780930118	RTN4	1	1
GO:0050764	GO:0050764	regulation of phagocytosis	1/145	25/6338	0.43993483	0.810180698	0.780930118	LYAR	1	1
GO:0051028	GO:0051028	mRNA transport	1/145	25/6338	0.43993483	0.810180698	0.780930118	RAE1	1	1
GO:0051701	GO:0051701	biological process involved in interaction with host	1/145	25/6338	0.43993483	0.810180698	0.780930118	TRIM59	1	1
GO:0051983	GO:0051983	regulation of chromosome segregation	1/145	25/6338	0.43993483	0.810180698	0.780930118	CCNB1	1	1
GO:0060349	GO:0060349	bone morphogenesis	1/145	25/6338	0.43993483	0.810180698	0.780930118	TMEM107	1	1
GO:0061008	GO:0061008	hepaticobiliary system development	1/145	25/6338	0.43993483	0.810180698	0.780930118	PRKCSH	1	1
GO:0061640	GO:0061640	cytoskeleton-dependent cytokinesis	1/145	25/6338	0.43993483	0.810180698	0.780930118	CEP55	1	1
GO:1901606	GO:1901606	alpha-amino acid catabolic process	1/145	25/6338	0.43993483	0.810180698	0.780930118	GOT1	1	1
GO:1902749	GO:1902749	regulation of cell cycle G2/M phase transition	1/145	25/6338	0.43993483	0.810180698	0.780930118	CCNB1	1	1
GO:1990830	GO:1990830	cellular response to leukemia inhibitory factor	1/145	25/6338	0.43993483	0.810180698	0.780930118	CACYBP	1	1
GO:2001021	GO:2001021	negative regulation of response to DNA damage stimulus	1/145	25/6338	0.43993483	0.810180698	0.780930118	CDKN2D	1	1
GO:0006164	GO:0006164	purine nucleotide biosynthetic process	2/145	65/6338	0.440542271	0.810180698	0.780930118	PRPS1L1/PRPSAP1	2	1
GO:0015849	GO:0015849	organic acid transport	2/145	65/6338	0.440542271	0.810180698	0.780930118	PSEN1/SLC25A38	2	1
GO:0032886	GO:0032886	regulation of microtubule-based process	2/145	65/6338	0.440542271	0.810180698	0.780930118	RAE1/NAT10	2	1
GO:0048666	GO:0048666	neuron development	6/145	233/6338	0.443499474	0.814655062	0.785242941	RTN4/SNAPIN/BSG/UQCRQ/PSEN1/PRKCSH	6	1
GO:0048705	GO:0048705	skeletal system morphogenesis	2/145	66/6338	0.448324317	0.819149173	0.789574797	PSEN1/TMEM107	2	1
GO:0043410	GO:0043410	positive regulation of MAPK cascade	3/145	108/6338	0.451085485	0.819149173	0.789574797	NOX4/PSEN1/LEP	3	1
GO:0061564	GO:0061564	axon development	3/145	108/6338	0.451085485	0.819149173	0.789574797	RTN4/BSG/PSEN1	3	1
GO:0001892	GO:0001892	embryonic placenta development	1/145	26/6338	0.452798674	0.819149173	0.789574797	SPINT2	1	1
GO:0009953	GO:0009953	dorsal/ventral pattern formation	1/145	26/6338	0.452798674	0.819149173	0.789574797	PSEN1	1	1
GO:0021536	GO:0021536	diencephalon development	1/145	26/6338	0.452798674	0.819149173	0.789574797	UQCRQ	1	1
GO:0022406	GO:0022406	membrane docking	1/145	26/6338	0.452798674	0.819149173	0.789574797	RAB8B	1	1
GO:0031570	GO:0031570	DNA integrity checkpoint signaling	1/145	26/6338	0.452798674	0.819149173	0.789574797	EME1	1	1
GO:0042752	GO:0042752	regulation of circadian rhythm	1/145	26/6338	0.452798674	0.819149173	0.789574797	TOP2A	1	1
GO:0060688	GO:0060688	regulation of morphogenesis of a branching structure	1/145	26/6338	0.452798674	0.819149173	0.789574797	RTN4	1	1
GO:0140056	GO:0140056	organelle localization by membrane tethering	1/145	26/6338	0.452798674	0.819149173	0.789574797	RAB8B	1	1
GO:1902806	GO:1902806	regulation of cell cycle G1/S phase transition	1/145	26/6338	0.452798674	0.819149173	0.789574797	CDKN2D	1	1
GO:1990823	GO:1990823	response to leukemia inhibitory factor	1/145	26/6338	0.452798674	0.819149173	0.789574797	CACYBP	1	1
GO:0006302	GO:0006302	double-strand break repair	2/145	67/6338	0.456045927	0.823107283	0.793390005	VCP/EME1	2	1
GO:1990778	GO:1990778	protein localization to cell periphery	2/145	67/6338	0.456045927	0.823107283	0.793390005	GOPC/RAB8B	2	1
GO:1902903	GO:1902903	regulation of supramolecular fiber organization	3/145	109/6338	0.45709333	0.824040643	0.794289667	PFDN2/PSEN1/ACTR3	3	1
GO:0042327	GO:0042327	positive regulation of phosphorylation	5/145	195/6338	0.462846229	0.827441074	0.797567329	CCNB1/PIN1/NOX4/PSEN1/LEP	5	1
GO:0001578	GO:0001578	microtubule bundle formation	1/145	27/6338	0.465369047	0.827441074	0.797567329	DNAI2	1	1
GO:0006096	GO:0006096	glycolytic process	1/145	27/6338	0.465369047	0.827441074	0.797567329	PSEN1	1	1
GO:0006757	GO:0006757	ATP generation from ADP	1/145	27/6338	0.465369047	0.827441074	0.797567329	PSEN1	1	1
GO:0008630	GO:0008630	intrinsic apoptotic signaling pathway in response to DNA damage	1/145	27/6338	0.465369047	0.827441074	0.797567329	CDKN2D	1	1
GO:0008645	GO:0008645	hexose transmembrane transport	1/145	27/6338	0.465369047	0.827441074	0.797567329	LEP	1	1
GO:0009123	GO:0009123	nucleoside monophosphate metabolic process	1/145	27/6338	0.465369047	0.827441074	0.797567329	PRPS1L1	1	1
GO:0042273	GO:0042273	ribosomal large subunit biogenesis	1/145	27/6338	0.465369047	0.827441074	0.797567329	RPL7L1	1	1
GO:0045639	GO:0045639	positive regulation of myeloid cell differentiation	1/145	27/6338	0.465369047	0.827441074	0.797567329	PITHD1	1	1
GO:0062207	GO:0062207	regulation of pattern recognition receptor signaling pathway	1/145	27/6338	0.465369047	0.827441074	0.797567329	RTN4	1	1
GO:1902600	GO:1902600	proton transmembrane transport	1/145	27/6338	0.465369047	0.827441074	0.797567329	ATP6V1G1	1	1
GO:1904659	GO:1904659	glucose transmembrane transport	1/145	27/6338	0.465369047	0.827441074	0.797567329	LEP	1	1
GO:1901135	GO:1901135	carbohydrate derivative metabolic process	9/145	368/6338	0.468049892	0.829554344	0.799604302	PRPS1L1/EXTL2/PRPSAP1/FUT11/PSEN1/PRKCSH/POMT1/GALNT14/PIGK	9	1
GO:0032984	GO:0032984	protein-containing complex disassembly	2/145	69/6338	0.471302663	0.829554344	0.799604302	VCP/SNAPIN	2	1
GO:0072522	GO:0072522	purine-containing compound biosynthetic process	2/145	69/6338	0.471302663	0.829554344	0.799604302	PRPS1L1/PRPSAP1	2	1
GO:2000241	GO:2000241	regulation of reproductive process	2/145	69/6338	0.471302663	0.829554344	0.799604302	CCNB1/CCNB2	2	1
GO:0048878	GO:0048878	chemical homeostasis	8/145	327/6338	0.475194244	0.829554344	0.799604302	RTN4/SMDT1/SNAPIN/NOX4/PSEN1/GOT1/SLC37A4/NCOA4	8	1
GO:0000045	GO:0000045	autophagosome assembly	1/145	28/6338	0.477652597	0.829554344	0.799604302	PSEN1	1	1
GO:0001678	GO:0001678	cellular glucose homeostasis	1/145	28/6338	0.477652597	0.829554344	0.799604302	NOX4	1	1
GO:0001841	GO:0001841	neural tube formation	1/145	28/6338	0.477652597	0.829554344	0.799604302	SPINT2	1	1
GO:0007173	GO:0007173	epidermal growth factor receptor signaling pathway	1/145	28/6338	0.477652597	0.829554344	0.799604302	PSEN1	1	1
GO:0010469	GO:0010469	regulation of signaling receptor activity	1/145	28/6338	0.477652597	0.829554344	0.799604302	PSEN1	1	1
GO:0015749	GO:0015749	monosaccharide transmembrane transport	1/145	28/6338	0.477652597	0.829554344	0.799604302	LEP	1	1
GO:0021782	GO:0021782	glial cell development	1/145	28/6338	0.477652597	0.829554344	0.799604302	PSEN1	1	1
GO:0032147	GO:0032147	activation of protein kinase activity	1/145	28/6338	0.477652597	0.829554344	0.799604302	LEP	1	1
GO:0034219	GO:0034219	carbohydrate transmembrane transport	1/145	28/6338	0.477652597	0.829554344	0.799604302	LEP	1	1
GO:0045931	GO:0045931	positive regulation of mitotic cell cycle	1/145	28/6338	0.477652597	0.829554344	0.799604302	CCNB1	1	1
GO:0061053	GO:0061053	somite development	1/145	28/6338	0.477652597	0.829554344	0.799604302	PSEN1	1	1
GO:0030198	GO:0030198	extracellular matrix organization	2/145	70/6338	0.478835422	0.829554344	0.799604302	SPINT2/POMT1	2	1
GO:0043062	GO:0043062	extracellular structure organization	2/145	70/6338	0.478835422	0.829554344	0.799604302	SPINT2/POMT1	2	1
GO:0045229	GO:0045229	external encapsulating structure organization	2/145	70/6338	0.478835422	0.829554344	0.799604302	SPINT2/POMT1	2	1
GO:0046390	GO:0046390	ribose phosphate biosynthetic process	2/145	70/6338	0.478835422	0.829554344	0.799604302	PRPS1L1/PRPSAP1	2	1
GO:0050804	GO:0050804	modulation of chemical synaptic transmission	2/145	70/6338	0.478835422	0.829554344	0.799604302	SNAPIN/PSEN1	2	1
GO:0060070	GO:0060070	canonical Wnt signaling pathway	2/145	70/6338	0.478835422	0.829554344	0.799604302	PIN1/PSEN1	2	1
GO:0099177	GO:0099177	regulation of trans-synaptic signaling	2/145	70/6338	0.478835422	0.829554344	0.799604302	SNAPIN/PSEN1	2	1
GO:0065003	GO:0065003	protein-containing complex assembly	10/145	415/6338	0.480267547	0.831108872	0.801102706	EIF2S2/CCT3/CLGN/RTN4/SNRPC/NAP1L4/PSMD13/ACTR3/PRPF31/DNAI2	10	1
GO:0046903	GO:0046903	secretion	6/145	243/6338	0.484129544	0.836000456	0.805817685	FAM3D/SNAPIN/PSEN1/LEP/EXOC2/RAB8B	6	1
GO:0006612	GO:0006612	protein targeting to membrane	1/145	29/6338	0.489655826	0.836000456	0.805817685	TRAM1	1	1
GO:0009266	GO:0009266	response to temperature stimulus	1/145	29/6338	0.489655826	0.836000456	0.805817685	VCP	1	1
GO:0009746	GO:0009746	response to hexose	1/145	29/6338	0.489655826	0.836000456	0.805817685	NOX4	1	1
GO:0009749	GO:0009749	response to glucose	1/145	29/6338	0.489655826	0.836000456	0.805817685	NOX4	1	1
GO:0015718	GO:0015718	monocarboxylic acid transport	1/145	29/6338	0.489655826	0.836000456	0.805817685	LEP	1	1
GO:0019079	GO:0019079	viral genome replication	1/145	29/6338	0.489655826	0.836000456	0.805817685	MPHOSPH8	1	1
GO:0034284	GO:0034284	response to monosaccharide	1/145	29/6338	0.489655826	0.836000456	0.805817685	NOX4	1	1
GO:0034763	GO:0034763	negative regulation of transmembrane transport	1/145	29/6338	0.489655826	0.836000456	0.805817685	LEP	1	1
GO:0035282	GO:0035282	segmentation	1/145	29/6338	0.489655826	0.836000456	0.805817685	PSEN1	1	1
GO:1903321	GO:1903321	negative regulation of protein modification by small protein conjugation or removal	1/145	29/6338	0.489655826	0.836000456	0.805817685	PSEN1	1	1
GO:1905037	GO:1905037	autophagosome organization	1/145	29/6338	0.489655826	0.836000456	0.805817685	PSEN1	1	1
GO:0003007	GO:0003007	heart morphogenesis	2/145	72/6338	0.493704441	0.836000456	0.805817685	RTN4/PSEN1	2	1
GO:0051235	GO:0051235	maintenance of location	2/145	72/6338	0.493704441	0.836000456	0.805817685	GOPC/PSEN1	2	1
GO:0031175	GO:0031175	neuron projection development	5/145	202/6338	0.493938664	0.836000456	0.805817685	RTN4/SNAPIN/BSG/PSEN1/PRKCSH	5	1
GO:0000904	GO:0000904	cell morphogenesis involved in differentiation	4/145	160/6338	0.500905515	0.836000456	0.805817685	RTN4/BSG/SPINT2/PSEN1	4	1
GO:0001763	GO:0001763	morphogenesis of a branching structure	2/145	73/6338	0.50103883	0.836000456	0.805817685	RTN4/SPINT2	2	1
GO:0042063	GO:0042063	gliogenesis	2/145	73/6338	0.50103883	0.836000456	0.805817685	RTN4/PSEN1	2	1
GO:0006165	GO:0006165	nucleoside diphosphate phosphorylation	1/145	30/6338	0.501385087	0.836000456	0.805817685	PSEN1	1	1
GO:0006400	GO:0006400	tRNA modification	1/145	30/6338	0.501385087	0.836000456	0.805817685	NAT10	1	1
GO:0006690	GO:0006690	icosanoid metabolic process	1/145	30/6338	0.501385087	0.836000456	0.805817685	ALOX5AP	1	1
GO:0009064	GO:0009064	glutamine family amino acid metabolic process	1/145	30/6338	0.501385087	0.836000456	0.805817685	GOT1	1	1
GO:0010970	GO:0010970	transport along microtubule	1/145	30/6338	0.501385087	0.836000456	0.805817685	SNAPIN	1	1
GO:0030317	GO:0030317	flagellated sperm motility	1/145	30/6338	0.501385087	0.836000456	0.805817685	CATSPERZ	1	1
GO:0030593	GO:0030593	neutrophil chemotaxis	1/145	30/6338	0.501385087	0.836000456	0.805817685	SLC37A4	1	1
GO:0032006	GO:0032006	regulation of TOR signaling	1/145	30/6338	0.501385087	0.836000456	0.805817685	LEP	1	1
GO:0045727	GO:0045727	positive regulation of translation	1/145	30/6338	0.501385087	0.836000456	0.805817685	NAT10	1	1
GO:0046939	GO:0046939	nucleotide phosphorylation	1/145	30/6338	0.501385087	0.836000456	0.805817685	PSEN1	1	1
GO:0050851	GO:0050851	antigen receptor-mediated signaling pathway	1/145	30/6338	0.501385087	0.836000456	0.805817685	PSEN1	1	1
GO:0051101	GO:0051101	regulation of DNA binding	1/145	30/6338	0.501385087	0.836000456	0.805817685	PSEN1	1	1
GO:0051224	GO:0051224	negative regulation of protein transport	1/145	30/6338	0.501385087	0.836000456	0.805817685	GOPC	1	1
GO:0055007	GO:0055007	cardiac muscle cell differentiation	1/145	30/6338	0.501385087	0.836000456	0.805817685	NOX4	1	1
GO:0097722	GO:0097722	sperm motility	1/145	30/6338	0.501385087	0.836000456	0.805817685	CATSPERZ	1	1
GO:1904950	GO:1904950	negative regulation of establishment of protein localization	1/145	30/6338	0.501385087	0.836000456	0.805817685	GOPC	1	1
GO:0050673	GO:0050673	epithelial cell proliferation	3/145	117/6338	0.504103625	0.83802692	0.807770986	RTN4/PSEN1/LEP	3	1
GO:0002831	GO:0002831	regulation of response to biotic stimulus	2/145	74/6338	0.508305352	0.83802692	0.807770986	LYAR/LEP	2	1
GO:0030111	GO:0030111	regulation of Wnt signaling pathway	2/145	74/6338	0.508305352	0.83802692	0.807770986	PIN1/PSEN1	2	1
GO:0031667	GO:0031667	response to nutrient levels	2/145	74/6338	0.508305352	0.83802692	0.807770986	CDKN2D/LEP	2	1
GO:0042592	GO:0042592	homeostatic process	11/145	468/6338	0.508934469	0.83802692	0.807770986	LYAR/CCNB2/RTN4/SMDT1/SNAPIN/NOX4/PSEN1/GOT1/SLC37A4/SLC25A38/NCOA4	11	1
GO:0006820	GO:0006820	anion transport	3/145	118/6338	0.50983635	0.83802692	0.807770986	PSEN1/LEP/SLC25A38	3	1
GO:0008285	GO:0008285	negative regulation of cell population proliferation	4/145	162/6338	0.510715178	0.83802692	0.807770986	NOX4/C1QL4/SMARCB1/CDKN2D	4	1
GO:0006413	GO:0006413	translational initiation	1/145	31/6338	0.51284659	0.83802692	0.807770986	EIF2S2	1	1
GO:0007030	GO:0007030	Golgi organization	1/145	31/6338	0.51284659	0.83802692	0.807770986	USO1	1	1
GO:0007088	GO:0007088	regulation of mitotic nuclear division	1/145	31/6338	0.51284659	0.83802692	0.807770986	CCNB1	1	1
GO:0009135	GO:0009135	purine nucleoside diphosphate metabolic process	1/145	31/6338	0.51284659	0.83802692	0.807770986	PSEN1	1	1
GO:0009179	GO:0009179	purine ribonucleoside diphosphate metabolic process	1/145	31/6338	0.51284659	0.83802692	0.807770986	PSEN1	1	1
GO:0009185	GO:0009185	ribonucleoside diphosphate metabolic process	1/145	31/6338	0.51284659	0.83802692	0.807770986	PSEN1	1	1
GO:0009247	GO:0009247	glycolipid biosynthetic process	1/145	31/6338	0.51284659	0.83802692	0.807770986	PIGK	1	1
GO:0009743	GO:0009743	response to carbohydrate	1/145	31/6338	0.51284659	0.83802692	0.807770986	NOX4	1	1
GO:0010906	GO:0010906	regulation of glucose metabolic process	1/145	31/6338	0.51284659	0.83802692	0.807770986	PPP4R3B	1	1
GO:0032874	GO:0032874	positive regulation of stress-activated MAPK cascade	1/145	31/6338	0.51284659	0.83802692	0.807770986	LEP	1	1
GO:0046031	GO:0046031	ADP metabolic process	1/145	31/6338	0.51284659	0.83802692	0.807770986	PSEN1	1	1
GO:0070304	GO:0070304	positive regulation of stress-activated protein kinase signaling cascade	1/145	31/6338	0.51284659	0.83802692	0.807770986	LEP	1	1
GO:0006399	GO:0006399	tRNA metabolic process	2/145	75/6338	0.515503256	0.839857193	0.80953518	RTCB/NAT10	2	1
GO:0050808	GO:0050808	synapse organization	2/145	75/6338	0.515503256	0.839857193	0.80953518	SNAPIN/PSEN1	2	1
GO:0014070	GO:0014070	response to organic cyclic compound	4/145	163/6338	0.515588007	0.839857193	0.80953518	RAE1/CDKN2D/GOT1/H2AFZ	4	1
GO:0022411	GO:0022411	cellular component disassembly	3/145	120/6338	0.521198288	0.842159375	0.811754244	VCP/TOP2A/SNAPIN	3	1
GO:0034248	GO:0034248	regulation of cellular amide metabolic process	3/145	120/6338	0.521198288	0.842159375	0.811754244	PIN1/RTN4/NAT10	3	1
GO:0032102	GO:0032102	negative regulation of response to external stimulus	2/145	76/6338	0.522631861	0.842159375	0.811754244	LYAR/LEP	2	1
GO:0062012	GO:0062012	regulation of small molecule metabolic process	2/145	76/6338	0.522631861	0.842159375	0.811754244	PPP4R3B/PSEN1	2	1
GO:0045934	GO:0045934	negative regulation of nucleobase-containing compound metabolic process	7/145	297/6338	0.523559343	0.842159375	0.811754244	LYAR/MPHOSPH8/SCML1/RNF20/PSEN1/NAT10/ZNF174	7	1
GO:0000086	GO:0000086	G2/M transition of mitotic cell cycle	1/145	32/6338	0.524046407	0.842159375	0.811754244	CCNB1	1	1
GO:0001838	GO:0001838	embryonic epithelial tube formation	1/145	32/6338	0.524046407	0.842159375	0.811754244	SPINT2	1	1
GO:0019646	GO:0019646	aerobic electron transport chain	1/145	32/6338	0.524046407	0.842159375	0.811754244	UQCRQ	1	1
GO:0022600	GO:0022600	digestive system process	1/145	32/6338	0.524046407	0.842159375	0.811754244	LEP	1	1
GO:0030879	GO:0030879	mammary gland development	1/145	32/6338	0.524046407	0.842159375	0.811754244	RTN4	1	1
GO:0055067	GO:0055067	monovalent inorganic cation homeostasis	1/145	32/6338	0.524046407	0.842159375	0.811754244	SNAPIN	1	1
GO:1903305	GO:1903305	regulation of regulated secretory pathway	1/145	32/6338	0.524046407	0.842159375	0.811754244	SNAPIN	1	1
GO:1990138	GO:1990138	neuron projection extension	1/145	32/6338	0.524046407	0.842159375	0.811754244	RTN4	1	1
GO:0010562	GO:0010562	positive regulation of phosphorus metabolic process	5/145	210/6338	0.528654285	0.844793965	0.814293716	CCNB1/PIN1/NOX4/PSEN1/LEP	5	1
GO:0045937	GO:0045937	positive regulation of phosphate metabolic process	5/145	210/6338	0.528654285	0.844793965	0.814293716	CCNB1/PIN1/NOX4/PSEN1/LEP	5	1
GO:1901615	GO:1901615	organic hydroxy compound metabolic process	4/145	166/6338	0.530072702	0.844793965	0.814293716	FDFT1/GOT1/SLC37A4/IMPA1	4	1
GO:0007169	GO:0007169	transmembrane receptor protein tyrosine kinase signaling pathway	4/145	167/6338	0.534854813	0.844793965	0.814293716	RTN4/SLC2A8/PSEN1/LEP	4	1
GO:0001708	GO:0001708	cell fate specification	1/145	33/6338	0.534990471	0.844793965	0.814293716	PSEN1	1	1
GO:0001764	GO:0001764	neuron migration	1/145	33/6338	0.534990471	0.844793965	0.814293716	PSEN1	1	1
GO:0001906	GO:0001906	cell killing	1/145	33/6338	0.534990471	0.844793965	0.814293716	LEP	1	1
GO:0010466	GO:0010466	negative regulation of peptidase activity	1/145	33/6338	0.534990471	0.844793965	0.814293716	CDKN2D	1	1
GO:0010951	GO:0010951	negative regulation of endopeptidase activity	1/145	33/6338	0.534990471	0.844793965	0.814293716	CDKN2D	1	1
GO:0030177	GO:0030177	positive regulation of Wnt signaling pathway	1/145	33/6338	0.534990471	0.844793965	0.814293716	PIN1	1	1
GO:0060401	GO:0060401	cytosolic calcium ion transport	1/145	33/6338	0.534990471	0.844793965	0.814293716	SMDT1	1	1
GO:0072175	GO:0072175	epithelial tube formation	1/145	33/6338	0.534990471	0.844793965	0.814293716	SPINT2	1	1
GO:0051604	GO:0051604	protein maturation	2/145	78/6338	0.536678785	0.844793965	0.814293716	SNAPIN/PSEN1	2	1
GO:0048667	GO:0048667	cell morphogenesis involved in neuron differentiation	3/145	123/6338	0.537973277	0.844793965	0.814293716	RTN4/BSG/PSEN1	3	1
GO:0042325	GO:0042325	regulation of phosphorylation	7/145	302/6338	0.54156187	0.844793965	0.814293716	CCNB1/CCNB2/CCNA1/PIN1/NOX4/PSEN1/LEP	7	1
GO:0016032	GO:0016032	viral process	2/145	79/6338	0.543596063	0.844793965	0.814293716	MPHOSPH8/TRIM59	2	1
GO:0016311	GO:0016311	dephosphorylation	2/145	79/6338	0.543596063	0.844793965	0.814293716	PPP4R3B/IMPA1	2	1
GO:0045862	GO:0045862	positive regulation of proteolysis	2/145	79/6338	0.543596063	0.844793965	0.814293716	SUMO2/PSEN1	2	1
GO:0048609	GO:0048609	multicellular organismal reproductive process	5/145	214/6338	0.545625776	0.844793965	0.814293716	CCNB1/CATSPERZ/CCNB2/EIF2S2/PITHD1	5	1
GO:0055080	GO:0055080	cation homeostasis	5/145	214/6338	0.545625776	0.844793965	0.814293716	SMDT1/SNAPIN/PSEN1/SLC37A4/NCOA4	5	1
GO:0000082	GO:0000082	G1/S transition of mitotic cell cycle	1/145	34/6338	0.545684584	0.844793965	0.814293716	CDKN2D	1	1
GO:0006090	GO:0006090	pyruvate metabolic process	1/145	34/6338	0.545684584	0.844793965	0.814293716	PSEN1	1	1
GO:0009063	GO:0009063	cellular amino acid catabolic process	1/145	34/6338	0.545684584	0.844793965	0.814293716	GOT1	1	1
GO:0009132	GO:0009132	nucleoside diphosphate metabolic process	1/145	34/6338	0.545684584	0.844793965	0.814293716	PSEN1	1	1
GO:0017015	GO:0017015	regulation of transforming growth factor beta receptor signaling pathway	1/145	34/6338	0.545684584	0.844793965	0.814293716	PIN1	1	1
GO:0030838	GO:0030838	positive regulation of actin filament polymerization	1/145	34/6338	0.545684584	0.844793965	0.814293716	ACTR3	1	1
GO:0030902	GO:0030902	hindbrain development	1/145	34/6338	0.545684584	0.844793965	0.814293716	UQCRQ	1	1
GO:0042102	GO:0042102	positive regulation of T cell proliferation	1/145	34/6338	0.545684584	0.844793965	0.814293716	LEP	1	1
GO:0060294	GO:0060294	cilium movement involved in cell motility	1/145	34/6338	0.545684584	0.844793965	0.814293716	CATSPERZ	1	1
GO:0090101	GO:0090101	negative regulation of transmembrane receptor protein serine/threonine kinase signaling pathway	1/145	34/6338	0.545684584	0.844793965	0.814293716	PIN1	1	1
GO:1990266	GO:1990266	neutrophil migration	1/145	34/6338	0.545684584	0.844793965	0.814293716	SLC37A4	1	1
GO:0072657	GO:0072657	protein localization to membrane	3/145	125/6338	0.548971521	0.844793965	0.814293716	GOPC/TRAM1/RAB8B	3	1
GO:0051172	GO:0051172	negative regulation of nitrogen compound metabolic process	11/145	482/6338	0.549578301	0.844793965	0.814293716	LYAR/PIN1/RTN4/MPHOSPH8/PFDN2/SCML1/RNF20/PSEN1/CDKN2D/NAT10/ZNF174	11	1
GO:0009165	GO:0009165	nucleotide biosynthetic process	2/145	80/6338	0.550441959	0.844793965	0.814293716	PRPS1L1/PRPSAP1	2	1
GO:1901293	GO:1901293	nucleoside phosphate biosynthetic process	2/145	80/6338	0.550441959	0.844793965	0.814293716	PRPS1L1/PRPSAP1	2	1
GO:0006875	GO:0006875	cellular metal ion homeostasis	4/145	171/6338	0.553741309	0.844793965	0.814293716	SMDT1/PSEN1/SLC37A4/NCOA4	4	1
GO:0098771	GO:0098771	inorganic ion homeostasis	5/145	216/6338	0.554005328	0.844793965	0.814293716	SMDT1/SNAPIN/PSEN1/SLC37A4/NCOA4	5	1
GO:0055085	GO:0055085	transmembrane transport	7/145	306/6338	0.555768426	0.844793965	0.814293716	TRAM1/ATP6V1G1/SMDT1/PSEN1/LEP/SLC25A38/SLC25A19	7	1
GO:0001539	GO:0001539	cilium or flagellum-dependent cell motility	1/145	35/6338	0.556134415	0.844793965	0.814293716	CATSPERZ	1	1
GO:0006334	GO:0006334	nucleosome assembly	1/145	35/6338	0.556134415	0.844793965	0.814293716	NAP1L4	1	1
GO:0006641	GO:0006641	triglyceride metabolic process	1/145	35/6338	0.556134415	0.844793965	0.814293716	SLC37A4	1	1
GO:0007569	GO:0007569	cell aging	1/145	35/6338	0.556134415	0.844793965	0.814293716	NOX4	1	1
GO:0007605	GO:0007605	sensory perception of sound	1/145	35/6338	0.556134415	0.844793965	0.814293716	CDKN2D	1	1
GO:0015748	GO:0015748	organophosphate ester transport	1/145	35/6338	0.556134415	0.844793965	0.814293716	SLC37A4	1	1
GO:0032635	GO:0032635	interleukin-6 production	1/145	35/6338	0.556134415	0.844793965	0.814293716	LEP	1	1
GO:0032675	GO:0032675	regulation of interleukin-6 production	1/145	35/6338	0.556134415	0.844793965	0.814293716	LEP	1	1
GO:0035051	GO:0035051	cardiocyte differentiation	1/145	35/6338	0.556134415	0.844793965	0.814293716	NOX4	1	1
GO:0044272	GO:0044272	sulfur compound biosynthetic process	1/145	35/6338	0.556134415	0.844793965	0.814293716	BHMT	1	1
GO:0046916	GO:0046916	cellular transition metal ion homeostasis	1/145	35/6338	0.556134415	0.844793965	0.814293716	NCOA4	1	1
GO:0055072	GO:0055072	iron ion homeostasis	1/145	35/6338	0.556134415	0.844793965	0.814293716	NCOA4	1	1
GO:0060285	GO:0060285	cilium-dependent cell motility	1/145	35/6338	0.556134415	0.844793965	0.814293716	CATSPERZ	1	1
GO:0071621	GO:0071621	granulocyte chemotaxis	1/145	35/6338	0.556134415	0.844793965	0.814293716	SLC37A4	1	1
GO:0099111	GO:0099111	microtubule-based transport	1/145	35/6338	0.556134415	0.844793965	0.814293716	SNAPIN	1	1
GO:1905475	GO:1905475	regulation of protein localization to membrane	1/145	35/6338	0.556134415	0.844793965	0.814293716	GOPC	1	1
GO:0001558	GO:0001558	regulation of cell growth	2/145	81/6338	0.557216097	0.844793965	0.814293716	RTN4/CDKN2D	2	1
GO:0009991	GO:0009991	response to extracellular stimulus	2/145	81/6338	0.557216097	0.844793965	0.814293716	CDKN2D/LEP	2	1
GO:0043547	GO:0043547	positive regulation of GTPase activity	2/145	81/6338	0.557216097	0.844793965	0.814293716	PIN1/AGAP3	2	1
GO:0050767	GO:0050767	regulation of neurogenesis	2/145	81/6338	0.557216097	0.844793965	0.814293716	RTN4/PSEN1	2	1
GO:0051248	GO:0051248	negative regulation of protein metabolic process	5/145	218/6338	0.562310775	0.84719919	0.816612103	PIN1/RTN4/PFDN2/PSEN1/CDKN2D	5	1
GO:0000956	GO:0000956	nuclear-transcribed mRNA catabolic process	1/145	36/6338	0.566345507	0.84719919	0.816612103	EDC4	1	1
GO:0007098	GO:0007098	centrosome cycle	1/145	36/6338	0.566345507	0.84719919	0.816612103	NAT10	1	1
GO:0019827	GO:0019827	stem cell population maintenance	1/145	36/6338	0.566345507	0.84719919	0.816612103	SMC3	1	1
GO:0030705	GO:0030705	cytoskeleton-dependent intracellular transport	1/145	36/6338	0.566345507	0.84719919	0.816612103	SNAPIN	1	1
GO:0033157	GO:0033157	regulation of intracellular protein transport	1/145	36/6338	0.566345507	0.84719919	0.816612103	PSEN1	1	1
GO:0034250	GO:0034250	positive regulation of cellular amide metabolic process	1/145	36/6338	0.566345507	0.84719919	0.816612103	NAT10	1	1
GO:0035148	GO:0035148	tube formation	1/145	36/6338	0.566345507	0.84719919	0.816612103	SPINT2	1	1
GO:0044264	GO:0044264	cellular polysaccharide metabolic process	1/145	36/6338	0.566345507	0.84719919	0.816612103	SLC37A4	1	1
GO:0048167	GO:0048167	regulation of synaptic plasticity	1/145	36/6338	0.566345507	0.84719919	0.816612103	PSEN1	1	1
GO:0051168	GO:0051168	nuclear export	1/145	36/6338	0.566345507	0.84719919	0.816612103	RAE1	1	1
GO:0098727	GO:0098727	maintenance of cell number	1/145	36/6338	0.566345507	0.84719919	0.816612103	SMC3	1	1
GO:1903844	GO:1903844	regulation of cellular response to transforming growth factor beta stimulus	1/145	36/6338	0.566345507	0.84719919	0.816612103	PIN1	1	1
GO:0009894	GO:0009894	regulation of catabolic process	5/145	219/6338	0.56643498	0.84719919	0.816612103	SUMO2/PIN1/PITHD1/PSEN1/LEP	5	1
GO:0003006	GO:0003006	developmental process involved in reproduction	6/145	265/6338	0.569863889	0.850078038	0.819387014	CCNB1/CATSPERZ/CCNB2/EIF2S2/PITHD1/SPINT2	6	1
GO:0006874	GO:0006874	cellular calcium ion homeostasis	3/145	129/6338	0.570506409	0.850078038	0.819387014	SMDT1/PSEN1/SLC37A4	3	1
GO:0032504	GO:0032504	multicellular organism reproduction	5/145	220/6338	0.570539798	0.850078038	0.819387014	CCNB1/CATSPERZ/CCNB2/EIF2S2/PITHD1	5	1
GO:1903706	GO:1903706	regulation of hemopoiesis	2/145	83/6338	0.570547872	0.850078038	0.819387014	WDR61/PITHD1	2	1
GO:0055074	GO:0055074	calcium ion homeostasis	3/145	130/6338	0.575791505	0.850128877	0.819436017	SMDT1/PSEN1/SLC37A4	3	1
GO:0005976	GO:0005976	polysaccharide metabolic process	1/145	37/6338	0.576323276	0.850128877	0.819436017	SLC37A4	1	1
GO:0006497	GO:0006497	protein lipidation	1/145	37/6338	0.576323276	0.850128877	0.819436017	PIGK	1	1
GO:0007229	GO:0007229	integrin-mediated signaling pathway	1/145	37/6338	0.576323276	0.850128877	0.819436017	ADAM17	1	1
GO:0007586	GO:0007586	digestion	1/145	37/6338	0.576323276	0.850128877	0.819436017	LEP	1	1
GO:0010634	GO:0010634	positive regulation of epithelial cell migration	1/145	37/6338	0.576323276	0.850128877	0.819436017	RTN4	1	1
GO:0031497	GO:0031497	chromatin assembly	1/145	37/6338	0.576323276	0.850128877	0.819436017	NAP1L4	1	1
GO:0043270	GO:0043270	positive regulation of ion transport	1/145	37/6338	0.576323276	0.850128877	0.819436017	PSEN1	1	1
GO:0050777	GO:0050777	negative regulation of immune response	1/145	37/6338	0.576323276	0.850128877	0.819436017	LYAR	1	1
GO:0050954	GO:0050954	sensory perception of mechanical stimulus	1/145	37/6338	0.576323276	0.850128877	0.819436017	CDKN2D	1	1
GO:0045595	GO:0045595	regulation of cell differentiation	8/145	357/6338	0.576599637	0.850128877	0.819436017	CCNB1/CCNB2/WDR61/RTN4/PITHD1/C1QL4/PSEN1/LEP	8	1
GO:0031329	GO:0031329	regulation of cellular catabolic process	4/145	177/6338	0.581303612	0.856251956	0.82533803	SUMO2/PITHD1/PSEN1/LEP	4	1
GO:0006664	GO:0006664	glycolipid metabolic process	1/145	38/6338	0.586073018	0.857587072	0.826624943	PIGK	1	1
GO:0010675	GO:0010675	regulation of cellular carbohydrate metabolic process	1/145	38/6338	0.586073018	0.857587072	0.826624943	PPP4R3B	1	1
GO:0031023	GO:0031023	microtubule organizing center organization	1/145	38/6338	0.586073018	0.857587072	0.826624943	NAT10	1	1
GO:0031929	GO:0031929	TOR signaling	1/145	38/6338	0.586073018	0.857587072	0.826624943	LEP	1	1
GO:0034764	GO:0034764	positive regulation of transmembrane transport	1/145	38/6338	0.586073018	0.857587072	0.826624943	PSEN1	1	1
GO:0035265	GO:0035265	organ growth	1/145	38/6338	0.586073018	0.857587072	0.826624943	LEP	1	1
GO:1903509	GO:1903509	liposaccharide metabolic process	1/145	38/6338	0.586073018	0.857587072	0.826624943	PIGK	1	1
GO:0050801	GO:0050801	ion homeostasis	5/145	226/6338	0.594747029	0.865011456	0.833781279	SMDT1/SNAPIN/PSEN1/SLC37A4/NCOA4	5	1
GO:0001936	GO:0001936	regulation of endothelial cell proliferation	1/145	39/6338	0.595599909	0.865011456	0.833781279	LEP	1	1
GO:0007611	GO:0007611	learning or memory	1/145	39/6338	0.595599909	0.865011456	0.833781279	PSEN1	1	1
GO:0022408	GO:0022408	negative regulation of cell-cell adhesion	1/145	39/6338	0.595599909	0.865011456	0.833781279	SPINT2	1	1
GO:0044843	GO:0044843	cell cycle G1/S phase transition	1/145	39/6338	0.595599909	0.865011456	0.833781279	CDKN2D	1	1
GO:0097530	GO:0097530	granulocyte migration	1/145	39/6338	0.595599909	0.865011456	0.833781279	SLC37A4	1	1
GO:1902115	GO:1902115	regulation of organelle assembly	1/145	39/6338	0.595599909	0.865011456	0.833781279	VDAC3	1	1
GO:1903008	GO:1903008	organelle disassembly	1/145	39/6338	0.595599909	0.865011456	0.833781279	VCP	1	1
GO:0006163	GO:0006163	purine nucleotide metabolic process	3/145	134/6338	0.596526663	0.865548491	0.834298925	PRPS1L1/PRPSAP1/PSEN1	3	1
GO:0051253	GO:0051253	negative regulation of RNA metabolic process	6/145	273/6338	0.599338291	0.867185053	0.835876401	LYAR/MPHOSPH8/SCML1/RNF20/PSEN1/ZNF174	6	1
GO:0031328	GO:0031328	positive regulation of cellular biosynthetic process	9/145	410/6338	0.601046208	0.867185053	0.835876401	LYAR/PIN1/CCT3/PITHD1/NOX4/PPP4R3B/PSEN1/NAT10/H2AFZ	9	1
GO:0006644	GO:0006644	phospholipid metabolic process	3/145	135/6338	0.601607634	0.867185053	0.835876401	CDS1/IMPA1/PIGK	3	1
GO:0048812	GO:0048812	neuron projection morphogenesis	3/145	135/6338	0.601607634	0.867185053	0.835876401	RTN4/BSG/PSEN1	3	1
GO:0018205	GO:0018205	peptidyl-lysine modification	2/145	88/6338	0.602605217	0.867185053	0.835876401	SUMO2/WDR61	2	1
GO:0006470	GO:0006470	protein dephosphorylation	1/145	40/6338	0.604909008	0.867185053	0.835876401	PPP4R3B	1	1
GO:0016331	GO:0016331	morphogenesis of embryonic epithelium	1/145	40/6338	0.604909008	0.867185053	0.835876401	SPINT2	1	1
GO:0042158	GO:0042158	lipoprotein biosynthetic process	1/145	40/6338	0.604909008	0.867185053	0.835876401	PIGK	1	1
GO:0044706	GO:0044706	multi-multicellular organism process	1/145	40/6338	0.604909008	0.867185053	0.835876401	PITHD1	1	1
GO:0050684	GO:0050684	regulation of mRNA processing	1/145	40/6338	0.604909008	0.867185053	0.835876401	RNF20	1	1
GO:0070507	GO:0070507	regulation of microtubule cytoskeleton organization	1/145	40/6338	0.604909008	0.867185053	0.835876401	RAE1	1	1
GO:1903531	GO:1903531	negative regulation of secretion by cell	1/145	40/6338	0.604909008	0.867185053	0.835876401	FAM3D	1	1
GO:2001242	GO:2001242	regulation of intrinsic apoptotic signaling pathway	1/145	40/6338	0.604909008	0.867185053	0.835876401	CDKN2D	1	1
GO:2001233	GO:2001233	regulation of apoptotic signaling pathway	2/145	89/6338	0.608797852	0.871382807	0.8399226	PSEN1/CDKN2D	2	1
GO:0019693	GO:0019693	ribose phosphate metabolic process	3/145	137/6338	0.611644374	0.871382807	0.8399226	PRPS1L1/PRPSAP1/PSEN1	3	1
GO:0010648	GO:0010648	negative regulation of cell communication	7/145	323/6338	0.613896783	0.871382807	0.8399226	FAM3D/PIN1/C1QL4/PSEN1/CDKN2D/LEP/TRIM59	7	1
GO:0002429	GO:0002429	immune response-activating cell surface receptor signaling pathway	1/145	41/6338	0.614005259	0.871382807	0.8399226	PSEN1	1	1
GO:0002706	GO:0002706	regulation of lymphocyte mediated immunity	1/145	41/6338	0.614005259	0.871382807	0.8399226	LEP	1	1
GO:0002757	GO:0002757	immune response-activating signal transduction	1/145	41/6338	0.614005259	0.871382807	0.8399226	PSEN1	1	1
GO:0006333	GO:0006333	chromatin assembly or disassembly	1/145	41/6338	0.614005259	0.871382807	0.8399226	NAP1L4	1	1
GO:0008361	GO:0008361	regulation of cell size	1/145	41/6338	0.614005259	0.871382807	0.8399226	RTN4	1	1
GO:0042770	GO:0042770	signal transduction in response to DNA damage	1/145	41/6338	0.614005259	0.871382807	0.8399226	EME1	1	1
GO:0051651	GO:0051651	maintenance of location in cell	1/145	41/6338	0.614005259	0.871382807	0.8399226	PSEN1	1	1
GO:1901991	GO:1901991	negative regulation of mitotic cell cycle phase transition	1/145	41/6338	0.614005259	0.871382807	0.8399226	CCNB1	1	1
GO:0023057	GO:0023057	negative regulation of signaling	7/145	324/6338	0.617191101	0.872050897	0.840566569	FAM3D/PIN1/C1QL4/PSEN1/CDKN2D/LEP/TRIM59	7	1
GO:0031331	GO:0031331	positive regulation of cellular catabolic process	2/145	91/6338	0.620964346	0.872050897	0.840566569	SUMO2/PSEN1	2	1
GO:0007420	GO:0007420	brain development	3/145	139/6338	0.62151274	0.872050897	0.840566569	RTN4/UQCRQ/PSEN1	3	1
GO:0048858	GO:0048858	cell projection morphogenesis	3/145	139/6338	0.62151274	0.872050897	0.840566569	RTN4/BSG/PSEN1	3	1
GO:0072503	GO:0072503	cellular divalent inorganic cation homeostasis	3/145	139/6338	0.62151274	0.872050897	0.840566569	SMDT1/PSEN1/SLC37A4	3	1
GO:0120039	GO:0120039	plasma membrane bounded cell projection morphogenesis	3/145	139/6338	0.62151274	0.872050897	0.840566569	RTN4/BSG/PSEN1	3	1
GO:0051130	GO:0051130	positive regulation of cellular component organization	5/145	233/6338	0.622026049	0.872050897	0.840566569	CCT3/MPHOSPH8/PFDN2/PSEN1/ACTR3	5	1
GO:0001890	GO:0001890	placenta development	1/145	42/6338	0.622893498	0.872050897	0.840566569	SPINT2	1	1
GO:0001935	GO:0001935	endothelial cell proliferation	1/145	42/6338	0.622893498	0.872050897	0.840566569	LEP	1	1
GO:0016579	GO:0016579	protein deubiquitination	1/145	42/6338	0.622893498	0.872050897	0.840566569	USP5	1	1
GO:0032946	GO:0032946	positive regulation of mononuclear cell proliferation	1/145	42/6338	0.622893498	0.872050897	0.840566569	LEP	1	1
GO:0050671	GO:0050671	positive regulation of lymphocyte proliferation	1/145	42/6338	0.622893498	0.872050897	0.840566569	LEP	1	1
GO:0060491	GO:0060491	regulation of cell projection assembly	1/145	42/6338	0.622893498	0.872050897	0.840566569	VDAC3	1	1
GO:0098739	GO:0098739	import across plasma membrane	1/145	42/6338	0.622893498	0.872050897	0.840566569	PSEN1	1	1
GO:0120032	GO:0120032	regulation of plasma membrane bounded cell projection assembly	1/145	42/6338	0.622893498	0.872050897	0.840566569	VDAC3	1	1
GO:0009891	GO:0009891	positive regulation of biosynthetic process	9/145	420/6338	0.630391532	0.873974094	0.842420332	LYAR/PIN1/CCT3/PITHD1/NOX4/PPP4R3B/PSEN1/NAT10/H2AFZ	9	1
GO:0032990	GO:0032990	cell part morphogenesis	3/145	141/6338	0.631211275	0.873974094	0.842420332	RTN4/BSG/PSEN1	3	1
GO:0072507	GO:0072507	divalent inorganic cation homeostasis	3/145	141/6338	0.631211275	0.873974094	0.842420332	SMDT1/PSEN1/SLC37A4	3	1
GO:0072521	GO:0072521	purine-containing compound metabolic process	3/145	141/6338	0.631211275	0.873974094	0.842420332	PRPS1L1/PRPSAP1/PSEN1	3	1
GO:0006638	GO:0006638	neutral lipid metabolic process	1/145	43/6338	0.631578447	0.873974094	0.842420332	SLC37A4	1	1
GO:0006639	GO:0006639	acylglycerol metabolic process	1/145	43/6338	0.631578447	0.873974094	0.842420332	SLC37A4	1	1
GO:0008584	GO:0008584	male gonad development	1/145	43/6338	0.631578447	0.873974094	0.842420332	EIF2S2	1	1
GO:0016358	GO:0016358	dendrite development	1/145	43/6338	0.631578447	0.873974094	0.842420332	PSEN1	1	1
GO:0034728	GO:0034728	nucleosome organization	1/145	43/6338	0.631578447	0.873974094	0.842420332	NAP1L4	1	1
GO:0046546	GO:0046546	development of primary male sexual characteristics	1/145	43/6338	0.631578447	0.873974094	0.842420332	EIF2S2	1	1
GO:0048588	GO:0048588	developmental cell growth	1/145	43/6338	0.631578447	0.873974094	0.842420332	RTN4	1	1
GO:0051048	GO:0051048	negative regulation of secretion	1/145	43/6338	0.631578447	0.873974094	0.842420332	FAM3D	1	1
GO:0070665	GO:0070665	positive regulation of leukocyte proliferation	1/145	43/6338	0.631578447	0.873974094	0.842420332	LEP	1	1
GO:0000902	GO:0000902	cell morphogenesis	5/145	236/6338	0.6333837	0.87569241	0.84407661	RTN4/NOX4/BSG/SPINT2/PSEN1	5	1
GO:0051493	GO:0051493	regulation of cytoskeleton organization	3/145	142/6338	0.635996479	0.877125736	0.845458188	RAE1/PFDN2/ACTR3	3	1
GO:0050678	GO:0050678	regulation of epithelial cell proliferation	2/145	94/6338	0.638668755	0.877125736	0.845458188	RTN4/LEP	2	1
GO:0002181	GO:0002181	cytoplasmic translation	1/145	44/6338	0.640064726	0.877125736	0.845458188	EIF2S2	1	1
GO:0002768	GO:0002768	immune response-regulating cell surface receptor signaling pathway	1/145	44/6338	0.640064726	0.877125736	0.845458188	PSEN1	1	1
GO:0016052	GO:0016052	carbohydrate catabolic process	1/145	44/6338	0.640064726	0.877125736	0.845458188	PSEN1	1	1
GO:0016458	GO:0016458	gene silencing	1/145	44/6338	0.640064726	0.877125736	0.845458188	MPHOSPH8	1	1
GO:0030101	GO:0030101	natural killer cell activation	1/145	44/6338	0.640064726	0.877125736	0.845458188	LEP	1	1
GO:0032273	GO:0032273	positive regulation of protein polymerization	1/145	44/6338	0.640064726	0.877125736	0.845458188	ACTR3	1	1
GO:0043281	GO:0043281	regulation of cysteine-type endopeptidase activity involved in apoptotic process	1/145	44/6338	0.640064726	0.877125736	0.845458188	CDKN2D	1	1
GO:0046425	GO:0046425	regulation of receptor signaling pathway via JAK-STAT	1/145	44/6338	0.640064726	0.877125736	0.845458188	LEP	1	1
GO:0055086	GO:0055086	nucleobase-containing small molecule metabolic process	4/145	191/6338	0.641699711	0.878591499	0.846871031	PRPS1L1/EXTL2/PRPSAP1/PSEN1	4	1
GO:0008202	GO:0008202	steroid metabolic process	2/145	95/6338	0.644425459	0.880771472	0.848972299	FDFT1/SLC37A4	2	1
GO:0016049	GO:0016049	cell growth	2/145	95/6338	0.644425459	0.880771472	0.848972299	RTN4/CDKN2D	2	1
GO:0048738	GO:0048738	cardiac muscle tissue development	1/145	45/6338	0.648356848	0.883812756	0.851903781	NOX4	1	1
GO:0050731	GO:0050731	positive regulation of peptidyl-tyrosine phosphorylation	1/145	45/6338	0.648356848	0.883812756	0.851903781	NOX4	1	1
GO:0051783	GO:0051783	regulation of nuclear division	1/145	45/6338	0.648356848	0.883812756	0.851903781	CCNB1	1	1
GO:0040008	GO:0040008	regulation of growth	3/145	145/6338	0.650094453	0.884650752	0.852711522	CCNB2/RTN4/CDKN2D	3	1
GO:0060562	GO:0060562	epithelial tube morphogenesis	2/145	96/6338	0.650110141	0.884650752	0.852711522	SPINT2/PSEN1	2	1
GO:0051223	GO:0051223	regulation of protein transport	2/145	97/6338	0.655723058	0.887848247	0.855793575	GOPC/PSEN1	2	1
GO:0006888	GO:0006888	endoplasmic reticulum to Golgi vesicle-mediated transport	1/145	46/6338	0.656459225	0.887848247	0.855793575	SEC24C	1	1
GO:0016125	GO:0016125	sterol metabolic process	1/145	46/6338	0.656459225	0.887848247	0.855793575	FDFT1	1	1
GO:0016197	GO:0016197	endosomal transport	1/145	46/6338	0.656459225	0.887848247	0.855793575	VCP	1	1
GO:0031348	GO:0031348	negative regulation of defense response	1/145	46/6338	0.656459225	0.887848247	0.855793575	LYAR	1	1
GO:0043112	GO:0043112	receptor metabolic process	1/145	46/6338	0.656459225	0.887848247	0.855793575	PSEN1	1	1
GO:1904892	GO:1904892	regulation of receptor signaling pathway via STAT	1/145	46/6338	0.656459225	0.887848247	0.855793575	LEP	1	1
GO:0019220	GO:0019220	regulation of phosphate metabolic process	7/145	337/6338	0.658619151	0.889221686	0.857117428	CCNB1/CCNB2/CCNA1/PIN1/NOX4/PSEN1/LEP	7	1
GO:0051174	GO:0051174	regulation of phosphorus metabolic process	7/145	337/6338	0.658619151	0.889221686	0.857117428	CCNB1/CCNB2/CCNA1/PIN1/NOX4/PSEN1/LEP	7	1
GO:0051345	GO:0051345	positive regulation of hydrolase activity	3/145	147/6338	0.659277573	0.889337976	0.857229519	PIN1/AGAP3/AHSA1	3	1
GO:0055065	GO:0055065	metal ion homeostasis	4/145	196/6338	0.661856535	0.890802905	0.858641559	SMDT1/PSEN1/SLC37A4/NCOA4	4	1
GO:0010557	GO:0010557	positive regulation of macromolecule biosynthetic process	8/145	385/6338	0.662618614	0.890802905	0.858641559	LYAR/PIN1/CCT3/PITHD1/NOX4/PSEN1/NAT10/H2AFZ	8	1
GO:0001837	GO:0001837	epithelial to mesenchymal transition	1/145	47/6338	0.664376169	0.890802905	0.858641559	RTN4	1	1
GO:0006469	GO:0006469	negative regulation of protein kinase activity	1/145	47/6338	0.664376169	0.890802905	0.858641559	PSEN1	1	1
GO:0007163	GO:0007163	establishment or maintenance of cell polarity	1/145	47/6338	0.664376169	0.890802905	0.858641559	SPINT2	1	1
GO:0032872	GO:0032872	regulation of stress-activated MAPK cascade	1/145	47/6338	0.664376169	0.890802905	0.858641559	LEP	1	1
GO:0070302	GO:0070302	regulation of stress-activated protein kinase signaling cascade	1/145	47/6338	0.664376169	0.890802905	0.858641559	LEP	1	1
GO:0002764	GO:0002764	immune response-regulating signaling pathway	2/145	99/6338	0.666734759	0.891147833	0.858974034	RTN4/PSEN1	2	1
GO:0022407	GO:0022407	regulation of cell-cell adhesion	2/145	99/6338	0.666734759	0.891147833	0.858974034	SPINT2/LEP	2	1
GO:0045892	GO:0045892	negative regulation of transcription, DNA-templated	5/145	246/6338	0.669731383	0.891147833	0.858974034	LYAR/MPHOSPH8/SCML1/PSEN1/ZNF174	5	1
GO:0009968	GO:0009968	negative regulation of signal transduction	6/145	294/6338	0.67133333	0.891147833	0.858974034	PIN1/C1QL4/PSEN1/CDKN2D/LEP/TRIM59	6	1
GO:0002224	GO:0002224	toll-like receptor signaling pathway	1/145	48/6338	0.672111896	0.891147833	0.858974034	RTN4	1	1
GO:0007179	GO:0007179	transforming growth factor beta receptor signaling pathway	1/145	48/6338	0.672111896	0.891147833	0.858974034	PIN1	1	1
GO:0046434	GO:0046434	organophosphate catabolic process	1/145	48/6338	0.672111896	0.891147833	0.858974034	IMPA1	1	1
GO:0060348	GO:0060348	bone development	1/145	48/6338	0.672111896	0.891147833	0.858974034	TMEM107	1	1
GO:0070588	GO:0070588	calcium ion transmembrane transport	1/145	48/6338	0.672111896	0.891147833	0.858974034	SMDT1	1	1
GO:0070646	GO:0070646	protein modification by small protein removal	1/145	48/6338	0.672111896	0.891147833	0.858974034	USP5	1	1
GO:2000116	GO:2000116	regulation of cysteine-type endopeptidase activity	1/145	48/6338	0.672111896	0.891147833	0.858974034	CDKN2D	1	1
GO:0048598	GO:0048598	embryonic morphogenesis	3/145	150/6338	0.672727991	0.891147833	0.858974034	SPINT2/PSEN1/TMEM107	3	1
GO:1903530	GO:1903530	regulation of secretion by cell	3/145	150/6338	0.672727991	0.891147833	0.858974034	FAM3D/SNAPIN/RAB8B	3	1
GO:1902679	GO:1902679	negative regulation of RNA biosynthetic process	5/145	247/6338	0.673235235	0.891147833	0.858974034	LYAR/MPHOSPH8/SCML1/PSEN1/ZNF174	5	1
GO:1903507	GO:1903507	negative regulation of nucleic acid-templated transcription	5/145	247/6338	0.673235235	0.891147833	0.858974034	LYAR/MPHOSPH8/SCML1/PSEN1/ZNF174	5	1
GO:0044093	GO:0044093	positive regulation of molecular function	7/145	342/6338	0.673830204	0.891176287	0.859001461	PIN1/NOX4/PSEN1/LEP/AGAP3/SLC37A4/AHSA1	7	1
GO:0060322	GO:0060322	head development	3/145	151/6338	0.677124933	0.894333611	0.862044794	RTN4/UQCRQ/PSEN1	3	1
GO:0043087	GO:0043087	regulation of GTPase activity	2/145	101/6338	0.677463119	0.894333611	0.862044794	PIN1/AGAP3	2	1
GO:0046661	GO:0046661	male sex differentiation	1/145	49/6338	0.679670524	0.894333611	0.862044794	EIF2S2	1	1
GO:0050890	GO:0050890	cognition	1/145	49/6338	0.679670524	0.894333611	0.862044794	PSEN1	1	1
GO:0055076	GO:0055076	transition metal ion homeostasis	1/145	49/6338	0.679670524	0.894333611	0.862044794	NCOA4	1	1
GO:1902904	GO:1902904	negative regulation of supramolecular fiber organization	1/145	49/6338	0.679670524	0.894333611	0.862044794	PFDN2	1	1
GO:0003002	GO:0003002	regionalization	2/145	102/6338	0.682721943	0.896830008	0.864451061	PSEN1/TMEM107	2	1
GO:0051960	GO:0051960	regulation of nervous system development	2/145	102/6338	0.682721943	0.896830008	0.864451061	RTN4/PSEN1	2	1
GO:0007623	GO:0007623	circadian rhythm	1/145	50/6338	0.687056082	0.898724875	0.866277516	TOP2A	1	1
GO:0032386	GO:0032386	regulation of intracellular transport	1/145	50/6338	0.687056082	0.898724875	0.866277516	PSEN1	1	1
GO:0043588	GO:0043588	skin development	1/145	50/6338	0.687056082	0.898724875	0.866277516	PSEN1	1	1
GO:0044403	GO:0044403	biological process involved in symbiotic interaction	1/145	50/6338	0.687056082	0.898724875	0.866277516	TRIM59	1	1
GO:0090276	GO:0090276	regulation of peptide hormone secretion	1/145	50/6338	0.687056082	0.898724875	0.866277516	FAM3D	1	1
GO:0071407	GO:0071407	cellular response to organic cyclic compound	2/145	103/6338	0.687911049	0.899086434	0.866626021	RAE1/H2AFZ	2	1
GO:0007167	GO:0007167	enzyme linked receptor protein signaling pathway	5/145	252/6338	0.690390301	0.900583867	0.868069392	PIN1/RTN4/SLC2A8/PSEN1/LEP	5	1
GO:0009628	GO:0009628	response to abiotic stimulus	4/145	204/6338	0.692500745	0.900583867	0.868069392	VCP/PIN1/SLC2A8/CDKN2D	4	1
GO:0007346	GO:0007346	regulation of mitotic cell cycle	2/145	104/6338	0.693030849	0.900583867	0.868069392	CCNB1/EME1	2	1
GO:0018193	GO:0018193	peptidyl-amino acid modification	6/145	301/6338	0.693447147	0.900583867	0.868069392	CCNB1/SUMO2/WDR61/NOX4/PSEN1/LEP	6	1
GO:0002791	GO:0002791	regulation of peptide secretion	1/145	51/6338	0.694272505	0.900583867	0.868069392	FAM3D	1	1
GO:0042129	GO:0042129	regulation of T cell proliferation	1/145	51/6338	0.694272505	0.900583867	0.868069392	LEP	1	1
GO:0051403	GO:0051403	stress-activated MAPK cascade	1/145	51/6338	0.694272505	0.900583867	0.868069392	LEP	1	1
GO:0090087	GO:0090087	regulation of peptide transport	1/145	51/6338	0.694272505	0.900583867	0.868069392	FAM3D	1	1
GO:0097529	GO:0097529	myeloid leukocyte migration	1/145	51/6338	0.694272505	0.900583867	0.868069392	SLC37A4	1	1
GO:0002286	GO:0002286	T cell activation involved in immune response	1/145	52/6338	0.70132364	0.903695636	0.871068814	PSEN1	1	1
GO:0006473	GO:0006473	protein acetylation	1/145	52/6338	0.70132364	0.903695636	0.871068814	NAT10	1	1
GO:0006694	GO:0006694	steroid biosynthetic process	1/145	52/6338	0.70132364	0.903695636	0.871068814	FDFT1	1	1
GO:0031098	GO:0031098	stress-activated protein kinase signaling cascade	1/145	52/6338	0.70132364	0.903695636	0.871068814	LEP	1	1
GO:0033673	GO:0033673	negative regulation of kinase activity	1/145	52/6338	0.70132364	0.903695636	0.871068814	PSEN1	1	1
GO:0042157	GO:0042157	lipoprotein metabolic process	1/145	52/6338	0.70132364	0.903695636	0.871068814	PIGK	1	1
GO:0042180	GO:0042180	cellular ketone metabolic process	1/145	52/6338	0.70132364	0.903695636	0.871068814	COQ9	1	1
GO:0050679	GO:0050679	positive regulation of epithelial cell proliferation	1/145	52/6338	0.70132364	0.903695636	0.871068814	RTN4	1	1
GO:2000113	GO:2000113	negative regulation of cellular macromolecule biosynthetic process	6/145	304/6338	0.702622581	0.904619296	0.871959126	LYAR/MPHOSPH8/SCML1/PSEN1/NAT10/ZNF174	6	1
GO:0040007	GO:0040007	growth	4/145	207/6338	0.703477375	0.904970067	0.872297233	CCNB2/RTN4/CDKN2D/LEP	4	1
GO:0010558	GO:0010558	negative regulation of macromolecule biosynthetic process	6/145	305/6338	0.705640413	0.905813487	0.873110203	LYAR/MPHOSPH8/SCML1/PSEN1/NAT10/ZNF174	6	1
GO:0006066	GO:0006066	alcohol metabolic process	2/145	107/6338	0.707978802	0.905813487	0.873110203	GOT1/IMPA1	2	1
GO:0140694	GO:0140694	non-membrane-bounded organelle assembly	2/145	107/6338	0.707978802	0.905813487	0.873110203	CCNB2/SMC3	2	1
GO:0002274	GO:0002274	myeloid leukocyte activation	1/145	53/6338	0.708213248	0.905813487	0.873110203	PSEN1	1	1
GO:0003015	GO:0003015	heart process	1/145	53/6338	0.708213248	0.905813487	0.873110203	NOX4	1	1
GO:0007411	GO:0007411	axon guidance	1/145	53/6338	0.708213248	0.905813487	0.873110203	BSG	1	1
GO:0048545	GO:0048545	response to steroid hormone	1/145	53/6338	0.708213248	0.905813487	0.873110203	GOT1	1	1
GO:0072359	GO:0072359	circulatory system development	5/145	258/6338	0.71016756	0.907566109	0.874799548	RTN4/NOX4/CACYBP/PSEN1/LEP	5	1
GO:0032535	GO:0032535	regulation of cellular component size	2/145	108/6338	0.712825846	0.908441974	0.875643791	RTN4/ACTR3	2	1
GO:0006518	GO:0006518	peptide metabolic process	6/145	308/6338	0.714571415	0.908441974	0.875643791	EIF2S2/RPL36AL/PIN1/RTN4/PSEN1/NAT10	6	1
GO:0046467	GO:0046467	membrane lipid biosynthetic process	1/145	54/6338	0.714945003	0.908441974	0.875643791	PIGK	1	1
GO:0051222	GO:0051222	positive regulation of protein transport	1/145	54/6338	0.714945003	0.908441974	0.875643791	PSEN1	1	1
GO:0090068	GO:0090068	positive regulation of cell cycle process	1/145	54/6338	0.714945003	0.908441974	0.875643791	CCNB1	1	1
GO:0097485	GO:0097485	neuron projection guidance	1/145	54/6338	0.714945003	0.908441974	0.875643791	BSG	1	1
GO:0098657	GO:0098657	import into cell	1/145	54/6338	0.714945003	0.908441974	0.875643791	PSEN1	1	1
GO:2000145	GO:2000145	regulation of cell motility	4/145	211/6338	0.717674692	0.909910397	0.877059199	PIN1/RTN4/SPINT2/RNF20	4	1
GO:0009117	GO:0009117	nucleotide metabolic process	3/145	161/6338	0.71872422	0.909910397	0.877059199	PRPS1L1/PRPSAP1/PSEN1	3	1
GO:0051046	GO:0051046	regulation of secretion	3/145	161/6338	0.71872422	0.909910397	0.877059199	FAM3D/SNAPIN/RAB8B	3	1
GO:0010632	GO:0010632	regulation of epithelial cell migration	1/145	55/6338	0.721522497	0.909910397	0.877059199	RTN4	1	1
GO:0051606	GO:0051606	detection of stimulus	1/145	55/6338	0.721522497	0.909910397	0.877059199	TMEM107	1	1
GO:0051924	GO:0051924	regulation of calcium ion transport	1/145	55/6338	0.721522497	0.909910397	0.877059199	SARAF	1	1
GO:0060560	GO:0060560	developmental growth involved in morphogenesis	1/145	55/6338	0.721522497	0.909910397	0.877059199	RTN4	1	1
GO:2001020	GO:2001020	regulation of response to DNA damage stimulus	1/145	55/6338	0.721522497	0.909910397	0.877059199	CDKN2D	1	1
GO:0006790	GO:0006790	sulfur compound metabolic process	2/145	110/6338	0.722319447	0.909910397	0.877059199	NOX4/BHMT	2	1
GO:0044282	GO:0044282	small molecule catabolic process	2/145	110/6338	0.722319447	0.909910397	0.877059199	GOT1/IMPA1	2	1
GO:0051049	GO:0051049	regulation of transport	8/145	407/6338	0.722541461	0.909910397	0.877059199	LYAR/GOPC/FAM3D/SNAPIN/SARAF/PSEN1/LEP/RAB8B	8	1
GO:0006753	GO:0006753	nucleoside phosphate metabolic process	3/145	163/6338	0.726531312	0.912284776	0.879347853	PRPS1L1/PRPSAP1/PSEN1	3	1
GO:0006468	GO:0006468	protein phosphorylation	7/145	361/6338	0.727748898	0.912284776	0.879347853	CCNB1/CCNB2/CCNA1/PIN1/NOX4/PSEN1/LEP	7	1
GO:0002573	GO:0002573	myeloid leukocyte differentiation	1/145	56/6338	0.727949242	0.912284776	0.879347853	PSEN1	1	1
GO:0002703	GO:0002703	regulation of leukocyte mediated immunity	1/145	56/6338	0.727949242	0.912284776	0.879347853	LEP	1	1
GO:0050870	GO:0050870	positive regulation of T cell activation	1/145	56/6338	0.727949242	0.912284776	0.879347853	LEP	1	1
GO:0051402	GO:0051402	neuron apoptotic process	1/145	56/6338	0.727949242	0.912284776	0.879347853	PSEN1	1	1
GO:0030182	GO:0030182	neuron differentiation	6/145	314/6338	0.731879687	0.916471421	0.883383344	RTN4/SNAPIN/BSG/UQCRQ/PSEN1/PRKCSH	6	1
GO:0006006	GO:0006006	glucose metabolic process	1/145	57/6338	0.734228669	0.916605011	0.883512111	PPP4R3B	1	1
GO:0051348	GO:0051348	negative regulation of transferase activity	1/145	57/6338	0.734228669	0.916605011	0.883512111	PSEN1	1	1
GO:0042127	GO:0042127	regulation of cell population proliferation	8/145	412/6338	0.735136333	0.916605011	0.883512111	CCNB1/RTN4/NOX4/C1QL4/SMARCB1/CDKN2D/LEP/CDCA7L	8	1
GO:0033993	GO:0033993	response to lipid	3/145	166/6338	0.73792616	0.916605011	0.883512111	CDKN2D/GOT1/H2AFZ	3	1
GO:0098655	GO:0098655	cation transmembrane transport	3/145	166/6338	0.73792616	0.916605011	0.883512111	ATP6V1G1/SMDT1/SLC25A38	3	1
GO:0002221	GO:0002221	pattern recognition receptor signaling pathway	1/145	58/6338	0.740364132	0.916605011	0.883512111	RTN4	1	1
GO:0007162	GO:0007162	negative regulation of cell adhesion	1/145	58/6338	0.740364132	0.916605011	0.883512111	SPINT2	1	1
GO:0009416	GO:0009416	response to light stimulus	1/145	58/6338	0.740364132	0.916605011	0.883512111	CDKN2D	1	1
GO:0065004	GO:0065004	protein-DNA complex assembly	1/145	58/6338	0.740364132	0.916605011	0.883512111	NAP1L4	1	1
GO:0070374	GO:0070374	positive regulation of ERK1 and ERK2 cascade	1/145	58/6338	0.740364132	0.916605011	0.883512111	NOX4	1	1
GO:0034220	GO:0034220	ion transmembrane transport	4/145	218/6338	0.74131879	0.916605011	0.883512111	ATP6V1G1/SMDT1/PSEN1/SLC25A38	4	1
GO:0009896	GO:0009896	positive regulation of catabolic process	2/145	115/6338	0.744908276	0.916605011	0.883512111	SUMO2/PSEN1	2	1
GO:0016055	GO:0016055	Wnt signaling pathway	2/145	115/6338	0.744908276	0.916605011	0.883512111	PIN1/PSEN1	2	1
GO:0030072	GO:0030072	peptide hormone secretion	1/145	59/6338	0.746358909	0.916605011	0.883512111	FAM3D	1	1
GO:0030336	GO:0030336	negative regulation of cell migration	1/145	59/6338	0.746358909	0.916605011	0.883512111	RNF20	1	1
GO:0051346	GO:0051346	negative regulation of hydrolase activity	1/145	59/6338	0.746358909	0.916605011	0.883512111	CDKN2D	1	1
GO:0019637	GO:0019637	organophosphate metabolic process	6/145	320/6338	0.748447123	0.916605011	0.883512111	PRPS1L1/CDS1/PRPSAP1/PSEN1/IMPA1/PIGK	6	1
GO:0006812	GO:0006812	cation transport	5/145	271/6338	0.749966413	0.916605011	0.883512111	ATP6V1G1/SMDT1/SARAF/PSEN1/SLC25A38	5	1
GO:0050776	GO:0050776	regulation of immune response	4/145	221/6338	0.750987349	0.916605011	0.883512111	LYAR/RTN4/PSEN1/LEP	4	1
GO:1902533	GO:1902533	positive regulation of intracellular signal transduction	4/145	221/6338	0.750987349	0.916605011	0.883512111	RTN4/NOX4/PSEN1/LEP	4	1
GO:0001818	GO:0001818	negative regulation of cytokine production	1/145	60/6338	0.752216204	0.916605011	0.883512111	SLC37A4	1	1
GO:0001894	GO:0001894	tissue homeostasis	1/145	60/6338	0.752216204	0.916605011	0.883512111	NOX4	1	1
GO:0002790	GO:0002790	peptide secretion	1/145	60/6338	0.752216204	0.916605011	0.883512111	FAM3D	1	1
GO:0006898	GO:0006898	receptor-mediated endocytosis	1/145	60/6338	0.752216204	0.916605011	0.883512111	AP1G2	1	1
GO:0010001	GO:0010001	glial cell differentiation	1/145	60/6338	0.752216204	0.916605011	0.883512111	PSEN1	1	1
GO:0030833	GO:0030833	regulation of actin filament polymerization	1/145	60/6338	0.752216204	0.916605011	0.883512111	ACTR3	1	1
GO:0042098	GO:0042098	T cell proliferation	1/145	60/6338	0.752216204	0.916605011	0.883512111	LEP	1	1
GO:0051302	GO:0051302	regulation of cell division	1/145	60/6338	0.752216204	0.916605011	0.883512111	PIN1	1	1
GO:0071559	GO:0071559	response to transforming growth factor beta	1/145	60/6338	0.752216204	0.916605011	0.883512111	PIN1	1	1
GO:0071560	GO:0071560	cellular response to transforming growth factor beta stimulus	1/145	60/6338	0.752216204	0.916605011	0.883512111	PIN1	1	1
GO:0072593	GO:0072593	reactive oxygen species metabolic process	1/145	60/6338	0.752216204	0.916605011	0.883512111	NOX4	1	1
GO:0097193	GO:0097193	intrinsic apoptotic signaling pathway	1/145	60/6338	0.752216204	0.916605011	0.883512111	CDKN2D	1	1
GO:1903039	GO:1903039	positive regulation of leukocyte cell-cell adhesion	1/145	60/6338	0.752216204	0.916605011	0.883512111	LEP	1	1
GO:0048568	GO:0048568	embryonic organ development	2/145	117/6338	0.753497222	0.916605011	0.883512111	SPINT2/PSEN1	2	1
GO:0198738	GO:0198738	cell-cell signaling by wnt	2/145	117/6338	0.753497222	0.916605011	0.883512111	PIN1/PSEN1	2	1
GO:0040012	GO:0040012	regulation of locomotion	4/145	222/6338	0.754148764	0.916605011	0.883512111	PIN1/RTN4/SPINT2/RNF20	4	1
GO:0000122	GO:0000122	negative regulation of transcription by RNA polymerase II	3/145	171/6338	0.756086788	0.916605011	0.883512111	LYAR/PSEN1/ZNF174	3	1
GO:0007389	GO:0007389	pattern specification process	2/145	118/6338	0.757698271	0.916605011	0.883512111	PSEN1/TMEM107	2	1
GO:0043086	GO:0043086	negative regulation of catalytic activity	2/145	118/6338	0.757698271	0.916605011	0.883512111	PSEN1/CDKN2D	2	1
GO:0010506	GO:0010506	regulation of autophagy	1/145	61/6338	0.75793915	0.916605011	0.883512111	LEP	1	1
GO:0016485	GO:0016485	protein processing	1/145	61/6338	0.75793915	0.916605011	0.883512111	PSEN1	1	1
GO:0050817	GO:0050817	coagulation	1/145	61/6338	0.75793915	0.916605011	0.883512111	PSEN1	1	1
GO:0071216	GO:0071216	cellular response to biotic stimulus	1/145	61/6338	0.75793915	0.916605011	0.883512111	EME1	1	1
GO:1901990	GO:1901990	regulation of mitotic cell cycle phase transition	1/145	61/6338	0.75793915	0.916605011	0.883512111	CCNB1	1	1
GO:0048585	GO:0048585	negative regulation of response to stimulus	7/145	373/6338	0.758542775	0.916621673	0.883528173	LYAR/PIN1/C1QL4/PSEN1/CDKN2D/LEP/TRIM59	7	1
GO:0051270	GO:0051270	regulation of cellular component movement	4/145	224/6338	0.760379962	0.918127786	0.884979909	PIN1/RTN4/SPINT2/RNF20	4	1
GO:0031327	GO:0031327	negative regulation of cellular biosynthetic process	6/145	325/6338	0.761687743	0.91899282	0.885813712	LYAR/MPHOSPH8/SCML1/PSEN1/NAT10/ZNF174	6	1
GO:0032989	GO:0032989	cellular component morphogenesis	3/145	173/6338	0.763064755	0.919939977	0.886726672	RTN4/BSG/PSEN1	3	1
GO:0006402	GO:0006402	mRNA catabolic process	1/145	63/6338	0.768994163	0.924112574	0.890748624	EDC4	1	1
GO:0006605	GO:0006605	protein targeting	1/145	63/6338	0.768994163	0.924112574	0.890748624	TRAM1	1	1
GO:0032944	GO:0032944	regulation of mononuclear cell proliferation	1/145	63/6338	0.768994163	0.924112574	0.890748624	LEP	1	1
GO:0050670	GO:0050670	regulation of lymphocyte proliferation	1/145	63/6338	0.768994163	0.924112574	0.890748624	LEP	1	1
GO:0051336	GO:0051336	regulation of hydrolase activity	4/145	227/6338	0.769499145	0.924112574	0.890748624	PIN1/CDKN2D/AGAP3/AHSA1	4	1
GO:0007283	GO:0007283	spermatogenesis	2/145	122/6338	0.773893388	0.92501423	0.891617726	CATSPERZ/PITHD1	2	1
GO:0002064	GO:0002064	epithelial cell development	1/145	64/6338	0.774332147	0.92501423	0.891617726	SPINT2	1	1
GO:0009451	GO:0009451	RNA modification	1/145	64/6338	0.774332147	0.92501423	0.891617726	NAT10	1	1
GO:0030595	GO:0030595	leukocyte chemotaxis	1/145	64/6338	0.774332147	0.92501423	0.891617726	SLC37A4	1	1
GO:0031334	GO:0031334	positive regulation of protein-containing complex assembly	1/145	64/6338	0.774332147	0.92501423	0.891617726	ACTR3	1	1
GO:0043122	GO:0043122	regulation of I-kappaB kinase/NF-kappaB signaling	1/145	64/6338	0.774332147	0.92501423	0.891617726	TRIM59	1	1
GO:0009890	GO:0009890	negative regulation of biosynthetic process	6/145	330/6338	0.774416675	0.92501423	0.891617726	LYAR/MPHOSPH8/SCML1/PSEN1/NAT10/ZNF174	6	1
GO:0008064	GO:0008064	regulation of actin polymerization or depolymerization	1/145	65/6338	0.779547614	0.927578095	0.894089026	ACTR3	1	1
GO:0030041	GO:0030041	actin filament polymerization	1/145	65/6338	0.779547614	0.927578095	0.894089026	ACTR3	1	1
GO:0030832	GO:0030832	regulation of actin filament length	1/145	65/6338	0.779547614	0.927578095	0.894089026	ACTR3	1	1
GO:0043543	GO:0043543	protein acylation	1/145	65/6338	0.779547614	0.927578095	0.894089026	NAT10	1	1
GO:0070663	GO:0070663	regulation of leukocyte proliferation	1/145	65/6338	0.779547614	0.927578095	0.894089026	LEP	1	1
GO:0008610	GO:0008610	lipid biosynthetic process	4/145	232/6338	0.784098161	0.931139301	0.897521659	FDFT1/CDS1/IMPA1/PIGK	4	1
GO:1905114	GO:1905114	cell surface receptor signaling pathway involved in cell-cell signaling	2/145	125/6338	0.785417033	0.931139301	0.897521659	PIN1/PSEN1	2	1
GO:0048232	GO:0048232	male gamete generation	2/145	126/6338	0.789142895	0.931139301	0.897521659	CATSPERZ/PITHD1	2	1
GO:0048608	GO:0048608	reproductive structure development	2/145	126/6338	0.789142895	0.931139301	0.897521659	EIF2S2/SPINT2	2	1
GO:0061458	GO:0061458	reproductive system development	2/145	126/6338	0.789142895	0.931139301	0.897521659	EIF2S2/SPINT2	2	1
GO:0009952	GO:0009952	anterior/posterior pattern specification	1/145	67/6338	0.789622106	0.931139301	0.897521659	PSEN1	1	1
GO:0015833	GO:0015833	peptide transport	1/145	67/6338	0.789622106	0.931139301	0.897521659	FAM3D	1	1
GO:0048762	GO:0048762	mesenchymal cell differentiation	1/145	67/6338	0.789622106	0.931139301	0.897521659	RTN4	1	1
GO:0061138	GO:0061138	morphogenesis of a branching epithelium	1/145	67/6338	0.789622106	0.931139301	0.897521659	SPINT2	1	1
GO:0071824	GO:0071824	protein-DNA complex subunit organization	1/145	67/6338	0.789622106	0.931139301	0.897521659	NAP1L4	1	1
GO:0090092	GO:0090092	regulation of transmembrane receptor protein serine/threonine kinase signaling pathway	1/145	67/6338	0.789622106	0.931139301	0.897521659	PIN1	1	1
GO:0008284	GO:0008284	positive regulation of cell population proliferation	4/145	234/6338	0.789730759	0.931139301	0.897521659	CCNB1/RTN4/LEP/CDCA7L	4	1
GO:0010631	GO:0010631	epithelial cell migration	1/145	68/6338	0.794486528	0.934619277	0.900875995	RTN4	1	1
GO:0046883	GO:0046883	regulation of hormone secretion	1/145	68/6338	0.794486528	0.934619277	0.900875995	FAM3D	1	1
GO:0090132	GO:0090132	epithelium migration	1/145	68/6338	0.794486528	0.934619277	0.900875995	RTN4	1	1
GO:0034762	GO:0034762	regulation of transmembrane transport	2/145	128/6338	0.796425293	0.935959131	0.902167475	PSEN1/LEP	2	1
GO:0098609	GO:0098609	cell-cell adhesion	3/145	184/6338	0.798616137	0.935959131	0.902167475	SPINT2/PSEN1/LEP	3	1
GO:0008406	GO:0008406	gonad development	1/145	69/6338	0.799239232	0.935959131	0.902167475	EIF2S2	1	1
GO:0030217	GO:0030217	T cell differentiation	1/145	69/6338	0.799239232	0.935959131	0.902167475	LEP	1	1
GO:0045137	GO:0045137	development of primary sexual characteristics	1/145	69/6338	0.799239232	0.935959131	0.902167475	EIF2S2	1	1
GO:0060249	GO:0060249	anatomical structure homeostasis	1/145	69/6338	0.799239232	0.935959131	0.902167475	NOX4	1	1
GO:0001501	GO:0001501	skeletal system development	2/145	129/6338	0.79998307	0.936124767	0.902327131	PSEN1/TMEM107	2	1
GO:0001933	GO:0001933	negative regulation of protein phosphorylation	1/145	70/6338	0.803882766	0.937863227	0.904002826	PSEN1	1	1
GO:0007259	GO:0007259	receptor signaling pathway via JAK-STAT	1/145	70/6338	0.803882766	0.937863227	0.904002826	LEP	1	1
GO:0022409	GO:0022409	positive regulation of cell-cell adhesion	1/145	70/6338	0.803882766	0.937863227	0.904002826	LEP	1	1
GO:0051251	GO:0051251	positive regulation of lymphocyte activation	1/145	70/6338	0.803882766	0.937863227	0.904002826	LEP	1	1
GO:0044089	GO:0044089	positive regulation of cellular component biogenesis	2/145	131/6338	0.806934895	0.940332401	0.906382854	MPHOSPH8/ACTR3	2	1
GO:0002449	GO:0002449	lymphocyte mediated immunity	1/145	71/6338	0.808419619	0.940332401	0.906382854	LEP	1	1
GO:0090130	GO:0090130	tissue migration	1/145	71/6338	0.808419619	0.940332401	0.906382854	RTN4	1	1
GO:0090287	GO:0090287	regulation of cellular response to growth factor stimulus	1/145	71/6338	0.808419619	0.940332401	0.906382854	PIN1	1	1
GO:0045935	GO:0045935	positive regulation of nucleobase-containing compound metabolic process	7/145	397/6338	0.812538109	0.940877768	0.906908531	LYAR/PIN1/CCT3/PITHD1/NOX4/PSEN1/H2AFZ	7	1
GO:0070997	GO:0070997	neuron death	1/145	72/6338	0.812852227	0.940877768	0.906908531	PSEN1	1	1
GO:0097696	GO:0097696	receptor signaling pathway via STAT	1/145	72/6338	0.812852227	0.940877768	0.906908531	LEP	1	1
GO:0001819	GO:0001819	positive regulation of cytokine production	2/145	133/6338	0.81367257	0.940877768	0.906908531	PSEN1/LEP	2	1
GO:0048699	GO:0048699	generation of neurons	6/145	348/6338	0.816082197	0.940877768	0.906908531	RTN4/SNAPIN/BSG/UQCRQ/PSEN1/PRKCSH	6	1
GO:0031347	GO:0031347	regulation of defense response	2/145	134/6338	0.816962659	0.940877768	0.906908531	LYAR/LEP	2	1
GO:1903131	GO:1903131	mononuclear cell differentiation	2/145	134/6338	0.816962659	0.940877768	0.906908531	PSEN1/LEP	2	1
GO:0002285	GO:0002285	lymphocyte activation involved in immune response	1/145	73/6338	0.817182969	0.940877768	0.906908531	PSEN1	1	1
GO:0006575	GO:0006575	cellular modified amino acid metabolic process	1/145	73/6338	0.817182969	0.940877768	0.906908531	BHMT	1	1
GO:0008154	GO:0008154	actin polymerization or depolymerization	1/145	73/6338	0.817182969	0.940877768	0.906908531	ACTR3	1	1
GO:0016054	GO:0016054	organic acid catabolic process	1/145	73/6338	0.817182969	0.940877768	0.906908531	GOT1	1	1
GO:0045787	GO:0045787	positive regulation of cell cycle	1/145	73/6338	0.817182969	0.940877768	0.906908531	CCNB1	1	1
GO:0046395	GO:0046395	carboxylic acid catabolic process	1/145	73/6338	0.817182969	0.940877768	0.906908531	GOT1	1	1
GO:0097190	GO:0097190	apoptotic signaling pathway	2/145	135/6338	0.820201081	0.940877768	0.906908531	PSEN1/CDKN2D	2	1
GO:0002682	GO:0002682	regulation of immune system process	6/145	350/6338	0.820319415	0.940877768	0.906908531	LYAR/WDR61/RTN4/PITHD1/PSEN1/LEP	6	1
GO:0010629	GO:0010629	negative regulation of gene expression	4/145	246/6338	0.821117658	0.940877768	0.906908531	MPHOSPH8/PSEN1/SLC37A4/EDC4	4	1
GO:0006643	GO:0006643	membrane lipid metabolic process	1/145	74/6338	0.821414169	0.940877768	0.906908531	PIGK	1	1
GO:0045765	GO:0045765	regulation of angiogenesis	1/145	74/6338	0.821414169	0.940877768	0.906908531	LEP	1	1
GO:0048638	GO:0048638	regulation of developmental growth	1/145	74/6338	0.821414169	0.940877768	0.906908531	RTN4	1	1
GO:0052548	GO:0052548	regulation of endopeptidase activity	1/145	74/6338	0.821414169	0.940877768	0.906908531	CDKN2D	1	1
GO:0044092	GO:0044092	negative regulation of molecular function	3/145	192/6338	0.821603044	0.940877768	0.906908531	PIN1/PSEN1/CDKN2D	3	1
GO:0002009	GO:0002009	morphogenesis of an epithelium	2/145	136/6338	0.823388456	0.942228027	0.90821004	SPINT2/PSEN1	2	1
GO:0007417	GO:0007417	central nervous system development	3/145	193/6338	0.824314869	0.942594044	0.908562843	RTN4/UQCRQ/PSEN1	3	1
GO:0032271	GO:0032271	regulation of protein polymerization	1/145	75/6338	0.825548101	0.942617008	0.908584978	ACTR3	1	1
GO:0042886	GO:0042886	amide transport	1/145	75/6338	0.825548101	0.942617008	0.908584978	FAM3D	1	1
GO:0007249	GO:0007249	I-kappaB kinase/NF-kappaB signaling	1/145	76/6338	0.829586984	0.944506443	0.910406197	TRIM59	1	1
GO:1901342	GO:1901342	regulation of vasculature development	1/145	76/6338	0.829586984	0.944506443	0.910406197	LEP	1	1
GO:1903037	GO:1903037	regulation of leukocyte cell-cell adhesion	1/145	76/6338	0.829586984	0.944506443	0.910406197	LEP	1	1
GO:0001817	GO:0001817	regulation of cytokine production	3/145	195/6338	0.829634038	0.944506443	0.910406197	PSEN1/LEP/SLC37A4	3	1
GO:0006401	GO:0006401	RNA catabolic process	1/145	77/6338	0.833532989	0.947556888	0.913346509	EDC4	1	1
GO:0019318	GO:0019318	hexose metabolic process	1/145	77/6338	0.833532989	0.947556888	0.913346509	PPP4R3B	1	1
GO:0052547	GO:0052547	regulation of peptidase activity	1/145	78/6338	0.837388239	0.949129891	0.914862721	CDKN2D	1	1
GO:1903311	GO:1903311	regulation of mRNA metabolic process	1/145	78/6338	0.837388239	0.949129891	0.914862721	RNF20	1	1
GO:0040011	GO:0040011	locomotion	8/145	461/6338	0.838149384	0.949129891	0.914862721	CATSPERZ/PIN1/RTN4/BSG/SPINT2/RNF20/PSEN1/SLC37A4	8	1
GO:0007268	GO:0007268	chemical synaptic transmission	2/145	141/6338	0.8385813	0.949129891	0.914862721	SNAPIN/PSEN1	2	1
GO:0080135	GO:0080135	regulation of cellular response to stress	2/145	141/6338	0.8385813	0.949129891	0.914862721	CDKN2D/LEP	2	1
GO:0098916	GO:0098916	anterograde trans-synaptic signaling	2/145	141/6338	0.8385813	0.949129891	0.914862721	SNAPIN/PSEN1	2	1
GO:0046879	GO:0046879	hormone secretion	1/145	79/6338	0.841154805	0.949403193	0.915126156	FAM3D	1	1
GO:0110053	GO:0110053	regulation of actin filament organization	1/145	79/6338	0.841154805	0.949403193	0.915126156	ACTR3	1	1
GO:0099537	GO:0099537	trans-synaptic signaling	2/145	142/6338	0.841475369	0.949403193	0.915126156	SNAPIN/PSEN1	2	1
GO:0001816	GO:0001816	cytokine production	3/145	200/6338	0.84233646	0.949403193	0.915126156	PSEN1/LEP/SLC37A4	3	1
GO:0016310	GO:0016310	phosphorylation	7/145	413/6338	0.843099361	0.949403193	0.915126156	CCNB1/CCNB2/CCNA1/PIN1/NOX4/PSEN1/LEP	7	1
GO:0048870	GO:0048870	cell motility	7/145	413/6338	0.843099361	0.949403193	0.915126156	CATSPERZ/PIN1/RTN4/SPINT2/RNF20/PSEN1/SLC37A4	7	1
GO:0051674	GO:0051674	localization of cell	7/145	413/6338	0.843099361	0.949403193	0.915126156	CATSPERZ/PIN1/RTN4/SPINT2/RNF20/PSEN1/SLC37A4	7	1
GO:0002253	GO:0002253	activation of immune response	1/145	80/6338	0.844834715	0.949465228	0.915185951	PSEN1	1	1
GO:0048511	GO:0048511	rhythmic process	1/145	80/6338	0.844834715	0.949465228	0.915185951	TOP2A	1	1
GO:0048589	GO:0048589	developmental growth	2/145	144/6338	0.847123886	0.949465228	0.915185951	RTN4/LEP	2	1
GO:0002697	GO:0002697	regulation of immune effector process	1/145	81/6338	0.848429947	0.949465228	0.915185951	LEP	1	1
GO:0006979	GO:0006979	response to oxidative stress	1/145	81/6338	0.848429947	0.949465228	0.915185951	PSEN1	1	1
GO:0048562	GO:0048562	embryonic organ morphogenesis	1/145	81/6338	0.848429947	0.949465228	0.915185951	PSEN1	1	1
GO:0002696	GO:0002696	positive regulation of leukocyte activation	1/145	82/6338	0.851942439	0.949465228	0.915185951	LEP	1	1
GO:0007548	GO:0007548	sex differentiation	1/145	82/6338	0.851942439	0.949465228	0.915185951	EIF2S2	1	1
GO:0009914	GO:0009914	hormone transport	1/145	82/6338	0.851942439	0.949465228	0.915185951	FAM3D	1	1
GO:0042326	GO:0042326	negative regulation of phosphorylation	1/145	82/6338	0.851942439	0.949465228	0.915185951	PSEN1	1	1
GO:0051146	GO:0051146	striated muscle cell differentiation	1/145	82/6338	0.851942439	0.949465228	0.915185951	NOX4	1	1
GO:0043269	GO:0043269	regulation of ion transport	2/145	146/6338	0.852590264	0.949465228	0.915185951	SARAF/PSEN1	2	1
GO:0030001	GO:0030001	metal ion transport	3/145	205/6338	0.854218462	0.949465228	0.915185951	SMDT1/SARAF/PSEN1	3	1
GO:0034330	GO:0034330	cell junction organization	2/145	147/6338	0.855256646	0.949465228	0.915185951	SNAPIN/PSEN1	2	1
GO:0002683	GO:0002683	negative regulation of immune system process	1/145	83/6338	0.85537408	0.949465228	0.915185951	LYAR	1	1
GO:0010959	GO:0010959	regulation of metal ion transport	1/145	83/6338	0.85537408	0.949465228	0.915185951	SARAF	1	1
GO:0014706	GO:0014706	striated muscle tissue development	1/145	83/6338	0.85537408	0.949465228	0.915185951	NOX4	1	1
GO:0050863	GO:0050863	regulation of T cell activation	1/145	83/6338	0.85537408	0.949465228	0.915185951	LEP	1	1
GO:0050867	GO:0050867	positive regulation of cell activation	1/145	83/6338	0.85537408	0.949465228	0.915185951	LEP	1	1
GO:0060485	GO:0060485	mesenchyme development	1/145	83/6338	0.85537408	0.949465228	0.915185951	RTN4	1	1
GO:0042391	GO:0042391	regulation of membrane potential	1/145	85/6338	0.862002163	0.955876874	0.921366113	PSEN1	1	1
GO:0060429	GO:0060429	epithelium development	4/145	265/6338	0.862907913	0.955876874	0.921366113	RTN4/SPINT2/PSEN1/TMEM107	4	1
GO:0099536	GO:0099536	synaptic signaling	2/145	150/6338	0.862995659	0.955876874	0.921366113	SNAPIN/PSEN1	2	1
GO:0009306	GO:0009306	protein secretion	1/145	86/6338	0.865202176	0.955914956	0.921402819	RAB8B	1	1
GO:0035592	GO:0035592	establishment of protein localization to extracellular region	1/145	86/6338	0.865202176	0.955914956	0.921402819	RAB8B	1	1
GO:0071692	GO:0071692	protein localization to extracellular region	1/145	86/6338	0.865202176	0.955914956	0.921402819	RAB8B	1	1
GO:0098662	GO:0098662	inorganic cation transmembrane transport	2/145	151/6338	0.865490568	0.955914956	0.921402819	ATP6V1G1/SMDT1	2	1
GO:0035295	GO:0035295	tube development	4/145	267/6338	0.866785247	0.956664968	0.922125753	SPINT2/PSEN1/TMEM107/LEP	4	1
GO:0097435	GO:0097435	supramolecular fiber organization	3/145	211/6338	0.867447749	0.95671668	0.922175598	PFDN2/PSEN1/ACTR3	3	1
GO:0005996	GO:0005996	monosaccharide metabolic process	1/145	87/6338	0.868328486	0.957008842	0.922457212	PPP4R3B	1	1
GO:0042110	GO:0042110	T cell activation	2/145	153/6338	0.870356709	0.958336047	0.9237365	PSEN1/LEP	2	1
GO:0018105	GO:0018105	peptidyl-serine phosphorylation	1/145	88/6338	0.871382776	0.958336047	0.9237365	CCNB1	1	1
GO:0050900	GO:0050900	leukocyte migration	1/145	88/6338	0.871382776	0.958336047	0.9237365	SLC37A4	1	1
GO:0007159	GO:0007159	leukocyte cell-cell adhesion	1/145	89/6338	0.874366696	0.960937656	0.926244181	LEP	1	1
GO:0022008	GO:0022008	neurogenesis	6/145	381/6338	0.87666317	0.962100213	0.927364766	RTN4/SNAPIN/BSG/UQCRQ/PSEN1/PRKCSH	6	1
GO:0009314	GO:0009314	response to radiation	1/145	90/6338	0.877281855	0.962100213	0.927364766	CDKN2D	1	1
GO:0042060	GO:0042060	wound healing	1/145	90/6338	0.877281855	0.962100213	0.927364766	FGFR1OP2	1	1
GO:0022603	GO:0022603	regulation of anatomical structure morphogenesis	3/145	217/6338	0.87961688	0.962838935	0.928076816	RTN4/PSEN1/LEP	3	1
GO:0010035	GO:0010035	response to inorganic substance	1/145	91/6338	0.880129827	0.962838935	0.928076816	VCP	1	1
GO:0051258	GO:0051258	protein polymerization	1/145	91/6338	0.880129827	0.962838935	0.928076816	ACTR3	1	1
GO:2000026	GO:2000026	regulation of multicellular organismal development	5/145	330/6338	0.881046507	0.962838935	0.928076816	WDR61/RTN4/PITHD1/PSEN1/LEP	5	1
GO:0002366	GO:0002366	leukocyte activation involved in immune response	1/145	92/6338	0.882912151	0.962838935	0.928076816	PSEN1	1	1
GO:0002443	GO:0002443	leukocyte mediated immunity	1/145	92/6338	0.882912151	0.962838935	0.928076816	LEP	1	1
GO:0018209	GO:0018209	peptidyl-serine modification	1/145	92/6338	0.882912151	0.962838935	0.928076816	CCNB1	1	1
GO:0060537	GO:0060537	muscle tissue development	1/145	92/6338	0.882912151	0.962838935	0.928076816	NOX4	1	1
GO:0090066	GO:0090066	regulation of anatomical structure size	2/145	159/6338	0.884006381	0.962916987	0.92815205	RTN4/ACTR3	2	1
GO:0007155	GO:0007155	cell adhesion	5/145	332/6338	0.884222999	0.962916987	0.92815205	ADAM2/BSG/SPINT2/PSEN1/LEP	5	1
GO:0045087	GO:0045087	innate immune response	3/145	220/6338	0.885324438	0.963099741	0.928328207	LYAR/LEP/TRIM59	3	1
GO:0002263	GO:0002263	cell activation involved in immune response	1/145	93/6338	0.885630328	0.963099741	0.928328207	PSEN1	1	1
GO:0044255	GO:0044255	cellular lipid metabolic process	5/145	334/6338	0.887327486	0.963234095	0.92845771	CDS1/AKR1B1/SLC37A4/IMPA1/PIGK	5	1
GO:0009967	GO:0009967	positive regulation of signal transduction	5/145	335/6338	0.888853084	0.963234095	0.92845771	PIN1/RTN4/NOX4/PSEN1/LEP	5	1
GO:0045893	GO:0045893	positive regulation of transcription, DNA-templated	5/145	335/6338	0.888853084	0.963234095	0.92845771	LYAR/PIN1/PITHD1/PSEN1/H2AFZ	5	1
GO:1902680	GO:1902680	positive regulation of RNA biosynthetic process	5/145	335/6338	0.888853084	0.963234095	0.92845771	LYAR/PIN1/PITHD1/PSEN1/H2AFZ	5	1
GO:1903508	GO:1903508	positive regulation of nucleic acid-templated transcription	5/145	335/6338	0.888853084	0.963234095	0.92845771	LYAR/PIN1/PITHD1/PSEN1/H2AFZ	5	1
GO:0048729	GO:0048729	tissue morphogenesis	2/145	162/6338	0.890324819	0.963524486	0.928737617	SPINT2/PSEN1	2	1
GO:0022610	GO:0022610	biological adhesion	5/145	336/6338	0.890361108	0.963524486	0.928737617	ADAM2/BSG/SPINT2/PSEN1/LEP	5	1
GO:0006935	GO:0006935	chemotaxis	2/145	163/6338	0.892359521	0.964790752	0.929958166	BSG/SLC37A4	2	1
GO:0006811	GO:0006811	ion transport	6/145	392/6338	0.89277291	0.964790752	0.929958166	ATP6V1G1/SMDT1/SARAF/PSEN1/LEP/SLC25A38	6	1
GO:0035239	GO:0035239	tube morphogenesis	3/145	225/6338	0.894306536	0.964805112	0.929972008	SPINT2/PSEN1/LEP	3	1
GO:0042330	GO:0042330	taxis	2/145	164/6338	0.894359373	0.964805112	0.929972008	BSG/SLC37A4	2	1
GO:0032956	GO:0032956	regulation of actin cytoskeleton organization	1/145	97/6338	0.895890461	0.964805112	0.929972008	ACTR3	1	1
GO:0045165	GO:0045165	cell fate commitment	1/145	97/6338	0.895890461	0.964805112	0.929972008	PSEN1	1	1
GO:0060326	GO:0060326	cell chemotaxis	1/145	97/6338	0.895890461	0.964805112	0.929972008	SLC37A4	1	1
GO:0002521	GO:0002521	leukocyte differentiation	2/145	166/6338	0.898256581	0.965402925	0.930548237	PSEN1/LEP	2	1
GO:0010563	GO:0010563	negative regulation of phosphorus metabolic process	1/145	98/6338	0.898309286	0.965402925	0.930548237	PSEN1	1	1
GO:0045936	GO:0045936	negative regulation of phosphate metabolic process	1/145	98/6338	0.898309286	0.965402925	0.930548237	PSEN1	1	1
GO:0051241	GO:0051241	negative regulation of multicellular organismal process	3/145	228/6338	0.899390496	0.965896911	0.931024389	RTN4/PSEN1/SLC37A4	3	1
GO:0007178	GO:0007178	transmembrane receptor protein serine/threonine kinase signaling pathway	1/145	99/6338	0.900672291	0.966605484	0.931707379	PIN1	1	1
GO:0001667	GO:0001667	ameboidal-type cell migration	1/145	100/6338	0.902980757	0.967746273	0.932806982	RTN4	1	1
GO:0034765	GO:0034765	regulation of ion transmembrane transport	1/145	100/6338	0.902980757	0.967746273	0.932806982	PSEN1	1	1
GO:0098660	GO:0098660	inorganic ion transmembrane transport	2/145	169/6338	0.903853733	0.968014267	0.933065299	ATP6V1G1/SMDT1	2	1
GO:0030155	GO:0030155	regulation of cell adhesion	2/145	170/6338	0.905655124	0.968696038	0.933722457	SPINT2/LEP	2	1
GO:0043603	GO:0043603	cellular amide metabolic process	6/145	402/6338	0.905846734	0.968696038	0.933722457	EIF2S2/RPL36AL/PIN1/RTN4/PSEN1/NAT10	6	1
GO:0009611	GO:0009611	response to wounding	1/145	103/6338	0.909591277	0.968696038	0.933722457	FGFR1OP2	1	1
GO:0032943	GO:0032943	mononuclear cell proliferation	1/145	103/6338	0.909591277	0.968696038	0.933722457	LEP	1	1
GO:0032970	GO:0032970	regulation of actin filament-based process	1/145	103/6338	0.909591277	0.968696038	0.933722457	ACTR3	1	1
GO:0042692	GO:0042692	muscle cell differentiation	1/145	103/6338	0.909591277	0.968696038	0.933722457	NOX4	1	1
GO:0046651	GO:0046651	lymphocyte proliferation	1/145	103/6338	0.909591277	0.968696038	0.933722457	LEP	1	1
GO:0001568	GO:0001568	blood vessel development	2/145	173/6338	0.910873097	0.968696038	0.933722457	PSEN1/LEP	2	1
GO:0002252	GO:0002252	immune effector process	2/145	173/6338	0.910873097	0.968696038	0.933722457	PSEN1/LEP	2	1
GO:0032787	GO:0032787	monocarboxylic acid metabolic process	2/145	173/6338	0.910873097	0.968696038	0.933722457	PSEN1/SLC37A4	2	1
GO:0006417	GO:0006417	regulation of translation	1/145	104/6338	0.911693806	0.968696038	0.933722457	NAT10	1	1
GO:0048646	GO:0048646	anatomical structure formation involved in morphogenesis	4/145	295/6338	0.911970595	0.968696038	0.933722457	RTN4/SPINT2/PSEN1/LEP	4	1
GO:0006629	GO:0006629	lipid metabolic process	7/145	466/6338	0.917099047	0.972139205	0.937041312	FDFT1/CDS1/AKR1B1/LEP/SLC37A4/IMPA1/PIGK	7	1
GO:0045785	GO:0045785	positive regulation of cell adhesion	1/145	107/6338	0.917714423	0.972139205	0.937041312	LEP	1	1
GO:0051249	GO:0051249	regulation of lymphocyte activation	1/145	107/6338	0.917714423	0.972139205	0.937041312	LEP	1	1
GO:0070661	GO:0070661	leukocyte proliferation	1/145	107/6338	0.917714423	0.972139205	0.937041312	LEP	1	1
GO:0044087	GO:0044087	regulation of cellular component biogenesis	3/145	243/6338	0.92167139	0.975665763	0.940440548	VDAC3/MPHOSPH8/ACTR3	3	1
GO:0010628	GO:0010628	positive regulation of gene expression	4/145	304/6338	0.92330865	0.975984048	0.940747341	WBP2/PSEN1/LEP/NAT10	4	1
GO:0001944	GO:0001944	vasculature development	2/145	182/6338	0.924959508	0.975984048	0.940747341	PSEN1/LEP	2	1
GO:0051050	GO:0051050	positive regulation of transport	2/145	182/6338	0.924959508	0.975984048	0.940747341	LYAR/PSEN1	2	1
GO:0030335	GO:0030335	positive regulation of cell migration	1/145	111/6338	0.925112292	0.975984048	0.940747341	RTN4	1	1
GO:0031400	GO:0031400	negative regulation of protein modification process	1/145	111/6338	0.925112292	0.975984048	0.940747341	PSEN1	1	1
GO:0006412	GO:0006412	translation	3/145	247/6338	0.926805732	0.976080874	0.940840672	EIF2S2/RPL36AL/NAT10	3	1
GO:0034655	GO:0034655	nucleobase-containing compound catabolic process	1/145	112/6338	0.926856104	0.976080874	0.940840672	EDC4	1	1
GO:0051254	GO:0051254	positive regulation of RNA metabolic process	5/145	365/6338	0.927088398	0.976080874	0.940840672	LYAR/PIN1/PITHD1/PSEN1/H2AFZ	5	1
GO:0043065	GO:0043065	positive regulation of apoptotic process	1/145	114/6338	0.930223658	0.97871873	0.943383291	PSEN1	1	1
GO:0006869	GO:0006869	lipid transport	1/145	117/6338	0.934988396	0.979938984	0.94455949	LEP	1	1
GO:0071396	GO:0071396	cellular response to lipid	1/145	117/6338	0.934988396	0.979938984	0.94455949	H2AFZ	1	1
GO:0043043	GO:0043043	peptide biosynthetic process	3/145	254/6338	0.935059598	0.979938984	0.94455949	EIF2S2/RPL36AL/NAT10	3	1
GO:0043068	GO:0043068	positive regulation of programmed cell death	1/145	118/6338	0.936503696	0.979938984	0.94455949	PSEN1	1	1
GO:0048871	GO:0048871	multicellular organismal homeostasis	1/145	118/6338	0.936503696	0.979938984	0.94455949	NOX4	1	1
GO:0007267	GO:0007267	cell-cell signaling	5/145	375/6338	0.936974407	0.979938984	0.94455949	FAM3D/PIN1/SNAPIN/PSEN1/LEP	5	1
GO:0010647	GO:0010647	positive regulation of cell communication	5/145	375/6338	0.936974407	0.979938984	0.94455949	PIN1/RTN4/NOX4/PSEN1/LEP	5	1
GO:2000147	GO:2000147	positive regulation of cell motility	1/145	119/6338	0.937983915	0.979938984	0.94455949	RTN4	1	1
GO:0043254	GO:0043254	regulation of protein-containing complex assembly	1/145	120/6338	0.93942986	0.979938984	0.94455949	ACTR3	1	1
GO:0051272	GO:0051272	positive regulation of cellular component movement	1/145	120/6338	0.93942986	0.979938984	0.94455949	RTN4	1	1
GO:0009887	GO:0009887	animal organ morphogenesis	3/145	259/6338	0.940424351	0.979938984	0.94455949	RTN4/PSEN1/TMEM107	3	1
GO:0030334	GO:0030334	regulation of cell migration	2/145	194/6338	0.940517008	0.979938984	0.94455949	RTN4/RNF20	2	1
GO:0023056	GO:0023056	positive regulation of signaling	5/145	379/6338	0.940583588	0.979938984	0.94455949	PIN1/RTN4/NOX4/PSEN1/LEP	5	1
GO:0006897	GO:0006897	endocytosis	1/145	121/6338	0.940842319	0.979938984	0.94455949	AP1G2	1	1
GO:0030098	GO:0030098	lymphocyte differentiation	1/145	121/6338	0.940842319	0.979938984	0.94455949	LEP	1	1
GO:0003013	GO:0003013	circulatory system process	1/145	124/6338	0.944886395	0.980864033	0.945451141	NOX4	1	1
GO:0007610	GO:0007610	behavior	1/145	124/6338	0.944886395	0.980864033	0.945451141	PSEN1	1	1
GO:0040017	GO:0040017	positive regulation of locomotion	1/145	124/6338	0.944886395	0.980864033	0.945451141	RTN4	1	1
GO:0044270	GO:0044270	cellular nitrogen compound catabolic process	1/145	124/6338	0.944886395	0.980864033	0.945451141	EDC4	1	1
GO:0046700	GO:0046700	heterocycle catabolic process	1/145	124/6338	0.944886395	0.980864033	0.945451141	EDC4	1	1
GO:0010942	GO:0010942	positive regulation of cell death	1/145	125/6338	0.946172438	0.981543371	0.946105952	PSEN1	1	1
GO:0032269	GO:0032269	negative regulation of cellular protein metabolic process	2/145	200/6338	0.947103748	0.981854052	0.946405416	PSEN1/CDKN2D	2	1
GO:0002694	GO:0002694	regulation of leukocyte activation	1/145	128/6338	0.949854456	0.983026532	0.947535565	LEP	1	1
GO:0009150	GO:0009150	purine ribonucleotide metabolic process	1/145	128/6338	0.949854456	0.983026532	0.947535565	PSEN1	1	1
GO:0046649	GO:0046649	lymphocyte activation	2/145	203/6338	0.950132465	0.983026532	0.947535565	PSEN1/LEP	2	1
GO:0007015	GO:0007015	actin filament organization	1/145	129/6338	0.951025326	0.983295646	0.947794964	ACTR3	1	1
GO:0019439	GO:0019439	aromatic compound catabolic process	1/145	130/6338	0.952169041	0.983463626	0.947956879	EDC4	1	1
GO:0043066	GO:0043066	negative regulation of apoptotic process	2/145	207/6338	0.95391589	0.983463626	0.947956879	PSEN1/CDKN2D	2	1
GO:0001525	GO:0001525	angiogenesis	1/145	132/6338	0.954377494	0.983463626	0.947956879	LEP	1	1
GO:0050778	GO:0050778	positive regulation of immune response	1/145	132/6338	0.954377494	0.983463626	0.947956879	PSEN1	1	1
GO:0009259	GO:0009259	ribonucleotide metabolic process	1/145	133/6338	0.955443441	0.983463626	0.947956879	PSEN1	1	1
GO:0010876	GO:0010876	lipid localization	1/145	133/6338	0.955443441	0.983463626	0.947956879	LEP	1	1
GO:0032101	GO:0032101	regulation of response to external stimulus	2/145	209/6338	0.955703876	0.983463626	0.947956879	LYAR/LEP	2	1
GO:0050865	GO:0050865	regulation of cell activation	1/145	136/6338	0.958495122	0.983463626	0.947956879	LEP	1	1
GO:0071345	GO:0071345	cellular response to cytokine stimulus	2/145	213/6338	0.959084047	0.983463626	0.947956879	CACYBP/LEP	2	1
GO:0002684	GO:0002684	positive regulation of immune system process	2/145	214/6338	0.959889927	0.983463626	0.947956879	PSEN1/LEP	2	1
GO:0043069	GO:0043069	negative regulation of programmed cell death	2/145	214/6338	0.959889927	0.983463626	0.947956879	PSEN1/CDKN2D	2	1
GO:0010817	GO:0010817	regulation of hormone levels	1/145	138/6338	0.96041332	0.983463626	0.947956879	FAM3D	1	1
GO:0019221	GO:0019221	cytokine-mediated signaling pathway	1/145	138/6338	0.96041332	0.983463626	0.947956879	LEP	1	1
GO:1901361	GO:1901361	organic cyclic compound catabolic process	1/145	138/6338	0.96041332	0.983463626	0.947956879	EDC4	1	1
GO:0006954	GO:0006954	inflammatory response	2/145	215/6338	0.960680685	0.983463626	0.947956879	ALOX5AP/LEP	2	1
GO:0080134	GO:0080134	regulation of response to stress	3/145	286/6338	0.962982659	0.984670374	0.949120059	LYAR/CDKN2D/LEP	3	1
GO:0007600	GO:0007600	sensory perception	1/145	141/6338	0.963126749	0.984670374	0.949120059	CDKN2D	1	1
GO:0010608	GO:0010608	posttranscriptional regulation of gene expression	1/145	143/6338	0.964832249	0.985765493	0.95017564	NAT10	1	1
GO:0060548	GO:0060548	negative regulation of cell death	2/145	225/6338	0.967812581	0.988160809	0.952484476	PSEN1/CDKN2D	2	1
GO:0034097	GO:0034097	response to cytokine	2/145	230/6338	0.970897362	0.990266086	0.954513744	CACYBP/LEP	2	1
GO:0016477	GO:0016477	cell migration	4/145	365/6338	0.971424571	0.990266086	0.954513744	RTN4/RNF20/PSEN1/SLC37A4	4	1
GO:0043604	GO:0043604	amide biosynthetic process	3/145	304/6338	0.973283754	0.990266086	0.954513744	EIF2S2/RPL36AL/NAT10	3	1
GO:0030855	GO:0030855	epithelial cell differentiation	1/145	155/6338	0.973539239	0.990266086	0.954513744	SPINT2	1	1
GO:0048514	GO:0048514	blood vessel morphogenesis	1/145	155/6338	0.973539239	0.990266086	0.954513744	LEP	1	1
GO:0050877	GO:0050877	nervous system process	2/145	235/6338	0.973697928	0.990266086	0.954513744	PSEN1/CDKN2D	2	1
GO:0045321	GO:0045321	leukocyte activation	2/145	238/6338	0.975252226	0.990916044	0.955140236	PSEN1/LEP	2	1
GO:0071363	GO:0071363	cellular response to growth factor stimulus	1/145	159/6338	0.975936009	0.990916044	0.955140236	PIN1	1	1
GO:0061061	GO:0061061	muscle structure development	1/145	160/6338	0.976500709	0.990916044	0.955140236	NOX4	1	1
GO:0009888	GO:0009888	tissue development	5/145	440/6338	0.976887631	0.990916044	0.955140236	RTN4/NOX4/SPINT2/PSEN1/TMEM107	5	1
GO:0070848	GO:0070848	response to growth factor	1/145	163/6338	0.978117046	0.991515909	0.955718444	PIN1	1	1
GO:0051094	GO:0051094	positive regulation of developmental process	3/145	318/6338	0.979361875	0.991717816	0.955913061	RTN4/PITHD1/PSEN1	3	1
GO:0098542	GO:0098542	defense response to other organism	3/145	319/6338	0.979741817	0.991717816	0.955913061	LYAR/LEP/TRIM59	3	1
GO:0045944	GO:0045944	positive regulation of transcription by RNA polymerase II	2/145	249/6338	0.980230737	0.991717816	0.955913061	PIN1/H2AFZ	2	1
GO:0009607	GO:0009607	response to biotic stimulus	4/145	401/6338	0.984632603	0.99552314	0.959580998	LYAR/LEP/TRIM59/EME1	4	1
GO:0001775	GO:0001775	cell activation	2/145	269/6338	0.98692175	0.997188816	0.961186538	PSEN1/LEP	2	1
GO:0006952	GO:0006952	defense response	5/145	478/6338	0.987648377	0.997274579	0.961269204	LYAR/NOX4/ALOX5AP/LEP/TRIM59	5	1
GO:0003008	GO:0003008	system process	4/145	427/6338	0.990328314	0.998204102	0.962165168	NOX4/PSEN1/CDKN2D/LEP	4	1
GO:0048584	GO:0048584	positive regulation of response to stimulus	5/145	493/6338	0.990424772	0.998204102	0.962165168	PIN1/RTN4/NOX4/PSEN1/LEP	5	1
GO:0045597	GO:0045597	positive regulation of cell differentiation	1/145	198/6338	0.990495963	0.998204102	0.962165168	PITHD1	1	1
GO:0030036	GO:0030036	actin cytoskeleton organization	1/145	204/6338	0.991766067	0.998836337	0.962774576	ACTR3	1	1
GO:0051240	GO:0051240	positive regulation of multicellular organismal process	3/145	372/6338	0.992620417	0.999019461	0.962951089	RTN4/PSEN1/LEP	3	1
GO:0051707	GO:0051707	response to other organism	3/145	388/6338	0.994607631	0.999019461	0.962951089	LYAR/LEP/TRIM59	3	1
GO:0030029	GO:0030029	actin filament-based process	1/145	222/6338	0.99465024	0.999019461	0.962951089	ACTR3	1	1
GO:0043207	GO:0043207	response to external biotic stimulus	3/145	389/6338	0.994713003	0.999019461	0.962951089	LYAR/LEP/TRIM59	3	1
GO:0044419	GO:0044419	biological process involved in interspecies interaction between organisms	3/145	413/6338	0.996721586	0.999019461	0.962951089	LYAR/LEP/TRIM59	3	1
GO:0042981	GO:0042981	regulation of apoptotic process	2/145	338/6338	0.996982696	0.999019461	0.962951089	PSEN1/CDKN2D	2	1
GO:0043067	GO:0043067	regulation of programmed cell death	2/145	346/6338	0.99746375	0.999019461	0.962951089	PSEN1/CDKN2D	2	1
GO:0006915	GO:0006915	apoptotic process	3/145	434/6338	0.997855771	0.999019461	0.962951089	TOP2A/PSEN1/CDKN2D	3	1
GO:0010941	GO:0010941	regulation of cell death	2/145	365/6338	0.998325552	0.999019461	0.962951089	PSEN1/CDKN2D	2	1
GO:0012501	GO:0012501	programmed cell death	3/145	448/6338	0.998389455	0.999019461	0.962951089	TOP2A/PSEN1/CDKN2D	3	1
GO:0008219	GO:0008219	cell death	3/145	472/6338	0.999019461	0.999019461	0.962951089	TOP2A/PSEN1/CDKN2D	3	1
GO:00199531	GO:0019953	sexual reproduction	20/128	230/6338	2.53E-08	3.31E-05	3.13E-05	TNP1/PRM1/TNP2/PRM2/DDX3X/ODF1/PAQR7/OAZ3/SPATA20/GALNTL5/HSPA1L/SERPINA5/PLCZ1/SPAM1/TEX15/PLEKHA1/SUN5/SYCP3/REC8/ZAN	20	2
GO:00000031	GO:0000003	reproduction	25/128	385/6338	1.36E-07	5.14E-05	4.86E-05	TNP1/PRM1/TPPP2/TNP2/PRM2/DDX3X/ODF1/PAQR7/OAZ3/SPATA20/GALNTL5/SMCP/HSPA1L/SERPINA5/PLCZ1/SPAM1/TEX15/PLEKHA1/CATSPER1/VASH2/SUN5/SYCP3/REC8/ZAN/DMRTA2	25	2
GO:00224141	GO:0022414	reproductive process	25/128	385/6338	1.36E-07	5.14E-05	4.86E-05	TNP1/PRM1/TPPP2/TNP2/PRM2/DDX3X/ODF1/PAQR7/OAZ3/SPATA20/GALNTL5/SMCP/HSPA1L/SERPINA5/PLCZ1/SPAM1/TEX15/PLEKHA1/CATSPER1/VASH2/SUN5/SYCP3/REC8/ZAN/DMRTA2	25	2
GO:00482321	GO:0048232	male gamete generation	14/128	126/6338	1.86E-07	5.14E-05	4.86E-05	TNP1/PRM1/TNP2/PRM2/ODF1/OAZ3/SPATA20/GALNTL5/SERPINA5/TEX15/PLEKHA1/SUN5/SYCP3/REC8	14	2
GO:00447031	GO:0044703	multi-organism reproductive process	20/128	260/6338	1.96E-07	5.14E-05	4.86E-05	TNP1/PRM1/TNP2/PRM2/DDX3X/ODF1/PAQR7/OAZ3/SPATA20/GALNTL5/HSPA1L/SERPINA5/PLCZ1/SPAM1/TEX15/PLEKHA1/SUN5/SYCP3/REC8/ZAN	20	2
GO:00517041	GO:0051704	multi-organism process	20/128	266/6338	2.85E-07	6.22E-05	5.88E-05	TNP1/PRM1/TNP2/PRM2/DDX3X/ODF1/PAQR7/OAZ3/SPATA20/GALNTL5/HSPA1L/SERPINA5/PLCZ1/SPAM1/TEX15/PLEKHA1/SUN5/SYCP3/REC8/ZAN	20	2
GO:00072831	GO:0007283	spermatogenesis	13/128	122/6338	8.56E-07	0.000146787	0.000138837	TNP1/PRM1/TNP2/PRM2/ODF1/OAZ3/SPATA20/GALNTL5/SERPINA5/PLEKHA1/SUN5/SYCP3/REC8	13	2
GO:00072761	GO:0007276	gamete generation	16/128	187/6338	8.96E-07	0.000146787	0.000138837	TNP1/PRM1/TNP2/PRM2/DDX3X/ODF1/PAQR7/OAZ3/SPATA20/GALNTL5/SERPINA5/TEX15/PLEKHA1/SUN5/SYCP3/REC8	16	2
GO:00325041	GO:0032504	multicellular organism reproduction	17/128	220/6338	1.67E-06	0.000243246	0.000230073	TNP1/PRM1/TNP2/PRM2/DDX3X/ODF1/PAQR7/OAZ3/SPATA20/GALNTL5/SERPINA5/SPAM1/TEX15/PLEKHA1/SUN5/SYCP3/REC8	17	2
GO:00486091	GO:0048609	multicellular organismal reproductive process	16/128	214/6338	5.33E-06	0.000698233	0.000660419	TNP1/PRM1/TNP2/PRM2/DDX3X/ODF1/PAQR7/OAZ3/SPATA20/GALNTL5/SERPINA5/TEX15/PLEKHA1/SUN5/SYCP3/REC8	16	2
GO:00030061	GO:0003006	developmental process involved in reproduction	16/128	265/6338	7.62E-05	0.009083666	0.008591721	TNP1/PRM1/TNP2/PRM2/ODF1/PAQR7/OAZ3/SPATA20/GALNTL5/SERPINA5/PLEKHA1/VASH2/SUN5/SYCP3/REC8/DMRTA2	16	2
GO:0031333	GO:0031333	negative regulation of protein-containing complex assembly	5/128	37/6338	0.00080632	0.088090482	0.083319754	CAPZA3/TMSB10/HMGB1/CLU/CARMIL1	5	2
GO:0007005	GO:0007005	mitochondrion organization	9/128	133/6338	0.001392052	0.140383089	0.132780343	ND1/SPATA18/HSPA1L/FUNDC2/UQCC1/FBXO7/SDHAF1/SESN2/COX16	9	2
GO:00095661	GO:0009566	fertilization	6/128	65/6338	0.001880114	0.176059271	0.166524406	TNP2/HSPA1L/PLCZ1/SPAM1/REC8/ZAN	6	2
GO:00439331	GO:0043933	protein-containing complex subunit organization	19/128	470/6338	0.002624908	0.190621677	0.180298154	TNP1/TPPP2/RPL23/CAPZA3/USP50/ND1/TMSB10/DSTN/HMGB1/CLU/NDEL1/PFDN6/USP16/UQCC1/SDHAF1/CARMIL1/SYCP3/MTTP/COX16	19	2
GO:00224111	GO:0022411	cellular component disassembly	8/128	120/6338	0.002815375	0.190621677	0.180298154	TNP1/RPL23/CAPZA3/DSTN/SPATA18/FUNDC2/FBXO7/CARMIL1	8	2
GO:00303171	GO:0030317	flagellated sperm motility	4/128	30/6338	0.002895513	0.190621677	0.180298154	TNP1/TPPP2/SMCP/CATSPER1	4	2
GO:00977221	GO:0097722	sperm motility	4/128	30/6338	0.002895513	0.190621677	0.180298154	TNP1/TPPP2/SMCP/CATSPER1	4	2
GO:00063231	GO:0006323	DNA packaging	5/128	49/6338	0.002908035	0.190621677	0.180298154	TNP1/PRM1/PRM2/HMGB1/SYCP3	5	2
GO:19029041	GO:1902904	negative regulation of supramolecular fiber organization	5/128	49/6338	0.002908035	0.190621677	0.180298154	CAPZA3/TMSB10/CLU/PFDN6/CARMIL1	5	2
GO:01400141	GO:0140014	mitotic nuclear division	6/128	74/6338	0.003638631	0.219687953	0.207790283	NDEL1/USP44/KIF20B/USP16/REC8/GEN1	6	2
GO:00072861	GO:0007286	spermatid development	5/128	53/6338	0.004104448	0.219687953	0.207790283	TNP1/PRM2/GALNTL5/SYCP3/REC8	5	2
GO:00485151	GO:0048515	spermatid differentiation	5/128	53/6338	0.004104448	0.219687953	0.207790283	TNP1/PRM2/GALNTL5/SYCP3/REC8	5	2
GO:0033108	GO:0033108	mitochondrial respiratory chain complex assembly	4/128	33/6338	0.004126503	0.219687953	0.207790283	ND1/UQCC1/SDHAF1/COX16	4	2
GO:00224121	GO:0022412	cellular process involved in reproduction in multicellular organism	8/128	128/6338	0.00418932	0.219687953	0.207790283	TNP1/PRM2/PAQR7/GALNTL5/SPAM1/TEX15/SYCP3/REC8	8	2
GO:00602941	GO:0060294	cilium movement involved in cell motility	4/128	34/6338	0.00460467	0.227554532	0.215230831	TNP1/TPPP2/SMCP/CATSPER1	4	2
GO:00073381	GO:0007338	single fertilization	5/128	55/6338	0.004818769	0.227554532	0.215230831	TNP2/HSPA1L/PLCZ1/SPAM1/ZAN	5	2
GO:00015391	GO:0001539	cilium or flagellum-dependent cell motility	4/128	35/6338	0.005118796	0.227554532	0.215230831	TNP1/TPPP2/SMCP/CATSPER1	4	2
GO:00602851	GO:0060285	cilium-dependent cell motility	4/128	35/6338	0.005118796	0.227554532	0.215230831	TNP1/TPPP2/SMCP/CATSPER1	4	2
GO:00711031	GO:0071103	DNA conformation change	5/128	56/6338	0.005207198	0.227554532	0.215230831	TNP1/PRM1/PRM2/HMGB1/SYCP3	5	2
GO:00442571	GO:0044257	cellular protein catabolic process	11/128	226/6338	0.00576194	0.243674288	0.230477588	RPL23/PSMA6/USP50/SPATA18/UBQLNL/CLU/RNF19A/USP7/USP44/USP16/IDE	11	2
GO:0006635	GO:0006635	fatty acid beta-oxidation	3/128	19/6338	0.00615398	0.252120888	0.238466744	SESN2/ACOX1/ACADM	3	2
GO:00090571	GO:0009057	macromolecule catabolic process	15/128	368/6338	0.006970144	0.272883924	0.258105313	RPL23/PSMA6/USP50/OAZ3/SPATA18/UBQLNL/CLU/RNF19A/CARHSP1/USP7/USP44/USP16/SPAM1/NCBP2/IDE	15	2
GO:1902882	GO:1902882	regulation of response to oxidative stress	3/128	20/6338	0.007134386	0.272883924	0.258105313	OXR1/FBXO7/SESN2	3	2
GO:00002801	GO:0000280	nuclear division	7/128	112/6338	0.007285231	0.272883924	0.258105313	NDEL1/USP44/KIF20B/USP16/TEX15/REC8/GEN1	7	2
GO:00301631	GO:0030163	protein catabolic process	12/128	270/6338	0.008095295	0.290622974	0.274883667	RPL23/PSMA6/USP50/OAZ3/SPATA18/UBQLNL/CLU/RNF19A/USP7/USP44/USP16/IDE	12	2
GO:0030834	GO:0030834	regulation of actin filament depolymerization	3/128	21/6338	0.008202174	0.290622974	0.274883667	CAPZA3/DSTN/CARMIL1	3	2
GO:0030042	GO:0030042	actin filament depolymerization	3/128	22/6338	0.009359007	0.310509238	0.293692948	CAPZA3/DSTN/CARMIL1	3	2
GO:19015651	GO:1901565	organonitrogen compound catabolic process	15/128	381/6338	0.009480403	0.310509238	0.293692948	RPL23/PSMA6/USP50/OAZ3/SPATA18/UBQLNL/CLU/RNF19A/USP7/USP44/USP16/PDE4A/SPAM1/IDE/KMO	15	2
GO:00165791	GO:0016579	protein deubiquitination	4/128	42/6338	0.009819178	0.310509238	0.293692948	USP50/USP7/USP44/USP16	4	2
GO:00442651	GO:0044265	cellular macromolecule catabolic process	13/128	313/6338	0.010207233	0.310509238	0.293692948	RPL23/PSMA6/USP50/SPATA18/UBQLNL/CLU/RNF19A/CARHSP1/USP7/USP44/USP16/NCBP2/IDE	13	2
GO:00070181	GO:0007018	microtubule-based movement	6/128	92/6338	0.010442492	0.310509238	0.293692948	TNP1/TPPP2/SMCP/NDEL1/KIF20B/CATSPER1	6	2
GO:00432541	GO:0043254	regulation of protein-containing complex assembly	7/128	120/6338	0.01048192	0.310509238	0.293692948	TPPP2/CAPZA3/USP50/TMSB10/HMGB1/CLU/CARMIL1	7	2
GO:00903161	GO:0090316	positive regulation of intracellular protein transport	3/128	23/6338	0.010606339	0.310509238	0.293692948	OAZ3/HSPA1L/KIF20B	3	2
GO:00033411	GO:0003341	cilium movement	4/128	43/6338	0.010660472	0.310509238	0.293692948	TNP1/TPPP2/SMCP/CATSPER1	4	2
GO:00400111	GO:0040011	locomotion	17/128	461/6338	0.010895061	0.310509238	0.293692948	TNP1/TPPP2/RAB13/TMSB10/DSTN/SMCP/PHACTR1/HMGB1/NDEL1/RUFY3/GLUL/KIF20B/CCDC25/CATSPER1/CARMIL1/ADAM15/HTR1D	17	2
GO:00482851	GO:0048285	organelle fission	7/128	122/6338	0.011419734	0.312292145	0.295379298	NDEL1/USP44/KIF20B/USP16/TEX15/REC8/GEN1	7	2
GO:00065111	GO:0006511	ubiquitin-dependent protein catabolic process	9/128	183/6338	0.011434037	0.312292145	0.295379298	RPL23/PSMA6/USP50/UBQLNL/CLU/RNF19A/USP7/USP44/USP16	9	2
GO:00516031	GO:0051603	proteolysis involved in cellular protein catabolic process	10/128	216/6338	0.011687121	0.312690111	0.295755712	RPL23/PSMA6/USP50/UBQLNL/CLU/RNF19A/USP7/USP44/USP16/IDE	10	2
GO:0030837	GO:0030837	negative regulation of actin filament polymerization	3/128	24/6338	0.011945423	0.313208982	0.296246482	CAPZA3/TMSB10/CARMIL1	3	2
GO:00329841	GO:0032984	protein-containing complex disassembly	5/128	69/6338	0.012451164	0.315093816	0.298029239	TNP1/RPL23/CAPZA3/DSTN/CARMIL1	5	2
GO:00199411	GO:0019941	modification-dependent protein catabolic process	9/128	187/6338	0.013044316	0.315093816	0.298029239	RPL23/PSMA6/USP50/UBQLNL/CLU/RNF19A/USP7/USP44/USP16	9	2
GO:0000422	GO:0000422	autophagy of mitochondrion	3/128	25/6338	0.013377321	0.315093816	0.298029239	SPATA18/FUNDC2/FBXO7	3	2
GO:00323881	GO:0032388	positive regulation of intracellular transport	3/128	25/6338	0.013377321	0.315093816	0.298029239	OAZ3/HSPA1L/KIF20B	3	2
GO:0061726	GO:0061726	mitochondrion disassembly	3/128	25/6338	0.013377321	0.315093816	0.298029239	SPATA18/FUNDC2/FBXO7	3	2
GO:0034599	GO:0034599	cellular response to oxidative stress	4/128	46/6338	0.013459385	0.315093816	0.298029239	OXR1/PLEKHA1/FBXO7/SESN2	4	2
GO:00436321	GO:0043632	modification-dependent macromolecule catabolic process	9/128	189/6338	0.013910207	0.315764554	0.298663652	RPL23/PSMA6/USP50/UBQLNL/CLU/RNF19A/USP7/USP44/USP16	9	2
GO:00400121	GO:0040012	regulation of locomotion	10/128	222/6338	0.013969751	0.315764554	0.298663652	TPPP2/TMSB10/PHACTR1/RUFY3/GLUL/KIF20B/CCDC25/CARMIL1/ADAM15/HTR1D	10	2
GO:0032272	GO:0032272	negative regulation of protein polymerization	3/128	26/6338	0.014902915	0.328205124	0.310430476	CAPZA3/TMSB10/CARMIL1	3	2
GO:00706461	GO:0070646	protein modification by small protein removal	4/128	48/6338	0.015562454	0.328205124	0.310430476	USP50/USP7/USP44/USP16	4	2
GO:00072811	GO:0007281	germ cell development	6/128	101/6338	0.016036559	0.328205124	0.310430476	TNP1/PRM2/PAQR7/GALNTL5/SYCP3/REC8	6	2
GO:00302611	GO:0030261	chromosome condensation	2/128	10/6338	0.01637863	0.328205124	0.310430476	PRM1/PRM2	2	2
GO:0070536	GO:0070536	protein K63-linked deubiquitination	2/128	10/6338	0.01637863	0.328205124	0.310430476	USP50/USP16	2	2
GO:00511291	GO:0051129	negative regulation of cellular component organization	8/128	162/6338	0.016398215	0.328205124	0.310430476	CAPZA3/TMSB10/HMGB1/CLU/USP44/PFDN6/CARMIL1/GEN1	8	2
GO:00069971	GO:0006997	nucleus organization	3/128	27/6338	0.016522912	0.328205124	0.310430476	TNP1/PRM2/SYCP3	3	2
GO:0019395	GO:0019395	fatty acid oxidation	3/128	27/6338	0.016522912	0.328205124	0.310430476	SESN2/ACOX1/ACADM	3	2
GO:0034440	GO:0034440	lipid oxidation	3/128	28/6338	0.018237855	0.346421278	0.327660095	SESN2/ACOX1/ACADM	3	2
GO:1901879	GO:1901879	regulation of protein depolymerization	3/128	28/6338	0.018237855	0.346421278	0.327660095	CAPZA3/DSTN/CARMIL1	3	2
GO:00064171	GO:0006417	regulation of translation	6/128	104/6338	0.018289743	0.346421278	0.327660095	RBM4B/USP16/NCBP2/PUM3/SESN2/IMPACT	6	2
GO:00488701	GO:0048870	cell motility	15/128	413/6338	0.018761183	0.346421278	0.327660095	TNP1/TPPP2/RAB13/TMSB10/DSTN/SMCP/PHACTR1/NDEL1/RUFY3/GLUL/KIF20B/CCDC25/CATSPER1/CARMIL1/ADAM15	15	2
GO:00516741	GO:0051674	localization of cell	15/128	413/6338	0.018761183	0.346421278	0.327660095	TNP1/TPPP2/RAB13/TMSB10/DSTN/SMCP/PHACTR1/NDEL1/RUFY3/GLUL/KIF20B/CCDC25/CATSPER1/CARMIL1/ADAM15	15	2
GO:00650031	GO:0065003	protein-containing complex assembly	15/128	415/6338	0.019515499	0.354801266	0.335586247	TPPP2/CAPZA3/USP50/ND1/TMSB10/HMGB1/CLU/NDEL1/PFDN6/USP16/UQCC1/SDHAF1/CARMIL1/MTTP/COX16	15	2
GO:0031529	GO:0031529	ruffle organization	2/128	11/6338	0.019756287	0.354801266	0.335586247	SNX10/PLEKHA1	2	2
GO:0009062	GO:0009062	fatty acid catabolic process	3/128	29/6338	0.020048131	0.355177028	0.335941658	SESN2/ACOX1/ACADM	3	2
GO:00512761	GO:0051276	chromosome organization	9/128	202/6338	0.020614146	0.360335268	0.340820543	TNP1/PRM1/PRM2/HMGB1/USP44/TEX15/SYCP3/REC8/GEN1	9	2
GO:19029031	GO:1902903	regulation of supramolecular fiber organization	6/128	109/6338	0.022512326	0.383430108	0.362664633	CAPZA3/TMSB10/DSTN/CLU/PFDN6/CARMIL1	6	2
GO:00512221	GO:0051222	positive regulation of protein transport	4/128	54/6338	0.023068816	0.383430108	0.362664633	OAZ3/HSPA1L/KIF20B/APBB3	4	2
GO:00346221	GO:0034622	cellular protein-containing complex assembly	12/128	312/6338	0.02320968	0.383430108	0.362664633	TPPP2/CAPZA3/USP50/ND1/TMSB10/HMGB1/NDEL1/PFDN6/UQCC1/SDHAF1/CARMIL1/COX16	12	2
GO:0007140	GO:0007140	male meiotic nuclear division	2/128	12/6338	0.023397718	0.383430108	0.362664633	TEX15/REC8	2	2
GO:1903202	GO:1903202	negative regulation of oxidative stress-induced cell death	2/128	12/6338	0.023397718	0.383430108	0.362664633	OXR1/FBXO7	2	2
GO:00070881	GO:0007088	regulation of mitotic nuclear division	3/128	31/6338	0.023955492	0.387724076	0.366726052	USP44/KIF20B/GEN1	3	2
GO:00106081	GO:0010608	posttranscriptional regulation of gene expression	7/128	143/6338	0.02522857	0.403349448	0.381505199	RBM4B/CARHSP1/USP16/NCBP2/PUM3/SESN2/IMPACT	7	2
GO:00974351	GO:0097435	supramolecular fiber organization	9/128	211/6338	0.026456968	0.412917678	0.390555241	CAPZA3/TMSB10/DSTN/PHACTR1/CLU/NDEL1/PFDN6/CTNNA1/CARMIL1	9	2
GO:20001451	GO:2000145	regulation of cell motility	9/128	211/6338	0.026456968	0.412917678	0.390555241	TPPP2/TMSB10/PHACTR1/RUFY3/GLUL/KIF20B/CCDC25/CARMIL1/ADAM15	9	2
GO:0007032	GO:0007032	endosome organization	2/128	13/6338	0.027291066	0.414718989	0.392258998	USP50/SNX10	2	2
GO:0007129	GO:0007129	homologous chromosome pairing at meiosis	2/128	13/6338	0.027291066	0.414718989	0.392258998	TEX15/REC8	2	2
GO:0062197	GO:0062197	cellular response to chemical stress	4/128	57/6338	0.027521397	0.414718989	0.392258998	OXR1/PLEKHA1/FBXO7/SESN2	4	2
GO:00098961	GO:0009896	positive regulation of catabolic process	6/128	115/6338	0.028393253	0.422994941	0.400086748	OAZ3/CLU/RNF19A/APOC2/FBXO7/SESN2	6	2
GO:19049511	GO:1904951	positive regulation of establishment of protein localization	4/128	58/6338	0.02911189	0.428827954	0.405603862	OAZ3/HSPA1L/KIF20B/APBB3	4	2
GO:0072329	GO:0072329	monocarboxylic acid catabolic process	3/128	34/6338	0.030533049	0.44476475	0.420677567	SESN2/ACOX1/ACADM	3	2
GO:00073391	GO:0007339	binding of sperm to zona pellucida	2/128	14/6338	0.031424836	0.452724841	0.428206562	HSPA1L/ZAN	2	2
GO:00342481	GO:0034248	regulation of cellular amide metabolic process	6/128	120/6338	0.03400798	0.458950674	0.434095221	RBM4B/USP16/NCBP2/PUM3/SESN2/IMPACT	6	2
GO:00070981	GO:0007098	centrosome cycle	3/128	36/6338	0.035392506	0.458950674	0.434095221	NDEL1/CEP152/GEN1	3	2
GO:00331571	GO:0033157	regulation of intracellular protein transport	3/128	36/6338	0.035392506	0.458950674	0.434095221	OAZ3/HSPA1L/KIF20B	3	2
GO:00070941	GO:0007094	mitotic spindle assembly checkpoint signaling	2/128	15/6338	0.035787892	0.458950674	0.434095221	USP44/GEN1	2	2
GO:00315771	GO:0031577	spindle checkpoint signaling	2/128	15/6338	0.035787892	0.458950674	0.434095221	USP44/GEN1	2	2
GO:00711731	GO:0071173	spindle assembly checkpoint signaling	2/128	15/6338	0.035787892	0.458950674	0.434095221	USP44/GEN1	2	2
GO:00711741	GO:0071174	mitotic spindle checkpoint signaling	2/128	15/6338	0.035787892	0.458950674	0.434095221	USP44/GEN1	2	2
GO:19019761	GO:1901976	regulation of cell cycle checkpoint	2/128	15/6338	0.035787892	0.458950674	0.434095221	USP44/GEN1	2	2
GO:1903201	GO:1903201	regulation of oxidative stress-induced cell death	2/128	15/6338	0.035787892	0.458950674	0.434095221	OXR1/FBXO7	2	2
GO:00313311	GO:0031331	positive regulation of cellular catabolic process	5/128	91/6338	0.036381297	0.458950674	0.434095221	CLU/RNF19A/APOC2/FBXO7/SESN2	5	2
GO:00512581	GO:0051258	protein polymerization	5/128	91/6338	0.036381297	0.458950674	0.434095221	TPPP2/CAPZA3/TMSB10/NDEL1/CARMIL1	5	2
GO:00512701	GO:0051270	regulation of cellular component movement	9/128	224/6338	0.036845462	0.458950674	0.434095221	TPPP2/TMSB10/PHACTR1/RUFY3/GLUL/KIF20B/CCDC25/CARMIL1/ADAM15	9	2
GO:0017004	GO:0017004	cytochrome complex assembly	2/128	16/6338	0.040369441	0.458950674	0.434095221	UQCC1/COX16	2	2
GO:00330461	GO:0033046	negative regulation of sister chromatid segregation	2/128	16/6338	0.040369441	0.458950674	0.434095221	USP44/GEN1	2	2
GO:00330471	GO:0033047	regulation of mitotic sister chromatid segregation	2/128	16/6338	0.040369441	0.458950674	0.434095221	USP44/GEN1	2	2
GO:00330481	GO:0033048	negative regulation of mitotic sister chromatid segregation	2/128	16/6338	0.040369441	0.458950674	0.434095221	USP44/GEN1	2	2
GO:00458411	GO:0045841	negative regulation of mitotic metaphase/anaphase transition	2/128	16/6338	0.040369441	0.458950674	0.434095221	USP44/GEN1	2	2
GO:0051693	GO:0051693	actin filament capping	2/128	16/6338	0.040369441	0.458950674	0.434095221	CAPZA3/CARMIL1	2	2
GO:1900407	GO:1900407	regulation of cellular response to oxidative stress	2/128	16/6338	0.040369441	0.458950674	0.434095221	OXR1/FBXO7	2	2
GO:20008161	GO:2000816	negative regulation of mitotic sister chromatid separation	2/128	16/6338	0.040369441	0.458950674	0.434095221	USP44/GEN1	2	2
GO:00310231	GO:0031023	microtubule organizing center organization	3/128	38/6338	0.040626587	0.458950674	0.434095221	NDEL1/CEP152/GEN1	3	2
GO:00359661	GO:0035966	response to topologically incorrect protein	3/128	38/6338	0.040626587	0.458950674	0.434095221	TMBIM6/HSPA1L/CLU	3	2
GO:0051261	GO:0051261	protein depolymerization	3/128	38/6338	0.040626587	0.458950674	0.434095221	CAPZA3/DSTN/CARMIL1	3	2
GO:00070591	GO:0007059	chromosome segregation	5/128	94/6338	0.040964866	0.458950674	0.434095221	NDEL1/USP44/TEX15/REC8/GEN1	5	2
GO:00080641	GO:0008064	regulation of actin polymerization or depolymerization	4/128	65/6338	0.041757579	0.458950674	0.434095221	CAPZA3/TMSB10/DSTN/CARMIL1	4	2
GO:00308321	GO:0030832	regulation of actin filament length	4/128	65/6338	0.041757579	0.458950674	0.434095221	CAPZA3/TMSB10/DSTN/CARMIL1	4	2
GO:0000724	GO:0000724	double-strand break repair via homologous recombination	3/128	39/6338	0.043382307	0.458950674	0.434095221	TEX15/REC8/GEN1	3	2
GO:0000725	GO:0000725	recombinational repair	3/128	39/6338	0.043382307	0.458950674	0.434095221	TEX15/REC8/GEN1	3	2
GO:0043244	GO:0043244	regulation of protein-containing complex disassembly	3/128	39/6338	0.043382307	0.458950674	0.434095221	CAPZA3/DSTN/CARMIL1	3	2
GO:19030081	GO:1903008	organelle disassembly	3/128	39/6338	0.043382307	0.458950674	0.434095221	SPATA18/FUNDC2/FBXO7	3	2
GO:20000581	GO:2000058	regulation of ubiquitin-dependent protein catabolic process	3/128	39/6338	0.043382307	0.458950674	0.434095221	RPL23/CLU/RNF19A	3	2
GO:00350361	GO:0035036	sperm-egg recognition	2/128	17/6338	0.045159027	0.458950674	0.434095221	HSPA1L/ZAN	2	2
GO:00451431	GO:0045143	homologous chromosome segregation	2/128	17/6338	0.045159027	0.458950674	0.434095221	TEX15/REC8	2	2
GO:00519851	GO:0051985	negative regulation of chromosome segregation	2/128	17/6338	0.045159027	0.458950674	0.434095221	USP44/GEN1	2	2
GO:00610771	GO:0061077	chaperone-mediated protein folding	2/128	17/6338	0.045159027	0.458950674	0.434095221	HSPA1L/CLU	2	2
GO:19021001	GO:1902100	negative regulation of metaphase/anaphase transition of cell cycle	2/128	17/6338	0.045159027	0.458950674	0.434095221	USP44/GEN1	2	2
GO:19058191	GO:1905819	negative regulation of chromosome separation	2/128	17/6338	0.045159027	0.458950674	0.434095221	USP44/GEN1	2	2
GO:00070151	GO:0007015	actin filament organization	6/128	129/6338	0.045831817	0.458950674	0.434095221	CAPZA3/TMSB10/DSTN/PHACTR1/CTNNA1/CARMIL1	6	2
GO:00063021	GO:0006302	double-strand break repair	4/128	67/6338	0.04586006	0.458950674	0.434095221	HMGB1/TEX15/REC8/GEN1	4	2
GO:00718241	GO:0071824	protein-DNA complex subunit organization	4/128	67/6338	0.04586006	0.458950674	0.434095221	TNP1/RPL23/HMGB1/SYCP3	4	2
GO:00000701	GO:0000070	mitotic sister chromatid segregation	3/128	41/6338	0.049166743	0.476391949	0.450591928	USP44/REC8/GEN1	3	2
GO:00106391	GO:0010639	negative regulation of organelle organization	5/128	99/6338	0.049352505	0.476391949	0.450591928	CAPZA3/TMSB10/USP44/CARMIL1/GEN1	5	2
GO:0030835	GO:0030835	negative regulation of actin filament depolymerization	2/128	18/6338	0.050146521	0.476391949	0.450591928	CAPZA3/CARMIL1	2	2
GO:0036473	GO:0036473	cell death in response to oxidative stress	2/128	18/6338	0.050146521	0.476391949	0.450591928	OXR1/FBXO7	2	2
GO:00458391	GO:0045839	negative regulation of mitotic nuclear division	2/128	18/6338	0.050146521	0.476391949	0.450591928	USP44/GEN1	2	2
GO:00514381	GO:0051438	regulation of ubiquitin-protein transferase activity	2/128	18/6338	0.050146521	0.476391949	0.450591928	USP44/DCUN1D4	2	2
GO:00701921	GO:0070192	chromosome organization involved in meiotic cell cycle	2/128	18/6338	0.050146521	0.476391949	0.450591928	TEX15/REC8	2	2
GO:00303081	GO:0030308	negative regulation of cell growth	3/128	42/6338	0.052193479	0.483515276	0.457329476	OSGIN2/ADAM15/SESN2	3	2
GO:00064571	GO:0006457	protein folding	4/128	70/6338	0.052421494	0.483515276	0.457329476	DNAJA4/HSPA1L/CLU/PFDN6	4	2
GO:0044242	GO:0044242	cellular lipid catabolic process	4/128	70/6338	0.052421494	0.483515276	0.457329476	APOC2/SESN2/ACOX1/ACADM	4	2
GO:00069141	GO:0006914	autophagy	6/128	134/6338	0.053386191	0.483515276	0.457329476	TMBIM6/SPATA18/HMGB1/FUNDC2/FBXO7/SESN2	6	2
GO:00619191	GO:0061919	process utilizing autophagic mechanism	6/128	134/6338	0.053386191	0.483515276	0.457329476	TMBIM6/SPATA18/HMGB1/FUNDC2/FBXO7/SESN2	6	2
GO:00347281	GO:0034728	nucleosome organization	3/128	43/6338	0.055308454	0.483515276	0.457329476	TNP1/HMGB1/SYCP3	3	2
GO:00070911	GO:0007091	metaphase/anaphase transition of mitotic cell cycle	2/128	19/6338	0.055322114	0.483515276	0.457329476	USP44/GEN1	2	2
GO:00099881	GO:0009988	cell-cell recognition	2/128	19/6338	0.055322114	0.483515276	0.457329476	HSPA1L/ZAN	2	2
GO:00109651	GO:0010965	regulation of mitotic sister chromatid separation	2/128	19/6338	0.055322114	0.483515276	0.457329476	USP44/GEN1	2	2
GO:00300711	GO:0030071	regulation of mitotic metaphase/anaphase transition	2/128	19/6338	0.055322114	0.483515276	0.457329476	USP44/GEN1	2	2
GO:0032922	GO:0032922	circadian regulation of gene expression	2/128	19/6338	0.055322114	0.483515276	0.457329476	RBM4B/ID4	2	2
GO:0097006	GO:0097006	regulation of plasma lipoprotein particle levels	2/128	19/6338	0.055322114	0.483515276	0.457329476	APOC2/MTTP	2	2
GO:0043624	GO:0043624	cellular protein complex disassembly	3/128	44/6338	0.058510508	0.497166482	0.470241371	CAPZA3/DSTN/CARMIL1	3	2
GO:00081541	GO:0008154	actin polymerization or depolymerization	4/128	73/6338	0.059469042	0.497166482	0.470241371	CAPZA3/TMSB10/DSTN/CARMIL1	4	2
GO:00160541	GO:0016054	organic acid catabolic process	4/128	73/6338	0.059469042	0.497166482	0.470241371	SESN2/ACOX1/KMO/ACADM	4	2
GO:00316471	GO:0031647	regulation of protein stability	4/128	73/6338	0.059469042	0.497166482	0.470241371	RPL23/APOA1/CLU/RNF149	4	2
GO:00463951	GO:0046395	carboxylic acid catabolic process	4/128	73/6338	0.059469042	0.497166482	0.470241371	SESN2/ACOX1/KMO/ACADM	4	2
GO:00988131	GO:0098813	nuclear chromosome segregation	4/128	73/6338	0.059469042	0.497166482	0.470241371	USP44/TEX15/REC8/GEN1	4	2
GO:00447841	GO:0044784	metaphase/anaphase transition of cell cycle	2/128	20/6338	0.060676306	0.497166482	0.470241371	USP44/GEN1	2	2
GO:00513061	GO:0051306	mitotic sister chromatid separation	2/128	20/6338	0.060676306	0.497166482	0.470241371	USP44/GEN1	2	2
GO:19020991	GO:1902099	regulation of metaphase/anaphase transition of cell cycle	2/128	20/6338	0.060676306	0.497166482	0.470241371	USP44/GEN1	2	2
GO:19058181	GO:1905818	regulation of chromosome separation	2/128	20/6338	0.060676306	0.497166482	0.470241371	USP44/GEN1	2	2
GO:00069741	GO:0006974	cellular response to DNA damage stimulus	9/128	247/6338	0.061511795	0.50010943	0.473024937	TNP1/SPATA18/HMGB1/CLU/USP16/TEX15/SESN2/REC8/GEN1	9	2
GO:00517831	GO:0051783	regulation of nuclear division	3/128	45/6338	0.061798419	0.50010943	0.473024937	USP44/KIF20B/GEN1	3	2
GO:00322711	GO:0032271	regulation of protein polymerization	4/128	75/6338	0.064434687	0.516664081	0.488683037	TPPP2/CAPZA3/TMSB10/CARMIL1	4	2
GO:00060941	GO:0006094	gluconeogenesis	2/128	21/6338	0.066199899	0.516664081	0.488683037	TPI1/SESN2	2	2
GO:00219871	GO:0021987	cerebral cortex development	2/128	21/6338	0.066199899	0.516664081	0.488683037	PHACTR1/DMRTA2	2	2
GO:00330451	GO:0033045	regulation of sister chromatid segregation	2/128	21/6338	0.066199899	0.516664081	0.488683037	USP44/GEN1	2	2
GO:0097306	GO:0097306	cellular response to alcohol	2/128	21/6338	0.066199899	0.516664081	0.488683037	FDX1/ADAM15	2	2
GO:00313291	GO:0031329	regulation of cellular catabolic process	7/128	177/6338	0.066413427	0.516664081	0.488683037	RPL23/CLU/RNF19A/CARHSP1/APOC2/FBXO7/SESN2	7	2
GO:0002460	GO:0002460	adaptive immune response based on somatic recombination of immune receptors built from immunoglobulin superfamily domains	4/128	76/6338	0.066996868	0.516664081	0.488683037	HMGB1/IL13RA2/C5/LY9	4	2
GO:00063101	GO:0006310	DNA recombination	4/128	76/6338	0.066996868	0.516664081	0.488683037	HMGB1/TEX15/REC8/GEN1	4	2
GO:0016042	GO:0016042	lipid catabolic process	5/128	109/6338	0.068960834	0.528699731	0.500066869	PLCZ1/APOC2/SESN2/ACOX1/ACADM	5	2
GO:00442821	GO:0044282	small molecule catabolic process	5/128	110/6338	0.071128993	0.534504802	0.505557555	TPI1/SESN2/ACOX1/KMO/ACADM	5	2
GO:0002698	GO:0002698	negative regulation of immune effector process	2/128	22/6338	0.071883988	0.534504802	0.505557555	CD59/IL13RA2	2	2
GO:00193191	GO:0019319	hexose biosynthetic process	2/128	22/6338	0.071883988	0.534504802	0.505557555	TPI1/SESN2	2	2
GO:00324361	GO:0032436	positive regulation of proteasomal ubiquitin-dependent protein catabolic process	2/128	22/6338	0.071883988	0.534504802	0.505557555	CLU/RNF19A	2	2
GO:0051494	GO:0051494	negative regulation of cytoskeleton organization	3/128	48/6338	0.072164264	0.534504802	0.505557555	CAPZA3/TMSB10/CARMIL1	3	2
GO:19030501	GO:1903050	regulation of proteolysis involved in cellular protein catabolic process	3/128	48/6338	0.072164264	0.534504802	0.505557555	RPL23/CLU/RNF19A	3	2
GO:00098941	GO:0009894	regulation of catabolic process	8/128	219/6338	0.0747363	0.546226688	0.516644618	RPL23/OAZ3/CLU/RNF19A/CARHSP1/APOC2/FBXO7/SESN2	8	2
GO:00458621	GO:0045862	positive regulation of proteolysis	4/128	79/6338	0.074996799	0.546226688	0.516644618	TNP1/USP50/CLU/RNF19A	4	2
GO:01100531	GO:0110053	regulation of actin filament organization	4/128	79/6338	0.074996799	0.546226688	0.516644618	CAPZA3/TMSB10/DSTN/CARMIL1	4	2
GO:00512981	GO:0051298	centrosome duplication	2/128	23/6338	0.077719955	0.556780658	0.526627015	CEP152/GEN1	2	2
GO:00517841	GO:0051784	negative regulation of nuclear division	2/128	23/6338	0.077719955	0.556780658	0.526627015	USP44/GEN1	2	2
GO:1901880	GO:1901880	negative regulation of protein depolymerization	2/128	23/6338	0.077719955	0.556780658	0.526627015	CAPZA3/CARMIL1	2	2
GO:00323861	GO:0032386	regulation of intracellular transport	3/128	50/6338	0.079479378	0.566290571	0.535621898	OAZ3/HSPA1L/KIF20B	3	2
GO:00069791	GO:0006979	response to oxidative stress	4/128	81/6338	0.080587355	0.571081204	0.540153084	OXR1/PLEKHA1/FBXO7/SESN2	4	2
GO:00508211	GO:0050821	protein stabilization	3/128	51/6338	0.083253917	0.571510358	0.540558996	RPL23/APOA1/CLU	3	2
GO:00140201	GO:0014020	primary neural tube formation	2/128	24/6338	0.083699458	0.571510358	0.540558996	KIF20B/LUZP1	2	2
GO:0015914	GO:0015914	phospholipid transport	2/128	24/6338	0.083699458	0.571510358	0.540558996	APOA1/MTTP	2	2
GO:00451321	GO:0045132	meiotic chromosome segregation	2/128	24/6338	0.083699458	0.571510358	0.540558996	TEX15/REC8	2	2
GO:1901222	GO:1901222	regulation of NIK/NF-kappaB signaling	2/128	24/6338	0.083699458	0.571510358	0.540558996	HMGB1/AKIP1	2	2
GO:1901655	GO:1901655	cellular response to ketone	2/128	24/6338	0.083699458	0.571510358	0.540558996	FDX1/ADAM15	2	2
GO:19018001	GO:1901800	positive regulation of proteasomal protein catabolic process	2/128	24/6338	0.083699458	0.571510358	0.540558996	CLU/RNF19A	2	2
GO:00008191	GO:0000819	sister chromatid segregation	3/128	52/6338	0.087104408	0.59167813	0.559634539	USP44/REC8/GEN1	3	2
GO:00463641	GO:0046364	monosaccharide biosynthetic process	2/128	25/6338	0.089814426	0.594680365	0.562474182	TPI1/SESN2	2	2
GO:00513041	GO:0051304	chromosome separation	2/128	25/6338	0.089814426	0.594680365	0.562474182	USP44/GEN1	2	2
GO:00519831	GO:0051983	regulation of chromosome segregation	2/128	25/6338	0.089814426	0.594680365	0.562474182	USP44/GEN1	2	2
GO:19908301	GO:1990830	cellular response to leukemia inhibitory factor	2/128	25/6338	0.089814426	0.594680365	0.562474182	SNX10/PMM1	2	2
GO:20000601	GO:2000060	positive regulation of ubiquitin-dependent protein catabolic process	2/128	25/6338	0.089814426	0.594680365	0.562474182	CLU/RNF19A	2	2
GO:00459261	GO:0045926	negative regulation of growth	3/128	54/6338	0.095026963	0.626031899	0.592127807	OSGIN2/ADAM15/SESN2	3	2
GO:19908231	GO:1990823	response to leukemia inhibitory factor	2/128	26/6338	0.096057052	0.629653974	0.595553721	SNX10/PMM1	2	2
GO:00303341	GO:0030334	regulation of cell migration	7/128	194/6338	0.096920966	0.632156154	0.59792039	TMSB10/PHACTR1/RUFY3/GLUL/KIF20B/CARMIL1/ADAM15	7	2
GO:00900661	GO:0090066	regulation of anatomical structure size	6/128	159/6338	0.101945552	0.661440076	0.625618378	CAPZA3/TMSB10/DSTN/KCNMA1/CARMIL1/HTR1D	6	2
GO:20012511	GO:2001251	negative regulation of chromosome organization	2/128	27/6338	0.102419783	0.661440076	0.625618378	USP44/GEN1	2	2
GO:0030258	GO:0030258	lipid modification	3/128	57/6338	0.107440471	0.68635461	0.649183613	SESN2/ACOX1/ACADM	3	2
GO:19033621	GO:1903362	regulation of cellular protein catabolic process	3/128	57/6338	0.107440471	0.68635461	0.649183613	RPL23/CLU/RNF19A	3	2
GO:00018411	GO:0001841	neural tube formation	2/128	28/6338	0.108895316	0.68635461	0.649183613	KIF20B/LUZP1	2	2
GO:0043242	GO:0043242	negative regulation of protein-containing complex disassembly	2/128	28/6338	0.108895316	0.68635461	0.649183613	CAPZA3/CARMIL1	2	2
GO:19030521	GO:1903052	positive regulation of proteolysis involved in cellular protein catabolic process	2/128	28/6338	0.108895316	0.68635461	0.649183613	CLU/RNF19A	2	2
GO:00070171	GO:0007017	microtubule-based process	8/128	240/6338	0.111614411	0.700126762	0.662209905	TNP1/TPPP2/SMCP/NDEL1/KIF20B/CEP152/CATSPER1/GEN1	8	2
GO:19038271	GO:1903827	regulation of cellular protein localization	4/128	92/6338	0.114829088	0.704358524	0.666212487	OAZ3/HSPA1L/KIF20B/SESN2	4	2
GO:0000302	GO:0000302	response to reactive oxygen species	2/128	29/6338	0.115476589	0.704358524	0.666212487	PLEKHA1/SESN2	2	2
GO:0006956	GO:0006956	complement activation	2/128	29/6338	0.115476589	0.704358524	0.666212487	CD59/C5	2	2
GO:0038061	GO:0038061	NIK/NF-kappaB signaling	2/128	29/6338	0.115476589	0.704358524	0.666212487	HMGB1/AKIP1	2	2
GO:0097305	GO:0097305	response to alcohol	2/128	29/6338	0.115476589	0.704358524	0.666212487	FDX1/ADAM15	2	2
GO:00063381	GO:0006338	chromatin remodeling	3/128	59/6338	0.116049917	0.704358524	0.666212487	TNP1/HMGB1/SYCP3	3	2
GO:00457321	GO:0045732	positive regulation of protein catabolic process	3/128	59/6338	0.116049917	0.704358524	0.666212487	OAZ3/CLU/RNF19A	3	2
GO:19030471	GO:1903047	mitotic cell cycle process	6/128	166/6338	0.118694378	0.717089075	0.678253587	NDEL1/USP44/KIF20B/USP16/REC8/GEN1	6	2
GO:00308331	GO:0030833	regulation of actin filament polymerization	3/128	60/6338	0.120449701	0.724355772	0.685126741	CAPZA3/TMSB10/CARMIL1	3	2
GO:0010508	GO:0010508	positive regulation of autophagy	2/128	30/6338	0.122156775	0.731267271	0.691663933	FBXO7/SESN2	2	2
GO:00082021	GO:0008202	steroid metabolic process	4/128	95/6338	0.125128974	0.742280928	0.702081122	APOA1/FDX1/NSDHL/PLEKHA1	4	2
GO:19016521	GO:1901652	response to peptide	4/128	95/6338	0.125128974	0.742280928	0.702081122	RAB13/RPL23/STAT4/SESN2	4	2
GO:00421761	GO:0042176	regulation of protein catabolic process	4/128	96/6338	0.128647316	0.759714555	0.718570593	RPL23/OAZ3/CLU/RNF19A	4	2
GO:0042445	GO:0042445	hormone metabolic process	3/128	62/6338	0.129430826	0.760913958	0.719705041	FDX1/PLEKHA1/IDE	3	2
GO:00329561	GO:0032956	regulation of actin cytoskeleton organization	4/128	97/6338	0.132207005	0.764024468	0.722647094	CAPZA3/TMSB10/DSTN/CARMIL1	4	2
GO:00512231	GO:0051223	regulation of protein transport	4/128	97/6338	0.132207005	0.764024468	0.722647094	OAZ3/HSPA1L/KIF20B/APBB3	4	2
GO:00018381	GO:0001838	embryonic epithelial tube formation	2/128	32/6338	0.13578772	0.764024468	0.722647094	KIF20B/LUZP1	2	2
GO:0006939	GO:0006939	smooth muscle contraction	2/128	32/6338	0.13578772	0.764024468	0.722647094	KCNMA1/HTR1D	2	2
GO:00069861	GO:0006986	response to unfolded protein	2/128	32/6338	0.13578772	0.764024468	0.722647094	TMBIM6/HSPA1L	2	2
GO:00071271	GO:0007127	meiosis I	2/128	32/6338	0.13578772	0.764024468	0.722647094	TEX15/REC8	2	2
GO:0030010	GO:0030010	establishment of cell polarity	2/128	32/6338	0.13578772	0.764024468	0.722647094	NDEL1/KIF20B	2	2
GO:00324341	GO:0032434	regulation of proteasomal ubiquitin-dependent protein catabolic process	2/128	32/6338	0.13578772	0.764024468	0.722647094	CLU/RNF19A	2	2
GO:0072331	GO:0072331	signal transduction by p53 class mediator	2/128	32/6338	0.13578772	0.764024468	0.722647094	RPL23/SESN2	2	2
GO:1901654	GO:1901654	response to ketone	2/128	32/6338	0.13578772	0.764024468	0.722647094	FDX1/ADAM15	2	2
GO:00022521	GO:0002252	immune effector process	6/128	173/6338	0.136735737	0.766070733	0.724582539	HMGB1/CLU/CD59/IL13RA2/C5/LY9	6	2
GO:00313341	GO:0031334	positive regulation of protein-containing complex assembly	3/128	64/6338	0.13864252	0.773448273	0.731560533	TPPP2/USP50/CARMIL1	3	2
GO:00017641	GO:0001764	neuron migration	2/128	33/6338	0.142725944	0.782902563	0.740502805	PHACTR1/KIF20B	2	2
GO:00215431	GO:0021543	pallium development	2/128	33/6338	0.142725944	0.782902563	0.740502805	PHACTR1/DMRTA2	2	2
GO:00721751	GO:0072175	epithelial tube formation	2/128	33/6338	0.142725944	0.782902563	0.740502805	KIF20B/LUZP1	2	2
GO:19033641	GO:1903364	positive regulation of cellular protein catabolic process	2/128	33/6338	0.142725944	0.782902563	0.740502805	CLU/RNF19A	2	2
GO:00300411	GO:0030041	actin filament polymerization	3/128	65/6338	0.143330501	0.782942864	0.740540924	CAPZA3/TMSB10/CARMIL1	3	2
GO:00080371	GO:0008037	cell recognition	2/128	34/6338	0.149738	0.783299819	0.740878547	HSPA1L/ZAN	2	2
GO:00433931	GO:0043393	regulation of protein binding	2/128	34/6338	0.149738	0.783299819	0.740878547	IDE/ADAM15	2	2
GO:00619821	GO:0061982	meiosis I cell cycle process	2/128	34/6338	0.149738	0.783299819	0.740878547	TEX15/REC8	2	2
GO:00702011	GO:0070201	regulation of establishment of protein localization	4/128	102/6338	0.150599986	0.783299819	0.740878547	OAZ3/HSPA1L/KIF20B/APBB3	4	2
GO:00301621	GO:0030162	regulation of proteolysis	5/128	140/6338	0.1525993	0.783299819	0.740878547	TNP1/RPL23/USP50/CLU/RNF19A	5	2
GO:00603411	GO:0060341	regulation of cellular localization	5/128	140/6338	0.1525993	0.783299819	0.740878547	OAZ3/HSPA1L/KIF20B/SESN2/IL13RA2	5	2
GO:00329701	GO:0032970	regulation of actin filament-based process	4/128	103/6338	0.154392224	0.783299819	0.740878547	CAPZA3/TMSB10/DSTN/CARMIL1	4	2
GO:00157481	GO:0015748	organophosphate ester transport	2/128	35/6338	0.156818143	0.783299819	0.740878547	APOA1/MTTP	2	2
GO:00510501	GO:0051050	positive regulation of transport	6/128	182/6338	0.161711372	0.783299819	0.740878547	APOA1/OAZ3/HSPA1L/CLU/KIF20B/APBB3	6	2
GO:0006352	GO:0006352	DNA-templated transcription, initiation	2/128	36/6338	0.163960828	0.783299819	0.740878547	HMGB1/TFAM	2	2
GO:00070931	GO:0007093	mitotic cell cycle checkpoint signaling	2/128	36/6338	0.163960828	0.783299819	0.740878547	USP44/GEN1	2	2
GO:00351481	GO:0035148	tube formation	2/128	36/6338	0.163960828	0.783299819	0.740878547	KIF20B/LUZP1	2	2
GO:00065081	GO:0006508	proteolysis	11/128	392/6338	0.167228683	0.783299819	0.740878547	TNP1/RPL23/PSMA6/USP50/UBQLNL/CLU/RNF19A/USP7/USP44/USP16/IDE	11	2
GO:00507771	GO:0050777	negative regulation of immune response	2/128	37/6338	0.1711607	0.783299819	0.740878547	CD59/IL13RA2	2	2
GO:00024491	GO:0002449	lymphocyte mediated immunity	3/128	71/6338	0.172499152	0.783299819	0.740878547	HMGB1/IL13RA2/C5	3	2
GO:00325351	GO:0032535	regulation of cellular component size	4/128	108/6338	0.173878929	0.783299819	0.740878547	CAPZA3/TMSB10/DSTN/CARMIL1	4	2
GO:00335541	GO:0033554	cellular response to stress	13/128	487/6338	0.182893556	0.783299819	0.740878547	TNP1/SPATA18/HSPA1L/HMGB1/CLU/OXR1/USP16/TEX15/PLEKHA1/FBXO7/SESN2/REC8/GEN1	13	2
GO:0002474	GO:0002474	antigen processing and presentation of peptide antigen via MHC class I	1/128	10/6338	0.184676365	0.783299819	0.740878547	IDE	1	2
GO:0002920	GO:0002920	regulation of humoral immune response	1/128	10/6338	0.184676365	0.783299819	0.740878547	CD59	1	2
GO:0006458	GO:0006458	'de novo' protein folding	1/128	10/6338	0.184676365	0.783299819	0.740878547	HSPA1L	1	2
GO:0006957	GO:0006957	complement activation, alternative pathway	1/128	10/6338	0.184676365	0.783299819	0.740878547	C5	1	2
GO:0009072	GO:0009072	aromatic amino acid family metabolic process	1/128	10/6338	0.184676365	0.783299819	0.740878547	KMO	1	2
GO:0009187	GO:0009187	cyclic nucleotide metabolic process	1/128	10/6338	0.184676365	0.783299819	0.740878547	PDE4A	1	2
GO:0009226	GO:0009226	nucleotide-sugar biosynthetic process	1/128	10/6338	0.184676365	0.783299819	0.740878547	PMM1	1	2
GO:0010171	GO:0010171	body morphogenesis	1/128	10/6338	0.184676365	0.783299819	0.740878547	PLEKHA1	1	2
GO:0010874	GO:0010874	regulation of cholesterol efflux	1/128	10/6338	0.184676365	0.783299819	0.740878547	APOA1	1	2
GO:0033617	GO:0033617	mitochondrial cytochrome c oxidase assembly	1/128	10/6338	0.184676365	0.783299819	0.740878547	COX16	1	2
GO:0034377	GO:0034377	plasma lipoprotein particle assembly	1/128	10/6338	0.184676365	0.783299819	0.740878547	MTTP	1	2
GO:0043369	GO:0043369	CD4-positive or CD8-positive, alpha-beta T cell lineage commitment	1/128	10/6338	0.184676365	0.783299819	0.740878547	LY9	1	2
GO:0043373	GO:0043373	CD4-positive, alpha-beta T cell lineage commitment	1/128	10/6338	0.184676365	0.783299819	0.740878547	LY9	1	2
GO:0044275	GO:0044275	cellular carbohydrate catabolic process	1/128	10/6338	0.184676365	0.783299819	0.740878547	TPI1	1	2
GO:0044788	GO:0044788	modulation by host of viral process	1/128	10/6338	0.184676365	0.783299819	0.740878547	DDX3X	1	2
GO:0048665	GO:0048665	neuron fate specification	1/128	10/6338	0.184676365	0.783299819	0.740878547	DMRTA2	1	2
GO:0051294	GO:0051294	establishment of spindle orientation	1/128	10/6338	0.184676365	0.783299819	0.740878547	NDEL1	1	2
GO:00514431	GO:0051443	positive regulation of ubiquitin-protein transferase activity	1/128	10/6338	0.184676365	0.783299819	0.740878547	DCUN1D4	1	2
GO:0055090	GO:0055090	acylglycerol homeostasis	1/128	10/6338	0.184676365	0.783299819	0.740878547	SESN2	1	2
GO:0060323	GO:0060323	head morphogenesis	1/128	10/6338	0.184676365	0.783299819	0.740878547	PLEKHA1	1	2
GO:0060325	GO:0060325	face morphogenesis	1/128	10/6338	0.184676365	0.783299819	0.740878547	PLEKHA1	1	2
GO:0060674	GO:0060674	placenta blood vessel development	1/128	10/6338	0.184676365	0.783299819	0.740878547	VASH2	1	2
GO:0065005	GO:0065005	protein-lipid complex assembly	1/128	10/6338	0.184676365	0.783299819	0.740878547	MTTP	1	2
GO:0070328	GO:0070328	triglyceride homeostasis	1/128	10/6338	0.184676365	0.783299819	0.740878547	SESN2	1	2
GO:0072538	GO:0072538	T-helper 17 type immune response	1/128	10/6338	0.184676365	0.783299819	0.740878547	LY9	1	2
GO:0072539	GO:0072539	T-helper 17 cell differentiation	1/128	10/6338	0.184676365	0.783299819	0.740878547	LY9	1	2
GO:1902745	GO:1902745	positive regulation of lamellipodium organization	1/128	10/6338	0.184676365	0.783299819	0.740878547	CARMIL1	1	2
GO:2000142	GO:2000142	regulation of DNA-templated transcription, initiation	1/128	10/6338	0.184676365	0.783299819	0.740878547	HMGB1	1	2
GO:0016064	GO:0016064	immunoglobulin mediated immune response	2/128	39/6338	0.18571153	0.783299819	0.740878547	IL13RA2/C5	2	2
GO:00163311	GO:0016331	morphogenesis of embryonic epithelium	2/128	40/6338	0.193052698	0.783299819	0.740878547	KIF20B/LUZP1	2	2
GO:0019724	GO:0019724	B cell mediated immunity	2/128	40/6338	0.193052698	0.783299819	0.740878547	IL13RA2/C5	2	2
GO:0030282	GO:0030282	bone mineralization	2/128	40/6338	0.193052698	0.783299819	0.740878547	SGMS2/SNX10	2	2
GO:00484771	GO:0048477	oogenesis	2/128	40/6338	0.193052698	0.783299819	0.740878547	PAQR7/REC8	2	2
GO:00611361	GO:0061136	regulation of proteasomal protein catabolic process	2/128	40/6338	0.193052698	0.783299819	0.740878547	CLU/RNF19A	2	2
GO:00160501	GO:0016050	vesicle organization	3/128	76/6338	0.197980618	0.783299819	0.740878547	RAB13/USP50/SNX10	3	2
GO:00063331	GO:0006333	chromatin assembly or disassembly	2/128	41/6338	0.200431465	0.783299819	0.740878547	TNP1/HMGB1	2	2
GO:00086431	GO:0008643	carbohydrate transport	2/128	41/6338	0.200431465	0.783299819	0.740878547	SLC35A4/SESN2	2	2
GO:00219151	GO:0021915	neural tube development	2/128	41/6338	0.200431465	0.783299819	0.740878547	KIF20B/LUZP1	2	2
GO:19019911	GO:1901991	negative regulation of mitotic cell cycle phase transition	2/128	41/6338	0.200431465	0.783299819	0.740878547	USP44/GEN1	2	2
GO:0002279	GO:0002279	mast cell activation involved in immune response	1/128	11/6338	0.201168373	0.783299819	0.740878547	IL13RA2	1	2
GO:0002363	GO:0002363	alpha-beta T cell lineage commitment	1/128	11/6338	0.201168373	0.783299819	0.740878547	LY9	1	2
GO:0002448	GO:0002448	mast cell mediated immunity	1/128	11/6338	0.201168373	0.783299819	0.740878547	IL13RA2	1	2
GO:0003352	GO:0003352	regulation of cilium movement	1/128	11/6338	0.201168373	0.783299819	0.740878547	TPPP2	1	2
GO:0006541	GO:0006541	glutamine metabolic process	1/128	11/6338	0.201168373	0.783299819	0.740878547	GLUL	1	2
GO:00069041	GO:0006904	vesicle docking involved in exocytosis	1/128	11/6338	0.201168373	0.783299819	0.740878547	RAB13	1	2
GO:0009649	GO:0009649	entrainment of circadian clock	1/128	11/6338	0.201168373	0.783299819	0.740878547	RBM4B	1	2
GO:0018345	GO:0018345	protein palmitoylation	1/128	11/6338	0.201168373	0.783299819	0.740878547	GLUL	1	2
GO:00325061	GO:0032506	cytokinetic process	1/128	11/6338	0.201168373	0.783299819	0.740878547	KIF20B	1	2
GO:0032507	GO:0032507	maintenance of protein location in cell	1/128	11/6338	0.201168373	0.783299819	0.740878547	TMSB10	1	2
GO:0034381	GO:0034381	plasma lipoprotein particle clearance	1/128	11/6338	0.201168373	0.783299819	0.740878547	APOC2	1	2
GO:0042149	GO:0042149	cellular response to glucose starvation	1/128	11/6338	0.201168373	0.783299819	0.740878547	SESN2	1	2
GO:0043171	GO:0043171	peptide catabolic process	1/128	11/6338	0.201168373	0.783299819	0.740878547	IDE	1	2
GO:0043300	GO:0043300	regulation of leukocyte degranulation	1/128	11/6338	0.201168373	0.783299819	0.740878547	IL13RA2	1	2
GO:0043303	GO:0043303	mast cell degranulation	1/128	11/6338	0.201168373	0.783299819	0.740878547	IL13RA2	1	2
GO:0043457	GO:0043457	regulation of cellular respiration	1/128	11/6338	0.201168373	0.783299819	0.740878547	IDE	1	2
GO:0045920	GO:0045920	negative regulation of exocytosis	1/128	11/6338	0.201168373	0.783299819	0.740878547	IL13RA2	1	2
GO:0046717	GO:0046717	acid secretion	1/128	11/6338	0.201168373	0.783299819	0.740878547	SNX10	1	2
GO:0050853	GO:0050853	B cell receptor signaling pathway	1/128	11/6338	0.201168373	0.783299819	0.740878547	PLEKHA1	1	2
GO:0051293	GO:0051293	establishment of spindle localization	1/128	11/6338	0.201168373	0.783299819	0.740878547	NDEL1	1	2
GO:0060571	GO:0060571	morphogenesis of an epithelial fold	1/128	11/6338	0.201168373	0.783299819	0.740878547	LUZP1	1	2
GO:0071320	GO:0071320	cellular response to cAMP	1/128	11/6338	0.201168373	0.783299819	0.740878547	FDX1	1	2
GO:0097242	GO:0097242	amyloid-beta clearance	1/128	11/6338	0.201168373	0.783299819	0.740878547	IDE	1	2
GO:19022301	GO:1902230	negative regulation of intrinsic apoptotic signaling pathway in response to DNA damage	1/128	11/6338	0.201168373	0.783299819	0.740878547	CLU	1	2
GO:1903317	GO:1903317	regulation of protein maturation	1/128	11/6338	0.201168373	0.783299819	0.740878547	TNP1	1	2
GO:2000179	GO:2000179	positive regulation of neural precursor cell proliferation	1/128	11/6338	0.201168373	0.783299819	0.740878547	DMRTA2	1	2
GO:00193181	GO:0019318	hexose metabolic process	3/128	77/6338	0.203184771	0.783299819	0.740878547	TPI1/SESN2/PMM1	3	2
GO:00224021	GO:0022402	cell cycle process	8/128	281/6338	0.206842984	0.783299819	0.740878547	NDEL1/USP44/KIF20B/USP16/CEP152/TEX15/REC8/GEN1	8	2
GO:00330431	GO:0033043	regulation of organelle organization	8/128	283/6338	0.212169231	0.783299819	0.740878547	CAPZA3/TMSB10/DSTN/USP44/KIF20B/FBXO7/CARMIL1/GEN1	8	2
GO:00714171	GO:0071417	cellular response to organonitrogen compound	4/128	118/6338	0.215158353	0.783299819	0.740878547	RAB13/RPL23/FDX1/SESN2	4	2
GO:0008203	GO:0008203	cholesterol metabolic process	2/128	43/6338	0.215284091	0.783299819	0.740878547	APOA1/FDX1	2	2
GO:00085841	GO:0008584	male gonad development	2/128	43/6338	0.215284091	0.783299819	0.740878547	PLEKHA1/REC8	2	2
GO:00465461	GO:0046546	development of primary male sexual characteristics	2/128	43/6338	0.215284091	0.783299819	0.740878547	PLEKHA1/REC8	2	2
GO:00480151	GO:0048015	phosphatidylinositol-mediated signaling	2/128	43/6338	0.215284091	0.783299819	0.740878547	PLCZ1/PLEKHA1	2	2
GO:0000959	GO:0000959	mitochondrial RNA metabolic process	1/128	12/6338	0.217329341	0.783299819	0.740878547	TFAM	1	2
GO:0002360	GO:0002360	T cell lineage commitment	1/128	12/6338	0.217329341	0.783299819	0.740878547	LY9	1	2
GO:0006027	GO:0006027	glycosaminoglycan catabolic process	1/128	12/6338	0.217329341	0.783299819	0.740878547	SPAM1	1	2
GO:0007405	GO:0007405	neuroblast proliferation	1/128	12/6338	0.217329341	0.783299819	0.740878547	DMRTA2	1	2
GO:0008535	GO:0008535	respiratory chain complex IV assembly	1/128	12/6338	0.217329341	0.783299819	0.740878547	COX16	1	2
GO:0010518	GO:0010518	positive regulation of phospholipase activity	1/128	12/6338	0.217329341	0.783299819	0.740878547	APOC2	1	2
GO:0030212	GO:0030212	hyaluronan metabolic process	1/128	12/6338	0.217329341	0.783299819	0.740878547	SPAM1	1	2
GO:0032007	GO:0032007	negative regulation of TOR signaling	1/128	12/6338	0.217329341	0.783299819	0.740878547	SESN2	1	2
GO:0032373	GO:0032373	positive regulation of sterol transport	1/128	12/6338	0.217329341	0.783299819	0.740878547	APOA1	1	2
GO:0032376	GO:0032376	positive regulation of cholesterol transport	1/128	12/6338	0.217329341	0.783299819	0.740878547	APOA1	1	2
GO:0032620	GO:0032620	interleukin-17 production	1/128	12/6338	0.217329341	0.783299819	0.740878547	LY9	1	2
GO:0032660	GO:0032660	regulation of interleukin-17 production	1/128	12/6338	0.217329341	0.783299819	0.740878547	LY9	1	2
GO:00458141	GO:0045814	negative regulation of gene expression, epigenetic	1/128	12/6338	0.217329341	0.783299819	0.740878547	EPC1	1	2
GO:0051653	GO:0051653	spindle localization	1/128	12/6338	0.217329341	0.783299819	0.740878547	NDEL1	1	2
GO:0060632	GO:0060632	regulation of microtubule-based movement	1/128	12/6338	0.217329341	0.783299819	0.740878547	TPPP2	1	2
GO:0071542	GO:0071542	dopaminergic neuron differentiation	1/128	12/6338	0.217329341	0.783299819	0.740878547	DMRTA2	1	2
GO:0071825	GO:0071825	protein-lipid complex subunit organization	1/128	12/6338	0.217329341	0.783299819	0.740878547	MTTP	1	2
GO:0071827	GO:0071827	plasma lipoprotein particle organization	1/128	12/6338	0.217329341	0.783299819	0.740878547	MTTP	1	2
GO:19022291	GO:1902229	regulation of intrinsic apoptotic signaling pathway in response to DNA damage	1/128	12/6338	0.217329341	0.783299819	0.740878547	CLU	1	2
GO:00328801	GO:0032880	regulation of protein localization	5/128	159/6338	0.218049356	0.783299819	0.740878547	OAZ3/HSPA1L/KIF20B/SESN2/APBB3	5	2
GO:00022531	GO:0002253	activation of immune response	3/128	80/6338	0.218983405	0.783299819	0.740878547	CD59/PLEKHA1/C5	3	2
GO:00434341	GO:0043434	response to peptide hormone	3/128	80/6338	0.218983405	0.783299819	0.740878547	RAB13/STAT4/SESN2	3	2
GO:00485111	GO:0048511	rhythmic process	3/128	80/6338	0.218983405	0.783299819	0.740878547	RBM4B/PLEKHA1/ID4	3	2
GO:20001471	GO:2000147	positive regulation of cell motility	4/128	119/6338	0.219431453	0.783299819	0.740878547	RUFY3/KIF20B/CCDC25/CARMIL1	4	2
GO:00440871	GO:0044087	regulation of cellular component biogenesis	7/128	243/6338	0.219632969	0.783299819	0.740878547	TPPP2/CAPZA3/USP50/TMSB10/HMGB1/CLU/CARMIL1	7	2
GO:00062811	GO:0006281	DNA repair	5/128	160/6338	0.221720086	0.783299819	0.740878547	TNP1/HMGB1/TEX15/REC8/GEN1	5	2
GO:00322731	GO:0032273	positive regulation of protein polymerization	2/128	44/6338	0.2227495	0.783299819	0.740878547	TPPP2/CARMIL1	2	2
GO:00480171	GO:0048017	inositol lipid-mediated signaling	2/128	44/6338	0.2227495	0.783299819	0.740878547	PLCZ1/PLEKHA1	2	2
GO:1901215	GO:1901215	negative regulation of neuron death	2/128	44/6338	0.2227495	0.783299819	0.740878547	OXR1/FBXO7	2	2
GO:19038291	GO:1903829	positive regulation of cellular protein localization	2/128	44/6338	0.2227495	0.783299819	0.740878547	HSPA1L/SESN2	2	2
GO:00512721	GO:0051272	positive regulation of cellular component movement	4/128	120/6338	0.223727661	0.783299819	0.740878547	RUFY3/KIF20B/CCDC25/CARMIL1	4	2
GO:00606271	GO:0060627	regulation of vesicle-mediated transport	4/128	120/6338	0.223727661	0.783299819	0.740878547	RAB13/APOA1/CLU/IL13RA2	4	2
GO:00015581	GO:0001558	regulation of cell growth	3/128	81/6338	0.22430633	0.783299819	0.740878547	OSGIN2/ADAM15/SESN2	3	2
GO:00026971	GO:0002697	regulation of immune effector process	3/128	81/6338	0.22430633	0.783299819	0.740878547	HMGB1/CD59/IL13RA2	3	2
GO:00075481	GO:0007548	sex differentiation	3/128	82/6338	0.229654981	0.783299819	0.740878547	PLEKHA1/REC8/DMRTA2	3	2
GO:00300361	GO:0030036	actin cytoskeleton organization	6/128	204/6338	0.230010076	0.783299819	0.740878547	CAPZA3/TMSB10/DSTN/PHACTR1/CTNNA1/CARMIL1	6	2
GO:1902652	GO:1902652	secondary alcohol metabolic process	2/128	45/6338	0.230235597	0.783299819	0.740878547	APOA1/FDX1	2	2
GO:00064121	GO:0006412	translation	7/128	247/6338	0.231535662	0.783299819	0.740878547	RPL23/RBM4B/USP16/NCBP2/PUM3/SESN2/IMPACT	7	2
GO:0000184	GO:0000184	nuclear-transcribed mRNA catabolic process, nonsense-mediated decay	1/128	13/6338	0.233165864	0.783299819	0.740878547	NCBP2	1	2
GO:0002755	GO:0002755	MyD88-dependent toll-like receptor signaling pathway	1/128	13/6338	0.233165864	0.783299819	0.740878547	HMGB1	1	2
GO:00061111	GO:0006111	regulation of gluconeogenesis	1/128	13/6338	0.233165864	0.783299819	0.740878547	SESN2	1	2
GO:0007099	GO:0007099	centriole replication	1/128	13/6338	0.233165864	0.783299819	0.740878547	CEP152	1	2
GO:0008299	GO:0008299	isoprenoid biosynthetic process	1/128	13/6338	0.233165864	0.783299819	0.740878547	GGPS1	1	2
GO:0010569	GO:0010569	regulation of double-strand break repair via homologous recombination	1/128	13/6338	0.233165864	0.783299819	0.740878547	TEX15	1	2
GO:00108241	GO:0010824	regulation of centrosome duplication	1/128	13/6338	0.233165864	0.783299819	0.740878547	GEN1	1	2
GO:0034142	GO:0034142	toll-like receptor 4 signaling pathway	1/128	13/6338	0.233165864	0.783299819	0.740878547	HMGB1	1	2
GO:0043277	GO:0043277	apoptotic cell clearance	1/128	13/6338	0.233165864	0.783299819	0.740878547	HMGB1	1	2
GO:0043368	GO:0043368	positive T cell selection	1/128	13/6338	0.233165864	0.783299819	0.740878547	LY9	1	2
GO:0043618	GO:0043618	regulation of transcription from RNA polymerase II promoter in response to stress	1/128	13/6338	0.233165864	0.783299819	0.740878547	SESN2	1	2
GO:0045576	GO:0045576	mast cell activation	1/128	13/6338	0.233165864	0.783299819	0.740878547	IL13RA2	1	2
GO:00504351	GO:0050435	amyloid-beta metabolic process	1/128	13/6338	0.233165864	0.783299819	0.740878547	IDE	1	2
GO:0051289	GO:0051289	protein homotetramerization	1/128	13/6338	0.233165864	0.783299819	0.740878547	USP16	1	2
GO:0051353	GO:0051353	positive regulation of oxidoreductase activity	1/128	13/6338	0.233165864	0.783299819	0.740878547	PDP1	1	2
GO:00603171	GO:0060317	cardiac epithelial to mesenchymal transition	1/128	13/6338	0.233165864	0.783299819	0.740878547	ADAM15	1	2
GO:00622081	GO:0062208	positive regulation of pattern recognition receptor signaling pathway	1/128	13/6338	0.233165864	0.783299819	0.740878547	HMGB1	1	2
GO:0090075	GO:0090075	relaxation of muscle	1/128	13/6338	0.233165864	0.783299819	0.740878547	KCNMA1	1	2
GO:00995181	GO:0099518	vesicle cytoskeletal trafficking	1/128	13/6338	0.233165864	0.783299819	0.740878547	NDEL1	1	2
GO:1902743	GO:1902743	regulation of lamellipodium organization	1/128	13/6338	0.233165864	0.783299819	0.740878547	CARMIL1	1	2
GO:20000591	GO:2000059	negative regulation of ubiquitin-dependent protein catabolic process	1/128	13/6338	0.233165864	0.783299819	0.740878547	RPL23	1	2
GO:00161251	GO:0016125	sterol metabolic process	2/128	46/6338	0.237738537	0.783299819	0.740878547	APOA1/FDX1	2	2
GO:00400171	GO:0040017	positive regulation of locomotion	4/128	124/6338	0.241127188	0.783299819	0.740878547	RUFY3/KIF20B/CCDC25/CARMIL1	4	2
GO:00442701	GO:0044270	cellular nitrogen compound catabolic process	4/128	124/6338	0.241127188	0.783299819	0.740878547	CARHSP1/PDE4A/NCBP2/KMO	4	2
GO:00467001	GO:0046700	heterocycle catabolic process	4/128	124/6338	0.241127188	0.783299819	0.740878547	CARHSP1/PDE4A/NCBP2/KMO	4	2
GO:00071631	GO:0007163	establishment or maintenance of cell polarity	2/128	47/6338	0.245254621	0.783299819	0.740878547	NDEL1/KIF20B	2	2
GO:0043542	GO:0043542	endothelial cell migration	2/128	47/6338	0.245254621	0.783299819	0.740878547	RAB13/GLUL	2	2
GO:00610251	GO:0061025	membrane fusion	2/128	47/6338	0.245254621	0.783299819	0.740878547	RAB13/SPAM1	2	2
GO:19025311	GO:1902531	regulation of intracellular signal transduction	10/128	384/6338	0.247088174	0.783299819	0.740878547	RPL23/HMGB1/CLU/USP44/PSD3/AKIP1/RNF149/PLEKHA1/SESN2/GEN1	10	2
GO:0002886	GO:0002886	regulation of myeloid leukocyte mediated immunity	1/128	14/6338	0.248684405	0.783299819	0.740878547	IL13RA2	1	2
GO:0006026	GO:0006026	aminoglycan catabolic process	1/128	14/6338	0.248684405	0.783299819	0.740878547	SPAM1	1	2
GO:0006471	GO:0006471	protein ADP-ribosylation	1/128	14/6338	0.248684405	0.783299819	0.740878547	PUM3	1	2
GO:0009154	GO:0009154	purine ribonucleotide catabolic process	1/128	14/6338	0.248684405	0.783299819	0.740878547	PDE4A	1	2
GO:0010517	GO:0010517	regulation of phospholipase activity	1/128	14/6338	0.248684405	0.783299819	0.740878547	APOC2	1	2
GO:0018198	GO:0018198	peptidyl-cysteine modification	1/128	14/6338	0.248684405	0.783299819	0.740878547	OXR1	1	2
GO:00466051	GO:0046605	regulation of centrosome cycle	1/128	14/6338	0.248684405	0.783299819	0.740878547	GEN1	1	2
GO:0048002	GO:0048002	antigen processing and presentation of peptide antigen	1/128	14/6338	0.248684405	0.783299819	0.740878547	IDE	1	2
GO:0060324	GO:0060324	face development	1/128	14/6338	0.248684405	0.783299819	0.740878547	PLEKHA1	1	2
GO:0071230	GO:0071230	cellular response to amino acid stimulus	1/128	14/6338	0.248684405	0.783299819	0.740878547	SESN2	1	2
GO:0098534	GO:0098534	centriole assembly	1/128	14/6338	0.248684405	0.783299819	0.740878547	CEP152	1	2
GO:19030511	GO:1903051	negative regulation of proteolysis involved in cellular protein catabolic process	1/128	14/6338	0.248684405	0.783299819	0.740878547	RPL23	1	2
GO:19017011	GO:1901701	cellular response to oxygen-containing compound	7/128	253/6338	0.249792399	0.783299819	0.740878547	RAB13/RPL23/FDX1/OXR1/PLEKHA1/ADAM15/SESN2	7	2
GO:00102561	GO:0010256	endomembrane system organization	4/128	126/6338	0.249944371	0.783299819	0.740878547	USP50/EMC9/SPAM1/SNX10	4	2
GO:19025321	GO:1902532	negative regulation of intracellular signal transduction	4/128	126/6338	0.249944371	0.783299819	0.740878547	CLU/RNF149/PLEKHA1/SESN2	4	2
GO:00093061	GO:0009306	protein secretion	3/128	86/6338	0.251276087	0.783299819	0.740878547	RAB13/MTTP/APBB3	3	2
GO:00355921	GO:0035592	establishment of protein localization to extracellular region	3/128	86/6338	0.251276087	0.783299819	0.740878547	RAB13/MTTP/APBB3	3	2
GO:00716921	GO:0071692	protein localization to extracellular region	3/128	86/6338	0.251276087	0.783299819	0.740878547	RAB13/MTTP/APBB3	3	2
GO:00464341	GO:0046434	organophosphate catabolic process	2/128	48/6338	0.252780289	0.783299819	0.740878547	PDE4A/APOC2	2	2
GO:00430431	GO:0043043	peptide biosynthetic process	7/128	254/6338	0.252878907	0.783299819	0.740878547	RPL23/RBM4B/USP16/NCBP2/PUM3/SESN2/IMPACT	7	2
GO:00059961	GO:0005996	monosaccharide metabolic process	3/128	87/6338	0.256730466	0.783299819	0.740878547	TPI1/SESN2/PMM1	3	2
GO:00466611	GO:0046661	male sex differentiation	2/128	49/6338	0.260312117	0.783299819	0.740878547	PLEKHA1/REC8	2	2
GO:00001221	GO:0000122	negative regulation of transcription by RNA polymerase II	5/128	171/6338	0.263251995	0.783299819	0.740878547	RPL23/HMGB1/EPC1/ZHX1/ID4	5	2
GO:00002781	GO:0000278	mitotic cell cycle	6/128	214/6338	0.26376265	0.783299819	0.740878547	NDEL1/USP44/KIF20B/USP16/REC8/GEN1	6	2
GO:0006195	GO:0006195	purine nucleotide catabolic process	1/128	15/6338	0.263891299	0.783299819	0.740878547	PDE4A	1	2
GO:0006414	GO:0006414	translational elongation	1/128	15/6338	0.263891299	0.783299819	0.740878547	USP16	1	2
GO:0007340	GO:0007340	acrosome reaction	1/128	15/6338	0.263891299	0.783299819	0.740878547	TNP2	1	2
GO:00092251	GO:0009225	nucleotide-sugar metabolic process	1/128	15/6338	0.263891299	0.783299819	0.740878547	PMM1	1	2
GO:0009261	GO:0009261	ribonucleotide catabolic process	1/128	15/6338	0.263891299	0.783299819	0.740878547	PDE4A	1	2
GO:0016239	GO:0016239	positive regulation of macroautophagy	1/128	15/6338	0.263891299	0.783299819	0.740878547	SESN2	1	2
GO:0022602	GO:0022602	ovulation cycle process	1/128	15/6338	0.263891299	0.783299819	0.740878547	PLEKHA1	1	2
GO:0032731	GO:0032731	positive regulation of interleukin-1 beta production	1/128	15/6338	0.263891299	0.783299819	0.740878547	USP50	1	2
GO:0042311	GO:0042311	vasodilation	1/128	15/6338	0.263891299	0.783299819	0.740878547	KCNMA1	1	2
GO:0043620	GO:0043620	regulation of DNA-templated transcription in response to stress	1/128	15/6338	0.263891299	0.783299819	0.740878547	SESN2	1	2
GO:0045058	GO:0045058	T cell selection	1/128	15/6338	0.263891299	0.783299819	0.740878547	LY9	1	2
GO:0051591	GO:0051591	response to cAMP	1/128	15/6338	0.263891299	0.783299819	0.740878547	FDX1	1	2
GO:00607111	GO:0060711	labyrinthine layer development	1/128	15/6338	0.263891299	0.783299819	0.740878547	VASH2	1	2
GO:0070301	GO:0070301	cellular response to hydrogen peroxide	1/128	15/6338	0.263891299	0.783299819	0.740878547	PLEKHA1	1	2
GO:19001821	GO:1900182	positive regulation of protein localization to nucleus	1/128	15/6338	0.263891299	0.783299819	0.740878547	SESN2	1	2
GO:00194391	GO:0019439	aromatic compound catabolic process	4/128	130/6338	0.267781332	0.783299819	0.740878547	CARHSP1/PDE4A/NCBP2/KMO	4	2
GO:00000751	GO:0000075	cell cycle checkpoint signaling	2/128	50/6338	0.267846814	0.783299819	0.740878547	USP44/GEN1	2	2
GO:00076231	GO:0007623	circadian rhythm	2/128	50/6338	0.267846814	0.783299819	0.740878547	RBM4B/ID4	2	2
GO:01400131	GO:0140013	meiotic nuclear division	2/128	50/6338	0.267846814	0.783299819	0.740878547	TEX15/REC8	2	2
GO:00327871	GO:0032787	monocarboxylic acid metabolic process	5/128	173/6338	0.270999828	0.783299819	0.740878547	TPI1/SESN2/ACOX1/KMO/ACADM	5	2
GO:00436041	GO:0043604	amide biosynthetic process	8/128	304/6338	0.271056328	0.783299819	0.740878547	RPL23/RBM4B/USP16/SGMS2/NCBP2/PUM3/SESN2/IMPACT	8	2
GO:00072921	GO:0007292	female gamete generation	2/128	51/6338	0.275381218	0.783299819	0.740878547	PAQR7/REC8	2	2
GO:00171571	GO:0017157	regulation of exocytosis	2/128	51/6338	0.275381218	0.783299819	0.740878547	RAB13/IL13RA2	2	2
GO:00215371	GO:0021537	telencephalon development	2/128	51/6338	0.275381218	0.783299819	0.740878547	PHACTR1/DMRTA2	2	2
[truncated: 1,659 more rows]
