# Supplementary material for: A Single-Cell Landscape of Spermioteleosis in Mice and Pigs
Source: Cells. 2024 Mar 22;13(7):563. doi: 10.3390/cells13070563 (PMC11011153; doi:10.3390/cells13070563)
Supplement: Supplementary file 1 [file cells-13-00563-s001.zip › File 1 Supplement Tables/Table S15 Mouse spermatids beam allcluster_GO1.xlsx]

ID	Description	GeneRatio	BgRatio	pvalue	p.adjust	qvalue	geneID	Count	cluster
GO:0014910	GO:0014910	regulation of smooth muscle cell migration	3ÔÂ20ÈÕ	94/29008	3.61E-05	0.006961551	0.004116497	Pde4d/Prkg1/Tmsb4x	3	1
GO:0035093	GO:0035093	spermatogenesis, exchange of chromosomal proteins	2ÔÂ20ÈÕ	14/29008	4.09E-05	0.006961551	0.004116497	Tnp1/Tnp2	2	1
GO:0014909	GO:0014909	smooth muscle cell migration	3ÔÂ20ÈÕ	103/29008	4.74E-05	0.006961551	0.004116497	Pde4d/Prkg1/Tmsb4x	3	1
GO:0035092	GO:0035092	sperm chromatin condensation	2ÔÂ20ÈÕ	18/29008	6.86E-05	0.006961551	0.004116497	Tnp1/Tnp2	2	1
GO:0014812	GO:0014812	muscle cell migration	3ÔÂ20ÈÕ	117/29008	6.93E-05	0.006961551	0.004116497	Pde4d/Prkg1/Tmsb4x	3	1
GO:0010954	GO:0010954	positive regulation of protein processing	2ÔÂ20ÈÕ	27/29008	0.000156884	0.01083137	0.006404794	Tnp1/Tnp2	2	1
GO:0043486	GO:0043486	histone exchange	2ÔÂ20ÈÕ	28/29008	0.000168882	0.01083137	0.006404794	Tnp1/Tnp2	2	1
GO:1903319	GO:1903319	positive regulation of protein maturation	2ÔÂ20ÈÕ	29/29008	0.000181317	0.01083137	0.006404794	Tnp1/Tnp2	2	1
GO:0007289	GO:0007289	spermatid nucleus differentiation	2ÔÂ20ÈÕ	30/29008	0.000194188	0.01083137	0.006404794	Tnp1/Tnp2	2	1
GO:0090075	GO:0090075	relaxation of muscle	2ÔÂ20ÈÕ	37/29008	0.000296449	0.014881748	0.008799859	Pde4d/Prkg1	2	1
GO:0014911	GO:0014911	positive regulation of smooth muscle cell migration	2ÔÂ20ÈÕ	63/29008	0.000860026	0.039248463	0.023208359	Pde4d/Tmsb4x	2	1
GO:0070613	GO:0070613	regulation of protein processing	2ÔÂ20ÈÕ	67/29008	0.000972032	0.040663329	0.024044997	Tnp1/Tnp2	2	1
GO:1903317	GO:1903317	regulation of protein maturation	2ÔÂ20ÈÕ	70/29008	0.001060402	0.040947843	0.024213235	Tnp1/Tnp2	2	1
GO:0019935	GO:0019935	cyclic-nucleotide-mediated signaling	2ÔÂ20ÈÕ	95/29008	0.001940402	0.069577274	0.041142359	Pde4d/Prkg1	2	1
GO:0006939	GO:0006939	smooth muscle contraction	2ÔÂ20ÈÕ	117/29008	0.002922411	0.085345651	0.0504665	Pde4d/Prkg1	2	1
GO:0034728	GO:0034728	nucleosome organization	2ÔÂ20ÈÕ	125/29008	0.003326565	0.085345651	0.0504665	Tnp1/Tnp2	2	1
GO:0030317	GO:0030317	flagellated sperm motility	2ÔÂ20ÈÕ	135/29008	0.003866445	0.085345651	0.0504665	Tnp1/Tnp2	2	1
GO:0097722	GO:0097722	sperm motility	2ÔÂ20ÈÕ	139/29008	0.004093086	0.085345651	0.0504665	Tnp1/Tnp2	2	1
GO:0006997	GO:0006997	nucleus organization	2ÔÂ20ÈÕ	141/29008	0.004208682	0.085345651	0.0504665	Tnp1/Tnp2	2	1
GO:0043467	GO:0043467	regulation of generation of precursor metabolites and energy	2ÔÂ20ÈÕ	147/29008	0.004564518	0.085345651	0.0504665	Chchd2/Zbtb20	2	1
GO:0060294	GO:0060294	cilium movement involved in cell motility	2ÔÂ20ÈÕ	148/29008	0.004625139	0.085345651	0.0504665	Tnp1/Tnp2	2	1
GO:0006323	GO:0006323	DNA packaging	2ÔÂ20ÈÕ	155/29008	0.005059938	0.085345651	0.0504665	Tnp1/Tnp2	2	1
GO:0001539	GO:0001539	cilium or flagellum-dependent cell motility	2ÔÂ20ÈÕ	156/29008	0.005123539	0.085345651	0.0504665	Tnp1/Tnp2	2	1
GO:0060285	GO:0060285	cilium-dependent cell motility	2ÔÂ20ÈÕ	156/29008	0.005123539	0.085345651	0.0504665	Tnp1/Tnp2	2	1
GO:0006937	GO:0006937	regulation of muscle contraction	2ÔÂ20ÈÕ	164/29008	0.005645645	0.085345651	0.0504665	Pde4d/Prkg1	2	1
GO:0019730	GO:0019730	antimicrobial humoral response	2ÔÂ20ÈÕ	170/29008	0.006052631	0.085345651	0.0504665	Cst9/Wfdc10	2	1
GO:0048660	GO:0048660	regulation of smooth muscle cell proliferation	2ÔÂ20ÈÕ	178/29008	0.006615624	0.085345651	0.0504665	Pde4d/Prkg1	2	1
GO:0007341	GO:0007341	penetration of zona pellucida	1ÔÂ20ÈÕ	10/29008	0.006874361	0.085345651	0.0504665	Tnp2	1	1
GO:0071871	GO:0071871	response to epinephrine	1ÔÂ20ÈÕ	10/29008	0.006874361	0.085345651	0.0504665	Pde4d	1	1
GO:0071872	GO:0071872	cellular response to epinephrine stimulus	1ÔÂ20ÈÕ	10/29008	0.006874361	0.085345651	0.0504665	Pde4d	1	1
GO:0086064	GO:0086064	cell communication by electrical coupling involved in cardiac conduction	1ÔÂ20ÈÕ	10/29008	0.006874361	0.085345651	0.0504665	Pde4d	1	1
GO:0097105	GO:0097105	presynaptic membrane assembly	1ÔÂ20ÈÕ	10/29008	0.006874361	0.085345651	0.0504665	Ptprd	1	1
GO:0048659	GO:0048659	smooth muscle cell proliferation	2ÔÂ20ÈÕ	184/29008	0.007052991	0.085345651	0.0504665	Pde4d/Prkg1	2	1
GO:0007158	GO:0007158	neuron cell-cell adhesion	1ÔÂ20ÈÕ	11/29008	0.007559322	0.085345651	0.0504665	Astn2	1	1
GO:0099545	GO:0099545	trans-synaptic signaling by trans-synaptic complex	1ÔÂ20ÈÕ	11/29008	0.007559322	0.085345651	0.0504665	Ptprd	1	1
GO:1904753	GO:1904753	negative regulation of vascular associated smooth muscle cell migration	1ÔÂ20ÈÕ	11/29008	0.007559322	0.085345651	0.0504665	Prkg1	1	1
GO:2000009	GO:2000009	negative regulation of protein localization to cell surface	1ÔÂ20ÈÕ	11/29008	0.007559322	0.085345651	0.0504665	Astn2	1	1
GO:0071824	GO:0071824	protein-DNA complex subunit organization	2ÔÂ20ÈÕ	192/29008	0.007656116	0.085345651	0.0504665	Tnp1/Tnp2	2	1
GO:0001764	GO:0001764	neuron migration	2ÔÂ20ÈÕ	195/29008	0.007888126	0.085345651	0.0504665	Astn2/Prkg1	2	1
GO:0010649	GO:0010649	regulation of cell communication by electrical coupling	1ÔÂ20ÈÕ	12/29008	0.008243835	0.085345651	0.0504665	Pde4d	1	1
GO:0042989	GO:0042989	sequestering of actin monomers	1ÔÂ20ÈÕ	12/29008	0.008243835	0.085345651	0.0504665	Tmsb4x	1	1
GO:2000288	GO:2000288	positive regulation of myoblast proliferation	1ÔÂ20ÈÕ	12/29008	0.008243835	0.085345651	0.0504665	Malat1	1	1
GO:0003341	GO:0003341	cilium movement	2ÔÂ20ÈÕ	202/29008	0.008441771	0.085345651	0.0504665	Tnp1/Tnp2	2	1
GO:0071103	GO:0071103	DNA conformation change	2ÔÂ20ÈÕ	203/29008	0.008522261	0.085345651	0.0504665	Tnp1/Tnp2	2	1
GO:0000012	GO:0000012	single strand break repair	1ÔÂ20ÈÕ	13/29008	0.008927899	0.085345651	0.0504665	Tnp1	1	1
GO:0032754	GO:0032754	positive regulation of interleukin-5 production	1ÔÂ20ÈÕ	13/29008	0.008927899	0.085345651	0.0504665	Pde4d	1	1
GO:0044557	GO:0044557	relaxation of smooth muscle	1ÔÂ20ÈÕ	13/29008	0.008927899	0.085345651	0.0504665	Prkg1	1	1
GO:0097090	GO:0097090	presynaptic membrane organization	1ÔÂ20ÈÕ	13/29008	0.008927899	0.085345651	0.0504665	Ptprd	1	1
GO:0006338	GO:0006338	chromatin remodeling	2ÔÂ20ÈÕ	208/29008	0.008929918	0.085345651	0.0504665	Tnp1/Tnp2	2	1
GO:0046058	GO:0046058	cAMP metabolic process	1ÔÂ20ÈÕ	14/29008	0.009611515	0.085345651	0.0504665	Pde4d	1	1
GO:0051152	GO:0051152	positive regulation of smooth muscle cell differentiation	1ÔÂ20ÈÕ	14/29008	0.009611515	0.085345651	0.0504665	Tmsb4x	1	1
GO:0090331	GO:0090331	negative regulation of platelet aggregation	1ÔÂ20ÈÕ	14/29008	0.009611515	0.085345651	0.0504665	Prkg1	1	1
GO:0099151	GO:0099151	regulation of postsynaptic density assembly	1ÔÂ20ÈÕ	14/29008	0.009611515	0.085345651	0.0504665	Ptprd	1	1
GO:0051651	GO:0051651	maintenance of location in cell	2ÔÂ20ÈÕ	220/29008	0.009943432	0.085345651	0.0504665	Pde4d/Tmsb4x	2	1
GO:0006337	GO:0006337	nucleosome disassembly	1ÔÂ20ÈÕ	15/29008	0.010294683	0.085345651	0.0504665	Tnp1	1	1
GO:0043951	GO:0043951	negative regulation of cAMP-mediated signaling	1ÔÂ20ÈÕ	16/29008	0.010977403	0.085345651	0.0504665	Pde4d	1	1
GO:0055119	GO:0055119	relaxation of cardiac muscle	1ÔÂ20ÈÕ	16/29008	0.010977403	0.085345651	0.0504665	Pde4d	1	1
GO:0061760	GO:0061760	antifungal innate immune response	1ÔÂ20ÈÕ	16/29008	0.010977403	0.085345651	0.0504665	Defb19	1	1
GO:0007286	GO:0007286	spermatid development	2ÔÂ20ÈÕ	238/29008	0.011555263	0.085345651	0.0504665	Tnp1/Tnp2	2	1
GO:0031498	GO:0031498	chromatin disassembly	1ÔÂ20ÈÕ	17/29008	0.011659676	0.085345651	0.0504665	Tnp1	1	1
GO:0032986	GO:0032986	protein-DNA complex disassembly	1ÔÂ20ÈÕ	17/29008	0.011659676	0.085345651	0.0504665	Tnp1	1	1
GO:1904889	GO:1904889	regulation of excitatory synapse assembly	1ÔÂ20ÈÕ	17/29008	0.011659676	0.085345651	0.0504665	Ptprd	1	1
GO:2000291	GO:2000291	regulation of myoblast proliferation	1ÔÂ20ÈÕ	17/29008	0.011659676	0.085345651	0.0504665	Malat1	1	1
GO:0010644	GO:0010644	cell communication by electrical coupling	1ÔÂ20ÈÕ	18/29008	0.012341501	0.085345651	0.0504665	Pde4d	1	1
GO:0099150	GO:0099150	regulation of postsynaptic specialization assembly	1ÔÂ20ÈÕ	18/29008	0.012341501	0.085345651	0.0504665	Ptprd	1	1
GO:1900037	GO:1900037	regulation of cellular response to hypoxia	1ÔÂ20ÈÕ	18/29008	0.012341501	0.085345651	0.0504665	Chchd2	1	1
GO:1901077	GO:1901077	regulation of relaxation of muscle	1ÔÂ20ÈÕ	18/29008	0.012341501	0.085345651	0.0504665	Pde4d	1	1
GO:0048515	GO:0048515	spermatid differentiation	2ÔÂ20ÈÕ	247/29008	0.012401656	0.085345651	0.0504665	Tnp1/Tnp2	2	1
GO:0010544	GO:0010544	negative regulation of platelet activation	1ÔÂ20ÈÕ	19/29008	0.01302288	0.085345651	0.0504665	Prkg1	1	1
GO:0034111	GO:0034111	negative regulation of homotypic cell-cell adhesion	1ÔÂ20ÈÕ	19/29008	0.01302288	0.085345651	0.0504665	Prkg1	1	1
GO:0035641	GO:0035641	locomotory exploration behavior	1ÔÂ20ÈÕ	19/29008	0.01302288	0.085345651	0.0504665	Lsamp	1	1
GO:0045821	GO:0045821	positive regulation of glycolytic process	1ÔÂ20ÈÕ	19/29008	0.01302288	0.085345651	0.0504665	Zbtb20	1	1
GO:1905874	GO:1905874	regulation of postsynaptic density organization	1ÔÂ20ÈÕ	19/29008	0.01302288	0.085345651	0.0504665	Ptprd	1	1
GO:0033002	GO:0033002	muscle cell proliferation	2ÔÂ20ÈÕ	255/29008	0.013176302	0.085345651	0.0504665	Pde4d/Prkg1	2	1
GO:0090257	GO:0090257	regulation of muscle system process	2ÔÂ20ÈÕ	255/29008	0.013176302	0.085345651	0.0504665	Pde4d/Prkg1	2	1
GO:0016485	GO:0016485	protein processing	2ÔÂ20ÈÕ	256/29008	0.013274596	0.085345651	0.0504665	Tnp1/Tnp2	2	1
GO:0046034	GO:0046034	ATP metabolic process	2ÔÂ20ÈÕ	259/29008	0.013571418	0.085345651	0.0504665	Chchd2/Zbtb20	2	1
GO:0045986	GO:0045986	negative regulation of smooth muscle contraction	1ÔÂ20ÈÕ	20/29008	0.013703812	0.085345651	0.0504665	Prkg1	1	1
GO:0060314	GO:0060314	regulation of ryanodine-sensitive calcium-release channel activity	1ÔÂ20ÈÕ	20/29008	0.013703812	0.085345651	0.0504665	Pde4d	1	1
GO:0097107	GO:0097107	postsynaptic density assembly	1ÔÂ20ÈÕ	20/29008	0.013703812	0.085345651	0.0504665	Ptprd	1	1
GO:0010466	GO:0010466	negative regulation of peptidase activity	2ÔÂ20ÈÕ	261/29008	0.013770912	0.085345651	0.0504665	Cst12/Cst9	2	1
GO:0050807	GO:0050807	regulation of synapse organization	2ÔÂ20ÈÕ	263/29008	0.013971692	0.085534015	0.050577883	Ptprd/Malat1	2	1
GO:0032674	GO:0032674	regulation of interleukin-5 production	1ÔÂ20ÈÕ	21/29008	0.014384298	0.086999009	0.051444161	Pde4d	1	1
GO:0050803	GO:0050803	regulation of synapse structure or activity	2ÔÂ20ÈÕ	271/29008	0.014787599	0.088373507	0.052256928	Ptprd/Malat1	2	1
GO:0032634	GO:0032634	interleukin-5 production	1ÔÂ20ÈÕ	22/29008	0.015064338	0.088802853	0.052510808	Pde4d	1	1
GO:0010880	GO:0010880	regulation of release of sequestered calcium ion into cytosol by sarcoplasmic reticulum	1ÔÂ20ÈÕ	23/29008	0.015743932	0.088802853	0.052510808	Pde4d	1	1
GO:0045943	GO:0045943	positive regulation of transcription by RNA polymerase I	1ÔÂ20ÈÕ	23/29008	0.015743932	0.088802853	0.052510808	Lyar	1	1
GO:0046426	GO:0046426	negative regulation of receptor signaling pathway via JAK-STAT	1ÔÂ20ÈÕ	23/29008	0.015743932	0.088802853	0.052510808	Ptprd	1	1
GO:0051450	GO:0051450	myoblast proliferation	1ÔÂ20ÈÕ	23/29008	0.015743932	0.088802853	0.052510808	Malat1	1	1
GO:0014808	GO:0014808	release of sequestered calcium ion into cytosol by sarcoplasmic reticulum	1ÔÂ20ÈÕ	25/29008	0.017101784	0.09434171	0.055786039	Pde4d	1	1
GO:1904893	GO:1904893	negative regulation of receptor signaling pathway via STAT	1ÔÂ20ÈÕ	25/29008	0.017101784	0.09434171	0.055786039	Ptprd	1	1
GO:0042254	GO:0042254	ribosome biogenesis	2ÔÂ20ÈÕ	296/29008	0.017467066	0.094952993	0.056147503	Lyar/mt-Rnr2	2	1
GO:0090330	GO:0090330	regulation of platelet aggregation	1ÔÂ20ÈÕ	26/29008	0.017780042	0.094952993	0.056147503	Prkg1	1	1
GO:1903514	GO:1903514	release of sequestered calcium ion into cytosol by endoplasmic reticulum	1ÔÂ20ÈÕ	26/29008	0.017780042	0.094952993	0.056147503	Pde4d	1	1
GO:0000027	GO:0000027	ribosomal large subunit assembly	1ÔÂ20ÈÕ	27/29008	0.018457856	0.095472624	0.05645477	mt-Rnr2	1	1
GO:0098698	GO:0098698	postsynaptic specialization assembly	1ÔÂ20ÈÕ	27/29008	0.018457856	0.095472624	0.05645477	Ptprd	1	1
GO:0019932	GO:0019932	second-messenger-mediated signaling	2ÔÂ20ÈÕ	308/29008	0.018821596	0.095472624	0.05645477	Pde4d/Prkg1	2	1
GO:0045822	GO:0045822	negative regulation of heart contraction	1ÔÂ20ÈÕ	28/29008	0.019135226	0.095472624	0.05645477	Pde4d	1	1
GO:1904706	GO:1904706	negative regulation of vascular associated smooth muscle cell proliferation	1ÔÂ20ÈÕ	28/29008	0.019135226	0.095472624	0.05645477	Prkg1	1	1
GO:1904861	GO:1904861	excitatory synapse assembly	1ÔÂ20ÈÕ	28/29008	0.019135226	0.095472624	0.05645477	Ptprd	1	1
GO:0006936	GO:0006936	muscle contraction	2ÔÂ20ÈÕ	312/29008	0.019282776	0.095472624	0.05645477	Pde4d/Prkg1	2	1
GO:0016358	GO:0016358	dendrite development	2ÔÂ20ÈÕ	313/29008	0.01939882	0.095472624	0.05645477	Ptprd/Prkg1	2	1
GO:0051604	GO:0051604	protein maturation	2ÔÂ20ÈÕ	321/29008	0.020337899	0.096124238	0.056840082	Tnp1/Tnp2	2	1
GO:0014912	GO:0014912	negative regulation of smooth muscle cell migration	1ÔÂ20ÈÕ	30/29008	0.020488632	0.096124238	0.056840082	Prkg1	1	1
GO:0045932	GO:0045932	negative regulation of muscle contraction	1ÔÂ20ÈÕ	30/29008	0.020488632	0.096124238	0.056840082	Prkg1	1	1
GO:1903523	GO:1903523	negative regulation of blood circulation	1ÔÂ20ÈÕ	30/29008	0.020488632	0.096124238	0.056840082	Pde4d	1	1
GO:1904752	GO:1904752	regulation of vascular associated smooth muscle cell migration	1ÔÂ20ÈÕ	30/29008	0.020488632	0.096124238	0.056840082	Prkg1	1	1
GO:0033137	GO:0033137	negative regulation of peptidyl-serine phosphorylation	1ÔÂ20ÈÕ	31/29008	0.02116467	0.097853004	0.057862334	Pde4d	1	1
GO:0051150	GO:0051150	regulation of smooth muscle cell differentiation	1ÔÂ20ÈÕ	32/29008	0.021840265	0.097853004	0.057862334	Tmsb4x	1	1
GO:0070296	GO:0070296	sarcoplasmic reticulum calcium ion transport	1ÔÂ20ÈÕ	32/29008	0.021840265	0.097853004	0.057862334	Pde4d	1	1
GO:0071875	GO:0071875	adrenergic receptor signaling pathway	1ÔÂ20ÈÕ	32/29008	0.021840265	0.097853004	0.057862334	Pde4d	1	1
GO:1904738	GO:1904738	vascular associated smooth muscle cell migration	1ÔÂ20ÈÕ	32/29008	0.021840265	0.097853004	0.057862334	Prkg1	1	1
GO:0051235	GO:0051235	maintenance of location	2ÔÂ20ÈÕ	335/29008	0.022026672	0.097853004	0.057862334	Pde4d/Tmsb4x	2	1
GO:0099068	GO:0099068	postsynapse assembly	1ÔÂ20ÈÕ	33/29008	0.022515417	0.09833818	0.058149228	Ptprd	1	1
GO:0006356	GO:0006356	regulation of transcription by RNA polymerase I	1ÔÂ20ÈÕ	34/29008	0.023190126	0.09833818	0.058149228	Lyar	1	1
GO:0009187	GO:0009187	cyclic nucleotide metabolic process	1ÔÂ20ÈÕ	34/29008	0.023190126	0.09833818	0.058149228	Pde4d	1	1
GO:0099560	GO:0099560	synaptic membrane adhesion	1ÔÂ20ÈÕ	34/29008	0.023190126	0.09833818	0.058149228	Ptprd	1	1
GO:0009150	GO:0009150	purine ribonucleotide metabolic process	2ÔÂ20ÈÕ	348/29008	0.023645684	0.09833818	0.058149228	Pde4d/Zbtb20	2	1
GO:0019934	GO:0019934	cGMP-mediated signaling	1ÔÂ20ÈÕ	35/29008	0.023864392	0.09833818	0.058149228	Prkg1	1	1
GO:0035640	GO:0035640	exploration behavior	1ÔÂ20ÈÕ	35/29008	0.023864392	0.09833818	0.058149228	Lsamp	1	1
GO:0097106	GO:0097106	postsynaptic density organization	1ÔÂ20ÈÕ	35/29008	0.023864392	0.09833818	0.058149228	Ptprd	1	1
GO:0045862	GO:0045862	positive regulation of proteolysis	2ÔÂ20ÈÕ	351/29008	0.024026159	0.09833818	0.058149228	Tnp1/Tnp2	2	1
GO:0009154	GO:0009154	purine ribonucleotide catabolic process	1ÔÂ20ÈÕ	36/29008	0.024538217	0.09833818	0.058149228	Pde4d	1	1
GO:0045861	GO:0045861	negative regulation of proteolysis	2ÔÂ20ÈÕ	358/29008	0.024923823	0.09833818	0.058149228	Cst12/Cst9	2	1
GO:0034110	GO:0034110	regulation of homotypic cell-cell adhesion	1ÔÂ20ÈÕ	37/29008	0.025211599	0.09833818	0.058149228	Prkg1	1	1
GO:0007340	GO:0007340	acrosome reaction	1ÔÂ20ÈÕ	38/29008	0.02588454	0.09833818	0.058149228	Tnp2	1	1
GO:0086004	GO:0086004	regulation of cardiac muscle cell contraction	1ÔÂ20ÈÕ	38/29008	0.02588454	0.09833818	0.058149228	Pde4d	1	1
GO:1905606	GO:1905606	regulation of presynapse assembly	1ÔÂ20ÈÕ	38/29008	0.02588454	0.09833818	0.058149228	Ptprd	1	1
GO:0009259	GO:0009259	ribonucleotide metabolic process	2ÔÂ20ÈÕ	367/29008	0.026098122	0.09833818	0.058149228	Pde4d/Zbtb20	2	1
GO:0032743	GO:0032743	positive regulation of interleukin-2 production	1ÔÂ20ÈÕ	39/29008	0.026557039	0.09833818	0.058149228	Pde4d	1	1
GO:0045981	GO:0045981	positive regulation of nucleotide metabolic process	1ÔÂ20ÈÕ	39/29008	0.026557039	0.09833818	0.058149228	Zbtb20	1	1
GO:0071320	GO:0071320	cellular response to cAMP	1ÔÂ20ÈÕ	39/29008	0.026557039	0.09833818	0.058149228	Pde4d	1	1
GO:1900544	GO:1900544	positive regulation of purine nucleotide metabolic process	1ÔÂ20ÈÕ	39/29008	0.026557039	0.09833818	0.058149228	Zbtb20	1	1
GO:0006163	GO:0006163	purine nucleotide metabolic process	2ÔÂ20ÈÕ	373/29008	0.026893453	0.09833818	0.058149228	Pde4d/Zbtb20	2	1
GO:0007281	GO:0007281	germ cell development	2ÔÂ20ÈÕ	374/29008	0.02702697	0.09833818	0.058149228	Tnp1/Tnp2	2	1
GO:0051346	GO:0051346	negative regulation of hydrolase activity	2ÔÂ20ÈÕ	374/29008	0.02702697	0.09833818	0.058149228	Cst12/Cst9	2	1
GO:0006195	GO:0006195	purine nucleotide catabolic process	1ÔÂ20ÈÕ	40/29008	0.027229098	0.09833818	0.058149228	Pde4d	1	1
GO:0010543	GO:0010543	regulation of platelet activation	1ÔÂ20ÈÕ	40/29008	0.027229098	0.09833818	0.058149228	Prkg1	1	1
GO:1903580	GO:1903580	positive regulation of ATP metabolic process	1ÔÂ20ÈÕ	40/29008	0.027229098	0.09833818	0.058149228	Zbtb20	1	1
GO:0019693	GO:0019693	ribose phosphate metabolic process	2ÔÂ20ÈÕ	379/29008	0.027698655	0.098634923	0.058324697	Pde4d/Zbtb20	2	1
GO:0086065	GO:0086065	cell communication involved in cardiac conduction	1ÔÂ20ÈÕ	41/29008	0.027900715	0.098634923	0.058324697	Pde4d	1	1
GO:0099084	GO:0099084	postsynaptic specialization organization	1ÔÂ20ÈÕ	41/29008	0.027900715	0.098634923	0.058324697	Ptprd	1	1
GO:0099174	GO:0099174	regulation of presynapse organization	1ÔÂ20ÈÕ	42/29008	0.028571892	0.100301328	0.059310074	Ptprd	1	1
GO:2000008	GO:2000008	regulation of protein localization to cell surface	1ÔÂ20ÈÕ	43/29008	0.029242629	0.101943054	0.060280858	Astn2	1	1
GO:0072521	GO:0072521	purine-containing compound metabolic process	2ÔÂ20ÈÕ	395/29008	0.029893465	0.103493239	0.061197512	Pde4d/Zbtb20	2	1
GO:0032102	GO:0032102	negative regulation of response to external stimulus	2ÔÂ20ÈÕ	398/29008	0.030312607	0.103698295	0.061318766	Lyar/Prkg1	2	1
GO:0009261	GO:0009261	ribonucleotide catabolic process	1ÔÂ20ÈÕ	45/29008	0.030582783	0.103698295	0.061318766	Pde4d	1	1
GO:0048821	GO:0048821	erythrocyte development	1ÔÂ20ÈÕ	45/29008	0.030582783	0.103698295	0.061318766	Lyar	1	1
GO:0071709	GO:0071709	membrane assembly	1ÔÂ20ÈÕ	46/29008	0.031252201	0.103698295	0.061318766	Ptprd	1	1
GO:0072523	GO:0072523	purine-containing compound catabolic process	1ÔÂ20ÈÕ	46/29008	0.031252201	0.103698295	0.061318766	Pde4d	1	1
GO:1903115	GO:1903115	regulation of actin filament-based movement	1ÔÂ20ÈÕ	46/29008	0.031252201	0.103698295	0.061318766	Pde4d	1	1
GO:0006110	GO:0006110	regulation of glycolytic process	1ÔÂ20ÈÕ	47/29008	0.031921179	0.103698295	0.061318766	Zbtb20	1	1
GO:0022613	GO:0022613	ribonucleoprotein complex biogenesis	2ÔÂ20ÈÕ	412/29008	0.032299884	0.103698295	0.061318766	Lyar/mt-Rnr2	2	1
GO:0007018	GO:0007018	microtubule-based movement	2ÔÂ20ÈÕ	413/29008	0.032443786	0.103698295	0.061318766	Tnp1/Tnp2	2	1
GO:0030195	GO:0030195	negative regulation of blood coagulation	1ÔÂ20ÈÕ	48/29008	0.032589719	0.103698295	0.061318766	Prkg1	1	1
GO:0006959	GO:0006959	humoral immune response	2ÔÂ20ÈÕ	416/29008	0.032877042	0.103698295	0.061318766	Cst9/Wfdc10	2	1
GO:0032970	GO:0032970	regulation of actin filament-based process	2ÔÂ20ÈÕ	416/29008	0.032877042	0.103698295	0.061318766	Pde4d/Tmsb4x	2	1
GO:0007157	GO:0007157	heterophilic cell-cell adhesion via plasma membrane cell adhesion molecules	1ÔÂ20ÈÕ	49/29008	0.03325782	0.103698295	0.061318766	Ptprd	1	1
GO:0032728	GO:0032728	positive regulation of interferon-beta production	1ÔÂ20ÈÕ	49/29008	0.03325782	0.103698295	0.061318766	Zbtb20	1	1
GO:0043949	GO:0043949	regulation of cAMP-mediated signaling	1ÔÂ20ÈÕ	49/29008	0.03325782	0.103698295	0.061318766	Pde4d	1	1
GO:1900047	GO:1900047	negative regulation of hemostasis	1ÔÂ20ÈÕ	49/29008	0.03325782	0.103698295	0.061318766	Prkg1	1	1
GO:0050819	GO:0050819	negative regulation of coagulation	1ÔÂ20ÈÕ	50/29008	0.033925483	0.104733902	0.061931139	Prkg1	1	1
GO:0003012	GO:0003012	muscle system process	2ÔÂ20ÈÕ	425/29008	0.034190665	0.104733902	0.061931139	Pde4d/Prkg1	2	1
GO:0050832	GO:0050832	defense response to fungus	1ÔÂ20ÈÕ	51/29008	0.034592707	0.104733902	0.061931139	Defb19	1	1
GO:0070527	GO:0070527	platelet aggregation	1ÔÂ20ÈÕ	51/29008	0.034592707	0.104733902	0.061931139	Prkg1	1	1
GO:0006091	GO:0006091	generation of precursor metabolites and energy	2ÔÂ20ÈÕ	428/29008	0.034633123	0.104733902	0.061931139	Chchd2/Zbtb20	2	1
GO:0006360	GO:0006360	transcription by RNA polymerase I	1ÔÂ20ÈÕ	52/29008	0.035259494	0.104735302	0.061931967	Lyar	1	1
GO:0007339	GO:0007339	binding of sperm to zona pellucida	1ÔÂ20ÈÕ	52/29008	0.035259494	0.104735302	0.061931967	Tnp2	1	1
GO:0061028	GO:0061028	establishment of endothelial barrier	1ÔÂ20ÈÕ	52/29008	0.035259494	0.104735302	0.061931967	Pde4d	1	1
GO:0044091	GO:0044091	membrane biogenesis	1ÔÂ20ÈÕ	53/29008	0.035925843	0.106086902	0.062731194	Ptprd	1	1
GO:0052547	GO:0052547	regulation of peptidase activity	2ÔÂ20ÈÕ	441/29008	0.036576592	0.106796867	0.06315101	Cst12/Cst9	2	1
GO:0099054	GO:0099054	presynapse assembly	1ÔÂ20ÈÕ	54/29008	0.036591755	0.106796867	0.06315101	Ptprd	1	1
GO:0042311	GO:0042311	vasodilation	1ÔÂ20ÈÕ	56/29008	0.037922269	0.109921008	0.064998374	Prkg1	1	1
GO:0009117	GO:0009117	nucleotide metabolic process	2ÔÂ20ÈÕ	451/29008	0.03810011	0.109921008	0.064998374	Pde4d/Zbtb20	2	1
GO:0022407	GO:0022407	regulation of cell-cell adhesion	2ÔÂ20ÈÕ	457/29008	0.039025961	0.111317848	0.065824351	Pde4d/Prkg1	2	1
GO:0043470	GO:0043470	regulation of carbohydrate catabolic process	1ÔÂ20ÈÕ	58/29008	0.039251036	0.111317848	0.065824351	Zbtb20	1	1
GO:0006753	GO:0006753	nucleoside phosphate metabolic process	2ÔÂ20ÈÕ	460/29008	0.039492156	0.111317848	0.065824351	Pde4d/Zbtb20	2	1
GO:0000381	GO:0000381	regulation of alternative mRNA splicing, via spliceosome	1ÔÂ20ÈÕ	59/29008	0.039914766	0.111317848	0.065824351	Malat1	1	1
GO:0035036	GO:0035036	sperm-egg recognition	1ÔÂ20ÈÕ	59/29008	0.039914766	0.111317848	0.065824351	Tnp2	1	1
GO:0050775	GO:0050775	positive regulation of dendrite morphogenesis	1ÔÂ20ÈÕ	59/29008	0.039914766	0.111317848	0.065824351	Ptprd	1	1
GO:0051591	GO:0051591	response to cAMP	1ÔÂ20ÈÕ	60/29008	0.04057806	0.112293901	0.06640151	Pde4d	1	1
GO:0099172	GO:0099172	presynapse organization	1ÔÂ20ÈÕ	61/29008	0.041240919	0.112293901	0.06640151	Ptprd	1	1
GO:1904705	GO:1904705	regulation of vascular associated smooth muscle cell proliferation	1ÔÂ20ÈÕ	61/29008	0.041240919	0.112293901	0.06640151	Prkg1	1	1
GO:0042742	GO:0042742	defense response to bacterium	2ÔÂ20ÈÕ	473/29008	0.041537244	0.112293901	0.06640151	Defb19/Wfdc10	2	1
GO:0001736	GO:0001736	establishment of planar polarity	1ÔÂ20ÈÕ	62/29008	0.041903343	0.112293901	0.06640151	Astn2	1	1
GO:1990874	GO:1990874	vascular associated smooth muscle cell proliferation	1ÔÂ20ÈÕ	62/29008	0.041903343	0.112293901	0.06640151	Prkg1	1	1
GO:0006325	GO:0006325	chromatin organization	2ÔÂ20ÈÕ	477/29008	0.042174562	0.112293901	0.06640151	Tnp1/Tnp2	2	1
GO:0007164	GO:0007164	establishment of tissue polarity	1ÔÂ20ÈÕ	63/29008	0.042565332	0.112293901	0.06640151	Astn2	1	1
GO:0009620	GO:0009620	response to fungus	1ÔÂ20ÈÕ	63/29008	0.042565332	0.112293901	0.06640151	Defb19	1	1
GO:0042255	GO:0042255	ribosome assembly	1ÔÂ20ÈÕ	63/29008	0.042565332	0.112293901	0.06640151	mt-Rnr2	1	1
GO:0009166	GO:0009166	nucleotide catabolic process	1ÔÂ20ÈÕ	65/29008	0.043888007	0.112293901	0.06640151	Pde4d	1	1
GO:0042775	GO:0042775	mitochondrial ATP synthesis coupled electron transport	1ÔÂ20ÈÕ	65/29008	0.043888007	0.112293901	0.06640151	Chchd2	1	1
GO:0050808	GO:0050808	synapse organization	2ÔÂ20ÈÕ	489/29008	0.044108937	0.112293901	0.06640151	Ptprd/Malat1	2	1
GO:0019933	GO:0019933	cAMP-mediated signaling	1ÔÂ20ÈÕ	66/29008	0.044548693	0.112293901	0.06640151	Pde4d	1	1
GO:0030193	GO:0030193	regulation of blood coagulation	1ÔÂ20ÈÕ	66/29008	0.044548693	0.112293901	0.06640151	Prkg1	1	1
GO:0022412	GO:0022412	cellular process involved in reproduction in multicellular organism	2ÔÂ20ÈÕ	495/29008	0.045088593	0.112293901	0.06640151	Tnp1/Tnp2	2	1
GO:0032663	GO:0032663	regulation of interleukin-2 production	1ÔÂ20ÈÕ	67/29008	0.045208945	0.112293901	0.06640151	Pde4d	1	1
GO:0042773	GO:0042773	ATP synthesis coupled electron transport	1ÔÂ20ÈÕ	67/29008	0.045208945	0.112293901	0.06640151	Chchd2	1	1
GO:0030837	GO:0030837	negative regulation of actin filament polymerization	1ÔÂ20ÈÕ	68/29008	0.045868764	0.112293901	0.06640151	Tmsb4x	1	1
GO:0032608	GO:0032608	interferon-beta production	1ÔÂ20ÈÕ	68/29008	0.045868764	0.112293901	0.06640151	Zbtb20	1	1
GO:0032648	GO:0032648	regulation of interferon-beta production	1ÔÂ20ÈÕ	68/29008	0.045868764	0.112293901	0.06640151	Zbtb20	1	1
GO:0061337	GO:0061337	cardiac conduction	1ÔÂ20ÈÕ	68/29008	0.045868764	0.112293901	0.06640151	Pde4d	1	1
GO:1900046	GO:1900046	regulation of hemostasis	1ÔÂ20ÈÕ	68/29008	0.045868764	0.112293901	0.06640151	Prkg1	1	1
GO:0001819	GO:0001819	positive regulation of cytokine production	2ÔÂ20ÈÕ	500/29008	0.045911247	0.112293901	0.06640151	Pde4d/Zbtb20	2	1
GO:0006940	GO:0006940	regulation of smooth muscle contraction	1ÔÂ20ÈÕ	69/29008	0.04652815	0.112293901	0.06640151	Prkg1	1	1
GO:0032481	GO:0032481	positive regulation of type I interferon production	1ÔÂ20ÈÕ	69/29008	0.04652815	0.112293901	0.06640151	Zbtb20	1	1
GO:0032507	GO:0032507	maintenance of protein location in cell	1ÔÂ20ÈÕ	69/29008	0.04652815	0.112293901	0.06640151	Tmsb4x	1	1
GO:0086003	GO:0086003	cardiac muscle cell contraction	1ÔÂ20ÈÕ	69/29008	0.04652815	0.112293901	0.06640151	Pde4d	1	1
GO:0048662	GO:0048662	negative regulation of smooth muscle cell proliferation	1ÔÂ20ÈÕ	70/29008	0.047187103	0.112799646	0.066700567	Prkg1	1	1
GO:0050818	GO:0050818	regulation of coagulation	1ÔÂ20ÈÕ	70/29008	0.047187103	0.112799646	0.066700567	Prkg1	1	1
GO:0055117	GO:0055117	regulation of cardiac muscle contraction	1ÔÂ20ÈÕ	71/29008	0.047845623	0.113250525	0.06696718	Pde4d	1	1
GO:0042273	GO:0042273	ribosomal large subunit biogenesis	1ÔÂ20ÈÕ	72/29008	0.048503711	0.113250525	0.06696718	mt-Rnr2	1	1
GO:0061045	GO:0061045	negative regulation of wound healing	1ÔÂ20ÈÕ	72/29008	0.048503711	0.113250525	0.06696718	Prkg1	1	1
GO:0071868	GO:0071868	cellular response to monoamine stimulus	1ÔÂ20ÈÕ	72/29008	0.048503711	0.113250525	0.06696718	Pde4d	1	1
GO:0071870	GO:0071870	cellular response to catecholamine stimulus	1ÔÂ20ÈÕ	72/29008	0.048503711	0.113250525	0.06696718	Pde4d	1	1
GO:0034394	GO:0034394	protein localization to cell surface	1ÔÂ20ÈÕ	73/29008	0.049161367	0.113676966	0.067219342	Astn2	1	1
GO:0001885	GO:0001885	endothelial cell development	1ÔÂ20ÈÕ	74/29008	0.049818591	0.113676966	0.067219342	Pde4d	1	1
GO:0032623	GO:0032623	interleukin-2 production	1ÔÂ20ÈÕ	74/29008	0.049818591	0.113676966	0.067219342	Pde4d	1	1
GO:0071867	GO:0071867	response to monoamine	1ÔÂ20ÈÕ	74/29008	0.049818591	0.113676966	0.067219342	Pde4d	1	1
GO:0071869	GO:0071869	response to catecholamine	1ÔÂ20ÈÕ	74/29008	0.049818591	0.113676966	0.067219342	Pde4d	1	1
GO:0000380	GO:0000380	alternative mRNA splicing, via spliceosome	1ÔÂ20ÈÕ	75/29008	0.050475383	0.114138028	0.067491977	Malat1	1	1
GO:0051149	GO:0051149	positive regulation of muscle cell differentiation	1ÔÂ20ÈÕ	75/29008	0.050475383	0.114138028	0.067491977	Tmsb4x	1	1
GO:1901292	GO:1901292	nucleoside phosphate catabolic process	1ÔÂ20ÈÕ	76/29008	0.051131744	0.115103746	0.068063025	Pde4d	1	1
GO:0009988	GO:0009988	cell-cell recognition	1ÔÂ20ÈÕ	78/29008	0.052443173	0.116488818	0.068882044	Tnp2	1	1
GO:0016575	GO:0016575	histone deacetylation	1ÔÂ20ÈÕ	78/29008	0.052443173	0.116488818	0.068882044	Sin3b	1	1
GO:0034109	GO:0034109	homotypic cell-cell adhesion	1ÔÂ20ÈÕ	78/29008	0.052443173	0.116488818	0.068882044	Prkg1	1	1
GO:0051145	GO:0051145	smooth muscle cell differentiation	1ÔÂ20ÈÕ	80/29008	0.05375288	0.118235318	0.069914782	Tmsb4x	1	1
GO:0051965	GO:0051965	positive regulation of synapse assembly	1ÔÂ20ÈÕ	80/29008	0.05375288	0.118235318	0.069914782	Ptprd	1	1
GO:0045824	GO:0045824	negative regulation of innate immune response	1ÔÂ20ÈÕ	81/29008	0.054407089	0.118235318	0.069914782	Lyar	1	1
GO:0045913	GO:0045913	positive regulation of carbohydrate metabolic process	1ÔÂ20ÈÕ	81/29008	0.054407089	0.118235318	0.069914782	Zbtb20	1	1
GO:1900542	GO:1900542	regulation of purine nucleotide metabolic process	1ÔÂ20ÈÕ	81/29008	0.054407089	0.118235318	0.069914782	Zbtb20	1	1
GO:0006140	GO:0006140	regulation of nucleotide metabolic process	1ÔÂ20ÈÕ	82/29008	0.055060867	0.118628993	0.07014757	Zbtb20	1	1
GO:0051279	GO:0051279	regulation of release of sequestered calcium ion into cytosol	1ÔÂ20ÈÕ	82/29008	0.055060867	0.118628993	0.07014757	Pde4d	1	1
GO:0032272	GO:0032272	negative regulation of protein polymerization	1ÔÂ20ÈÕ	84/29008	0.056367137	0.119899588	0.070898896	Tmsb4x	1	1
GO:0032729	GO:0032729	positive regulation of interferon-gamma production	1ÔÂ20ÈÕ	84/29008	0.056367137	0.119899588	0.070898896	Pde4d	1	1
GO:0050766	GO:0050766	positive regulation of phagocytosis	1ÔÂ20ÈÕ	84/29008	0.056367137	0.119899588	0.070898896	Lyar	1	1
GO:0030168	GO:0030168	platelet activation	1ÔÂ20ÈÕ	86/29008	0.057671691	0.122156914	0.072233697	Prkg1	1	1
GO:0022904	GO:0022904	respiratory electron transport chain	1ÔÂ20ÈÕ	87/29008	0.058323325	0.122503385	0.072438571	Chchd2	1	1
GO:0061515	GO:0061515	myeloid cell development	1ÔÂ20ÈÕ	87/29008	0.058323325	0.122503385	0.072438571	Lyar	1	1
GO:0001738	GO:0001738	morphogenesis of a polarized epithelium	1ÔÂ20ÈÕ	88/29008	0.058974531	0.122843214	0.072639519	Astn2	1	1
GO:0006942	GO:0006942	regulation of striated muscle contraction	1ÔÂ20ÈÕ	88/29008	0.058974531	0.122843214	0.072639519	Pde4d	1	1
GO:0046683	GO:0046683	response to organophosphorus	1ÔÂ20ÈÕ	89/29008	0.059625309	0.123176565	0.072836635	Pde4d	1	1
GO:1901019	GO:1901019	regulation of calcium ion transmembrane transporter activity	1ÔÂ20ÈÕ	89/29008	0.059625309	0.123176565	0.072836635	Pde4d	1	1
GO:1903035	GO:1903035	negative regulation of response to wounding	1ÔÂ20ÈÕ	91/29008	0.060925584	0.124835278	0.073817463	Prkg1	1	1
GO:1903578	GO:1903578	regulation of ATP metabolic process	1ÔÂ20ÈÕ	91/29008	0.060925584	0.124835278	0.073817463	Zbtb20	1	1
GO:0006096	GO:0006096	glycolytic process	1ÔÂ20ÈÕ	92/29008	0.06157508	0.125653212	0.074301124	Zbtb20	1	1
GO:0006757	GO:0006757	ATP generation from ADP	1ÔÂ20ÈÕ	93/29008	0.06222415	0.125953722	0.074478821	Zbtb20	1	1
GO:0048814	GO:0048814	regulation of dendrite morphogenesis	1ÔÂ20ÈÕ	93/29008	0.06222415	0.125953722	0.074478821	Ptprd	1	1
GO:0022900	GO:0022900	electron transport chain	1ÔÂ20ÈÕ	95/29008	0.06352101	0.128062438	0.075725744	Chchd2	1	1
GO:0070252	GO:0070252	actin-mediated cell contraction	1ÔÂ20ÈÕ	97/29008	0.064816166	0.130150861	0.076960669	Pde4d	1	1
GO:0019731	GO:0019731	antibacterial humoral response	1ÔÂ20ÈÕ	98/29008	0.065463106	0.130926212	0.077419148	Wfdc10	1	1
GO:0032479	GO:0032479	regulation of type I interferon production	1ÔÂ20ÈÕ	101/29008	0.067401375	0.133210592	0.078769945	Zbtb20	1	1
GO:0045185	GO:0045185	maintenance of protein location	1ÔÂ20ÈÕ	101/29008	0.067401375	0.133210592	0.078769945	Tmsb4x	1	1
GO:0046031	GO:0046031	ADP metabolic process	1ÔÂ20ÈÕ	101/29008	0.067401375	0.133210592	0.078769945	Zbtb20	1	1
GO:0006476	GO:0006476	protein deacetylation	1ÔÂ20ÈÕ	102/29008	0.068046616	0.133435161	0.078902737	Sin3b	1	1
GO:0030593	GO:0030593	neutrophil chemotaxis	1ÔÂ20ÈÕ	102/29008	0.068046616	0.133435161	0.078902737	Pde4d	1	1
GO:0010770	GO:0010770	positive regulation of cell morphogenesis involved in differentiation	1ÔÂ20ÈÕ	103/29008	0.068691433	0.1335736	0.078984599	Ptprd	1	1
GO:0032606	GO:0032606	type I interferon production	1ÔÂ20ÈÕ	103/29008	0.068691433	0.1335736	0.078984599	Zbtb20	1	1
GO:0009135	GO:0009135	purine nucleoside diphosphate metabolic process	1ÔÂ20ÈÕ	105/29008	0.069979794	0.1335736	0.078984599	Zbtb20	1	1
GO:0009179	GO:0009179	purine ribonucleoside diphosphate metabolic process	1ÔÂ20ÈÕ	105/29008	0.069979794	0.1335736	0.078984599	Zbtb20	1	1
GO:0014074	GO:0014074	response to purine-containing compound	1ÔÂ20ÈÕ	105/29008	0.069979794	0.1335736	0.078984599	Pde4d	1	1
GO:0048661	GO:0048661	positive regulation of smooth muscle cell proliferation	1ÔÂ20ÈÕ	105/29008	0.069979794	0.1335736	0.078984599	Pde4d	1	1
GO:0071456	GO:0071456	cellular response to hypoxia	1ÔÂ20ÈÕ	105/29008	0.069979794	0.1335736	0.078984599	Chchd2	1	1
GO:0006165	GO:0006165	nucleoside diphosphate phosphorylation	1ÔÂ20ÈÕ	106/29008	0.07062334	0.133784592	0.079109362	Zbtb20	1	1
GO:0046889	GO:0046889	positive regulation of lipid biosynthetic process	1ÔÂ20ÈÕ	106/29008	0.07062334	0.133784592	0.079109362	Zbtb20	1	1
GO:0032755	GO:0032755	positive regulation of interleukin-6 production	1ÔÂ20ÈÕ	109/29008	0.07255144	0.136085312	0.080469822	Zbtb20	1	1
GO:0046939	GO:0046939	nucleotide phosphorylation	1ÔÂ20ÈÕ	109/29008	0.07255144	0.136085312	0.080469822	Zbtb20	1	1
GO:0002027	GO:0002027	regulation of heart rate	1ÔÂ20ÈÕ	110/29008	0.073193295	0.136085312	0.080469822	Pde4d	1	1
GO:0032760	GO:0032760	positive regulation of tumor necrosis factor production	1ÔÂ20ÈÕ	110/29008	0.073193295	0.136085312	0.080469822	Zbtb20	1	1
GO:0048024	GO:0048024	regulation of mRNA splicing, via spliceosome	1ÔÂ20ÈÕ	110/29008	0.073193295	0.136085312	0.080469822	Malat1	1	1
GO:0010522	GO:0010522	regulation of calcium ion transport into cytosol	1ÔÂ20ÈÕ	111/29008	0.073834728	0.136268506	0.080578148	Pde4d	1	1
GO:0099175	GO:0099175	regulation of postsynapse organization	1ÔÂ20ÈÕ	111/29008	0.073834728	0.136268506	0.080578148	Ptprd	1	1
GO:1903557	GO:1903557	positive regulation of tumor necrosis factor superfamily cytokine production	1ÔÂ20ÈÕ	112/29008	0.07447574	0.136480126	0.080703283	Zbtb20	1	1
GO:0006119	GO:0006119	oxidative phosphorylation	1ÔÂ20ÈÕ	113/29008	0.07511633	0.136480126	0.080703283	Chchd2	1	1
GO:0009185	GO:0009185	ribonucleoside diphosphate metabolic process	1ÔÂ20ÈÕ	113/29008	0.07511633	0.136480126	0.080703283	Zbtb20	1	1
GO:0035601	GO:0035601	protein deacylation	1ÔÂ20ÈÕ	114/29008	0.075756498	0.136480126	0.080703283	Sin3b	1	1
GO:0051209	GO:0051209	release of sequestered calcium ion into cytosol	1ÔÂ20ÈÕ	114/29008	0.075756498	0.136480126	0.080703283	Pde4d	1	1
GO:0098732	GO:0098732	macromolecule deacylation	1ÔÂ20ÈÕ	114/29008	0.075756498	0.136480126	0.080703283	Sin3b	1	1
GO:0002832	GO:0002832	negative regulation of response to biotic stimulus	1ÔÂ20ÈÕ	115/29008	0.076396246	0.136480126	0.080703283	Lyar	1	1
GO:0050764	GO:0050764	regulation of phagocytosis	1ÔÂ20ÈÕ	115/29008	0.076396246	0.136480126	0.080703283	Lyar	1	1
GO:0051283	GO:0051283	negative regulation of sequestering of calcium ion	1ÔÂ20ÈÕ	115/29008	0.076396246	0.136480126	0.080703283	Pde4d	1	1
GO:0045446	GO:0045446	endothelial cell differentiation	1ÔÂ20ÈÕ	117/29008	0.07767448	0.137782999	0.081473696	Pde4d	1	1
GO:0051282	GO:0051282	regulation of sequestering of calcium ion	1ÔÂ20ÈÕ	117/29008	0.07767448	0.137782999	0.081473696	Pde4d	1	1
GO:0051208	GO:0051208	sequestering of calcium ion	1ÔÂ20ÈÕ	119/29008	0.078951032	0.13955429	0.082521094	Pde4d	1	1
GO:0006090	GO:0006090	pyruvate metabolic process	1ÔÂ20ÈÕ	120/29008	0.079588679	0.140187779	0.082895688	Zbtb20	1	1
GO:0010769	GO:0010769	regulation of cell morphogenesis involved in differentiation	1ÔÂ20ÈÕ	121/29008	0.080225907	0.140325454	0.082977098	Ptprd	1	1
GO:0051963	GO:0051963	regulation of synapse assembly	1ÔÂ20ÈÕ	121/29008	0.080225907	0.140325454	0.082977098	Ptprd	1	1
GO:0032649	GO:0032649	regulation of interferon-gamma production	1ÔÂ20ÈÕ	123/29008	0.081499105	0.142057467	0.08400127	Pde4d	1	1
GO:1901890	GO:1901890	positive regulation of cell junction assembly	1ÔÂ20ÈÕ	124/29008	0.082135075	0.142670615	0.084363836	Ptprd	1	1
GO:0006333	GO:0006333	chromatin assembly or disassembly	1ÔÂ20ÈÕ	127/29008	0.084040479	0.144480549	0.085434085	Tnp1	1	1
GO:0046425	GO:0046425	regulation of receptor signaling pathway via JAK-STAT	1ÔÂ20ÈÕ	127/29008	0.084040479	0.144480549	0.085434085	Ptprd	1	1
GO:0071621	GO:0071621	granulocyte chemotaxis	1ÔÂ20ÈÕ	127/29008	0.084040479	0.144480549	0.085434085	Pde4d	1	1
GO:0030048	GO:0030048	actin filament-based movement	1ÔÂ20ÈÕ	128/29008	0.084674778	0.144580743	0.085493331	Pde4d	1	1
GO:1990266	GO:1990266	neutrophil migration	1ÔÂ20ÈÕ	128/29008	0.084674778	0.144580743	0.085493331	Pde4d	1	1
GO:0009132	GO:0009132	nucleoside diphosphate metabolic process	1ÔÂ20ÈÕ	129/29008	0.08530866	0.144869122	0.085663855	Zbtb20	1	1
GO:0036294	GO:0036294	cellular response to decreased oxygen levels	1ÔÂ20ÈÕ	130/29008	0.085942124	0.144869122	0.085663855	Chchd2	1	1
GO:0061041	GO:0061041	regulation of wound healing	1ÔÂ20ÈÕ	130/29008	0.085942124	0.144869122	0.085663855	Prkg1	1	1
GO:0050829	GO:0050829	defense response to Gram-negative bacterium	1ÔÂ20ÈÕ	131/29008	0.086575172	0.144869122	0.085663855	Defb19	1	1
GO:0060048	GO:0060048	cardiac muscle contraction	1ÔÂ20ÈÕ	131/29008	0.086575172	0.144869122	0.085663855	Pde4d	1	1
GO:1903828	GO:1903828	negative regulation of cellular protein localization	1ÔÂ20ÈÕ	131/29008	0.086575172	0.144869122	0.085663855	Astn2	1	1
GO:0003158	GO:0003158	endothelium development	1ÔÂ20ÈÕ	133/29008	0.087840019	0.146497307	0.086626632	Pde4d	1	1
GO:0050852	GO:0050852	T cell receptor signaling pathway	1ÔÂ20ÈÕ	134/29008	0.088471818	0.147062426	0.086960797	Pde4d	1	1
GO:0032609	GO:0032609	interferon-gamma production	1ÔÂ20ÈÕ	135/29008	0.089103201	0.147137523	0.087005203	Pde4d	1	1
GO:1904892	GO:1904892	regulation of receptor signaling pathway via STAT	1ÔÂ20ÈÕ	135/29008	0.089103201	0.147137523	0.087005203	Ptprd	1	1
GO:0008277	GO:0008277	regulation of G protein-coupled receptor signaling pathway	1ÔÂ20ÈÕ	136/29008	0.089734169	0.147693616	0.087334032	Pde4d	1	1
GO:0050773	GO:0050773	regulation of dendrite development	1ÔÂ20ÈÕ	137/29008	0.090364722	0.148245393	0.087660308	Ptprd	1	1
GO:0016052	GO:0016052	carbohydrate catabolic process	1ÔÂ20ÈÕ	141/29008	0.092882785	0.151879994	0.089809517	Zbtb20	1	1
GO:0030218	GO:0030218	erythrocyte differentiation	1ÔÂ20ÈÕ	143/29008	0.094139333	0.153434886	0.090728953	Lyar	1	1
GO:0097553	GO:0097553	calcium ion transmembrane import into cytosol	1ÔÂ20ÈÕ	144/29008	0.094766986	0.153958016	0.09103829	Pde4d	1	1
GO:0010469	GO:0010469	regulation of signaling receptor activity	1ÔÂ20ÈÕ	146/29008	0.096021053	0.154495413	0.091356063	Pde4d	1	1
GO:0071333	GO:0071333	cellular response to glucose stimulus	1ÔÂ20ÈÕ	146/29008	0.096021053	0.154495413	0.091356063	Zbtb20	1	1
GO:0071453	GO:0071453	cellular response to oxygen levels	1ÔÂ20ÈÕ	146/29008	0.096021053	0.154495413	0.091356063	Chchd2	1	1
GO:1901136	GO:1901136	carbohydrate derivative catabolic process	1ÔÂ20ÈÕ	147/29008	0.096647468	0.155006482	0.091658268	Pde4d	1	1
GO:0050684	GO:0050684	regulation of mRNA processing	1ÔÂ20ÈÕ	148/29008	0.09727347	0.155019943	0.091666228	Malat1	1	1
GO:0071331	GO:0071331	cellular response to hexose stimulus	1ÔÂ20ÈÕ	148/29008	0.09727347	0.155019943	0.091666228	Zbtb20	1	1
GO:0071326	GO:0071326	cellular response to monosaccharide stimulus	1ÔÂ20ÈÕ	149/29008	0.09789906	0.155523191	0.091963808	Zbtb20	1	1
GO:0051147	GO:0051147	regulation of muscle cell differentiation	1ÔÂ20ÈÕ	150/29008	0.098524239	0.156022611	0.092259124	Tmsb4x	1	1
GO:0031333	GO:0031333	negative regulation of protein-containing complex assembly	1ÔÂ20ÈÕ	151/29008	0.099149005	0.156518241	0.092552199	Tmsb4x	1	1
GO:0050830	GO:0050830	defense response to Gram-positive bacterium	1ÔÂ20ÈÕ	153/29008	0.100397305	0.157991997	0.093423659	Defb19	1	1
GO:0046434	GO:0046434	organophosphate catabolic process	1ÔÂ20ÈÕ	154/29008	0.101020838	0.158463566	0.093702507	Pde4d	1	1
GO:0034101	GO:0034101	erythrocyte homeostasis	1ÔÂ20ÈÕ	155/29008	0.101643961	0.158463566	0.093702507	Lyar	1	1
GO:0035637	GO:0035637	multicellular organismal signaling	1ÔÂ20ÈÕ	155/29008	0.101643961	0.158463566	0.093702507	Pde4d	1	1
GO:0043484	GO:0043484	regulation of RNA splicing	1ÔÂ20ÈÕ	157/29008	0.102888975	0.158923894	0.093974708	Malat1	1	1
GO:0071322	GO:0071322	cellular response to carbohydrate stimulus	1ÔÂ20ÈÕ	157/29008	0.102888975	0.158923894	0.093974708	Zbtb20	1	1
GO:0097530	GO:0097530	granulocyte migration	1ÔÂ20ÈÕ	157/29008	0.102888975	0.158923894	0.093974708	Pde4d	1	1
GO:0007613	GO:0007613	memory	1ÔÂ20ÈÕ	158/29008	0.103510868	0.159394036	0.094252711	Pde4d	1	1
GO:0007338	GO:0007338	single fertilization	1ÔÂ20ÈÕ	161/29008	0.105374089	0.161273758	0.095364227	Tnp2	1	1
GO:0009060	GO:0009060	aerobic respiration	1ÔÂ20ÈÕ	161/29008	0.105374089	0.161273758	0.095364227	Chchd2	1	1
GO:0001678	GO:0001678	cellular glucose homeostasis	1ÔÂ20ÈÕ	166/29008	0.108471285	0.16401381	0.096984472	Zbtb20	1	1
GO:0032675	GO:0032675	regulation of interleukin-6 production	1ÔÂ20ÈÕ	166/29008	0.108471285	0.16401381	0.096984472	Zbtb20	1	1
GO:0033135	GO:0033135	regulation of peptidyl-serine phosphorylation	1ÔÂ20ÈÕ	166/29008	0.108471285	0.16401381	0.096984472	Pde4d	1	1
GO:0062013	GO:0062013	positive regulation of small molecule metabolic process	1ÔÂ20ÈÕ	166/29008	0.108471285	0.16401381	0.096984472	Zbtb20	1	1
GO:0055088	GO:0055088	lipid homeostasis	1ÔÂ20ÈÕ	168/29008	0.109707309	0.164536478	0.097293535	Zbtb20	1	1
GO:0060402	GO:0060402	calcium ion transport into cytosol	1ÔÂ20ÈÕ	168/29008	0.109707309	0.164536478	0.097293535	Pde4d	1	1
GO:0007596	GO:0007596	blood coagulation	1ÔÂ20ÈÕ	170/29008	0.110941705	0.164536478	0.097293535	Prkg1	1	1
GO:0022618	GO:0022618	ribonucleoprotein complex assembly	1ÔÂ20ÈÕ	171/29008	0.111558293	0.164536478	0.097293535	mt-Rnr2	1	1
GO:0035296	GO:0035296	regulation of tube diameter	1ÔÂ20ÈÕ	171/29008	0.111558293	0.164536478	0.097293535	Prkg1	1	1
GO:0097746	GO:0097746	blood vessel diameter maintenance	1ÔÂ20ÈÕ	171/29008	0.111558293	0.164536478	0.097293535	Prkg1	1	1
GO:1903034	GO:1903034	regulation of response to wounding	1ÔÂ20ÈÕ	171/29008	0.111558293	0.164536478	0.097293535	Prkg1	1	1
GO:0035150	GO:0035150	regulation of tube size	1ÔÂ20ÈÕ	172/29008	0.112174475	0.164536478	0.097293535	Prkg1	1	1
GO:0006941	GO:0006941	striated muscle contraction	1ÔÂ20ÈÕ	173/29008	0.11279025	0.164536478	0.097293535	Pde4d	1	1
GO:0007599	GO:0007599	hemostasis	1ÔÂ20ÈÕ	173/29008	0.11279025	0.164536478	0.097293535	Prkg1	1	1
GO:0050817	GO:0050817	coagulation	1ÔÂ20ÈÕ	173/29008	0.11279025	0.164536478	0.097293535	Prkg1	1	1
GO:0030833	GO:0030833	regulation of actin filament polymerization	1ÔÂ20ÈÕ	174/29008	0.11340562	0.164536478	0.097293535	Tmsb4x	1	1
GO:0032635	GO:0032635	interleukin-6 production	1ÔÂ20ÈÕ	174/29008	0.11340562	0.164536478	0.097293535	Zbtb20	1	1
GO:1903169	GO:1903169	regulation of calcium ion transmembrane transport	1ÔÂ20ÈÕ	174/29008	0.11340562	0.164536478	0.097293535	Pde4d	1	1
GO:0051494	GO:0051494	negative regulation of cytoskeleton organization	1ÔÂ20ÈÕ	175/29008	0.114020585	0.16495197	0.097539223	Tmsb4x	1	1
GO:1902904	GO:1902904	negative regulation of supramolecular fiber organization	1ÔÂ20ÈÕ	177/29008	0.115249299	0.166250425	0.098307024	Tmsb4x	1	1
GO:0071826	GO:0071826	ribonucleoprotein complex subunit organization	1ÔÂ20ÈÕ	178/29008	0.115863048	0.166656877	0.098547367	mt-Rnr2	1	1
GO:2001257	GO:2001257	regulation of cation channel activity	1ÔÂ20ÈÕ	180/29008	0.117089334	0.167939559	0.099305841	Pde4d	1	1
GO:0032680	GO:0032680	regulation of tumor necrosis factor production	1ÔÂ20ÈÕ	183/29008	0.118925734	0.169604314	0.100290242	Zbtb20	1	1
GO:0045834	GO:0045834	positive regulation of lipid metabolic process	1ÔÂ20ÈÕ	183/29008	0.118925734	0.169604314	0.100290242	Zbtb20	1	1
GO:0009749	GO:0009749	response to glucose	1ÔÂ20ÈÕ	186/29008	0.120758505	0.17076273	0.100975236	Zbtb20	1	1
GO:0048813	GO:0048813	dendrite morphogenesis	1ÔÂ20ÈÕ	186/29008	0.120758505	0.17076273	0.100975236	Ptprd	1	1
GO:1903555	GO:1903555	regulation of tumor necrosis factor superfamily cytokine production	1ÔÂ20ÈÕ	186/29008	0.120758505	0.17076273	0.100975236	Zbtb20	1	1
GO:0032640	GO:0032640	tumor necrosis factor production	1ÔÂ20ÈÕ	188/29008	0.121978339	0.17121253	0.101241211	Zbtb20	1	1
GO:0009746	GO:0009746	response to hexose	1ÔÂ20ÈÕ	189/29008	0.122587653	0.17121253	0.101241211	Zbtb20	1	1
GO:0007259	GO:0007259	receptor signaling pathway via JAK-STAT	1ÔÂ20ÈÕ	190/29008	0.123196566	0.17121253	0.101241211	Ptprd	1	1
GO:0034284	GO:0034284	response to monosaccharide	1ÔÂ20ÈÕ	190/29008	0.123196566	0.17121253	0.101241211	Zbtb20	1	1
GO:0060401	GO:0060401	cytosolic calcium ion transport	1ÔÂ20ÈÕ	190/29008	0.123196566	0.17121253	0.101241211	Pde4d	1	1
GO:0008064	GO:0008064	regulation of actin polymerization or depolymerization	1ÔÂ20ÈÕ	191/29008	0.123805076	0.17121253	0.101241211	Tmsb4x	1	1
GO:0030041	GO:0030041	actin filament polymerization	1ÔÂ20ÈÕ	191/29008	0.123805076	0.17121253	0.101241211	Tmsb4x	1	1
GO:0071706	GO:0071706	tumor necrosis factor superfamily cytokine production	1ÔÂ20ÈÕ	191/29008	0.123805076	0.17121253	0.101241211	Zbtb20	1	1
GO:0007416	GO:0007416	synapse assembly	1ÔÂ20ÈÕ	193/29008	0.125020895	0.172418927	0.101954576	Ptprd	1	1
GO:0030832	GO:0030832	regulation of actin filament length	1ÔÂ20ÈÕ	194/29008	0.125628203	0.172781803	0.102169151	Tmsb4x	1	1
GO:0008016	GO:0008016	regulation of heart contraction	1ÔÂ20ÈÕ	195/29008	0.126235111	0.173142146	0.10238223	Pde4d	1	1
GO:0002262	GO:0002262	myeloid cell homeostasis	1ÔÂ20ÈÕ	196/29008	0.126841618	0.173384169	0.102525342	Lyar	1	1
GO:0006109	GO:0006109	regulation of carbohydrate metabolic process	1ÔÂ20ÈÕ	197/29008	0.127447726	0.173384169	0.102525342	Zbtb20	1	1
GO:0097696	GO:0097696	receptor signaling pathway via STAT	1ÔÂ20ÈÕ	197/29008	0.127447726	0.173384169	0.102525342	Ptprd	1	1
GO:1902115	GO:1902115	regulation of organelle assembly	1ÔÂ20ÈÕ	199/29008	0.128658742	0.174558617	0.103219815	Ptprd	1	1
GO:0044706	GO:0044706	multi-multicellular organism process	1ÔÂ20ÈÕ	200/29008	0.129263651	0.174906611	0.103425591	Tnp2	1	1
GO:0007519	GO:0007519	skeletal muscle tissue development	1ÔÂ20ÈÕ	201/29008	0.129868161	0.175252195	0.103629941	Sin3b	1	1
GO:0046890	GO:0046890	regulation of lipid biosynthetic process	1ÔÂ20ÈÕ	202/29008	0.130472272	0.17559539	0.103832879	Zbtb20	1	1
GO:0009743	GO:0009743	response to carbohydrate	1ÔÂ20ÈÕ	204/29008	0.1316793	0.176274689	0.104234561	Zbtb20	1	1
GO:0099173	GO:0099173	postsynapse organization	1ÔÂ20ÈÕ	204/29008	0.1316793	0.176274689	0.104234561	Ptprd	1	1
GO:0022408	GO:0022408	negative regulation of cell-cell adhesion	1ÔÂ20ÈÕ	206/29008	0.132884736	0.176944661	0.104630728	Prkg1	1	1
GO:0050777	GO:0050777	negative regulation of immune response	1ÔÂ20ÈÕ	206/29008	0.132884736	0.176944661	0.104630728	Lyar	1	1
GO:0009566	GO:0009566	fertilization	1ÔÂ20ÈÕ	208/29008	0.134088581	0.178075312	0.105299304	Tnp2	1	1
GO:0060538	GO:0060538	skeletal muscle organ development	1ÔÂ20ÈÕ	212/29008	0.136491512	0.180788229	0.106903503	Sin3b	1	1
GO:0098742	GO:0098742	cell-cell adhesion via plasma-membrane adhesion molecules	1ÔÂ20ÈÕ	213/29008	0.137091254	0.180944191	0.106995726	Ptprd	1	1
GO:0001666	GO:0001666	response to hypoxia	1ÔÂ20ÈÕ	214/29008	0.1376906	0.180944191	0.106995726	Chchd2	1	1
GO:0006364	GO:0006364	rRNA processing	1ÔÂ20ÈÕ	214/29008	0.1376906	0.180944191	0.106995726	Lyar	1	1
GO:0045333	GO:0045333	cellular respiration	1ÔÂ20ÈÕ	215/29008	0.138289551	0.1812568	0.107180578	Chchd2	1	1
GO:0045088	GO:0045088	regulation of innate immune response	1ÔÂ20ÈÕ	217/29008	0.139486267	0.182181824	0.107727562	Lyar	1	1
GO:0008154	GO:0008154	actin polymerization or depolymerization	1ÔÂ20ÈÕ	218/29008	0.140084032	0.182181824	0.107727562	Tmsb4x	1	1
GO:0032984	GO:0032984	protein-containing complex disassembly	1ÔÂ20ÈÕ	218/29008	0.140084032	0.182181824	0.107727562	Tnp1	1	1
GO:0035264	GO:0035264	multicellular organism growth	1ÔÂ20ÈÕ	220/29008	0.141278381	0.182788008	0.10808601	Pde4d	1	1
GO:1901888	GO:1901888	regulation of cell junction assembly	1ÔÂ20ÈÕ	220/29008	0.141278381	0.182788008	0.10808601	Ptprd	1	1
GO:0050866	GO:0050866	negative regulation of cell activation	1ÔÂ20ÈÕ	223/29008	0.143066949	0.184626242	0.109172993	Prkg1	1	1
GO:0016072	GO:0016072	rRNA metabolic process	1ÔÂ20ÈÕ	224/29008	0.143662351	0.184919232	0.109346243	Lyar	1	1
GO:0030595	GO:0030595	leukocyte chemotaxis	1ÔÂ20ÈÕ	226/29008	0.144851977	0.185499216	0.109689199	Pde4d	1	1
GO:0097529	GO:0097529	myeloid leukocyte migration	1ÔÂ20ÈÕ	226/29008	0.144851977	0.185499216	0.109689199	Pde4d	1	1
GO:0003018	GO:0003018	vascular process in circulatory system	1ÔÂ20ÈÕ	234/29008	0.149594801	0.190600482	0.112705674	Prkg1	1	1
GO:0032271	GO:0032271	regulation of protein polymerization	1ÔÂ20ÈÕ	234/29008	0.149594801	0.190600482	0.112705674	Tmsb4x	1	1
GO:0060047	GO:0060047	heart contraction	1ÔÂ20ÈÕ	235/29008	0.150185894	0.190869161	0.112864549	Pde4d	1	1
GO:0031348	GO:0031348	negative regulation of defense response	1ÔÂ20ÈÕ	236/29008	0.150776596	0.191135988	0.113022329	Lyar	1	1
GO:0006470	GO:0006470	protein dephosphorylation	1ÔÂ20ÈÕ	239/29008	0.152546364	0.19289238	0.114060916	Ptprd	1	1
GO:0036293	GO:0036293	response to decreased oxygen levels	1ÔÂ20ÈÕ	241/29008	0.153724262	0.193893416	0.114652848	Chchd2	1	1
GO:0003015	GO:0003015	heart process	1ÔÂ20ÈÕ	245/29008	0.156075394	0.196365533	0.116114658	Pde4d	1	1
GO:0007568	GO:0007568	aging	1ÔÂ20ÈÕ	262/29008	0.165998654	0.208328311	0.123188475	Pde4d	1	1
GO:1903522	GO:1903522	regulation of blood circulation	1ÔÂ20ÈÕ	264/29008	0.167158781	0.209261118	0.123740061	Pde4d	1	1
GO:0002064	GO:0002064	epithelial cell development	1ÔÂ20ÈÕ	266/29008	0.168317376	0.21018737	0.124287772	Pde4d	1	1
GO:0007626	GO:0007626	locomotory behavior	1ÔÂ20ÈÕ	268/29008	0.169474439	0.211107118	0.124831636	Lsamp	1	1
GO:0048738	GO:0048738	cardiac muscle tissue development	1ÔÂ20ÈÕ	269/29008	0.170052397	0.211302731	0.124947306	Sin3b	1	1
GO:0034599	GO:0034599	cellular response to oxidative stress	1ÔÂ20ÈÕ	271/29008	0.171207167	0.21221234	0.125485175	Chchd2	1	1
GO:0032412	GO:0032412	regulation of ion transmembrane transporter activity	1ÔÂ20ÈÕ	273/29008	0.17236041	0.213115581	0.126019278	Pde4d	1	1
GO:0000375	GO:0000375	RNA splicing, via transesterification reactions	1ÔÂ20ÈÕ	279/29008	0.175811	0.215261274	0.127288067	Malat1	1	1
GO:0000377	GO:0000377	RNA splicing, via transesterification reactions with bulged adenosine as nucleophile	1ÔÂ20ÈÕ	279/29008	0.175811	0.215261274	0.127288067	Malat1	1	1
GO:0000398	GO:0000398	mRNA splicing, via spliceosome	1ÔÂ20ÈÕ	279/29008	0.175811	0.215261274	0.127288067	Malat1	1	1
GO:0110053	GO:0110053	regulation of actin filament organization	1ÔÂ20ÈÕ	279/29008	0.175811	0.215261274	0.127288067	Tmsb4x	1	1
GO:0022898	GO:0022898	regulation of transmembrane transporter activity	1ÔÂ20ÈÕ	283/29008	0.178103796	0.217009965	0.128322102	Pde4d	1	1
GO:0042593	GO:0042593	glucose homeostasis	1ÔÂ20ÈÕ	283/29008	0.178103796	0.217009965	0.128322102	Zbtb20	1	1
GO:0033500	GO:0033500	carbohydrate homeostasis	1ÔÂ20ÈÕ	284/29008	0.178676048	0.217180087	0.128422698	Zbtb20	1	1
GO:0051924	GO:0051924	regulation of calcium ion transport	1ÔÂ20ÈÕ	286/29008	0.179819415	0.2180419	0.128932304	Pde4d	1	1
GO:0022409	GO:0022409	positive regulation of cell-cell adhesion	1ÔÂ20ÈÕ	288/29008	0.180961271	0.21889773	0.129438373	Pde4d	1	1
GO:0008037	GO:0008037	cell recognition	1ÔÂ20ÈÕ	290/29008	0.182101616	0.219747623	0.12994093	Tnp2	1	1
GO:0030336	GO:0030336	negative regulation of cell migration	1ÔÂ20ÈÕ	293/29008	0.183809306	0.220220219	0.130220385	Prkg1	1	1
GO:0051258	GO:0051258	protein polymerization	1ÔÂ20ÈÕ	293/29008	0.183809306	0.220220219	0.130220385	Tmsb4x	1	1
GO:1903311	GO:1903311	regulation of mRNA metabolic process	1ÔÂ20ÈÕ	293/29008	0.183809306	0.220220219	0.130220385	Malat1	1	1
GO:0070482	GO:0070482	response to oxygen levels	1ÔÂ20ÈÕ	296/29008	0.185513608	0.22120625	0.130803444	Chchd2	1	1
GO:0070588	GO:0070588	calcium ion transmembrane transport	1ÔÂ20ÈÕ	296/29008	0.185513608	0.22120625	0.130803444	Pde4d	1	1
GO:0032409	GO:0032409	regulation of transporter activity	1ÔÂ20ÈÕ	297/29008	0.186080957	0.221356968	0.130892567	Pde4d	1	1
GO:0050769	GO:0050769	positive regulation of neurogenesis	1ÔÂ20ÈÕ	298/29008	0.186647931	0.221506528	0.130981004	Ptprd	1	1
GO:0071222	GO:0071222	cellular response to lipopolysaccharide	1ÔÂ20ÈÕ	303/29008	0.189477176	0.224333826	0.132652839	Pde4d	1	1
GO:0050851	GO:0050851	antigen receptor-mediated signaling pathway	1ÔÂ20ÈÕ	304/29008	0.190041902	0.224473023	0.132735149	Pde4d	1	1
GO:0015980	GO:0015980	energy derivation by oxidation of organic compounds	1ÔÂ20ÈÕ	305/29008	0.190606254	0.224611125	0.132816811	Chchd2	1	1
GO:2000146	GO:2000146	negative regulation of cell motility	1ÔÂ20ÈÕ	306/29008	0.191170232	0.224748142	0.132897832	Prkg1	1	1
GO:0007162	GO:0007162	negative regulation of cell adhesion	1ÔÂ20ÈÕ	310/29008	0.193422415	0.226864609	0.134149339	Prkg1	1	1
GO:0060326	GO:0060326	cell chemotaxis	1ÔÂ20ÈÕ	312/29008	0.194546271	0.227650882	0.134614277	Pde4d	1	1
GO:0071219	GO:0071219	cellular response to molecule of bacterial origin	1ÔÂ20ÈÕ	313/29008	0.195107641	0.227776828	0.134688751	Pde4d	1	1
GO:0051271	GO:0051271	negative regulation of cellular component movement	1ÔÂ20ÈÕ	315/29008	0.196229267	0.228554737	0.135148744	Prkg1	1	1
GO:0007611	GO:0007611	learning or memory	1ÔÂ20ÈÕ	317/29008	0.197349407	0.22932732	0.135605587	Pde4d	1	1
GO:0043087	GO:0043087	regulation of GTPase activity	1ÔÂ20ÈÕ	326/29008	0.202371712	0.234620322	0.138735439	Prkg1	1	1
GO:0062197	GO:0062197	cellular response to chemical stress	1ÔÂ20ÈÕ	333/29008	0.206257294	0.238574105	0.141073385	Chchd2	1	1
GO:0002831	GO:0002831	regulation of response to biotic stimulus	1ÔÂ20ÈÕ	337/29008	0.208469546	0.239477602	0.14160764	Lyar	1	1
GO:0022604	GO:0022604	regulation of cell morphogenesis	1ÔÂ20ÈÕ	337/29008	0.208469546	0.239477602	0.14160764	Ptprd	1	1
GO:0071216	GO:0071216	cellular response to biotic stimulus	1ÔÂ20ÈÕ	337/29008	0.208469546	0.239477602	0.14160764	Pde4d	1	1
GO:0002429	GO:0002429	immune response-activating cell surface receptor signaling pathway	1ÔÂ20ÈÕ	340/29008	0.21012489	0.239817056	0.141808366	Pde4d	1	1
GO:0018105	GO:0018105	peptidyl-serine phosphorylation	1ÔÂ20ÈÕ	340/29008	0.21012489	0.239817056	0.141808366	Pde4d	1	1
GO:0002757	GO:0002757	immune response-activating signal transduction	1ÔÂ20ÈÕ	341/29008	0.21067594	0.239817056	0.141808366	Pde4d	1	1
GO:0040013	GO:0040013	negative regulation of locomotion	1ÔÂ20ÈÕ	341/29008	0.21067594	0.239817056	0.141808366	Prkg1	1	1
GO:0007204	GO:0007204	positive regulation of cytosolic calcium ion concentration	1ÔÂ20ÈÕ	344/29008	0.212326899	0.241149555	0.142596298	Pde4d	1	1
GO:0016311	GO:0016311	dephosphorylation	1ÔÂ20ÈÕ	345/29008	0.21287649	0.241227986	0.142642676	Ptprd	1	1
GO:0001933	GO:0001933	negative regulation of protein phosphorylation	1ÔÂ20ÈÕ	349/29008	0.215071211	0.243166099	0.143788719	Pde4d	1	1
GO:0002768	GO:0002768	immune response-regulating cell surface receptor signaling pathway	1ÔÂ20ÈÕ	351/29008	0.21616639	0.243855119	0.144196149	Pde4d	1	1
GO:0050890	GO:0050890	cognition	1ÔÂ20ÈÕ	354/29008	0.217806438	0.245154331	0.144964398	Pde4d	1	1
GO:0051962	GO:0051962	positive regulation of nervous system development	1ÔÂ20ÈÕ	359/29008	0.220532608	0.247667493	0.146450478	Ptprd	1	1
GO:0007517	GO:0007517	muscle organ development	1ÔÂ20ÈÕ	360/29008	0.221076758	0.247724403	0.14648413	Sin3b	1	1
GO:0042060	GO:0042060	wound healing	1ÔÂ20ÈÕ	361/29008	0.221620547	0.247780656	0.146517394	Prkg1	1	1
GO:0034470	GO:0034470	ncRNA processing	1ÔÂ20ÈÕ	362/29008	0.222163975	0.247836257	0.146550271	Lyar	1	1
GO:0048872	GO:0048872	homeostasis of number of cells	1ÔÂ20ÈÕ	363/29008	0.222707043	0.24789121	0.146582766	Lyar	1	1
GO:0010639	GO:0010639	negative regulation of organelle organization	1ÔÂ20ÈÕ	364/29008	0.22324975	0.247945519	0.14661488	Tmsb4x	1	1
GO:0018209	GO:0018209	peptidyl-serine modification	1ÔÂ20ÈÕ	365/29008	0.223792098	0.24799919	0.146646617	Pde4d	1	1
GO:0050878	GO:0050878	regulation of body fluid levels	1ÔÂ20ÈÕ	366/29008	0.224334086	0.248052227	0.146677979	Prkg1	1	1
GO:0045786	GO:0045786	negative regulation of cell cycle	1ÔÂ20ÈÕ	367/29008	0.224875714	0.248104634	0.146708968	Sin3b	1	1
GO:0032956	GO:0032956	regulation of actin cytoskeleton organization	1ÔÂ20ÈÕ	368/29008	0.225416983	0.248156416	0.146739587	Tmsb4x	1	1
GO:0062012	GO:0062012	regulation of small molecule metabolic process	1ÔÂ20ÈÕ	369/29008	0.225957893	0.248207576	0.14676984	Zbtb20	1	1
GO:0050900	GO:0050900	leukocyte migration	1ÔÂ20ÈÕ	373/29008	0.228117947	0.249488473	0.147527258	Pde4d	1	1
GO:0140694	GO:0140694	non-membrane-bounded organelle assembly	1ÔÂ20ÈÕ	373/29008	0.228117947	0.249488473	0.147527258	mt-Rnr2	1	1
GO:1904062	GO:1904062	regulation of cation transmembrane transport	1ÔÂ20ÈÕ	376/29008	0.229734227	0.250709961	0.148249547	Pde4d	1	1
GO:0010720	GO:0010720	positive regulation of cell development	1ÔÂ20ÈÕ	378/29008	0.230809961	0.251337528	0.148620639	Ptprd	1	1
GO:0019216	GO:0019216	regulation of lipid metabolic process	1ÔÂ20ÈÕ	379/29008	0.231347293	0.251377361	0.148644193	Zbtb20	1	1
GO:0006909	GO:0006909	phagocytosis	1ÔÂ20ÈÕ	383/29008	0.233493055	0.253160936	0.149698855	Lyar	1	1
GO:0034655	GO:0034655	nucleobase-containing compound catabolic process	1ÔÂ20ÈÕ	386/29008	0.235098641	0.253805414	0.150079947	Pde4d	1	1
GO:0051480	GO:0051480	regulation of cytosolic calcium ion concentration	1ÔÂ20ÈÕ	386/29008	0.235098641	0.253805414	0.150079947	Pde4d	1	1
GO:0032496	GO:0032496	response to lipopolysaccharide	1ÔÂ20ÈÕ	388/29008	0.236167256	0.253867157	0.150116457	Pde4d	1	1
GO:1902903	GO:1902903	regulation of supramolecular fiber organization	1ÔÂ20ÈÕ	388/29008	0.236167256	0.253867157	0.150116457	Tmsb4x	1	1
GO:0042326	GO:0042326	negative regulation of phosphorylation	1ÔÂ20ÈÕ	396/29008	0.24042755	0.257894508	0.152497906	Pde4d	1	1
GO:0008380	GO:0008380	RNA splicing	1ÔÂ20ÈÕ	398/29008	0.241489091	0.25848086	0.152844627	Malat1	1	1
GO:0030900	GO:0030900	forebrain development	1ÔÂ20ÈÕ	400/29008	0.242549222	0.259063212	0.153188982	Prkg1	1	1
GO:0022411	GO:0022411	cellular component disassembly	1ÔÂ20ÈÕ	402/29008	0.243607946	0.25964159	0.153530988	Tnp1	1	1
GO:0006979	GO:0006979	response to oxidative stress	1ÔÂ20ÈÕ	407/29008	0.246248608	0.261900003	0.154866431	Chchd2	1	1
GO:0002237	GO:0002237	response to molecule of bacterial origin	1ÔÂ20ÈÕ	409/29008	0.247302419	0.262464724	0.155200361	Pde4d	1	1
GO:0044270	GO:0044270	cellular nitrogen compound catabolic process	1ÔÂ20ÈÕ	414/29008	0.249930826	0.264691875	0.156517318	Pde4d	1	1
GO:0046700	GO:0046700	heterocycle catabolic process	1ÔÂ20ÈÕ	415/29008	0.25045546	0.264691875	0.156517318	Pde4d	1	1
GO:0032535	GO:0032535	regulation of cellular component size	1ÔÂ20ÈÕ	417/29008	0.251503682	0.265241278	0.15684219	Tmsb4x	1	1
GO:0031331	GO:0031331	positive regulation of cellular catabolic process	1ÔÂ20ÈÕ	425/29008	0.255682661	0.269067245	0.159104557	Zbtb20	1	1
GO:0030099	GO:0030099	myeloid cell differentiation	1ÔÂ20ÈÕ	426/29008	0.256203473	0.269067245	0.159104557	Lyar	1	1
GO:0042692	GO:0042692	muscle cell differentiation	1ÔÂ20ÈÕ	428/29008	0.257244057	0.269596068	0.15941726	Tmsb4x	1	1
GO:0006816	GO:0006816	calcium ion transport	1ÔÂ20ÈÕ	434/29008	0.260357517	0.27229057	0.16101057	Pde4d	1	1
GO:0019439	GO:0019439	aromatic compound catabolic process	1ÔÂ20ÈÕ	437/29008	0.261909594	0.27328609	0.16159924	Pde4d	1	1
GO:0002253	GO:0002253	activation of immune response	1ÔÂ20ÈÕ	439/29008	0.262942592	0.27328609	0.16159924	Pde4d	1	1
GO:0034329	GO:0034329	cell junction assembly	1ÔÂ20ÈÕ	439/29008	0.262942592	0.27328609	0.16159924	Ptprd	1	1
GO:0031346	GO:0031346	positive regulation of cell projection organization	1ÔÂ20ÈÕ	441/29008	0.263974217	0.27379144	0.161898063	Ptprd	1	1
GO:0010959	GO:0010959	regulation of metal ion transport	1ÔÂ20ÈÕ	443/29008	0.26500447	0.274293287	0.162194814	Pde4d	1	1
GO:0043254	GO:0043254	regulation of protein-containing complex assembly	1ÔÂ20ÈÕ	451/29008	0.269111799	0.276187128	0.163314678	Tmsb4x	1	1
GO:0050767	GO:0050767	regulation of neurogenesis	1ÔÂ20ÈÕ	451/29008	0.269111799	0.276187128	0.163314678	Ptprd	1	1
GO:0007015	GO:0007015	actin filament organization	1ÔÂ20ÈÕ	453/29008	0.270135219	0.276187128	0.163314678	Tmsb4x	1	1
GO:0010563	GO:0010563	negative regulation of phosphorus metabolic process	1ÔÂ20ÈÕ	453/29008	0.270135219	0.276187128	0.163314678	Pde4d	1	1
GO:0034660	GO:0034660	ncRNA metabolic process	1ÔÂ20ÈÕ	453/29008	0.270135219	0.276187128	0.163314678	Lyar	1	1
GO:0045936	GO:0045936	negative regulation of phosphate metabolic process	1ÔÂ20ÈÕ	453/29008	0.270135219	0.276187128	0.163314678	Pde4d	1	1
GO:0002683	GO:0002683	negative regulation of immune system process	1ÔÂ20ÈÕ	460/29008	0.273706478	0.278656035	0.16477459	Lyar	1	1
GO:0014706	GO:0014706	striated muscle tissue development	1ÔÂ20ÈÕ	461/29008	0.274215301	0.278656035	0.16477459	Sin3b	1	1
GO:0016570	GO:0016570	histone modification	1ÔÂ20ÈÕ	461/29008	0.274215301	0.278656035	0.16477459	Sin3b	1	1
GO:1901361	GO:1901361	organic cyclic compound catabolic process	1ÔÂ20ÈÕ	463/29008	0.275231931	0.279124099	0.165051365	Pde4d	1	1
GO:0006397	GO:0006397	mRNA processing	1ÔÂ20ÈÕ	469/29008	0.278273709	0.281639923	0.166539019	Malat1	1	1
GO:0045785	GO:0045785	positive regulation of cell adhesion	1ÔÂ20ÈÕ	471/29008	0.279284937	0.282094645	0.166807905	Pde4d	1	1
GO:0060537	GO:0060537	muscle tissue development	1ÔÂ20ÈÕ	486/29008	0.286826358	0.289130185	0.170968153	Sin3b	1	1
GO:0006874	GO:0006874	cellular calcium ion homeostasis	1ÔÂ20ÈÕ	490/29008	0.288824707	0.290561128	0.171814297	Pde4d	1	1
GO:0009896	GO:0009896	positive regulation of catabolic process	1ÔÂ20ÈÕ	494/29008	0.290817736	0.29189663	0.172604005	Zbtb20	1	1
GO:0006281	GO:0006281	DNA repair	1ÔÂ20ÈÕ	495/29008	0.291315163	0.29189663	0.172604005	Tnp1	1	1
GO:0034765	GO:0034765	regulation of ion transmembrane transport	1ÔÂ20ÈÕ	497/29008	0.292309024	0.292309024	0.172847861	Pde4d	1	1
GO:00458211	GO:0045821	positive regulation of glycolytic process	1ÔÂ5ÈÕ	19/29008	0.003270897	0.047885921	0.013068283	Gapdhs	1	2
GO:00459811	GO:0045981	positive regulation of nucleotide metabolic process	1ÔÂ5ÈÕ	39/29008	0.006704693	0.047885921	0.013068283	Gapdhs	1	2
GO:19005441	GO:1900544	positive regulation of purine nucleotide metabolic process	1ÔÂ5ÈÕ	39/29008	0.006704693	0.047885921	0.013068283	Gapdhs	1	2
GO:19035801	GO:1903580	positive regulation of ATP metabolic process	1ÔÂ5ÈÕ	40/29008	0.006876134	0.047885921	0.013068283	Gapdhs	1	2
GO:0030261	GO:0030261	chromosome condensation	1ÔÂ5ÈÕ	45/29008	0.007732985	0.047885921	0.013068283	Prm2	1	2
GO:00061101	GO:0006110	regulation of glycolytic process	1ÔÂ5ÈÕ	47/29008	0.008075559	0.047885921	0.013068283	Gapdhs	1	2
GO:00434701	GO:0043470	regulation of carbohydrate catabolic process	1ÔÂ5ÈÕ	58/29008	0.009958028	0.047885921	0.013068283	Gapdhs	1	2
GO:00459131	GO:0045913	positive regulation of carbohydrate metabolic process	1ÔÂ5ÈÕ	81/29008	0.013884864	0.047885921	0.013068283	Gapdhs	1	2
GO:19005421	GO:1900542	regulation of purine nucleotide metabolic process	1ÔÂ5ÈÕ	81/29008	0.013884864	0.047885921	0.013068283	Gapdhs	1	2
GO:00061401	GO:0006140	regulation of nucleotide metabolic process	1ÔÂ5ÈÕ	82/29008	0.014055313	0.047885921	0.013068283	Gapdhs	1	2
GO:19035781	GO:1903578	regulation of ATP metabolic process	1ÔÂ5ÈÕ	91/29008	0.015588293	0.047885921	0.013068283	Gapdhs	1	2
GO:00060961	GO:0006096	glycolytic process	1ÔÂ5ÈÕ	92/29008	0.015758506	0.047885921	0.013068283	Gapdhs	1	2
GO:00067571	GO:0006757	ATP generation from ADP	1ÔÂ5ÈÕ	93/29008	0.015928696	0.047885921	0.013068283	Gapdhs	1	2
GO:00460311	GO:0046031	ADP metabolic process	1ÔÂ5ÈÕ	101/29008	0.017289367	0.047885921	0.013068283	Gapdhs	1	2
GO:00091351	GO:0009135	purine nucleoside diphosphate metabolic process	1ÔÂ5ÈÕ	105/29008	0.017969137	0.047885921	0.013068283	Gapdhs	1	2
GO:00091791	GO:0009179	purine ribonucleoside diphosphate metabolic process	1ÔÂ5ÈÕ	105/29008	0.017969137	0.047885921	0.013068283	Gapdhs	1	2
GO:00061651	GO:0006165	nucleoside diphosphate phosphorylation	1ÔÂ5ÈÕ	106/29008	0.018139021	0.047885921	0.013068283	Gapdhs	1	2
GO:00469391	GO:0046939	nucleotide phosphorylation	1ÔÂ5ÈÕ	109/29008	0.018648532	0.047885921	0.013068283	Gapdhs	1	2
GO:00091851	GO:0009185	ribonucleoside diphosphate metabolic process	1ÔÂ5ÈÕ	113/29008	0.01932755	0.047885921	0.013068283	Gapdhs	1	2
GO:00060901	GO:0006090	pyruvate metabolic process	1ÔÂ5ÈÕ	120/29008	0.020514928	0.047885921	0.013068283	Gapdhs	1	2
GO:00091321	GO:0009132	nucleoside diphosphate metabolic process	1ÔÂ5ÈÕ	129/29008	0.022039867	0.047885921	0.013068283	Gapdhs	1	2
GO:00303171	GO:0030317	flagellated sperm motility	1ÔÂ5ÈÕ	135/29008	0.023055437	0.047885921	0.013068283	Gapdhs	1	2
GO:00977221	GO:0097722	sperm motility	1ÔÂ5ÈÕ	139/29008	0.023732014	0.047885921	0.013068283	Gapdhs	1	2
GO:00069971	GO:0006997	nucleus organization	1ÔÂ5ÈÕ	141/29008	0.024070163	0.047885921	0.013068283	Prm2	1	2
GO:00160521	GO:0016052	carbohydrate catabolic process	1ÔÂ5ÈÕ	141/29008	0.024070163	0.047885921	0.013068283	Gapdhs	1	2
GO:00434671	GO:0043467	regulation of generation of precursor metabolites and energy	1ÔÂ5ÈÕ	147/29008	0.025084045	0.047885921	0.013068283	Gapdhs	1	2
GO:00602941	GO:0060294	cilium movement involved in cell motility	1ÔÂ5ÈÕ	148/29008	0.025252944	0.047885921	0.013068283	Gapdhs	1	2
GO:00063231	GO:0006323	DNA packaging	1ÔÂ5ÈÕ	155/29008	0.026434578	0.047885921	0.013068283	Prm2	1	2
GO:00015391	GO:0001539	cilium or flagellum-dependent cell motility	1ÔÂ5ÈÕ	156/29008	0.02660329	0.047885921	0.013068283	Gapdhs	1	2
GO:00602851	GO:0060285	cilium-dependent cell motility	1ÔÂ5ÈÕ	156/29008	0.02660329	0.047885921	0.013068283	Gapdhs	1	2
GO:00620131	GO:0062013	positive regulation of small molecule metabolic process	1ÔÂ5ÈÕ	166/29008	0.028289116	0.049277816	0.013448137	Gapdhs	1	2
GO:00061091	GO:0006109	regulation of carbohydrate metabolic process	1ÔÂ5ÈÕ	197/29008	0.033500342	0.054804249	0.014956325	Gapdhs	1	2
GO:00033411	GO:0003341	cilium movement	1ÔÂ5ÈÕ	202/29008	0.034338764	0.054804249	0.014956325	Gapdhs	1	2
GO:00711031	GO:0071103	DNA conformation change	1ÔÂ5ÈÕ	203/29008	0.034506379	0.054804249	0.014956325	Prm2	1	2
GO:0006006	GO:0006006	glucose metabolic process	1ÔÂ5ÈÕ	225/29008	0.038188016	0.058918653	0.016079164	Gapdhs	1	2
GO:00072861	GO:0007286	spermatid development	1ÔÂ5ÈÕ	238/29008	0.040358243	0.060537365	0.016520918	Prm2	1	2
GO:00485151	GO:0048515	spermatid differentiation	1ÔÂ5ÈÕ	247/29008	0.041858413	0.060723303	0.016571662	Prm2	1	2
GO:0019318	GO:0019318	hexose metabolic process	1ÔÂ5ÈÕ	256/29008	0.043356705	0.060723303	0.016571662	Gapdhs	1	2
GO:00460341	GO:0046034	ATP metabolic process	1ÔÂ5ÈÕ	259/29008	0.043855719	0.060723303	0.016571662	Gapdhs	1	2
GO:0005996	GO:0005996	monosaccharide metabolic process	1ÔÂ5ÈÕ	273/29008	0.046181699	0.062345294	0.01701431	Gapdhs	1	2
GO:00091501	GO:0009150	purine ribonucleotide metabolic process	1ÔÂ5ÈÕ	348/29008	0.058565351	0.074715106	0.020390087	Gapdhs	1	2
GO:00092591	GO:0009259	ribonucleotide metabolic process	1ÔÂ5ÈÕ	367/29008	0.061682029	0.074715106	0.020390087	Gapdhs	1	2
GO:00620121	GO:0062012	regulation of small molecule metabolic process	1ÔÂ5ÈÕ	369/29008	0.06200962	0.074715106	0.020390087	Gapdhs	1	2
GO:00061631	GO:0006163	purine nucleotide metabolic process	1ÔÂ5ÈÕ	373/29008	0.062664527	0.074715106	0.020390087	Gapdhs	1	2
GO:00072811	GO:0007281	germ cell development	1ÔÂ5ÈÕ	374/29008	0.062828196	0.074715106	0.020390087	Prm2	1	2
GO:00196931	GO:0019693	ribose phosphate metabolic process	1ÔÂ5ÈÕ	379/29008	0.063646201	0.074715106	0.020390087	Gapdhs	1	2
GO:00725211	GO:0072521	purine-containing compound metabolic process	1ÔÂ5ÈÕ	395/29008	0.066259979	0.076128486	0.020775805	Gapdhs	1	2
GO:00070181	GO:0007018	microtubule-based movement	1ÔÂ5ÈÕ	413/29008	0.069193499	0.077363059	0.021112726	Gapdhs	1	2
GO:00313311	GO:0031331	positive regulation of cellular catabolic process	1ÔÂ5ÈÕ	425/29008	0.071145079	0.077363059	0.021112726	Gapdhs	1	2
GO:00060911	GO:0006091	generation of precursor metabolites and energy	1ÔÂ5ÈÕ	428/29008	0.071632462	0.077363059	0.021112726	Gapdhs	1	2
GO:00091171	GO:0009117	nucleotide metabolic process	1ÔÂ5ÈÕ	451/29008	0.075362274	0.079773055	0.021770424	Gapdhs	1	2
GO:00067531	GO:0006753	nucleoside phosphate metabolic process	1ÔÂ5ÈÕ	460/29008	0.076818498	0.079773055	0.021770424	Gapdhs	1	2
GO:00098961	GO:0009896	positive regulation of catabolic process	1ÔÂ5ÈÕ	494/29008	0.08230324	0.08246416	0.022504839	Gapdhs	1	2
GO:00224121	GO:0022412	cellular process involved in reproduction in multicellular organism	1ÔÂ5ÈÕ	495/29008	0.08246416	0.08246416	0.022504839	Prm2	1	2
GO:00302611	GO:0030261	chromosome condensation	1ÔÂ2ÈÕ	45/29008	0.003100239	0.022610097	NA	Prm1	1	3
GO:00069972	GO:0006997	nucleus organization	1ÔÂ2ÈÕ	141/29008	0.009697996	0.022610097	NA	Prm1	1	3
GO:00063232	GO:0006323	DNA packaging	1ÔÂ2ÈÕ	155/29008	0.010658339	0.022610097	NA	Prm1	1	3
GO:00711032	GO:0071103	DNA conformation change	1ÔÂ2ÈÕ	203/29008	0.013947406	0.022610097	NA	Prm1	1	3
GO:00072862	GO:0007286	spermatid development	1ÔÂ2ÈÕ	238/29008	0.016342231	0.022610097	NA	Prm1	1	3
GO:00485152	GO:0048515	spermatid differentiation	1ÔÂ2ÈÕ	247/29008	0.016957573	0.022610097	NA	Prm1	1	3
GO:00072812	GO:0007281	germ cell development	1ÔÂ2ÈÕ	374/29008	0.025620199	0.029280228	NA	Prm1	1	3
GO:00224122	GO:0022412	cellular process involved in reproduction in multicellular organism	1ÔÂ2ÈÕ	495/29008	0.033837906	0.033837906	NA	Prm1	1	3
