# Supplementary material for: A Single-Cell Landscape of Spermioteleosis in Mice and Pigs
Source: Cells. 2024 Mar 22;13(7):563. doi: 10.3390/cells13070563 (PMC11011153; doi:10.3390/cells13070563)
Supplement: Supplementary file 1 [file cells-13-00563-s001.zip › File 1 Supplement Tables/Table S16 Mouse spermatids beam allcluster_GO2.xlsx]

ID	Description	GeneRatio	BgRatio	pvalue	p.adjust	qvalue	geneID	Count	cluster
GO:0006096	GO:0006096	glycolytic process	10/208	92/29008	1.25E-09	1.41E-06	1.29E-06	Eno1/Tpi1/Gapdhs/Gpi1/Aldoa/Pkm/Hk1/Git1/Pgk2/Eno1b	10	1
GO:0006757	GO:0006757	ATP generation from ADP	10/208	93/29008	1.39E-09	1.41E-06	1.29E-06	Eno1/Tpi1/Gapdhs/Gpi1/Aldoa/Pkm/Hk1/Git1/Pgk2/Eno1b	10	1
GO:0046031	GO:0046031	ADP metabolic process	10/208	101/29008	3.15E-09	1.69E-06	1.54E-06	Eno1/Tpi1/Gapdhs/Gpi1/Aldoa/Pkm/Hk1/Git1/Pgk2/Eno1b	10	1
GO:0009135	GO:0009135	purine nucleoside diphosphate metabolic process	10/208	105/29008	4.62E-09	1.69E-06	1.54E-06	Eno1/Tpi1/Gapdhs/Gpi1/Aldoa/Pkm/Hk1/Git1/Pgk2/Eno1b	10	1
GO:0009179	GO:0009179	purine ribonucleoside diphosphate metabolic process	10/208	105/29008	4.62E-09	1.69E-06	1.54E-06	Eno1/Tpi1/Gapdhs/Gpi1/Aldoa/Pkm/Hk1/Git1/Pgk2/Eno1b	10	1
GO:0006165	GO:0006165	nucleoside diphosphate phosphorylation	10/208	106/29008	5.06E-09	1.69E-06	1.54E-06	Eno1/Tpi1/Gapdhs/Gpi1/Aldoa/Pkm/Hk1/Git1/Pgk2/Eno1b	10	1
GO:0016052	GO:0016052	carbohydrate catabolic process	11/208	141/29008	6.44E-09	1.69E-06	1.54E-06	Sord/Eno1/Tpi1/Gapdhs/Gpi1/Aldoa/Pkm/Hk1/Git1/Pgk2/Eno1b	11	1
GO:0046939	GO:0046939	nucleotide phosphorylation	10/208	109/29008	6.65E-09	1.69E-06	1.54E-06	Eno1/Tpi1/Gapdhs/Gpi1/Aldoa/Pkm/Hk1/Git1/Pgk2/Eno1b	10	1
GO:0009185	GO:0009185	ribonucleoside diphosphate metabolic process	10/208	113/29008	9.45E-09	2.13E-06	1.94E-06	Eno1/Tpi1/Gapdhs/Gpi1/Aldoa/Pkm/Hk1/Git1/Pgk2/Eno1b	10	1
GO:0006090	GO:0006090	pyruvate metabolic process	10/208	120/29008	1.69E-08	3.43E-06	3.13E-06	Eno1/Tpi1/Gapdhs/Gpi1/Aldoa/Pkm/Hk1/Git1/Pgk2/Eno1b	10	1
GO:0007286	GO:0007286	spermatid development	13/208	238/29008	2.00E-08	3.69E-06	3.36E-06	Strbp/Tbc1d20/Tssk3/Pebp1/Ccdc136/Cib1/Tssk6/Osbp2/Klhl10/Tssk2/Tcp11/Ehmt2/Neurl1a	13	1
GO:0048515	GO:0048515	spermatid differentiation	13/208	247/29008	3.10E-08	5.25E-06	4.78E-06	Strbp/Tbc1d20/Tssk3/Pebp1/Ccdc136/Cib1/Tssk6/Osbp2/Klhl10/Tssk2/Tcp11/Ehmt2/Neurl1a	13	1
GO:0009132	GO:0009132	nucleoside diphosphate metabolic process	10/208	129/29008	3.39E-08	5.29E-06	4.82E-06	Eno1/Tpi1/Gapdhs/Gpi1/Aldoa/Pkm/Hk1/Git1/Pgk2/Eno1b	10	1
GO:0061615	GO:0061615	glycolytic process through fructose-6-phosphate	5/208	17/29008	1.04E-07	1.51E-05	1.38E-05	Eno1/Gpi1/Aldoa/Hk1/Eno1b	5	1
GO:0019318	GO:0019318	hexose metabolic process	12/208	256/29008	3.71E-07	5.02E-05	4.57E-05	Adipor1/Sord/Fuca1/Eno1/Tpi1/Gapdhs/Gpi1/Aldoa/Pkm/Hk1/Pgk2/Eno1b	12	1
GO:0006735	GO:0006735	NADH regeneration	4/208	10/29008	5.21E-07	5.88E-05	5.35E-05	Eno1/Gpi1/Hk1/Eno1b	4	1
GO:0061621	GO:0061621	canonical glycolysis	4/208	10/29008	5.21E-07	5.88E-05	5.35E-05	Eno1/Gpi1/Hk1/Eno1b	4	1
GO:0061718	GO:0061718	glucose catabolic process to pyruvate	4/208	10/29008	5.21E-07	5.88E-05	5.35E-05	Eno1/Gpi1/Hk1/Eno1b	4	1
GO:0005996	GO:0005996	monosaccharide metabolic process	12/208	273/29008	7.34E-07	7.84E-05	7.13E-05	Adipor1/Sord/Fuca1/Eno1/Tpi1/Gapdhs/Gpi1/Aldoa/Pkm/Hk1/Pgk2/Eno1b	12	1
GO:0009150	GO:0009150	purine ribonucleotide metabolic process	13/208	348/29008	1.56E-06	0.000158607	0.000144338	1700009N14Rik/Eno1/Tpi1/Gapdhs/Gpi1/Aldoa/Gpat4/Acsl1/Pkm/Hk1/Git1/Pgk2/Eno1b	13	1
GO:0061620	GO:0061620	glycolytic process through glucose-6-phosphate	4/208	13/29008	1.75E-06	0.00016874	0.00015356	Eno1/Gpi1/Hk1/Eno1b	4	1
GO:0009259	GO:0009259	ribonucleotide metabolic process	13/208	367/29008	2.80E-06	0.000258597	0.000235332	1700009N14Rik/Eno1/Tpi1/Gapdhs/Gpi1/Aldoa/Gpat4/Acsl1/Pkm/Hk1/Git1/Pgk2/Eno1b	13	1
GO:0006163	GO:0006163	purine nucleotide metabolic process	13/208	373/29008	3.34E-06	0.000291251	0.000265048	1700009N14Rik/Eno1/Tpi1/Gapdhs/Gpi1/Aldoa/Gpat4/Acsl1/Pkm/Hk1/Git1/Pgk2/Eno1b	13	1
GO:0007281	GO:0007281	germ cell development	13/208	374/29008	3.44E-06	0.000291251	0.000265048	Strbp/Tbc1d20/Tssk3/Pebp1/Ccdc136/Cib1/Tssk6/Osbp2/Klhl10/Tssk2/Tcp11/Ehmt2/Neurl1a	13	1
GO:0019693	GO:0019693	ribose phosphate metabolic process	13/208	379/29008	3.98E-06	0.000322972	0.000293915	1700009N14Rik/Eno1/Tpi1/Gapdhs/Gpi1/Aldoa/Gpat4/Acsl1/Pkm/Hk1/Git1/Pgk2/Eno1b	13	1
GO:0006007	GO:0006007	glucose catabolic process	4/208	17/29008	5.68E-06	0.000443563	0.000403657	Eno1/Gpi1/Hk1/Eno1b	4	1
GO:0072521	GO:0072521	purine-containing compound metabolic process	13/208	395/29008	6.21E-06	0.000467154	0.000425125	1700009N14Rik/Eno1/Tpi1/Gapdhs/Gpi1/Aldoa/Gpat4/Acsl1/Pkm/Hk1/Git1/Pgk2/Eno1b	13	1
GO:0018105	GO:0018105	peptidyl-serine phosphorylation	12/208	340/29008	7.06E-06	0.000512103	0.000466031	Akt3/Prkcq/Stk39/Hipk1/Srpk2/Dyrk1b/Tssk6/Hk1/Csnk1g2/Ulk2/Tssk2/Ttbk1	12	1
GO:0032388	GO:0032388	positive regulation of intracellular transport	9/208	186/29008	8.51E-06	0.000595783	0.000542182	Prkcq/Tbc1d20/Trim46/Oaz3/Pdzk1/1700009N14Rik/Cib1/Ppm1a/Crebrf	9	1
GO:0018209	GO:0018209	peptidyl-serine modification	12/208	365/29008	1.44E-05	0.000971362	0.000883972	Akt3/Prkcq/Stk39/Hipk1/Srpk2/Dyrk1b/Tssk6/Hk1/Csnk1g2/Ulk2/Tssk2/Ttbk1	12	1
GO:0022412	GO:0022412	cellular process involved in reproduction in multicellular organism	14/208	495/29008	1.51E-05	0.000990089	0.000901014	Strbp/Tbc1d20/Tdrkh/Tssk3/Pebp1/Ccdc136/Cib1/Tssk6/Osbp2/Klhl10/Tssk2/Tcp11/Ehmt2/Neurl1a	14	1
GO:0046034	GO:0046034	ATP metabolic process	10/208	259/29008	1.93E-05	0.001226436	0.001116098	Eno1/Tpi1/Gapdhs/Gpi1/Aldoa/Pkm/Hk1/Git1/Pgk2/Eno1b	10	1
GO:0018107	GO:0018107	peptidyl-threonine phosphorylation	7/208	119/29008	2.50E-05	0.001502437	0.001367268	Akt3/Stk39/Hipk1/Ube2k/Dyrk1b/Hk1/Ttbk1	7	1
GO:0009117	GO:0009117	nucleotide metabolic process	13/208	451/29008	2.52E-05	0.001502437	0.001367268	1700009N14Rik/Eno1/Tpi1/Gapdhs/Gpi1/Aldoa/Gpat4/Acsl1/Pkm/Hk1/Git1/Pgk2/Eno1b	13	1
GO:0019674	GO:0019674	NAD metabolic process	4/208	25/29008	2.89E-05	0.001674316	0.001523684	Eno1/Gpi1/Hk1/Eno1b	4	1
GO:0006753	GO:0006753	nucleoside phosphate metabolic process	13/208	460/29008	3.09E-05	0.001740277	0.001583711	1700009N14Rik/Eno1/Tpi1/Gapdhs/Gpi1/Aldoa/Gpat4/Acsl1/Pkm/Hk1/Git1/Pgk2/Eno1b	13	1
GO:0019320	GO:0019320	hexose catabolic process	4/208	26/29008	3.39E-05	0.001861293	0.001693839	Eno1/Gpi1/Hk1/Eno1b	4	1
GO:0018210	GO:0018210	peptidyl-threonine modification	7/208	127/29008	3.80E-05	0.002001239	0.001821195	Akt3/Stk39/Hipk1/Ube2k/Dyrk1b/Hk1/Ttbk1	7	1
GO:0006006	GO:0006006	glucose metabolic process	9/208	225/29008	3.84E-05	0.002001239	0.001821195	Adipor1/Eno1/Tpi1/Gapdhs/Gpi1/Pkm/Hk1/Pgk2/Eno1b	9	1
GO:0046365	GO:0046365	monosaccharide catabolic process	4/208	29/29008	5.30E-05	0.002689559	0.002447589	Eno1/Gpi1/Hk1/Eno1b	4	1
GO:0030317	GO:0030317	flagellated sperm motility	7/208	135/29008	5.62E-05	0.002780739	0.002530566	Sord/Smcp/Cabs1/Gapdhs/Tppp2/Pgk2/Neurl1a	7	1
GO:0097722	GO:0097722	sperm motility	7/208	139/29008	6.76E-05	0.003265911	0.002972089	Sord/Smcp/Cabs1/Gapdhs/Tppp2/Pgk2/Neurl1a	7	1
GO:0006734	GO:0006734	NADH metabolic process	4/208	32/29008	7.89E-05	0.003724766	0.003389663	Eno1/Gpi1/Hk1/Eno1b	4	1
GO:0060294	GO:0060294	cilium movement involved in cell motility	7/208	148/29008	0.000100246	0.004624978	0.004208886	Sord/Smcp/Cabs1/Gapdhs/Tppp2/Pgk2/Neurl1a	7	1
GO:0001539	GO:0001539	cilium or flagellum-dependent cell motility	7/208	156/29008	0.000139141	0.006140357	0.005587932	Sord/Smcp/Cabs1/Gapdhs/Tppp2/Pgk2/Neurl1a	7	1
GO:0060285	GO:0060285	cilium-dependent cell motility	7/208	156/29008	0.000139141	0.006140357	0.005587932	Sord/Smcp/Cabs1/Gapdhs/Tppp2/Pgk2/Neurl1a	7	1
GO:0032386	GO:0032386	regulation of intracellular transport	10/208	335/29008	0.000164981	0.007125781	0.006484701	Prkcq/Tbc1d20/Trim46/Oaz3/Pdzk1/1700009N14Rik/Cib1/Reep6/Ppm1a/Crebrf	10	1
GO:0043161	GO:0043161	proteasome-mediated ubiquitin-dependent protein catabolic process	11/208	423/29008	0.000258881	0.010948507	0.00996351	Cul3/Fbxw5/Dnajb14/Rad23b/Rnf19b/Ubxn11/Ube2k/Herpud1/Rnf19a/Spsb3/Fem1c	11	1
GO:0006091	GO:0006091	generation of precursor metabolites and energy	11/208	428/29008	0.000286067	0.011851336	0.010785116	Eno1/Tpi1/Gapdhs/Gpi1/Aldoa/Phkg2/Pkm/Hk1/Git1/Pgk2/Eno1b	11	1
GO:0046777	GO:0046777	protein autophosphorylation	8/208	237/29008	0.000329895	0.013393746	0.01218876	Stk39/Tesk1/Dyrk1b/Hk1/Csnk1g2/Ulk2/Tssk2/Pim1	8	1
GO:0009205	GO:0009205	purine ribonucleoside triphosphate metabolic process	5/208	87/29008	0.000414337	0.016492242	0.015008496	1700009N14Rik/Eno1/Aldoa/Pkm/Eno1b	5	1
GO:0009199	GO:0009199	ribonucleoside triphosphate metabolic process	5/208	91/29008	0.000509564	0.019892607	0.018102943	1700009N14Rik/Eno1/Aldoa/Pkm/Eno1b	5	1
GO:0042176	GO:0042176	regulation of protein catabolic process	10/208	389/29008	0.000537399	0.020583392	0.01873158	Oaz3/Rad23b/Azin2/Rnf19b/Ube2k/Egln2/Aqp11/Herpud1/Rnf19a/Crebrf	10	1
GO:0090316	GO:0090316	positive regulation of intracellular protein transport	6/208	144/29008	0.000620252	0.022897599	0.020837587	Prkcq/Oaz3/Pdzk1/1700009N14Rik/Cib1/Ppm1a	6	1
GO:0009144	GO:0009144	purine nucleoside triphosphate metabolic process	5/208	95/29008	0.000620378	0.022897599	0.020837587	1700009N14Rik/Eno1/Aldoa/Pkm/Eno1b	5	1
GO:0003341	GO:0003341	cilium movement	7/208	202/29008	0.000664933	0.02368096	0.021550472	Sord/Smcp/Cabs1/Gapdhs/Tppp2/Pgk2/Neurl1a	7	1
GO:0030308	GO:0030308	negative regulation of cell growth	7/208	202/29008	0.000664933	0.02368096	0.021550472	Adipor1/Trim46/Eno1/Osgin1/Fhl4/Ulk2/Eno1b	7	1
GO:0090407	GO:0090407	organophosphate biosynthetic process	11/208	476/29008	0.000693535	0.024273733	0.022089915	Eno1/Tpi1/Aldoa/Gpat4/Acsl1/Gnpat/Pkm/Chpt1/Lpin1/Ttc7/Eno1b	11	1
GO:0044282	GO:0044282	small molecule catabolic process	9/208	335/29008	0.00074357	0.025583834	0.023282151	Crat/Sord/Eno1/Tpi1/Gpi1/Hk1/Lpin1/Acsbg2/Eno1b	9	1
GO:0006754	GO:0006754	ATP biosynthetic process	4/208	58/29008	0.000804881	0.027231802	0.024781858	Eno1/Aldoa/Pkm/Eno1b	4	1
GO:0007018	GO:0007018	microtubule-based movement	10/208	413/29008	0.000849552	0.028271984	0.025728458	Kif21b/Sord/Trim46/Smcp/Kif17/Cabs1/Gapdhs/Tppp2/Pgk2/Neurl1a	10	1
GO:0009141	GO:0009141	nucleoside triphosphate metabolic process	5/208	116/29008	0.001521593	0.04970488	0.045233116	1700009N14Rik/Eno1/Aldoa/Pkm/Eno1b	5	1
GO:0009206	GO:0009206	purine ribonucleoside triphosphate biosynthetic process	4/208	69/29008	0.001542565	0.04970488	0.045233116	Eno1/Aldoa/Pkm/Eno1b	4	1
GO:0009145	GO:0009145	purine nucleoside triphosphate biosynthetic process	4/208	70/29008	0.001626978	0.051605722	0.046962946	Eno1/Aldoa/Pkm/Eno1b	4	1
GO:0010563	GO:0010563	negative regulation of phosphorus metabolic process	10/208	453/29008	0.001691539	0.052027633	0.0473469	Stk39/Bag1/Tesk1/Pebp1/Cib1/Fkbp8/Ctdsp2/Git1/Lpin1/Ppp1r36	10	1
GO:0045936	GO:0045936	negative regulation of phosphate metabolic process	10/208	453/29008	0.001691539	0.052027633	0.0473469	Stk39/Bag1/Tesk1/Pebp1/Cib1/Fkbp8/Ctdsp2/Git1/Lpin1/Ppp1r36	10	1
GO:0009201	GO:0009201	ribonucleoside triphosphate biosynthetic process	4/208	72/29008	0.00180534	0.054699093	0.049778018	Eno1/Aldoa/Pkm/Eno1b	4	1
GO:0000422	GO:0000422	autophagy of mitochondrion	4/208	74/29008	0.001996818	0.057487597	0.052315651	Map1lc3a/1700034I23Rik/Spata18/Ulk2	4	1
GO:0061726	GO:0061726	mitochondrion disassembly	4/208	74/29008	0.001996818	0.057487597	0.052315651	Map1lc3a/1700034I23Rik/Spata18/Ulk2	4	1
GO:0048240	GO:0048240	sperm capacitation	3/208	35/29008	0.002008261	0.057487597	0.052315651	Tssk3/Pebp1/Tcp11	3	1
GO:0061136	GO:0061136	regulation of proteasomal protein catabolic process	6/208	181/29008	0.00201065	0.057487597	0.052315651	Rad23b/Rnf19b/Ube2k/Aqp11/Herpud1/Rnf19a	6	1
GO:0006417	GO:0006417	regulation of translation	9/208	390/29008	0.002121133	0.059804173	0.054423813	Fxr1/Nsun4/Eif3b/Pkm/Rplp1/Hbs1l/Mex3d/Eif5/Neurl1a	9	1
GO:0000209	GO:0000209	protein polyubiquitination	7/208	248/29008	0.002165805	0.060227188	0.054808771	Cul3/Ube2r2/Rnf19b/Ube2k/Ube3b/Ube2n/Rnf19a	7	1
GO:0035871	GO:0035871	protein K11-linked deubiquitination	2/208	10/29008	0.00221702	0.060818255	0.055346662	Otud7b/Otud3	2	1
GO:0008611	GO:0008611	ether lipid biosynthetic process	2/208	11/29008	0.00269692	0.067924802	0.061813859	Gnpat/Chpt1	2	1
GO:0046504	GO:0046504	glycerol ether biosynthetic process	2/208	11/29008	0.00269692	0.067924802	0.061813859	Gnpat/Chpt1	2	1
GO:0097384	GO:0097384	cellular lipid biosynthetic process	2/208	11/29008	0.00269692	0.067924802	0.061813859	Gnpat/Chpt1	2	1
GO:1990144	GO:1990144	intrinsic apoptotic signaling pathway in response to hypoxia	2/208	11/29008	0.00269692	0.067924802	0.061813859	Eno1/Eno1b	2	1
GO:0019432	GO:0019432	triglyceride biosynthetic process	3/208	39/29008	0.002745872	0.067924802	0.061813859	Gpat4/Acsl1/Lpin1	3	1
GO:0045981	GO:0045981	positive regulation of nucleotide metabolic process	3/208	39/29008	0.002745872	0.067924802	0.061813859	Eno1/Gapdhs/Eno1b	3	1
GO:1900544	GO:1900544	positive regulation of purine nucleotide metabolic process	3/208	39/29008	0.002745872	0.067924802	0.061813859	Eno1/Gapdhs/Eno1b	3	1
GO:0032434	GO:0032434	regulation of proteasomal ubiquitin-dependent protein catabolic process	5/208	133/29008	0.00276544	0.067924802	0.061813859	Rad23b/Rnf19b/Ube2k/Herpud1/Rnf19a	5	1
GO:1900542	GO:1900542	regulation of purine nucleotide metabolic process	4/208	81/29008	0.002777221	0.067924802	0.061813859	Eno1/Gapdhs/Git1/Eno1b	4	1
GO:0006140	GO:0006140	regulation of nucleotide metabolic process	4/208	82/29008	0.002903492	0.068119526	0.061991064	Eno1/Gapdhs/Git1/Eno1b	4	1
GO:0009142	GO:0009142	nucleoside triphosphate biosynthetic process	4/208	82/29008	0.002903492	0.068119526	0.061991064	Eno1/Aldoa/Pkm/Eno1b	4	1
GO:0019319	GO:0019319	hexose biosynthetic process	4/208	82/29008	0.002903492	0.068119526	0.061991064	Sord/Tpi1/Gpi1/Pgk2	4	1
GO:1903573	GO:1903573	negative regulation of response to endoplasmic reticulum stress	3/208	40/29008	0.002952965	0.068119526	0.061991064	Aqp11/Herpud1/Crebrf	3	1
GO:1903580	GO:1903580	positive regulation of ATP metabolic process	3/208	40/29008	0.002952965	0.068119526	0.061991064	Eno1/Gapdhs/Eno1b	3	1
GO:0045926	GO:0045926	negative regulation of growth	7/208	266/29008	0.003195846	0.071510604	0.06507706	Adipor1/Trim46/Eno1/Osgin1/Fhl4/Ulk2/Eno1b	7	1
GO:0006000	GO:0006000	fructose metabolic process	2/208	12/29008	0.003221061	0.071510604	0.06507706	Sord/Aldoa	2	1
GO:1901503	GO:1901503	ether biosynthetic process	2/208	12/29008	0.003221061	0.071510604	0.06507706	Gnpat/Chpt1	2	1
GO:0035966	GO:0035966	response to topologically incorrect protein	5/208	138/29008	0.003240875	0.071510604	0.06507706	Cul3/Dnajb14/Comp/Herpud1/Crebrf	5	1
GO:0010921	GO:0010921	regulation of phosphatase activity	4/208	85/29008	0.003305758	0.072157942	0.065666159	Oaz3/2810408A11Rik/Lpin1/Ppp1r36	4	1
GO:0016311	GO:0016311	dephosphorylation	8/208	345/29008	0.003595711	0.077652048	0.070665981	Oaz3/Fam220a/Ppp4r2/Ctdsp2/2810408A11Rik/Lpin1/Ppm1a/Ppp1r36	8	1
GO:1900038	GO:1900038	negative regulation of cellular response to hypoxia	2/208	13/29008	0.003788788	0.080960407	0.073676699	Eno1/Eno1b	2	1
GO:0046364	GO:0046364	monosaccharide biosynthetic process	4/208	89/29008	0.003898949	0.082446536	0.075029127	Sord/Tpi1/Gpi1/Pgk2	4	1
GO:0009566	GO:0009566	fertilization	6/208	208/29008	0.003996328	0.083634493	0.076110207	Smcp/Tdrkh/Ccdc136/Aldoa/Klhl10/Ehmt2	6	1
GO:1903578	GO:1903578	regulation of ATP metabolic process	4/208	91/29008	0.004220904	0.087433003	0.079566979	Eno1/Gapdhs/Git1/Eno1b	4	1
GO:0010755	GO:0010755	regulation of plasminogen activation	2/208	14/29008	0.004399455	0.089308946	0.081274151	Eno1/Eno1b	2	1
GO:0048096	GO:0048096	chromatin-mediated maintenance of transcription	2/208	14/29008	0.004399455	0.089308946	0.081274151	Elof1/Zmiz2	2	1
GO:1903050	GO:1903050	regulation of proteolysis involved in cellular protein catabolic process	6/208	214/29008	0.004585787	0.091908643	0.083639963	Rad23b/Rnf19b/Ube2k/Aqp11/Herpud1/Rnf19a	6	1
GO:0009152	GO:0009152	purine ribonucleotide biosynthetic process	5/208	150/29008	0.00461807	0.091908643	0.083639963	Eno1/Aldoa/Acsl1/Pkm/Eno1b	5	1
GO:0006596	GO:0006596	polyamine biosynthetic process	2/208	15/29008	0.005052425	0.099576926	0.090618359	Oaz3/Azin2	2	1
GO:0002181	GO:0002181	cytoplasmic translation	4/208	96/29008	0.005103213	0.099610792	0.090649178	Pkm/Rplp1/Rpl41/Eif5	4	1
GO:0034248	GO:0034248	regulation of cellular amide metabolic process	9/208	448/29008	0.005257165	0.101638517	0.092494476	Fxr1/Nsun4/Eif3b/Pkm/Rplp1/Hbs1l/Mex3d/Eif5/Neurl1a	9	1
GO:0045732	GO:0045732	positive regulation of protein catabolic process	6/208	221/29008	0.005351766	0.102491363	0.093270595	Oaz3/Rnf19b/Egln2/Herpud1/Rnf19a/Crebrf	6	1
GO:0001558	GO:0001558	regulation of cell growth	9/208	450/29008	0.00540822	0.102604541	0.093373591	Adipor1/Trim46/Eno1/Cib1/Osgin1/Fhl4/Ulk2/Rims2/Eno1b	9	1
GO:0033157	GO:0033157	regulation of intracellular protein transport	6/208	224/29008	0.0057072	0.107032496	0.097403179	Prkcq/Oaz3/Pdzk1/1700009N14Rik/Cib1/Ppm1a	6	1
GO:2001171	GO:2001171	positive regulation of ATP biosynthetic process	2/208	16/29008	0.005747065	0.107032496	0.097403179	Eno1/Eno1b	2	1
GO:0043268	GO:0043268	positive regulation of potassium ion transport	3/208	51/29008	0.005875657	0.108432588	0.09867731	Stk39/Atp1b3/Fhl4	3	1
GO:0046460	GO:0046460	neutral lipid biosynthetic process	3/208	52/29008	0.006202876	0.112427135	0.102312482	Gpat4/Acsl1/Lpin1	3	1
GO:0046463	GO:0046463	acylglycerol biosynthetic process	3/208	52/29008	0.006202876	0.112427135	0.102312482	Gpat4/Acsl1/Lpin1	3	1
GO:0009260	GO:0009260	ribonucleotide biosynthetic process	5/208	162/29008	0.006367887	0.112478472	0.1023592	Eno1/Aldoa/Acsl1/Pkm/Eno1b	5	1
GO:2000058	GO:2000058	regulation of ubiquitin-dependent protein catabolic process	5/208	162/29008	0.006367887	0.112478472	0.1023592	Rad23b/Rnf19b/Ube2k/Herpud1/Rnf19a	5	1
GO:0000729	GO:0000729	DNA double-strand break processing	2/208	17/29008	0.006482749	0.112478472	0.1023592	Ube2n/Rnf138	2	1
GO:0098760	GO:0098760	response to interleukin-7	2/208	17/29008	0.006482749	0.112478472	0.1023592	Rad23b/Eno1	2	1
GO:0098761	GO:0098761	cellular response to interleukin-7	2/208	17/29008	0.006482749	0.112478472	0.1023592	Rad23b/Eno1	2	1
GO:1903008	GO:1903008	organelle disassembly	4/208	106/29008	0.007221477	0.121780869	0.110824696	Map1lc3a/1700034I23Rik/Spata18/Ulk2	4	1
GO:0046184	GO:0046184	aldehyde biosynthetic process	2/208	18/29008	0.00725886	0.121780869	0.110824696	Tpi1/Aldoa	2	1
GO:1900037	GO:1900037	regulation of cellular response to hypoxia	2/208	18/29008	0.00725886	0.121780869	0.110824696	Eno1/Eno1b	2	1
GO:2000369	GO:2000369	regulation of clathrin-dependent endocytosis	2/208	18/29008	0.00725886	0.121780869	0.110824696	Smap1/Sh3gl3	2	1
GO:0006164	GO:0006164	purine nucleotide biosynthetic process	5/208	168/29008	0.007397425	0.123088304	0.112014505	Eno1/Aldoa/Acsl1/Pkm/Eno1b	5	1
GO:0051489	GO:0051489	regulation of filopodium assembly	3/208	56/29008	0.007619383	0.125750785	0.114437453	Prkcq/Fxr1/Neurl1a	3	1
GO:0035967	GO:0035967	cellular response to topologically incorrect protein	4/208	108/29008	0.007705033	0.125823304	0.114503448	Cul3/Dnajb14/Herpud1/Crebrf	4	1
GO:0006470	GO:0006470	protein dephosphorylation	6/208	239/29008	0.00774774	0.125823304	0.114503448	Oaz3/Fam220a/Ppp4r2/Ctdsp2/2810408A11Rik/Ppm1a	6	1
GO:0046390	GO:0046390	ribose phosphate biosynthetic process	5/208	171/29008	0.007953382	0.126090861	0.114746933	Eno1/Aldoa/Acsl1/Pkm/Eno1b	5	1
GO:0042326	GO:0042326	negative regulation of phosphorylation	8/208	396/29008	0.008060845	0.126090861	0.114746933	Stk39/Bag1/Tesk1/Pebp1/Cib1/Fkbp8/Ctdsp2/Git1	8	1
GO:0001675	GO:0001675	acrosome assembly	2/208	19/29008	0.008074784	0.126090861	0.114746933	Tbc1d20/Ccdc136	2	1
GO:0046485	GO:0046485	ether lipid metabolic process	2/208	19/29008	0.008074784	0.126090861	0.114746933	Gnpat/Chpt1	2	1
GO:1904292	GO:1904292	regulation of ERAD pathway	2/208	19/29008	0.008074784	0.126090861	0.114746933	Aqp11/Herpud1	2	1
GO:0051222	GO:0051222	positive regulation of protein transport	7/208	317/29008	0.008164839	0.126250904	0.114892578	Prkcq/Oaz3/Pdzk1/1700009N14Rik/Cib1/Ppm1a/Crebrf	7	1
GO:0007088	GO:0007088	regulation of mitotic nuclear division	4/208	110/29008	0.008209418	0.126250904	0.114892578	Cul3/Fbxw5/Rcc1/Pebp1	4	1
GO:0061077	GO:0061077	chaperone-mediated protein folding	3/208	58/29008	0.008393323	0.128108607	0.11658315	Dnajb14/Bag1/Dnajb8	3	1
GO:0072522	GO:0072522	purine-containing compound biosynthetic process	5/208	174/29008	0.008537736	0.129340322	0.117704052	Eno1/Aldoa/Acsl1/Pkm/Eno1b	5	1
GO:1903362	GO:1903362	regulation of cellular protein catabolic process	6/208	246/29008	0.008860922	0.133242014	0.121254724	Rad23b/Rnf19b/Ube2k/Aqp11/Herpud1/Rnf19a	6	1
GO:0045815	GO:0045815	positive regulation of gene expression, epigenetic	2/208	20/29008	0.008929918	0.133292153	0.121300352	Elof1/Zmiz2	2	1
GO:0009896	GO:0009896	positive regulation of catabolic process	9/208	494/29008	0.009664634	0.14043685	0.127802267	Oaz3/Rnf19b/Egln2/Gapdhs/Herpud1/Mex3d/Git1/Rnf19a/Crebrf	9	1
GO:0048285	GO:0048285	organelle fission	9/208	495/29008	0.009784324	0.14043685	0.127802267	Cul3/Fbxw5/Tdrkh/1700009N14Rik/Rcc1/Pebp1/Syce2/Lpin1/Ehmt2	9	1
GO:0006662	GO:0006662	glycerol ether metabolic process	2/208	21/29008	0.009823661	0.14043685	0.127802267	Gnpat/Chpt1	2	1
GO:0030810	GO:0030810	positive regulation of nucleotide biosynthetic process	2/208	21/29008	0.009823661	0.14043685	0.127802267	Eno1/Eno1b	2	1
GO:0090050	GO:0090050	positive regulation of cell migration involved in sprouting angiogenesis	2/208	21/29008	0.009823661	0.14043685	0.127802267	Akt3/Cib1	2	1
GO:1900373	GO:1900373	positive regulation of purine nucleotide biosynthetic process	2/208	21/29008	0.009823661	0.14043685	0.127802267	Eno1/Eno1b	2	1
GO:0034764	GO:0034764	positive regulation of transmembrane transport	6/208	253/29008	0.010084301	0.143154761	0.130275657	Stk39/Car2/Pdzk1/Azin2/Acsl1/Atp1b3	6	1
GO:1904951	GO:1904951	positive regulation of establishment of protein localization	7/208	333/29008	0.010518331	0.147338688	0.134083172	Prkcq/Oaz3/Pdzk1/1700009N14Rik/Cib1/Ppm1a/Crebrf	7	1
GO:1901016	GO:1901016	regulation of potassium ion transmembrane transporter activity	3/208	63/29008	0.010524192	0.147338688	0.134083172	Stk39/Atp1b3/Fhl4	3	1
GO:0006656	GO:0006656	phosphatidylcholine biosynthetic process	2/208	22/29008	0.010755423	0.148527273	0.135164825	Gpat4/Chpt1	2	1
GO:0071218	GO:0071218	cellular response to misfolded protein	2/208	22/29008	0.010755423	0.148527273	0.135164825	Cul3/Dnajb14	2	1
GO:0006595	GO:0006595	polyamine metabolic process	2/208	23/29008	0.011724617	0.15762234	0.143441642	Oaz3/Azin2	2	1
GO:0019400	GO:0019400	alditol metabolic process	2/208	23/29008	0.011724617	0.15762234	0.143441642	Sord/Tpi1	2	1
GO:0046174	GO:0046174	polyol catabolic process	2/208	23/29008	0.011724617	0.15762234	0.143441642	Sord/Tpi1	2	1
GO:0051156	GO:0051156	glucose 6-phosphate metabolic process	2/208	23/29008	0.011724617	0.15762234	0.143441642	Gpi1/Hk1	2	1
GO:0050821	GO:0050821	protein stabilization	5/208	190/29008	0.012161728	0.162423078	0.147810476	Bag1/Otud3/Usp2/Atp1b3/Pim1	5	1
GO:0071375	GO:0071375	cellular response to peptide hormone stimulus	6/208	264/29008	0.01224259	0.162434366	0.147820748	Adipor1/Akt3/Prkcq/Car2/Pkm/Lpin1	6	1
GO:0007130	GO:0007130	synaptonemal complex assembly	2/208	24/29008	0.012730665	0.165661854	0.150757871	Syce2/Ehmt2	2	1
GO:0051788	GO:0051788	response to misfolded protein	2/208	24/29008	0.012730665	0.165661854	0.150757871	Cul3/Dnajb14	2	1
GO:2001169	GO:2001169	regulation of ATP biosynthetic process	2/208	24/29008	0.012730665	0.165661854	0.150757871	Eno1/Eno1b	2	1
GO:0001933	GO:0001933	negative regulation of protein phosphorylation	7/208	349/29008	0.01333111	0.172370403	0.156862877	Stk39/Bag1/Tesk1/Pebp1/Cib1/Fkbp8/Ctdsp2	7	1
GO:0018904	GO:0018904	ether metabolic process	2/208	25/29008	0.013772992	0.174744833	0.159023688	Gnpat/Chpt1	2	1
GO:0071108	GO:0071108	protein K48-linked deubiquitination	2/208	25/29008	0.013772992	0.174744833	0.159023688	Otud7b/Otud3	2	1
GO:0090114	GO:0090114	COPII-coated vesicle budding	2/208	25/29008	0.013772992	0.174744833	0.159023688	Cul3/Tbc1d20	2	1
GO:0070936	GO:0070936	protein K48-linked ubiquitination	3/208	70/29008	0.013988606	0.176378071	0.16050999	Cul3/Ube2r2/Ube2k	3	1
GO:0016051	GO:0016051	carbohydrate biosynthetic process	5/208	198/29008	0.014314714	0.17832707	0.162283644	Sord/Tpi1/Gpi1/Phkg2/Pgk2	5	1
GO:0006631	GO:0006631	fatty acid metabolic process	8/208	439/29008	0.014318873	0.17832707	0.162283644	Lypla1/Adipor1/Crat/Gpat4/Acsl1/Gnpat/Lpin1/Acsbg2	8	1
GO:0031639	GO:0031639	plasminogen activation	2/208	26/29008	0.014851032	0.181708456	0.165360819	Eno1/Eno1b	2	1
GO:1901223	GO:1901223	negative regulation of NIK/NF-kappaB signaling	2/208	26/29008	0.014851032	0.181708456	0.165360819	Adipor1/Ppm1a	2	1
GO:0000280	GO:0000280	nuclear division	8/208	442/29008	0.014858918	0.181708456	0.165360819	Cul3/Fbxw5/Tdrkh/1700009N14Rik/Rcc1/Pebp1/Syce2/Ehmt2	8	1
GO:0006513	GO:0006513	protein monoubiquitination	3/208	72/29008	0.015083359	0.183348615	0.166853419	Cul3/Ube2r2/Neurl1a	3	1
GO:0035303	GO:0035303	regulation of dephosphorylation	4/208	133/29008	0.015611988	0.188644859	0.17167318	Oaz3/2810408A11Rik/Lpin1/Ppp1r36	4	1
GO:0010954	GO:0010954	positive regulation of protein processing	2/208	27/29008	0.015964225	0.189516822	0.172466696	Eno1/Eno1b	2	1
GO:0051443	GO:0051443	positive regulation of ubiquitin-protein transferase activity	2/208	27/29008	0.015964225	0.189516822	0.172466696	Dcun1d1/Ube2n	2	1
GO:0070193	GO:0070193	synaptonemal complex organization	2/208	27/29008	0.015964225	0.189516822	0.172466696	Syce2/Ehmt2	2	1
GO:0046824	GO:0046824	positive regulation of nucleocytoplasmic transport	3/208	74/29008	0.016225212	0.190388328	0.173259795	Prkcq/1700009N14Rik/Ppm1a	3	1
GO:0046847	GO:0046847	filopodium assembly	3/208	74/29008	0.016225212	0.190388328	0.173259795	Prkcq/Fxr1/Neurl1a	3	1
GO:0022898	GO:0022898	regulation of transmembrane transporter activity	6/208	283/29008	0.016703301	0.193932607	0.176485209	Stk39/Pdzk1/Atp1b3/Hk1/Fhl4/Pim1	6	1
GO:0051865	GO:0051865	protein autoubiquitination	3/208	75/29008	0.016813861	0.193932607	0.176485209	Cul3/Rnf19b/Rnf181	3	1
GO:1905897	GO:1905897	regulation of response to endoplasmic reticulum stress	3/208	75/29008	0.016813861	0.193932607	0.176485209	Aqp11/Herpud1/Crebrf	3	1
GO:0002089	GO:0002089	lens morphogenesis in camera-type eye	2/208	28/29008	0.017112016	0.195153889	0.177596616	Tbc1d20/Hipk1	2	1
GO:1904031	GO:1904031	positive regulation of cyclin-dependent protein kinase activity	2/208	28/29008	0.017112016	0.195153889	0.177596616	Pim1/Ttbk1	2	1
GO:0032869	GO:0032869	cellular response to insulin stimulus	5/208	208/29008	0.01734804	0.195647336	0.17804567	Adipor1/Akt3/Prkcq/Pkm/Lpin1	5	1
GO:0045017	GO:0045017	glycerolipid biosynthetic process	5/208	208/29008	0.01734804	0.195647336	0.17804567	Gpat4/Acsl1/Chpt1/Lpin1/Ttc7	5	1
GO:0032691	GO:0032691	negative regulation of interleukin-1 beta production	2/208	29/29008	0.018293856	0.204046861	0.185689521	Cptp/Git1	2	1
GO:1903319	GO:1903319	positive regulation of protein maturation	2/208	29/29008	0.018293856	0.204046861	0.185689521	Eno1/Eno1b	2	1
GO:0009988	GO:0009988	cell-cell recognition	3/208	78/29008	0.018650931	0.206553877	0.18797099	Smcp/Aldoa/Git1	3	1
GO:0007346	GO:0007346	regulation of mitotic cell cycle	8/208	462/29008	0.018844426	0.206553877	0.18797099	Cul3/Prkcq/Fbxw5/Rcc1/Pebp1/Usp2/Fhl4/Ctdsp2	8	1
GO:0044262	GO:0044262	cellular carbohydrate metabolic process	6/208	291/29008	0.018878964	0.206553877	0.18797099	Adipor1/Sord/Tpi1/Phkg2/Hk1/Git1	6	1
GO:0006997	GO:0006997	nucleus organization	4/208	141/29008	0.018925626	0.206553877	0.18797099	Cdan1/Srpk2/Nup98/Tssk6	4	1
GO:0006094	GO:0006094	gluconeogenesis	3/208	79/29008	0.019287044	0.207349136	0.188694703	Tpi1/Gpi1/Pgk2	3	1
GO:0048469	GO:0048469	cell maturation	5/208	214/29008	0.019358128	0.207349136	0.188694703	Sclt1/Tssk3/Pebp1/Gpat4/Tcp11	5	1
GO:1903311	GO:1903311	regulation of mRNA metabolic process	6/208	293/29008	0.019451738	0.207349136	0.188694703	Fxr1/Tent5c/Srpk2/Nup98/Mex3d/Carhsp1	6	1
GO:0045454	GO:0045454	cell redox homeostasis	2/208	30/29008	0.019509204	0.207349136	0.188694703	Egln2/Git1	2	1
GO:0090314	GO:0090314	positive regulation of protein targeting to membrane	2/208	30/29008	0.019509204	0.207349136	0.188694703	Pdzk1/Cib1	2	1
GO:0009165	GO:0009165	nucleotide biosynthetic process	5/208	215/29008	0.01970737	0.208364385	0.189618613	Eno1/Aldoa/Acsl1/Pkm/Eno1b	5	1
GO:0051783	GO:0051783	regulation of nuclear division	4/208	143/29008	0.019816856	0.208436361	0.189684114	Cul3/Fbxw5/Rcc1/Pebp1	4	1
GO:0006414	GO:0006414	translational elongation	3/208	80/29008	0.019935055	0.208598769	0.189831911	Rplp1/Hbs1l/Eef1g	3	1
GO:0008654	GO:0008654	phospholipid biosynthetic process	5/208	217/29008	0.020418208	0.212558781	0.193435655	Gpat4/Gnpat/Chpt1/Lpin1/Ttc7	5	1
GO:0032409	GO:0032409	regulation of transporter activity	6/208	297/29008	0.020632634	0.213695139	0.194469779	Stk39/Pdzk1/Atp1b3/Hk1/Fhl4/Pim1	6	1
GO:1901293	GO:1901293	nucleoside phosphate biosynthetic process	5/208	220/29008	0.021515596	0.221708932	0.2017626	Eno1/Aldoa/Acsl1/Pkm/Eno1b	5	1
GO:0051085	GO:0051085	chaperone cofactor-dependent protein refolding	2/208	32/29008	0.022038283	0.225948049	0.20562034	Dnajb14/Bag1	2	1
GO:0010803	GO:0010803	regulation of tumor necrosis factor-mediated signaling pathway	2/208	33/29008	0.023350958	0.23701222	0.215689108	Hipk1/Ube2k	2	1
GO:0044275	GO:0044275	cellular carbohydrate catabolic process	2/208	33/29008	0.023350958	0.23701222	0.215689108	Sord/Tpi1	2	1
GO:1900180	GO:1900180	regulation of protein localization to nucleus	4/208	151/29008	0.023638526	0.238737353	0.217259038	Prkcq/Otud7b/1700009N14Rik/Tesk1	4	1
GO:0031647	GO:0031647	regulation of protein stability	6/208	307/29008	0.023795615	0.239134153	0.217620139	Cul3/Bag1/Otud3/Usp2/Atp1b3/Pim1	6	1
GO:1901653	GO:1901653	cellular response to peptide	6/208	308/29008	0.024128794	0.24027085	0.218654572	Adipor1/Akt3/Prkcq/Car2/Pkm/Lpin1	6	1
GO:0043488	GO:0043488	regulation of mRNA stability	4/208	152/29008	0.024145445	0.24027085	0.218654572	Fxr1/Tent5c/Mex3d/Carhsp1	4	1
GO:0019221	GO:0019221	cytokine-mediated signaling pathway	7/208	397/29008	0.024959213	0.247157083	0.224921276	Adipor1/Stk39/Hipk1/Ube2k/Cib1/Acsl1/Crebrf	7	1
GO:0009895	GO:0009895	negative regulation of catabolic process	6/208	311/29008	0.025147059	0.247808397	0.225513994	Tent5c/Azin2/Cptp/Aqp11/Git1/Ehmt2	6	1
GO:0032436	GO:0032436	positive regulation of proteasomal ubiquitin-dependent protein catabolic process	3/208	88/29008	0.025547978	0.250542971	0.228002548	Rnf19b/Herpud1/Rnf19a	3	1
GO:1901379	GO:1901379	regulation of potassium ion transmembrane transport	3/208	89/29008	0.026303176	0.256708886	0.233613739	Stk39/Atp1b3/Fhl4	3	1
GO:0051491	GO:0051491	positive regulation of filopodium assembly	2/208	36/29008	0.027475317	0.266865521	0.242856619	Prkcq/Neurl1a	2	1
GO:1900182	GO:1900182	positive regulation of protein localization to nucleus	3/208	92/29008	0.028640028	0.270085813	0.245787193	Prkcq/1700009N14Rik/Tesk1	3	1
GO:0006458	GO:0006458	'de novo' protein folding	2/208	37/29008	0.028910524	0.270085813	0.245787193	Dnajb14/Bag1	2	1
GO:0010923	GO:0010923	negative regulation of phosphatase activity	2/208	37/29008	0.028910524	0.270085813	0.245787193	Lpin1/Ppp1r36	2	1
GO:0030808	GO:0030808	regulation of nucleotide biosynthetic process	2/208	37/29008	0.028910524	0.270085813	0.245787193	Eno1/Eno1b	2	1
GO:0032692	GO:0032692	negative regulation of interleukin-1 production	2/208	37/29008	0.028910524	0.270085813	0.245787193	Cptp/Git1	2	1
GO:0051084	GO:0051084	'de novo' posttranslational protein folding	2/208	37/29008	0.028910524	0.270085813	0.245787193	Dnajb14/Bag1	2	1
GO:0090313	GO:0090313	regulation of protein targeting to membrane	2/208	37/29008	0.028910524	0.270085813	0.245787193	Pdzk1/Cib1	2	1
GO:1900371	GO:1900371	regulation of purine nucleotide biosynthetic process	2/208	37/29008	0.028910524	0.270085813	0.245787193	Eno1/Eno1b	2	1
GO:0061013	GO:0061013	regulation of mRNA catabolic process	4/208	161/29008	0.029004289	0.270085813	0.245787193	Fxr1/Tent5c/Mex3d/Carhsp1	4	1
GO:0032651	GO:0032651	regulation of interleukin-1 beta production	3/208	93/29008	0.029442685	0.27291621	0.248362949	Cptp/Hk1/Git1	3	1
GO:0006457	GO:0006457	protein folding	4/208	163/29008	0.03015712	0.278267968	0.25323323	Dnajb14/Bag1/Dnajb8/Fkbp8	4	1
GO:0010737	GO:0010737	protein kinase A signaling	2/208	38/29008	0.030375108	0.279011176	0.253909575	Akap12/Tcp11	2	1
GO:0000045	GO:0000045	autophagosome assembly	3/208	95/29008	0.031083453	0.282956995	0.257500403	Map1lc3a/Ulk2/Ehmt2	3	1
GO:0019935	GO:0019935	cyclic-nucleotide-mediated signaling	3/208	95/29008	0.031083453	0.282956995	0.257500403	Pebp1/Rundc3a/Tcp11	3	1
GO:0032868	GO:0032868	response to insulin	5/208	244/29008	0.031686178	0.284347685	0.258765977	Adipor1/Akt3/Prkcq/Pkm/Lpin1	5	1
GO:0002931	GO:0002931	response to ischemia	2/208	39/29008	0.031868581	0.284347685	0.258765977	Cib1/Hk1	2	1
GO:0051452	GO:0051452	intracellular pH reduction	2/208	39/29008	0.031868581	0.284347685	0.258765977	Car2/Aqp11	2	1
GO:0090049	GO:0090049	regulation of cell migration involved in sprouting angiogenesis	2/208	39/29008	0.031868581	0.284347685	0.258765977	Akt3/Cib1	2	1
GO:0043487	GO:0043487	regulation of RNA stability	4/208	166/29008	0.031936587	0.284347685	0.258765977	Fxr1/Tent5c/Mex3d/Carhsp1	4	1
GO:0002028	GO:0002028	regulation of sodium ion transport	3/208	97/29008	0.03277136	0.289242875	0.263220766	Akt3/Stk39/Atp1b3	3	1
GO:0120162	GO:0120162	positive regulation of cold-induced thermogenesis	3/208	97/29008	0.03277136	0.289242875	0.263220766	Adipor1/Acsl1/Lpin1	3	1
GO:0033363	GO:0033363	secretory granule organization	2/208	40/29008	0.033390455	0.292166483	0.265881347	Tbc1d20/Ccdc136	2	1
GO:1902116	GO:1902116	negative regulation of organelle assembly	2/208	40/29008	0.033390455	0.292166483	0.265881347	Tesk1/Ehmt2	2	1
GO:1903320	GO:1903320	regulation of protein modification by small protein conjugation or removal	5/208	248/29008	0.033629204	0.292992634	0.266633172	Cul3/Dcun1d1/Herpud1/Ube2n/Fscb	5	1
GO:0032611	GO:0032611	interleukin-1 beta production	3/208	99/29008	0.03450622	0.299348828	0.272417523	Cptp/Hk1/Git1	3	1
GO:0009062	GO:0009062	fatty acid catabolic process	3/208	100/29008	0.035391191	0.305719652	0.278215187	Crat/Lpin1/Acsbg2	3	1
GO:1905037	GO:1905037	autophagosome organization	3/208	101/29008	0.03628782	0.308877162	0.281088628	Map1lc3a/Ulk2/Ehmt2	3	1
GO:2001243	GO:2001243	negative regulation of intrinsic apoptotic signaling pathway	3/208	101/29008	0.03628782	0.308877162	0.281088628	Eno1/Herpud1/Eno1b	3	1
GO:0009309	GO:0009309	amine biosynthetic process	2/208	42/29008	0.036517497	0.308877162	0.281088628	Oaz3/Azin2	2	1
GO:0042401	GO:0042401	cellular biogenic amine biosynthetic process	2/208	42/29008	0.036517497	0.308877162	0.281088628	Oaz3/Azin2	2	1
GO:0048873	GO:0048873	homeostasis of number of cells within a tissue	2/208	42/29008	0.036517497	0.308877162	0.281088628	Akt3/Klhl10	2	1
GO:0034976	GO:0034976	response to endoplasmic reticulum stress	5/208	254/29008	0.036680129	0.308965405	0.281168932	Dnajb14/Ube2k/Aqp11/Herpud1/Crebrf	5	1
GO:2000060	GO:2000060	positive regulation of ubiquitin-dependent protein catabolic process	3/208	102/29008	0.037196075	0.312016659	0.283945676	Rnf19b/Herpud1/Rnf19a	3	1
GO:0010765	GO:0010765	positive regulation of sodium ion transport	2/208	43/29008	0.038121721	0.315838719	0.28742388	Akt3/Atp1b3	2	1
GO:1900026	GO:1900026	positive regulation of substrate adhesion-dependent cell spreading	2/208	43/29008	0.038121721	0.315838719	0.28742388	Tesk1/Cib1	2	1
GO:1990748	GO:1990748	cellular detoxification	2/208	43/29008	0.038121721	0.315838719	0.28742388	Gstm5/Pim1	2	1
GO:0021700	GO:0021700	developmental maturation	6/208	344/29008	0.038274052	0.315838719	0.28742388	Sclt1/Tssk3/Pebp1/Gpat4/Tcp11/Neurl1a	6	1
GO:0006914	GO:0006914	autophagy	7/208	437/29008	0.038869355	0.318164476	0.289540397	Map1lc3a/1700034I23Rik/Cptp/Spata18/Ulk2/Nbr1/Ehmt2	7	1
GO:0061919	GO:0061919	process utilizing autophagic mechanism	7/208	437/29008	0.038869355	0.318164476	0.289540397	Map1lc3a/1700034I23Rik/Cptp/Spata18/Ulk2/Nbr1/Ehmt2	7	1
GO:0045851	GO:0045851	pH reduction	2/208	44/29008	0.039752459	0.323427332	0.294329773	Car2/Aqp11	2	1
GO:0036503	GO:0036503	ERAD pathway	3/208	105/29008	0.039990276	0.323427332	0.294329773	Dnajb14/Aqp11/Herpud1	3	1
GO:0071456	GO:0071456	cellular response to hypoxia	3/208	105/29008	0.039990276	0.323427332	0.294329773	Eno1/Egln2/Eno1b	3	1
GO:0032886	GO:0032886	regulation of microtubule-based process	5/208	262/29008	0.041005248	0.329315517	0.29968822	Fbxw5/Trim46/Cib1/Git1/Tppp2	5	1
GO:0045840	GO:0045840	positive regulation of mitotic nuclear division	2/208	45/29008	0.041409254	0.329315517	0.29968822	Cul3/Pebp1	2	1
GO:0072583	GO:0072583	clathrin-dependent endocytosis	2/208	45/29008	0.041409254	0.329315517	0.29968822	Smap1/Sh3gl3	2	1
GO:0043434	GO:0043434	response to peptide hormone	6/208	351/29008	0.041529444	0.329315517	0.29968822	Adipor1/Akt3/Prkcq/Car2/Pkm/Lpin1	6	1
GO:0045862	GO:0045862	positive regulation of proteolysis	6/208	351/29008	0.041529444	0.329315517	0.29968822	Rnf19b/Eno1/Herpud1/Rnf19a/Ttbk1/Eno1b	6	1
GO:0030004	GO:0030004	cellular monovalent inorganic cation homeostasis	3/208	107/29008	0.041910593	0.32976164	0.300094207	Car2/Aqp11/Atp1b3	3	1
GO:1901800	GO:1901800	positive regulation of proteasomal protein catabolic process	3/208	107/29008	0.041910593	0.32976164	0.300094207	Rnf19b/Herpud1/Rnf19a	3	1
GO:0051898	GO:0051898	negative regulation of protein kinase B signaling	2/208	46/29008	0.043091651	0.337745374	0.307359674	Otud3/Cib1	2	1
GO:0010595	GO:0010595	positive regulation of endothelial cell migration	3/208	109/29008	0.043876572	0.341352872	0.310642619	Akt3/Gpi1/Cib1	3	1
GO:0042594	GO:0042594	response to starvation	4/208	184/29008	0.043888226	0.341352872	0.310642619	Map1lc3a/Nupr1l/Ulk2/Ehmt2	4	1
GO:0001961	GO:0001961	positive regulation of cytokine-mediated signaling pathway	2/208	47/29008	0.044799203	0.343771585	0.312843729	Ube2k/Crebrf	2	1
GO:0006110	GO:0006110	regulation of glycolytic process	2/208	47/29008	0.044799203	0.343771585	0.312843729	Gapdhs/Git1	2	1
GO:0006275	GO:0006275	regulation of DNA replication	3/208	110/29008	0.044876586	0.343771585	0.312843729	Cdan1/Lpin1/Ehmt2	3	1
GO:0043266	GO:0043266	regulation of potassium ion transport	3/208	110/29008	0.044876586	0.343771585	0.312843729	Stk39/Atp1b3/Fhl4	3	1
GO:0006641	GO:0006641	triglyceride metabolic process	3/208	111/29008	0.045887893	0.35019708	0.318691146	Gpat4/Acsl1/Lpin1	3	1
GO:0006401	GO:0006401	RNA catabolic process	5/208	272/29008	0.046829378	0.355329157	0.32336151	Fxr1/Tent5c/Rnaseh2a/Mex3d/Carhsp1	5	1
GO:0019395	GO:0019395	fatty acid oxidation	3/208	112/29008	0.04691045	0.355329157	0.32336151	Adipor1/Crat/Acsbg2	3	1
GO:0032412	GO:0032412	regulation of ion transmembrane transporter activity	5/208	273/29008	0.047437475	0.357985405	0.325778784	Stk39/Pdzk1/Atp1b3/Hk1/Fhl4	5	1
GO:0043124	GO:0043124	negative regulation of I-kappaB kinase/NF-kappaB signaling	2/208	49/29008	0.048288	0.36042127	0.327995504	Otud7b/Ppm1a	2	1
GO:0043949	GO:0043949	regulation of cAMP-mediated signaling	2/208	49/29008	0.048288	0.36042127	0.327995504	Pebp1/Tcp11	2	1
GO:0007589	GO:0007589	body fluid secretion	3/208	114/29008	0.048989136	0.36042127	0.327995504	Stk39/Gpat4/Neurl1a	3	1
GO:0032652	GO:0032652	regulation of interleukin-1 production	3/208	114/29008	0.048989136	0.36042127	0.327995504	Cptp/Hk1/Git1	3	1
GO:0043523	GO:0043523	regulation of neuron apoptotic process	5/208	276/29008	0.049289869	0.36042127	0.327995504	Bag1/Srpk2/Chl1/Egln2/Gpi1	5	1
GO:1903829	GO:1903829	positive regulation of cellular protein localization	5/208	277/29008	0.049916708	0.36042127	0.327995504	Prkcq/Pdzk1/1700009N14Rik/Tesk1/Cib1	5	1
GO:0016579	GO:0016579	protein deubiquitination	3/208	115/29008	0.050045172	0.36042127	0.327995504	Otud7b/Otud3/Usp2	3	1
GO:0030038	GO:0030038	contractile actin filament bundle assembly	3/208	115/29008	0.050045172	0.36042127	0.327995504	Cul3/Prkcq/Tesk1	3	1
GO:0043149	GO:0043149	stress fiber assembly	3/208	115/29008	0.050045172	0.36042127	0.327995504	Cul3/Prkcq/Tesk1	3	1
GO:0016574	GO:0016574	histone ubiquitination	2/208	50/29008	0.050068373	0.36042127	0.327995504	Phc1/Ube2n	2	1
GO:0035305	GO:0035305	negative regulation of dephosphorylation	2/208	50/29008	0.050068373	0.36042127	0.327995504	Lpin1/Ppp1r36	2	1
GO:0046164	GO:0046164	alcohol catabolic process	2/208	50/29008	0.050068373	0.36042127	0.327995504	Sord/Tpi1	2	1
GO:0097237	GO:0097237	cellular response to toxic substance	2/208	50/29008	0.050068373	0.36042127	0.327995504	Gstm5/Pim1	2	1
GO:0140014	GO:0140014	mitotic nuclear division	5/208	278/29008	0.050548239	0.361025262	0.328545156	Cul3/Fbxw5/1700009N14Rik/Rcc1/Pebp1	5	1
GO:1990778	GO:1990778	protein localization to cell periphery	6/208	369/29008	0.050685246	0.361025262	0.328545156	Lypla1/Pdzk1/Cib1/Atp1b3/Git1/Ttc7	6	1
GO:0051099	GO:0051099	positive regulation of binding	4/208	193/29008	0.050685813	0.361025262	0.328545156	Hipk1/1700009N14Rik/Eno1/Fam220a	4	1
GO:0006986	GO:0006986	response to unfolded protein	3/208	116/29008	0.051112274	0.362789914	0.33015105	Comp/Herpud1/Crebrf	3	1
GO:0045933	GO:0045933	positive regulation of muscle contraction	2/208	51/29008	0.051872158	0.364077305	0.331322619	Eno1/Eno1b	2	1
GO:0051438	GO:0051438	regulation of ubiquitin-protein transferase activity	2/208	51/29008	0.051872158	0.364077305	0.331322619	Dcun1d1/Ube2n	2	1
GO:0070527	GO:0070527	platelet aggregation	2/208	51/29008	0.051872158	0.364077305	0.331322619	Prkcq/Comp	2	1
GO:0010927	GO:0010927	cellular component assembly involved in morphogenesis	3/208	117/29008	0.052190392	0.364077305	0.331322619	Tbc1d20/Ccdc136/Gnpat	3	1
GO:0044070	GO:0044070	regulation of anion transport	3/208	117/29008	0.052190392	0.364077305	0.331322619	Car2/Pdzk1/Hk1	3	1
GO:0007339	GO:0007339	binding of sperm to zona pellucida	2/208	52/29008	0.053698929	0.372043775	0.338572375	Smcp/Aldoa	2	1
GO:0042307	GO:0042307	positive regulation of protein import into nucleus	2/208	52/29008	0.053698929	0.372043775	0.338572375	Prkcq/1700009N14Rik	2	1
GO:0001578	GO:0001578	microtubule bundle formation	3/208	119/29008	0.054379479	0.372940344	0.339388283	Trim46/Tppp2/Neurl1a	3	1
GO:0006612	GO:0006612	protein targeting to membrane	3/208	119/29008	0.054379479	0.372940344	0.339388283	Pdzk1/Cib1/Aqp11	3	1
GO:0034440	GO:0034440	lipid oxidation	3/208	119/29008	0.054379479	0.372940344	0.339388283	Adipor1/Crat/Acsbg2	3	1
GO:0032612	GO:0032612	interleukin-1 production	3/208	120/29008	0.055490344	0.373387367	0.339795089	Cptp/Hk1/Git1	3	1
GO:0044106	GO:0044106	cellular amine metabolic process	3/208	120/29008	0.055490344	0.373387367	0.339795089	Oaz3/Azin2/Pebp1	3	1
GO:0031669	GO:0031669	cellular response to nutrient levels	4/208	199/29008	0.0555204	0.373387367	0.339795089	Map1lc3a/Nupr1l/Pim1/Ehmt2	4	1
GO:0120032	GO:0120032	regulation of plasma membrane bounded cell projection assembly	4/208	199/29008	0.0555204	0.373387367	0.339795089	Prkcq/Fxr1/Tesk1/Neurl1a	4	1
GO:0002042	GO:0002042	cell migration involved in sprouting angiogenesis	2/208	53/29008	0.055548268	0.373387367	0.339795089	Akt3/Cib1	2	1
GO:0060760	GO:0060760	positive regulation of response to cytokine stimulus	2/208	53/29008	0.055548268	0.373387367	0.339795089	Ube2k/Crebrf	2	1
GO:0072329	GO:0072329	monocarboxylic acid catabolic process	3/208	121/29008	0.056612021	0.37928186	0.345159276	Crat/Lpin1/Acsbg2	3	1
GO:0001959	GO:0001959	regulation of cytokine-mediated signaling pathway	3/208	122/29008	0.057744456	0.385596206	0.350905544	Hipk1/Ube2k/Crebrf	3	1
GO:0060491	GO:0060491	regulation of cell projection assembly	4/208	202/29008	0.058027937	0.38621873	0.351472062	Prkcq/Fxr1/Tesk1/Neurl1a	4	1
GO:0071695	GO:0071695	anatomical structure maturation	5/208	290/29008	0.058492743	0.386866722	0.352061756	Sclt1/Tssk3/Pebp1/Gpat4/Tcp11	5	1
GO:0002040	GO:0002040	sprouting angiogenesis	3/208	123/29008	0.058887595	0.386866722	0.352061756	Akt3/Cib1/Pkm	3	1
GO:0031398	GO:0031398	positive regulation of protein ubiquitination	3/208	123/29008	0.058887595	0.386866722	0.352061756	Cul3/Dcun1d1/Ube2n	3	1
GO:1903052	GO:1903052	positive regulation of proteolysis involved in cellular protein catabolic process	3/208	123/29008	0.058887595	0.386866722	0.352061756	Rnf19b/Herpud1/Rnf19a	3	1
GO:0046580	GO:0046580	negative regulation of Ras protein signal transduction	2/208	55/29008	0.059313	0.388404485	0.353461172	Cul3/Git1	2	1
GO:0009308	GO:0009308	amine metabolic process	3/208	125/29008	0.061205758	0.397098992	0.361373467	Oaz3/Azin2/Pebp1	3	1
GO:0007129	GO:0007129	homologous chromosome pairing at meiosis	2/208	56/29008	0.061227579	0.397098992	0.361373467	Syce2/Ehmt2	2	1
GO:0043536	GO:0043536	positive regulation of blood vessel endothelial cell migration	2/208	56/29008	0.061227579	0.397098992	0.361373467	Akt3/Cib1	2	1
GO:0031109	GO:0031109	microtubule polymerization or depolymerization	3/208	126/29008	0.06238067	0.397106849	0.361380617	Cib1/Git1/Tppp2	3	1
GO:0032414	GO:0032414	positive regulation of ion transmembrane transporter activity	3/208	126/29008	0.06238067	0.397106849	0.361380617	Stk39/Pdzk1/Atp1b3	3	1
GO:0043666	GO:0043666	regulation of phosphoprotein phosphatase activity	2/208	57/29008	0.063163097	0.397106849	0.361380617	Oaz3/2810408A11Rik	2	1
GO:1903533	GO:1903533	regulation of protein targeting	2/208	57/29008	0.063163097	0.397106849	0.361380617	Pdzk1/Cib1	2	1
GO:0060996	GO:0060996	dendritic spine development	3/208	128/29008	0.064761863	0.397106849	0.361380617	Mapk6/Git1/Neurl1a	3	1
GO:0043470	GO:0043470	regulation of carbohydrate catabolic process	2/208	58/29008	0.065119161	0.397106849	0.361380617	Gapdhs/Git1	2	1
GO:0051496	GO:0051496	positive regulation of stress fiber assembly	2/208	58/29008	0.065119161	0.397106849	0.361380617	Prkcq/Tesk1	2	1
GO:0060632	GO:0060632	regulation of microtubule-based movement	2/208	58/29008	0.065119161	0.397106849	0.361380617	Trim46/Tppp2	2	1
GO:0098754	GO:0098754	detoxification	2/208	58/29008	0.065119161	0.397106849	0.361380617	Gstm5/Pim1	2	1
GO:1904591	GO:1904591	positive regulation of protein import	2/208	58/29008	0.065119161	0.397106849	0.361380617	Prkcq/1700009N14Rik	2	1
GO:0031345	GO:0031345	negative regulation of cell projection organization	4/208	211/29008	0.065908033	0.397106849	0.361380617	Trim46/Tesk1/Cib1/Ulk2	4	1
GO:0046822	GO:0046822	regulation of nucleocytoplasmic transport	3/208	129/29008	0.065968027	0.397106849	0.361380617	Prkcq/1700009N14Rik/Ppm1a	3	1
GO:0072659	GO:0072659	protein localization to plasma membrane	5/208	301/29008	0.066368243	0.397106849	0.361380617	Lypla1/Pdzk1/Cib1/Atp1b3/Ttc7	5	1
GO:0006900	GO:0006900	vesicle budding from membrane	2/208	59/29008	0.067095378	0.397106849	0.361380617	Cul3/Tbc1d20	2	1
GO:0035036	GO:0035036	sperm-egg recognition	2/208	59/29008	0.067095378	0.397106849	0.361380617	Smcp/Aldoa	2	1
GO:1900024	GO:1900024	regulation of substrate adhesion-dependent cell spreading	2/208	59/29008	0.067095378	0.397106849	0.361380617	Tesk1/Cib1	2	1
GO:0036294	GO:0036294	cellular response to decreased oxygen levels	3/208	130/29008	0.067184489	0.397106849	0.361380617	Eno1/Egln2/Eno1b	3	1
GO:0008361	GO:0008361	regulation of cell size	4/208	213/29008	0.067731318	0.397106849	0.361380617	Akt3/Trim46/Aqp11/Ulk2	4	1
GO:0045727	GO:0045727	positive regulation of translation	3/208	131/29008	0.068411187	0.397106849	0.361380617	Fxr1/Nsun4/Pkm	3	1
GO:0031396	GO:0031396	regulation of protein ubiquitination	4/208	214/29008	0.068652712	0.397106849	0.361380617	Cul3/Dcun1d1/Herpud1/Ube2n	4	1
GO:0006446	GO:0006446	regulation of translational initiation	2/208	60/29008	0.069091363	0.397106849	0.361380617	Eif3b/Eif5	2	1
GO:0007595	GO:0007595	lactation	2/208	60/29008	0.069091363	0.397106849	0.361380617	Gpat4/Neurl1a	2	1
GO:0000056	GO:0000056	ribosomal small subunit export from nucleus	1/208	10/29008	0.069444794	0.397106849	0.361380617	1700009N14Rik	1	1
GO:0002084	GO:0002084	protein depalmitoylation	1/208	10/29008	0.069444794	0.397106849	0.361380617	Lypla1	1	1
GO:0002176	GO:0002176	male germ cell proliferation	1/208	10/29008	0.069444794	0.397106849	0.361380617	Cib1	1	1
GO:0006591	GO:0006591	ornithine metabolic process	1/208	10/29008	0.069444794	0.397106849	0.361380617	Azin2	1	1
GO:0006971	GO:0006971	hypotonic response	1/208	10/29008	0.069444794	0.397106849	0.361380617	Stk39	1	1
GO:0006995	GO:0006995	cellular response to nitrogen starvation	1/208	10/29008	0.069444794	0.397106849	0.361380617	Map1lc3a	1	1
GO:0007341	GO:0007341	penetration of zona pellucida	1/208	10/29008	0.069444794	0.397106849	0.361380617	Smcp	1	1
GO:0010753	GO:0010753	positive regulation of cGMP-mediated signaling	1/208	10/29008	0.069444794	0.397106849	0.361380617	Rundc3a	1	1
GO:0035672	GO:0035672	oligopeptide transmembrane transport	1/208	10/29008	0.069444794	0.397106849	0.361380617	Car2	1	1
GO:0043562	GO:0043562	cellular response to nitrogen levels	1/208	10/29008	0.069444794	0.397106849	0.361380617	Map1lc3a	1	1
GO:0048207	GO:0048207	vesicle targeting, rough ER to cis-Golgi	1/208	10/29008	0.069444794	0.397106849	0.361380617	Cul3	1	1
GO:0048208	GO:0048208	COPII vesicle coating	1/208	10/29008	0.069444794	0.397106849	0.361380617	Cul3	1	1
GO:0048671	GO:0048671	negative regulation of collateral sprouting	1/208	10/29008	0.069444794	0.397106849	0.361380617	Ulk2	1	1
GO:0090129	GO:0090129	positive regulation of synapse maturation	1/208	10/29008	0.069444794	0.397106849	0.361380617	Neurl1a	1	1
GO:0098734	GO:0098734	macromolecule depalmitoylation	1/208	10/29008	0.069444794	0.397106849	0.361380617	Lypla1	1	1
GO:0140374	GO:0140374	antiviral innate immune response	1/208	10/29008	0.069444794	0.397106849	0.361380617	Clpb	1	1
GO:0140627	GO:0140627	ubiquitin-dependent protein catabolic process via the C-end degron rule pathway	1/208	10/29008	0.069444794	0.397106849	0.361380617	Fem1c	1	1
GO:1902033	GO:1902033	regulation of hematopoietic stem cell proliferation	1/208	10/29008	0.069444794	0.397106849	0.361380617	Pim1	1	1
GO:1902732	GO:1902732	positive regulation of chondrocyte proliferation	1/208	10/29008	0.069444794	0.397106849	0.361380617	Comp	1	1
GO:2000646	GO:2000646	positive regulation of receptor catabolic process	1/208	10/29008	0.069444794	0.397106849	0.361380617	Git1	1	1
GO:0060759	GO:0060759	regulation of response to cytokine stimulus	3/208	132/29008	0.069648061	0.397150458	0.361420303	Hipk1/Ube2k/Crebrf	3	1
GO:0010631	GO:0010631	epithelial cell migration	5/208	306/29008	0.070134624	0.397649225	0.361874197	Adipor1/Akt3/Tesk1/Gpi1/Cib1	5	1
GO:0022411	GO:0022411	cellular component disassembly	6/208	402/29008	0.070460948	0.397649225	0.361874197	Map1lc3a/1700034I23Rik/Spata18/Cib1/Sh3gl3/Ulk2	6	1
GO:0097193	GO:0097193	intrinsic apoptotic signaling pathway	5/208	307/29008	0.070901826	0.397649225	0.361874197	Hipk1/Eno1/Ube2k/Herpud1/Eno1b	5	1
GO:0046470	GO:0046470	phosphatidylcholine metabolic process	2/208	61/29008	0.071106733	0.397649225	0.361874197	Gpat4/Chpt1	2	1
GO:0048524	GO:0048524	positive regulation of viral process	2/208	61/29008	0.071106733	0.397649225	0.361874197	Tbc1d20/Srpk2	2	1
GO:0070098	GO:0070098	chemokine-mediated signaling pathway	2/208	61/29008	0.071106733	0.397649225	0.361874197	Stk39/Cib1	2	1
GO:0070231	GO:0070231	T cell apoptotic process	2/208	61/29008	0.071106733	0.397649225	0.361874197	Prkcq/Lmbr1l	2	1
GO:0090132	GO:0090132	epithelium migration	5/208	308/29008	0.071673659	0.398966688	0.363073134	Adipor1/Akt3/Tesk1/Gpi1/Cib1	5	1
GO:0032273	GO:0032273	positive regulation of protein polymerization	3/208	134/29008	0.072152083	0.398966688	0.363073134	Git1/Tppp2/Ttbk1	3	1
GO:0032411	GO:0032411	positive regulation of transporter activity	3/208	134/29008	0.072152083	0.398966688	0.363073134	Stk39/Pdzk1/Atp1b3	3	1
GO:0051402	GO:0051402	neuron apoptotic process	5/208	309/29008	0.072450115	0.398966688	0.363073134	Bag1/Srpk2/Chl1/Egln2/Gpi1	5	1
GO:0051058	GO:0051058	negative regulation of small GTPase mediated signal transduction	2/208	62/29008	0.073141112	0.398966688	0.363073134	Cul3/Git1	2	1
GO:0090130	GO:0090130	tissue migration	5/208	310/29008	0.073231191	0.398966688	0.363073134	Adipor1/Akt3/Tesk1/Gpi1/Cib1	5	1
GO:0000724	GO:0000724	double-strand break repair via homologous recombination	3/208	135/29008	0.073419105	0.398966688	0.363073134	Ppp4r2/Ube2n/Rnf138	3	1
GO:0051785	GO:0051785	positive regulation of nuclear division	2/208	63/29008	0.075194126	0.398966688	0.363073134	Cul3/Pebp1	2	1
GO:0000725	GO:0000725	recombinational repair	3/208	137/29008	0.075982849	0.398966688	0.363073134	Ppp4r2/Ube2n/Rnf138	3	1
GO:0070646	GO:0070646	protein modification by small protein removal	3/208	137/29008	0.075982849	0.398966688	0.363073134	Otud7b/Otud3/Usp2	3	1
GO:0006013	GO:0006013	mannose metabolic process	1/208	11/29008	0.076119581	0.398966688	0.363073134	Hk1	1	1
GO:0009445	GO:0009445	putrescine metabolic process	1/208	11/29008	0.076119581	0.398966688	0.363073134	Azin2	1	1
GO:0018401	GO:0018401	peptidyl-proline hydroxylation to 4-hydroxy-L-proline	1/208	11/29008	0.076119581	0.398966688	0.363073134	Egln2	1	1
GO:0031642	GO:0031642	negative regulation of myelination	1/208	11/29008	0.076119581	0.398966688	0.363073134	Lpin1	1	1
GO:0035336	GO:0035336	long-chain fatty-acyl-CoA metabolic process	1/208	11/29008	0.076119581	0.398966688	0.363073134	Acsl1	1	1
GO:0036093	GO:0036093	germ cell proliferation	1/208	11/29008	0.076119581	0.398966688	0.363073134	Cib1	1	1
GO:0061669	GO:0061669	spontaneous neurotransmitter secretion	1/208	11/29008	0.076119581	0.398966688	0.363073134	Rims2	1	1
GO:0071305	GO:0071305	cellular response to vitamin D	1/208	11/29008	0.076119581	0.398966688	0.363073134	Pim1	1	1
GO:0071888	GO:0071888	macrophage apoptotic process	1/208	11/29008	0.076119581	0.398966688	0.363073134	Plekho2	1	1
GO:0090160	GO:0090160	Golgi to lysosome transport	1/208	11/29008	0.076119581	0.398966688	0.363073134	Ccdc91	1	1
GO:0099171	GO:0099171	presynaptic modulation of chemical synaptic transmission	1/208	11/29008	0.076119581	0.398966688	0.363073134	Git1	1	1
GO:0099612	GO:0099612	protein localization to axon	1/208	11/29008	0.076119581	0.398966688	0.363073134	Trim46	1	1
GO:1902513	GO:1902513	regulation of organelle transport along microtubule	1/208	11/29008	0.076119581	0.398966688	0.363073134	Trim46	1	1
GO:2000434	GO:2000434	regulation of protein neddylation	1/208	11/29008	0.076119581	0.398966688	0.363073134	Dcun1d1	1	1
GO:0016236	GO:0016236	macroautophagy	4/208	222/29008	0.076255702	0.398966688	0.363073134	Map1lc3a/Ulk2/Nbr1/Ehmt2	4	1
GO:1901652	GO:1901652	response to peptide	6/208	412/29008	0.077222256	0.400124423	0.364126711	Adipor1/Akt3/Prkcq/Car2/Pkm/Lpin1	6	1
GO:0006081	GO:0006081	cellular aldehyde metabolic process	2/208	64/29008	0.077265406	0.400124423	0.364126711	Tpi1/Aldoa	2	1
GO:0060999	GO:0060999	positive regulation of dendritic spine development	2/208	64/29008	0.077265406	0.400124423	0.364126711	Mapk6/Neurl1a	2	1
GO:0070059	GO:0070059	intrinsic apoptotic signaling pathway in response to endoplasmic reticulum stress	2/208	64/29008	0.077265406	0.400124423	0.364126711	Ube2k/Herpud1	2	1
GO:0034504	GO:0034504	protein localization to nucleus	5/208	317/29008	0.078827519	0.406721163	0.370129966	Prkcq/Otud7b/1700009N14Rik/Tesk1/Nup98	5	1
GO:0006611	GO:0006611	protein export from nucleus	2/208	65/29008	0.079354588	0.406721163	0.370129966	1700009N14Rik/Ppm1a	2	1
GO:0071887	GO:0071887	leukocyte apoptotic process	3/208	140/29008	0.079901735	0.406721163	0.370129966	Prkcq/Plekho2/Lmbr1l	3	1
GO:0006368	GO:0006368	transcription elongation from RNA polymerase II promoter	2/208	66/29008	0.081461311	0.406721163	0.370129966	Elof1/Zmiz2	2	1
GO:0019933	GO:0019933	cAMP-mediated signaling	2/208	66/29008	0.081461311	0.406721163	0.370129966	Pebp1/Tcp11	2	1
GO:0003263	GO:0003263	cardioblast proliferation	1/208	12/29008	0.082746719	0.406721163	0.370129966	Pim1	1	1
GO:0003264	GO:0003264	regulation of cardioblast proliferation	1/208	12/29008	0.082746719	0.406721163	0.370129966	Pim1	1	1
GO:0007183	GO:0007183	SMAD protein complex assembly	1/208	12/29008	0.082746719	0.406721163	0.370129966	Ppm1a	1	1
GO:0015911	GO:0015911	long-chain fatty acid import across plasma membrane	1/208	12/29008	0.082746719	0.406721163	0.370129966	Acsl1	1	1
GO:0018095	GO:0018095	protein polyglutamylation	1/208	12/29008	0.082746719	0.406721163	0.370129966	Tpgs2	1	1
GO:0030388	GO:0030388	fructose 1,6-bisphosphate metabolic process	1/208	12/29008	0.082746719	0.406721163	0.370129966	Aldoa	1	1
GO:0033210	GO:0033210	leptin-mediated signaling pathway	1/208	12/29008	0.082746719	0.406721163	0.370129966	Adipor1	1	1
GO:0034333	GO:0034333	adherens junction assembly	1/208	12/29008	0.082746719	0.406721163	0.370129966	Hipk1	1	1
GO:0042996	GO:0042996	regulation of Golgi to plasma membrane protein transport	1/208	12/29008	0.082746719	0.406721163	0.370129966	Lypla1	1	1
GO:0045741	GO:0045741	positive regulation of epidermal growth factor-activated receptor activity	1/208	12/29008	0.082746719	0.406721163	0.370129966	Neurl1a	1	1
GO:0075522	GO:0075522	IRES-dependent viral translational initiation	1/208	12/29008	0.082746719	0.406721163	0.370129966	Eif3b	1	1
GO:0090209	GO:0090209	negative regulation of triglyceride metabolic process	1/208	12/29008	0.082746719	0.406721163	0.370129966	Lpin1	1	1
GO:0099519	GO:0099519	dense core granule cytoskeletal transport	1/208	12/29008	0.082746719	0.406721163	0.370129966	Trim46	1	1
GO:1900102	GO:1900102	negative regulation of endoplasmic reticulum unfolded protein response	1/208	12/29008	0.082746719	0.406721163	0.370129966	Crebrf	1	1
GO:2000318	GO:2000318	positive regulation of T-helper 17 type immune response	1/208	12/29008	0.082746719	0.406721163	0.370129966	Prkcq	1	1
GO:2001225	GO:2001225	regulation of chloride transport	1/208	12/29008	0.082746719	0.406721163	0.370129966	Car2	1	1
GO:0060249	GO:0060249	anatomical structure homeostasis	5/208	322/29008	0.082961986	0.406794277	0.370196503	Akt3/Stk39/Car2/Aldoa/Klhl10	5	1
GO:0030968	GO:0030968	endoplasmic reticulum unfolded protein response	2/208	67/29008	0.08358522	0.406901669	0.370294233	Herpud1/Crebrf	2	1
GO:0070613	GO:0070613	regulation of protein processing	2/208	67/29008	0.08358522	0.406901669	0.370294233	Eno1/Eno1b	2	1
GO:1902305	GO:1902305	regulation of sodium ion transmembrane transport	2/208	67/29008	0.08358522	0.406901669	0.370294233	Stk39/Atp1b3	2	1
GO:1903364	GO:1903364	positive regulation of cellular protein catabolic process	3/208	143/29008	0.083906941	0.407490647	0.370830224	Rnf19b/Herpud1/Rnf19a	3	1
GO:0006402	GO:0006402	mRNA catabolic process	4/208	231/29008	0.085293206	0.407984193	0.371279367	Fxr1/Tent5c/Mex3d/Carhsp1	4	1
GO:0031668	GO:0031668	cellular response to extracellular stimulus	4/208	231/29008	0.085293206	0.407984193	0.371279367	Map1lc3a/Nupr1l/Pim1/Ehmt2	4	1
GO:0032233	GO:0032233	positive regulation of actin filament bundle assembly	2/208	68/29008	0.085725962	0.407984193	0.371279367	Prkcq/Tesk1	2	1
GO:0031331	GO:0031331	positive regulation of cellular catabolic process	6/208	425/29008	0.086542632	0.407984193	0.371279367	Rnf19b/Gapdhs/Herpud1/Mex3d/Git1/Rnf19a	6	1
GO:0051090	GO:0051090	regulation of DNA-binding transcription factor activity	6/208	425/29008	0.086542632	0.407984193	0.371279367	Prkcq/Tax1bp1/Cib1/Fank1/Ube2n/Pim1	6	1
GO:0120161	GO:0120161	regulation of cold-induced thermogenesis	3/208	145/29008	0.086624128	0.407984193	0.371279367	Adipor1/Acsl1/Lpin1	3	1
GO:1903322	GO:1903322	positive regulation of protein modification by small protein conjugation or removal	3/208	145/29008	0.086624128	0.407984193	0.371279367	Cul3/Dcun1d1/Ube2n	3	1
GO:0006639	GO:0006639	acylglycerol metabolic process	3/208	146/29008	0.087996629	0.407984193	0.371279367	Gpat4/Acsl1/Lpin1	3	1
GO:0071453	GO:0071453	cellular response to oxygen levels	3/208	146/29008	0.087996629	0.407984193	0.371279367	Eno1/Egln2/Eno1b	3	1
GO:0043270	GO:0043270	positive regulation of ion transport	5/208	329/29008	0.088940029	0.407984193	0.371279367	Akt3/Stk39/Pdzk1/Atp1b3/Fhl4	5	1
GO:0001731	GO:0001731	formation of translation preinitiation complex	1/208	13/29008	0.089326547	0.407984193	0.371279367	Eif5	1	1
GO:0009437	GO:0009437	carnitine metabolic process	1/208	13/29008	0.089326547	0.407984193	0.371279367	Crat	1	1
GO:0010739	GO:0010739	positive regulation of protein kinase A signaling	1/208	13/29008	0.089326547	0.407984193	0.371279367	Akap12	1	1
GO:0031953	GO:0031953	negative regulation of protein autophosphorylation	1/208	13/29008	0.089326547	0.407984193	0.371279367	Tesk1	1	1
GO:0033182	GO:0033182	regulation of histone ubiquitination	1/208	13/29008	0.089326547	0.407984193	0.371279367	Ube2n	1	1
GO:0033240	GO:0033240	positive regulation of cellular amine metabolic process	1/208	13/29008	0.089326547	0.407984193	0.371279367	Pebp1	1	1
GO:0038166	GO:0038166	angiotensin-activated signaling pathway	1/208	13/29008	0.089326547	0.407984193	0.371279367	Car2	1	1
GO:0045161	GO:0045161	neuronal ion channel clustering	1/208	13/29008	0.089326547	0.407984193	0.371279367	Sclt1	1	1
GO:0060340	GO:0060340	positive regulation of type I interferon-mediated signaling pathway	1/208	13/29008	0.089326547	0.407984193	0.371279367	Ube2k	1	1
GO:0097084	GO:0097084	vascular associated smooth muscle cell development	1/208	13/29008	0.089326547	0.407984193	0.371279367	Comp	1	1
GO:0098935	GO:0098935	dendritic transport	1/208	13/29008	0.089326547	0.407984193	0.371279367	Kif17	1	1
GO:1903651	GO:1903651	positive regulation of cytoplasmic transport	1/208	13/29008	0.089326547	0.407984193	0.371279367	Trim46	1	1
GO:1904294	GO:1904294	positive regulation of ERAD pathway	1/208	13/29008	0.089326547	0.407984193	0.371279367	Herpud1	1	1
GO:0106106	GO:0106106	cold-induced thermogenesis	3/208	147/29008	0.089378308	0.407984193	0.371279367	Adipor1/Acsl1/Lpin1	3	1
GO:0045143	GO:0045143	homologous chromosome segregation	2/208	70/29008	0.09005656	0.407984193	0.371279367	Syce2/Ehmt2	2	1
GO:0050771	GO:0050771	negative regulation of axonogenesis	2/208	70/29008	0.09005656	0.407984193	0.371279367	Trim46/Ulk2	2	1
GO:1901616	GO:1901616	organic hydroxy compound catabolic process	2/208	70/29008	0.09005656	0.407984193	0.371279367	Sord/Tpi1	2	1
GO:1903317	GO:1903317	regulation of protein maturation	2/208	70/29008	0.09005656	0.407984193	0.371279367	Eno1/Eno1b	2	1
GO:2000134	GO:2000134	negative regulation of G1/S transition of mitotic cell cycle	2/208	70/29008	0.09005656	0.407984193	0.371279367	Fhl4/Ctdsp2	2	1
GO:0006638	GO:0006638	neutral lipid metabolic process	3/208	148/29008	0.090769096	0.407984193	0.371279367	Gpat4/Acsl1/Lpin1	3	1
GO:0050684	GO:0050684	regulation of mRNA processing	3/208	148/29008	0.090769096	0.407984193	0.371279367	Fxr1/Srpk2/Nup98	3	1
GO:0042178	GO:0042178	xenobiotic catabolic process	2/208	71/29008	0.092245733	0.407984193	0.371279367	Gstm5/Acsl1	2	1
GO:1990868	GO:1990868	response to chemokine	2/208	71/29008	0.092245733	0.407984193	0.371279367	Stk39/Cib1	2	1
GO:1990869	GO:1990869	cellular response to chemokine	2/208	71/29008	0.092245733	0.407984193	0.371279367	Stk39/Cib1	2	1
GO:0010507	GO:0010507	negative regulation of autophagy	2/208	72/29008	0.094450372	0.407984193	0.371279367	Cptp/Ehmt2	2	1
GO:0045787	GO:0045787	positive regulation of cell cycle	5/208	336/29008	0.095136609	0.407984193	0.371279367	Cul3/Srpk2/Pebp1/Usp2/Pim1	5	1
GO:0006002	GO:0006002	fructose 6-phosphate metabolic process	1/208	14/29008	0.0958594	0.407984193	0.371279367	Hk1	1	1
GO:0006901	GO:0006901	vesicle coating	1/208	14/29008	0.0958594	0.407984193	0.371279367	Cul3	1	1
GO:0006999	GO:0006999	nuclear pore organization	1/208	14/29008	0.0958594	0.407984193	0.371279367	Nup98	1	1
GO:0010359	GO:0010359	regulation of anion channel activity	1/208	14/29008	0.0958594	0.407984193	0.371279367	Hk1	1	1
GO:0016081	GO:0016081	synaptic vesicle docking	1/208	14/29008	0.0958594	0.407984193	0.371279367	Rims2	1	1
GO:0019511	GO:0019511	peptidyl-proline hydroxylation	1/208	14/29008	0.0958594	0.407984193	0.371279367	Egln2	1	1
GO:0032253	GO:0032253	dense core granule localization	1/208	14/29008	0.0958594	0.407984193	0.371279367	Trim46	1	1
GO:0033280	GO:0033280	response to vitamin D	1/208	14/29008	0.0958594	0.407984193	0.371279367	Pim1	1	1
GO:0035627	GO:0035627	ceramide transport	1/208	14/29008	0.0958594	0.407984193	0.371279367	Cptp	1	1
GO:0035970	GO:0035970	peptidyl-threonine dephosphorylation	1/208	14/29008	0.0958594	0.407984193	0.371279367	Ppm1a	1	1
GO:0036376	GO:0036376	sodium ion export across plasma membrane	1/208	14/29008	0.0958594	0.407984193	0.371279367	Atp1b3	1	1
GO:0045793	GO:0045793	positive regulation of cell size	1/208	14/29008	0.0958594	0.407984193	0.371279367	Akt3	1	1
GO:0046459	GO:0046459	short-chain fatty acid metabolic process	1/208	14/29008	0.0958594	0.407984193	0.371279367	Crat	1	1
GO:0061709	GO:0061709	reticulophagy	1/208	14/29008	0.0958594	0.407984193	0.371279367	Ulk2	1	1
GO:0090110	GO:0090110	COPII-coated vesicle cargo loading	1/208	14/29008	0.0958594	0.407984193	0.371279367	Tbc1d20	1	1
GO:1901950	GO:1901950	dense core granule transport	1/208	14/29008	0.0958594	0.407984193	0.371279367	Trim46	1	1
GO:1902018	GO:1902018	negative regulation of cilium assembly	1/208	14/29008	0.0958594	0.407984193	0.371279367	Tesk1	1	1
GO:1902902	GO:1902902	negative regulation of autophagosome assembly	1/208	14/29008	0.0958594	0.407984193	0.371279367	Ehmt2	1	1
GO:2000644	GO:2000644	regulation of receptor catabolic process	1/208	14/29008	0.0958594	0.407984193	0.371279367	Git1	1	1
GO:2000650	GO:2000650	negative regulation of sodium ion transmembrane transporter activity	1/208	14/29008	0.0958594	0.407984193	0.371279367	Stk39	1	1
GO:0010632	GO:0010632	regulation of epithelial cell migration	4/208	241/29008	0.095918113	0.407984193	0.371279367	Adipor1/Akt3/Gpi1/Cib1	4	1
GO:0022604	GO:0022604	regulation of cell morphogenesis	5/208	337/29008	0.09603947	0.407984193	0.371279367	Tesk1/Cib1/Aldoa/Rims2/Pdzd8	5	1
GO:0051092	GO:0051092	positive regulation of NF-kappaB transcription factor activity	3/208	152/29008	0.096421908	0.407984193	0.371279367	Prkcq/Cib1/Ube2n	3	1
GO:0006305	GO:0006305	DNA alkylation	2/208	73/29008	0.096670146	0.407984193	0.371279367	Tdrkh/Ehmt2	2	1
GO:0006306	GO:0006306	DNA methylation	2/208	73/29008	0.096670146	0.407984193	0.371279367	Tdrkh/Ehmt2	2	1
GO:0033209	GO:0033209	tumor necrosis factor-mediated signaling pathway	2/208	73/29008	0.096670146	0.407984193	0.371279367	Hipk1/Ube2k	2	1
GO:0051453	GO:0051453	regulation of intracellular pH	2/208	73/29008	0.096670146	0.407984193	0.371279367	Car2/Aqp11	2	1
GO:0007059	GO:0007059	chromosome segregation	5/208	338/29008	0.096946707	0.40830252	0.371569055	Cul3/1700009N14Rik/Rcc1/Syce2/Ehmt2	5	1
GO:0051298	GO:0051298	centrosome duplication	2/208	74/29008	0.098904728	0.412225384	0.375138994	Fbxw5/Deup1	2	1
GO:0031330	GO:0031330	negative regulation of cellular catabolic process	4/208	245/29008	0.10033492	0.412225384	0.375138994	Tent5c/Cptp/Aqp11/Ehmt2	4	1
GO:0006323	GO:0006323	DNA packaging	3/208	155/29008	0.10075365	0.412225384	0.375138994	Cdan1/Ubn2/Tssk6	3	1
GO:0034101	GO:0034101	erythrocyte homeostasis	3/208	155/29008	0.10075365	0.412225384	0.375138994	Tcea1/Smap1/Gpi1	3	1
GO:0006635	GO:0006635	fatty acid beta-oxidation	2/208	75/29008	0.101153793	0.412225384	0.375138994	Crat/Acsbg2	2	1
GO:0097120	GO:0097120	receptor localization to synapse	2/208	75/29008	0.101153793	0.412225384	0.375138994	Kif17/Git1	2	1
GO:0001667	GO:0001667	ameboidal-type cell migration	6/208	444/29008	0.101227888	0.412225384	0.375138994	Adipor1/Akt3/Tesk1/Gpi1/Cib1/Akap12	6	1
GO:0010634	GO:0010634	positive regulation of epithelial cell migration	3/208	156/29008	0.102214725	0.412225384	0.375138994	Akt3/Gpi1/Cib1	3	1
GO:0051650	GO:0051650	establishment of vesicle localization	3/208	156/29008	0.102214725	0.412225384	0.375138994	Cul3/Trim46/Tesk1	3	1
GO:0006577	GO:0006577	amino-acid betaine metabolic process	1/208	15/29008	0.102345613	0.412225384	0.375138994	Crat	1	1
GO:0010820	GO:0010820	positive regulation of T cell chemotaxis	1/208	15/29008	0.102345613	0.412225384	0.375138994	Stk39	1	1
GO:0019755	GO:0019755	one-carbon compound transport	1/208	15/29008	0.102345613	0.412225384	0.375138994	Car2	1	1
GO:0030007	GO:0030007	cellular potassium ion homeostasis	1/208	15/29008	0.102345613	0.412225384	0.375138994	Atp1b3	1	1
GO:0030157	GO:0030157	pancreatic juice secretion	1/208	15/29008	0.102345613	0.412225384	0.375138994	Stk39	1	1
GO:0034350	GO:0034350	regulation of glial cell apoptotic process	1/208	15/29008	0.102345613	0.412225384	0.375138994	Akap12	1	1
GO:0045842	GO:0045842	positive regulation of mitotic metaphase/anaphase transition	1/208	15/29008	0.102345613	0.412225384	0.375138994	Cul3	1	1
GO:0046835	GO:0046835	carbohydrate phosphorylation	1/208	15/29008	0.102345613	0.412225384	0.375138994	Hk1	1	1
GO:0070307	GO:0070307	lens fiber cell development	1/208	15/29008	0.102345613	0.412225384	0.375138994	Tbc1d20	1	1
GO:0097049	GO:0097049	motor neuron apoptotic process	1/208	15/29008	0.102345613	0.412225384	0.375138994	Bag1	1	1
GO:1901970	GO:1901970	positive regulation of mitotic sister chromatid separation	1/208	15/29008	0.102345613	0.412225384	0.375138994	Cul3	1	1
GO:1902306	GO:1902306	negative regulation of sodium ion transmembrane transport	1/208	15/29008	0.102345613	0.412225384	0.375138994	Stk39	1	1
GO:2000765	GO:2000765	regulation of cytoplasmic translation	1/208	15/29008	0.102345613	0.412225384	0.375138994	Pkm	1	1
GO:1904029	GO:1904029	regulation of cyclin-dependent protein kinase activity	2/208	76/29008	0.103417021	0.415715944	0.378315521	Pim1/Ttbk1	2	1
GO:0140056	GO:0140056	organelle localization by membrane tethering	2/208	77/29008	0.105694096	0.417525465	0.379962246	Rims2/Pdzd8	2	1
GO:1902807	GO:1902807	negative regulation of cell cycle G1/S phase transition	2/208	77/29008	0.105694096	0.417525465	0.379962246	Fhl4/Ctdsp2	2	1
GO:0034250	GO:0034250	positive regulation of cellular amide metabolic process	3/208	159/29008	0.106648411	0.417525465	0.379962246	Fxr1/Nsun4/Pkm	3	1
GO:0034109	GO:0034109	homotypic cell-cell adhesion	2/208	78/29008	0.107984705	0.417525465	0.379962246	Prkcq/Comp	2	1
GO:0042306	GO:0042306	regulation of protein import into nucleus	2/208	78/29008	0.107984705	0.417525465	0.379962246	Prkcq/1700009N14Rik	2	1
GO:0000054	GO:0000054	ribosomal subunit export from nucleus	1/208	16/29008	0.108785516	0.417525465	0.379962246	1700009N14Rik	1	1
GO:0001771	GO:0001771	immunological synapse formation	1/208	16/29008	0.108785516	0.417525465	0.379962246	Git1	1	1
GO:0006857	GO:0006857	oligopeptide transport	1/208	16/29008	0.108785516	0.417525465	0.379962246	Car2	1	1
GO:0007638	GO:0007638	mechanosensory behavior	1/208	16/29008	0.108785516	0.417525465	0.379962246	Strbp	1	1
GO:0010819	GO:0010819	regulation of T cell chemotaxis	1/208	16/29008	0.108785516	0.417525465	0.379962246	Stk39	1	1
GO:0032717	GO:0032717	negative regulation of interleukin-8 production	1/208	16/29008	0.108785516	0.417525465	0.379962246	Otud7b	1	1
GO:0033750	GO:0033750	ribosome localization	1/208	16/29008	0.108785516	0.417525465	0.379962246	1700009N14Rik	1	1
GO:0035112	GO:0035112	genitalia morphogenesis	1/208	16/29008	0.108785516	0.417525465	0.379962246	Klhl10	1	1
GO:0042159	GO:0042159	lipoprotein catabolic process	1/208	16/29008	0.108785516	0.417525465	0.379962246	Lypla1	1	1
GO:0044794	GO:0044794	positive regulation by host of viral process	1/208	16/29008	0.108785516	0.417525465	0.379962246	Tbc1d20	1	1
GO:0044804	GO:0044804	autophagy of nucleus	1/208	16/29008	0.108785516	0.417525465	0.379962246	Ulk2	1	1
GO:0060628	GO:0060628	regulation of ER to Golgi vesicle-mediated transport	1/208	16/29008	0.108785516	0.417525465	0.379962246	Tbc1d20	1	1
GO:0071295	GO:0071295	cellular response to vitamin	1/208	16/29008	0.108785516	0.417525465	0.379962246	Pim1	1	1
GO:0090128	GO:0090128	regulation of synapse maturation	1/208	16/29008	0.108785516	0.417525465	0.379962246	Neurl1a	1	1
GO:1902001	GO:1902001	fatty acid transmembrane transport	1/208	16/29008	0.108785516	0.417525465	0.379962246	Acsl1	1	1
GO:1902101	GO:1902101	positive regulation of metaphase/anaphase transition of cell cycle	1/208	16/29008	0.108785516	0.417525465	0.379962246	Cul3	1	1
GO:1903978	GO:1903978	regulation of microglial cell activation	1/208	16/29008	0.108785516	0.417525465	0.379962246	Ttbk1	1	1
GO:0006260	GO:0006260	DNA replication	4/208	253/29008	0.109445457	0.417525465	0.379962246	Cdan1/Srpk2/Lpin1/Ehmt2	4	1
GO:0007338	GO:0007338	single fertilization	3/208	161/29008	0.109645511	0.417525465	0.379962246	Smcp/Ccdc136/Aldoa	3	1
GO:0009755	GO:0009755	hormone-mediated signaling pathway	3/208	161/29008	0.109645511	0.417525465	0.379962246	Adipor1/Acsl1/Crebrf	3	1
GO:0046626	GO:0046626	regulation of insulin receptor signaling pathway	2/208	79/29008	0.110288541	0.417525465	0.379962246	Adipor1/Prkcq	2	1
GO:0070192	GO:0070192	chromosome organization involved in meiotic cell cycle	2/208	79/29008	0.110288541	0.417525465	0.379962246	Syce2/Ehmt2	2	1
GO:0010977	GO:0010977	negative regulation of neuron projection development	3/208	162/29008	0.111156231	0.417525465	0.379962246	Trim46/Cib1/Ulk2	3	1
GO:1990845	GO:1990845	adaptive thermogenesis	3/208	162/29008	0.111156231	0.417525465	0.379962246	Adipor1/Acsl1/Lpin1	3	1
GO:0048844	GO:0048844	artery morphogenesis	2/208	80/29008	0.112605297	0.417525465	0.379962246	Akt3/Comp	2	1
GO:1900076	GO:1900076	regulation of cellular response to insulin stimulus	2/208	80/29008	0.112605297	0.417525465	0.379962246	Adipor1/Prkcq	2	1
GO:0046474	GO:0046474	glycerophospholipid biosynthetic process	3/208	163/29008	0.112674965	0.417525465	0.379962246	Gpat4/Chpt1/Ttc7	3	1
GO:0090150	GO:0090150	establishment of protein localization to membrane	4/208	256/29008	0.112954834	0.417525465	0.379962246	Lypla1/Pdzk1/Cib1/Aqp11	4	1
GO:0009267	GO:0009267	cellular response to starvation	3/208	164/29008	0.114201637	0.417525465	0.379962246	Map1lc3a/Nupr1l/Ehmt2	3	1
GO:0055067	GO:0055067	monovalent inorganic cation homeostasis	3/208	164/29008	0.114201637	0.417525465	0.379962246	Car2/Aqp11/Atp1b3	3	1
GO:0006749	GO:0006749	glutathione metabolic process	2/208	81/29008	0.114934672	0.417525465	0.379962246	Gstm5/Eef1g	2	1
GO:0030641	GO:0030641	regulation of cellular pH	2/208	81/29008	0.114934672	0.417525465	0.379962246	Car2/Aqp11	2	1
GO:0002070	GO:0002070	epithelial cell maturation	1/208	17/29008	0.115179439	0.417525465	0.379962246	Gpat4	1	1
GO:0006491	GO:0006491	N-glycan processing	1/208	17/29008	0.115179439	0.417525465	0.379962246	Man1a2	1	1
GO:0010752	GO:0010752	regulation of cGMP-mediated signaling	1/208	17/29008	0.115179439	0.417525465	0.379962246	Rundc3a	1	1
GO:0019081	GO:0019081	viral translation	1/208	17/29008	0.115179439	0.417525465	0.379962246	Eif3b	1	1
GO:0035337	GO:0035337	fatty-acyl-CoA metabolic process	1/208	17/29008	0.115179439	0.417525465	0.379962246	Acsl1	1	1
GO:0035459	GO:0035459	vesicle cargo loading	1/208	17/29008	0.115179439	0.417525465	0.379962246	Tbc1d20	1	1
GO:0044320	GO:0044320	cellular response to leptin stimulus	1/208	17/29008	0.115179439	0.417525465	0.379962246	Adipor1	1	1
GO:0045820	GO:0045820	negative regulation of glycolytic process	1/208	17/29008	0.115179439	0.417525465	0.379962246	Git1	1	1
GO:0070131	GO:0070131	positive regulation of mitochondrial translation	1/208	17/29008	0.115179439	0.417525465	0.379962246	Nsun4	1	1
GO:0070886	GO:0070886	positive regulation of calcineurin-NFAT signaling cascade	1/208	17/29008	0.115179439	0.417525465	0.379962246	Cib1	1	1
GO:0071428	GO:0071428	rRNA-containing ribonucleoprotein complex export from nucleus	1/208	17/29008	0.115179439	0.417525465	0.379962246	1700009N14Rik	1	1
GO:0090083	GO:0090083	regulation of inclusion body assembly	1/208	17/29008	0.115179439	0.417525465	0.379962246	Dnajb8	1	1
GO:0090336	GO:0090336	positive regulation of brown fat cell differentiation	1/208	17/29008	0.115179439	0.417525465	0.379962246	Pim1	1	1
GO:0098814	GO:0098814	spontaneous synaptic transmission	1/208	17/29008	0.115179439	0.417525465	0.379962246	Rims2	1	1
GO:0106058	GO:0106058	positive regulation of calcineurin-mediated signaling	1/208	17/29008	0.115179439	0.417525465	0.379962246	Cib1	1	1
GO:1904355	GO:1904355	positive regulation of telomere capping	1/208	17/29008	0.115179439	0.417525465	0.379962246	Prkcq	1	1
GO:1905564	GO:1905564	positive regulation of vascular endothelial cell proliferation	1/208	17/29008	0.115179439	0.417525465	0.379962246	Akt3	1	1
GO:1905820	GO:1905820	positive regulation of chromosome separation	1/208	17/29008	0.115179439	0.417525465	0.379962246	Cul3	1	1
GO:0031667	GO:0031667	response to nutrient levels	5/208	358/29008	0.115991545	0.418973018	0.381279568	Map1lc3a/Nupr1l/Ulk2/Pim1/Ehmt2	5	1
GO:0045860	GO:0045860	positive regulation of protein kinase activity	5/208	358/29008	0.115991545	0.418973018	0.381279568	Cib1/Acsl1/Pim1/Ttbk1/Neurl1a	5	1
GO:0022406	GO:0022406	membrane docking	2/208	82/29008	0.117276369	0.421361951	0.383453577	Rims2/Pdzd8	2	1
GO:0043279	GO:0043279	response to alkaloid	2/208	82/29008	0.117276369	0.421361951	0.383453577	Gpi1/Ehmt2	2	1
GO:0062013	GO:0062013	positive regulation of small molecule metabolic process	3/208	166/29008	0.117278496	0.421361951	0.383453577	Eno1/Gapdhs/Eno1b	3	1
GO:0006644	GO:0006644	phospholipid metabolic process	5/208	360/29008	0.117988099	0.421361951	0.383453577	Gpat4/Gnpat/Chpt1/Lpin1/Ttc7	5	1
GO:0046785	GO:0046785	microtubule polymerization	2/208	83/29008	0.119630093	0.421361951	0.383453577	Git1/Tppp2	2	1
GO:0048872	GO:0048872	homeostasis of number of cells	5/208	363/29008	0.121013429	0.421361951	0.383453577	Tcea1/Smap1/Akt3/Gpi1/Klhl10	5	1
GO:0006833	GO:0006833	water transport	1/208	18/29008	0.121527708	0.421361951	0.383453577	Aqp11	1	1
GO:0030575	GO:0030575	nuclear body organization	1/208	18/29008	0.121527708	0.421361951	0.383453577	Srpk2	1	1
GO:0031145	GO:0031145	anaphase-promoting complex-dependent catabolic process	1/208	18/29008	0.121527708	0.421361951	0.383453577	Cul3	1	1
GO:0032230	GO:0032230	positive regulation of synaptic transmission, GABAergic	1/208	18/29008	0.121527708	0.421361951	0.383453577	Car2	1	1
GO:0034587	GO:0034587	piRNA metabolic process	1/208	18/29008	0.121527708	0.421361951	0.383453577	Tdrkh	1	1
GO:0035092	GO:0035092	sperm chromatin condensation	1/208	18/29008	0.121527708	0.421361951	0.383453577	Tssk6	1	1
GO:0042711	GO:0042711	maternal behavior	1/208	18/29008	0.121527708	0.421361951	0.383453577	Crebrf	1	1
GO:0043278	GO:0043278	response to morphine	1/208	18/29008	0.121527708	0.421361951	0.383453577	Gpi1	1	1
GO:0045843	GO:0045843	negative regulation of striated muscle tissue development	1/208	18/29008	0.121527708	0.421361951	0.383453577	Usp2	1	1
GO:0140131	GO:0140131	positive regulation of lymphocyte chemotaxis	1/208	18/29008	0.121527708	0.421361951	0.383453577	Stk39	1	1
GO:1900225	GO:1900225	regulation of NLRP3 inflammasome complex assembly	1/208	18/29008	0.121527708	0.421361951	0.383453577	Cptp	1	1
GO:1901570	GO:1901570	fatty acid derivative biosynthetic process	1/208	18/29008	0.121527708	0.421361951	0.383453577	Acsl1	1	1
GO:1902570	GO:1902570	protein localization to nucleolus	1/208	18/29008	0.121527708	0.421361951	0.383453577	1700009N14Rik	1	1
GO:0008088	GO:0008088	axo-dendritic transport	2/208	84/29008	0.121995554	0.421361951	0.383453577	Trim46/Kif17	2	1
GO:0030433	GO:0030433	ubiquitin-dependent ERAD pathway	2/208	84/29008	0.121995554	0.421361951	0.383453577	Dnajb14/Herpud1	2	1
GO:0030500	GO:0030500	regulation of bone mineralization	2/208	84/29008	0.121995554	0.421361951	0.383453577	Comp/Nbr1	2	1
GO:0043154	GO:0043154	negative regulation of cysteine-type endopeptidase activity involved in apoptotic process	2/208	84/29008	0.121995554	0.421361951	0.383453577	Gpi1/Herpud1	2	1
GO:0060998	GO:0060998	regulation of dendritic spine development	2/208	84/29008	0.121995554	0.421361951	0.383453577	Mapk6/Neurl1a	2	1
GO:1904589	GO:1904589	regulation of protein import	2/208	84/29008	0.121995554	0.421361951	0.383453577	Prkcq/1700009N14Rik	2	1
GO:0050878	GO:0050878	regulation of body fluid levels	5/208	366/29008	0.124074992	0.421361951	0.383453577	Prkcq/Stk39/Gpat4/Comp/Neurl1a	5	1
GO:0043525	GO:0043525	positive regulation of neuron apoptotic process	2/208	85/29008	0.124372464	0.421361951	0.383453577	Bag1/Srpk2	2	1
GO:0051091	GO:0051091	positive regulation of DNA-binding transcription factor activity	4/208	267/29008	0.126239822	0.421361951	0.383453577	Prkcq/Cib1/Fank1/Ube2n	4	1
GO:0051017	GO:0051017	actin filament bundle assembly	3/208	172/29008	0.126691757	0.421361951	0.383453577	Cul3/Prkcq/Tesk1	3	1
GO:0006354	GO:0006354	DNA-templated transcription, elongation	2/208	86/29008	0.12676054	0.421361951	0.383453577	Elof1/Zmiz2	2	1
GO:0030168	GO:0030168	platelet activation	2/208	86/29008	0.12676054	0.421361951	0.383453577	Prkcq/Comp	2	1
GO:0031638	GO:0031638	zymogen activation	2/208	86/29008	0.12676054	0.421361951	0.383453577	Eno1/Eno1b	2	1
GO:2000300	GO:2000300	regulation of synaptic vesicle exocytosis	2/208	86/29008	0.12676054	0.421361951	0.383453577	Git1/Rims2	2	1
GO:0062012	GO:0062012	regulation of small molecule metabolic process	5/208	369/29008	0.127172367	0.421361951	0.383453577	Adipor1/Eno1/Gapdhs/Git1/Eno1b	5	1
GO:0006896	GO:0006896	Golgi to vacuole transport	1/208	19/29008	0.127830648	0.421361951	0.383453577	Ccdc91	1	1
GO:0014072	GO:0014072	response to isoquinoline alkaloid	1/208	19/29008	0.127830648	0.421361951	0.383453577	Gpi1	1	1
GO:0015669	GO:0015669	gas transport	1/208	19/29008	0.127830648	0.421361951	0.383453577	Car2	1	1
GO:0015697	GO:0015697	quaternary ammonium group transport	1/208	19/29008	0.127830648	0.421361951	0.383453577	Pdzk1	1	1
GO:0032011	GO:0032011	ARF protein signal transduction	1/208	19/29008	0.127830648	0.421361951	0.383453577	Git1	1	1
GO:0032012	GO:0032012	regulation of ARF protein signal transduction	1/208	19/29008	0.127830648	0.421361951	0.383453577	Git1	1	1
GO:0034349	GO:0034349	glial cell apoptotic process	1/208	19/29008	0.127830648	0.421361951	0.383453577	Akap12	1	1
GO:0043046	GO:0043046	DNA methylation involved in gamete generation	1/208	19/29008	0.127830648	0.421361951	0.383453577	Tdrkh	1	1
GO:0044539	GO:0044539	long-chain fatty acid import into cell	1/208	19/29008	0.127830648	0.421361951	0.383453577	Acsl1	1	1
GO:0044827	GO:0044827	modulation by host of viral genome replication	1/208	19/29008	0.127830648	0.421361951	0.383453577	Tbc1d20	1	1
GO:0045821	GO:0045821	positive regulation of glycolytic process	1/208	19/29008	0.127830648	0.421361951	0.383453577	Gapdhs	1	1
GO:0046827	GO:0046827	positive regulation of protein export from nucleus	1/208	19/29008	0.127830648	0.421361951	0.383453577	Ppm1a	1	1
GO:0060746	GO:0060746	parental behavior	1/208	19/29008	0.127830648	0.421361951	0.383453577	Crebrf	1	1
GO:0071786	GO:0071786	endoplasmic reticulum tubular network organization	1/208	19/29008	0.127830648	0.421361951	0.383453577	Atl3	1	1
GO:0140354	GO:0140354	lipid import into cell	1/208	19/29008	0.127830648	0.421361951	0.383453577	Acsl1	1	1
GO:1902236	GO:1902236	negative regulation of endoplasmic reticulum stress-induced intrinsic apoptotic signaling pathway	1/208	19/29008	0.127830648	0.421361951	0.383453577	Herpud1	1	1
GO:1904385	GO:1904385	cellular response to angiotensin	1/208	19/29008	0.127830648	0.421361951	0.383453577	Car2	1	1
GO:2000773	GO:2000773	negative regulation of cellular senescence	1/208	19/29008	0.127830648	0.421361951	0.383453577	Akt3	1	1
GO:0030509	GO:0030509	BMP signaling pathway	3/208	173/29008	0.128286479	0.421361951	0.383453577	Comp/Fkbp8/Ppm1a	3	1
GO:0010594	GO:0010594	regulation of endothelial cell migration	3/208	174/29008	0.129888383	0.421361951	0.383453577	Akt3/Gpi1/Cib1	3	1
GO:0031056	GO:0031056	regulation of histone modification	3/208	174/29008	0.129888383	0.421361951	0.383453577	Ube2n/Lpin1/Ehmt2	3	1
GO:0071356	GO:0071356	cellular response to tumor necrosis factor	3/208	174/29008	0.129888383	0.421361951	0.383453577	Hipk1/Ube2k/Cib1	3	1
GO:0006606	GO:0006606	protein import into nucleus	3/208	175/29008	0.131497392	0.421361951	0.383453577	Prkcq/1700009N14Rik/Nup98	3	1
GO:0051648	GO:0051648	vesicle localization	3/208	175/29008	0.131497392	0.421361951	0.383453577	Cul3/Trim46/Tesk1	3	1
GO:0061572	GO:0061572	actin filament bundle organization	3/208	175/29008	0.131497392	0.421361951	0.383453577	Cul3/Prkcq/Tesk1	3	1
GO:0006637	GO:0006637	acyl-CoA metabolic process	2/208	88/29008	0.131569072	0.421361951	0.383453577	Gpat4/Acsl1	2	1
GO:0034620	GO:0034620	cellular response to unfolded protein	2/208	88/29008	0.131569072	0.421361951	0.383453577	Herpud1/Crebrf	2	1
GO:0035383	GO:0035383	thioester metabolic process	2/208	88/29008	0.131569072	0.421361951	0.383453577	Gpat4/Acsl1	2	1
GO:0051346	GO:0051346	negative regulation of hydrolase activity	5/208	374/29008	0.13241306	0.421361951	0.383453577	Pebp1/Gpi1/Herpud1/Lpin1/Ppp1r36	5	1
GO:2001242	GO:2001242	regulation of intrinsic apoptotic signaling pathway	3/208	176/29008	0.13311343	0.421361951	0.383453577	Eno1/Herpud1/Eno1b	3	1
GO:0006650	GO:0006650	glycerophospholipid metabolic process	4/208	273/29008	0.133752198	0.421361951	0.383453577	Gpat4/Chpt1/Lpin1/Ttc7	4	1
GO:0098813	GO:0098813	nuclear chromosome segregation	4/208	273/29008	0.133752198	0.421361951	0.383453577	Cul3/1700009N14Rik/Syce2/Ehmt2	4	1
GO:0006071	GO:0006071	glycerol metabolic process	1/208	20/29008	0.134088581	0.421361951	0.383453577	Tpi1	1	1
GO:0006336	GO:0006336	DNA replication-independent nucleosome assembly	1/208	20/29008	0.134088581	0.421361951	0.383453577	Ubn2	1	1
GO:0010763	GO:0010763	positive regulation of fibroblast migration	1/208	20/29008	0.134088581	0.421361951	0.383453577	Akap12	1	1
GO:0010766	GO:0010766	negative regulation of sodium ion transport	1/208	20/29008	0.134088581	0.421361951	0.383453577	Stk39	1	1
GO:0030220	GO:0030220	platelet formation	1/208	20/29008	0.134088581	0.421361951	0.383453577	Cib1	1	1
GO:0031167	GO:0031167	rRNA methylation	1/208	20/29008	0.134088581	0.421361951	0.383453577	Nsun4	1	1
GO:0032252	GO:0032252	secretory granule localization	1/208	20/29008	0.134088581	0.421361951	0.383453577	Trim46	1	1
GO:0043116	GO:0043116	negative regulation of vascular permeability	1/208	20/29008	0.134088581	0.421361951	0.383453577	Akap12	1	1
GO:0044321	GO:0044321	response to leptin	1/208	20/29008	0.134088581	0.421361951	0.383453577	Adipor1	1	1
GO:0044546	GO:0044546	NLRP3 inflammasome complex assembly	1/208	20/29008	0.134088581	0.421361951	0.383453577	Cptp	1	1
GO:0048199	GO:0048199	vesicle targeting, to, from or within Golgi	1/208	20/29008	0.134088581	0.421361951	0.383453577	Cul3	1	1
GO:0048490	GO:0048490	anterograde synaptic vesicle transport	1/208	20/29008	0.134088581	0.421361951	0.383453577	Trim46	1	1
GO:0048635	GO:0048635	negative regulation of muscle organ development	1/208	20/29008	0.134088581	0.421361951	0.383453577	Usp2	1	1
GO:0072520	GO:0072520	seminiferous tubule development	1/208	20/29008	0.134088581	0.421361951	0.383453577	Tbc1d20	1	1
GO:0099514	GO:0099514	synaptic vesicle cytoskeletal transport	1/208	20/29008	0.134088581	0.421361951	0.383453577	Trim46	1	1
GO:0099517	GO:0099517	synaptic vesicle transport along microtubule	1/208	20/29008	0.134088581	0.421361951	0.383453577	Trim46	1	1
GO:1901317	GO:1901317	regulation of flagellated sperm motility	1/208	20/29008	0.134088581	0.421361951	0.383453577	Tppp2	1	1
GO:1901862	GO:1901862	negative regulation of muscle tissue development	1/208	20/29008	0.134088581	0.421361951	0.383453577	Usp2	1	1
GO:0007033	GO:0007033	vacuole organization	3/208	177/29008	0.134736421	0.42209095	0.384116991	Map1lc3a/Ulk2/Ehmt2	3	1
GO:0071466	GO:0071466	cellular response to xenobiotic stimulus	3/208	177/29008	0.134736421	0.42209095	0.384116991	Gstm5/Acsl1/Ehmt2	3	1
GO:0048193	GO:0048193	Golgi vesicle transport	4/208	274/29008	0.135021856	0.422333386	0.384337616	Lypla1/Cul3/Tbc1d20/Ccdc91	4	1
GO:0046486	GO:0046486	glycerolipid metabolic process	5/208	377/29008	0.13560379	0.423501066	0.385400244	Gpat4/Acsl1/Chpt1/Lpin1/Ttc7	5	1
GO:0006605	GO:0006605	protein targeting	4/208	275/29008	0.136296456	0.424739977	0.386527695	Pdzk1/Cib1/Aqp11/Herpud1	4	1
GO:0044728	GO:0044728	DNA methylation or demethylation	2/208	90/29008	0.136418948	0.424739977	0.386527695	Tdrkh/Ehmt2	2	1
GO:0051170	GO:0051170	import into nucleus	3/208	179/29008	0.138002957	0.428289789	0.389758143	Prkcq/1700009N14Rik/Nup98	3	1
GO:0016137	GO:0016137	glycoside metabolic process	1/208	21/29008	0.140301827	0.428289789	0.389758143	Fuca1	1	1
GO:0034724	GO:0034724	DNA replication-independent nucleosome organization	1/208	21/29008	0.140301827	0.428289789	0.389758143	Ubn2	1	1
GO:0036344	GO:0036344	platelet morphogenesis	1/208	21/29008	0.140301827	0.428289789	0.389758143	Cib1	1	1
GO:0045116	GO:0045116	protein neddylation	1/208	21/29008	0.140301827	0.428289789	0.389758143	Dcun1d1	1	1
GO:0045652	GO:0045652	regulation of megakaryocyte differentiation	1/208	21/29008	0.140301827	0.428289789	0.389758143	Cib1	1	1
GO:0048148	GO:0048148	behavioral response to cocaine	1/208	21/29008	0.140301827	0.428289789	0.389758143	Ehmt2	1	1
GO:0071071	GO:0071071	regulation of phospholipid biosynthetic process	1/208	21/29008	0.140301827	0.428289789	0.389758143	Lpin1	1	1
GO:0090036	GO:0090036	regulation of protein kinase C signaling	1/208	21/29008	0.140301827	0.428289789	0.389758143	Akap12	1	1
GO:0090594	GO:0090594	inflammatory response to wounding	1/208	21/29008	0.140301827	0.428289789	0.389758143	Git1	1	1
GO:1903672	GO:1903672	positive regulation of sprouting angiogenesis	1/208	21/29008	0.140301827	0.428289789	0.389758143	Pkm	1	1
GO:1990776	GO:1990776	response to angiotensin	1/208	21/29008	0.140301827	0.428289789	0.389758143	Car2	1	1
GO:2000136	GO:2000136	regulation of cell proliferation involved in heart morphogenesis	1/208	21/29008	0.140301827	0.428289789	0.389758143	Pim1	1	1
GO:0001894	GO:0001894	tissue homeostasis	4/208	280/29008	0.14274243	0.433472258	0.394474365	Akt3/Stk39/Car2/Klhl10	4	1
GO:1901214	GO:1901214	regulation of neuron death	5/208	384/29008	0.143180919	0.433472258	0.394474365	Bag1/Srpk2/Chl1/Egln2/Gpi1	5	1
GO:0035304	GO:0035304	regulation of protein dephosphorylation	2/208	93/29008	0.143766601	0.433472258	0.394474365	Oaz3/2810408A11Rik	2	1
GO:0043535	GO:0043535	regulation of blood vessel endothelial cell migration	2/208	93/29008	0.143766601	0.433472258	0.394474365	Akt3/Cib1	2	1
GO:0034655	GO:0034655	nucleobase-containing compound catabolic process	5/208	386/29008	0.145379148	0.433472258	0.394474365	Fxr1/Tent5c/Rnaseh2a/Mex3d/Carhsp1	5	1
GO:0002088	GO:0002088	lens development in camera-type eye	2/208	94/29008	0.146234197	0.433472258	0.394474365	Tbc1d20/Hipk1	2	1
GO:0031110	GO:0031110	regulation of microtubule polymerization or depolymerization	2/208	94/29008	0.146234197	0.433472258	0.394474365	Cib1/Git1	2	1
GO:2000117	GO:2000117	negative regulation of cysteine-type endopeptidase activity	2/208	94/29008	0.146234197	0.433472258	0.394474365	Gpi1/Herpud1	2	1
GO:0043524	GO:0043524	negative regulation of neuron apoptotic process	3/208	184/29008	0.146285624	0.433472258	0.394474365	Bag1/Chl1/Gpi1	3	1
GO:0071772	GO:0071772	response to BMP	3/208	184/29008	0.146285624	0.433472258	0.394474365	Comp/Fkbp8/Ppm1a	3	1
GO:0071773	GO:0071773	cellular response to BMP stimulus	3/208	184/29008	0.146285624	0.433472258	0.394474365	Comp/Fkbp8/Ppm1a	3	1
GO:0042759	GO:0042759	long-chain fatty acid biosynthetic process	1/208	22/29008	0.146470704	0.433472258	0.394474365	Acsbg2	1	1
GO:0045475	GO:0045475	locomotor rhythm	1/208	22/29008	0.146470704	0.433472258	0.394474365	Usp2	1	1
GO:0046931	GO:0046931	pore complex assembly	1/208	22/29008	0.146470704	0.433472258	0.394474365	Nup98	1	1
GO:0048791	GO:0048791	calcium ion-regulated exocytosis of neurotransmitter	1/208	22/29008	0.146470704	0.433472258	0.394474365	Rims2	1	1
GO:0051770	GO:0051770	positive regulation of nitric-oxide synthase biosynthetic process	1/208	22/29008	0.146470704	0.433472258	0.394474365	Akap12	1	1
GO:0060080	GO:0060080	inhibitory postsynaptic potential	1/208	22/29008	0.146470704	0.433472258	0.394474365	Rims2	1	1
GO:0060457	GO:0060457	negative regulation of digestive system process	1/208	22/29008	0.146470704	0.433472258	0.394474365	Stk39	1	1
GO:0061323	GO:0061323	cell proliferation involved in heart morphogenesis	1/208	22/29008	0.146470704	0.433472258	0.394474365	Pim1	1	1
GO:0140632	GO:0140632	inflammasome complex assembly	1/208	22/29008	0.146470704	0.433472258	0.394474365	Cptp	1	1
GO:0006869	GO:0006869	lipid transport	5/208	387/29008	0.146483729	0.433472258	0.394474365	Cptp/Acsl1/Osbp2/Stard6/Pdzd8	5	1
GO:0016050	GO:0016050	vesicle organization	4/208	284/29008	0.147984792	0.436909616	0.397602476	Cul3/Tbc1d20/Ccdc136/Aqp11	4	1
GO:0051302	GO:0051302	regulation of cell division	3/208	186/29008	0.149643619	0.436909616	0.397602476	Cul3/Cib1/Git1	3	1
GO:0009991	GO:0009991	response to extracellular stimulus	5/208	391/29008	0.150938065	0.436909616	0.397602476	Map1lc3a/Nupr1l/Ulk2/Pim1/Ehmt2	5	1
GO:1901222	GO:1901222	regulation of NIK/NF-kappaB signaling	2/208	96/29008	0.15119543	0.436909616	0.397602476	Adipor1/Ppm1a	2	1
GO:0071229	GO:0071229	cellular response to acid chemical	3/208	187/29008	0.151331939	0.436909616	0.397602476	Bag1/Eno1/Neurl1a	3	1
GO:0003417	GO:0003417	growth plate cartilage development	1/208	23/29008	0.152595526	0.436909616	0.397602476	Comp	1	1
GO:0006883	GO:0006883	cellular sodium ion homeostasis	1/208	23/29008	0.152595526	0.436909616	0.397602476	Atp1b3	1	1
GO:0010738	GO:0010738	regulation of protein kinase A signaling	1/208	23/29008	0.152595526	0.436909616	0.397602476	Akap12	1	1
GO:0010818	GO:0010818	T cell chemotaxis	1/208	23/29008	0.152595526	0.436909616	0.397602476	Stk39	1	1
GO:0030539	GO:0030539	male genitalia development	1/208	23/29008	0.152595526	0.436909616	0.397602476	Klhl10	1	1
GO:0031065	GO:0031065	positive regulation of histone deacetylation	1/208	23/29008	0.152595526	0.436909616	0.397602476	Lpin1	1	1
GO:0032288	GO:0032288	myelin assembly	1/208	23/29008	0.152595526	0.436909616	0.397602476	Gnpat	1	1
GO:0032740	GO:0032740	positive regulation of interleukin-17 production	1/208	23/29008	0.152595526	0.436909616	0.397602476	Prkcq	1	1
GO:0033630	GO:0033630	positive regulation of cell adhesion mediated by integrin	1/208	23/29008	0.152595526	0.436909616	0.397602476	Cib1	1	1
GO:0044346	GO:0044346	fibroblast apoptotic process	1/208	23/29008	0.152595526	0.436909616	0.397602476	Cul3	1	1
GO:0046426	GO:0046426	negative regulation of receptor signaling pathway via JAK-STAT	1/208	23/29008	0.152595526	0.436909616	0.397602476	Adipor1	1	1
GO:0046716	GO:0046716	muscle cell cellular homeostasis	1/208	23/29008	0.152595526	0.436909616	0.397602476	Aldoa	1	1
GO:0099170	GO:0099170	postsynaptic modulation of chemical synaptic transmission	1/208	23/29008	0.152595526	0.436909616	0.397602476	Rnf19a	1	1
GO:1900101	GO:1900101	regulation of endoplasmic reticulum unfolded protein response	1/208	23/29008	0.152595526	0.436909616	0.397602476	Crebrf	1	1
GO:1900543	GO:1900543	negative regulation of purine nucleotide metabolic process	1/208	23/29008	0.152595526	0.436909616	0.397602476	Git1	1	1
GO:1901017	GO:1901017	negative regulation of potassium ion transmembrane transporter activity	1/208	23/29008	0.152595526	0.436909616	0.397602476	Stk39	1	1
GO:1901623	GO:1901623	regulation of lymphocyte chemotaxis	1/208	23/29008	0.152595526	0.436909616	0.397602476	Stk39	1	1
GO:1902307	GO:1902307	positive regulation of sodium ion transmembrane transport	1/208	23/29008	0.152595526	0.436909616	0.397602476	Atp1b3	1	1
GO:0001659	GO:0001659	temperature homeostasis	3/208	188/29008	0.153026373	0.437526109	0.398163506	Adipor1/Acsl1/Lpin1	3	1
GO:0010389	GO:0010389	regulation of G2/M transition of mitotic cell cycle	2/208	97/29008	0.153688568	0.438801398	0.399324062	Prkcq/Fhl4	2	1
GO:0051492	GO:0051492	regulation of stress fiber assembly	2/208	98/29008	0.156189727	0.443711699	0.403792601	Prkcq/Tesk1	2	1
GO:0043122	GO:0043122	regulation of I-kappaB kinase/NF-kappaB signaling	3/208	190/29008	0.156433277	0.443711699	0.403792601	Otud7b/Ube2n/Ppm1a	3	1
GO:0051098	GO:0051098	regulation of binding	5/208	397/29008	0.157725565	0.443711699	0.403792601	Hipk1/1700009N14Rik/Eno1/Fam220a/Ttbk1	5	1
GO:0010842	GO:0010842	retina layer formation	1/208	24/29008	0.158676607	0.443711699	0.403792601	Hipk1	1	1
GO:0010866	GO:0010866	regulation of triglyceride biosynthetic process	1/208	24/29008	0.158676607	0.443711699	0.403792601	Lpin1	1	1
GO:0031645	GO:0031645	negative regulation of nervous system process	1/208	24/29008	0.158676607	0.443711699	0.403792601	Lpin1	1	1
GO:0035988	GO:0035988	chondrocyte proliferation	1/208	24/29008	0.158676607	0.443711699	0.403792601	Comp	1	1
GO:0042537	GO:0042537	benzene-containing compound metabolic process	1/208	24/29008	0.158676607	0.443711699	0.403792601	Gstm5	1	1
GO:0045980	GO:0045980	negative regulation of nucleotide metabolic process	1/208	24/29008	0.158676607	0.443711699	0.403792601	Git1	1	1
GO:0048643	GO:0048643	positive regulation of skeletal muscle tissue development	1/208	24/29008	0.158676607	0.443711699	0.403792601	Usp2	1	1
GO:0048670	GO:0048670	regulation of collateral sprouting	1/208	24/29008	0.158676607	0.443711699	0.403792601	Ulk2	1	1
GO:0070734	GO:0070734	histone H3-K27 methylation	1/208	24/29008	0.158676607	0.443711699	0.403792601	Ehmt2	1	1
GO:0090335	GO:0090335	regulation of brown fat cell differentiation	1/208	24/29008	0.158676607	0.443711699	0.403792601	Pim1	1	1
GO:0006885	GO:0006885	regulation of pH	2/208	99/29008	0.158698666	0.443711699	0.403792601	Car2/Aqp11	2	1
GO:0051258	GO:0051258	protein polymerization	4/208	293/29008	0.160046417	0.443711699	0.403792601	Ube2k/Git1/Tppp2/Ttbk1	4	1
GO:1901990	GO:1901990	regulation of mitotic cell cycle phase transition	4/208	293/29008	0.160046417	0.443711699	0.403792601	Cul3/Prkcq/Fhl4/Ctdsp2	4	1
GO:0006892	GO:0006892	post-Golgi vesicle-mediated transport	2/208	100/29008	0.161215145	0.443711699	0.403792601	Lypla1/Ccdc91	2	1
GO:0032092	GO:0032092	positive regulation of protein binding	2/208	100/29008	0.161215145	0.443711699	0.403792601	1700009N14Rik/Fam220a	2	1
GO:0034767	GO:0034767	positive regulation of ion transmembrane transport	3/208	193/29008	0.161587585	0.443711699	0.403792601	Stk39/Pdzk1/Atp1b3	3	1
GO:0071496	GO:0071496	cellular response to external stimulus	4/208	295/29008	0.162774968	0.443711699	0.403792601	Map1lc3a/Nupr1l/Pim1/Ehmt2	4	1
GO:0000082	GO:0000082	G1/S transition of mitotic cell cycle	3/208	194/29008	0.163317105	0.443711699	0.403792601	Rcc1/Fhl4/Ctdsp2	3	1
GO:0032465	GO:0032465	regulation of cytokinesis	2/208	101/29008	0.163738929	0.443711699	0.403792601	Cul3/Git1	2	1
GO:0001829	GO:0001829	trophectodermal cell differentiation	1/208	25/29008	0.164714257	0.443711699	0.403792601	Cul3	1	1
GO:0002183	GO:0002183	cytoplasmic translational initiation	1/208	25/29008	0.164714257	0.443711699	0.403792601	Eif5	1	1
GO:0006298	GO:0006298	mismatch repair	1/208	25/29008	0.164714257	0.443711699	0.403792601	Rnaseh2a	1	1
GO:0018027	GO:0018027	peptidyl-lysine dimethylation	1/208	25/29008	0.164714257	0.443711699	0.403792601	Ehmt2	1	1
GO:0032753	GO:0032753	positive regulation of interleukin-4 production	1/208	25/29008	0.164714257	0.443711699	0.403792601	Prkcq	1	1
GO:0034389	GO:0034389	lipid droplet organization	1/208	25/29008	0.164714257	0.443711699	0.403792601	Tbc1d20	1	1
GO:0035024	GO:0035024	negative regulation of Rho protein signal transduction	1/208	25/29008	0.164714257	0.443711699	0.403792601	Cul3	1	1
GO:0045737	GO:0045737	positive regulation of cyclin-dependent protein serine/threonine kinase activity	1/208	25/29008	0.164714257	0.443711699	0.403792601	Pim1	1	1
GO:0046628	GO:0046628	positive regulation of insulin receptor signaling pathway	1/208	25/29008	0.164714257	0.443711699	0.403792601	Adipor1	1	1
GO:0050908	GO:0050908	detection of light stimulus involved in visual perception	1/208	25/29008	0.164714257	0.443711699	0.403792601	Reep6	1	1
GO:0050962	GO:0050962	detection of light stimulus involved in sensory perception	1/208	25/29008	0.164714257	0.443711699	0.403792601	Reep6	1	1
GO:0051791	GO:0051791	medium-chain fatty acid metabolic process	1/208	25/29008	0.164714257	0.443711699	0.403792601	Crat	1	1
GO:0070841	GO:0070841	inclusion body assembly	1/208	25/29008	0.164714257	0.443711699	0.403792601	Dnajb8	1	1
GO:0090344	GO:0090344	negative regulation of cell aging	1/208	25/29008	0.164714257	0.443711699	0.403792601	Akt3	1	1
GO:0101023	GO:0101023	vascular endothelial cell proliferation	1/208	25/29008	0.164714257	0.443711699	0.403792601	Akt3	1	1
GO:1904893	GO:1904893	negative regulation of receptor signaling pathway via STAT	1/208	25/29008	0.164714257	0.443711699	0.403792601	Adipor1	1	1
GO:1905562	GO:1905562	regulation of vascular endothelial cell proliferation	1/208	25/29008	0.164714257	0.443711699	0.403792601	Akt3	1	1
GO:2000193	GO:2000193	positive regulation of fatty acid transport	1/208	25/29008	0.164714257	0.443711699	0.403792601	Acsl1	1	1
GO:0001764	GO:0001764	neuron migration	3/208	195/29008	0.165052208	0.443711699	0.403792601	Trim46/Chl1/Scrt1	3	1
GO:0001708	GO:0001708	cell fate specification	2/208	102/29008	0.166269786	0.443711699	0.403792601	Fkbp8/Ehmt2	2	1
GO:0030510	GO:0030510	regulation of BMP signaling pathway	2/208	102/29008	0.166269786	0.443711699	0.403792601	Fkbp8/Ppm1a	2	1
GO:0045132	GO:0045132	meiotic chromosome segregation	2/208	102/29008	0.166269786	0.443711699	0.403792601	Syce2/Ehmt2	2	1
GO:0002262	GO:0002262	myeloid cell homeostasis	3/208	196/29008	0.166792818	0.443711699	0.403792601	Tcea1/Smap1/Gpi1	3	1
GO:0034612	GO:0034612	response to tumor necrosis factor	3/208	196/29008	0.166792818	0.443711699	0.403792601	Hipk1/Ube2k/Cib1	3	1
GO:0044772	GO:0044772	mitotic cell cycle phase transition	5/208	406/29008	0.168137151	0.443711699	0.403792601	Cul3/Prkcq/Rcc1/Fhl4/Ctdsp2	5	1
GO:0048638	GO:0048638	regulation of developmental growth	5/208	406/29008	0.168137151	0.443711699	0.403792601	Trim46/Gpat4/Ulk2/Rims2/Pim1	5	1
GO:0006109	GO:0006109	regulation of carbohydrate metabolic process	3/208	197/29008	0.16853886	0.443711699	0.403792601	Adipor1/Gapdhs/Git1	3	1
GO:0006304	GO:0006304	DNA modification	2/208	103/29008	0.168807486	0.443711699	0.403792601	Tdrkh/Ehmt2	2	1
GO:0010770	GO:0010770	positive regulation of cell morphogenesis involved in differentiation	2/208	103/29008	0.168807486	0.443711699	0.403792601	Tesk1/Cib1	2	1
GO:0070167	GO:0070167	regulation of biomineral tissue development	2/208	103/29008	0.168807486	0.443711699	0.403792601	Comp/Nbr1	2	1
GO:0070585	GO:0070585	protein localization to mitochondrion	2/208	103/29008	0.168807486	0.443711699	0.403792601	Bag1/Hk1	2	1
GO:0000002	GO:0000002	mitochondrial genome maintenance	1/208	26/29008	0.170708786	0.443711699	0.403792601	Akt3	1	1
GO:0006301	GO:0006301	postreplication repair	1/208	26/29008	0.170708786	0.443711699	0.403792601	Ube2n	1	1
GO:0006925	GO:0006925	inflammatory cell apoptotic process	1/208	26/29008	0.170708786	0.443711699	0.403792601	Plekho2	1	1
GO:0016082	GO:0016082	synaptic vesicle priming	1/208	26/29008	0.170708786	0.443711699	0.403792601	Rims2	1	1
GO:0030970	GO:0030970	retrograde protein transport, ER to cytosol	1/208	26/29008	0.170708786	0.443711699	0.403792601	Herpud1	1	1
GO:0033233	GO:0033233	regulation of protein sumoylation	1/208	26/29008	0.170708786	0.443711699	0.403792601	Fscb	1	1
GO:0035384	GO:0035384	thioester biosynthetic process	1/208	26/29008	0.170708786	0.443711699	0.403792601	Acsl1	1	1
GO:0039529	GO:0039529	RIG-I signaling pathway	1/208	26/29008	0.170708786	0.443711699	0.403792601	Clpb	1	1
GO:0045780	GO:0045780	positive regulation of bone resorption	1/208	26/29008	0.170708786	0.443711699	0.403792601	Car2	1	1
GO:0070129	GO:0070129	regulation of mitochondrial translation	1/208	26/29008	0.170708786	0.443711699	0.403792601	Nsun4	1	1
GO:0071616	GO:0071616	acyl-CoA biosynthetic process	1/208	26/29008	0.170708786	0.443711699	0.403792601	Acsl1	1	1
GO:0090330	GO:0090330	regulation of platelet aggregation	1/208	26/29008	0.170708786	0.443711699	0.403792601	Prkcq	1	1
GO:1901018	GO:1901018	positive regulation of potassium ion transmembrane transporter activity	1/208	26/29008	0.170708786	0.443711699	0.403792601	Atp1b3	1	1
GO:1903077	GO:1903077	negative regulation of protein localization to plasma membrane	1/208	26/29008	0.170708786	0.443711699	0.403792601	Lypla1	1	1
GO:1903513	GO:1903513	endoplasmic reticulum to cytosol transport	1/208	26/29008	0.170708786	0.443711699	0.403792601	Herpud1	1	1
GO:1904353	GO:1904353	regulation of telomere capping	1/208	26/29008	0.170708786	0.443711699	0.403792601	Prkcq	1	1
GO:2000316	GO:2000316	regulation of T-helper 17 type immune response	1/208	26/29008	0.170708786	0.443711699	0.403792601	Prkcq	1	1
GO:0031497	GO:0031497	chromatin assembly	2/208	104/29008	0.171351803	0.444245415	0.404278301	Cdan1/Ubn2	2	1
GO:0070227	GO:0070227	lymphocyte apoptotic process	2/208	104/29008	0.171351803	0.444245415	0.404278301	Prkcq/Lmbr1l	2	1
GO:1905475	GO:1905475	regulation of protein localization to membrane	3/208	199/29008	0.172046941	0.445478688	0.405400621	Lypla1/Pdzk1/Cib1	3	1
GO:0046578	GO:0046578	regulation of Ras protein signal transduction	3/208	200/29008	0.17380883	0.446829347	0.406629766	Cul3/Ralgps2/Git1	3	1
GO:0140013	GO:0140013	meiotic nuclear division	3/208	200/29008	0.17380883	0.446829347	0.406629766	Tdrkh/Syce2/Ehmt2	3	1
GO:0110149	GO:0110149	regulation of biomineralization	2/208	105/29008	0.173902512	0.446829347	0.406629766	Comp/Nbr1	2	1
GO:1902749	GO:1902749	regulation of cell cycle G2/M phase transition	2/208	105/29008	0.173902512	0.446829347	0.406629766	Prkcq/Fhl4	2	1
GO:0022613	GO:0022613	ribonucleoprotein complex biogenesis	5/208	412/29008	0.175225588	0.446829347	0.406629766	Isg20l2/1700009N14Rik/Nsun4/Srpk2/Eif5	5	1
GO:0006515	GO:0006515	protein quality control for misfolded or incompletely synthesized proteins	1/208	27/29008	0.1766605	0.446829347	0.406629766	Cul3	1	1
GO:0014829	GO:0014829	vascular associated smooth muscle contraction	1/208	27/29008	0.1766605	0.446829347	0.406629766	Comp	1	1
GO:0018195	GO:0018195	peptidyl-arginine modification	1/208	27/29008	0.1766605	0.446829347	0.406629766	Art5	1	1
GO:0019068	GO:0019068	virion assembly	1/208	27/29008	0.1766605	0.446829347	0.406629766	Tbc1d20	1	1
GO:0031100	GO:0031100	animal organ regeneration	1/208	27/29008	0.1766605	0.446829347	0.406629766	Pkm	1	1
GO:0031670	GO:0031670	cellular response to nutrient	1/208	27/29008	0.1766605	0.446829347	0.406629766	Pim1	1	1
GO:0032781	GO:0032781	positive regulation of ATPase activity	1/208	27/29008	0.1766605	0.446829347	0.406629766	Atp1b3	1	1
GO:0046473	GO:0046473	phosphatidic acid metabolic process	1/208	27/29008	0.1766605	0.446829347	0.406629766	Lpin1	1	1
GO:0070233	GO:0070233	negative regulation of T cell apoptotic process	1/208	27/29008	0.1766605	0.446829347	0.406629766	Prkcq	1	1
GO:0006575	GO:0006575	cellular modified amino acid metabolic process	3/208	202/29008	0.17734793	0.446829347	0.406629766	Crat/Gstm5/Eef1g	3	1
GO:0071805	GO:0071805	potassium ion transmembrane transport	3/208	202/29008	0.17734793	0.446829347	0.406629766	Stk39/Atp1b3/Fhl4	3	1
GO:0044270	GO:0044270	cellular nitrogen compound catabolic process	5/208	414/29008	0.177613693	0.446829347	0.406629766	Fxr1/Tent5c/Rnaseh2a/Mex3d/Carhsp1	5	1
GO:0046700	GO:0046700	heterocycle catabolic process	5/208	415/29008	0.178812396	0.446829347	0.406629766	Fxr1/Tent5c/Rnaseh2a/Mex3d/Carhsp1	5	1
GO:0006576	GO:0006576	cellular biogenic amine metabolic process	2/208	107/29008	0.179022228	0.446829347	0.406629766	Oaz3/Azin2	2	1
GO:0071103	GO:0071103	DNA conformation change	3/208	203/29008	0.179124993	0.446829347	0.406629766	Cdan1/Ubn2/Tssk6	3	1
GO:1990138	GO:1990138	neuron projection extension	3/208	203/29008	0.179124993	0.446829347	0.406629766	Trim46/Ulk2/Rims2	3	1
GO:0019932	GO:0019932	second-messenger-mediated signaling	4/208	308/29008	0.180910469	0.446829347	0.406629766	Pebp1/Cib1/Rundc3a/Tcp11	4	1
GO:0031058	GO:0031058	positive regulation of histone modification	2/208	108/29008	0.1815908	0.446829347	0.406629766	Ube2n/Lpin1	2	1
GO:0090263	GO:0090263	positive regulation of canonical Wnt signaling pathway	2/208	108/29008	0.1815908	0.446829347	0.406629766	Csnk1g2/Ppm1a	2	1
GO:0072594	GO:0072594	establishment of protein localization to organelle	5/208	418/29008	0.18242686	0.446829347	0.406629766	Prkcq/1700009N14Rik/Nup98/Herpud1/Hk1	5	1
GO:0007176	GO:0007176	regulation of epidermal growth factor-activated receptor activity	1/208	28/29008	0.182569704	0.446829347	0.406629766	Neurl1a	1	1
GO:0007288	GO:0007288	sperm axoneme assembly	1/208	28/29008	0.182569704	0.446829347	0.406629766	Neurl1a	1	1
GO:0008156	GO:0008156	negative regulation of DNA replication	1/208	28/29008	0.182569704	0.446829347	0.406629766	Cdan1	1	1
GO:0018126	GO:0018126	protein hydroxylation	1/208	28/29008	0.182569704	0.446829347	0.406629766	Egln2	1	1
GO:0032469	GO:0032469	endoplasmic reticulum calcium ion homeostasis	1/208	28/29008	0.182569704	0.446829347	0.406629766	Herpud1	1	1
GO:0042044	GO:0042044	fluid transport	1/208	28/29008	0.182569704	0.446829347	0.406629766	Aqp11	1	1
GO:0045070	GO:0045070	positive regulation of viral genome replication	1/208	28/29008	0.182569704	0.446829347	0.406629766	Srpk2	1	1
GO:0045648	GO:0045648	positive regulation of erythrocyte differentiation	1/208	28/29008	0.182569704	0.446829347	0.406629766	Smap1	1	1
GO:0045844	GO:0045844	positive regulation of striated muscle tissue development	1/208	28/29008	0.182569704	0.446829347	0.406629766	Usp2	1	1
GO:0046688	GO:0046688	response to copper ion	1/208	28/29008	0.182569704	0.446829347	0.406629766	Sord	1	1
GO:0048636	GO:0048636	positive regulation of muscle organ development	1/208	28/29008	0.182569704	0.446829347	0.406629766	Usp2	1	1
GO:0051767	GO:0051767	nitric-oxide synthase biosynthetic process	1/208	28/29008	0.182569704	0.446829347	0.406629766	Akap12	1	1
GO:0051769	GO:0051769	regulation of nitric-oxide synthase biosynthetic process	1/208	28/29008	0.182569704	0.446829347	0.406629766	Akap12	1	1
GO:0060295	GO:0060295	regulation of cilium movement involved in cell motility	1/208	28/29008	0.182569704	0.446829347	0.406629766	Tppp2	1	1
GO:0120316	GO:0120316	sperm flagellum assembly	1/208	28/29008	0.182569704	0.446829347	0.406629766	Neurl1a	1	1
GO:0150077	GO:0150077	regulation of neuroinflammatory response	1/208	28/29008	0.182569704	0.446829347	0.406629766	Ttbk1	1	1
GO:1900745	GO:1900745	positive regulation of p38MAPK cascade	1/208	28/29008	0.182569704	0.446829347	0.406629766	Stk39	1	1
GO:1901380	GO:1901380	negative regulation of potassium ion transmembrane transport	1/208	28/29008	0.182569704	0.446829347	0.406629766	Stk39	1	1
GO:1902019	GO:1902019	regulation of cilium-dependent cell motility	1/208	28/29008	0.182569704	0.446829347	0.406629766	Tppp2	1	1
GO:1904376	GO:1904376	negative regulation of protein localization to cell periphery	1/208	28/29008	0.182569704	0.446829347	0.406629766	Lypla1	1	1
GO:2000241	GO:2000241	regulation of reproductive process	3/208	205/29008	0.182693772	0.446829347	0.406629766	Cib1/Tppp2/Tcp11	3	1
GO:0034446	GO:0034446	substrate adhesion-dependent cell spreading	2/208	109/29008	0.184164898	0.449885369	0.40941085	Tesk1/Cib1	2	1
GO:0071902	GO:0071902	positive regulation of protein serine/threonine kinase activity	3/208	206/29008	0.184485341	0.450126493	0.40963028	Cib1/Acsl1/Pim1	3	1
GO:0006936	GO:0006936	muscle contraction	4/208	312/29008	0.186622461	0.450561245	0.410025919	Eno1/Aldoa/Comp/Eno1b	4	1
GO:0033865	GO:0033865	nucleoside bisphosphate metabolic process	2/208	110/29008	0.186744311	0.450561245	0.410025919	Gpat4/Acsl1	2	1
GO:0033875	GO:0033875	ribonucleoside bisphosphate metabolic process	2/208	110/29008	0.186744311	0.450561245	0.410025919	Gpat4/Acsl1	2	1
GO:0034032	GO:0034032	purine nucleoside bisphosphate metabolic process	2/208	110/29008	0.186744311	0.450561245	0.410025919	Gpat4/Acsl1	2	1
GO:0048024	GO:0048024	regulation of mRNA splicing, via spliceosome	2/208	110/29008	0.186744311	0.450561245	0.410025919	Fxr1/Nup98	2	1
GO:0110020	GO:0110020	regulation of actomyosin structure organization	2/208	110/29008	0.186744311	0.450561245	0.410025919	Prkcq/Tesk1	2	1
GO:1902905	GO:1902905	positive regulation of supramolecular fiber organization	3/208	208/29008	0.188082468	0.450561245	0.410025919	Prkcq/Tesk1/Git1	3	1
GO:0002068	GO:0002068	glandular epithelial cell development	1/208	29/29008	0.188436698	0.450561245	0.410025919	Gpat4	1	1
GO:0018200	GO:0018200	peptidyl-glutamic acid modification	1/208	29/29008	0.188436698	0.450561245	0.410025919	Tpgs2	1	1
GO:0031365	GO:0031365	N-terminal protein amino acid modification	1/208	29/29008	0.188436698	0.450561245	0.410025919	Ppm1a	1	1
GO:0051560	GO:0051560	mitochondrial calcium ion homeostasis	1/208	29/29008	0.188436698	0.450561245	0.410025919	Pdzd8	1	1
GO:0051570	GO:0051570	regulation of histone H3-K9 methylation	1/208	29/29008	0.188436698	0.450561245	0.410025919	Ehmt2	1	1
GO:0060045	GO:0060045	positive regulation of cardiac muscle cell proliferation	1/208	29/29008	0.188436698	0.450561245	0.410025919	Pim1	1	1
GO:1901863	GO:1901863	positive regulation of muscle tissue development	1/208	29/29008	0.188436698	0.450561245	0.410025919	Usp2	1	1
GO:1902235	GO:1902235	regulation of endoplasmic reticulum stress-induced intrinsic apoptotic signaling pathway	1/208	29/29008	0.188436698	0.450561245	0.410025919	Herpud1	1	1
GO:1903649	GO:1903649	regulation of cytoplasmic transport	1/208	29/29008	0.188436698	0.450561245	0.410025919	Trim46	1	1
GO:1903861	GO:1903861	positive regulation of dendrite extension	1/208	29/29008	0.188436698	0.450561245	0.410025919	Rims2	1	1
GO:1905477	GO:1905477	positive regulation of protein localization to membrane	2/208	111/29008	0.189328832	0.452161799	0.411482477	Pdzk1/Cib1	2	1
GO:0001101	GO:0001101	response to acid chemical	3/208	209/29008	0.18988788	0.452964039	0.412212542	Bag1/Eno1/Neurl1a	3	1
GO:0031032	GO:0031032	actomyosin structure organization	3/208	210/29008	0.19169776	0.453702946	0.412884973	Cul3/Prkcq/Tesk1	3	1
GO:0045639	GO:0045639	positive regulation of myeloid cell differentiation	2/208	112/29008	0.191918257	0.453702946	0.412884973	Smap1/Car2	2	1
GO:0060840	GO:0060840	artery development	2/208	112/29008	0.191918257	0.453702946	0.412884973	Akt3/Comp	2	1
GO:0007289	GO:0007289	spermatid nucleus differentiation	1/208	30/29008	0.194261784	0.453702946	0.412884973	Tssk6	1	1
GO:0010800	GO:0010800	positive regulation of peptidyl-threonine phosphorylation	1/208	30/29008	0.194261784	0.453702946	0.412884973	Ube2k	1	1
GO:0039528	GO:0039528	cytoplasmic pattern recognition receptor signaling pathway in response to virus	1/208	30/29008	0.194261784	0.453702946	0.412884973	Clpb	1	1
GO:0042133	GO:0042133	neurotransmitter metabolic process	1/208	30/29008	0.194261784	0.453702946	0.412884973	Pebp1	1	1
GO:0043032	GO:0043032	positive regulation of macrophage activation	1/208	30/29008	0.194261784	0.453702946	0.412884973	Ttbk1	1	1
GO:0043153	GO:0043153	entrainment of circadian clock by photoperiod	1/208	30/29008	0.194261784	0.453702946	0.412884973	Usp2	1	1
GO:0043950	GO:0043950	positive regulation of cAMP-mediated signaling	1/208	30/29008	0.194261784	0.453702946	0.412884973	Pebp1	1	1
GO:0046039	GO:0046039	GTP metabolic process	1/208	30/29008	0.194261784	0.453702946	0.412884973	1700009N14Rik	1	1
GO:0046339	GO:0046339	diacylglycerol metabolic process	1/208	30/29008	0.194261784	0.453702946	0.412884973	Gpat4	1	1
GO:0048261	GO:0048261	negative regulation of receptor-mediated endocytosis	1/208	30/29008	0.194261784	0.453702946	0.412884973	Sh3gl3	1	1
GO:0048596	GO:0048596	embryonic camera-type eye morphogenesis	1/208	30/29008	0.194261784	0.453702946	0.412884973	Hipk1	1	1
GO:0071312	GO:0071312	cellular response to alkaloid	1/208	30/29008	0.194261784	0.453702946	0.412884973	Ehmt2	1	1
GO:1900078	GO:1900078	positive regulation of cellular response to insulin stimulus	1/208	30/29008	0.194261784	0.453702946	0.412884973	Adipor1	1	1
GO:1901658	GO:1901658	glycosyl compound catabolic process	1/208	30/29008	0.194261784	0.453702946	0.412884973	Fuca1	1	1
GO:0120034	GO:0120034	positive regulation of plasma membrane bounded cell projection assembly	2/208	113/29008	0.194512384	0.453702946	0.412884973	Prkcq/Neurl1a	2	1
GO:2001022	GO:2001022	positive regulation of response to DNA damage stimulus	2/208	113/29008	0.194512384	0.453702946	0.412884973	Fxr1/Ube2n	2	1
GO:0070997	GO:0070997	neuron death	5/208	428/29008	0.194667619	0.453702946	0.412884973	Bag1/Srpk2/Chl1/Egln2/Gpi1	5	1
GO:0032231	GO:0032231	regulation of actin filament bundle assembly	2/208	114/29008	0.197111014	0.453789558	0.412963793	Prkcq/Tesk1	2	1
GO:0035601	GO:0035601	protein deacylation	2/208	114/29008	0.197111014	0.453789558	0.412963793	Lypla1/Lpin1	2	1
GO:0098732	GO:0098732	macromolecule deacylation	2/208	114/29008	0.197111014	0.453789558	0.412963793	Lypla1/Lpin1	2	1
GO:0030258	GO:0030258	lipid modification	3/208	213/29008	0.19715348	0.453789558	0.412963793	Adipor1/Crat/Acsbg2	3	1
GO:0001666	GO:0001666	response to hypoxia	3/208	214/29008	0.198980505	0.453789558	0.412963793	Eno1/Egln2/Eno1b	3	1
GO:0019751	GO:0019751	polyol metabolic process	2/208	115/29008	0.199713949	0.453789558	0.412963793	Sord/Tpi1	2	1
GO:1903076	GO:1903076	regulation of protein localization to plasma membrane	2/208	115/29008	0.199713949	0.453789558	0.412963793	Lypla1/Cib1	2	1
GO:0000154	GO:0000154	rRNA modification	1/208	31/29008	0.200045259	0.453789558	0.412963793	Nsun4	1	1
GO:0002026	GO:0002026	regulation of the force of heart contraction	1/208	31/29008	0.200045259	0.453789558	0.412963793	Pebp1	1	1
GO:0003416	GO:0003416	endochondral bone growth	1/208	31/29008	0.200045259	0.453789558	0.412963793	Comp	1	1
GO:0009648	GO:0009648	photoperiodism	1/208	31/29008	0.200045259	0.453789558	0.412963793	Usp2	1	1
GO:0031063	GO:0031063	regulation of histone deacetylation	1/208	31/29008	0.200045259	0.453789558	0.412963793	Lpin1	1	1
GO:0032801	GO:0032801	receptor catabolic process	1/208	31/29008	0.200045259	0.453789558	0.412963793	Git1	1	1
GO:0044030	GO:0044030	regulation of DNA methylation	1/208	31/29008	0.200045259	0.453789558	0.412963793	Ehmt2	1	1
GO:0060074	GO:0060074	synapse maturation	1/208	31/29008	0.200045259	0.453789558	0.412963793	Neurl1a	1	1
GO:0062125	GO:0062125	regulation of mitochondrial gene expression	1/208	31/29008	0.200045259	0.453789558	0.412963793	Nsun4	1	1
GO:0072337	GO:0072337	modified amino acid transport	1/208	31/29008	0.200045259	0.453789558	0.412963793	Pdzk1	1	1
GO:0099633	GO:0099633	protein localization to postsynaptic specialization membrane	1/208	31/29008	0.200045259	0.453789558	0.412963793	Git1	1	1
GO:0099645	GO:0099645	neurotransmitter receptor localization to postsynaptic specialization membrane	1/208	31/29008	0.200045259	0.453789558	0.412963793	Git1	1	1
GO:1903579	GO:1903579	negative regulation of ATP metabolic process	1/208	31/29008	0.200045259	0.453789558	0.412963793	Git1	1	1
GO:2000637	GO:2000637	positive regulation of gene silencing by miRNA	1/208	31/29008	0.200045259	0.453789558	0.412963793	Fxr1	1	1
GO:0038061	GO:0038061	NIK/NF-kappaB signaling	2/208	116/29008	0.202320996	0.453789558	0.412963793	Adipor1/Ppm1a	2	1
GO:0043534	GO:0043534	blood vessel endothelial cell migration	2/208	116/29008	0.202320996	0.453789558	0.412963793	Akt3/Cib1	2	1
GO:0035265	GO:0035265	organ growth	3/208	216/29008	0.202646801	0.453789558	0.412963793	Comp/Pim1/Ehmt2	3	1
GO:0044843	GO:0044843	cell cycle G1/S phase transition	3/208	216/29008	0.202646801	0.453789558	0.412963793	Rcc1/Fhl4/Ctdsp2	3	1
GO:0046395	GO:0046395	carboxylic acid catabolic process	3/208	216/29008	0.202646801	0.453789558	0.412963793	Crat/Lpin1/Acsbg2	3	1
GO:0033674	GO:0033674	positive regulation of kinase activity	5/208	435/29008	0.203404042	0.453789558	0.412963793	Cib1/Acsl1/Pim1/Ttbk1/Neurl1a	5	1
GO:0006413	GO:0006413	translational initiation	2/208	117/29008	0.204931963	0.453789558	0.412963793	Eif3b/Eif5	2	1
GO:0006888	GO:0006888	endoplasmic reticulum to Golgi vesicle-mediated transport	2/208	117/29008	0.204931963	0.453789558	0.412963793	Cul3/Tbc1d20	2	1
GO:0002063	GO:0002063	chondrocyte development	1/208	32/29008	0.20578742	0.453789558	0.412963793	Comp	1	1
GO:0007020	GO:0007020	microtubule nucleation	1/208	32/29008	0.20578742	0.453789558	0.412963793	Git1	1	1
GO:0009649	GO:0009649	entrainment of circadian clock	1/208	32/29008	0.20578742	0.453789558	0.412963793	Usp2	1	1
GO:0016242	GO:0016242	negative regulation of macroautophagy	1/208	32/29008	0.20578742	0.453789558	0.412963793	Ehmt2	1	1
GO:0021904	GO:0021904	dorsal/ventral neural tube patterning	1/208	32/29008	0.20578742	0.453789558	0.412963793	Fkbp8	1	1
GO:0031116	GO:0031116	positive regulation of microtubule polymerization	1/208	32/29008	0.20578742	0.453789558	0.412963793	Git1	1	1
GO:0032673	GO:0032673	regulation of interleukin-4 production	1/208	32/29008	0.20578742	0.453789558	0.412963793	Prkcq	1	1
GO:0033273	GO:0033273	response to vitamin	1/208	32/29008	0.20578742	0.453789558	0.412963793	Pim1	1	1
GO:0045742	GO:0045742	positive regulation of epidermal growth factor receptor signaling pathway	1/208	32/29008	0.20578742	0.453789558	0.412963793	Neurl1a	1	1
GO:0048665	GO:0048665	neuron fate specification	1/208	32/29008	0.20578742	0.453789558	0.412963793	Ehmt2	1	1
GO:0048668	GO:0048668	collateral sprouting	1/208	32/29008	0.20578742	0.453789558	0.412963793	Ulk2	1	1
GO:0060148	GO:0060148	positive regulation of posttranscriptional gene silencing	1/208	32/29008	0.20578742	0.453789558	0.412963793	Fxr1	1	1
GO:0070536	GO:0070536	protein K63-linked deubiquitination	1/208	32/29008	0.20578742	0.453789558	0.412963793	Otud7b	1	1
GO:0071425	GO:0071425	hematopoietic stem cell proliferation	1/208	32/29008	0.20578742	0.453789558	0.412963793	Pim1	1	1
GO:0090312	GO:0090312	positive regulation of protein deacetylation	1/208	32/29008	0.20578742	0.453789558	0.412963793	Lpin1	1	1
GO:1903859	GO:1903859	regulation of dendrite extension	1/208	32/29008	0.20578742	0.453789558	0.412963793	Rims2	1	1
GO:1903959	GO:1903959	regulation of anion transmembrane transport	1/208	32/29008	0.20578742	0.453789558	0.412963793	Hk1	1	1
GO:1905898	GO:1905898	positive regulation of response to endoplasmic reticulum stress	1/208	32/29008	0.20578742	0.453789558	0.412963793	Herpud1	1	1
GO:0010876	GO:0010876	lipid localization	5/208	437/29008	0.205924342	0.453789558	0.412963793	Cptp/Acsl1/Osbp2/Stard6/Pdzd8	5	1
GO:0019439	GO:0019439	aromatic compound catabolic process	5/208	437/29008	0.205924342	0.453789558	0.412963793	Fxr1/Tent5c/Rnaseh2a/Mex3d/Carhsp1	5	1
GO:0016054	GO:0016054	organic acid catabolic process	3/208	218/29008	0.206328947	0.453789558	0.412963793	Crat/Lpin1/Acsbg2	3	1
GO:0032984	GO:0032984	protein-containing complex disassembly	3/208	218/29008	0.206328947	0.453789558	0.412963793	Map1lc3a/Cib1/Sh3gl3	3	1
GO:0043393	GO:0043393	regulation of protein binding	3/208	218/29008	0.206328947	0.453789558	0.412963793	1700009N14Rik/Fam220a/Ttbk1	3	1
GO:0006790	GO:0006790	sulfur compound metabolic process	4/208	326/29008	0.207056446	0.454896737	0.413971363	Gstm5/Gpat4/Acsl1/Eef1g	4	1
GO:0045637	GO:0045637	regulation of myeloid cell differentiation	3/208	219/29008	0.208175786	0.456674707	0.415589376	Smap1/Car2/Cib1	3	1
GO:0006913	GO:0006913	nucleocytoplasmic transport	4/208	327/29008	0.208540618	0.456674707	0.415589376	Prkcq/1700009N14Rik/Nup98/Ppm1a	4	1
GO:0051169	GO:0051169	nuclear transport	4/208	327/29008	0.208540618	0.456674707	0.415589376	Prkcq/1700009N14Rik/Nup98/Ppm1a	4	1
GO:0035264	GO:0035264	multicellular organism growth	3/208	220/29008	0.210026374	0.458187594	0.416966154	Gpat4/Comp/Fkbp8	3	1
GO:1903046	GO:1903046	meiotic cell cycle process	3/208	220/29008	0.210026374	0.458187594	0.416966154	Tdrkh/Syce2/Ehmt2	3	1
GO:0032212	GO:0032212	positive regulation of telomere maintenance via telomerase	1/208	33/29008	0.211488559	0.458187594	0.416966154	Prkcq	1	1
GO:0044788	GO:0044788	modulation by host of viral process	1/208	33/29008	0.211488559	0.458187594	0.416966154	Tbc1d20	1	1
GO:0048026	GO:0048026	positive regulation of mRNA splicing, via spliceosome	1/208	33/29008	0.211488559	0.458187594	0.416966154	Nup98	1	1
GO:0048641	GO:0048641	regulation of skeletal muscle tissue development	1/208	33/29008	0.211488559	0.458187594	0.416966154	Usp2	1	1
GO:0060914	GO:0060914	heart formation	1/208	33/29008	0.211488559	0.458187594	0.416966154	Pim1	1	1
GO:0072576	GO:0072576	liver morphogenesis	1/208	33/29008	0.211488559	0.458187594	0.416966154	Cul3	1	1
GO:0120033	GO:0120033	negative regulation of plasma membrane bounded cell projection assembly	1/208	33/29008	0.211488559	0.458187594	0.416966154	Tesk1	1	1
GO:1903429	GO:1903429	regulation of cell maturation	1/208	33/29008	0.211488559	0.458187594	0.416966154	Tcp11	1	1
GO:0043542	GO:0043542	endothelial cell migration	3/208	221/29008	0.211880642	0.458547657	0.417293823	Akt3/Gpi1/Cib1	3	1
GO:0006805	GO:0006805	xenobiotic metabolic process	2/208	120/29008	0.212786506	0.460017686	0.418631599	Gstm5/Acsl1	2	1
GO:0010959	GO:0010959	regulation of metal ion transport	5/208	443/29008	0.213547131	0.46109372	0.419610826	Akt3/Stk39/Usp2/Atp1b3/Fhl4	5	1
GO:2001020	GO:2001020	regulation of response to DNA damage stimulus	3/208	222/29008	0.213738518	0.46109372	0.419610826	Fxr1/Ppp4r2/Ube2n	3	1
GO:0010769	GO:0010769	regulation of cell morphogenesis involved in differentiation	2/208	121/29008	0.215411287	0.463038244	0.421380408	Tesk1/Cib1	2	1
GO:0010719	GO:0010719	negative regulation of epithelial to mesenchymal transition	1/208	34/29008	0.217148969	0.463038244	0.421380408	Adipor1	1	1
GO:0030488	GO:0030488	tRNA methylation	1/208	34/29008	0.217148969	0.463038244	0.421380408	Nsun4	1	1
GO:0045920	GO:0045920	negative regulation of exocytosis	1/208	34/29008	0.217148969	0.463038244	0.421380408	Tcp11	1	1
GO:0048013	GO:0048013	ephrin receptor signaling pathway	1/208	34/29008	0.217148969	0.463038244	0.421380408	Git1	1	1
GO:0051569	GO:0051569	regulation of histone H3-K4 methylation	1/208	34/29008	0.217148969	0.463038244	0.421380408	Ehmt2	1	1
GO:0051973	GO:0051973	positive regulation of telomerase activity	1/208	34/29008	0.217148969	0.463038244	0.421380408	Prkcq	1	1
GO:0055075	GO:0055075	potassium ion homeostasis	1/208	34/29008	0.217148969	0.463038244	0.421380408	Atp1b3	1	1
GO:1901186	GO:1901186	positive regulation of ERBB signaling pathway	1/208	34/29008	0.217148969	0.463038244	0.421380408	Neurl1a	1	1
GO:1905476	GO:1905476	negative regulation of protein localization to membrane	1/208	34/29008	0.217148969	0.463038244	0.421380408	Lypla1	1	1
GO:2000406	GO:2000406	positive regulation of T cell migration	1/208	34/29008	0.217148969	0.463038244	0.421380408	Stk39	1	1
GO:0044242	GO:0044242	cellular lipid catabolic process	3/208	224/29008	0.217464815	0.463225158	0.421550506	Crat/Lpin1/Acsbg2	3	1
GO:0042177	GO:0042177	negative regulation of protein catabolic process	2/208	122/29008	0.218039068	0.463961538	0.422220638	Azin2/Aqp11	2	1
GO:0001676	GO:0001676	long-chain fatty acid metabolic process	2/208	123/29008	0.220669671	0.464928133	0.423100272	Acsl1/Acsbg2	2	1
GO:0009636	GO:0009636	response to toxic substance	2/208	123/29008	0.220669671	0.464928133	0.423100272	Gstm5/Pim1	2	1
GO:0030282	GO:0030282	bone mineralization	2/208	123/29008	0.220669671	0.464928133	0.423100272	Comp/Nbr1	2	1
GO:0040029	GO:0040029	regulation of gene expression, epigenetic	2/208	123/29008	0.220669671	0.464928133	0.423100272	Elof1/Zmiz2	2	1
GO:0016055	GO:0016055	Wnt signaling pathway	5/208	449/29008	0.221259101	0.464928133	0.423100272	Cul3/Csnk1g2/Ppm1a/Lmbr1l/Rnf138	5	1
GO:0000038	GO:0000038	very long-chain fatty acid metabolic process	1/208	35/29008	0.22276894	0.464928133	0.423100272	Acsl1	1	1
GO:0006471	GO:0006471	protein ADP-ribosylation	1/208	35/29008	0.22276894	0.464928133	0.423100272	Art5	1	1
GO:0006884	GO:0006884	cell volume homeostasis	1/208	35/29008	0.22276894	0.464928133	0.423100272	Aqp11	1	1
GO:0007026	GO:0007026	negative regulation of microtubule depolymerization	1/208	35/29008	0.22276894	0.464928133	0.423100272	Cib1	1	1
GO:0009584	GO:0009584	detection of visible light	1/208	35/29008	0.22276894	0.464928133	0.423100272	Reep6	1	1
GO:0015695	GO:0015695	organic cation transport	1/208	35/29008	0.22276894	0.464928133	0.423100272	Pdzk1	1	1
GO:0019934	GO:0019934	cGMP-mediated signaling	1/208	35/29008	0.22276894	0.464928133	0.423100272	Rundc3a	1	1
GO:0035640	GO:0035640	exploration behavior	1/208	35/29008	0.22276894	0.464928133	0.423100272	Chl1	1	1
GO:0045672	GO:0045672	positive regulation of osteoclast differentiation	1/208	35/29008	0.22276894	0.464928133	0.423100272	Car2	1	1
GO:0046825	GO:0046825	regulation of protein export from nucleus	1/208	35/29008	0.22276894	0.464928133	0.423100272	Ppm1a	1	1
GO:1990089	GO:1990089	response to nerve growth factor	1/208	35/29008	0.22276894	0.464928133	0.423100272	Cib1	1	1
GO:1990090	GO:1990090	cellular response to nerve growth factor stimulus	1/208	35/29008	0.22276894	0.464928133	0.423100272	Cib1	1	1
GO:2000785	GO:2000785	regulation of autophagosome assembly	1/208	35/29008	0.22276894	0.464928133	0.423100272	Ehmt2	1	1
GO:0051495	GO:0051495	positive regulation of cytoskeleton organization	3/208	227/29008	0.223079585	0.464928133	0.423100272	Prkcq/Tesk1/Git1	3	1
GO:0046928	GO:0046928	regulation of neurotransmitter secretion	2/208	124/29008	0.223302921	0.464928133	0.423100272	Git1/Rims2	2	1
GO:0051261	GO:0051261	protein depolymerization	2/208	124/29008	0.223302921	0.464928133	0.423100272	Cib1/Sh3gl3	2	1
GO:0043254	GO:0043254	regulation of protein-containing complex assembly	5/208	451/29008	0.22384876	0.465110525	0.423266254	Cptp/Git1/Ppm1a/Tppp2/Ttbk1	5	1
GO:0198738	GO:0198738	cell-cell signaling by wnt	5/208	451/29008	0.22384876	0.465110525	0.423266254	Cul3/Csnk1g2/Ppm1a/Lmbr1l/Rnf138	5	1
GO:0007249	GO:0007249	I-kappaB kinase/NF-kappaB signaling	3/208	228/29008	0.224957652	0.466459686	0.424494037	Otud7b/Ube2n/Ppm1a	3	1
GO:0099504	GO:0099504	synaptic vesicle cycle	3/208	228/29008	0.224957652	0.466459686	0.424494037	Sh3gl3/Git1/Rims2	3	1
GO:0002702	GO:0002702	positive regulation of production of molecular mediator of immune response	2/208	125/29008	0.225938647	0.466811528	0.424814225	Gpi1/Hk1	2	1
GO:0045931	GO:0045931	positive regulation of mitotic cell cycle	2/208	125/29008	0.225938647	0.466811528	0.424814225	Cul3/Usp2	2	1
GO:0017038	GO:0017038	protein import	3/208	229/29008	0.226838843	0.466811528	0.424814225	Prkcq/1700009N14Rik/Nup98	3	1
GO:0031112	GO:0031112	positive regulation of microtubule polymerization or depolymerization	1/208	36/29008	0.228348757	0.466811528	0.424814225	Git1	1	1
GO:0033866	GO:0033866	nucleoside bisphosphate biosynthetic process	1/208	36/29008	0.228348757	0.466811528	0.424814225	Acsl1	1	1
GO:0034030	GO:0034030	ribonucleoside bisphosphate biosynthetic process	1/208	36/29008	0.228348757	0.466811528	0.424814225	Acsl1	1	1
GO:0034033	GO:0034033	purine nucleoside bisphosphate biosynthetic process	1/208	36/29008	0.228348757	0.466811528	0.424814225	Acsl1	1	1
GO:0045746	GO:0045746	negative regulation of Notch signaling pathway	1/208	36/29008	0.228348757	0.466811528	0.424814225	Neurl1a	1	1
GO:0048048	GO:0048048	embryonic eye morphogenesis	1/208	36/29008	0.228348757	0.466811528	0.424814225	Hipk1	1	1
GO:0048169	GO:0048169	regulation of long-term neuronal synaptic plasticity	1/208	36/29008	0.228348757	0.466811528	0.424814225	Neurl1a	1	1
GO:0060338	GO:0060338	regulation of type I interferon-mediated signaling pathway	1/208	36/29008	0.228348757	0.466811528	0.424814225	Ube2k	1	1
GO:0097352	GO:0097352	autophagosome maturation	1/208	36/29008	0.228348757	0.466811528	0.424814225	Map1lc3a	1	1
GO:0098868	GO:0098868	bone growth	1/208	36/29008	0.228348757	0.466811528	0.424814225	Comp	1	1
GO:0019079	GO:0019079	viral genome replication	2/208	126/29008	0.228576679	0.466811528	0.424814225	Tbc1d20/Srpk2	2	1
GO:0048259	GO:0048259	regulation of receptor-mediated endocytosis	2/208	126/29008	0.228576679	0.466811528	0.424814225	Smap1/Sh3gl3	2	1
GO:0006333	GO:0006333	chromatin assembly or disassembly	2/208	127/29008	0.231216849	0.470093146	0.427800608	Cdan1/Ubn2	2	1
GO:0008286	GO:0008286	insulin receptor signaling pathway	2/208	127/29008	0.231216849	0.470093146	0.427800608	Adipor1/Prkcq	2	1
GO:0001889	GO:0001889	liver development	2/208	128/29008	0.233858992	0.470093146	0.427800608	Cul3/Pkm	2	1
GO:0006282	GO:0006282	regulation of DNA repair	2/208	128/29008	0.233858992	0.470093146	0.427800608	Ppp4r2/Ube2n	2	1
GO:0007098	GO:0007098	centrosome cycle	2/208	128/29008	0.233858992	0.470093146	0.427800608	Fbxw5/Deup1	2	1
GO:0061387	GO:0061387	regulation of extent of cell growth	2/208	128/29008	0.233858992	0.470093146	0.427800608	Trim46/Ulk2	2	1
GO:2000045	GO:2000045	regulation of G1/S transition of mitotic cell cycle	2/208	128/29008	0.233858992	0.470093146	0.427800608	Fhl4/Ctdsp2	2	1
GO:0016233	GO:0016233	telomere capping	1/208	37/29008	0.233888708	0.470093146	0.427800608	Prkcq	1	1
GO:0034110	GO:0034110	regulation of homotypic cell-cell adhesion	1/208	37/29008	0.233888708	0.470093146	0.427800608	Prkcq	1	1
GO:0060218	GO:0060218	hematopoietic stem cell differentiation	1/208	37/29008	0.233888708	0.470093146	0.427800608	Lmbr1l	1	1
GO:0070306	GO:0070306	lens fiber cell differentiation	1/208	37/29008	0.233888708	0.470093146	0.427800608	Tbc1d20	1	1
GO:0071364	GO:0071364	cellular response to epidermal growth factor stimulus	1/208	37/29008	0.233888708	0.470093146	0.427800608	Git1	1	1
GO:0150076	GO:0150076	neuroinflammatory response	1/208	37/29008	0.233888708	0.470093146	0.427800608	Ttbk1	1	1
GO:1904358	GO:1904358	positive regulation of telomere maintenance via telomere lengthening	1/208	37/29008	0.233888708	0.470093146	0.427800608	Prkcq	1	1
GO:2000191	GO:2000191	regulation of fatty acid transport	1/208	37/29008	0.233888708	0.470093146	0.427800608	Acsl1	1	1
GO:2000463	GO:2000463	positive regulation of excitatory postsynaptic potential	1/208	37/29008	0.233888708	0.470093146	0.427800608	Rims2	1	1
GO:0051056	GO:0051056	regulation of small GTPase mediated signal transduction	3/208	233/29008	0.234393491	0.470641727	0.428299835	Cul3/Ralgps2/Git1	3	1
GO:0032271	GO:0032271	regulation of protein polymerization	3/208	234/29008	0.236289287	0.472540331	0.430027628	Git1/Tppp2/Ttbk1	3	1
GO:0042157	GO:0042157	lipoprotein metabolic process	2/208	129/29008	0.236502944	0.472540331	0.430027628	Lypla1/Ppm1a	2	1
GO:0048640	GO:0048640	negative regulation of developmental growth	2/208	129/29008	0.236502944	0.472540331	0.430027628	Trim46/Ulk2	2	1
GO:1901216	GO:1901216	positive regulation of neuron death	2/208	129/29008	0.236502944	0.472540331	0.430027628	Bag1/Srpk2	2	1
GO:1903313	GO:1903313	positive regulation of mRNA metabolic process	2/208	129/29008	0.236502944	0.472540331	0.430027628	Nup98/Mex3d	2	1
GO:0007127	GO:0007127	meiosis I	2/208	130/29008	0.239148545	0.474936589	0.432208304	Syce2/Ehmt2	2	1
GO:0006903	GO:0006903	vesicle targeting	1/208	38/29008	0.239389076	0.474936589	0.432208304	Cul3	1	1
GO:0031114	GO:0031114	regulation of microtubule depolymerization	1/208	38/29008	0.239389076	0.474936589	0.432208304	Cib1	1	1
GO:0033028	GO:0033028	myeloid cell apoptotic process	1/208	38/29008	0.239389076	0.474936589	0.432208304	Plekho2	1	1
GO:0033238	GO:0033238	regulation of cellular amine metabolic process	1/208	38/29008	0.239389076	0.474936589	0.432208304	Pebp1	1	1
GO:0046686	GO:0046686	response to cadmium ion	1/208	38/29008	0.239389076	0.474936589	0.432208304	Sord	1	1
GO:0070528	GO:0070528	protein kinase C signaling	1/208	38/29008	0.239389076	0.474936589	0.432208304	Akap12	1	1
GO:1901361	GO:1901361	organic cyclic compound catabolic process	5/208	463/29008	0.239573925	0.474936589	0.432208304	Fxr1/Tent5c/Rnaseh2a/Mex3d/Carhsp1	5	1
GO:0061008	GO:0061008	hepaticobiliary system development	2/208	131/29008	0.241795636	0.478166905	0.435148	Cul3/Pkm	2	1
GO:1903828	GO:1903828	negative regulation of cellular protein localization	2/208	131/29008	0.241795636	0.478166905	0.435148	Lypla1/Otud7b	2	1
GO:0071900	GO:0071900	regulation of protein serine/threonine kinase activity	4/208	349/29008	0.241910055	0.478166905	0.435148	Tesk1/Cib1/Acsl1/Pim1	4	1
GO:0007030	GO:0007030	Golgi organization	2/208	132/29008	0.24444406	0.47931127	0.436189411	Tbc1d20/Atl3	2	1
GO:0018208	GO:0018208	peptidyl-proline modification	1/208	39/29008	0.244850141	0.47931127	0.436189411	Egln2	1	1
GO:0032633	GO:0032633	interleukin-4 production	1/208	39/29008	0.244850141	0.47931127	0.436189411	Prkcq	1	1
GO:0032743	GO:0032743	positive regulation of interleukin-2 production	1/208	39/29008	0.244850141	0.47931127	0.436189411	Prkcq	1	1
GO:0044088	GO:0044088	regulation of vacuole organization	1/208	39/29008	0.244850141	0.47931127	0.436189411	Ehmt2	1	1
GO:0051567	GO:0051567	histone H3-K9 methylation	1/208	39/29008	0.244850141	0.47931127	0.436189411	Ehmt2	1	1
GO:0060351	GO:0060351	cartilage development involved in endochondral bone morphogenesis	1/208	39/29008	0.244850141	0.47931127	0.436189411	Comp	1	1
GO:0070884	GO:0070884	regulation of calcineurin-NFAT signaling cascade	1/208	39/29008	0.244850141	0.47931127	0.436189411	Cib1	1	1
GO:1903670	GO:1903670	regulation of sprouting angiogenesis	1/208	39/29008	0.244850141	0.47931127	0.436189411	Pkm	1	1
GO:2000403	GO:2000403	positive regulation of lymphocyte migration	1/208	39/29008	0.244850141	0.47931127	0.436189411	Stk39	1	1
GO:2000116	GO:2000116	regulation of cysteine-type endopeptidase activity	3/208	239/29008	0.245807748	0.480722282	0.43747348	Gpi1/Herpud1/Ttbk1	3	1
GO:0006813	GO:0006813	potassium ion transport	3/208	240/29008	0.247718877	0.481566384	0.43824164	Stk39/Atp1b3/Fhl4	3	1
GO:0036293	GO:0036293	response to decreased oxygen levels	3/208	241/29008	0.249632332	0.481566384	0.43824164	Eno1/Egln2/Eno1b	3	1
GO:0050890	GO:0050890	cognition	4/208	354/29008	0.24966297	0.481566384	0.43824164	Chl1/Git1/Ehmt2/Ttbk1	4	1
GO:0000086	GO:0000086	G2/M transition of mitotic cell cycle	2/208	134/29008	0.249744293	0.481566384	0.43824164	Prkcq/Fhl4	2	1
GO:0003352	GO:0003352	regulation of cilium movement	1/208	40/29008	0.250272185	0.481566384	0.43824164	Tppp2	1	1
GO:0006730	GO:0006730	one-carbon metabolic process	1/208	40/29008	0.250272185	0.481566384	0.43824164	Car2	1	1
GO:0007099	GO:0007099	centriole replication	1/208	40/29008	0.250272185	0.481566384	0.43824164	Deup1	1	1
GO:0010543	GO:0010543	regulation of platelet activation	1/208	40/29008	0.250272185	0.481566384	0.43824164	Prkcq	1	1
GO:0030513	GO:0030513	positive regulation of BMP signaling pathway	1/208	40/29008	0.250272185	0.481566384	0.43824164	Fkbp8	1	1
GO:0032228	GO:0032228	regulation of synaptic transmission, GABAergic	1/208	40/29008	0.250272185	0.481566384	0.43824164	Car2	1	1
GO:0032660	GO:0032660	regulation of interleukin-17 production	1/208	40/29008	0.250272185	0.481566384	0.43824164	Prkcq	1	1
GO:0043267	GO:0043267	negative regulation of potassium ion transport	1/208	40/29008	0.250272185	0.481566384	0.43824164	Stk39	1	1
GO:0045047	GO:0045047	protein targeting to ER	1/208	40/29008	0.250272185	0.481566384	0.43824164	Herpud1	1	1
GO:0050850	GO:0050850	positive regulation of calcium-mediated signaling	1/208	40/29008	0.250272185	0.481566384	0.43824164	Cib1	1	1
GO:0070849	GO:0070849	response to epidermal growth factor	1/208	40/29008	0.250272185	0.481566384	0.43824164	Git1	1	1
GO:0106056	GO:0106056	regulation of calcineurin-mediated signaling	1/208	40/29008	0.250272185	0.481566384	0.43824164	Cib1	1	1
GO:2000516	GO:2000516	positive regulation of CD4-positive, alpha-beta T cell activation	1/208	40/29008	0.250272185	0.481566384	0.43824164	Prkcq	1	1
GO:2001234	GO:2001234	negative regulation of apoptotic signaling pathway	3/208	242/29008	0.251548049	0.483563011	0.440058638	Eno1/Herpud1/Eno1b	3	1
GO:0061982	GO:0061982	meiosis I cell cycle process	2/208	135/29008	0.2523958	0.484733656	0.441123964	Syce2/Ehmt2	2	1
GO:0031334	GO:0031334	positive regulation of protein-containing complex assembly	3/208	243/29008	0.253465964	0.486328835	0.442575632	Git1/Tppp2/Ttbk1	3	1
GO:0030278	GO:0030278	regulation of ossification	2/208	136/29008	0.255048035	0.486848621	0.443048655	Comp/Nbr1	2	1
GO:0006302	GO:0006302	double-strand break repair	3/208	244/29008	0.255386015	0.486848621	0.443048655	Ppp4r2/Ube2n/Rnf138	3	1
GO:0006998	GO:0006998	nuclear envelope organization	1/208	41/29008	0.255655483	0.486848621	0.443048655	Cdan1	1	1
GO:0010762	GO:0010762	regulation of fibroblast migration	1/208	41/29008	0.255655483	0.486848621	0.443048655	Akap12	1	1
GO:0035886	GO:0035886	vascular associated smooth muscle cell differentiation	1/208	41/29008	0.255655483	0.486848621	0.443048655	Comp	1	1
GO:0046627	GO:0046627	negative regulation of insulin receptor signaling pathway	1/208	41/29008	0.255655483	0.486848621	0.443048655	Prkcq	1	1
GO:1901381	GO:1901381	positive regulation of potassium ion transmembrane transport	1/208	41/29008	0.255655483	0.486848621	0.443048655	Atp1b3	1	1
GO:1901568	GO:1901568	fatty acid derivative metabolic process	1/208	41/29008	0.255655483	0.486848621	0.443048655	Acsl1	1	1
GO:0045861	GO:0045861	negative regulation of proteolysis	4/208	358/29008	0.255903768	0.486864714	0.4430633	Pebp1/Gpi1/Aqp11/Herpud1	4	1
GO:0006814	GO:0006814	sodium ion transport	3/208	245/29008	0.257308136	0.489078198	0.445077644	Akt3/Stk39/Atp1b3	3	1
GO:0001774	GO:0001774	microglial cell activation	1/208	42/29008	0.261000312	0.490426851	0.446304965	Ttbk1	1	1
GO:0006904	GO:0006904	vesicle docking involved in exocytosis	1/208	42/29008	0.261000312	0.490426851	0.446304965	Rims2	1	1
GO:0007616	GO:0007616	long-term memory	1/208	42/29008	0.261000312	0.490426851	0.446304965	Ehmt2	1	1
GO:0014037	GO:0014037	Schwann cell differentiation	1/208	42/29008	0.261000312	0.490426851	0.446304965	Bag1	1	1
GO:0031076	GO:0031076	embryonic camera-type eye development	1/208	42/29008	0.261000312	0.490426851	0.446304965	Hipk1	1	1
GO:0032527	GO:0032527	protein exit from endoplasmic reticulum	1/208	42/29008	0.261000312	0.490426851	0.446304965	Herpud1	1	1
GO:0043001	GO:0043001	Golgi to plasma membrane protein transport	1/208	42/29008	0.261000312	0.490426851	0.446304965	Lypla1	1	1
GO:0072538	GO:0072538	T-helper 17 type immune response	1/208	42/29008	0.261000312	0.490426851	0.446304965	Prkcq	1	1
GO:0072595	GO:0072595	maintenance of protein localization in organelle	1/208	42/29008	0.261000312	0.490426851	0.446304965	Hk1	1	1
GO:1900181	GO:1900181	negative regulation of protein localization to nucleus	1/208	42/29008	0.261000312	0.490426851	0.446304965	Otud7b	1	1
GO:1900744	GO:1900744	regulation of p38MAPK cascade	1/208	42/29008	0.261000312	0.490426851	0.446304965	Stk39	1	1
GO:1903725	GO:1903725	regulation of phospholipid metabolic process	1/208	42/29008	0.261000312	0.490426851	0.446304965	Lpin1	1	1
GO:0060828	GO:0060828	regulation of canonical Wnt signaling pathway	3/208	247/29008	0.261158338	0.490426851	0.446304965	Csnk1g2/Ppm1a/Lmbr1l	3	1
GO:0010811	GO:0010811	positive regulation of cell-substrate adhesion	2/208	139/29008	0.263007661	0.492532797	0.448221446	Tesk1/Cib1	2	1
GO:0016079	GO:0016079	synaptic vesicle exocytosis	2/208	139/29008	0.263007661	0.492532797	0.448221446	Git1/Rims2	2	1
GO:0030177	GO:0030177	positive regulation of Wnt signaling pathway	2/208	139/29008	0.263007661	0.492532797	0.448221446	Csnk1g2/Ppm1a	2	1
GO:0017157	GO:0017157	regulation of exocytosis	3/208	249/29008	0.265016071	0.49370146	0.449284969	Git1/Rims2/Tcp11	3	1
GO:0008584	GO:0008584	male gonad development	2/208	140/29008	0.26566137	0.49370146	0.449284969	Tbc1d20/Klhl10	2	1
GO:0034763	GO:0034763	negative regulation of transmembrane transport	2/208	140/29008	0.26566137	0.49370146	0.449284969	Stk39/Oaz3	2	1
GO:0016925	GO:0016925	protein sumoylation	1/208	43/29008	0.266306945	0.49370146	0.449284969	Fscb	1	1
GO:0017145	GO:0017145	stem cell division	1/208	43/29008	0.266306945	0.49370146	0.449284969	Cul3	1	1
GO:0042181	GO:0042181	ketone biosynthetic process	1/208	43/29008	0.266306945	0.49370146	0.449284969	Aldoa	1	1
GO:0042220	GO:0042220	response to cocaine	1/208	43/29008	0.266306945	0.49370146	0.449284969	Ehmt2	1	1
GO:0086009	GO:0086009	membrane repolarization	1/208	43/29008	0.266306945	0.49370146	0.449284969	Atp1b3	1	1
GO:0097484	GO:0097484	dendrite extension	1/208	43/29008	0.266306945	0.49370146	0.449284969	Rims2	1	1
GO:0098534	GO:0098534	centriole assembly	1/208	43/29008	0.266306945	0.49370146	0.449284969	Deup1	1	1
GO:2000772	GO:2000772	regulation of cellular senescence	1/208	43/29008	0.266306945	0.49370146	0.449284969	Akt3	1	1
GO:0031023	GO:0031023	microtubule organizing center organization	2/208	141/29008	0.268315098	0.495613875	0.451025331	Fbxw5/Deup1	2	1
GO:0046546	GO:0046546	development of primary male sexual characteristics	2/208	141/29008	0.268315098	0.495613875	0.451025331	Tbc1d20/Klhl10	2	1
GO:0051588	GO:0051588	regulation of neurotransmitter transport	2/208	141/29008	0.268315098	0.495613875	0.451025331	Git1/Rims2	2	1
GO:1904375	GO:1904375	regulation of protein localization to cell periphery	2/208	141/29008	0.268315098	0.495613875	0.451025331	Lypla1/Cib1	2	1
GO:0048675	GO:0048675	axon extension	2/208	142/29008	0.270968708	0.496665385	0.451982241	Trim46/Ulk2	2	1
GO:0005978	GO:0005978	glycogen biosynthetic process	1/208	44/29008	0.271575654	0.496665385	0.451982241	Phkg2	1	1
GO:0009250	GO:0009250	glucan biosynthetic process	1/208	44/29008	0.271575654	0.496665385	0.451982241	Phkg2	1	1
GO:0030219	GO:0030219	megakaryocyte differentiation	1/208	44/29008	0.271575654	0.496665385	0.451982241	Cib1	1	1
GO:0031128	GO:0031128	developmental induction	1/208	44/29008	0.271575654	0.496665385	0.451982241	Hipk1	1	1
GO:0032620	GO:0032620	interleukin-17 production	1/208	44/29008	0.271575654	0.496665385	0.451982241	Prkcq	1	1
GO:0048854	GO:0048854	brain morphogenesis	1/208	44/29008	0.271575654	0.496665385	0.451982241	Akt3	1	1
GO:0050685	GO:0050685	positive regulation of mRNA processing	1/208	44/29008	0.271575654	0.496665385	0.451982241	Nup98	1	1
GO:0061098	GO:0061098	positive regulation of protein tyrosine kinase activity	1/208	44/29008	0.271575654	0.496665385	0.451982241	Neurl1a	1	1
GO:0070232	GO:0070232	regulation of T cell apoptotic process	1/208	44/29008	0.271575654	0.496665385	0.451982241	Prkcq	1	1
GO:0072599	GO:0072599	establishment of protein localization to endoplasmic reticulum	1/208	44/29008	0.271575654	0.496665385	0.451982241	Herpud1	1	1
GO:0010256	GO:0010256	endomembrane system organization	5/208	488/29008	0.273232754	0.499246166	0.454330838	Cdan1/Tbc1d20/Ccdc136/Aqp11/Atl3	5	1
GO:0030218	GO:0030218	erythrocyte differentiation	2/208	143/29008	0.273622066	0.499507909	0.454569033	Tcea1/Smap1	2	1
GO:0099003	GO:0099003	vesicle-mediated transport in synapse	3/208	255/29008	0.276629519	0.501712159	0.456574975	Sh3gl3/Git1/Rims2	3	1
GO:1901215	GO:1901215	negative regulation of neuron death	3/208	255/29008	0.276629519	0.501712159	0.456574975	Bag1/Chl1/Gpi1	3	1
GO:0006509	GO:0006509	membrane protein ectodomain proteolysis	1/208	45/29008	0.276806709	0.501712159	0.456574975	Prkcq	1	1
GO:0042771	GO:0042771	intrinsic apoptotic signaling pathway in response to DNA damage by p53 class mediator	1/208	45/29008	0.276806709	0.501712159	0.456574975	Hipk1	1	1
GO:0043462	GO:0043462	regulation of ATPase activity	1/208	45/29008	0.276806709	0.501712159	0.456574975	Atp1b3	1	1
GO:0071300	GO:0071300	cellular response to retinoic acid	1/208	45/29008	0.276806709	0.501712159	0.456574975	Phc1	1	1
GO:0071385	GO:0071385	cellular response to glucocorticoid stimulus	1/208	45/29008	0.276806709	0.501712159	0.456574975	Crebrf	1	1
GO:2000273	GO:2000273	positive regulation of signaling receptor activity	1/208	45/29008	0.276806709	0.501712159	0.456574975	Neurl1a	1	1
GO:0016485	GO:0016485	protein processing	3/208	256/29008	0.278570325	0.504205545	0.45884404	Eno1/Comp/Eno1b	3	1
GO:0044770	GO:0044770	cell cycle phase transition	5/208	492/29008	0.278713308	0.504205545	0.45884404	Cul3/Prkcq/Rcc1/Fhl4/Ctdsp2	5	1
GO:0043624	GO:0043624	cellular protein complex disassembly	2/208	145/29008	0.278927501	0.504205545	0.45884404	Cib1/Sh3gl3	2	1
GO:0001505	GO:0001505	regulation of neurotransmitter levels	3/208	257/29008	0.280512467	0.505707389	0.460210769	Pebp1/Git1/Rims2	3	1
GO:0044839	GO:0044839	cell cycle G2/M phase transition	2/208	146/29008	0.281579319	0.505707389	0.460210769	Prkcq/Fhl4	2	1
GO:0000245	GO:0000245	spliceosomal complex assembly	1/208	46/29008	0.282000377	0.505707389	0.460210769	Srpk2	1	1
GO:0010824	GO:0010824	regulation of centrosome duplication	1/208	46/29008	0.282000377	0.505707389	0.460210769	Fbxw5	1	1
GO:0031952	GO:0031952	regulation of protein autophosphorylation	1/208	46/29008	0.282000377	0.505707389	0.460210769	Tesk1	1	1
GO:0043403	GO:0043403	skeletal muscle tissue regeneration	1/208	46/29008	0.282000377	0.505707389	0.460210769	Pkm	1	1
GO:0046854	GO:0046854	phosphatidylinositol phosphate biosynthetic process	1/208	46/29008	0.282000377	0.505707389	0.460210769	Ttc7	1	1
GO:0055023	GO:0055023	positive regulation of cardiac muscle tissue growth	1/208	46/29008	0.282000377	0.505707389	0.460210769	Pim1	1	1
GO:1900077	GO:1900077	negative regulation of cellular response to insulin stimulus	1/208	46/29008	0.282000377	0.505707389	0.460210769	Prkcq	1	1
GO:0044782	GO:0044782	cilium organization	4/208	375/29008	0.282754921	0.505869725	0.4603585	Sclt1/Tesk1/Kif17/Neurl1a	4	1
GO:0006281	GO:0006281	DNA repair	5/208	495/29008	0.282838492	0.505869725	0.4603585	Rad23b/Ppp4r2/Rnaseh2a/Ube2n/Rnf138	5	1
GO:0006820	GO:0006820	anion transport	5/208	495/29008	0.282838492	0.505869725	0.4603585	Car2/Pdzk1/Cptp/Lrrc8b/Hk1	5	1
GO:0043467	GO:0043467	regulation of generation of precursor metabolites and energy	2/208	147/29008	0.284230367	0.506784721	0.461191177	Gapdhs/Git1	2	1
GO:0050657	GO:0050657	nucleic acid transport	2/208	147/29008	0.284230367	0.506784721	0.461191177	1700009N14Rik/Nup98	2	1
GO:0050658	GO:0050658	RNA transport	2/208	147/29008	0.284230367	0.506784721	0.461191177	1700009N14Rik/Nup98	2	1
GO:1904062	GO:1904062	regulation of cation transmembrane transport	4/208	376/29008	0.284348669	0.506784721	0.461191177	Stk39/Pdzk1/Atp1b3/Fhl4	4	1
GO:0034765	GO:0034765	regulation of ion transmembrane transport	5/208	497/29008	0.285595319	0.508455313	0.462711472	Stk39/Pdzk1/Atp1b3/Hk1/Fhl4	5	1
GO:0045598	GO:0045598	regulation of fat cell differentiation	2/208	148/29008	0.286880522	0.508455313	0.462711472	Lpin1/Pim1	2	1
GO:0000266	GO:0000266	mitochondrial fission	1/208	47/29008	0.287156924	0.508455313	0.462711472	Lpin1	1	1
GO:0032008	GO:0032008	positive regulation of TOR signaling	1/208	47/29008	0.287156924	0.508455313	0.462711472	Akt3	1	1
GO:0043114	GO:0043114	regulation of vascular permeability	1/208	47/29008	0.287156924	0.508455313	0.462711472	Akap12	1	1
GO:0048489	GO:0048489	synaptic vesicle transport	1/208	47/29008	0.287156924	0.508455313	0.462711472	Trim46	1	1
GO:2000404	GO:2000404	regulation of T cell migration	1/208	47/29008	0.287156924	0.508455313	0.462711472	Stk39	1	1
GO:0010720	GO:0010720	positive regulation of cell development	4/208	378/29008	0.287540246	0.508455313	0.462711472	Bag1/Tesk1/Cib1/Neurl1a	4	1
GO:1901987	GO:1901987	regulation of cell cycle phase transition	4/208	378/29008	0.287540246	0.508455313	0.462711472	Cul3/Prkcq/Fhl4/Ctdsp2	4	1
GO:0010466	GO:0010466	negative regulation of peptidase activity	3/208	261/29008	0.288293208	0.509343092	0.463519381	Pebp1/Gpi1/Herpud1	3	1
GO:0035725	GO:0035725	sodium ion transmembrane transport	2/208	149/29008	0.289529659	0.51104352	0.465066828	Stk39/Atp1b3	2	1
GO:0051236	GO:0051236	establishment of RNA localization	2/208	150/29008	0.292177658	0.51104352	0.465066828	1700009N14Rik/Nup98	2	1
GO:1902806	GO:1902806	regulation of cell cycle G1/S phase transition	2/208	150/29008	0.292177658	0.51104352	0.465066828	Fhl4/Ctdsp2	2	1
GO:0003254	GO:0003254	regulation of membrane depolarization	1/208	48/29008	0.292276614	0.51104352	0.465066828	Fhl4	1	1
GO:0007080	GO:0007080	mitotic metaphase plate congression	1/208	48/29008	0.292276614	0.51104352	0.465066828	Cul3	1	1
GO:0010569	GO:0010569	regulation of double-strand break repair via homologous recombination	1/208	48/29008	0.292276614	0.51104352	0.465066828	Ppp4r2	1	1
GO:0010799	GO:0010799	regulation of peptidyl-threonine phosphorylation	1/208	48/29008	0.292276614	0.51104352	0.465066828	Ube2k	1	1
GO:0030517	GO:0030517	negative regulation of axon extension	1/208	48/29008	0.292276614	0.51104352	0.465066828	Trim46	1	1
GO:0033628	GO:0033628	regulation of cell adhesion mediated by integrin	1/208	48/29008	0.292276614	0.51104352	0.465066828	Cib1	1	1
GO:0042073	GO:0042073	intraciliary transport	1/208	48/29008	0.292276614	0.51104352	0.465066828	Kif17	1	1
GO:0045740	GO:0045740	positive regulation of DNA replication	1/208	48/29008	0.292276614	0.51104352	0.465066828	Lpin1	1	1
GO:0051972	GO:0051972	regulation of telomerase activity	1/208	48/29008	0.292276614	0.51104352	0.465066828	Prkcq	1	1
GO:0031333	GO:0031333	negative regulation of protein-containing complex assembly	2/208	151/29008	0.2948244	0.5132995	0.467119846	Cptp/Ppm1a	2	1
GO:0006898	GO:0006898	receptor-mediated endocytosis	3/208	265/29008	0.296090646	0.5132995	0.467119846	Smap1/Sh3gl3/Lmbr1l	3	1
GO:0031503	GO:0031503	protein-containing complex localization	3/208	265/29008	0.296090646	0.5132995	0.467119846	1700009N14Rik/Kif17/Git1	3	1
GO:0010677	GO:0010677	negative regulation of cellular carbohydrate metabolic process	1/208	49/29008	0.297359711	0.5132995	0.467119846	Git1	1	1
GO:0019098	GO:0019098	reproductive behavior	1/208	49/29008	0.297359711	0.5132995	0.467119846	Crebrf	1	1
GO:0031111	GO:0031111	negative regulation of microtubule polymerization or depolymerization	1/208	49/29008	0.297359711	0.5132995	0.467119846	Cib1	1	1
GO:0032210	GO:0032210	regulation of telomere maintenance via telomerase	1/208	49/29008	0.297359711	0.5132995	0.467119846	Prkcq	1	1
GO:0033173	GO:0033173	calcineurin-NFAT signaling cascade	1/208	49/29008	0.297359711	0.5132995	0.467119846	Cib1	1	1
GO:0045806	GO:0045806	negative regulation of endocytosis	1/208	49/29008	0.297359711	0.5132995	0.467119846	Sh3gl3	1	1
GO:0047496	GO:0047496	vesicle transport along microtubule	1/208	49/29008	0.297359711	0.5132995	0.467119846	Trim46	1	1
GO:0060421	GO:0060421	positive regulation of heart growth	1/208	49/29008	0.297359711	0.5132995	0.467119846	Pim1	1	1
GO:0071384	GO:0071384	cellular response to corticosteroid stimulus	1/208	49/29008	0.297359711	0.5132995	0.467119846	Crebrf	1	1
GO:1900047	GO:1900047	negative regulation of hemostasis	1/208	49/29008	0.297359711	0.5132995	0.467119846	Comp	1	1
GO:1901799	GO:1901799	negative regulation of proteasomal protein catabolic process	1/208	49/29008	0.297359711	0.5132995	0.467119846	Aqp11	1	1
GO:1990573	GO:1990573	potassium ion import across plasma membrane	1/208	49/29008	0.297359711	0.5132995	0.467119846	Atp1b3	1	1
GO:0007043	GO:0007043	cell-cell junction assembly	2/208	153/29008	0.300113642	0.515436725	0.469064792	Hipk1/Gnpat	2	1
GO:0007626	GO:0007626	locomotory behavior	3/208	268/29008	0.301947489	0.515436725	0.469064792	Chl1/Usp2/Git1	3	1
GO:0002066	GO:0002066	columnar/cuboidal epithelial cell development	1/208	50/29008	0.302406473	0.515436725	0.469064792	Gpat4	1	1
GO:0002753	GO:0002753	cytoplasmic pattern recognition receptor signaling pathway	1/208	50/29008	0.302406473	0.515436725	0.469064792	Clpb	1	1
GO:0007520	GO:0007520	myoblast fusion	1/208	50/29008	0.302406473	0.515436725	0.469064792	Dyrk1b	1	1
GO:0021532	GO:0021532	neural tube patterning	1/208	50/29008	0.302406473	0.515436725	0.469064792	Fkbp8	1	1
GO:0031146	GO:0031146	SCF-dependent proteasomal ubiquitin-dependent protein catabolic process	1/208	50/29008	0.302406473	0.515436725	0.469064792	Fbxw5	1	1
GO:0033120	GO:0033120	positive regulation of RNA splicing	1/208	50/29008	0.302406473	0.515436725	0.469064792	Nup98	1	1
GO:0034332	GO:0034332	adherens junction organization	1/208	50/29008	0.302406473	0.515436725	0.469064792	Hipk1	1	1
GO:0045646	GO:0045646	regulation of erythrocyte differentiation	1/208	50/29008	0.302406473	0.515436725	0.469064792	Smap1	1	1
GO:0060337	GO:0060337	type I interferon signaling pathway	1/208	50/29008	0.302406473	0.515436725	0.469064792	Ube2k	1	1
GO:0060964	GO:0060964	regulation of gene silencing by miRNA	1/208	50/29008	0.302406473	0.515436725	0.469064792	Fxr1	1	1
GO:0061647	GO:0061647	histone H3-K9 modification	1/208	50/29008	0.302406473	0.515436725	0.469064792	Ehmt2	1	1
GO:0071357	GO:0071357	cellular response to type I interferon	1/208	50/29008	0.302406473	0.515436725	0.469064792	Ube2k	1	1
GO:0090342	GO:0090342	regulation of cell aging	1/208	50/29008	0.302406473	0.515436725	0.469064792	Akt3	1	1
GO:0051052	GO:0051052	regulation of DNA metabolic process	4/208	388/29008	0.303571187	0.516554493	0.470081999	Prkcq/Ppp4r2/Ube2n/Ehmt2	4	1
GO:1902903	GO:1902903	regulation of supramolecular fiber organization	4/208	388/29008	0.303571187	0.516554493	0.470081999	Prkcq/Tesk1/Cib1/Git1	4	1
GO:0051168	GO:0051168	nuclear export	2/208	155/29008	0.305396465	0.519225145	0.472512383	1700009N14Rik/Ppm1a	2	1
GO:0008089	GO:0008089	anterograde axonal transport	1/208	51/29008	0.307417159	0.52004736	0.473260626	Trim46	1	1
GO:0032467	GO:0032467	positive regulation of cytokinesis	1/208	51/29008	0.307417159	0.52004736	0.473260626	Cul3	1	1
GO:0032941	GO:0032941	secretion by tissue	1/208	51/29008	0.307417159	0.52004736	0.473260626	Stk39	1	1
GO:0048806	GO:0048806	genitalia development	1/208	51/29008	0.307417159	0.52004736	0.473260626	Klhl10	1	1
GO:0070839	GO:0070839	metal ion export	1/208	51/29008	0.307417159	0.52004736	0.473260626	Atp1b3	1	1
GO:0090207	GO:0090207	regulation of triglyceride metabolic process	1/208	51/29008	0.307417159	0.52004736	0.473260626	Lpin1	1	1
GO:0048593	GO:0048593	camera-type eye morphogenesis	2/208	156/29008	0.308035189	0.520658978	0.473817219	Tbc1d20/Hipk1	2	1
GO:0007224	GO:0007224	smoothened signaling pathway	2/208	157/29008	0.310671975	0.524242817	0.477078633	Hipk1/Fkbp8	2	1
GO:0043484	GO:0043484	regulation of RNA splicing	2/208	157/29008	0.310671975	0.524242817	0.477078633	Fxr1/Nup98	2	1
GO:0006289	GO:0006289	nucleotide-excision repair	1/208	52/29008	0.312392026	0.524529208	0.477339259	Rad23b	1	1
GO:0032206	GO:0032206	positive regulation of telomere maintenance	1/208	52/29008	0.312392026	0.524529208	0.477339259	Prkcq	1	1
GO:0045124	GO:0045124	regulation of bone resorption	1/208	52/29008	0.312392026	0.524529208	0.477339259	Car2	1	1
GO:0046605	GO:0046605	regulation of centrosome cycle	1/208	52/29008	0.312392026	0.524529208	0.477339259	Fbxw5	1	1
GO:0070229	GO:0070229	negative regulation of lymphocyte apoptotic process	1/208	52/29008	0.312392026	0.524529208	0.477339259	Prkcq	1	1
GO:0072091	GO:0072091	regulation of stem cell proliferation	1/208	52/29008	0.312392026	0.524529208	0.477339259	Pim1	1	1
GO:0016482	GO:0016482	cytosolic transport	2/208	158/29008	0.313306716	0.525630275	0.478341267	Trim46/Ccdc91	2	1
GO:0048588	GO:0048588	developmental cell growth	3/208	275/29008	0.315633634	0.52845168	0.48090884	Trim46/Ulk2/Rims2	3	1
GO:0000070	GO:0000070	mitotic sister chromatid segregation	2/208	159/29008	0.315939306	0.52845168	0.48090884	Cul3/1700009N14Rik	2	1
GO:0070507	GO:0070507	regulation of microtubule cytoskeleton organization	2/208	159/29008	0.315939306	0.52845168	0.48090884	Cib1/Git1	2	1
GO:0016202	GO:0016202	regulation of striated muscle tissue development	1/208	53/29008	0.317331329	0.52845168	0.48090884	Usp2	1	1
GO:0034605	GO:0034605	cellular response to heat	1/208	53/29008	0.317331329	0.52845168	0.48090884	Clpb	1	1
GO:0038066	GO:0038066	p38MAPK cascade	1/208	53/29008	0.317331329	0.52845168	0.48090884	Stk39	1	1
GO:0060043	GO:0060043	regulation of cardiac muscle cell proliferation	1/208	53/29008	0.317331329	0.52845168	0.48090884	Pim1	1	1
GO:0060147	GO:0060147	regulation of posttranscriptional gene silencing	1/208	53/29008	0.317331329	0.52845168	0.48090884	Fxr1	1	1
GO:0097720	GO:0097720	calcineurin-mediated signaling	1/208	53/29008	0.317331329	0.52845168	0.48090884	Cib1	1	1
GO:0008380	GO:0008380	RNA splicing	4/208	398/29008	0.319700112	0.531960022	0.48410155	Fxr1/Srpk2/Ppp4r2/Nup98	4	1
GO:0007019	GO:0007019	microtubule depolymerization	1/208	54/29008	0.322235321	0.533119561	0.485156769	Cib1	1	1
GO:0032892	GO:0032892	positive regulation of organic acid transport	1/208	54/29008	0.322235321	0.533119561	0.485156769	Acsl1	1	1
GO:0045912	GO:0045912	negative regulation of carbohydrate metabolic process	1/208	54/29008	0.322235321	0.533119561	0.485156769	Git1	1	1
GO:0048247	GO:0048247	lymphocyte chemotaxis	1/208	54/29008	0.322235321	0.533119561	0.485156769	Stk39	1	1
GO:0048255	GO:0048255	mRNA stabilization	1/208	54/29008	0.322235321	0.533119561	0.485156769	Tent5c	1	1
GO:0060966	GO:0060966	regulation of gene silencing by RNA	1/208	54/29008	0.322235321	0.533119561	0.485156769	Fxr1	1	1
GO:0090311	GO:0090311	regulation of protein deacetylation	1/208	54/29008	0.322235321	0.533119561	0.485156769	Lpin1	1	1
GO:0000375	GO:0000375	RNA splicing, via transesterification reactions	3/208	279/29008	0.323461456	0.53384289	0.485815023	Fxr1/Srpk2/Nup98	3	1
GO:0000377	GO:0000377	RNA splicing, via transesterification reactions with bulged adenosine as nucleophile	3/208	279/29008	0.323461456	0.53384289	0.485815023	Fxr1/Srpk2/Nup98	3	1
GO:0000398	GO:0000398	mRNA splicing, via spliceosome	3/208	279/29008	0.323461456	0.53384289	0.485815023	Fxr1/Srpk2/Nup98	3	1
GO:0050768	GO:0050768	negative regulation of neurogenesis	2/208	162/29008	0.323823134	0.534005656	0.485963145	Trim46/Ulk2	2	1
GO:0060560	GO:0060560	developmental growth involved in morphogenesis	3/208	280/29008	0.325418701	0.535069809	0.486931561	Trim46/Ulk2/Rims2	3	1
GO:2001233	GO:2001233	regulation of apoptotic signaling pathway	4/208	402/29008	0.326172012	0.535069809	0.486931561	Eno1/Bcl2l14/Herpud1/Eno1b	4	1
GO:0006493	GO:0006493	protein O-linked glycosylation	1/208	55/29008	0.327104253	0.535069809	0.486931561	St6galnac2	1	1
GO:0007032	GO:0007032	endosome organization	1/208	55/29008	0.327104253	0.535069809	0.486931561	Aqp11	1	1
GO:0031646	GO:0031646	positive regulation of nervous system process	1/208	55/29008	0.327104253	0.535069809	0.486931561	Rims2	1	1
GO:0035458	GO:0035458	cellular response to interferon-beta	1/208	55/29008	0.327104253	0.535069809	0.486931561	Ube2k	1	1
GO:0044058	GO:0044058	regulation of digestive system process	1/208	55/29008	0.327104253	0.535069809	0.486931561	Stk39	1	1
GO:0045687	GO:0045687	positive regulation of glial cell differentiation	1/208	55/29008	0.327104253	0.535069809	0.486931561	Bag1	1	1
GO:0060612	GO:0060612	adipose tissue development	1/208	55/29008	0.327104253	0.535069809	0.486931561	Dyrk1b	1	1
GO:2001222	GO:2001222	regulation of neuron migration	1/208	55/29008	0.327104253	0.535069809	0.486931561	Scrt1	1	1
GO:0006937	GO:0006937	regulation of muscle contraction	2/208	164/29008	0.329066395	0.536492754	0.488226489	Eno1/Eno1b	2	1
GO:0010675	GO:0010675	regulation of cellular carbohydrate metabolic process	2/208	164/29008	0.329066395	0.536492754	0.488226489	Adipor1/Git1	2	1
GO:0042593	GO:0042593	glucose homeostasis	3/208	283/29008	0.331290319	0.536492754	0.488226489	Adipor1/Gpi1/Hk1	3	1
GO:0030879	GO:0030879	mammary gland development	2/208	165/29008	0.331683943	0.536492754	0.488226489	Gpat4/Neurl1a	2	1
GO:0007140	GO:0007140	male meiotic nuclear division	1/208	56/29008	0.331938374	0.536492754	0.488226489	Tdrkh	1	1
GO:0009583	GO:0009583	detection of light stimulus	1/208	56/29008	0.331938374	0.536492754	0.488226489	Reep6	1	1
GO:0030514	GO:0030514	negative regulation of BMP signaling pathway	1/208	56/29008	0.331938374	0.536492754	0.488226489	Ppm1a	1	1
GO:0034340	GO:0034340	response to type I interferon	1/208	56/29008	0.331938374	0.536492754	0.488226489	Ube2k	1	1
GO:0048016	GO:0048016	inositol phosphate-mediated signaling	1/208	56/29008	0.331938374	0.536492754	0.488226489	Cib1	1	1
GO:0071470	GO:0071470	cellular response to osmotic stress	1/208	56/29008	0.331938374	0.536492754	0.488226489	Stk39	1	1
GO:0072577	GO:0072577	endothelial cell apoptotic process	1/208	56/29008	0.331938374	0.536492754	0.488226489	Hipk1	1	1
GO:0098815	GO:0098815	modulation of excitatory postsynaptic potential	1/208	56/29008	0.331938374	0.536492754	0.488226489	Rims2	1	1
GO:1901861	GO:1901861	regulation of muscle tissue development	1/208	56/29008	0.331938374	0.536492754	0.488226489	Usp2	1	1
GO:1903539	GO:1903539	protein localization to postsynaptic membrane	1/208	56/29008	0.331938374	0.536492754	0.488226489	Git1	1	1
GO:2000649	GO:2000649	regulation of sodium ion transmembrane transporter activity	1/208	56/29008	0.331938374	0.536492754	0.488226489	Stk39	1	1
GO:0033500	GO:0033500	carbohydrate homeostasis	3/208	284/29008	0.333247318	0.538179837	0.489761791	Adipor1/Gpi1/Hk1	3	1
GO:0051961	GO:0051961	negative regulation of nervous system development	2/208	166/29008	0.334298644	0.539448527	0.490916342	Trim46/Ulk2	2	1
GO:0031113	GO:0031113	regulation of microtubule polymerization	1/208	57/29008	0.336737933	0.540654638	0.492013944	Git1	1	1
GO:0031529	GO:0031529	ruffle organization	1/208	57/29008	0.336737933	0.540654638	0.492013944	Lpin1	1	1
GO:0031648	GO:0031648	protein destabilization	1/208	57/29008	0.336737933	0.540654638	0.492013944	Cul3	1	1
GO:0048634	GO:0048634	regulation of muscle organ development	1/208	57/29008	0.336737933	0.540654638	0.492013944	Usp2	1	1
GO:0062237	GO:0062237	protein localization to postsynapse	1/208	57/29008	0.336737933	0.540654638	0.492013944	Git1	1	1
GO:0010970	GO:0010970	transport along microtubule	2/208	167/29008	0.336910403	0.540654638	0.492013944	Trim46/Kif17	2	1
GO:0043433	GO:0043433	negative regulation of DNA-binding transcription factor activity	2/208	167/29008	0.336910403	0.540654638	0.492013944	Tax1bp1/Pim1	2	1
GO:0031214	GO:0031214	biomineral tissue development	2/208	168/29008	0.339519128	0.54415341	0.495197943	Comp/Nbr1	2	1
GO:0010761	GO:0010761	fibroblast migration	1/208	58/29008	0.341503174	0.54415341	0.495197943	Akap12	1	1
GO:0021587	GO:0021587	cerebellum morphogenesis	1/208	58/29008	0.341503174	0.54415341	0.495197943	Gnpat	1	1
GO:0030071	GO:0030071	regulation of mitotic metaphase/anaphase transition	1/208	58/29008	0.341503174	0.54415341	0.495197943	Cul3	1	1
GO:0033619	GO:0033619	membrane protein proteolysis	1/208	58/29008	0.341503174	0.54415341	0.495197943	Prkcq	1	1
GO:0043030	GO:0043030	regulation of macrophage activation	1/208	58/29008	0.341503174	0.54415341	0.495197943	Ttbk1	1	1
GO:0045071	GO:0045071	negative regulation of viral genome replication	1/208	58/29008	0.341503174	0.54415341	0.495197943	Srpk2	1	1
GO:0051055	GO:0051055	negative regulation of lipid biosynthetic process	1/208	58/29008	0.341503174	0.54415341	0.495197943	Lpin1	1	1
GO:1904356	GO:1904356	regulation of telomere maintenance via telomere lengthening	1/208	58/29008	0.341503174	0.54415341	0.495197943	Prkcq	1	1
GO:1901991	GO:1901991	negative regulation of mitotic cell cycle phase transition	2/208	169/29008	0.342124729	0.544716235	0.495710134	Fhl4/Ctdsp2	2	1
GO:0002244	GO:0002244	hematopoietic progenitor cell differentiation	2/208	170/29008	0.344727117	0.545695432	0.496601236	Ppp4r2/Lmbr1l	2	1
GO:0007596	GO:0007596	blood coagulation	2/208	170/29008	0.344727117	0.545695432	0.496601236	Prkcq/Comp	2	1
GO:0110148	GO:0110148	biomineralization	2/208	170/29008	0.344727117	0.545695432	0.496601236	Comp/Nbr1	2	1
GO:1904064	GO:1904064	positive regulation of cation transmembrane transport	2/208	170/29008	0.344727117	0.545695432	0.496601236	Pdzk1/Atp1b3	2	1
GO:0008037	GO:0008037	cell recognition	3/208	290/29008	0.344983684	0.545695432	0.496601236	Smcp/Aldoa/Git1	3	1
GO:0000381	GO:0000381	regulation of alternative mRNA splicing, via spliceosome	1/208	59/29008	0.346234343	0.545695432	0.496601236	Fxr1	1	1
GO:0001825	GO:0001825	blastocyst formation	1/208	59/29008	0.346234343	0.545695432	0.496601236	Cul3	1	1
GO:0002639	GO:0002639	positive regulation of immunoglobulin production	1/208	59/29008	0.346234343	0.545695432	0.496601236	Gpi1	1	1
GO:0030199	GO:0030199	collagen fibril organization	1/208	59/29008	0.346234343	0.545695432	0.496601236	Comp	1	1
GO:0032731	GO:0032731	positive regulation of interleukin-1 beta production	1/208	59/29008	0.346234343	0.545695432	0.496601236	Hk1	1	1
GO:0043388	GO:0043388	positive regulation of DNA binding	1/208	59/29008	0.346234343	0.545695432	0.496601236	Hipk1	1	1
GO:0044458	GO:0044458	motile cilium assembly	1/208	59/29008	0.346234343	0.545695432	0.496601236	Neurl1a	1	1
GO:0050873	GO:0050873	brown fat cell differentiation	1/208	59/29008	0.346234343	0.545695432	0.496601236	Pim1	1	1
GO:0051656	GO:0051656	establishment of organelle localization	4/208	415/29008	0.347255434	0.546567592	0.49739493	Cul3/Trim46/1700009N14Rik/Tesk1	4	1
GO:0022618	GO:0022618	ribonucleoprotein complex assembly	2/208	171/29008	0.347326203	0.546567592	0.49739493	Srpk2/Eif5	2	1
GO:0001818	GO:0001818	negative regulation of cytokine production	3/208	292/29008	0.348892507	0.547151547	0.497926349	Otud7b/Cptp/Git1	3	1
GO:0046661	GO:0046661	male sex differentiation	2/208	172/29008	0.349921903	0.547151547	0.497926349	Tbc1d20/Klhl10	2	1
GO:0032535	GO:0032535	regulation of cellular component size	4/208	417/29008	0.350502963	0.547151547	0.497926349	Akt3/Trim46/Aqp11/Ulk2	4	1
GO:0006278	GO:0006278	RNA-dependent DNA biosynthetic process	1/208	60/29008	0.350931682	0.547151547	0.497926349	Prkcq	1	1
GO:0007004	GO:0007004	telomere maintenance via telomerase	1/208	60/29008	0.350931682	0.547151547	0.497926349	Prkcq	1	1
GO:0042551	GO:0042551	neuron maturation	1/208	60/29008	0.350931682	0.547151547	0.497926349	Sclt1	1	1
GO:0050879	GO:0050879	multicellular organismal movement	1/208	60/29008	0.350931682	0.547151547	0.497926349	Comp	1	1
GO:0050881	GO:0050881	musculoskeletal movement	1/208	60/29008	0.350931682	0.547151547	0.497926349	Comp	1	1
GO:0051932	GO:0051932	synaptic transmission, GABAergic	1/208	60/29008	0.350931682	0.547151547	0.497926349	Car2	1	1
GO:0055078	GO:0055078	sodium ion homeostasis	1/208	60/29008	0.350931682	0.547151547	0.497926349	Atp1b3	1	1
GO:0097479	GO:0097479	synaptic vesicle localization	1/208	60/29008	0.350931682	0.547151547	0.497926349	Trim46	1	1
GO:2001238	GO:2001238	positive regulation of extrinsic apoptotic signaling pathway	1/208	60/29008	0.350931682	0.547151547	0.497926349	Bcl2l14	1	1
GO:0007599	GO:0007599	hemostasis	2/208	173/29008	0.35251413	0.547277274	0.498040766	Prkcq/Comp	2	1
GO:0042552	GO:0042552	myelination	2/208	173/29008	0.35251413	0.547277274	0.498040766	Gnpat/Lpin1	2	1
GO:0050817	GO:0050817	coagulation	2/208	173/29008	0.35251413	0.547277274	0.498040766	Prkcq/Comp	2	1
GO:0051896	GO:0051896	regulation of protein kinase B signaling	2/208	173/29008	0.35251413	0.547277274	0.498040766	Otud3/Cib1	2	1
GO:0071230	GO:0071230	cellular response to amino acid stimulus	2/208	173/29008	0.35251413	0.547277274	0.498040766	Bag1/Neurl1a	2	1
GO:0006403	GO:0006403	RNA localization	2/208	174/29008	0.355102801	0.547277274	0.498040766	1700009N14Rik/Nup98	2	1
GO:0050792	GO:0050792	regulation of viral process	2/208	174/29008	0.355102801	0.547277274	0.498040766	Tbc1d20/Srpk2	2	1
GO:0007091	GO:0007091	metaphase/anaphase transition of mitotic cell cycle	1/208	61/29008	0.355595431	0.547277274	0.498040766	Cul3	1	1
GO:0010259	GO:0010259	multicellular organism aging	1/208	61/29008	0.355595431	0.547277274	0.498040766	Comp	1	1
GO:0010972	GO:0010972	negative regulation of G2/M transition of mitotic cell cycle	1/208	61/29008	0.355595431	0.547277274	0.498040766	Fhl4	1	1
GO:0031641	GO:0031641	regulation of myelination	1/208	61/29008	0.355595431	0.547277274	0.498040766	Lpin1	1	1
GO:0048278	GO:0048278	vesicle docking	1/208	61/29008	0.355595431	0.547277274	0.498040766	Rims2	1	1
GO:0051568	GO:0051568	histone H3-K4 methylation	1/208	61/29008	0.355595431	0.547277274	0.498040766	Ehmt2	1	1
GO:0051851	GO:0051851	modulation by host of symbiont process	1/208	61/29008	0.355595431	0.547277274	0.498040766	Tbc1d20	1	1
GO:0140115	GO:0140115	export across plasma membrane	1/208	61/29008	0.355595431	0.547277274	0.498040766	Atp1b3	1	1
GO:1902099	GO:1902099	regulation of metaphase/anaphase transition of cell cycle	1/208	61/29008	0.355595431	0.547277274	0.498040766	Cul3	1	1
GO:1902373	GO:1902373	negative regulation of mRNA catabolic process	1/208	61/29008	0.355595431	0.547277274	0.498040766	Tent5c	1	1
GO:0042254	GO:0042254	ribosome biogenesis	3/208	296/29008	0.356702948	0.548150632	0.49883555	Isg20l2/1700009N14Rik/Nsun4	3	1
GO:0070482	GO:0070482	response to oxygen levels	3/208	296/29008	0.356702948	0.548150632	0.49883555	Eno1/Egln2/Eno1b	3	1
GO:0002067	GO:0002067	glandular epithelial cell differentiation	1/208	62/29008	0.36022583	0.54905884	0.49966205	Gpat4	1	1
GO:0010965	GO:0010965	regulation of mitotic sister chromatid separation	1/208	62/29008	0.36022583	0.54905884	0.49966205	Cul3	1	1
GO:0021575	GO:0021575	hindbrain morphogenesis	1/208	62/29008	0.36022583	0.54905884	0.49966205	Gnpat	1	1
GO:0031122	GO:0031122	cytoplasmic microtubule organization	1/208	62/29008	0.36022583	0.54905884	0.49966205	Cib1	1	1
GO:0046427	GO:0046427	positive regulation of receptor signaling pathway via JAK-STAT	1/208	62/29008	0.36022583	0.54905884	0.49966205	Adipor1	1	1
GO:0046622	GO:0046622	positive regulation of organ growth	1/208	62/29008	0.36022583	0.54905884	0.49966205	Pim1	1	1
GO:0046850	GO:0046850	regulation of bone remodeling	1/208	62/29008	0.36022583	0.54905884	0.49966205	Car2	1	1
GO:1903078	GO:1903078	positive regulation of protein localization to plasma membrane	1/208	62/29008	0.36022583	0.54905884	0.49966205	Cib1	1	1
GO:0007272	GO:0007272	ensheathment of neurons	2/208	176/29008	0.36026915	0.54905884	0.49966205	Gnpat/Lpin1	2	1
GO:0008366	GO:0008366	axon ensheathment	2/208	176/29008	0.36026915	0.54905884	0.49966205	Gnpat/Lpin1	2	1
GO:0043271	GO:0043271	negative regulation of ion transport	2/208	176/29008	0.36026915	0.54905884	0.49966205	Stk39/Usp2	2	1
GO:0002700	GO:0002700	regulation of production of molecular mediator of immune response	2/208	177/29008	0.362846667	0.551936923	0.502281203	Gpi1/Hk1	2	1
GO:0003012	GO:0003012	muscle system process	4/208	425/29008	0.363494678	0.551936923	0.502281203	Eno1/Aldoa/Comp/Eno1b	4	1
GO:0006893	GO:0006893	Golgi to plasma membrane transport	1/208	63/29008	0.364823115	0.551936923	0.502281203	Lypla1	1	1
GO:0035456	GO:0035456	response to interferon-beta	1/208	63/29008	0.364823115	0.551936923	0.502281203	Ube2k	1	1
GO:0042255	GO:0042255	ribosome assembly	1/208	63/29008	0.364823115	0.551936923	0.502281203	Nsun4	1	1
GO:0072678	GO:0072678	T cell migration	1/208	63/29008	0.364823115	0.551936923	0.502281203	Stk39	1	1
GO:1902750	GO:1902750	negative regulation of cell cycle G2/M phase transition	1/208	63/29008	0.364823115	0.551936923	0.502281203	Fhl4	1	1
GO:2000401	GO:2000401	regulation of lymphocyte migration	1/208	63/29008	0.364823115	0.551936923	0.502281203	Stk39	1	1
GO:0030099	GO:0030099	myeloid cell differentiation	4/208	426/29008	0.365118359	0.551936923	0.502281203	Tcea1/Smap1/Car2/Cib1	4	1
GO:0007369	GO:0007369	gastrulation	2/208	178/29008	0.365420308	0.551936923	0.502281203	Cul3/Gpi1	2	1
GO:0051260	GO:0051260	protein homooligomerization	2/208	178/29008	0.365420308	0.551936923	0.502281203	Aqp11/Atl3	2	1
GO:0071826	GO:0071826	ribonucleoprotein complex subunit organization	2/208	178/29008	0.365420308	0.551936923	0.502281203	Srpk2/Eif5	2	1
GO:0006310	GO:0006310	DNA recombination	3/208	301/29008	0.366448738	0.553078764	0.503320317	Ppp4r2/Ube2n/Rnf138	3	1
GO:0045766	GO:0045766	positive regulation of angiogenesis	2/208	179/29008	0.367989995	0.553399758	0.503612432	Akt3/Pkm	2	1
GO:1904018	GO:1904018	positive regulation of vasculature development	2/208	179/29008	0.367989995	0.553399758	0.503612432	Akt3/Pkm	2	1
GO:0001954	GO:0001954	positive regulation of cell-matrix adhesion	1/208	64/29008	0.369387523	0.553399758	0.503612432	Cib1	1	1
GO:0007584	GO:0007584	response to nutrient	1/208	64/29008	0.369387523	0.553399758	0.503612432	Pim1	1	1
GO:0033692	GO:0033692	cellular polysaccharide biosynthetic process	1/208	64/29008	0.369387523	0.553399758	0.503612432	Phkg2	1	1
GO:0043489	GO:0043489	RNA stabilization	1/208	64/29008	0.369387523	0.553399758	0.503612432	Tent5c	1	1
GO:0044784	GO:0044784	metaphase/anaphase transition of cell cycle	1/208	64/29008	0.369387523	0.553399758	0.503612432	Cul3	1	1
GO:0048512	GO:0048512	circadian behavior	1/208	64/29008	0.369387523	0.553399758	0.503612432	Usp2	1	1
GO:0051310	GO:0051310	metaphase plate congression	1/208	64/29008	0.369387523	0.553399758	0.503612432	Cul3	1	1
GO:0070534	GO:0070534	protein K63-linked ubiquitination	1/208	64/29008	0.369387523	0.553399758	0.503612432	Ube2n	1	1
GO:0060070	GO:0060070	canonical Wnt signaling pathway	3/208	303/29008	0.370340546	0.554331598	0.504460438	Csnk1g2/Ppm1a/Lmbr1l	3	1
GO:0098739	GO:0098739	import across plasma membrane	2/208	180/29008	0.370555654	0.554331598	0.504460438	Acsl1/Atp1b3	2	1
GO:0002720	GO:0002720	positive regulation of cytokine production involved in immune response	1/208	65/29008	0.373919288	0.557309952	0.50717084	Hk1	1	1
GO:0015909	GO:0015909	long-chain fatty acid transport	1/208	65/29008	0.373919288	0.557309952	0.50717084	Acsl1	1	1
GO:0051306	GO:0051306	mitotic sister chromatid separation	1/208	65/29008	0.373919288	0.557309952	0.50717084	Cul3	1	1
GO:0098930	GO:0098930	axonal transport	1/208	65/29008	0.373919288	0.557309952	0.50717084	Trim46	1	1
GO:1902017	GO:1902017	regulation of cilium assembly	1/208	65/29008	0.373919288	0.557309952	0.50717084	Tesk1	1	1
GO:0000910	GO:0000910	cytokinesis	2/208	182/29008	0.37567459	0.559515347	0.509177825	Cul3/Git1	2	1
GO:0001707	GO:0001707	mesoderm formation	1/208	66/29008	0.378418641	0.561542282	0.511022404	Gpi1	1	1
GO:0048286	GO:0048286	lung alveolus development	1/208	66/29008	0.378418641	0.561542282	0.511022404	Man1a2	1	1
GO:0060038	GO:0060038	cardiac muscle cell proliferation	1/208	66/29008	0.378418641	0.561542282	0.511022404	Pim1	1	1
GO:0060350	GO:0060350	endochondral bone morphogenesis	1/208	66/29008	0.378418641	0.561542282	0.511022404	Comp	1	1
GO:1903051	GO:1903051	negative regulation of proteolysis involved in cellular protein catabolic process	1/208	66/29008	0.378418641	0.561542282	0.511022404	Aqp11	1	1
GO:0031047	GO:0031047	gene silencing by RNA	2/208	184/29008	0.380776537	0.564372465	0.513597966	Fxr1/Tdrkh	2	1
GO:0000768	GO:0000768	syncytium formation by plasma membrane fusion	1/208	67/29008	0.382885814	0.564372465	0.513597966	Dyrk1b	1	1
GO:0007622	GO:0007622	rhythmic behavior	1/208	67/29008	0.382885814	0.564372465	0.513597966	Usp2	1	1
GO:0032663	GO:0032663	regulation of interleukin-2 production	1/208	67/29008	0.382885814	0.564372465	0.513597966	Prkcq	1	1
GO:0051817	GO:0051817	modulation of process of other organism involved in symbiotic interaction	1/208	67/29008	0.382885814	0.564372465	0.513597966	Tbc1d20	1	1
GO:0061951	GO:0061951	establishment of protein localization to plasma membrane	1/208	67/29008	0.382885814	0.564372465	0.513597966	Lypla1	1	1
GO:0090398	GO:0090398	cellular senescence	1/208	67/29008	0.382885814	0.564372465	0.513597966	Akt3	1	1
GO:0140253	GO:0140253	cell-cell fusion	1/208	67/29008	0.382885814	0.564372465	0.513597966	Dyrk1b	1	1
GO:0033044	GO:0033044	regulation of chromosome organization	2/208	185/29008	0.383320964	0.564372465	0.513597966	Cul3/Prkcq	2	1
GO:0050770	GO:0050770	regulation of axonogenesis	2/208	185/29008	0.383320964	0.564372465	0.513597966	Trim46/Ulk2	2	1
GO:0017148	GO:0017148	negative regulation of translation	2/208	186/29008	0.385860935	0.564372465	0.513597966	Fxr1/Mex3d	2	1
GO:1903305	GO:1903305	regulation of regulated secretory pathway	2/208	186/29008	0.385860935	0.564372465	0.513597966	Git1/Rims2	2	1
GO:1990830	GO:1990830	cellular response to leukemia inhibitory factor	3/208	311/29008	0.385862057	0.564372465	0.513597966	Mkrn1/Phc1/Rnf138	3	1
GO:0007585	GO:0007585	respiratory gaseous exchange by respiratory system	1/208	68/29008	0.387321036	0.564372465	0.513597966	Man1a2	1	1
GO:0042246	GO:0042246	tissue regeneration	1/208	68/29008	0.387321036	0.564372465	0.513597966	Pkm	1	1
GO:0045668	GO:0045668	negative regulation of osteoblast differentiation	1/208	68/29008	0.387321036	0.564372465	0.513597966	Nbr1	1	1
GO:1900046	GO:1900046	regulation of hemostasis	1/208	68/29008	0.387321036	0.564372465	0.513597966	Comp	1	1
GO:1904894	GO:1904894	positive regulation of receptor signaling pathway via STAT	1/208	68/29008	0.387321036	0.564372465	0.513597966	Adipor1	1	1
GO:1905818	GO:1905818	regulation of chromosome separation	1/208	68/29008	0.387321036	0.564372465	0.513597966	Cul3	1	1
GO:1990823	GO:1990823	response to leukemia inhibitory factor	3/208	312/29008	0.387796422	0.564372465	0.513597966	Mkrn1/Phc1/Rnf138	3	1
GO:0007269	GO:0007269	neurotransmitter secretion	2/208	187/29008	0.388396384	0.564372465	0.513597966	Git1/Rims2	2	1
GO:0010951	GO:0010951	negative regulation of endopeptidase activity	2/208	187/29008	0.388396384	0.564372465	0.513597966	Gpi1/Herpud1	2	1
GO:0043200	GO:0043200	response to amino acid	2/208	187/29008	0.388396384	0.564372465	0.513597966	Bag1/Neurl1a	2	1
GO:0099643	GO:0099643	signal release from synapse	2/208	187/29008	0.388396384	0.564372465	0.513597966	Git1/Rims2	2	1
GO:0052547	GO:0052547	regulation of peptidase activity	4/208	441/29008	0.389439834	0.564372465	0.513597966	Pebp1/Gpi1/Herpud1/Ttbk1	4	1
GO:0016358	GO:0016358	dendrite development	3/208	313/29008	0.389729359	0.564372465	0.513597966	Mapk6/Git1/Neurl1a	3	1
GO:0000819	GO:0000819	sister chromatid segregation	2/208	188/29008	0.390927244	0.564372465	0.513597966	Cul3/1700009N14Rik	2	1
GO:0048592	GO:0048592	eye morphogenesis	2/208	188/29008	0.390927244	0.564372465	0.513597966	Tbc1d20/Hipk1	2	1
GO:0043414	GO:0043414	macromolecule methylation	3/208	314/29008	0.391660829	0.564372465	0.513597966	Tdrkh/Nsun4/Ehmt2	3	1
GO:0006879	GO:0006879	cellular iron ion homeostasis	1/208	69/29008	0.391724534	0.564372465	0.513597966	Ttc7	1	1
GO:0006949	GO:0006949	syncytium formation	1/208	69/29008	0.391724534	0.564372465	0.513597966	Dyrk1b	1	1
GO:0019080	GO:0019080	viral gene expression	1/208	69/29008	0.391724534	0.564372465	0.513597966	Eif3b	1	1
GO:0030104	GO:0030104	water homeostasis	1/208	69/29008	0.391724534	0.564372465	0.513597966	Aqp11	1	1
GO:0032507	GO:0032507	maintenance of protein location in cell	1/208	69/29008	0.391724534	0.564372465	0.513597966	Hk1	1	1
GO:0033045	GO:0033045	regulation of sister chromatid segregation	1/208	69/29008	0.391724534	0.564372465	0.513597966	Cul3	1	1
GO:0045600	GO:0045600	positive regulation of fat cell differentiation	1/208	69/29008	0.391724534	0.564372465	0.513597966	Pim1	1	1
GO:0051926	GO:0051926	negative regulation of calcium ion transport	1/208	69/29008	0.391724534	0.564372465	0.513597966	Usp2	1	1
GO:0061912	GO:0061912	selective autophagy	1/208	69/29008	0.391724534	0.564372465	0.513597966	Ulk2	1	1
GO:0070972	GO:0070972	protein localization to endoplasmic reticulum	1/208	69/29008	0.391724534	0.564372465	0.513597966	Herpud1	1	1
GO:0071677	GO:0071677	positive regulation of mononuclear cell migration	1/208	69/29008	0.391724534	0.564372465	0.513597966	Stk39	1	1
GO:1904377	GO:1904377	positive regulation of protein localization to cell periphery	1/208	69/29008	0.391724534	0.564372465	0.513597966	Cib1	1	1
GO:0031644	GO:0031644	regulation of nervous system process	2/208	189/29008	0.393453452	0.566461352	0.515498923	Lpin1/Rims2	2	1
GO:0006486	GO:0006486	protein glycosylation	2/208	190/29008	0.395974943	0.566649727	0.515670351	Aqp11/St6galnac2	2	1
GO:0030534	GO:0030534	adult behavior	2/208	190/29008	0.395974943	0.566649727	0.515670351	Chl1/Ehmt2	2	1
GO:0043413	GO:0043413	macromolecule glycosylation	2/208	190/29008	0.395974943	0.566649727	0.515670351	Aqp11/St6galnac2	2	1
GO:0001510	GO:0001510	RNA methylation	1/208	70/29008	0.396096533	0.566649727	0.515670351	Nsun4	1	1
GO:0007193	GO:0007193	adenylate cyclase-inhibiting G protein-coupled receptor signaling pathway	1/208	70/29008	0.396096533	0.566649727	0.515670351	Akap12	1	1
GO:0042058	GO:0042058	regulation of epidermal growth factor receptor signaling pathway	1/208	70/29008	0.396096533	0.566649727	0.515670351	Neurl1a	1	1
GO:0048168	GO:0048168	regulation of neuronal synaptic plasticity	1/208	70/29008	0.396096533	0.566649727	0.515670351	Neurl1a	1	1
GO:0048332	GO:0048332	mesoderm morphogenesis	1/208	70/29008	0.396096533	0.566649727	0.515670351	Gpi1	1	1
GO:2000514	GO:2000514	regulation of CD4-positive, alpha-beta T cell activation	1/208	70/29008	0.396096533	0.566649727	0.515670351	Prkcq	1	1
GO:0007611	GO:0007611	learning or memory	3/208	317/29008	0.397446045	0.567780064	0.516698995	Git1/Ehmt2/Ttbk1	3	1
GO:0030111	GO:0030111	regulation of Wnt signaling pathway	3/208	317/29008	0.397446045	0.567780064	0.516698995	Csnk1g2/Ppm1a/Lmbr1l	3	1
GO:0017156	GO:0017156	calcium-ion regulated exocytosis	1/208	71/29008	0.400437259	0.570047431	0.518762375	Rims2	1	1
GO:0032732	GO:0032732	positive regulation of interleukin-1 production	1/208	71/29008	0.400437259	0.570047431	0.518762375	Hk1	1	1
GO:0032922	GO:0032922	circadian regulation of gene expression	1/208	71/29008	0.400437259	0.570047431	0.518762375	Usp2	1	1
GO:0048488	GO:0048488	synaptic vesicle endocytosis	1/208	71/29008	0.400437259	0.570047431	0.518762375	Sh3gl3	1	1
GO:0140238	GO:0140238	presynaptic endocytosis	1/208	71/29008	0.400437259	0.570047431	0.518762375	Sh3gl3	1	1
GO:0000079	GO:0000079	regulation of cyclin-dependent protein serine/threonine kinase activity	1/208	72/29008	0.404746934	0.573920243	0.522286765	Pim1	1	1
GO:0000271	GO:0000271	polysaccharide biosynthetic process	1/208	72/29008	0.404746934	0.573920243	0.522286765	Phkg2	1	1
GO:0002763	GO:0002763	positive regulation of myeloid leukocyte differentiation	1/208	72/29008	0.404746934	0.573920243	0.522286765	Car2	1	1
GO:0010633	GO:0010633	negative regulation of epithelial cell migration	1/208	72/29008	0.404746934	0.573920243	0.522286765	Adipor1	1	1
GO:0098586	GO:0098586	cellular response to virus	1/208	72/29008	0.404746934	0.573920243	0.522286765	Clpb	1	1
GO:0045927	GO:0045927	positive regulation of growth	3/208	321/29008	0.405136802	0.573920243	0.522286765	Cib1/Rims2/Pim1	3	1
GO:0051604	GO:0051604	protein maturation	3/208	321/29008	0.405136802	0.573920243	0.522286765	Eno1/Comp/Eno1b	3	1
GO:0050767	GO:0050767	regulation of neurogenesis	4/208	451/29008	0.405590756	0.574162646	0.52250736	Trim46/Bag1/Ulk2/Neurl1a	4	1
GO:0098656	GO:0098656	anion transmembrane transport	2/208	194/29008	0.406012516	0.574359169	0.522686203	Lrrc8b/Hk1	2	1
GO:0018108	GO:0018108	peptidyl-tyrosine phosphorylation	3/208	322/29008	0.40705516	0.575433131	0.523663544	Hk1/Ttbk1/Neurl1a	3	1
GO:0015931	GO:0015931	nucleobase-containing compound transport	2/208	195/29008	0.408509514	0.577013432	0.525101672	1700009N14Rik/Nup98	2	1
GO:0046635	GO:0046635	positive regulation of alpha-beta T cell activation	1/208	73/29008	0.409025778	0.577013432	0.525101672	Prkcq	1	1
GO:2000107	GO:2000107	negative regulation of leukocyte apoptotic process	1/208	73/29008	0.409025778	0.577013432	0.525101672	Prkcq	1	1
GO:0009410	GO:0009410	response to xenobiotic stimulus	3/208	325/29008	0.412799261	0.579783167	0.527622224	Gstm5/Acsl1/Ehmt2	3	1
GO:0018212	GO:0018212	peptidyl-tyrosine modification	3/208	325/29008	0.412799261	0.579783167	0.527622224	Hk1/Ttbk1/Neurl1a	3	1
GO:0010833	GO:0010833	telomere maintenance via telomere lengthening	1/208	74/29008	0.413274012	0.579783167	0.527622224	Prkcq	1	1
GO:0032623	GO:0032623	interleukin-2 production	1/208	74/29008	0.413274012	0.579783167	0.527622224	Prkcq	1	1
GO:0033627	GO:0033627	cell adhesion mediated by integrin	1/208	74/29008	0.413274012	0.579783167	0.527622224	Cib1	1	1
GO:0060968	GO:0060968	regulation of gene silencing	1/208	74/29008	0.413274012	0.579783167	0.527622224	Fxr1	1	1
GO:0099518	GO:0099518	vesicle cytoskeletal trafficking	1/208	74/29008	0.413274012	0.579783167	0.527622224	Trim46	1	1
GO:1902369	GO:1902369	negative regulation of RNA catabolic process	1/208	74/29008	0.413274012	0.579783167	0.527622224	Tent5c	1	1
GO:0030705	GO:0030705	cytoskeleton-dependent intracellular transport	2/208	198/29008	0.415969847	0.582480041	0.53007647	Trim46/Kif17	2	1
GO:0032872	GO:0032872	regulation of stress-activated MAPK cascade	2/208	198/29008	0.415969847	0.582480041	0.53007647	Stk39/Nbr1	2	1
GO:0000380	GO:0000380	alternative mRNA splicing, via spliceosome	1/208	75/29008	0.417491852	0.582480041	0.53007647	Fxr1	1	1
GO:0030512	GO:0030512	negative regulation of transforming growth factor beta receptor signaling pathway	1/208	75/29008	0.417491852	0.582480041	0.53007647	Ppm1a	1	1
GO:0034637	GO:0034637	cellular carbohydrate biosynthetic process	1/208	75/29008	0.417491852	0.582480041	0.53007647	Phkg2	1	1
GO:0048645	GO:0048645	animal organ formation	1/208	75/29008	0.417491852	0.582480041	0.53007647	Pim1	1	1
GO:0048663	GO:0048663	neuron fate commitment	1/208	75/29008	0.417491852	0.582480041	0.53007647	Ehmt2	1	1
GO:1901184	GO:1901184	regulation of ERBB signaling pathway	1/208	75/29008	0.417491852	0.582480041	0.53007647	Neurl1a	1	1
GO:0051048	GO:0051048	negative regulation of secretion	2/208	199/29008	0.418446221	0.582721607	0.530296303	Stk39/Tcp11	2	1
GO:1902115	GO:1902115	regulation of organelle assembly	2/208	199/29008	0.418446221	0.582721607	0.530296303	Tesk1/Ehmt2	2	1
GO:0016042	GO:0016042	lipid catabolic process	3/208	328/29008	0.418526159	0.582721607	0.530296303	Crat/Lpin1/Acsbg2	3	1
GO:0016570	GO:0016570	histone modification	4/208	461/29008	0.421662003	0.584705887	0.532102065	Phc1/Ube2n/Lpin1/Ehmt2	4	1
GO:0007422	GO:0007422	peripheral nervous system development	1/208	76/29008	0.421679517	0.584705887	0.532102065	Bag1	1	1
GO:0032543	GO:0032543	mitochondrial translation	1/208	76/29008	0.421679517	0.584705887	0.532102065	Nsun4	1	1
GO:0032677	GO:0032677	regulation of interleukin-8 production	1/208	76/29008	0.421679517	0.584705887	0.532102065	Otud7b	1	1
GO:0045739	GO:0045739	positive regulation of DNA repair	1/208	76/29008	0.421679517	0.584705887	0.532102065	Ube2n	1	1
GO:2000573	GO:2000573	positive regulation of DNA biosynthetic process	1/208	76/29008	0.421679517	0.584705887	0.532102065	Prkcq	1	1
GO:0007265	GO:0007265	Ras protein signal transduction	3/208	330/29008	0.422334073	0.585213767	0.532564252	Cul3/Ralgps2/Git1	3	1
GO:0070302	GO:0070302	regulation of stress-activated protein kinase signaling cascade	2/208	201/29008	0.423383049	0.586267115	0.533522834	Stk39/Nbr1	2	1
GO:0009100	GO:0009100	glycoprotein metabolic process	3/208	331/29008	0.424234923	0.58704628	0.534231901	Man1a2/Aqp11/St6galnac2	3	1
GO:0006400	GO:0006400	tRNA modification	1/208	77/29008	0.42583722	0.587661153	0.534791456	Nsun4	1	1
GO:0032637	GO:0032637	interleukin-8 production	1/208	77/29008	0.42583722	0.587661153	0.534791456	Otud7b	1	1
GO:0061097	GO:0061097	regulation of protein tyrosine kinase activity	1/208	77/29008	0.42583722	0.587661153	0.534791456	Neurl1a	1	1
GO:1903363	GO:1903363	negative regulation of cellular protein catabolic process	1/208	77/29008	0.42583722	0.587661153	0.534791456	Aqp11	1	1
GO:0051321	GO:0051321	meiotic cell cycle	3/208	333/29008	0.428030243	0.590148279	0.537054824	Tdrkh/Syce2/Ehmt2	3	1
GO:0005977	GO:0005977	glycogen metabolic process	1/208	78/29008	0.429965174	0.590148279	0.537054824	Phkg2	1	1
GO:0006073	GO:0006073	cellular glucan metabolic process	1/208	78/29008	0.429965174	0.590148279	0.537054824	Phkg2	1	1
GO:0016575	GO:0016575	histone deacetylation	1/208	78/29008	0.429965174	0.590148279	0.537054824	Lpin1	1	1
GO:0032413	GO:0032413	negative regulation of ion transmembrane transporter activity	1/208	78/29008	0.429965174	0.590148279	0.537054824	Stk39	1	1
GO:0044042	GO:0044042	glucan metabolic process	1/208	78/29008	0.429965174	0.590148279	0.537054824	Phkg2	1	1
GO:0045453	GO:0045453	bone resorption	1/208	78/29008	0.429965174	0.590148279	0.537054824	Car2	1	1
GO:0051966	GO:0051966	regulation of synaptic transmission, glutamatergic	1/208	78/29008	0.429965174	0.590148279	0.537054824	Tprgl	1	1
GO:0010721	GO:0010721	negative regulation of cell development	2/208	205/29008	0.433191611	0.593773781	0.540354154	Trim46/Ulk2	2	1
GO:0043491	GO:0043491	protein kinase B signaling	2/208	205/29008	0.433191611	0.593773781	0.540354154	Otud3/Cib1	2	1
GO:0071426	GO:0071426	ribonucleoprotein complex export from nucleus	1/208	79/29008	0.434063593	0.594166617	0.540711648	1700009N14Rik	1	1
GO:1901657	GO:1901657	glycosyl compound metabolic process	1/208	79/29008	0.434063593	0.594166617	0.540711648	Fuca1	1	1
GO:0006397	GO:0006397	mRNA processing	4/208	469/29008	0.434445981	0.594289314	0.540823306	Fxr1/Srpk2/Ppp4r2/Nup98	4	1
GO:0030307	GO:0030307	positive regulation of cell growth	2/208	206/29008	0.435629907	0.59550755	0.541931942	Cib1/Rims2	2	1
GO:0032088	GO:0032088	negative regulation of NF-kappaB transcription factor activity	1/208	80/29008	0.438132685	0.596518679	0.542852104	Tax1bp1	1	1
GO:0032204	GO:0032204	regulation of telomere maintenance	1/208	80/29008	0.438132685	0.596518679	0.542852104	Prkcq	1	1
GO:0045670	GO:0045670	regulation of osteoclast differentiation	1/208	80/29008	0.438132685	0.596518679	0.542852104	Car2	1	1
GO:0051145	GO:0051145	smooth muscle cell differentiation	1/208	80/29008	0.438132685	0.596518679	0.542852104	Comp	1	1
GO:0070228	GO:0070228	regulation of lymphocyte apoptotic process	1/208	80/29008	0.438132685	0.596518679	0.542852104	Prkcq	1	1
GO:0071166	GO:0071166	ribonucleoprotein complex localization	1/208	80/29008	0.438132685	0.596518679	0.542852104	1700009N14Rik	1	1
GO:0072330	GO:0072330	monocarboxylic acid biosynthetic process	2/208	208/29008	0.440489565	0.598924191	0.5450412	Pkm/Acsbg2	2	1
GO:0099111	GO:0099111	microtubule-based transport	2/208	208/29008	0.440489565	0.598924191	0.5450412	Trim46/Kif17	2	1
GO:0002385	GO:0002385	mucosal immune response	1/208	81/29008	0.44217266	0.599042965	0.545149289	Otud7b	1	1
GO:0003407	GO:0003407	neural retina development	1/208	81/29008	0.44217266	0.599042965	0.545149289	Hipk1	1	1
GO:0042267	GO:0042267	natural killer cell mediated cytotoxicity	1/208	81/29008	0.44217266	0.599042965	0.545149289	Rnf19b	1	1
GO:0045913	GO:0045913	positive regulation of carbohydrate metabolic process	1/208	81/29008	0.44217266	0.599042965	0.545149289	Gapdhs	1	1
GO:1901880	GO:1901880	negative regulation of protein depolymerization	1/208	81/29008	0.44217266	0.599042965	0.545149289	Cib1	1	1
GO:0034249	GO:0034249	negative regulation of cellular amide metabolic process	2/208	209/29008	0.442910837	0.599042965	0.545149289	Fxr1/Mex3d	2	1
GO:0060271	GO:0060271	cilium assembly	3/208	341/29008	0.443121746	0.599042965	0.545149289	Sclt1/Tesk1/Neurl1a	3	1
GO:0050727	GO:0050727	regulation of inflammatory response	3/208	342/29008	0.44499757	0.599042965	0.545149289	Stk39/Git1/Ttbk1	3	1
GO:0043281	GO:0043281	regulation of cysteine-type endopeptidase activity involved in apoptotic process	2/208	210/29008	0.445326348	0.599042965	0.545149289	Gpi1/Herpud1	2	1
GO:0070085	GO:0070085	glycosylation	2/208	210/29008	0.445326348	0.599042965	0.545149289	Aqp11/St6galnac2	2	1
GO:0006334	GO:0006334	nucleosome assembly	1/208	82/29008	0.446183726	0.599042965	0.545149289	Ubn2	1	1
GO:0014015	GO:0014015	positive regulation of gliogenesis	1/208	82/29008	0.446183726	0.599042965	0.545149289	Bag1	1	1
GO:0014855	GO:0014855	striated muscle cell proliferation	1/208	82/29008	0.446183726	0.599042965	0.545149289	Pim1	1	1
GO:0036465	GO:0036465	synaptic vesicle recycling	1/208	82/29008	0.446183726	0.599042965	0.545149289	Sh3gl3	1	1
GO:0051303	GO:0051303	establishment of chromosome localization	1/208	82/29008	0.446183726	0.599042965	0.545149289	Cul3	1	1
GO:0060042	GO:0060042	retina morphogenesis in camera-type eye	1/208	82/29008	0.446183726	0.599042965	0.545149289	Hipk1	1	1
GO:0061157	GO:0061157	mRNA destabilization	1/208	82/29008	0.446183726	0.599042965	0.545149289	Mex3d	1	1
GO:0072332	GO:0072332	intrinsic apoptotic signaling pathway by p53 class mediator	1/208	82/29008	0.446183726	0.599042965	0.545149289	Hipk1	1	1
GO:2001252	GO:2001252	positive regulation of chromosome organization	1/208	82/29008	0.446183726	0.599042965	0.545149289	Prkcq	1	1
GO:0042886	GO:0042886	amide transport	3/208	343/29008	0.446870935	0.599155299	0.545251516	Car2/Cptp/Rims2	3	1
GO:0006325	GO:0006325	chromatin organization	4/208	477/29008	0.447152846	0.599155299	0.545251516	Cdan1/Ubn2/Tssk6/Ehmt2	4	1
GO:0048732	GO:0048732	gland development	4/208	477/29008	0.447152846	0.599155299	0.545251516	Cul3/Gpat4/Pkm/Neurl1a	4	1
GO:0060538	GO:0060538	skeletal muscle organ development	2/208	212/29008	0.450139915	0.601604448	0.547480325	Fxr1/Usp2	2	1
GO:0050848	GO:0050848	regulation of calcium-mediated signaling	1/208	83/29008	0.450166087	0.601604448	0.547480325	Cib1	1	1
GO:0051384	GO:0051384	response to glucocorticoid	1/208	83/29008	0.450166087	0.601604448	0.547480325	Crebrf	1	1
GO:0072089	GO:0072089	stem cell proliferation	1/208	83/29008	0.450166087	0.601604448	0.547480325	Pim1	1	1
GO:0016032	GO:0016032	viral process	3/208	346/29008	0.452475982	0.603978908	0.549641163	Tbc1d20/Srpk2/Eif3b	3	1
GO:0045216	GO:0045216	cell-cell junction organization	2/208	213/29008	0.452537891	0.603978908	0.549641163	Hipk1/Gnpat	2	1
GO:0002228	GO:0002228	natural killer cell mediated immunity	1/208	84/29008	0.454119949	0.604104519	0.549755474	Rnf19b	1	1
GO:0034103	GO:0034103	regulation of tissue remodeling	1/208	84/29008	0.454119949	0.604104519	0.549755474	Car2	1	1
GO:0050000	GO:0050000	chromosome localization	1/208	84/29008	0.454119949	0.604104519	0.549755474	Cul3	1	1
GO:0055021	GO:0055021	regulation of cardiac muscle tissue growth	1/208	84/29008	0.454119949	0.604104519	0.549755474	Pim1	1	1
GO:2000779	GO:2000779	regulation of double-strand break repair	1/208	84/29008	0.454119949	0.604104519	0.549755474	Ppp4r2	1	1
GO:0002251	GO:0002251	organ or tissue specific immune response	1/208	85/29008	0.458045514	0.607353006	0.552711706	Otud7b	1	1
GO:0031060	GO:0031060	regulation of histone methylation	1/208	85/29008	0.458045514	0.607353006	0.552711706	Ehmt2	1	1
GO:0051899	GO:0051899	membrane depolarization	1/208	85/29008	0.458045514	0.607353006	0.552711706	Fhl4	1	1
GO:0072384	GO:0072384	organelle transport along microtubule	1/208	85/29008	0.458045514	0.607353006	0.552711706	Trim46	1	1
GO:0070371	GO:0070371	ERK1 and ERK2 cascade	3/208	349/29008	0.458057858	0.607353006	0.552711706	Cib1/Akap12/Eno1b	3	1
GO:0035082	GO:0035082	axoneme assembly	1/208	86/29008	0.461942984	0.610281348	0.555376596	Neurl1a	1	1
GO:0035418	GO:0035418	protein localization to synapse	1/208	86/29008	0.461942984	0.610281348	0.555376596	Git1	1	1
GO:0050779	GO:0050779	RNA destabilization	1/208	86/29008	0.461942984	0.610281348	0.555376596	Mex3d	1	1
GO:0051983	GO:0051983	regulation of chromosome segregation	1/208	86/29008	0.461942984	0.610281348	0.555376596	Cul3	1	1
GO:0061014	GO:0061014	positive regulation of mRNA catabolic process	1/208	86/29008	0.461942984	0.610281348	0.555376596	Mex3d	1	1
GO:0030522	GO:0030522	intracellular receptor signaling pathway	2/208	217/29008	0.462070164	0.610281348	0.555376596	Clpb/Pim1	2	1
GO:0002637	GO:0002637	regulation of immunoglobulin production	1/208	87/29008	0.46581256	0.613229245	0.558059282	Gpi1	1	1
GO:0015908	GO:0015908	fatty acid transport	1/208	87/29008	0.46581256	0.613229245	0.558059282	Acsl1	1	1
GO:0032410	GO:0032410	negative regulation of transporter activity	1/208	87/29008	0.46581256	0.613229245	0.558059282	Stk39	1	1
GO:0032890	GO:0032890	regulation of organic acid transport	1/208	87/29008	0.46581256	0.613229245	0.558059282	Acsl1	1	1
GO:0045638	GO:0045638	negative regulation of myeloid cell differentiation	1/208	87/29008	0.46581256	0.613229245	0.558059282	Cib1	1	1
GO:0006112	GO:0006112	energy reserve metabolic process	1/208	88/29008	0.469654439	0.617886268	0.562297329	Phkg2	1	1
GO:0042098	GO:0042098	T cell proliferation	2/208	221/29008	0.471505268	0.619518249	0.563782487	Prkcq/Lmbr1l	2	1
GO:0048639	GO:0048639	positive regulation of developmental growth	2/208	221/29008	0.471505268	0.619518249	0.563782487	Rims2/Pim1	2	1
GO:0052548	GO:0052548	regulation of endopeptidase activity	3/208	357/29008	0.472823955	0.619789087	0.564028959	Gpi1/Herpud1/Ttbk1	3	1
GO:0007029	GO:0007029	endoplasmic reticulum organization	1/208	89/29008	0.473468819	0.619789087	0.564028959	Atl3	1	1
GO:0008593	GO:0008593	regulation of Notch signaling pathway	1/208	89/29008	0.473468819	0.619789087	0.564028959	Neurl1a	1	1
GO:0015914	GO:0015914	phospholipid transport	1/208	89/29008	0.473468819	0.619789087	0.564028959	Cptp	1	1
GO:0032526	GO:0032526	response to retinoic acid	1/208	89/29008	0.473468819	0.619789087	0.564028959	Phc1	1	1
GO:0007188	GO:0007188	adenylate cyclase-modulating G protein-coupled receptor signaling pathway	2/208	222/29008	0.473848602	0.619789087	0.564028959	Akap12/Rims2	2	1
GO:0051054	GO:0051054	positive regulation of DNA metabolic process	2/208	222/29008	0.473848602	0.619789087	0.564028959	Prkcq/Ube2n	2	1
GO:0031960	GO:0031960	response to corticosteroid	1/208	90/29008	0.477255896	0.622241149	0.566260419	Crebrf	1	1
GO:0044272	GO:0044272	sulfur compound biosynthetic process	1/208	90/29008	0.477255896	0.622241149	0.566260419	Acsl1	1	1
GO:0045069	GO:0045069	regulation of viral genome replication	1/208	90/29008	0.477255896	0.622241149	0.566260419	Srpk2	1	1
GO:0060079	GO:0060079	excitatory postsynaptic potential	1/208	90/29008	0.477255896	0.622241149	0.566260419	Rims2	1	1
GO:1901992	GO:1901992	positive regulation of mitotic cell cycle phase transition	1/208	90/29008	0.477255896	0.622241149	0.566260419	Cul3	1	1
GO:0035023	GO:0035023	regulation of Rho protein signal transduction	1/208	91/29008	0.481015865	0.625135855	0.568894699	Cul3	1	1
GO:0040014	GO:0040014	regulation of multicellular organism growth	1/208	91/29008	0.481015865	0.625135855	0.568894699	Gpat4	1	1
GO:0043242	GO:0043242	negative regulation of protein-containing complex disassembly	1/208	91/29008	0.481015865	0.625135855	0.568894699	Cib1	1	1
GO:0070301	GO:0070301	cellular response to hydrogen peroxide	1/208	91/29008	0.481015865	0.625135855	0.568894699	Oser1	1	1
GO:1903035	GO:1903035	negative regulation of response to wounding	1/208	91/29008	0.481015865	0.625135855	0.568894699	Git1	1	1
GO:0010810	GO:0010810	regulation of cell-substrate adhesion	2/208	226/29008	0.48315921	0.627519639	0.571064022	Tesk1/Cib1	2	1
GO:0032259	GO:0032259	methylation	3/208	363/29008	0.483778861	0.627922691	0.571430813	Tdrkh/Nsun4/Ehmt2	3	1
GO:0006497	GO:0006497	protein lipidation	1/208	92/29008	0.484748918	0.628378227	0.571845366	Ppm1a	1	1
GO:0060420	GO:0060420	regulation of heart growth	1/208	92/29008	0.484748918	0.628378227	0.571845366	Pim1	1	1
GO:0070374	GO:0070374	positive regulation of ERK1 and ERK2 cascade	2/208	227/29008	0.485471028	0.628671162	0.572111947	Cib1/Akap12	2	1
GO:0010639	GO:0010639	negative regulation of organelle organization	3/208	364/29008	0.485594277	0.628671162	0.572111947	Tesk1/Cib1/Ehmt2	3	1
GO:0098657	GO:0098657	import into cell	2/208	228/29008	0.487776457	0.630365005	0.573653401	Acsl1/Atp1b3	2	1
GO:0010717	GO:0010717	regulation of epithelial to mesenchymal transition	1/208	93/29008	0.488455248	0.630365005	0.573653401	Adipor1	1	1
GO:0099072	GO:0099072	regulation of postsynaptic membrane neurotransmitter receptor levels	1/208	93/29008	0.488455248	0.630365005	0.573653401	Git1	1	1
GO:0140029	GO:0140029	exocytic process	1/208	93/29008	0.488455248	0.630365005	0.573653401	Rims2	1	1
GO:1903312	GO:1903312	negative regulation of mRNA metabolic process	1/208	93/29008	0.488455248	0.630365005	0.573653401	Tent5c	1	1
GO:0045786	GO:0045786	negative regulation of cell cycle	3/208	367/29008	0.491022227	0.633275172	0.576301751	Nupr1l/Fhl4/Ctdsp2	3	1
GO:0006970	GO:0006970	response to osmotic stress	1/208	94/29008	0.492135044	0.633502942	0.576509029	Stk39	1	1
GO:0055072	GO:0055072	iron ion homeostasis	1/208	94/29008	0.492135044	0.633502942	0.576509029	Ttc7	1	1
GO:1903321	GO:1903321	negative regulation of protein modification by small protein conjugation or removal	1/208	94/29008	0.492135044	0.633502942	0.576509029	Fscb	1	1
GO:0045930	GO:0045930	negative regulation of mitotic cell cycle	2/208	231/29008	0.494654125	0.636342125	0.579092781	Fhl4/Ctdsp2	2	1
GO:0045685	GO:0045685	regulation of glial cell differentiation	1/208	95/29008	0.495788496	0.63699408	0.579686083	Bag1	1	1
GO:1901879	GO:1901879	regulation of protein depolymerization	1/208	95/29008	0.495788496	0.63699408	0.579686083	Cib1	1	1
GO:0009952	GO:0009952	anterior/posterior pattern specification	2/208	232/29008	0.496933721	0.638061641	0.580657599	Hipk1/Hoxa4	2	1
GO:0006661	GO:0006661	phosphatidylinositol biosynthetic process	1/208	96/29008	0.499415791	0.63963032	0.58208515	Ttc7	1	1
GO:0007229	GO:0007229	integrin-mediated signaling pathway	1/208	96/29008	0.499415791	0.63963032	0.58208515	Cul3	1	1
GO:0009408	GO:0009408	response to heat	1/208	96/29008	0.499415791	0.63963032	0.58208515	Clpb	1	1
GO:0051304	GO:0051304	chromosome separation	1/208	96/29008	0.499415791	0.63963032	0.58208515	Cul3	1	1
GO:0003018	GO:0003018	vascular process in circulatory system	2/208	234/29008	0.501473327	0.641813166	0.584071613	Comp/Akap12	2	1
GO:0140694	GO:0140694	non-membrane-bounded organelle assembly	3/208	373/29008	0.501793794	0.641813166	0.584071613	Nsun4/Rcc1/Deup1	3	1
GO:0002718	GO:0002718	regulation of cytokine production involved in immune response	1/208	97/29008	0.503017117	0.641813166	0.584071613	Hk1	1	1
GO:0042158	GO:0042158	lipoprotein biosynthetic process	1/208	97/29008	0.503017117	0.641813166	0.584071613	Ppm1a	1	1
GO:0051781	GO:0051781	positive regulation of cell division	1/208	97/29008	0.503017117	0.641813166	0.584071613	Cul3	1	1
GO:0072655	GO:0072655	establishment of protein localization to mitochondrion	1/208	97/29008	0.503017117	0.641813166	0.584071613	Hk1	1	1
GO:0002690	GO:0002690	positive regulation of leukocyte chemotaxis	1/208	98/29008	0.506592657	0.64475429	0.586748136	Stk39	1	1
GO:0032091	GO:0032091	negative regulation of protein binding	1/208	98/29008	0.506592657	0.64475429	0.586748136	Ttbk1	1	1
GO:0062014	GO:0062014	negative regulation of small molecule metabolic process	1/208	98/29008	0.506592657	0.64475429	0.586748136	Git1	1	1
GO:1904063	GO:1904063	negative regulation of cation transmembrane transport	1/208	98/29008	0.506592657	0.64475429	0.586748136	Stk39	1	1
GO:0043547	GO:0043547	positive regulation of GTPase activity	2/208	237/29008	0.508233416	0.64643724	0.588279676	Tbc1d20/Eif5	2	1
GO:0001938	GO:0001938	positive regulation of endothelial cell proliferation	1/208	99/29008	0.510142595	0.647258765	0.589027292	Akt3	1	1
GO:0044264	GO:0044264	cellular polysaccharide metabolic process	1/208	99/29008	0.510142595	0.647258765	0.589027292	Phkg2	1	1
GO:0030100	GO:0030100	regulation of endocytosis	2/208	238/29008	0.510473538	0.647258765	0.589027292	Smap1/Sh3gl3	2	1
GO:0051403	GO:0051403	stress-activated MAPK cascade	2/208	238/29008	0.510473538	0.647258765	0.589027292	Stk39/Nbr1	2	1
GO:0097191	GO:0097191	extrinsic apoptotic signaling pathway	2/208	238/29008	0.510473538	0.647258765	0.589027292	Hipk1/Bcl2l14	2	1
GO:0003002	GO:0003002	regionalization	3/208	379/29008	0.512449132	0.649280351	0.590867003	Hipk1/Hoxa4/Fkbp8	3	1
GO:0016241	GO:0016241	regulation of macroautophagy	1/208	100/29008	0.513667115	0.649280351	0.590867003	Ehmt2	1	1
GO:0032370	GO:0032370	positive regulation of lipid transport	1/208	100/29008	0.513667115	0.649280351	0.590867003	Acsl1	1	1
GO:0072080	GO:0072080	nephron tubule development	1/208	100/29008	0.513667115	0.649280351	0.590867003	Aqp11	1	1
GO:0099565	GO:0099565	chemical synaptic transmission, postsynaptic	1/208	100/29008	0.513667115	0.649280351	0.590867003	Rims2	1	1
GO:0008406	GO:0008406	gonad development	2/208	240/29008	0.514933796	0.650071894	0.591587334	Tbc1d20/Klhl10	2	1
GO:0051259	GO:0051259	protein complex oligomerization	2/208	240/29008	0.514933796	0.650071894	0.591587334	Aqp11/Atl3	2	1
GO:0043010	GO:0043010	camera-type eye development	3/208	381/29008	0.515974341	0.650980679	0.592414359	Tbc1d20/Hipk1/Fkbp8	3	1
GO:0042116	GO:0042116	macrophage activation	1/208	101/29008	0.517166397	0.651270339	0.592677959	Ttbk1	1	1
GO:0045185	GO:0045185	maintenance of protein location	1/208	101/29008	0.517166397	0.651270339	0.592677959	Hk1	1	1
GO:0090630	GO:0090630	activation of GTPase activity	1/208	101/29008	0.517166397	0.651270339	0.592677959	Eif5	1	1
GO:1901988	GO:1901988	negative regulation of cell cycle phase transition	2/208	242/29008	0.519367274	0.653636432	0.594831184	Fhl4/Ctdsp2	2	1
GO:0001704	GO:0001704	formation of primary germ layer	1/208	102/29008	0.520640621	0.654022562	0.595182575	Gpi1	1	1
GO:0006476	GO:0006476	protein deacetylation	1/208	102/29008	0.520640621	0.654022562	0.595182575	Lpin1	1	1
GO:0048525	GO:0048525	negative regulation of viral process	1/208	102/29008	0.520640621	0.654022562	0.595182575	Srpk2	1	1
GO:0016458	GO:0016458	gene silencing	2/208	243/29008	0.521573923	0.654789774	0.595880764	Fxr1/Tdrkh	2	1
GO:0006836	GO:0006836	neurotransmitter transport	2/208	244/29008	0.523773823	0.65632488	0.597277762	Git1/Rims2	2	1
GO:0045137	GO:0045137	development of primary sexual characteristics	2/208	244/29008	0.523773823	0.65632488	0.597277762	Tbc1d20/Klhl10	2	1
GO:0007173	GO:0007173	epidermal growth factor receptor signaling pathway	1/208	103/29008	0.524089965	0.65632488	0.597277762	Neurl1a	1	1
GO:0009953	GO:0009953	dorsal/ventral pattern formation	1/208	103/29008	0.524089965	0.65632488	0.597277762	Fkbp8	1	1
GO:0007178	GO:0007178	transmembrane receptor protein serine/threonine kinase signaling pathway	3/208	387/29008	0.526468175	0.658896668	0.599618176	Comp/Fkbp8/Ppm1a	3	1
GO:0042102	GO:0042102	positive regulation of T cell proliferation	1/208	104/29008	0.527514608	0.65939326	0.600070091	Prkcq	1	1
GO:0090288	GO:0090288	negative regulation of cellular response to growth factor stimulus	1/208	104/29008	0.527514608	0.65939326	0.600070091	Ppm1a	1	1
GO:0032006	GO:0032006	regulation of TOR signaling	1/208	105/29008	0.530914724	0.662827116	0.603195016	Akt3	1	1
GO:0046849	GO:0046849	bone remodeling	1/208	105/29008	0.530914724	0.662827116	0.603195016	Car2	1	1
GO:0031098	GO:0031098	stress-activated protein kinase signaling cascade	2/208	248/29008	0.532505594	0.664404644	0.604630619	Stk39/Nbr1	2	1
GO:0002065	GO:0002065	columnar/cuboidal epithelial cell differentiation	1/208	106/29008	0.534290489	0.664589273	0.604798638	Gpat4	1	1
GO:0006821	GO:0006821	chloride transport	1/208	106/29008	0.534290489	0.664589273	0.604798638	Car2	1	1
GO:0045833	GO:0045833	negative regulation of lipid metabolic process	1/208	106/29008	0.534290489	0.664589273	0.604798638	Lpin1	1	1
GO:0061326	GO:0061326	renal tubule development	1/208	106/29008	0.534290489	0.664589273	0.604798638	Aqp11	1	1
GO:2000243	GO:2000243	positive regulation of reproductive process	1/208	106/29008	0.534290489	0.664589273	0.604798638	Cib1	1	1
GO:0090068	GO:0090068	positive regulation of cell cycle process	2/208	249/29008	0.534671501	0.664655938	0.604859306	Cul3/Pebp1	2	1
GO:0009306	GO:0009306	protein secretion	3/208	393/29008	0.536836418	0.665902023	0.605993285	Prkcq/Comp/Rims2	3	1
GO:0007041	GO:0007041	lysosomal transport	1/208	107/29008	0.537642076	0.665902023	0.605993285	Ccdc91	1	1
GO:0034766	GO:0034766	negative regulation of ion transmembrane transport	1/208	107/29008	0.537642076	0.665902023	0.605993285	Stk39	1	1
GO:0072676	GO:0072676	lymphocyte migration	1/208	107/29008	0.537642076	0.665902023	0.605993285	Stk39	1	1
GO:0098659	GO:0098659	inorganic cation import across plasma membrane	1/208	107/29008	0.537642076	0.665902023	0.605993285	Atp1b3	1	1
GO:0099587	GO:0099587	inorganic ion import across plasma membrane	1/208	107/29008	0.537642076	0.665902023	0.605993285	Atp1b3	1	1
GO:0035592	GO:0035592	establishment of protein localization to extracellular region	3/208	394/29008	0.538552001	0.666622294	0.606648756	Prkcq/Comp/Rims2	3	1
GO:0060349	GO:0060349	bone morphogenesis	1/208	108/29008	0.540969658	0.668799273	0.608629881	Comp	1	1
GO:0071901	GO:0071901	negative regulation of protein serine/threonine kinase activity	1/208	108/29008	0.540969658	0.668799273	0.608629881	Tesk1	1	1
GO:0090092	GO:0090092	regulation of transmembrane receptor protein serine/threonine kinase signaling pathway	2/208	253/29008	0.543266561	0.67123014	0.610842051	Fkbp8/Ppm1a	2	1
GO:0042310	GO:0042310	vasoconstriction	1/208	109/29008	0.544273406	0.671656544	0.611230093	Comp	1	1
GO:0140053	GO:0140053	mitochondrial gene expression	1/208	109/29008	0.544273406	0.671656544	0.611230093	Nsun4	1	1
GO:1903706	GO:1903706	regulation of hemopoiesis	3/208	398/29008	0.545378176	0.672610994	0.612098675	Smap1/Car2/Cib1	3	1
GO:0090257	GO:0090257	regulation of muscle system process	2/208	255/29008	0.547522774	0.673248688	0.612678998	Eno1/Eno1b	2	1
GO:0005976	GO:0005976	polysaccharide metabolic process	1/208	110/29008	0.54755349	0.673248688	0.612678998	Phkg2	1	1
GO:0031532	GO:0031532	actin cytoskeleton reorganization	1/208	110/29008	0.54755349	0.673248688	0.612678998	Lpin1	1	1
GO:0032760	GO:0032760	positive regulation of tumor necrosis factor production	1/208	110/29008	0.54755349	0.673248688	0.612678998	Akap12	1	1
GO:0048704	GO:0048704	embryonic skeletal system morphogenesis	1/208	110/29008	0.54755349	0.673248688	0.612678998	Hoxa4	1	1
GO:0071692	GO:0071692	protein localization to extracellular region	3/208	401/29008	0.550459438	0.674393521	0.613720834	Prkcq/Comp/Rims2	3	1
GO:0002367	GO:0002367	cytokine production involved in immune response	1/208	111/29008	0.550810078	0.674393521	0.613720834	Hk1	1	1
GO:0008344	GO:0008344	adult locomotory behavior	1/208	111/29008	0.550810078	0.674393521	0.613720834	Chl1	1	1
GO:0035249	GO:0035249	synaptic transmission, glutamatergic	1/208	111/29008	0.550810078	0.674393521	0.613720834	Tprgl	1	1
GO:0046634	GO:0046634	regulation of alpha-beta T cell activation	1/208	111/29008	0.550810078	0.674393521	0.613720834	Prkcq	1	1
GO:0046916	GO:0046916	cellular transition metal ion homeostasis	1/208	111/29008	0.550810078	0.674393521	0.613720834	Ttc7	1	1
GO:1901989	GO:1901989	positive regulation of cell cycle phase transition	1/208	111/29008	0.550810078	0.674393521	0.613720834	Cul3	1	1
GO:0019058	GO:0019058	viral life cycle	2/208	257/29008	0.551751318	0.675138743	0.614399012	Tbc1d20/Srpk2	2	1
GO:0000018	GO:0000018	regulation of DNA recombination	1/208	112/29008	0.554043337	0.676312673	0.615467327	Ppp4r2	1	1
GO:0021549	GO:0021549	cerebellum development	1/208	112/29008	0.554043337	0.676312673	0.615467327	Gnpat	1	1
GO:1903557	GO:1903557	positive regulation of tumor necrosis factor superfamily cytokine production	1/208	112/29008	0.554043337	0.676312673	0.615467327	Akap12	1	1
GO:2000106	GO:2000106	regulation of leukocyte apoptotic process	1/208	112/29008	0.554043337	0.676312673	0.615467327	Prkcq	1	1
GO:0010506	GO:0010506	regulation of autophagy	2/208	259/29008	0.555952112	0.67819213	0.617177697	Cptp/Ehmt2	2	1
GO:0008630	GO:0008630	intrinsic apoptotic signaling pathway in response to DNA damage	1/208	113/29008	0.557253435	0.67819213	0.617177697	Hipk1	1	1
GO:0030516	GO:0030516	regulation of axon extension	1/208	113/29008	0.557253435	0.67819213	0.617177697	Trim46	1	1
GO:0038127	GO:0038127	ERBB signaling pathway	1/208	113/29008	0.557253435	0.67819213	0.617177697	Neurl1a	1	1
GO:0055017	GO:0055017	cardiac muscle tissue growth	1/208	113/29008	0.557253435	0.67819213	0.617177697	Pim1	1	1
GO:0045444	GO:0045444	fat cell differentiation	2/208	260/29008	0.558042079	0.678745009	0.617680836	Lpin1/Pim1	2	1
GO:0048705	GO:0048705	skeletal system morphogenesis	2/208	261/29008	0.560125082	0.680846372	0.619593147	Hoxa4/Comp	2	1
GO:0051702	GO:0051702	biological process involved in interaction with symbiont	1/208	114/29008	0.560440536	0.680846372	0.619593147	Tbc1d20	1	1
GO:0007568	GO:0007568	aging	2/208	262/29008	0.562201112	0.682576709	0.621167812	Akt3/Comp	2	1
GO:0002062	GO:0002062	chondrocyte differentiation	1/208	115/29008	0.563604804	0.682647824	0.621232528	Comp	1	1
GO:0035710	GO:0035710	CD4-positive, alpha-beta T cell activation	1/208	115/29008	0.563604804	0.682647824	0.621232528	Prkcq	1	1
GO:0051225	GO:0051225	spindle assembly	1/208	115/29008	0.563604804	0.682647824	0.621232528	Rcc1	1	1
GO:0072009	GO:0072009	nephron epithelium development	1/208	115/29008	0.563604804	0.682647824	0.621232528	Aqp11	1	1
GO:0030316	GO:0030316	osteoclast differentiation	1/208	116/29008	0.566746403	0.685634802	0.623950779	Car2	1	1
GO:0060078	GO:0060078	regulation of postsynaptic membrane potential	1/208	116/29008	0.566746403	0.685634802	0.623950779	Rims2	1	1
GO:0006939	GO:0006939	smooth muscle contraction	1/208	117/29008	0.569865493	0.687768698	0.625892696	Comp	1	1
GO:0022600	GO:0022600	digestive system process	1/208	117/29008	0.569865493	0.687768698	0.625892696	Stk39	1	1
GO:0043401	GO:0043401	steroid hormone mediated signaling pathway	1/208	117/29008	0.569865493	0.687768698	0.625892696	Crebrf	1	1
GO:0051028	GO:0051028	mRNA transport	1/208	117/29008	0.569865493	0.687768698	0.625892696	Nup98	1	1
GO:0002064	GO:0002064	epithelial cell development	2/208	266/29008	0.570435363	0.688047408	0.626146332	Tbc1d20/Gpat4	2	1
GO:0008033	GO:0008033	tRNA processing	1/208	118/29008	0.572962235	0.689865562	0.627800913	Nsun4	1	1
GO:0071675	GO:0071675	regulation of mononuclear cell migration	1/208	118/29008	0.572962235	0.689865562	0.627800913	Stk39	1	1
GO:2000278	GO:2000278	regulation of DNA biosynthetic process	1/208	118/29008	0.572962235	0.689865562	0.627800913	Prkcq	1	1
GO:0006887	GO:0006887	exocytosis	3/208	415/29008	0.573726162	0.690375879	0.628265319	Git1/Rims2/Tcp11	3	1
GO:0007052	GO:0007052	mitotic spindle organization	1/208	119/29008	0.576036788	0.691107967	0.628931544	Rcc1	1	1
GO:0007498	GO:0007498	mesoderm development	1/208	119/29008	0.576036788	0.691107967	0.628931544	Gpi1	1	1
GO:0045666	GO:0045666	positive regulation of neuron differentiation	1/208	119/29008	0.576036788	0.691107967	0.628931544	Sh3gl3	1	1
GO:0090100	GO:0090100	positive regulation of transmembrane receptor protein serine/threonine kinase signaling pathway	1/208	119/29008	0.576036788	0.691107967	0.628931544	Fkbp8	1	1
GO:1902414	GO:1902414	protein localization to cell junction	1/208	119/29008	0.576036788	0.691107967	0.628931544	Git1	1	1
GO:0001503	GO:0001503	ossification	3/208	417/29008	0.576988828	0.6918413	0.629598901	Comp/Git1/Nbr1	3	1
GO:1904019	GO:1904019	epithelial cell apoptotic process	1/208	120/29008	0.579089312	0.693950002	0.631517891	Hipk1	1	1
GO:0009101	GO:0009101	glycoprotein biosynthetic process	2/208	271/29008	0.580570522	0.695314549	0.632759675	Aqp11/St6galnac2	2	1
GO:0017015	GO:0017015	regulation of transforming growth factor beta receptor signaling pathway	1/208	121/29008	0.582119962	0.696759153	0.634074313	Ppm1a	1	1
GO:0031349	GO:0031349	positive regulation of defense response	2/208	273/29008	0.584575418	0.699123989	0.636226394	Ube2k/Ttbk1	2	1
GO:0015748	GO:0015748	organophosphate ester transport	1/208	122/29008	0.585128895	0.699123989	0.636226394	Cptp	1	1
GO:0042542	GO:0042542	response to hydrogen peroxide	1/208	122/29008	0.585128895	0.699123989	0.636226394	Oser1	1	1
GO:0060419	GO:0060419	heart growth	1/208	123/29008	0.588116266	0.701867148	0.638722761	Pim1	1	1
GO:1905954	GO:1905954	positive regulation of lipid localization	1/208	123/29008	0.588116266	0.701867148	0.638722761	Acsl1	1	1
GO:0007264	GO:0007264	small GTPase mediated signal transduction	3/208	425/29008	0.589883264	0.703562295	0.640265402	Cul3/Ralgps2/Git1	3	1
GO:0002688	GO:0002688	regulation of leukocyte chemotaxis	1/208	124/29008	0.591082228	0.703751861	0.640437913	Stk39	1	1
GO:0034968	GO:0034968	histone lysine methylation	1/208	124/29008	0.591082228	0.703751861	0.640437913	Ehmt2	1	1
GO:1903844	GO:1903844	regulation of cellular response to transforming growth factor beta stimulus	1/208	124/29008	0.591082228	0.703751861	0.640437913	Ppm1a	1	1
GO:0032103	GO:0032103	positive regulation of response to external stimulus	3/208	427/29008	0.593067451	0.705602502	0.642122059	Stk39/Ube2k/Ttbk1	3	1
GO:0000723	GO:0000723	telomere maintenance	1/208	125/29008	0.594026934	0.705602502	0.642122059	Prkcq	1	1
GO:0034728	GO:0034728	nucleosome organization	1/208	125/29008	0.594026934	0.705602502	0.642122059	Ubn2	1	1
GO:0046620	GO:0046620	regulation of organ growth	1/208	125/29008	0.594026934	0.705602502	0.642122059	Pim1	1	1
GO:0110053	GO:0110053	regulation of actin filament organization	2/208	279/29008	0.59642123	0.707832704	0.644151618	Prkcq/Tesk1	2	1
GO:0022037	GO:0022037	metencephalon development	1/208	126/29008	0.596950536	0.707832704	0.644151618	Gnpat	1	1
GO:0043123	GO:0043123	positive regulation of I-kappaB kinase/NF-kappaB signaling	1/208	126/29008	0.596950536	0.707832704	0.644151618	Ube2n	1	1
GO:0001654	GO:0001654	eye development	3/208	430/29008	0.597813891	0.708442615	0.644706658	Tbc1d20/Hipk1/Fkbp8	3	1
GO:0046425	GO:0046425	regulation of receptor signaling pathway via JAK-STAT	1/208	127/29008	0.599853185	0.7100303	0.646151505	Adipor1	1	1
GO:0051101	GO:0051101	regulation of DNA binding	1/208	127/29008	0.599853185	0.7100303	0.646151505	Hipk1	1	1
GO:0010948	GO:0010948	negative regulation of cell cycle process	2/208	282/29008	0.602249079	0.710541294	0.646616526	Fhl4/Ctdsp2	2	1
GO:0150063	GO:0150063	visual system development	3/208	433/29008	0.602524342	0.710541294	0.646616526	Tbc1d20/Hipk1/Fkbp8	3	1
GO:0001952	GO:0001952	regulation of cell-matrix adhesion	1/208	128/29008	0.602735029	0.710541294	0.646616526	Cib1	1	1
GO:0014013	GO:0014013	regulation of gliogenesis	1/208	128/29008	0.602735029	0.710541294	0.646616526	Bag1	1	1
GO:0031929	GO:0031929	TOR signaling	1/208	128/29008	0.602735029	0.710541294	0.646616526	Akt3	1	1
GO:0042752	GO:0042752	regulation of circadian rhythm	1/208	128/29008	0.602735029	0.710541294	0.646616526	Usp2	1	1
GO:0090101	GO:0090101	negative regulation of transmembrane receptor protein serine/threonine kinase signaling pathway	1/208	128/29008	0.602735029	0.710541294	0.646616526	Ppm1a	1	1
GO:0043244	GO:0043244	regulation of protein-containing complex disassembly	1/208	129/29008	0.605596217	0.713499896	0.649308953	Cib1	1	1
GO:0032200	GO:0032200	telomere organization	1/208	130/29008	0.608436896	0.716382445	0.651932171	Prkcq	1	1
GO:0048880	GO:0048880	sensory system development	3/208	437/29008	0.60874863	0.716382445	0.651932171	Tbc1d20/Hipk1/Fkbp8	3	1
GO:0010906	GO:0010906	regulation of glucose metabolic process	1/208	131/29008	0.611257214	0.717670413	0.653104265	Adipor1	1	1
GO:0032874	GO:0032874	positive regulation of stress-activated MAPK cascade	1/208	131/29008	0.611257214	0.717670413	0.653104265	Stk39	1	1
GO:0035821	GO:0035821	modulation of process of other organism	1/208	131/29008	0.611257214	0.717670413	0.653104265	Tbc1d20	1	1
GO:0045089	GO:0045089	positive regulation of innate immune response	1/208	131/29008	0.611257214	0.717670413	0.653104265	Ube2k	1	1
GO:0045055	GO:0045055	regulated exocytosis	2/208	288/29008	0.613714693	0.719307636	0.654594193	Git1/Rims2	2	1
GO:0045165	GO:0045165	cell fate commitment	2/208	288/29008	0.613714693	0.719307636	0.654594193	Fkbp8/Ehmt2	2	1
GO:0061448	GO:0061448	connective tissue development	2/208	288/29008	0.613714693	0.719307636	0.654594193	Dyrk1b/Comp	2	1
GO:0070304	GO:0070304	positive regulation of stress-activated protein kinase signaling cascade	1/208	133/29008	0.616837342	0.722133682	0.65716599	Stk39	1	1
GO:0090090	GO:0090090	negative regulation of canonical Wnt signaling pathway	1/208	133/29008	0.616837342	0.722133682	0.65716599	Lmbr1l	1	1
GO:0007586	GO:0007586	digestion	1/208	134/29008	0.61959744	0.723279358	0.658208594	Stk39	1	1
GO:0014902	GO:0014902	myotube differentiation	1/208	134/29008	0.61959744	0.723279358	0.658208594	Dyrk1b	1	1
GO:0050729	GO:0050729	positive regulation of inflammatory response	1/208	134/29008	0.61959744	0.723279358	0.658208594	Ttbk1	1	1
GO:0050852	GO:0050852	T cell receptor signaling pathway	1/208	134/29008	0.61959744	0.723279358	0.658208594	Ube2n	1	1
GO:1905039	GO:1905039	carboxylic acid transmembrane transport	1/208	134/29008	0.61959744	0.723279358	0.658208594	Acsl1	1	1
GO:0009582	GO:0009582	detection of abiotic stimulus	1/208	135/29008	0.622337751	0.724811035	0.659602472	Reep6	1	1
GO:0032609	GO:0032609	interferon-gamma production	1/208	135/29008	0.622337751	0.724811035	0.659602472	Rnf19b	1	1
GO:1903825	GO:1903825	organic acid transmembrane transport	1/208	135/29008	0.622337751	0.724811035	0.659602472	Acsl1	1	1
GO:1904892	GO:1904892	regulation of receptor signaling pathway via STAT	1/208	135/29008	0.622337751	0.724811035	0.659602472	Adipor1	1	1
GO:0008277	GO:0008277	regulation of G protein-coupled receptor signaling pathway	1/208	136/29008	0.625058415	0.72714532	0.661726749	Git1	1	1
GO:0009581	GO:0009581	detection of external stimulus	1/208	136/29008	0.625058415	0.72714532	0.661726749	Reep6	1	1
GO:0046394	GO:0046394	carboxylic acid biosynthetic process	2/208	295/29008	0.62677144	0.728720517	0.663160232	Pkm/Acsbg2	2	1
GO:0002761	GO:0002761	regulation of myeloid leukocyte differentiation	1/208	137/29008	0.627759574	0.729451594	0.663825537	Car2	1	1
GO:0002699	GO:0002699	positive regulation of immune effector process	2/208	296/29008	0.62860864	0.729602939	0.663963265	Gpi1/Hk1	2	1
GO:0016053	GO:0016053	organic acid biosynthetic process	2/208	296/29008	0.62860864	0.729602939	0.663963265	Pkm/Acsbg2	2	1
GO:0007266	GO:0007266	Rho protein signal transduction	1/208	138/29008	0.630441366	0.73089433	0.665138475	Cul3	1	1
GO:0055076	GO:0055076	transition metal ion homeostasis	1/208	138/29008	0.630441366	0.73089433	0.665138475	Ttc7	1	1
GO:0050769	GO:0050769	positive regulation of neurogenesis	2/208	298/29008	0.632262052	0.732586738	0.666678624	Bag1/Neurl1a	2	1
GO:0007015	GO:0007015	actin filament organization	3/208	453/29008	0.632994967	0.732725755	0.666805134	Cul3/Prkcq/Tesk1	3	1
GO:0051224	GO:0051224	negative regulation of protein transport	1/208	139/29008	0.633103929	0.732725755	0.666805134	Lypla1	1	1
GO:0090287	GO:0090287	regulation of cellular response to growth factor stimulus	2/208	299/29008	0.634078274	0.733435269	0.667450815	Fkbp8/Ppm1a	2	1
GO:0034614	GO:0034614	cellular response to reactive oxygen species	1/208	140/29008	0.6357474	0.734947165	0.668826692	Oser1	1	1
GO:0018022	GO:0018022	peptidyl-lysine methylation	1/208	141/29008	0.638371917	0.737561179	0.671205532	Ehmt2	1	1
GO:0045765	GO:0045765	regulation of angiogenesis	2/208	302/29008	0.639485079	0.738427025	0.671993482	Akt3/Pkm	2	1
GO:0006261	GO:0006261	DNA-dependent DNA replication	1/208	142/29008	0.640977613	0.739309406	0.672796478	Srpk2	1	1
GO:0098876	GO:0098876	vesicle-mediated transport to the plasma membrane	1/208	142/29008	0.640977613	0.739309406	0.672796478	Lypla1	1	1
GO:0009451	GO:0009451	RNA modification	1/208	143/29008	0.643564624	0.740610083	0.673980138	Nsun4	1	1
GO:0046488	GO:0046488	phosphatidylinositol metabolic process	1/208	143/29008	0.643564624	0.740610083	0.673980138	Ttc7	1	1
GO:0050671	GO:0050671	positive regulation of lymphocyte proliferation	1/208	143/29008	0.643564624	0.740610083	0.673980138	Prkcq	1	1
GO:0050728	GO:0050728	negative regulation of inflammatory response	1/208	143/29008	0.643564624	0.740610083	0.673980138	Git1	1	1
GO:1904950	GO:1904950	negative regulation of establishment of protein localization	1/208	144/29008	0.646133083	0.743144565	0.676286602	Lypla1	1	1
GO:1901342	GO:1901342	regulation of vasculature development	2/208	306/29008	0.646596723	0.743256709	0.676388656	Akt3/Pkm	2	1
GO:0032946	GO:0032946	positive regulation of mononuclear cell proliferation	1/208	145/29008	0.648683121	0.744390467	0.677420415	Prkcq	1	1
GO:0065004	GO:0065004	protein-DNA complex assembly	1/208	145/29008	0.648683121	0.744390467	0.677420415	Ubn2	1	1
GO:0072331	GO:0072331	signal transduction by p53 class mediator	1/208	145/29008	0.648683121	0.744390467	0.677420415	Hipk1	1	1
GO:0042391	GO:0042391	regulation of membrane potential	3/208	465/29008	0.650488459	0.746030581	0.678912974	Atp1b3/Fhl4/Rims2	3	1
GO:0010469	GO:0010469	regulation of signaling receptor activity	1/208	146/29008	0.651214872	0.746030581	0.678912974	Neurl1a	1	1
GO:1902850	GO:1902850	microtubule cytoskeleton organization involved in mitosis	1/208	146/29008	0.651214872	0.746030581	0.678912974	Rcc1	1	1
GO:0048706	GO:0048706	embryonic skeletal system development	1/208	147/29008	0.653728464	0.74806583	0.680765119	Hoxa4	1	1
GO:1901136	GO:1901136	carbohydrate derivative catabolic process	1/208	147/29008	0.653728464	0.74806583	0.680765119	Fuca1	1	1
GO:2001056	GO:2001056	positive regulation of cysteine-type endopeptidase activity	1/208	148/29008	0.656224029	0.750498466	0.6829789	Ttbk1	1	1
GO:0060326	GO:0060326	cell chemotaxis	2/208	312/29008	0.657056397	0.751027301	0.683460157	Prkcq/Stk39	2	1
GO:0035195	GO:0035195	gene silencing by miRNA	1/208	149/29008	0.658701693	0.752414399	0.684722463	Fxr1	1	1
GO:0045785	GO:0045785	positive regulation of cell adhesion	3/208	471/29008	0.659011232	0.752414399	0.684722463	Prkcq/Tesk1/Cib1	3	1
GO:0015833	GO:0015833	peptide transport	2/208	314/29008	0.660487816	0.75359799	0.685799571	Car2/Rims2	2	1
GO:0007034	GO:0007034	vacuolar transport	1/208	150/29008	0.661161586	0.75359799	0.685799571	Ccdc91	1	1
GO:0072073	GO:0072073	kidney epithelium development	1/208	150/29008	0.661161586	0.75359799	0.685799571	Aqp11	1	1
GO:0015698	GO:0015698	inorganic anion transport	1/208	151/29008	0.663603834	0.755533249	0.687560722	Car2	1	1
GO:0050921	GO:0050921	positive regulation of chemotaxis	1/208	151/29008	0.663603834	0.755533249	0.687560722	Stk39	1	1
GO:0007548	GO:0007548	sex differentiation	2/208	317/29008	0.665583508	0.757020147	0.688913849	Tbc1d20/Klhl10	2	1
GO:0001837	GO:0001837	epithelial to mesenchymal transition	1/208	152/29008	0.666028563	0.757020147	0.688913849	Adipor1	1	1
GO:0002824	GO:0002824	positive regulation of adaptive immune response based on somatic recombination of immune receptors built from immunoglobulin superfamily domains	1/208	152/29008	0.666028563	0.757020147	0.688913849	Prkcq	1	1
GO:0002687	GO:0002687	positive regulation of leukocyte migration	1/208	153/29008	0.668435898	0.757635328	0.689473685	Stk39	1	1
GO:0006633	GO:0006633	fatty acid biosynthetic process	1/208	153/29008	0.668435898	0.757635328	0.689473685	Acsbg2	1	1
GO:0031099	GO:0031099	regeneration	1/208	153/29008	0.668435898	0.757635328	0.689473685	Pkm	1	1
GO:0032368	GO:0032368	regulation of lipid transport	1/208	153/29008	0.668435898	0.757635328	0.689473685	Acsl1	1	1
GO:1903900	GO:1903900	regulation of viral life cycle	1/208	153/29008	0.668435898	0.757635328	0.689473685	Srpk2	1	1
GO:0090596	GO:0090596	sensory organ morphogenesis	2/208	319/29008	0.668946463	0.757790915	0.689615274	Tbc1d20/Hipk1	2	1
GO:0016571	GO:0016571	histone methylation	1/208	154/29008	0.670825963	0.75949621	0.69116715	Ehmt2	1	1
GO:0009416	GO:0009416	response to light stimulus	2/208	321/29008	0.672282176	0.760063254	0.691683179	Usp2/Reep6	2	1
GO:0007569	GO:0007569	cell aging	1/208	155/29008	0.673198882	0.760063254	0.691683179	Akt3	1	1
GO:0022612	GO:0022612	gland morphogenesis	1/208	155/29008	0.673198882	0.760063254	0.691683179	Cul3	1	1
GO:0035194	GO:0035194	post-transcriptional gene silencing by RNA	1/208	155/29008	0.673198882	0.760063254	0.691683179	Fxr1	1	1
GO:0072006	GO:0072006	nephron development	1/208	155/29008	0.673198882	0.760063254	0.691683179	Aqp11	1	1
GO:0007389	GO:0007389	pattern specification process	3/208	482/29008	0.674247364	0.760823873	0.692375368	Hipk1/Hoxa4/Fkbp8	3	1
GO:0001824	GO:0001824	blastocyst development	1/208	157/29008	0.677893769	0.763241459	0.694575453	Cul3	1	1
GO:0008360	GO:0008360	regulation of cell shape	1/208	157/29008	0.677893769	0.763241459	0.694575453	Aldoa	1	1
GO:0070665	GO:0070665	positive regulation of leukocyte proliferation	1/208	157/29008	0.677893769	0.763241459	0.694575453	Prkcq	1	1
GO:2001235	GO:2001235	positive regulation of apoptotic signaling pathway	1/208	157/29008	0.677893769	0.763241459	0.694575453	Bcl2l14	1	1
GO:0007613	GO:0007613	memory	1/208	158/29008	0.68021598	0.764483019	0.695705315	Ehmt2	1	1
GO:0045667	GO:0045667	regulation of osteoblast differentiation	1/208	158/29008	0.68021598	0.764483019	0.695705315	Nbr1	1	1
GO:0043087	GO:0043087	regulation of GTPase activity	2/208	326/29008	0.680502865	0.764483019	0.695705315	Tbc1d20/Eif5	2	1
GO:0070372	GO:0070372	regulation of ERK1 and ERK2 cascade	2/208	326/29008	0.680502865	0.764483019	0.695705315	Cib1/Akap12	2	1
GO:0007409	GO:0007409	axonogenesis	3/208	487/29008	0.68100644	0.764625594	0.695835062	Trim46/Chl1/Ulk2	3	1
GO:0002821	GO:0002821	positive regulation of adaptive immune response	1/208	159/29008	0.682521528	0.765903097	0.696997633	Prkcq	1	1
GO:0046651	GO:0046651	lymphocyte proliferation	2/208	330/29008	0.686958205	0.769745432	0.700494287	Prkcq/Lmbr1l	2	1
GO:0050806	GO:0050806	positive regulation of synaptic transmission	2/208	330/29008	0.686958205	0.769745432	0.700494287	Car2/Rims2	2	1
GO:0016441	GO:0016441	posttranscriptional gene silencing	1/208	161/29008	0.687083115	0.769745432	0.700494287	Fxr1	1	1
GO:0007601	GO:0007601	visual perception	1/208	162/29008	0.689339388	0.771421696	0.702019744	Reep6	1	1
GO:0050714	GO:0050714	positive regulation of protein secretion	1/208	162/29008	0.689339388	0.771421696	0.702019744	Prkcq	1	1
GO:0048562	GO:0048562	embryonic organ morphogenesis	2/208	332/29008	0.690145741	0.771898543	0.70245369	Hipk1/Hoxa4	2	1
GO:0062197	GO:0062197	cellular response to chemical stress	2/208	333/29008	0.691729521	0.773243903	0.703678013	Stk39/Oser1	2	1
GO:0032943	GO:0032943	mononuclear cell proliferation	2/208	334/29008	0.693306658	0.774580361	0.704894236	Prkcq/Lmbr1l	2	1
GO:0071383	GO:0071383	cellular response to steroid hormone stimulus	1/208	165/29008	0.696011522	0.777174582	0.707255064	Crebrf	1	1
GO:0001819	GO:0001819	positive regulation of cytokine production	3/208	500/29008	0.698094264	0.777910842	0.707925086	Prkcq/Akap12/Hk1	3	1
GO:0001678	GO:0001678	cellular glucose homeostasis	1/208	166/29008	0.698203722	0.777910842	0.707925086	Hk1	1	1
GO:0001936	GO:0001936	regulation of endothelial cell proliferation	1/208	166/29008	0.698203722	0.777910842	0.707925086	Akt3	1	1
GO:0050953	GO:0050953	sensory perception of light stimulus	1/208	166/29008	0.698203722	0.777910842	0.707925086	Reep6	1	1
GO:0009266	GO:0009266	response to temperature stimulus	1/208	167/29008	0.700380187	0.779480143	0.709353202	Clpb	1	1
GO:0030178	GO:0030178	negative regulation of Wnt signaling pathway	1/208	167/29008	0.700380187	0.779480143	0.709353202	Lmbr1l	1	1
GO:0001909	GO:0001909	leukocyte mediated cytotoxicity	1/208	168/29008	0.702541032	0.780601147	0.710373354	Rnf19b	1	1
GO:0006399	GO:0006399	tRNA metabolic process	1/208	168/29008	0.702541032	0.780601147	0.710373354	Nsun4	1	1
GO:2001236	GO:2001236	regulation of extrinsic apoptotic signaling pathway	1/208	168/29008	0.702541032	0.780601147	0.710373354	Bcl2l14	1	1
GO:0010950	GO:0010950	positive regulation of endopeptidase activity	1/208	169/29008	0.704686367	0.782128663	0.711763445	Ttbk1	1	1
GO:0051100	GO:0051100	negative regulation of binding	1/208	169/29008	0.704686367	0.782128663	0.711763445	Ttbk1	1	1
GO:0071897	GO:0071897	DNA biosynthetic process	1/208	170/29008	0.706816304	0.783413082	0.712932309	Prkcq	1	1
GO:1903531	GO:1903531	negative regulation of secretion by cell	1/208	170/29008	0.706816304	0.783413082	0.712932309	Tcp11	1	1
GO:0006066	GO:0006066	alcohol metabolic process	2/208	344/29008	0.708715742	0.783413082	0.712932309	Sord/Tpi1	2	1
GO:0002221	GO:0002221	pattern recognition receptor signaling pathway	1/208	171/29008	0.708930951	0.783413082	0.712932309	Clpb	1	1
GO:0035296	GO:0035296	regulation of tube diameter	1/208	171/29008	0.708930951	0.783413082	0.712932309	Comp	1	1
GO:0050680	GO:0050680	negative regulation of epithelial cell proliferation	1/208	171/29008	0.708930951	0.783413082	0.712932309	Aqp11	1	1
GO:0097746	GO:0097746	blood vessel diameter maintenance	1/208	171/29008	0.708930951	0.783413082	0.712932309	Comp	1	1
GO:1903034	GO:1903034	regulation of response to wounding	1/208	171/29008	0.708930951	0.783413082	0.712932309	Git1	1	1
GO:0035150	GO:0035150	regulation of tube size	1/208	172/29008	0.711030419	0.785305632	0.714654594	Comp	1	1
GO:0002833	GO:0002833	positive regulation of response to biotic stimulus	1/208	173/29008	0.713114816	0.786751672	0.715970539	Ube2k	1	1
GO:0006941	GO:0006941	striated muscle contraction	1/208	173/29008	0.713114816	0.786751672	0.715970539	Aldoa	1	1
GO:0051494	GO:0051494	negative regulation of cytoskeleton organization	1/208	175/29008	0.717238827	0.79087171	0.719719913	Cib1	1	1
GO:0009612	GO:0009612	response to mechanical stimulus	1/208	177/29008	0.721303836	0.794060079	0.722621436	Strbp	1	1
GO:1901605	GO:1901605	alpha-amino acid metabolic process	1/208	177/29008	0.721303836	0.794060079	0.722621436	Azin2	1	1
GO:1902904	GO:1902904	negative regulation of supramolecular fiber organization	1/208	177/29008	0.721303836	0.794060079	0.722621436	Cib1	1	1
GO:0010952	GO:0010952	positive regulation of peptidase activity	1/208	179/29008	0.725310682	0.796742794	0.725062797	Ttbk1	1	1
GO:0030902	GO:0030902	hindbrain development	1/208	179/29008	0.725310682	0.796742794	0.725062797	Gnpat	1	1
GO:0050906	GO:0050906	detection of stimulus involved in sensory perception	1/208	179/29008	0.725310682	0.796742794	0.725062797	Reep6	1	1
GO:0060041	GO:0060041	retina development in camera-type eye	1/208	179/29008	0.725310682	0.796742794	0.725062797	Hipk1	1	1
GO:0046631	GO:0046631	alpha-beta T cell activation	1/208	180/29008	0.727292554	0.798487768	0.726650782	Prkcq	1	1
GO:0070661	GO:0070661	leukocyte proliferation	2/208	358/29008	0.72920211	0.799351077	0.727436422	Prkcq/Lmbr1l	2	1
GO:0001935	GO:0001935	endothelial cell proliferation	1/208	181/29008	0.729260194	0.799351077	0.727436422	Akt3	1	1
GO:0071674	GO:0071674	mononuclear cell migration	1/208	181/29008	0.729260194	0.799351077	0.727436422	Stk39	1	1
GO:0051962	GO:0051962	positive regulation of nervous system development	2/208	359/29008	0.730617879	0.800407066	0.728397408	Bag1/Neurl1a	2	1
GO:0007219	GO:0007219	Notch signaling pathway	1/208	182/29008	0.731213706	0.800464658	0.728449819	Neurl1a	1	1
GO:0007517	GO:0007517	muscle organ development	2/208	360/29008	0.732027394	0.800464658	0.728449819	Fxr1/Usp2	2	1
GO:0007051	GO:0007051	spindle organization	1/208	183/29008	0.733153189	0.800464658	0.728449819	Rcc1	1	1
GO:0032680	GO:0032680	regulation of tumor necrosis factor production	1/208	183/29008	0.733153189	0.800464658	0.728449819	Akap12	1	1
GO:0042129	GO:0042129	regulation of T cell proliferation	1/208	183/29008	0.733153189	0.800464658	0.728449819	Prkcq	1	1
GO:1905952	GO:1905952	regulation of lipid localization	1/208	183/29008	0.733153189	0.800464658	0.728449819	Acsl1	1	1
GO:0042060	GO:0042060	wound healing	2/208	361/29008	0.733430672	0.800464658	0.728449819	Prkcq/Comp	2	1
GO:0007612	GO:0007612	learning	1/208	185/29008	0.736990472	0.803917602	0.731592114	Git1	1	1
GO:0007179	GO:0007179	transforming growth factor beta receptor signaling pathway	1/208	186/29008	0.738888469	0.805122702	0.732688795	Ppm1a	1	1
GO:1903555	GO:1903555	regulation of tumor necrosis factor superfamily cytokine production	1/208	186/29008	0.738888469	0.805122702	0.732688795	Akap12	1	1
GO:0031589	GO:0031589	cell-substrate adhesion	2/208	366/29008	0.740354079	0.806286899	0.733748254	Tesk1/Cib1	2	1
GO:0032640	GO:0032640	tumor necrosis factor production	1/208	188/29008	0.742643668	0.807480795	0.73483474	Akap12	1	1
GO:1902107	GO:1902107	positive regulation of leukocyte differentiation	1/208	188/29008	0.742643668	0.807480795	0.73483474	Car2	1	1
GO:1903708	GO:1903708	positive regulation of hemopoiesis	1/208	188/29008	0.742643668	0.807480795	0.73483474	Car2	1	1
GO:0032956	GO:0032956	regulation of actin cytoskeleton organization	2/208	368/29008	0.743080362	0.807523092	0.734873231	Prkcq/Tesk1	2	1
GO:0000302	GO:0000302	response to reactive oxygen species	1/208	189/29008	0.744501062	0.808201688	0.735490776	Oser1	1	1
GO:0043409	GO:0043409	negative regulation of MAPK cascade	1/208	189/29008	0.744501062	0.808201688	0.735490776	Pebp1	1	1
GO:0007259	GO:0007259	receptor signaling pathway via JAK-STAT	1/208	190/29008	0.746345116	0.809770489	0.736918438	Adipor1	1	1
GO:0071706	GO:0071706	tumor necrosis factor superfamily cytokine production	1/208	191/29008	0.748175924	0.811197782	0.738217323	Akap12	1	1
GO:0048167	GO:0048167	regulation of synaptic plasticity	2/208	372/29008	0.748459825	0.811197782	0.738217323	Rims2/Neurl1a	2	1
GO:0050731	GO:0050731	positive regulation of peptidyl-tyrosine phosphorylation	1/208	192/29008	0.74999358	0.811993049	0.738941043	Neurl1a	1	1
GO:0071824	GO:0071824	protein-DNA complex subunit organization	1/208	192/29008	0.74999358	0.811993049	0.738941043	Ubn2	1	1
GO:0007416	GO:0007416	synapse assembly	1/208	193/29008	0.751798179	0.813512955	0.740324209	Gnpat	1	1
GO:0018205	GO:0018205	peptidyl-lysine modification	2/208	375/29008	0.752430999	0.813716662	0.740509589	Fscb/Ehmt2	2	1
GO:0006479	GO:0006479	protein methylation	1/208	194/29008	0.753589815	0.813716662	0.740509589	Ehmt2	1	1
GO:0008213	GO:0008213	protein alkylation	1/208	194/29008	0.753589815	0.813716662	0.740509589	Ehmt2	1	1
GO:0043112	GO:0043112	receptor metabolic process	1/208	194/29008	0.753589815	0.813716662	0.740509589	Git1	1	1
GO:0008016	GO:0008016	regulation of heart contraction	1/208	195/29008	0.755368579	0.81520373	0.741862871	Pebp1	1	1
GO:0019216	GO:0019216	regulation of lipid metabolic process	2/208	379/29008	0.757642227	0.817223018	0.743700491	Adipor1/Lpin1	2	1
GO:0021915	GO:0021915	neural tube development	1/208	197/29008	0.758887862	0.817309457	0.743779153	Fkbp8	1	1
GO:0097696	GO:0097696	receptor signaling pathway via STAT	1/208	197/29008	0.758887862	0.817309457	0.743779153	Adipor1	1	1
GO:0002440	GO:0002440	production of molecular mediator of immune response	2/208	380/29008	0.75893021	0.817309457	0.743779153	Gpi1/Hk1	2	1
GO:0019722	GO:0019722	calcium-mediated signaling	1/208	198/29008	0.760628563	0.818704127	0.74504835	Cib1	1	1
GO:0050905	GO:0050905	neuromuscular process	1/208	199/29008	0.762356757	0.82012942	0.746345415	Comp	1	1
GO:0044706	GO:0044706	multi-multicellular organism process	1/208	200/29008	0.764072533	0.821539852	0.747628956	Smcp	1	1
GO:0007519	GO:0007519	skeletal muscle tissue development	1/208	201/29008	0.76577598	0.822935542	0.748899081	Usp2	1	1
GO:0046890	GO:0046890	regulation of lipid biosynthetic process	1/208	202/29008	0.767467187	0.823880693	0.749759199	Lpin1	1	1
GO:0048771	GO:0048771	tissue remodeling	1/208	202/29008	0.767467187	0.823880693	0.749759199	Car2	1	1
GO:0006469	GO:0006469	negative regulation of protein kinase activity	1/208	203/29008	0.769146241	0.825246759	0.751002366	Tesk1	1	1
GO:0048736	GO:0048736	appendage development	1/208	206/29008	0.77411135	0.829696959	0.755052198	Comp	1	1
GO:0060173	GO:0060173	limb development	1/208	206/29008	0.77411135	0.829696959	0.755052198	Comp	1	1
GO:0006338	GO:0006338	chromatin remodeling	1/208	208/29008	0.777362235	0.832741603	0.757822926	Ubn2	1	1
GO:0051216	GO:0051216	cartilage development	1/208	212/29008	0.783724978	0.839114824	0.763622772	Comp	1	1
GO:0006364	GO:0006364	rRNA processing	1/208	214/29008	0.786838154	0.841694423	0.765970295	Nsun4	1	1
GO:0050678	GO:0050678	regulation of epithelial cell proliferation	2/208	403/29008	0.786963554	0.841694423	0.765970295	Akt3/Aqp11	2	1
GO:0050679	GO:0050679	positive regulation of epithelial cell proliferation	1/208	215/29008	0.788377977	0.842763188	0.766942906	Akt3	1	1
GO:0050870	GO:0050870	positive regulation of T cell activation	1/208	216/29008	0.78990673	0.84395298	0.768025657	Prkcq	1	1
GO:0008217	GO:0008217	regulation of blood pressure	1/208	217/29008	0.791424492	0.844685446	0.768692226	Stk39	1	1
GO:0045088	GO:0045088	regulation of innate immune response	1/208	217/29008	0.791424492	0.844685446	0.768692226	Ube2k	1	1
GO:0001649	GO:0001649	osteoblast differentiation	1/208	220/29008	0.795912616	0.848137853	0.771834033	Nbr1	1	1
GO:0002822	GO:0002822	regulation of adaptive immune response based on somatic recombination of immune receptors built from immunoglobulin superfamily domains	1/208	220/29008	0.795912616	0.848137853	0.771834033	Prkcq	1	1
GO:0051651	GO:0051651	maintenance of location in cell	1/208	220/29008	0.795912616	0.848137853	0.771834033	Hk1	1	1
GO:0055001	GO:0055001	muscle cell development	1/208	221/29008	0.797387194	0.849263381	0.772858301	Comp	1	1
GO:0007623	GO:0007623	circadian rhythm	1/208	222/29008	0.79885117	0.850376442	0.773871224	Usp2	1	1
GO:0002685	GO:0002685	regulation of leukocyte migration	1/208	223/29008	0.800304618	0.851477136	0.774872892	Stk39	1	1
GO:0032970	GO:0032970	regulation of actin filament-based process	2/208	416/29008	0.801513092	0.852119192	0.775457185	Prkcq/Tesk1	2	1
GO:0016072	GO:0016072	rRNA metabolic process	1/208	224/29008	0.801747614	0.852119192	0.775457185	Nsun4	1	1
GO:0007160	GO:0007160	cell-matrix adhesion	1/208	225/29008	0.803180233	0.852920717	0.7761866	Cib1	1	1
GO:0030595	GO:0030595	leukocyte chemotaxis	1/208	226/29008	0.804602548	0.852920717	0.7761866	Stk39	1	1
GO:0033673	GO:0033673	negative regulation of kinase activity	1/208	226/29008	0.804602548	0.852920717	0.7761866	Tesk1	1	1
GO:0048545	GO:0048545	response to steroid hormone	1/208	226/29008	0.804602548	0.852920717	0.7761866	Crebrf	1	1
GO:0071560	GO:0071560	cellular response to transforming growth factor beta stimulus	1/208	226/29008	0.804602548	0.852920717	0.7761866	Ppm1a	1	1
GO:0050920	GO:0050920	regulation of chemotaxis	1/208	229/29008	0.808808412	0.856931668	0.779836701	Stk39	1	1
GO:0002697	GO:0002697	regulation of immune effector process	2/208	424/29008	0.810024507	0.857053779	0.779947826	Gpi1/Hk1	2	1
GO:0030073	GO:0030073	insulin secretion	1/208	230/29008	0.810190248	0.857053779	0.779947826	Rims2	1	1
GO:0071559	GO:0071559	response to transforming growth factor beta	1/208	230/29008	0.810190248	0.857053779	0.779947826	Ppm1a	1	1
GO:0042692	GO:0042692	muscle cell differentiation	2/208	428/29008	0.814157623	0.860479488	0.783065336	Dyrk1b/Comp	2	1
GO:0030324	GO:0030324	lung development	1/208	233/29008	0.814276402	0.860479488	0.783065336	Man1a2	1	1
GO:0009314	GO:0009314	response to radiation	2/208	430/29008	0.816194056	0.862057198	0.784501106	Usp2/Reep6	2	1
GO:0060047	GO:0060047	heart contraction	1/208	235/29008	0.816951749	0.862408762	0.784821041	Pebp1	1	1
GO:0002819	GO:0002819	regulation of adaptive immune response	1/208	236/29008	0.818275004	0.862460155	0.78486781	Prkcq	1	1
GO:0030323	GO:0030323	respiratory tube development	1/208	236/29008	0.818275004	0.862460155	0.78486781	Man1a2	1	1
GO:0031348	GO:0031348	negative regulation of defense response	1/208	236/29008	0.818275004	0.862460155	0.78486781	Git1	1	1
GO:0048762	GO:0048762	mesenchymal cell differentiation	1/208	237/29008	0.81958874	0.862948725	0.785312426	Adipor1	1	1
GO:0090087	GO:0090087	regulation of peptide transport	1/208	237/29008	0.81958874	0.862948725	0.785312426	Car2	1	1
GO:0002573	GO:0002573	myeloid leukocyte differentiation	1/208	238/29008	0.820893024	0.863426341	0.785747072	Car2	1	1
GO:0042180	GO:0042180	cellular ketone metabolic process	1/208	238/29008	0.820893024	0.863426341	0.785747072	Aldoa	1	1
GO:1903039	GO:1903039	positive regulation of leukocyte cell-cell adhesion	1/208	240/29008	0.823473505	0.865691981	0.787808881	Prkcq	1	1
GO:0045664	GO:0045664	regulation of neuron differentiation	1/208	241/29008	0.824749837	0.866071146	0.788153933	Sh3gl3	1	1
GO:0050670	GO:0050670	regulation of lymphocyte proliferation	1/208	241/29008	0.824749837	0.866071146	0.788153933	Prkcq	1	1
GO:0034329	GO:0034329	cell junction assembly	2/208	439/29008	0.825114086	0.866071146	0.788153933	Hipk1/Gnpat	2	1
GO:0031346	GO:0031346	positive regulation of cell projection organization	2/208	441/29008	0.827042997	0.866547099	0.788587067	Prkcq/Neurl1a	2	1
GO:0043543	GO:0043543	protein acylation	1/208	243/29008	0.827275013	0.866547099	0.788587067	Ppm1a	1	1
GO:0048863	GO:0048863	stem cell differentiation	1/208	243/29008	0.827275013	0.866547099	0.788587067	Lmbr1l	1	1
GO:0060348	GO:0060348	bone development	1/208	243/29008	0.827275013	0.866547099	0.788587067	Comp	1	1
GO:0003015	GO:0003015	heart process	1/208	245/29008	0.829763977	0.868258182	0.790144211	Pebp1	1	1
GO:0032944	GO:0032944	regulation of mononuclear cell proliferation	1/208	245/29008	0.829763977	0.868258182	0.790144211	Prkcq	1	1
GO:0034660	GO:0034660	ncRNA metabolic process	2/208	453/29008	0.838221209	0.876655875	0.797786394	Tdrkh/Nsun4	2	1
GO:0007411	GO:0007411	axon guidance	1/208	255/29008	0.841683439	0.878015099	0.799023333	Chl1	1	1
GO:0010001	GO:0010001	glial cell differentiation	1/208	255/29008	0.841683439	0.878015099	0.799023333	Bag1	1	1
GO:0033002	GO:0033002	muscle cell proliferation	1/208	255/29008	0.841683439	0.878015099	0.799023333	Pim1	1	1
GO:0051607	GO:0051607	defense response to virus	1/208	255/29008	0.841683439	0.878015099	0.799023333	Clpb	1	1
GO:0140546	GO:0140546	defense response to symbiont	1/208	255/29008	0.841683439	0.878015099	0.799023333	Clpb	1	1
GO:0006520	GO:0006520	cellular amino acid metabolic process	1/208	256/29008	0.842828706	0.878307122	0.799289084	Azin2	1	1
GO:0097485	GO:0097485	neuron projection guidance	1/208	256/29008	0.842828706	0.878307122	0.799289084	Chl1	1	1
GO:0014706	GO:0014706	striated muscle tissue development	2/208	461/29008	0.845307672	0.880438468	0.801228681	Usp2/Pim1	2	1
GO:0051348	GO:0051348	negative regulation of transferase activity	1/208	259/29008	0.846215269	0.880931793	0.801677623	Tesk1	1	1
GO:0001906	GO:0001906	cell killing	1/208	260/29008	0.847327907	0.881637955	0.802320255	Rnf19b	1	1
GO:0002274	GO:0002274	myeloid leukocyte activation	1/208	261/29008	0.848432533	0.881883278	0.802543507	Ttbk1	1	1
GO:0070663	GO:0070663	regulation of leukocyte proliferation	1/208	261/29008	0.848432533	0.881883278	0.802543507	Prkcq	1	1
GO:0050807	GO:0050807	regulation of synapse organization	1/208	263/29008	0.85061798	0.883702405	0.804198974	Neurl1a	1	1
GO:1903522	GO:1903522	regulation of blood circulation	1/208	264/29008	0.851698914	0.884372786	0.804809043	Pebp1	1	1
GO:0044403	GO:0044403	biological process involved in symbiotic interaction	1/208	265/29008	0.852772065	0.884783102	0.805182444	Tbc1d20	1	1
GO:0050673	GO:0050673	epithelial cell proliferation	2/208	471/29008	0.85377068	0.884783102	0.805182444	Akt3/Aqp11	2	1
GO:0050730	GO:0050730	regulation of peptidyl-tyrosine phosphorylation	1/208	266/29008	0.853837486	0.884783102	0.805182444	Neurl1a	1	1
GO:0060541	GO:0060541	respiratory system development	1/208	266/29008	0.853837486	0.884783102	0.805182444	Man1a2	1	1
GO:0048738	GO:0048738	cardiac muscle tissue development	1/208	269/29008	0.856987931	0.887594643	0.807741041	Pim1	1	1
GO:0034599	GO:0034599	cellular response to oxidative stress	1/208	271/29008	0.85905059	0.888824005	0.808859802	Oser1	1	1
GO:0050803	GO:0050803	regulation of synapse structure or activity	1/208	271/29008	0.85905059	0.888824005	0.808859802	Neurl1a	1	1
GO:0048608	GO:0048608	reproductive structure development	2/208	480/29008	0.861025793	0.890413836	0.810306602	Tbc1d20/Klhl10	2	1
GO:0061458	GO:0061458	reproductive system development	2/208	484/29008	0.864143833	0.893183289	0.812826898	Tbc1d20/Klhl10	2	1
GO:0002377	GO:0002377	immunoglobulin production	1/208	277/29008	0.865062601	0.893677903	0.813277013	Gpi1	1	1
GO:0060537	GO:0060537	muscle tissue development	2/208	486/29008	0.865678806	0.893859602	0.813442365	Usp2/Pim1	2	1
GO:0050808	GO:0050808	synapse organization	2/208	489/29008	0.867951596	0.895750757	0.81516338	Gnpat/Neurl1a	2	1
GO:0006874	GO:0006874	cellular calcium ion homeostasis	2/208	490/29008	0.868701348	0.896068972	0.815452967	Herpud1/Pdzd8	2	1
GO:0003007	GO:0003007	heart morphogenesis	1/208	284/29008	0.871754765	0.898761896	0.817903618	Pim1	1	1
GO:0030072	GO:0030072	peptide hormone secretion	1/208	285/29008	0.872683431	0.899262622	0.818359295	Rims2	1	1
GO:0051924	GO:0051924	regulation of calcium ion transport	1/208	286/29008	0.873605405	0.899755947	0.818808238	Usp2	1	1
GO:0022409	GO:0022409	positive regulation of cell-cell adhesion	1/208	288/29008	0.875429465	0.901177391	0.8201018	Prkcq	1	1
GO:0002696	GO:0002696	positive regulation of leukocyte activation	2/208	500/29008	0.875987502	0.901294794	0.820208641	Prkcq/Ttbk1	2	1
GO:0051606	GO:0051606	detection of stimulus	1/208	290/29008	0.877227327	0.902113208	0.820953425	Reep6	1	1
GO:0010038	GO:0010038	response to metal ion	1/208	292/29008	0.878999364	0.903007028	0.821766831	Sord	1	1
GO:0002790	GO:0002790	peptide secretion	1/208	293/29008	0.879875814	0.903007028	0.821766831	Rims2	1	1
GO:0030336	GO:0030336	negative regulation of cell migration	1/208	293/29008	0.879875814	0.903007028	0.821766831	Adipor1	1	1
GO:0060485	GO:0060485	mesenchyme development	1/208	293/29008	0.879875814	0.903007028	0.821766831	Adipor1	1	1
GO:0043588	GO:0043588	skin development	1/208	294/29008	0.880745945	0.903443289	0.822163843	Comp	1	1
GO:0050708	GO:0050708	regulation of protein secretion	1/208	298/29008	0.884164192	0.906491571	0.824937883	Prkcq	1	1
GO:0030217	GO:0030217	T cell differentiation	1/208	299/29008	0.885003407	0.90689395	0.825304062	Lmbr1l	1	1
GO:0071222	GO:0071222	cellular response to lipopolysaccharide	1/208	303/29008	0.888300188	0.909813008	0.827960502	Git1	1	1
GO:0050851	GO:0050851	antigen receptor-mediated signaling pathway	1/208	304/29008	0.889109578	0.910182776	0.828297004	Ube2n	1	1
GO:0015980	GO:0015980	energy derivation by oxidation of organic compounds	1/208	305/29008	0.889913132	0.910546199	0.828627731	Phkg2	1	1
GO:2000146	GO:2000146	negative regulation of cell motility	1/208	306/29008	0.890710891	0.910903329	0.828952732	Adipor1	1	1
GO:0048511	GO:0048511	rhythmic process	1/208	307/29008	0.891502896	0.911254219	0.829272053	Usp2	1	1
GO:0030198	GO:0030198	extracellular matrix organization	1/208	311/29008	0.894614204	0.913690048	0.83148874	Comp	1	1
GO:0009615	GO:0009615	response to virus	1/208	312/29008	0.895378055	0.913690048	0.83148874	Clpb	1	1
GO:0043062	GO:0043062	extracellular structure organization	1/208	312/29008	0.895378055	0.913690048	0.83148874	Comp	1	1
GO:0045229	GO:0045229	external encapsulating structure organization	1/208	313/29008	0.896136397	0.913690048	0.83148874	Comp	1	1
GO:0071219	GO:0071219	cellular response to molecule of bacterial origin	1/208	313/29008	0.896136397	0.913690048	0.83148874	Git1	1	1
GO:0015849	GO:0015849	organic acid transport	1/208	314/29008	0.896889268	0.913998601	0.831769533	Acsl1	1	1
GO:0051271	GO:0051271	negative regulation of cellular component movement	1/208	315/29008	0.897636707	0.914301313	0.832045011	Adipor1	1	1
GO:0051146	GO:0051146	striated muscle cell differentiation	1/208	320/29008	0.901293792	0.917105963	0.834597338	Dyrk1b	1	1
GO:1902105	GO:1902105	regulation of leukocyte differentiation	1/208	320/29008	0.901293792	0.917105963	0.834597338	Car2	1	1
GO:0071214	GO:0071214	cellular response to abiotic stimulus	1/208	322/29008	0.90271995	0.917637205	0.835080786	Stk39	1	1
GO:0104004	GO:0104004	cellular response to environmental stimulus	1/208	322/29008	0.90271995	0.917637205	0.835080786	Stk39	1	1
GO:0001822	GO:0001822	kidney development	1/208	327/29008	0.906196264	0.920709918	0.837877058	Aqp11	1	1
GO:1903037	GO:1903037	regulation of leukocyte cell-cell adhesion	1/208	333/29008	0.91020501	0.924320245	0.841162577	Prkcq	1	1
[truncated: 3,333 more rows]
