# Supplementary material for: A Single-Cell Landscape of Spermioteleosis in Mice and Pigs
Source: Cells. 2024 Mar 22;13(7):563. doi: 10.3390/cells13070563 (PMC11011153; doi:10.3390/cells13070563)
Supplement: Supplementary file 1 [file cells-13-00563-s001.zip › File 1 Supplement Tables/Table S17 Pig spermatids beam allcluster_Go1.xlsx]

ID	Description	GeneRatio	BgRatio	pvalue	p.adjust	qvalue	geneID	Count	cluster
GO:0007283	GO:0007283	spermatogenesis	15/148	122/6338	1.19E-07	0.000161555	0.000158702	YBX3/ACRBP/CATSPERZ/UBE2B/MNS1/DAZAP1/GTSF1/SMAD4/ROPN1L/SPATA16/SPACA1/MAEL/SOX30/SPATA46/BCL6	15	1
GO:0048232	GO:0048232	male gamete generation	15/148	126/6338	1.83E-07	0.000161555	0.000158702	YBX3/ACRBP/CATSPERZ/UBE2B/MNS1/DAZAP1/GTSF1/SMAD4/ROPN1L/SPATA16/SPACA1/MAEL/SOX30/SPATA46/BCL6	15	1
GO:0019953	GO:0019953	sexual reproduction	19/148	230/6338	1.35E-06	0.000597445	0.000586892	YBX3/ACRBP/CATSPERZ/UBE2B/SPDYA/MNS1/ACR/DAZAP1/GTSF1/SMAD4/ROPN1L/SPATA16/SPACA1/SPAM1/MAEL/RHOA/SOX30/SPATA46/BCL6	19	1
GO:0007276	GO:0007276	gamete generation	17/148	187/6338	1.35E-06	0.000597445	0.000586892	YBX3/ACRBP/CATSPERZ/UBE2B/SPDYA/MNS1/DAZAP1/GTSF1/SMAD4/ROPN1L/SPATA16/SPACA1/MAEL/RHOA/SOX30/SPATA46/BCL6	17	1
GO:0032504	GO:0032504	multicellular organism reproduction	18/148	220/6338	3.00E-06	0.001061301	0.001042556	YBX3/ACRBP/CATSPERZ/UBE2B/SPDYA/MNS1/DAZAP1/GTSF1/SMAD4/ROPN1L/SPATA16/SPACA1/SPAM1/MAEL/RHOA/SOX30/SPATA46/BCL6	18	1
GO:0044703	GO:0044703	multi-organism reproductive process	19/148	260/6338	8.31E-06	0.002168959	0.002130649	YBX3/ACRBP/CATSPERZ/UBE2B/SPDYA/MNS1/ACR/DAZAP1/GTSF1/SMAD4/ROPN1L/SPATA16/SPACA1/SPAM1/MAEL/RHOA/SOX30/SPATA46/BCL6	19	1
GO:0048609	GO:0048609	multicellular organismal reproductive process	17/148	214/6338	8.59E-06	0.002168959	0.002130649	YBX3/ACRBP/CATSPERZ/UBE2B/SPDYA/MNS1/DAZAP1/GTSF1/SMAD4/ROPN1L/SPATA16/SPACA1/MAEL/RHOA/SOX30/SPATA46/BCL6	17	1
GO:0051704	GO:0051704	multi-organism process	19/148	266/6338	1.15E-05	0.002549835	0.002504798	YBX3/ACRBP/CATSPERZ/UBE2B/SPDYA/MNS1/ACR/DAZAP1/GTSF1/SMAD4/ROPN1L/SPATA16/SPACA1/SPAM1/MAEL/RHOA/SOX30/SPATA46/BCL6	19	1
GO:0000003	GO:0000003	reproduction	23/148	385/6338	2.48E-05	0.004386702	0.00430922	YBX3/TEKT2/ACRBP/CATSPERZ/UBE2B/SPDYA/MNS1/ACR/DAZAP1/CATSPER2/GTSF1/SMAD4/ROPN1L/SPATA16/SPACA1/SPAM1/MAEL/RHOA/CATSPER1/FEM1B/SOX30/SPATA46/BCL6	23	1
GO:0022414	GO:0022414	reproductive process	23/148	385/6338	2.48E-05	0.004386702	0.00430922	YBX3/TEKT2/ACRBP/CATSPERZ/UBE2B/SPDYA/MNS1/ACR/DAZAP1/CATSPER2/GTSF1/SMAD4/ROPN1L/SPATA16/SPACA1/SPAM1/MAEL/RHOA/CATSPER1/FEM1B/SOX30/SPATA46/BCL6	23	1
GO:0022412	GO:0022412	cellular process involved in reproduction in multicellular organism	12/148	128/6338	3.89E-05	0.006251432	0.006141013	ACRBP/CATSPERZ/UBE2B/SPDYA/MNS1/ROPN1L/SPACA1/SPAM1/MAEL/RHOA/SOX30/SPATA46	12	1
GO:0003341	GO:0003341	cilium movement	7/148	43/6338	5.23E-05	0.006908854	0.006786823	TEKT2/CATSPERZ/UBE2B/MNS1/CATSPER2/CATSPER1/ADCY10	7	1
GO:0030317	GO:0030317	flagellated sperm motility	6/148	30/6338	5.47E-05	0.006908854	0.006786823	TEKT2/CATSPERZ/UBE2B/MNS1/CATSPER2/CATSPER1	6	1
GO:0097722	GO:0097722	sperm motility	6/148	30/6338	5.47E-05	0.006908854	0.006786823	TEKT2/CATSPERZ/UBE2B/MNS1/CATSPER2/CATSPER1	6	1
GO:0060294	GO:0060294	cilium movement involved in cell motility	6/148	34/6338	0.00011479	0.013340701	0.013105065	TEKT2/CATSPERZ/UBE2B/MNS1/CATSPER2/CATSPER1	6	1
GO:0003006	GO:0003006	developmental process involved in reproduction	17/148	265/6338	0.000132858	0.013340701	0.013105065	YBX3/ACRBP/CATSPERZ/UBE2B/SPDYA/MNS1/DAZAP1/GTSF1/SMAD4/ROPN1L/SPATA16/SPACA1/MAEL/FEM1B/SOX30/SPATA46/BCL6	17	1
GO:0001539	GO:0001539	cilium or flagellum-dependent cell motility	6/148	35/6338	0.000135898	0.013340701	0.013105065	TEKT2/CATSPERZ/UBE2B/MNS1/CATSPER2/CATSPER1	6	1
GO:0060285	GO:0060285	cilium-dependent cell motility	6/148	35/6338	0.000135898	0.013340701	0.013105065	TEKT2/CATSPERZ/UBE2B/MNS1/CATSPER2/CATSPER1	6	1
GO:0007286	GO:0007286	spermatid development	7/148	53/6338	0.00020586	0.018187733	0.017866483	ACRBP/CATSPERZ/UBE2B/MNS1/ROPN1L/SPACA1/SOX30	7	1
GO:0048515	GO:0048515	spermatid differentiation	7/148	53/6338	0.00020586	0.018187733	0.017866483	ACRBP/CATSPERZ/UBE2B/MNS1/ROPN1L/SPACA1/SOX30	7	1
GO:0046634	GO:0046634	regulation of alpha-beta T cell activation	4/148	19/6338	0.000841915	0.070841143	0.069589875	RHOA/BCL6/MAPK8IP1/ARG2	4	1
GO:0006457	GO:0006457	protein folding	7/148	70/6338	0.001150192	0.092381298	0.090749567	DNAJC2/CALR3/PFDN1/DNAJB2/DNAJB13/PPIL6/DNAJB4	7	1
GO:0007018	GO:0007018	microtubule-based movement	8/148	92/6338	0.001298675	0.09271056	0.091073013	TEKT2/CATSPERZ/UBE2B/MNS1/CATSPER2/KIF5C/CATSPER1/ADCY10	8	1
GO:0033363	GO:0033363	secretory granule organization	3/148	10/6338	0.001327359	0.09271056	0.091073013	ACRBP/SPACA1/SOX30	3	1
GO:0010927	GO:0010927	cellular component assembly involved in morphogenesis	5/148	36/6338	0.001364162	0.09271056	0.091073013	ACRBP/SMAD4/SPACA1/SOX30/PROX1	5	1
GO:0046631	GO:0046631	alpha-beta T cell activation	5/148	36/6338	0.001364162	0.09271056	0.091073013	RHOA/BCL6/MAPK8IP1/ARG2/GPR18	5	1
GO:0010608	GO:0010608	posttranscriptional regulation of gene expression	10/148	143/6338	0.001788202	0.117027916	0.114960851	ETF1/CAPRIN1/SERP1/USP16/MAEL/ZC3H14/NCBP2/EIF5A/AGO2/UNK	10	1
GO:0007281	GO:0007281	germ cell development	8/148	101/6338	0.00236409	0.149190965	0.146555805	ACRBP/CATSPERZ/UBE2B/SPDYA/MNS1/ROPN1L/SPACA1/SOX30	8	1
GO:0021700	GO:0021700	developmental maturation	7/148	81/6338	0.002695785	0.161960635	0.159099924	ACRBP/CATSPERZ/SPDYA/ROPN1L/RHOA/FEM1B/AP1G1	7	1
GO:0070925	GO:0070925	organelle assembly	13/148	231/6338	0.002767612	0.161960635	0.159099924	TEKT2/ACRBP/UBE2B/MNS1/RPLP0/SMAD4/SPACA1/RILPL1/BECN1/RHOA/SOX30/TTC39C/PROX1	13	1
GO:0006417	GO:0006417	regulation of translation	8/148	104/6338	0.002841415	0.161960635	0.159099924	ETF1/CAPRIN1/SERP1/USP16/NCBP2/EIF5A/AGO2/UNK	8	1
GO:0048240	GO:0048240	sperm capacitation	3/148	13/6338	0.00300473	0.165917453	0.162986853	ACRBP/CATSPERZ/ROPN1L	3	1
GO:0001578	GO:0001578	microtubule bundle formation	4/148	27/6338	0.003297547	0.176568634	0.173449902	TEKT2/UBE2B/MNS1/MAP2	4	1
GO:0009566	GO:0009566	fertilization	6/148	65/6338	0.003894104	0.20237889	0.198804271	YBX3/ACRBP/ACR/SMAD4/SPAM1/SPATA46	6	1
GO:0007568	GO:0007568	aging	5/148	47/6338	0.004519643	0.228177384	0.224147086	SEC63/SERP1/MORC3/BCL6/ARG2	5	1
GO:0071695	GO:0071695	anatomical structure maturation	6/148	72/6338	0.006448073	0.307351998	0.301923238	ACRBP/CATSPERZ/SPDYA/ROPN1L/RHOA/FEM1B	6	1
GO:0031124	GO:0031124	mRNA 3'-end processing	3/148	17/6338	0.006671757	0.307351998	0.301923238	ZC3H14/NCBP2/SSU72	3	1
GO:0046622	GO:0046622	positive regulation of organ growth	3/148	17/6338	0.006671757	0.307351998	0.301923238	YBX3/SERP1/PROX1	3	1
GO:0034248	GO:0034248	regulation of cellular amide metabolic process	8/148	120/6338	0.00678366	0.307351998	0.301923238	ETF1/CAPRIN1/SERP1/USP16/NCBP2/EIF5A/AGO2/UNK	8	1
GO:0046620	GO:0046620	regulation of organ growth	3/148	19/6338	0.009188639	0.39600791	0.389013221	YBX3/SERP1/PROX1	3	1
GO:0110020	GO:0110020	regulation of actomyosin structure organization	3/148	19/6338	0.009188639	0.39600791	0.389013221	SMAD4/RHOA/PROX1	3	1
GO:0008654	GO:0008654	phospholipid biosynthetic process	6/148	78/6338	0.009460601	0.398020994	0.390990748	INPP1/SGMS2/PIGO/DPM1/PI4KA/CRLS1	6	1
GO:0009890	GO:0009890	negative regulation of biosynthetic process	15/148	330/6338	0.009798039	0.402631057	0.395519384	DNAJC2/LYAR/RPL23/YBX3/SMAD4/CAPRIN1/CBX5/MAEL/DONSON/RHOA/AGO2/KAT8/UNK/BCL6/PROX1	15	1
GO:0035082	GO:0035082	axoneme assembly	3/148	20/6338	0.01062779	0.418470712	0.411079262	TEKT2/UBE2B/MNS1	3	1
GO:0007517	GO:0007517	muscle organ development	6/148	80/6338	0.010657149	0.418470712	0.411079262	YBX3/SMAD4/SERP1/RHOA/PROX1/TLL2	6	1
GO:0048469	GO:0048469	cell maturation	5/148	58/6338	0.011006502	0.422793232	0.415325434	ACRBP/CATSPERZ/SPDYA/ROPN1L/FEM1B	5	1
GO:0016071	GO:0016071	mRNA metabolic process	11/148	220/6338	0.013546123	0.500355863	0.491518076	HIPK3/SLU7/DAZAP1/SNRNP35/ETF1/ZC3H14/NCBP2/WTAP/SSU72/SRSF1/AGO2	11	1
GO:0050684	GO:0050684	regulation of mRNA processing	4/148	40/6338	0.01359201	0.500355863	0.491518076	DAZAP1/ZC3H14/NCBP2/WTAP	4	1
GO:0006661	GO:0006661	phosphatidylinositol biosynthetic process	4/148	41/6338	0.014794436	0.533505487	0.524082178	INPP1/PIGO/DPM1/PI4KA	4	1
GO:0043414	GO:0043414	macromolecule methylation	5/148	65/6338	0.017433785	0.616109976	0.605227623	SMAD4/ETF1/MAEL/WTAP/TARBP1	5	1
GO:0033554	GO:0033554	cellular response to stress	19/148	487/6338	0.017958744	0.622217662	0.61122743	PSMD14/YBX3/UBE2B/RFC4/SLU7/CALR3/PTK2B/SERP1/CBX5/USP16/DONSON/BECN1/RHOA/FEM1B/RAD18/BCL6/MAPK8IP1/AQP3/ARG2	19	1
GO:0031327	GO:0031327	negative regulation of cellular biosynthetic process	14/148	325/6338	0.019112222	0.641272992	0.629946185	DNAJC2/LYAR/RPL23/YBX3/SMAD4/CAPRIN1/CBX5/MAEL/DONSON/AGO2/KAT8/UNK/BCL6/PROX1	14	1
GO:0010638	GO:0010638	positive regulation of organelle organization	7/148	117/6338	0.019234561	0.641272992	0.629946185	UBE2B/MNS1/PTK2B/RHOA/LNPK/CARMIL1/PROX1	7	1
GO:0048644	GO:0048644	muscle organ morphogenesis	3/148	25/6338	0.019699179	0.6446009	0.633215312	SMAD4/SERP1/PROX1	3	1
GO:0006376	GO:0006376	mRNA splice site selection	2/148	10/6338	0.021553553	0.65491483	0.643347067	SLU7/SRSF1	2	1
GO:0070536	GO:0070536	protein K63-linked deubiquitination	2/148	10/6338	0.021553553	0.65491483	0.643347067	USP16/ZRANB1	2	1
GO:2000515	GO:2000515	negative regulation of CD4-positive, alpha-beta T cell activation	2/148	10/6338	0.021553553	0.65491483	0.643347067	BCL6/ARG2	2	1
GO:0000380	GO:0000380	alternative mRNA splicing, via spliceosome	3/148	26/6338	0.021895559	0.65491483	0.643347067	SLU7/WTAP/SRSF1	3	1
GO:0045666	GO:0045666	positive regulation of neuron differentiation	3/148	26/6338	0.021895559	0.65491483	0.643347067	RHOA/BCL6/PROX1	3	1
GO:0061025	GO:0061025	membrane fusion	4/148	47/6338	0.023412876	0.65491483	0.643347067	GOSR1/SPAM1/SOX30/SPATA46	4	1
GO:0042273	GO:0042273	ribosomal large subunit biogenesis	3/148	27/6338	0.02422031	0.65491483	0.643347067	RPLP0/WDR12/WDR74	3	1
GO:0009057	GO:0009057	macromolecule catabolic process	15/148	368/6338	0.024267343	0.65491483	0.643347067	PSMD14/RPL23/UBE2B/NUB1/ETF1/PTK2B/USP7/PSMB7/USP16/SPAM1/ZRANB1/ZC3H14/NCBP2/ABHD17A/PSMC2	15	1
GO:0007017	GO:0007017	microtubule-based process	11/148	240/6338	0.024270942	0.65491483	0.643347067	TEKT2/CATSPERZ/UBE2B/MNS1/CATSPER2/RHOA/KIF5C/CATSPER1/MAP2/HOOK2/ADCY10	11	1
GO:0043604	GO:0043604	amide biosynthetic process	13/148	304/6338	0.024870472	0.65491483	0.643347067	RPL23/RPLP0/RPL10A/ETF1/CAPRIN1/SERP1/USP16/SGMS2/NCBP2/EIF5A/AGO2/UNK/ARG2	13	1
GO:2000113	GO:2000113	negative regulation of cellular macromolecule biosynthetic process	13/148	304/6338	0.024870472	0.65491483	0.643347067	DNAJC2/LYAR/RPL23/YBX3/SMAD4/CAPRIN1/CBX5/MAEL/DONSON/AGO2/KAT8/UNK/BCL6	13	1
GO:1903050	GO:1903050	regulation of proteolysis involved in cellular protein catabolic process	4/148	48/6338	0.025091128	0.65491483	0.643347067	PSMD14/RPL23/NUB1/PTK2B	4	1
GO:0010558	GO:0010558	negative regulation of macromolecule biosynthetic process	13/148	305/6338	0.02546576	0.65491483	0.643347067	DNAJC2/LYAR/RPL23/YBX3/SMAD4/CAPRIN1/CBX5/MAEL/DONSON/AGO2/KAT8/UNK/BCL6	13	1
GO:0032506	GO:0032506	cytokinetic process	2/148	11/6338	0.02594456	0.65491483	0.643347067	RHOA/ANXA11	2	1
GO:0032720	GO:0032720	negative regulation of tumor necrosis factor production	2/148	11/6338	0.02594456	0.65491483	0.643347067	ARG2/GPR18	2	1
GO:0046636	GO:0046636	negative regulation of alpha-beta T cell activation	2/148	11/6338	0.02594456	0.65491483	0.643347067	BCL6/ARG2	2	1
GO:0046632	GO:0046632	alpha-beta T cell differentiation	3/148	28/6338	0.026673356	0.663828444	0.65210324	RHOA/BCL6/GPR18	3	1
GO:0010256	GO:0010256	endomembrane system organization	7/148	126/6338	0.027575889	0.667563728	0.655772548	ACRBP/VAMP4/SPACA1/SPAM1/SOX30/SPATA46/LNPK	7	1
GO:0006396	GO:0006396	RNA processing	14/148	341/6338	0.027579033	0.667563728	0.655772548	LYAR/SLU7/DAZAP1/SNRNP35/WDR12/ZC3H14/TP53RK/NCBP2/WTAP/SSU72/SRSF1/AGO2/ZBTB8OS/TARBP1	14	1
GO:0006412	GO:0006412	translation	11/148	247/6338	0.029198258	0.685846744	0.673732631	RPL23/RPLP0/RPL10A/ETF1/CAPRIN1/SERP1/USP16/NCBP2/EIF5A/AGO2/UNK	11	1
GO:0050821	GO:0050821	protein stabilization	4/148	51/6338	0.030553265	0.685846744	0.673732631	RPL23/UBE2B/SUGT1/MORC3	4	1
GO:0006378	GO:0006378	mRNA polyadenylation	2/148	12/6338	0.03066321	0.685846744	0.673732631	ZC3H14/SSU72	2	1
GO:0046637	GO:0046637	regulation of alpha-beta T cell differentiation	2/148	12/6338	0.03066321	0.685846744	0.673732631	RHOA/BCL6	2	1
GO:1902117	GO:1902117	positive regulation of organelle assembly	2/148	12/6338	0.03066321	0.685846744	0.673732631	MNS1/RHOA	2	1
GO:1903556	GO:1903556	negative regulation of tumor necrosis factor superfamily cytokine production	2/148	12/6338	0.03066321	0.685846744	0.673732631	ARG2/GPR18	2	1
GO:0016050	GO:0016050	vesicle organization	5/148	76/6338	0.031857647	0.688761539	0.676595942	ACRBP/GOSR1/SPACA1/SEC23B/SOX30	5	1
GO:0031123	GO:0031123	RNA 3'-end processing	3/148	30/6338	0.031962901	0.688761539	0.676595942	ZC3H14/NCBP2/SSU72	3	1
GO:0045727	GO:0045727	positive regulation of translation	3/148	30/6338	0.031962901	0.688761539	0.676595942	SERP1/USP16/EIF5A	3	1
GO:0032259	GO:0032259	methylation	6/148	104/6338	0.034258054	0.693052836	0.680811442	SMAD4/ETF1/MAEL/BHMT/WTAP/TARBP1	6	1
GO:0043043	GO:0043043	peptide biosynthetic process	11/148	254/6338	0.034809641	0.693052836	0.680811442	RPL23/RPLP0/RPL10A/ETF1/CAPRIN1/SERP1/USP16/NCBP2/EIF5A/AGO2/UNK	11	1
GO:0006397	GO:0006397	mRNA processing	8/148	162/6338	0.035336266	0.693052836	0.680811442	SLU7/DAZAP1/SNRNP35/ZC3H14/NCBP2/WTAP/SSU72/SRSF1	8	1
GO:0000184	GO:0000184	nuclear-transcribed mRNA catabolic process, nonsense-mediated decay	2/148	13/6338	0.035692025	0.693052836	0.680811442	ETF1/NCBP2	2	1
GO:0043631	GO:0043631	RNA polyadenylation	2/148	13/6338	0.035692025	0.693052836	0.680811442	ZC3H14/SSU72	2	1
GO:0046039	GO:0046039	GTP metabolic process	2/148	13/6338	0.035692025	0.693052836	0.680811442	GNAI3/RHOA	2	1
GO:1903426	GO:1903426	regulation of reactive oxygen species biosynthetic process	2/148	13/6338	0.035692025	0.693052836	0.680811442	RHOA/ARG2	2	1
GO:2000514	GO:2000514	regulation of CD4-positive, alpha-beta T cell activation	2/148	13/6338	0.035692025	0.693052836	0.680811442	BCL6/ARG2	2	1
GO:2000772	GO:2000772	regulation of cellular senescence	2/148	13/6338	0.035692025	0.693052836	0.680811442	BCL6/ARG2	2	1
GO:0060271	GO:0060271	cilium assembly	5/148	79/6338	0.036787682	0.706563409	0.694083377	TEKT2/UBE2B/MNS1/RILPL1/TTC39C	5	1
GO:0016482	GO:0016482	cytosolic transport	3/148	32/6338	0.037759293	0.71742657	0.704754662	BECN1/TMEM87A/AP1G1	3	1
GO:0007338	GO:0007338	single fertilization	4/148	55/6338	0.038847823	0.725220307	0.712410738	ACR/SMAD4/SPAM1/SPATA46	4	1
GO:0006513	GO:0006513	protein monoubiquitination	2/148	14/6338	0.041014154	0.725220307	0.712410738	UBE2B/RAD18	2	1
GO:0051446	GO:0051446	positive regulation of meiotic cell cycle	2/148	14/6338	0.041014154	0.725220307	0.712410738	UBE2B/SPDYA	2	1
GO:0055010	GO:0055010	ventricular cardiac muscle tissue morphogenesis	2/148	14/6338	0.041014154	0.725220307	0.712410738	SMAD4/PROX1	2	1
GO:0060412	GO:0060412	ventricular septum morphogenesis	2/148	14/6338	0.041014154	0.725220307	0.712410738	SMAD4/PROX1	2	1
GO:0046474	GO:0046474	glycerophospholipid biosynthetic process	4/148	56/6338	0.041103678	0.725220307	0.712410738	INPP1/PIGO/DPM1/PI4KA	4	1
GO:1902903	GO:1902903	regulation of supramolecular fiber organization	6/148	109/6338	0.041641001	0.725220307	0.712410738	PFDN1/SMAD4/PTK2B/RHOA/CARMIL1/PROX1	6	1
GO:0046488	GO:0046488	phosphatidylinositol metabolic process	4/148	57/6338	0.043432586	0.725220307	0.712410738	INPP1/PIGO/DPM1/PI4KA	4	1
GO:1903362	GO:1903362	regulation of cellular protein catabolic process	4/148	57/6338	0.043432586	0.725220307	0.712410738	PSMD14/RPL23/NUB1/PTK2B	4	1
GO:0030838	GO:0030838	positive regulation of actin filament polymerization	3/148	34/6338	0.044054647	0.725220307	0.712410738	PTK2B/RHOA/CARMIL1	3	1
GO:0014706	GO:0014706	striated muscle tissue development	5/148	83/6338	0.044055376	0.725220307	0.712410738	YBX3/SMAD4/RHOA/PROX1/TLL2	5	1
GO:0008610	GO:0008610	lipid biosynthetic process	10/148	232/6338	0.04434416	0.725220307	0.712410738	FDFT1/INPP1/FDX1/SGMS2/PIGO/GGPS1/DPM1/PI4KA/PROX1/CRLS1	10	1
GO:0051495	GO:0051495	positive regulation of cytoskeleton organization	4/148	58/6338	0.045834518	0.725220307	0.712410738	PTK2B/RHOA/CARMIL1/PROX1	4	1
GO:1902905	GO:1902905	positive regulation of supramolecular fiber organization	4/148	58/6338	0.045834518	0.725220307	0.712410738	PTK2B/RHOA/CARMIL1/PROX1	4	1
GO:0006414	GO:0006414	translational elongation	2/148	15/6338	0.046613356	0.725220307	0.712410738	USP16/EIF5A	2	1
GO:0021872	GO:0021872	forebrain generation of neurons	2/148	15/6338	0.046613356	0.725220307	0.712410738	RHOA/PROX1	2	1
GO:0048821	GO:0048821	erythrocyte development	2/148	15/6338	0.046613356	0.725220307	0.712410738	LYAR/BCL6	2	1
GO:1901976	GO:1901976	regulation of cell cycle checkpoint	2/148	15/6338	0.046613356	0.725220307	0.712410738	FEM1B/PROX1	2	1
GO:0006261	GO:0006261	DNA-dependent DNA replication	3/148	35/6338	0.047386252	0.725220307	0.712410738	BAZ1A/RFC4/DONSON	3	1
GO:0007569	GO:0007569	cell aging	3/148	35/6338	0.047386252	0.725220307	0.712410738	MORC3/BCL6/ARG2	3	1
GO:0045927	GO:0045927	positive regulation of growth	4/148	59/6338	0.048309384	0.725220307	0.712410738	YBX3/SERP1/RHOA/PROX1	4	1
GO:0090407	GO:0090407	organophosphate biosynthetic process	8/148	173/6338	0.048936704	0.725220307	0.712410738	INPP1/PTK2B/SGMS2/PIGO/DPM1/PI4KA/CRLS1/ADCY10	8	1
GO:0000375	GO:0000375	RNA splicing, via transesterification reactions	6/148	114/6338	0.049960748	0.725220307	0.712410738	SLU7/DAZAP1/SNRNP35/NCBP2/WTAP/SRSF1	6	1
GO:0000377	GO:0000377	RNA splicing, via transesterification reactions with bulged adenosine as nucleophile	6/148	114/6338	0.049960748	0.725220307	0.712410738	SLU7/DAZAP1/SNRNP35/NCBP2/WTAP/SRSF1	6	1
GO:0000398	GO:0000398	mRNA splicing, via spliceosome	6/148	114/6338	0.049960748	0.725220307	0.712410738	SLU7/DAZAP1/SNRNP35/NCBP2/WTAP/SRSF1	6	1
GO:0030163	GO:0030163	protein catabolic process	11/148	270/6338	0.05042274	0.725220307	0.712410738	PSMD14/RPL23/UBE2B/NUB1/PTK2B/USP7/PSMB7/USP16/ZRANB1/ABHD17A/PSMC2	11	1
GO:0034250	GO:0034250	positive regulation of cellular amide metabolic process	3/148	36/6338	0.050838483	0.725220307	0.712410738	SERP1/USP16/EIF5A	3	1
GO:0044782	GO:0044782	cilium organization	5/148	87/6338	0.052128143	0.725220307	0.712410738	TEKT2/UBE2B/MNS1/RILPL1/TTC39C	5	1
GO:0000245	GO:0000245	spliceosomal complex assembly	2/148	16/6338	0.052473978	0.725220307	0.712410738	SLU7/SRSF1	2	1
GO:0003229	GO:0003229	ventricular cardiac muscle tissue development	2/148	16/6338	0.052473978	0.725220307	0.712410738	SMAD4/PROX1	2	1
GO:0006120	GO:0006120	mitochondrial electron transport, NADH to ubiquinone	2/148	16/6338	0.052473978	0.725220307	0.712410738	NDUFV2/NDUFB8	2	1
GO:0010812	GO:0010812	negative regulation of cell-substrate adhesion	2/148	16/6338	0.052473978	0.725220307	0.712410738	RHOA/BCL6	2	1
GO:0032526	GO:0032526	response to retinoic acid	2/148	16/6338	0.052473978	0.725220307	0.712410738	PTK2B/AQP3	2	1
GO:0040008	GO:0040008	regulation of growth	7/148	145/6338	0.052557972	0.725220307	0.712410738	YBX3/SMAD4/SERP1/RHOA/BCL6/PROX1/TLL2	7	1
GO:0031056	GO:0031056	regulation of histone modification	3/148	37/6338	0.054409683	0.725220307	0.712410738	UBE2B/SMAD4/BCL6	3	1
GO:0050777	GO:0050777	negative regulation of immune response	3/148	37/6338	0.054409683	0.725220307	0.712410738	LYAR/BCL6/ARG2	3	1
GO:0019751	GO:0019751	polyol metabolic process	3/148	38/6338	0.058098075	0.725220307	0.712410738	INPP1/PTK2B/PTS	3	1
GO:0035265	GO:0035265	organ growth	3/148	38/6338	0.058098075	0.725220307	0.712410738	YBX3/SERP1/PROX1	3	1
GO:0045582	GO:0045582	positive regulation of T cell differentiation	2/148	17/6338	0.058580941	0.725220307	0.712410738	RHOA/BCL6	2	1
GO:0090342	GO:0090342	regulation of cell aging	2/148	17/6338	0.058580941	0.725220307	0.712410738	BCL6/ARG2	2	1
GO:1903409	GO:1903409	reactive oxygen species biosynthetic process	2/148	17/6338	0.058580941	0.725220307	0.712410738	RHOA/ARG2	2	1
GO:0010629	GO:0010629	negative regulation of gene expression	10/148	246/6338	0.061330711	0.725220307	0.712410738	ETF1/CAPRIN1/MAEL/ZC3H14/NCBP2/AGO2/UNK/BCL6/ARG2/GPR18	10	1
GO:0044265	GO:0044265	cellular macromolecule catabolic process	12/148	313/6338	0.061337599	0.725220307	0.712410738	PSMD14/RPL23/UBE2B/NUB1/ETF1/PTK2B/USP7/PSMB7/USP16/ZRANB1/ZC3H14/NCBP2	12	1
GO:0031334	GO:0031334	positive regulation of protein-containing complex assembly	4/148	64/6338	0.061770455	0.725220307	0.712410738	PTK2B/PSMC2/RHOA/CARMIL1	4	1
GO:1903046	GO:1903046	meiotic cell cycle process	4/148	64/6338	0.061770455	0.725220307	0.712410738	UBE2B/SPDYA/MAEL/RHOA	4	1
GO:0007266	GO:0007266	Rho protein signal transduction	3/148	39/6338	0.06190177	0.725220307	0.712410738	RHOA/BCL6/GPR18	3	1
GO:0043244	GO:0043244	regulation of protein-containing complex disassembly	3/148	39/6338	0.06190177	0.725220307	0.712410738	ETF1/EIF5A/CARMIL1	3	1
GO:1902115	GO:1902115	regulation of organelle assembly	3/148	39/6338	0.06190177	0.725220307	0.712410738	MNS1/SMAD4/RHOA	3	1
GO:2000058	GO:2000058	regulation of ubiquitin-dependent protein catabolic process	3/148	39/6338	0.06190177	0.725220307	0.712410738	RPL23/NUB1/PTK2B	3	1
GO:0060537	GO:0060537	muscle tissue development	5/148	92/6338	0.063359182	0.725220307	0.712410738	YBX3/SMAD4/RHOA/PROX1/TLL2	5	1
GO:0006511	GO:0006511	ubiquitin-dependent protein catabolic process	8/148	183/6338	0.063931423	0.725220307	0.712410738	RPL23/UBE2B/NUB1/PTK2B/USP7/PSMB7/USP16/ZRANB1	8	1
GO:0003014	GO:0003014	renal system process	2/148	18/6338	0.064919717	0.725220307	0.712410738	RHOA/AQP3	2	1
GO:0006446	GO:0006446	regulation of translational initiation	2/148	18/6338	0.064919717	0.725220307	0.712410738	NCBP2/AGO2	2	1
GO:0006506	GO:0006506	GPI anchor biosynthetic process	2/148	18/6338	0.064919717	0.725220307	0.712410738	PIGO/DPM1	2	1
GO:0009066	GO:0009066	aspartate family amino acid metabolic process	2/148	18/6338	0.064919717	0.725220307	0.712410738	BHMT/DEDD	2	1
GO:0051603	GO:0051603	proteolysis involved in cellular protein catabolic process	9/148	216/6338	0.065260837	0.725220307	0.712410738	PSMD14/RPL23/UBE2B/NUB1/PTK2B/USP7/PSMB7/USP16/ZRANB1	9	1
GO:0007010	GO:0007010	cytoskeleton organization	14/148	387/6338	0.067042732	0.725220307	0.712410738	TEKT2/UBE2B/MNS1/SMAD4/PTK2B/ZRANB1/RHOA/CARMIL1/MAP2/HOOK2/SPATA4/BCL6/DES/PROX1	14	1
GO:0017148	GO:0017148	negative regulation of translation	3/148	41/6338	0.069847015	0.725220307	0.712410738	CAPRIN1/AGO2/UNK	3	1
GO:0019941	GO:0019941	modification-dependent protein catabolic process	8/148	187/6338	0.070654253	0.725220307	0.712410738	RPL23/UBE2B/NUB1/PTK2B/USP7/PSMB7/USP16/ZRANB1	8	1
GO:0045017	GO:0045017	glycerolipid biosynthetic process	4/148	67/6338	0.070704022	0.725220307	0.712410738	INPP1/PIGO/DPM1/PI4KA	4	1
GO:0002832	GO:0002832	negative regulation of response to biotic stimulus	2/148	19/6338	0.071476314	0.725220307	0.712410738	LYAR/ARG2	2	1
GO:0006505	GO:0006505	GPI anchor metabolic process	2/148	19/6338	0.071476314	0.725220307	0.712410738	PIGO/DPM1	2	1
GO:0042733	GO:0042733	embryonic digit morphogenesis	2/148	19/6338	0.071476314	0.725220307	0.712410738	SMAD4/LNPK	2	1
GO:0043647	GO:0043647	inositol phosphate metabolic process	2/148	19/6338	0.071476314	0.725220307	0.712410738	INPP1/PTK2B	2	1
GO:0046854	GO:0046854	phosphatidylinositol phosphate biosynthetic process	2/148	19/6338	0.071476314	0.725220307	0.712410738	INPP1/PI4KA	2	1
GO:0051865	GO:0051865	protein autoubiquitination	2/148	19/6338	0.071476314	0.725220307	0.712410738	UBE2B/RNF141	2	1
GO:2000177	GO:2000177	regulation of neural precursor cell proliferation	2/148	19/6338	0.071476314	0.725220307	0.712410738	RHOA/PROX1	2	1
GO:2000278	GO:2000278	regulation of DNA biosynthetic process	2/148	19/6338	0.071476314	0.725220307	0.712410738	DNAJC2/RFC4	2	1
GO:0006260	GO:0006260	DNA replication	4/148	68/6338	0.073821843	0.725220307	0.712410738	DNAJC2/BAZ1A/RFC4/DONSON	4	1
GO:1902532	GO:1902532	negative regulation of intracellular signal transduction	6/148	126/6338	0.073848413	0.725220307	0.712410738	YBX3/UBE2B/SMAD4/RHOA/BCL6/MAPK8IP1	6	1
GO:0007160	GO:0007160	cell-matrix adhesion	3/148	42/6338	0.073984314	0.725220307	0.712410738	PTK2B/RHOA/BCL6	3	1
GO:0007519	GO:0007519	skeletal muscle tissue development	3/148	42/6338	0.073984314	0.725220307	0.712410738	YBX3/RHOA/TLL2	3	1
GO:0016579	GO:0016579	protein deubiquitination	3/148	42/6338	0.073984314	0.725220307	0.712410738	USP7/USP16/ZRANB1	3	1
GO:0043632	GO:0043632	modification-dependent macromolecule catabolic process	8/148	189/6338	0.074172817	0.725220307	0.712410738	RPL23/UBE2B/NUB1/PTK2B/USP7/PSMB7/USP16/ZRANB1	8	1
GO:0032956	GO:0032956	regulation of actin cytoskeleton organization	5/148	97/6338	0.075851823	0.725220307	0.712410738	SMAD4/PTK2B/RHOA/CARMIL1/PROX1	5	1
GO:0032984	GO:0032984	protein-containing complex disassembly	4/148	69/6338	0.077008653	0.725220307	0.712410738	RPL23/ETF1/EIF5A/CARMIL1	4	1
GO:0051052	GO:0051052	regulation of DNA metabolic process	4/148	69/6338	0.077008653	0.725220307	0.712410738	DNAJC2/UBE2B/RFC4/BCL6	4	1
GO:0009790	GO:0009790	embryo development	10/148	257/6338	0.077319616	0.725220307	0.712410738	YBX3/UBE2B/SMAD4/LUZP1/AKAP3/RHOA/LNPK/TTC39C/UNK/PROX1	10	1
GO:0048639	GO:0048639	positive regulation of developmental growth	3/148	43/6338	0.07822843	0.725220307	0.712410738	YBX3/SERP1/PROX1	3	1
GO:0055008	GO:0055008	cardiac muscle tissue morphogenesis	2/148	20/6338	0.078237262	0.725220307	0.712410738	SMAD4/PROX1	2	1
GO:0060548	GO:0060548	negative regulation of cell death	9/148	225/6338	0.079777582	0.725220307	0.712410738	YBX3/UBE2B/HIPK3/SMAD4/PTK2B/RHOA/BCL6/MAPK8IP1/ARG2	9	1
GO:0044257	GO:0044257	cellular protein catabolic process	9/148	226/6338	0.08150343	0.725220307	0.712410738	PSMD14/RPL23/UBE2B/NUB1/PTK2B/USP7/PSMB7/USP16/ZRANB1	9	1
GO:0010564	GO:0010564	regulation of cell cycle process	7/148	161/6338	0.082095362	0.725220307	0.712410738	UBE2B/SPDYA/DONSON/BECN1/RHOA/FEM1B/PROX1	7	1
GO:0002181	GO:0002181	cytoplasmic translation	3/148	44/6338	0.082577048	0.725220307	0.712410738	RPLP0/ETF1/UNK	3	1
GO:0031032	GO:0031032	actomyosin structure organization	3/148	44/6338	0.082577048	0.725220307	0.712410738	SMAD4/RHOA/PROX1	3	1
GO:0032273	GO:0032273	positive regulation of protein polymerization	3/148	44/6338	0.082577048	0.725220307	0.712410738	PTK2B/RHOA/CARMIL1	3	1
GO:0043624	GO:0043624	cellular protein complex disassembly	3/148	44/6338	0.082577048	0.725220307	0.712410738	ETF1/EIF5A/CARMIL1	3	1
GO:0060538	GO:0060538	skeletal muscle organ development	3/148	44/6338	0.082577048	0.725220307	0.712410738	YBX3/RHOA/TLL2	3	1
GO:0001701	GO:0001701	in utero embryonic development	5/148	100/6338	0.083944823	0.725220307	0.712410738	YBX3/UBE2B/SMAD4/AKAP3/UNK	5	1
GO:0003281	GO:0003281	ventricular septum development	2/148	21/6338	0.085189589	0.725220307	0.712410738	SMAD4/PROX1	2	1
GO:0030968	GO:0030968	endoplasmic reticulum unfolded protein response	2/148	21/6338	0.085189589	0.725220307	0.712410738	CALR3/SERP1	2	1
GO:0031058	GO:0031058	positive regulation of histone modification	2/148	21/6338	0.085189589	0.725220307	0.712410738	SMAD4/BCL6	2	1
GO:0046173	GO:0046173	polyol biosynthetic process	2/148	21/6338	0.085189589	0.725220307	0.712410738	PTK2B/PTS	2	1
GO:0055006	GO:0055006	cardiac cell development	2/148	21/6338	0.085189589	0.725220307	0.712410738	SMAD4/PROX1	2	1
GO:0055013	GO:0055013	cardiac muscle cell development	2/148	21/6338	0.085189589	0.725220307	0.712410738	SMAD4/PROX1	2	1
GO:0060415	GO:0060415	muscle tissue morphogenesis	2/148	21/6338	0.085189589	0.725220307	0.712410738	SMAD4/PROX1	2	1
GO:0061515	GO:0061515	myeloid cell development	2/148	21/6338	0.085189589	0.725220307	0.712410738	LYAR/BCL6	2	1
GO:0043603	GO:0043603	cellular amide metabolic process	14/148	402/6338	0.085558274	0.725220307	0.712410738	RPL23/RPLP0/RPL10A/ETF1/CAPRIN1/SERP1/USP16/SGMS2/NCBP2/EIF5A/AGO2/UNK/FAR2/ARG2	14	1
GO:0031647	GO:0031647	regulation of protein stability	4/148	73/6338	0.090431903	0.725220307	0.712410738	RPL23/UBE2B/SUGT1/MORC3	4	1
GO:0045787	GO:0045787	positive regulation of cell cycle	4/148	73/6338	0.090431903	0.725220307	0.712410738	UBE2B/SPDYA/RHOA/PROX1	4	1
GO:0051321	GO:0051321	meiotic cell cycle	4/148	73/6338	0.090431903	0.725220307	0.712410738	UBE2B/SPDYA/MAEL/RHOA	4	1
GO:0000910	GO:0000910	cytokinesis	3/148	46/6338	0.091578221	0.725220307	0.712410738	BECN1/RHOA/ANXA11	3	1
GO:0006275	GO:0006275	regulation of DNA replication	2/148	22/6338	0.092320815	0.725220307	0.712410738	RFC4/DONSON	2	1
GO:0035195	GO:0035195	gene silencing by miRNA	2/148	22/6338	0.092320815	0.725220307	0.712410738	MAEL/AGO2	2	1
GO:0045621	GO:0045621	positive regulation of lymphocyte differentiation	2/148	22/6338	0.092320815	0.725220307	0.712410738	RHOA/BCL6	2	1
GO:0046330	GO:0046330	positive regulation of JNK cascade	2/148	22/6338	0.092320815	0.725220307	0.712410738	PTK2B/MAPK8IP1	2	1
GO:0090398	GO:0090398	cellular senescence	2/148	22/6338	0.092320815	0.725220307	0.712410738	BCL6/ARG2	2	1
GO:0032970	GO:0032970	regulation of actin filament-based process	5/148	103/6338	0.092477432	0.725220307	0.712410738	SMAD4/PTK2B/RHOA/CARMIL1/PROX1	5	1
GO:1901615	GO:1901615	organic hydroxy compound metabolic process	7/148	166/6338	0.092964747	0.725220307	0.712410738	FDFT1/INPP1/FDX1/PTK2B/DPM1/PTS/PROX1	7	1
GO:0006643	GO:0006643	membrane lipid metabolic process	4/148	74/6338	0.093952896	0.725220307	0.712410738	SGMS2/PIGO/DPM1/SMPD3	4	1
GO:0048638	GO:0048638	regulation of developmental growth	4/148	74/6338	0.093952896	0.725220307	0.712410738	YBX3/SERP1/PROX1/TLL2	4	1
GO:0051130	GO:0051130	positive regulation of cellular component organization	9/148	233/6338	0.094218288	0.725220307	0.712410738	UBE2B/MNS1/PTK2B/PSMC2/RHOA/EIF5A/LNPK/CARMIL1/PROX1	9	1
GO:0006644	GO:0006644	phospholipid metabolic process	6/148	135/6338	0.095404574	0.725220307	0.712410738	INPP1/SGMS2/PIGO/DPM1/PI4KA/CRLS1	6	1
GO:0034249	GO:0034249	negative regulation of cellular amide metabolic process	3/148	47/6338	0.096225858	0.725220307	0.712410738	CAPRIN1/AGO2/UNK	3	1
GO:0001510	GO:0001510	RNA methylation	2/148	23/6338	0.099618929	0.725220307	0.712410738	WTAP/TARBP1	2	1
GO:0030239	GO:0030239	myofibril assembly	2/148	23/6338	0.099618929	0.725220307	0.712410738	SMAD4/PROX1	2	1
GO:0051053	GO:0051053	negative regulation of DNA metabolic process	2/148	23/6338	0.099618929	0.725220307	0.712410738	DNAJC2/BCL6	2	1
GO:0070646	GO:0070646	protein modification by small protein removal	3/148	48/6338	0.100968173	0.725220307	0.712410738	USP7/USP16/ZRANB1	3	1
GO:0061024	GO:0061024	membrane organization	7/148	170/6338	0.102215871	0.725220307	0.712410738	GOSR1/RILPL1/SEC23B/SPAM1/RHOA/SOX30/SPATA46	7	1
GO:0006066	GO:0006066	alcohol metabolic process	5/148	107/6338	0.104522109	0.725220307	0.712410738	INPP1/FDX1/PTK2B/DPM1/PTS	5	1
GO:0051249	GO:0051249	regulation of lymphocyte activation	5/148	107/6338	0.104522109	0.725220307	0.712410738	RHOA/AP1G1/BCL6/MAPK8IP1/ARG2	5	1
GO:0006518	GO:0006518	peptide metabolic process	11/148	308/6338	0.104767997	0.725220307	0.712410738	RPL23/RPLP0/RPL10A/ETF1/CAPRIN1/SERP1/USP16/NCBP2/EIF5A/AGO2/UNK	11	1
GO:0019318	GO:0019318	hexose metabolic process	4/148	77/6338	0.104898748	0.725220307	0.712410738	SERP1/KHK/PCK2/GALE	4	1
GO:1902904	GO:1902904	negative regulation of supramolecular fiber organization	3/148	49/6338	0.105802601	0.725220307	0.712410738	PFDN1/SMAD4/CARMIL1	3	1
GO:0000077	GO:0000077	DNA damage checkpoint signaling	2/148	24/6338	0.107072376	0.725220307	0.712410738	DONSON/FEM1B	2	1
GO:0001889	GO:0001889	liver development	2/148	24/6338	0.107072376	0.725220307	0.712410738	SEC63/PROX1	2	1
GO:0009798	GO:0009798	axis specification	2/148	24/6338	0.107072376	0.725220307	0.712410738	MNS1/SMAD4	2	1
GO:0016441	GO:0016441	posttranscriptional gene silencing	2/148	24/6338	0.107072376	0.725220307	0.712410738	MAEL/AGO2	2	1
GO:0019935	GO:0019935	cyclic-nucleotide-mediated signaling	2/148	24/6338	0.107072376	0.725220307	0.712410738	UBE2B/PTK2B	2	1
GO:0035194	GO:0035194	post-transcriptional gene silencing by RNA	2/148	24/6338	0.107072376	0.725220307	0.712410738	MAEL/AGO2	2	1
GO:0051153	GO:0051153	regulation of striated muscle cell differentiation	2/148	24/6338	0.107072376	0.725220307	0.712410738	SMAD4/PROX1	2	1
GO:0055002	GO:0055002	striated muscle cell development	2/148	24/6338	0.107072376	0.725220307	0.712410738	SMAD4/PROX1	2	1
GO:0060411	GO:0060411	cardiac septum morphogenesis	2/148	24/6338	0.107072376	0.725220307	0.712410738	SMAD4/PROX1	2	1
GO:2001243	GO:2001243	negative regulation of intrinsic apoptotic signaling pathway	2/148	24/6338	0.107072376	0.725220307	0.712410738	YBX3/MAPK8IP1	2	1
GO:1901565	GO:1901565	organonitrogen compound catabolic process	13/148	381/6338	0.107471568	0.725220307	0.712410738	PSMD14/RPL23/UBE2B/NUB1/PTK2B/USP7/PSMB7/USP16/SPAM1/ZRANB1/ABHD17A/PSMC2/ARG2	13	1
GO:0051726	GO:0051726	regulation of cell cycle	9/148	240/6338	0.108038094	0.725220307	0.712410738	UBE2B/SPDYA/WDR12/USP16/DONSON/BECN1/RHOA/FEM1B/PROX1	9	1
GO:1901617	GO:1901617	organic hydroxy compound biosynthetic process	4/148	78/6338	0.108671914	0.725220307	0.712410738	FDFT1/PTK2B/PTS/PROX1	4	1
GO:1903311	GO:1903311	regulation of mRNA metabolic process	4/148	78/6338	0.108671914	0.725220307	0.712410738	DAZAP1/ZC3H14/NCBP2/WTAP	4	1
GO:0043066	GO:0043066	negative regulation of apoptotic process	8/148	207/6338	0.110553616	0.725220307	0.712410738	YBX3/UBE2B/HIPK3/PTK2B/RHOA/BCL6/MAPK8IP1/ARG2	8	1
GO:0000075	GO:0000075	cell cycle checkpoint signaling	3/148	50/6338	0.110726543	0.725220307	0.712410738	DONSON/FEM1B/PROX1	3	1
GO:0010810	GO:0010810	regulation of cell-substrate adhesion	3/148	50/6338	0.110726543	0.725220307	0.712410738	PTK2B/RHOA/BCL6	3	1
GO:0140013	GO:0140013	meiotic nuclear division	3/148	50/6338	0.110726543	0.725220307	0.712410738	UBE2B/MAEL/RHOA	3	1
GO:0080135	GO:0080135	regulation of cellular response to stress	6/148	141/6338	0.111464507	0.725220307	0.712410738	YBX3/PTK2B/FEM1B/BCL6/MAPK8IP1/ARG2	6	1
GO:0051493	GO:0051493	regulation of cytoskeleton organization	6/148	142/6338	0.114268667	0.725220307	0.712410738	SMAD4/PTK2B/RHOA/CARMIL1/SPATA4/PROX1	6	1
GO:0034660	GO:0034660	ncRNA metabolic process	7/148	175/6338	0.114462497	0.725220307	0.712410738	LYAR/WDR12/MAEL/TP53RK/AGO2/ZBTB8OS/TARBP1	7	1
GO:0002312	GO:0002312	B cell activation involved in immune response	2/148	25/6338	0.114670046	0.725220307	0.712410738	PTK2B/BCL6	2	1
GO:0006720	GO:0006720	isoprenoid metabolic process	2/148	25/6338	0.114670046	0.725220307	0.712410738	GGPS1/DPM1	2	1
GO:0032465	GO:0032465	regulation of cytokinesis	2/148	25/6338	0.114670046	0.725220307	0.712410738	BECN1/RHOA	2	1
GO:0035023	GO:0035023	regulation of Rho protein signal transduction	2/148	25/6338	0.114670046	0.725220307	0.712410738	BCL6/GPR18	2	1
GO:0061008	GO:0061008	hepaticobiliary system development	2/148	25/6338	0.114670046	0.725220307	0.712410738	SEC63/PROX1	2	1
GO:0008033	GO:0008033	tRNA processing	3/148	51/6338	0.115737373	0.725220307	0.712410738	TP53RK/ZBTB8OS/TARBP1	3	1
GO:0097435	GO:0097435	supramolecular fiber organization	8/148	211/6338	0.119773959	0.725220307	0.712410738	PFDN1/SMAD4/PTK2B/RHOA/CARMIL1/HOOK2/DES/PROX1	8	1
GO:0034470	GO:0034470	ncRNA processing	6/148	144/6338	0.119983889	0.725220307	0.712410738	LYAR/WDR12/TP53RK/AGO2/ZBTB8OS/TARBP1	6	1
GO:0001655	GO:0001655	urogenital system development	4/148	81/6338	0.120351302	0.725220307	0.712410738	SMAD4/FEM1B/PROX1/ARG2	4	1
GO:0022402	GO:0022402	cell cycle process	10/148	281/6338	0.120519827	0.725220307	0.712410738	UBE2B/SPDYA/USP16/MAEL/DONSON/BECN1/RHOA/FEM1B/ANXA11/PROX1	10	1
GO:0006694	GO:0006694	steroid biosynthetic process	3/148	52/6338	0.120832442	0.725220307	0.712410738	FDFT1/FDX1/PROX1	3	1
GO:0031098	GO:0031098	stress-activated protein kinase signaling cascade	3/148	52/6338	0.120832442	0.725220307	0.712410738	PTK2B/RHOA/MAPK8IP1	3	1
GO:0042157	GO:0042157	lipoprotein metabolic process	3/148	52/6338	0.120832442	0.725220307	0.712410738	PIGO/ABHD17A/DPM1	3	1
GO:0000018	GO:0000018	regulation of DNA recombination	2/148	26/6338	0.122401253	0.725220307	0.712410738	UBE2B/BCL6	2	1
GO:0000079	GO:0000079	regulation of cyclin-dependent protein serine/threonine kinase activity	2/148	26/6338	0.122401253	0.725220307	0.712410738	SPDYA/PROX1	2	1
GO:0001952	GO:0001952	regulation of cell-matrix adhesion	2/148	26/6338	0.122401253	0.725220307	0.712410738	PTK2B/BCL6	2	1
GO:0003208	GO:0003208	cardiac ventricle morphogenesis	2/148	26/6338	0.122401253	0.725220307	0.712410738	SMAD4/PROX1	2	1
GO:0010595	GO:0010595	positive regulation of endothelial cell migration	2/148	26/6338	0.122401253	0.725220307	0.712410738	PTK2B/PROX1	2	1
GO:0031570	GO:0031570	DNA integrity checkpoint signaling	2/148	26/6338	0.122401253	0.725220307	0.712410738	DONSON/FEM1B	2	1
GO:0035710	GO:0035710	CD4-positive, alpha-beta T cell activation	2/148	26/6338	0.122401253	0.725220307	0.712410738	BCL6/ARG2	2	1
GO:1904029	GO:1904029	regulation of cyclin-dependent protein kinase activity	2/148	26/6338	0.122401253	0.725220307	0.712410738	SPDYA/PROX1	2	1
GO:0006974	GO:0006974	cellular response to DNA damage stimulus	9/148	247/6338	0.12294755	0.725220307	0.712410738	PSMD14/UBE2B/RFC4/CBX5/USP16/DONSON/FEM1B/RAD18/BCL6	9	1
GO:0008380	GO:0008380	RNA splicing	6/148	146/6338	0.125839659	0.725220307	0.712410738	SLU7/DAZAP1/SNRNP35/NCBP2/WTAP/SRSF1	6	1
GO:0043069	GO:0043069	negative regulation of programmed cell death	8/148	214/6338	0.126952331	0.725220307	0.712410738	YBX3/UBE2B/HIPK3/PTK2B/RHOA/BCL6/MAPK8IP1/ARG2	8	1
GO:0019637	GO:0019637	organophosphate metabolic process	11/148	320/6338	0.127210946	0.725220307	0.712410738	INPP1/PTK2B/SGMS2/PIGO/DPM1/GNAI3/RHOA/PI4KA/FAR2/CRLS1/ADCY10	11	1
GO:0002683	GO:0002683	negative regulation of immune system process	4/148	83/6338	0.128427044	0.725220307	0.712410738	LYAR/BCL6/ARG2/GPR18	4	1
GO:0050863	GO:0050863	regulation of T cell activation	4/148	83/6338	0.128427044	0.725220307	0.712410738	RHOA/BCL6/MAPK8IP1/ARG2	4	1
GO:0009791	GO:0009791	post-embryonic development	2/148	27/6338	0.130255729	0.725220307	0.712410738	SERP1/MORC3	2	1
GO:0030500	GO:0030500	regulation of bone mineralization	2/148	27/6338	0.130255729	0.725220307	0.712410738	PTK2B/SGMS2	2	1
GO:0034620	GO:0034620	cellular response to unfolded protein	2/148	27/6338	0.130255729	0.725220307	0.712410738	CALR3/SERP1	2	1
GO:0050886	GO:0050886	endocrine process	2/148	27/6338	0.130255729	0.725220307	0.712410738	SMAD4/RHOA	2	1
GO:0045926	GO:0045926	negative regulation of growth	3/148	54/6338	0.13126462	0.725220307	0.712410738	SMAD4/BCL6/TLL2	3	1
GO:0046467	GO:0046467	membrane lipid biosynthetic process	3/148	54/6338	0.13126462	0.725220307	0.712410738	SGMS2/PIGO/DPM1	3	1
GO:0090068	GO:0090068	positive regulation of cell cycle process	3/148	54/6338	0.13126462	0.725220307	0.712410738	UBE2B/SPDYA/RHOA	3	1
GO:0045664	GO:0045664	regulation of neuron differentiation	3/148	55/6338	0.136596358	0.725220307	0.712410738	RHOA/BCL6/PROX1	3	1
GO:0048193	GO:0048193	Golgi vesicle transport	4/148	85/6338	0.136724208	0.725220307	0.712410738	GOSR1/SEC23B/TRAPPC3/AP1G1	4	1
GO:0035601	GO:0035601	protein deacylation	2/148	28/6338	0.138223603	0.725220307	0.712410738	ABHD17A/BCL6	2	1
GO:0050868	GO:0050868	negative regulation of T cell activation	2/148	28/6338	0.138223603	0.725220307	0.712410738	BCL6/ARG2	2	1
GO:0098732	GO:0098732	macromolecule deacylation	2/148	28/6338	0.138223603	0.725220307	0.712410738	ABHD17A/BCL6	2	1
GO:1903313	GO:1903313	positive regulation of mRNA metabolic process	2/148	28/6338	0.138223603	0.725220307	0.712410738	DAZAP1/NCBP2	2	1
GO:0016192	GO:0016192	vesicle-mediated transport	14/148	436/6338	0.138681537	0.725220307	0.712410738	LYAR/VAMP4/ERGIC3/GOSR1/SEC23B/TRAPPC3/BECN1/TMEM87A/RAB10/ANXA11/SOX30/AP1G1/AP2S1/MAPK8IP1	14	1
GO:0071417	GO:0071417	cellular response to organonitrogen compound	5/148	118/6338	0.141358695	0.725220307	0.712410738	RPL23/FDX1/GNAI3/RAB10/CPEB4	5	1
GO:0005975	GO:0005975	carbohydrate metabolic process	8/148	220/6338	0.141969516	0.725220307	0.712410738	INPP1/GSK3B/PTK2B/SERP1/KHK/PCK2/SPAM1/GALE	8	1
GO:0006119	GO:0006119	oxidative phosphorylation	3/148	56/6338	0.142001604	0.725220307	0.712410738	NDUFV2/NDUFB8/RHOA	3	1
GO:0051301	GO:0051301	cell division	6/148	152/6338	0.144223972	0.725220307	0.712410738	USP16/BECN1/GNAI3/RHOA/ANXA11/NEK6	6	1
GO:0010941	GO:0010941	regulation of cell death	12/148	365/6338	0.144372147	0.725220307	0.712410738	YBX3/UBE2B/HIPK3/SMAD4/PTK2B/RILPL1/DEDD/RHOA/FEM1B/BCL6/MAPK8IP1/ARG2	12	1
GO:0005996	GO:0005996	monosaccharide metabolic process	4/148	87/6338	0.145233713	0.725220307	0.712410738	SERP1/KHK/PCK2/GALE	4	1
GO:0002688	GO:0002688	regulation of leukocyte chemotaxis	2/148	29/6338	0.146295397	0.725220307	0.712410738	PTK2B/GPR18	2	1
GO:0090501	GO:0090501	RNA phosphodiester bond hydrolysis	2/148	29/6338	0.146295397	0.725220307	0.712410738	NCBP2/AGO2	2	1
GO:1903038	GO:1903038	negative regulation of leukocyte cell-cell adhesion	2/148	29/6338	0.146295397	0.725220307	0.712410738	BCL6/ARG2	2	1
GO:0022411	GO:0022411	cellular component disassembly	5/148	120/6338	0.148601919	0.725220307	0.712410738	RPL23/ETF1/RETREG1/EIF5A/CARMIL1	5	1
GO:0007162	GO:0007162	negative regulation of cell adhesion	3/148	58/6338	0.153021832	0.725220307	0.712410738	RHOA/BCL6/ARG2	3	1
GO:0051172	GO:0051172	negative regulation of nitrogen compound metabolic process	15/148	482/6338	0.154012915	0.725220307	0.712410738	DNAJC2/LYAR/RPL23/YBX3/UBE2B/PFDN1/SMAD4/CAPRIN1/CBX5/MAEL/ZC3H14/AGO2/KAT8/UNK/BCL6	15	1
GO:0001657	GO:0001657	ureteric bud development	2/148	30/6338	0.154462004	0.725220307	0.712410738	SMAD4/ARG2	2	1
GO:0003279	GO:0003279	cardiac septum development	2/148	30/6338	0.154462004	0.725220307	0.712410738	SMAD4/PROX1	2	1
GO:0009064	GO:0009064	glutamine family amino acid metabolic process	2/148	30/6338	0.154462004	0.725220307	0.712410738	DEDD/ARG2	2	1
GO:0045580	GO:0045580	regulation of T cell differentiation	2/148	30/6338	0.154462004	0.725220307	0.712410738	RHOA/BCL6	2	1
GO:0055007	GO:0055007	cardiac muscle cell differentiation	2/148	30/6338	0.154462004	0.725220307	0.712410738	SMAD4/PROX1	2	1
GO:0072163	GO:0072163	mesonephric epithelium development	2/148	30/6338	0.154462004	0.725220307	0.712410738	SMAD4/ARG2	2	1
GO:0072164	GO:0072164	mesonephric tubule development	2/148	30/6338	0.154462004	0.725220307	0.712410738	SMAD4/ARG2	2	1
GO:0045934	GO:0045934	negative regulation of nucleobase-containing compound metabolic process	10/148	297/6338	0.155524936	0.725220307	0.712410738	DNAJC2/LYAR/RPL23/YBX3/SMAD4/CBX5/MAEL/ZC3H14/KAT8/BCL6	10	1
GO:0120031	GO:0120031	plasma membrane bounded cell projection assembly	5/148	122/6338	0.156000868	0.725220307	0.712410738	TEKT2/UBE2B/MNS1/RILPL1/TTC39C	5	1
GO:0001823	GO:0001823	mesonephros development	2/148	31/6338	0.162714682	0.725220307	0.712410738	SMAD4/ARG2	2	1
GO:0006413	GO:0006413	translational initiation	2/148	31/6338	0.162714682	0.725220307	0.712410738	NCBP2/AGO2	2	1
GO:0009247	GO:0009247	glycolipid biosynthetic process	2/148	31/6338	0.162714682	0.725220307	0.712410738	PIGO/DPM1	2	1
GO:0032874	GO:0032874	positive regulation of stress-activated MAPK cascade	2/148	31/6338	0.162714682	0.725220307	0.712410738	PTK2B/MAPK8IP1	2	1
GO:0042476	GO:0042476	odontogenesis	2/148	31/6338	0.162714682	0.725220307	0.712410738	RHOA/AQP3	2	1
GO:0051445	GO:0051445	regulation of meiotic cell cycle	2/148	31/6338	0.162714682	0.725220307	0.712410738	UBE2B/SPDYA	2	1
GO:0070304	GO:0070304	positive regulation of stress-activated protein kinase signaling cascade	2/148	31/6338	0.162714682	0.725220307	0.712410738	PTK2B/MAPK8IP1	2	1
GO:2000377	GO:2000377	regulation of reactive oxygen species metabolic process	2/148	31/6338	0.162714682	0.725220307	0.712410738	RHOA/ARG2	2	1
GO:0001818	GO:0001818	negative regulation of cytokine production	3/148	60/6338	0.164303764	0.725220307	0.712410738	BCL6/ARG2/GPR18	3	1
GO:0030833	GO:0030833	regulation of actin filament polymerization	3/148	60/6338	0.164303764	0.725220307	0.712410738	PTK2B/RHOA/CARMIL1	3	1
GO:0048870	GO:0048870	cell motility	13/148	413/6338	0.166382948	0.725220307	0.712410738	TEKT2/CATSPERZ/UBE2B/MNS1/CATSPER2/PTK2B/ZRANB1/RHOA/CATSPER1/CARMIL1/UNK/PROX1/GPR18	13	1
GO:0051674	GO:0051674	localization of cell	13/148	413/6338	0.166382948	0.725220307	0.712410738	TEKT2/CATSPERZ/UBE2B/MNS1/CATSPER2/PTK2B/ZRANB1/RHOA/CATSPER1/CARMIL1/UNK/PROX1/GPR18	13	1
GO:0022613	GO:0022613	ribonucleoprotein complex biogenesis	6/148	159/6338	0.167136688	0.725220307	0.712410738	LYAR/RPLP0/SLU7/WDR12/WDR74/SRSF1	6	1
GO:0030031	GO:0030031	cell projection assembly	5/148	125/6338	0.167379622	0.725220307	0.712410738	TEKT2/UBE2B/MNS1/RILPL1/TTC39C	5	1
GO:0031346	GO:0031346	positive regulation of cell projection organization	3/148	61/6338	0.17003617	0.725220307	0.712410738	MNS1/PTK2B/CARMIL1	3	1
GO:0061061	GO:0061061	muscle structure development	6/148	160/6338	0.170531044	0.725220307	0.712410738	YBX3/SMAD4/SERP1/RHOA/PROX1/TLL2	6	1
GO:0006906	GO:0006906	vesicle fusion	2/148	32/6338	0.171045041	0.725220307	0.712410738	GOSR1/SOX30	2	1
GO:0006986	GO:0006986	response to unfolded protein	2/148	32/6338	0.171045041	0.725220307	0.712410738	CALR3/SERP1	2	1
GO:0009205	GO:0009205	purine ribonucleoside triphosphate metabolic process	2/148	32/6338	0.171045041	0.725220307	0.712410738	GNAI3/RHOA	2	1
GO:0019646	GO:0019646	aerobic electron transport chain	2/148	32/6338	0.171045041	0.725220307	0.712410738	NDUFV2/NDUFB8	2	1
GO:0030326	GO:0030326	embryonic limb morphogenesis	2/148	32/6338	0.171045041	0.725220307	0.712410738	SMAD4/LNPK	2	1
GO:0035113	GO:0035113	embryonic appendage morphogenesis	2/148	32/6338	0.171045041	0.725220307	0.712410738	SMAD4/LNPK	2	1
GO:0035967	GO:0035967	cellular response to topologically incorrect protein	2/148	32/6338	0.171045041	0.725220307	0.712410738	CALR3/SERP1	2	1
GO:0070167	GO:0070167	regulation of biomineral tissue development	2/148	32/6338	0.171045041	0.725220307	0.712410738	PTK2B/SGMS2	2	1
GO:0110149	GO:0110149	regulation of biomineralization	2/148	32/6338	0.171045041	0.725220307	0.712410738	PTK2B/SGMS2	2	1
GO:0006650	GO:0006650	glycerophospholipid metabolic process	4/148	94/6338	0.176552025	0.725220307	0.712410738	INPP1/PIGO/DPM1/PI4KA	4	1
GO:0008285	GO:0008285	negative regulation of cell population proliferation	6/148	162/6338	0.17740618	0.725220307	0.712410738	SMAD4/PTK2B/MORC3/BCL6/PROX1/ARG2	6	1
GO:0002694	GO:0002694	regulation of leukocyte activation	5/148	128/6338	0.179078178	0.725220307	0.712410738	RHOA/AP1G1/BCL6/MAPK8IP1/ARG2	5	1
GO:0021543	GO:0021543	pallium development	2/148	33/6338	0.179445031	0.725220307	0.712410738	RHOA/PROX1	2	1
GO:0030177	GO:0030177	positive regulation of Wnt signaling pathway	2/148	33/6338	0.179445031	0.725220307	0.712410738	UBE2B/ZRANB1	2	1
GO:0046328	GO:0046328	regulation of JNK cascade	2/148	33/6338	0.179445031	0.725220307	0.712410738	PTK2B/MAPK8IP1	2	1
GO:2000243	GO:2000243	positive regulation of reproductive process	2/148	33/6338	0.179445031	0.725220307	0.712410738	UBE2B/SPDYA	2	1
GO:0000226	GO:0000226	microtubule cytoskeleton organization	6/148	163/6338	0.180886037	0.725220307	0.712410738	TEKT2/UBE2B/MNS1/RHOA/MAP2/HOOK2	6	1
GO:0006402	GO:0006402	mRNA catabolic process	3/148	63/6338	0.181670569	0.725220307	0.712410738	ETF1/ZC3H14/NCBP2	3	1
GO:0032944	GO:0032944	regulation of mononuclear cell proliferation	3/148	63/6338	0.181670569	0.725220307	0.712410738	BCL6/MAPK8IP1/ARG2	3	1
GO:0050670	GO:0050670	regulation of lymphocyte proliferation	3/148	63/6338	0.181670569	0.725220307	0.712410738	BCL6/MAPK8IP1/ARG2	3	1
GO:1901988	GO:1901988	negative regulation of cell cycle phase transition	3/148	63/6338	0.181670569	0.725220307	0.712410738	DONSON/FEM1B/PROX1	3	1
GO:0042176	GO:0042176	regulation of protein catabolic process	4/148	96/6338	0.185898214	0.725220307	0.712410738	PSMD14/RPL23/NUB1/PTK2B	4	1
GO:0000902	GO:0000902	cell morphogenesis	8/148	236/6338	0.186059728	0.725220307	0.712410738	SMAD4/PTK2B/RILPL1/ZRANB1/RHOA/UNK/BCL6/PROX1	8	1
GO:0051253	GO:0051253	negative regulation of RNA metabolic process	9/148	273/6338	0.187301911	0.725220307	0.712410738	LYAR/RPL23/YBX3/SMAD4/CBX5/MAEL/ZC3H14/KAT8/BCL6	9	1
GO:0040011	GO:0040011	locomotion	14/148	461/6338	0.187370254	0.725220307	0.712410738	TEKT2/CATSPERZ/UBE2B/MNS1/CATSPER2/SMAD4/PTK2B/ZRANB1/RHOA/CATSPER1/CARMIL1/UNK/PROX1/GPR18	14	1
GO:0002064	GO:0002064	epithelial cell development	3/148	64/6338	0.187567296	0.725220307	0.712410738	RILPL1/FEM1B/PROX1	3	1
GO:0003231	GO:0003231	cardiac ventricle development	2/148	34/6338	0.18790693	0.725220307	0.712410738	SMAD4/PROX1	2	1
GO:0009144	GO:0009144	purine nucleoside triphosphate metabolic process	2/148	34/6338	0.18790693	0.725220307	0.712410738	GNAI3/RHOA	2	1
GO:0030218	GO:0030218	erythrocyte differentiation	2/148	34/6338	0.18790693	0.725220307	0.712410738	LYAR/BCL6	2	1
GO:0032640	GO:0032640	tumor necrosis factor production	2/148	34/6338	0.18790693	0.725220307	0.712410738	ARG2/GPR18	2	1
GO:0032680	GO:0032680	regulation of tumor necrosis factor production	2/148	34/6338	0.18790693	0.725220307	0.712410738	ARG2/GPR18	2	1
GO:0042775	GO:0042775	mitochondrial ATP synthesis coupled electron transport	2/148	34/6338	0.18790693	0.725220307	0.712410738	NDUFV2/NDUFB8	2	1
GO:0045446	GO:0045446	endothelial cell differentiation	2/148	34/6338	0.18790693	0.725220307	0.712410738	SMAD4/PROX1	2	1
GO:0046887	GO:0046887	positive regulation of hormone secretion	2/148	34/6338	0.18790693	0.725220307	0.712410738	SMAD4/SERP1	2	1
GO:0051250	GO:0051250	negative regulation of lymphocyte activation	2/148	34/6338	0.18790693	0.725220307	0.712410738	BCL6/ARG2	2	1
GO:0090174	GO:0090174	organelle membrane fusion	2/148	34/6338	0.18790693	0.725220307	0.712410738	GOSR1/SOX30	2	1
GO:1902107	GO:1902107	positive regulation of leukocyte differentiation	2/148	34/6338	0.18790693	0.725220307	0.712410738	RHOA/BCL6	2	1
GO:1903708	GO:1903708	positive regulation of hemopoiesis	2/148	34/6338	0.18790693	0.725220307	0.712410738	RHOA/BCL6	2	1
GO:0044089	GO:0044089	positive regulation of cellular component biogenesis	5/148	131/6338	0.1910772	0.725220307	0.712410738	MNS1/PTK2B/PSMC2/RHOA/CARMIL1	5	1
GO:0034622	GO:0034622	cellular protein-containing complex assembly	10/148	312/6338	0.192497552	0.725220307	0.712410738	TEKT2/RPLP0/SLU7/SMAD4/PTK2B/PSMC2/RHOA/SRSF1/CARMIL1/HIRA	10	1
GO:0008064	GO:0008064	regulation of actin polymerization or depolymerization	3/148	65/6338	0.193513563	0.725220307	0.712410738	PTK2B/RHOA/CARMIL1	3	1
GO:0030041	GO:0030041	actin filament polymerization	3/148	65/6338	0.193513563	0.725220307	0.712410738	PTK2B/RHOA/CARMIL1	3	1
GO:0030832	GO:0030832	regulation of actin filament length	3/148	65/6338	0.193513563	0.725220307	0.712410738	PTK2B/RHOA/CARMIL1	3	1
GO:0070663	GO:0070663	regulation of leukocyte proliferation	3/148	65/6338	0.193513563	0.725220307	0.712410738	BCL6/MAPK8IP1/ARG2	3	1
GO:0046649	GO:0046649	lymphocyte activation	7/148	203/6338	0.195926367	0.725220307	0.712410738	PTK2B/RHOA/AP1G1/BCL6/MAPK8IP1/ARG2/GPR18	7	1
GO:0002040	GO:0002040	sprouting angiogenesis	2/148	35/6338	0.196423335	0.725220307	0.712410738	PTK2B/ESM1	2	1
GO:0009199	GO:0009199	ribonucleoside triphosphate metabolic process	2/148	35/6338	0.196423335	0.725220307	0.712410738	GNAI3/RHOA	2	1
GO:0031047	GO:0031047	gene silencing by RNA	2/148	35/6338	0.196423335	0.725220307	0.712410738	MAEL/AGO2	2	1
GO:0035051	GO:0035051	cardiocyte differentiation	2/148	35/6338	0.196423335	0.725220307	0.712410738	SMAD4/PROX1	2	1
GO:0048024	GO:0048024	regulation of mRNA splicing, via spliceosome	2/148	35/6338	0.196423335	0.725220307	0.712410738	DAZAP1/WTAP	2	1
GO:0061351	GO:0061351	neural precursor cell proliferation	2/148	35/6338	0.196423335	0.725220307	0.712410738	RHOA/PROX1	2	1
GO:0071902	GO:0071902	positive regulation of protein serine/threonine kinase activity	2/148	35/6338	0.196423335	0.725220307	0.712410738	SPDYA/PROX1	2	1
GO:1901605	GO:1901605	alpha-amino acid metabolic process	3/148	66/6338	0.199506789	0.725220307	0.712410738	BHMT/DEDD/ARG2	3	1
GO:0046034	GO:0046034	ATP metabolic process	4/148	99/6338	0.200211566	0.725220307	0.712410738	NDUFV2/NDUFB8/ATP6V1B2/RHOA	4	1
GO:0000956	GO:0000956	nuclear-transcribed mRNA catabolic process	2/148	36/6338	0.20498715	0.725220307	0.712410738	ETF1/NCBP2	2	1
GO:0007254	GO:0007254	JNK cascade	2/148	36/6338	0.20498715	0.725220307	0.712410738	PTK2B/MAPK8IP1	2	1
GO:0051147	GO:0051147	regulation of muscle cell differentiation	2/148	36/6338	0.20498715	0.725220307	0.712410738	SMAD4/PROX1	2	1
GO:0071706	GO:0071706	tumor necrosis factor superfamily cytokine production	2/148	36/6338	0.20498715	0.725220307	0.712410738	ARG2/GPR18	2	1
GO:0071897	GO:0071897	DNA biosynthetic process	2/148	36/6338	0.20498715	0.725220307	0.712410738	DNAJC2/RFC4	2	1
GO:1903555	GO:1903555	regulation of tumor necrosis factor superfamily cytokine production	2/148	36/6338	0.20498715	0.725220307	0.712410738	ARG2/GPR18	2	1
GO:0001503	GO:0001503	ossification	4/148	100/6338	0.205056013	0.725220307	0.712410738	PTK2B/SGMS2/HEMGN/RHOA	4	1
GO:0061138	GO:0061138	morphogenesis of a branching epithelium	3/148	67/6338	0.205544419	0.725220307	0.712410738	SMAD4/FEM1B/PROX1	3	1
GO:0071824	GO:0071824	protein-DNA complex subunit organization	3/148	67/6338	0.205544419	0.725220307	0.712410738	RPL23/PSMC2/HIRA	3	1
GO:0043933	GO:0043933	protein-containing complex subunit organization	14/148	470/6338	0.206731324	0.725220307	0.712410738	RPL23/TEKT2/RPLP0/SLU7/SMAD4/ETF1/PTK2B/USP16/PSMC2/RHOA/EIF5A/SRSF1/CARMIL1/HIRA	14	1
GO:0040007	GO:0040007	growth	7/148	207/6338	0.209133913	0.725220307	0.712410738	YBX3/SMAD4/SERP1/RHOA/BCL6/PROX1/TLL2	7	1
GO:0000122	GO:0000122	negative regulation of transcription by RNA polymerase II	6/148	171/6338	0.209676518	0.725220307	0.712410738	LYAR/RPL23/YBX3/SMAD4/CBX5/BCL6	6	1
GO:0002820	GO:0002820	negative regulation of adaptive immune response	1/148	10/6338	0.21057597	0.725220307	0.712410738	BCL6	1	1
GO:0003272	GO:0003272	endocardial cushion formation	1/148	10/6338	0.21057597	0.725220307	0.712410738	SMAD4	1	1
GO:0006458	GO:0006458	'de novo' protein folding	1/148	10/6338	0.21057597	0.725220307	0.712410738	DNAJC2	1	1
GO:0007131	GO:0007131	reciprocal meiotic recombination	1/148	10/6338	0.21057597	0.725220307	0.712410738	UBE2B	1	1
GO:0009187	GO:0009187	cyclic nucleotide metabolic process	1/148	10/6338	0.21057597	0.725220307	0.712410738	ADCY10	1	1
GO:0014743	GO:0014743	regulation of muscle hypertrophy	1/148	10/6338	0.21057597	0.725220307	0.712410738	SMAD4	1	1
GO:0016572	GO:0016572	histone phosphorylation	1/148	10/6338	0.21057597	0.725220307	0.712410738	UBE2B	1	1
GO:0018208	GO:0018208	peptidyl-proline modification	1/148	10/6338	0.21057597	0.725220307	0.712410738	PPIL6	1	1
GO:0030252	GO:0030252	growth hormone secretion	1/148	10/6338	0.21057597	0.725220307	0.712410738	SERP1	1	1
GO:0030521	GO:0030521	androgen receptor signaling pathway	1/148	10/6338	0.21057597	0.725220307	0.712410738	RHOA	1	1
GO:0032814	GO:0032814	regulation of natural killer cell activation	1/148	10/6338	0.21057597	0.725220307	0.712410738	AP1G1	1	1
GO:0033687	GO:0033687	osteoblast proliferation	1/148	10/6338	0.21057597	0.725220307	0.712410738	RHOA	1	1
GO:0035025	GO:0035025	positive regulation of Rho protein signal transduction	1/148	10/6338	0.21057597	0.725220307	0.712410738	GPR18	1	1
GO:0043370	GO:0043370	regulation of CD4-positive, alpha-beta T cell differentiation	1/148	10/6338	0.21057597	0.725220307	0.712410738	BCL6	1	1
GO:0045191	GO:0045191	regulation of isotype switching	1/148	10/6338	0.21057597	0.725220307	0.712410738	BCL6	1	1
GO:0045777	GO:0045777	positive regulation of blood pressure	1/148	10/6338	0.21057597	0.725220307	0.712410738	RHOA	1	1
GO:0045911	GO:0045911	positive regulation of DNA recombination	1/148	10/6338	0.21057597	0.725220307	0.712410738	UBE2B	1	1
GO:0048641	GO:0048641	regulation of skeletal muscle tissue development	1/148	10/6338	0.21057597	0.725220307	0.712410738	YBX3	1	1
GO:0050999	GO:0050999	regulation of nitric-oxide synthase activity	1/148	10/6338	0.21057597	0.725220307	0.712410738	PTK2B	1	1
GO:0051496	GO:0051496	positive regulation of stress fiber assembly	1/148	10/6338	0.21057597	0.725220307	0.712410738	RHOA	1	1
GO:0051568	GO:0051568	histone H3-K4 methylation	1/148	10/6338	0.21057597	0.725220307	0.712410738	SMAD4	1	1
GO:0061647	GO:0061647	histone H3-K9 modification	1/148	10/6338	0.21057597	0.725220307	0.712410738	SMAD4	1	1
GO:0070229	GO:0070229	negative regulation of lymphocyte apoptotic process	1/148	10/6338	0.21057597	0.725220307	0.712410738	ARG2	1	1
GO:0070232	GO:0070232	regulation of T cell apoptotic process	1/148	10/6338	0.21057597	0.725220307	0.712410738	ARG2	1	1
GO:0070266	GO:0070266	necroptotic process	1/148	10/6338	0.21057597	0.725220307	0.712410738	YBX3	1	1
GO:0070286	GO:0070286	axonemal dynein complex assembly	1/148	10/6338	0.21057597	0.725220307	0.712410738	TEKT2	1	1
GO:0071604	GO:0071604	transforming growth factor beta production	1/148	10/6338	0.21057597	0.725220307	0.712410738	SMAD4	1	1
GO:0071634	GO:0071634	regulation of transforming growth factor beta production	1/148	10/6338	0.21057597	0.725220307	0.712410738	SMAD4	1	1
GO:0090311	GO:0090311	regulation of protein deacetylation	1/148	10/6338	0.21057597	0.725220307	0.712410738	BCL6	1	1
GO:0140527	GO:0140527	reciprocal homologous recombination	1/148	10/6338	0.21057597	0.725220307	0.712410738	UBE2B	1	1
GO:1902116	GO:1902116	negative regulation of organelle assembly	1/148	10/6338	0.21057597	0.725220307	0.712410738	SMAD4	1	1
GO:1902745	GO:1902745	positive regulation of lamellipodium organization	1/148	10/6338	0.21057597	0.725220307	0.712410738	CARMIL1	1	1
GO:1902895	GO:1902895	positive regulation of pri-miRNA transcription by RNA polymerase II	1/148	10/6338	0.21057597	0.725220307	0.712410738	SMAD4	1	1
GO:2000142	GO:2000142	regulation of DNA-templated transcription, initiation	1/148	10/6338	0.21057597	0.725220307	0.712410738	PSMC2	1	1
GO:0008219	GO:0008219	cell death	14/148	472/6338	0.211155804	0.725220307	0.712410738	YBX3/UBE2B/HIPK3/SMAD4/PTK2B/RILPL1/BECN1/DEDD/RHOA/FEM1B/BCL6/NEK6/MAPK8IP1/ARG2	14	1
GO:0001822	GO:0001822	kidney development	3/148	68/6338	0.211623922	0.725220307	0.712410738	SMAD4/PROX1/ARG2	3	1
GO:1903532	GO:1903532	positive regulation of secretion by cell	3/148	68/6338	0.211623922	0.725220307	0.712410738	SMAD4/SERP1/AP1G1	3	1
GO:0002009	GO:0002009	morphogenesis of an epithelium	5/148	136/6338	0.211688905	0.725220307	0.712410738	SMAD4/LUZP1/RHOA/FEM1B/PROX1	5	1
GO:0050865	GO:0050865	regulation of cell activation	5/148	136/6338	0.211688905	0.725220307	0.712410738	RHOA/AP1G1/BCL6/MAPK8IP1/ARG2	5	1
GO:0043009	GO:0043009	chordate embryonic development	6/148	172/6338	0.213386839	0.725220307	0.712410738	YBX3/UBE2B/SMAD4/LUZP1/AKAP3/UNK	6	1
GO:0006479	GO:0006479	protein methylation	2/148	37/6338	0.213591576	0.725220307	0.712410738	SMAD4/ETF1	2	1
GO:0006497	GO:0006497	protein lipidation	2/148	37/6338	0.213591576	0.725220307	0.712410738	PIGO/DPM1	2	1
GO:0008213	GO:0008213	protein alkylation	2/148	37/6338	0.213591576	0.725220307	0.712410738	SMAD4/ETF1	2	1
GO:0010634	GO:0010634	positive regulation of epithelial cell migration	2/148	37/6338	0.213591576	0.725220307	0.712410738	PTK2B/PROX1	2	1
GO:0035107	GO:0035107	appendage morphogenesis	2/148	37/6338	0.213591576	0.725220307	0.712410738	SMAD4/LNPK	2	1
GO:0035108	GO:0035108	limb morphogenesis	2/148	37/6338	0.213591576	0.725220307	0.712410738	SMAD4/LNPK	2	1
GO:0045619	GO:0045619	regulation of lymphocyte differentiation	2/148	37/6338	0.213591576	0.725220307	0.712410738	RHOA/BCL6	2	1
GO:0033043	GO:0033043	regulation of organelle organization	9/148	283/6338	0.215432667	0.725220307	0.712410738	UBE2B/MNS1/SMAD4/PTK2B/RHOA/LNPK/CARMIL1/SPATA4/PROX1	9	1
GO:0045892	GO:0045892	negative regulation of transcription, DNA-templated	8/148	246/6338	0.21629814	0.725220307	0.712410738	LYAR/RPL23/YBX3/SMAD4/CBX5/MAEL/KAT8/BCL6	8	1
GO:0030217	GO:0030217	T cell differentiation	3/148	69/6338	0.217742798	0.725220307	0.712410738	RHOA/BCL6/GPR18	3	1
GO:1902679	GO:1902679	negative regulation of RNA biosynthetic process	8/148	247/6338	0.219422845	0.725220307	0.712410738	LYAR/RPL23/YBX3/SMAD4/CBX5/MAEL/KAT8/BCL6	8	1
GO:1903507	GO:1903507	negative regulation of nucleic acid-templated transcription	8/148	247/6338	0.219422845	0.725220307	0.712410738	LYAR/RPL23/YBX3/SMAD4/CBX5/MAEL/KAT8/BCL6	8	1
GO:1901699	GO:1901699	cellular response to nitrogen compound	5/148	138/6338	0.220130528	0.725220307	0.712410738	RPL23/FDX1/GNAI3/RAB10/CPEB4	5	1
GO:0003158	GO:0003158	endothelium development	2/148	38/6338	0.222230104	0.725220307	0.712410738	SMAD4/PROX1	2	1
GO:0006664	GO:0006664	glycolipid metabolic process	2/148	38/6338	0.222230104	0.725220307	0.712410738	PIGO/DPM1	2	1
GO:0030278	GO:0030278	regulation of ossification	2/148	38/6338	0.222230104	0.725220307	0.712410738	PTK2B/SGMS2	2	1
GO:0034101	GO:0034101	erythrocyte homeostasis	2/148	38/6338	0.222230104	0.725220307	0.712410738	LYAR/BCL6	2	1
GO:0035966	GO:0035966	response to topologically incorrect protein	2/148	38/6338	0.222230104	0.725220307	0.712410738	CALR3/SERP1	2	1
GO:0042773	GO:0042773	ATP synthesis coupled electron transport	2/148	38/6338	0.222230104	0.725220307	0.712410738	NDUFV2/NDUFB8	2	1
GO:0072073	GO:0072073	kidney epithelium development	2/148	38/6338	0.222230104	0.725220307	0.712410738	SMAD4/ARG2	2	1
GO:1903509	GO:1903509	liposaccharide metabolic process	2/148	38/6338	0.222230104	0.725220307	0.712410738	PIGO/DPM1	2	1
GO:0022604	GO:0022604	regulation of cell morphogenesis	3/148	70/6338	0.223898575	0.725220307	0.712410738	PTK2B/ZRANB1/RHOA	3	1
GO:0051251	GO:0051251	positive regulation of lymphocyte activation	3/148	70/6338	0.223898575	0.725220307	0.712410738	RHOA/AP1G1/BCL6	3	1
GO:0072001	GO:0072001	renal system development	3/148	70/6338	0.223898575	0.725220307	0.712410738	SMAD4/PROX1/ARG2	3	1
GO:0009792	GO:0009792	embryo development ending in birth or egg hatching	6/148	175/6338	0.224654207	0.725220307	0.712410738	YBX3/UBE2B/SMAD4/LUZP1/AKAP3/UNK	6	1
GO:0006259	GO:0006259	DNA metabolic process	8/148	249/6338	0.225723634	0.725220307	0.712410738	DNAJC2/PSMD14/UBE2B/RFC4/MAEL/DONSON/RAD18/BCL6	8	1
GO:0009888	GO:0009888	tissue development	13/148	440/6338	0.226660319	0.725220307	0.712410738	YBX3/SMAD4/PTK2B/RILPL1/SGMS2/LUZP1/RHOA/FEM1B/LNPK/EHF/PROX1/TLL2/ARG2	13	1
GO:0030162	GO:0030162	regulation of proteolysis	5/148	140/6338	0.228675421	0.725220307	0.712410738	PSMD14/RPL23/NUB1/PTK2B/RHOA	5	1
GO:0000466	GO:0000466	maturation of 5.8S rRNA from tricistronic rRNA transcript (SSU-rRNA, 5.8S rRNA, LSU-rRNA)	1/148	11/6338	0.229039112	0.725220307	0.712410738	WDR12	1	1
GO:0000578	GO:0000578	embryonic axis specification	1/148	11/6338	0.229039112	0.725220307	0.712410738	SMAD4	1	1
GO:0001954	GO:0001954	positive regulation of cell-matrix adhesion	1/148	11/6338	0.229039112	0.725220307	0.712410738	PTK2B	1	1
GO:0001990	GO:0001990	regulation of systemic arterial blood pressure by hormone	1/148	11/6338	0.229039112	0.725220307	0.712410738	RHOA	1	1
GO:0002228	GO:0002228	natural killer cell mediated immunity	1/148	11/6338	0.229039112	0.725220307	0.712410738	AP1G1	1	1
GO:0002363	GO:0002363	alpha-beta T cell lineage commitment	1/148	11/6338	0.229039112	0.725220307	0.712410738	RHOA	1	1
GO:0003148	GO:0003148	outflow tract septum morphogenesis	1/148	11/6338	0.229039112	0.725220307	0.712410738	SMAD4	1	1
GO:0006541	GO:0006541	glutamine metabolic process	1/148	11/6338	0.229039112	0.725220307	0.712410738	DEDD	1	1
GO:0006904	GO:0006904	vesicle docking involved in exocytosis	1/148	11/6338	0.229039112	0.725220307	0.712410738	RAB10	1	1
GO:0010894	GO:0010894	negative regulation of steroid biosynthetic process	1/148	11/6338	0.229039112	0.725220307	0.712410738	PROX1	1	1
GO:0021696	GO:0021696	cerebellar cortex morphogenesis	1/148	11/6338	0.229039112	0.725220307	0.712410738	PROX1	1	1
GO:0021795	GO:0021795	cerebral cortex cell migration	1/148	11/6338	0.229039112	0.725220307	0.712410738	RHOA	1	1
GO:0021879	GO:0021879	forebrain neuron differentiation	1/148	11/6338	0.229039112	0.725220307	0.712410738	PROX1	1	1
GO:0030279	GO:0030279	negative regulation of ossification	1/148	11/6338	0.229039112	0.725220307	0.712410738	PTK2B	1	1
GO:0030890	GO:0030890	positive regulation of B cell proliferation	1/148	11/6338	0.229039112	0.725220307	0.712410738	BCL6	1	1
GO:0031057	GO:0031057	negative regulation of histone modification	1/148	11/6338	0.229039112	0.725220307	0.712410738	UBE2B	1	1
GO:0031062	GO:0031062	positive regulation of histone methylation	1/148	11/6338	0.229039112	0.725220307	0.712410738	SMAD4	1	1
GO:0032233	GO:0032233	positive regulation of actin filament bundle assembly	1/148	11/6338	0.229039112	0.725220307	0.712410738	RHOA	1	1
GO:0032507	GO:0032507	maintenance of protein location in cell	1/148	11/6338	0.229039112	0.725220307	0.712410738	MORC3	1	1
GO:0032768	GO:0032768	regulation of monooxygenase activity	1/148	11/6338	0.229039112	0.725220307	0.712410738	PTK2B	1	1
GO:0033120	GO:0033120	positive regulation of RNA splicing	1/148	11/6338	0.229039112	0.725220307	0.712410738	DAZAP1	1	1
GO:0034312	GO:0034312	diol biosynthetic process	1/148	11/6338	0.229039112	0.725220307	0.712410738	PTS	1	1
GO:0035825	GO:0035825	homologous recombination	1/148	11/6338	0.229039112	0.725220307	0.712410738	UBE2B	1	1
GO:0042044	GO:0042044	fluid transport	1/148	11/6338	0.229039112	0.725220307	0.712410738	AQP3	1	1
GO:0042149	GO:0042149	cellular response to glucose starvation	1/148	11/6338	0.229039112	0.725220307	0.712410738	BECN1	1	1
GO:0042267	GO:0042267	natural killer cell mediated cytotoxicity	1/148	11/6338	0.229039112	0.725220307	0.712410738	AP1G1	1	1
GO:0043300	GO:0043300	regulation of leukocyte degranulation	1/148	11/6338	0.229039112	0.725220307	0.712410738	AP1G1	1	1
GO:0043457	GO:0043457	regulation of cellular respiration	1/148	11/6338	0.229039112	0.725220307	0.712410738	RHOA	1	1
GO:0044818	GO:0044818	mitotic G2/M transition checkpoint	1/148	11/6338	0.229039112	0.725220307	0.712410738	DONSON	1	1
GO:0045910	GO:0045910	negative regulation of DNA recombination	1/148	11/6338	0.229039112	0.725220307	0.712410738	BCL6	1	1
GO:0045939	GO:0045939	negative regulation of steroid metabolic process	1/148	11/6338	0.229039112	0.725220307	0.712410738	PROX1	1	1
GO:0048010	GO:0048010	vascular endothelial growth factor receptor signaling pathway	1/148	11/6338	0.229039112	0.725220307	0.712410738	PTK2B	1	1
GO:0048745	GO:0048745	smooth muscle tissue development	1/148	11/6338	0.229039112	0.725220307	0.712410738	PROX1	1	1
GO:0050853	GO:0050853	B cell receptor signaling pathway	1/148	11/6338	0.229039112	0.725220307	0.712410738	BLNK	1	1
GO:0051482	GO:0051482	positive regulation of cytosolic calcium ion concentration involved in phospholipase C-activating G protein-coupled signaling pathway	1/148	11/6338	0.229039112	0.725220307	0.712410738	GPR18	1	1
GO:0060147	GO:0060147	regulation of posttranscriptional gene silencing	1/148	11/6338	0.229039112	0.725220307	0.712410738	MAEL	1	1
GO:0060571	GO:0060571	morphogenesis of an epithelial fold	1/148	11/6338	0.229039112	0.725220307	0.712410738	LUZP1	1	1
GO:0060964	GO:0060964	regulation of gene silencing by miRNA	1/148	11/6338	0.229039112	0.725220307	0.712410738	MAEL	1	1
GO:0071320	GO:0071320	cellular response to cAMP	1/148	11/6338	0.229039112	0.725220307	0.712410738	FDX1	1	1
GO:0071470	GO:0071470	cellular response to osmotic stress	1/148	11/6338	0.229039112	0.725220307	0.712410738	YBX3	1	1
GO:0090344	GO:0090344	negative regulation of cell aging	1/148	11/6338	0.229039112	0.725220307	0.712410738	BCL6	1	1
GO:0097300	GO:0097300	programmed necrotic cell death	1/148	11/6338	0.229039112	0.725220307	0.712410738	YBX3	1	1
GO:1901216	GO:1901216	positive regulation of neuron death	1/148	11/6338	0.229039112	0.725220307	0.712410738	RHOA	1	1
GO:1902017	GO:1902017	regulation of cilium assembly	1/148	11/6338	0.229039112	0.725220307	0.712410738	MNS1	1	1
GO:1902041	GO:1902041	regulation of extrinsic apoptotic signaling pathway via death domain receptors	1/148	11/6338	0.229039112	0.725220307	0.712410738	FEM1B	1	1
GO:2000179	GO:2000179	positive regulation of neural precursor cell proliferation	1/148	11/6338	0.229039112	0.725220307	0.712410738	PROX1	1	1
GO:0048732	GO:0048732	gland development	4/148	105/6338	0.229770818	0.725220307	0.712410738	SMAD4/SEC63/FEM1B/PROX1	4	1
GO:0016236	GO:0016236	macroautophagy	3/148	71/6338	0.230088811	0.725220307	0.712410738	BECN1/RETREG1/GNAI3	3	1
GO:0022618	GO:0022618	ribonucleoprotein complex assembly	3/148	71/6338	0.230088811	0.725220307	0.712410738	RPLP0/SLU7/SRSF1	3	1
GO:0002695	GO:0002695	negative regulation of leukocyte activation	2/148	39/6338	0.2308965	0.725220307	0.712410738	BCL6/ARG2	2	1
GO:0007009	GO:0007009	plasma membrane organization	2/148	39/6338	0.2308965	0.725220307	0.712410738	SPAM1/SPATA46	2	1
GO:0010594	GO:0010594	regulation of endothelial cell migration	2/148	39/6338	0.2308965	0.725220307	0.712410738	PTK2B/PROX1	2	1
GO:0022408	GO:0022408	negative regulation of cell-cell adhesion	2/148	39/6338	0.2308965	0.725220307	0.712410738	BCL6/ARG2	2	1
GO:0022612	GO:0022612	gland morphogenesis	2/148	39/6338	0.2308965	0.725220307	0.712410738	FEM1B/PROX1	2	1
GO:0031329	GO:0031329	regulation of cellular catabolic process	6/148	177/6338	0.232274209	0.725220307	0.712410738	PSMD14/RPL23/NUB1/PTK2B/ZC3H14/GNAI3	6	1
GO:0009060	GO:0009060	aerobic respiration	3/148	72/6338	0.236311099	0.725220307	0.712410738	NDUFV2/NDUFB8/RHOA	3	1
GO:0045860	GO:0045860	positive regulation of protein kinase activity	3/148	72/6338	0.236311099	0.725220307	0.712410738	SPDYA/PTK2B/PROX1	3	1
GO:0008360	GO:0008360	regulation of cell shape	2/148	40/6338	0.239584802	0.725220307	0.712410738	PTK2B/RHOA	2	1
GO:0030282	GO:0030282	bone mineralization	2/148	40/6338	0.239584802	0.725220307	0.712410738	PTK2B/SGMS2	2	1
GO:0042158	GO:0042158	lipoprotein biosynthetic process	2/148	40/6338	0.239584802	0.725220307	0.712410738	PIGO/DPM1	2	1
GO:0050866	GO:0050866	negative regulation of cell activation	2/148	40/6338	0.239584802	0.725220307	0.712410738	BCL6/ARG2	2	1
GO:0051054	GO:0051054	positive regulation of DNA metabolic process	2/148	40/6338	0.239584802	0.725220307	0.712410738	UBE2B/RFC4	2	1
GO:2001242	GO:2001242	regulation of intrinsic apoptotic signaling pathway	2/148	40/6338	0.239584802	0.725220307	0.712410738	YBX3/MAPK8IP1	2	1
GO:0051347	GO:0051347	positive regulation of transferase activity	4/148	107/6338	0.239862844	0.725220307	0.712410738	SPDYA/RFC4/PTK2B/PROX1	4	1
GO:0140694	GO:0140694	non-membrane-bounded organelle assembly	4/148	107/6338	0.239862844	0.725220307	0.712410738	RPLP0/SMAD4/RHOA/PROX1	4	1
GO:0001763	GO:0001763	morphogenesis of a branching structure	3/148	73/6338	0.242563065	0.725220307	0.712410738	SMAD4/FEM1B/PROX1	3	1
GO:0002285	GO:0002285	lymphocyte activation involved in immune response	3/148	73/6338	0.242563065	0.725220307	0.712410738	PTK2B/AP1G1/BCL6	3	1
GO:0008154	GO:0008154	actin polymerization or depolymerization	3/148	73/6338	0.242563065	0.725220307	0.712410738	PTK2B/RHOA/CARMIL1	3	1
GO:0051047	GO:0051047	positive regulation of secretion	3/148	73/6338	0.242563065	0.725220307	0.712410738	SMAD4/SERP1/AP1G1	3	1
GO:0007049	GO:0007049	cell cycle	12/148	408/6338	0.243563182	0.725220307	0.712410738	UBE2B/SPDYA/WDR12/USP16/MAEL/DONSON/BECN1/RHOA/FEM1B/ANXA11/NEK6/PROX1	12	1
GO:0016570	GO:0016570	histone modification	4/148	108/6338	0.244947959	0.725220307	0.712410738	UBE2B/SMAD4/USP16/BCL6	4	1
GO:0048589	GO:0048589	developmental growth	5/148	144/6338	0.246050034	0.725220307	0.712410738	YBX3/SMAD4/SERP1/PROX1/TLL2	5	1
GO:0000027	GO:0000027	ribosomal large subunit assembly	1/148	12/6338	0.247073284	0.725220307	0.712410738	RPLP0	1	1
GO:0001912	GO:0001912	positive regulation of leukocyte mediated cytotoxicity	1/148	12/6338	0.247073284	0.725220307	0.712410738	AP1G1	1	1
GO:0002360	GO:0002360	T cell lineage commitment	1/148	12/6338	0.247073284	0.725220307	0.712410738	RHOA	1	1
GO:0003203	GO:0003203	endocardial cushion morphogenesis	1/148	12/6338	0.247073284	0.725220307	0.712410738	SMAD4	1	1
GO:0006027	GO:0006027	glycosaminoglycan catabolic process	1/148	12/6338	0.247073284	0.725220307	0.712410738	SPAM1	1	1
GO:0006613	GO:0006613	cotranslational protein targeting to membrane	1/148	12/6338	0.247073284	0.725220307	0.712410738	SEC63	1	1
GO:0006614	GO:0006614	SRP-dependent cotranslational protein targeting to membrane	1/148	12/6338	0.247073284	0.725220307	0.712410738	SEC63	1	1
GO:0006903	GO:0006903	vesicle targeting	1/148	12/6338	0.247073284	0.725220307	0.712410738	GOSR1	1	1
GO:0007140	GO:0007140	male meiotic nuclear division	1/148	12/6338	0.247073284	0.725220307	0.712410738	MAEL	1	1
GO:0010499	GO:0010499	proteasomal ubiquitin-independent protein catabolic process	1/148	12/6338	0.247073284	0.725220307	0.712410738	PSMB7	1	1
GO:0016202	GO:0016202	regulation of striated muscle tissue development	1/148	12/6338	0.247073284	0.725220307	0.712410738	YBX3	1	1
GO:0016574	GO:0016574	histone ubiquitination	1/148	12/6338	0.247073284	0.725220307	0.712410738	UBE2B	1	1
GO:0019934	GO:0019934	cGMP-mediated signaling	1/148	12/6338	0.247073284	0.725220307	0.712410738	PTK2B	1	1
GO:0021695	GO:0021695	cerebellar cortex development	1/148	12/6338	0.247073284	0.725220307	0.712410738	PROX1	1	1
GO:0030212	GO:0030212	hyaluronan metabolic process	1/148	12/6338	0.247073284	0.725220307	0.712410738	SPAM1	1	1
GO:0032620	GO:0032620	interleukin-17 production	1/148	12/6338	0.247073284	0.725220307	0.712410738	ARG2	1	1
GO:0032660	GO:0032660	regulation of interleukin-17 production	1/148	12/6338	0.247073284	0.725220307	0.712410738	ARG2	1	1
GO:0033144	GO:0033144	negative regulation of intracellular steroid hormone receptor signaling pathway	1/148	12/6338	0.247073284	0.725220307	0.712410738	RHOA	1	1
GO:0035904	GO:0035904	aorta development	1/148	12/6338	0.247073284	0.725220307	0.712410738	PROX1	1	1
GO:0044773	GO:0044773	mitotic DNA damage checkpoint signaling	1/148	12/6338	0.247073284	0.725220307	0.712410738	DONSON	1	1
GO:0045581	GO:0045581	negative regulation of T cell differentiation	1/148	12/6338	0.247073284	0.725220307	0.712410738	BCL6	1	1
GO:0045824	GO:0045824	negative regulation of innate immune response	1/148	12/6338	0.247073284	0.725220307	0.712410738	LYAR	1	1
GO:0046427	GO:0046427	positive regulation of receptor signaling pathway via JAK-STAT	1/148	12/6338	0.247073284	0.725220307	0.712410738	PTK2B	1	1
GO:0046580	GO:0046580	negative regulation of Ras protein signal transduction	1/148	12/6338	0.247073284	0.725220307	0.712410738	BCL6	1	1
GO:0048634	GO:0048634	regulation of muscle organ development	1/148	12/6338	0.247073284	0.725220307	0.712410738	YBX3	1	1
GO:0050848	GO:0050848	regulation of calcium-mediated signaling	1/148	12/6338	0.247073284	0.725220307	0.712410738	PTK2B	1	1
GO:0051058	GO:0051058	negative regulation of small GTPase mediated signal transduction	1/148	12/6338	0.247073284	0.725220307	0.712410738	BCL6	1	1
GO:0051148	GO:0051148	negative regulation of muscle cell differentiation	1/148	12/6338	0.247073284	0.725220307	0.712410738	SMAD4	1	1
GO:0051653	GO:0051653	spindle localization	1/148	12/6338	0.247073284	0.725220307	0.712410738	RHOA	1	1
GO:0051785	GO:0051785	positive regulation of nuclear division	1/148	12/6338	0.247073284	0.725220307	0.712410738	UBE2B	1	1
GO:0060966	GO:0060966	regulation of gene silencing by RNA	1/148	12/6338	0.247073284	0.725220307	0.712410738	MAEL	1	1
GO:0061082	GO:0061082	myeloid leukocyte cytokine production	1/148	12/6338	0.247073284	0.725220307	0.712410738	BCL6	1	1
GO:0061383	GO:0061383	trabecula morphogenesis	1/148	12/6338	0.247073284	0.725220307	0.712410738	RHOA	1	1
GO:0061614	GO:0061614	pri-miRNA transcription by RNA polymerase II	1/148	12/6338	0.247073284	0.725220307	0.712410738	SMAD4	1	1
GO:0061951	GO:0061951	establishment of protein localization to plasma membrane	1/148	12/6338	0.247073284	0.725220307	0.712410738	RILPL1	1	1
GO:0070265	GO:0070265	necrotic cell death	1/148	12/6338	0.247073284	0.725220307	0.712410738	YBX3	1	1
GO:0099024	GO:0099024	plasma membrane invagination	1/148	12/6338	0.247073284	0.725220307	0.712410738	RHOA	1	1
GO:1901985	GO:1901985	positive regulation of protein acetylation	1/148	12/6338	0.247073284	0.725220307	0.712410738	SMAD4	1	1
GO:1902893	GO:1902893	regulation of pri-miRNA transcription by RNA polymerase II	1/148	12/6338	0.247073284	0.725220307	0.712410738	SMAD4	1	1
GO:2000107	GO:2000107	negative regulation of leukocyte apoptotic process	1/148	12/6338	0.247073284	0.725220307	0.712410738	ARG2	1	1
GO:2000403	GO:2000403	positive regulation of lymphocyte migration	1/148	12/6338	0.247073284	0.725220307	0.712410738	PTK2B	1	1
GO:0002706	GO:0002706	regulation of lymphocyte mediated immunity	2/148	41/6338	0.248289304	0.725220307	0.712410738	AP1G1/BCL6	2	1
GO:0003206	GO:0003206	cardiac chamber morphogenesis	2/148	41/6338	0.248289304	0.725220307	0.712410738	SMAD4/PROX1	2	1
GO:0042770	GO:0042770	signal transduction in response to DNA damage	2/148	41/6338	0.248289304	0.725220307	0.712410738	DONSON/FEM1B	2	1
GO:0051651	GO:0051651	maintenance of location in cell	2/148	41/6338	0.248289304	0.725220307	0.712410738	PTK2B/MORC3	2	1
GO:0002831	GO:0002831	regulation of response to biotic stimulus	3/148	74/6338	0.248842368	0.725220307	0.712410738	LYAR/AP1G1/ARG2	3	1
GO:0030111	GO:0030111	regulation of Wnt signaling pathway	3/148	74/6338	0.248842368	0.725220307	0.712410738	UBE2B/ZRANB1/SOX30	3	1
GO:0071826	GO:0071826	ribonucleoprotein complex subunit organization	3/148	74/6338	0.248842368	0.725220307	0.712410738	RPLP0/SLU7/SRSF1	3	1
GO:0015980	GO:0015980	energy derivation by oxidation of organic compounds	4/148	109/6338	0.250057467	0.725220307	0.712410738	GSK3B/NDUFV2/NDUFB8/RHOA	4	1
GO:0048646	GO:0048646	anatomical structure formation involved in morphogenesis	9/148	295/6338	0.251250551	0.725220307	0.712410738	ACRBP/SMAD4/SPACA1/PTK2B/LUZP1/SOX30/BCL6/PROX1/ESM1	9	1
GO:0048585	GO:0048585	negative regulation of response to stimulus	11/148	373/6338	0.253793451	0.725220307	0.712410738	LYAR/YBX3/UBE2B/GSK3B/SMAD4/RHOA/SOX30/BCL6/MAPK8IP1/ARG2/GPR18	11	1
GO:0006399	GO:0006399	tRNA metabolic process	3/148	75/6338	0.255146704	0.725220307	0.712410738	TP53RK/ZBTB8OS/TARBP1	3	1
GO:0032271	GO:0032271	regulation of protein polymerization	3/148	75/6338	0.255146704	0.725220307	0.712410738	PTK2B/RHOA/CARMIL1	3	1
GO:0009141	GO:0009141	nucleoside triphosphate metabolic process	2/148	42/6338	0.257004553	0.725220307	0.712410738	GNAI3/RHOA	2	1
GO:0030308	GO:0030308	negative regulation of cell growth	2/148	42/6338	0.257004553	0.725220307	0.712410738	SMAD4/BCL6	2	1
GO:0048284	GO:0048284	organelle fusion	2/148	42/6338	0.257004553	0.725220307	0.712410738	GOSR1/SOX30	2	1
GO:0048736	GO:0048736	appendage development	2/148	42/6338	0.257004553	0.725220307	0.712410738	SMAD4/LNPK	2	1
GO:0060173	GO:0060173	limb development	2/148	42/6338	0.257004553	0.725220307	0.712410738	SMAD4/LNPK	2	1
GO:0090305	GO:0090305	nucleic acid phosphodiester bond hydrolysis	2/148	42/6338	0.257004553	0.725220307	0.712410738	NCBP2/AGO2	2	1
GO:0006310	GO:0006310	DNA recombination	3/148	76/6338	0.261473806	0.725220307	0.712410738	PSMD14/UBE2B/BCL6	3	1
GO:0031589	GO:0031589	cell-substrate adhesion	3/148	76/6338	0.261473806	0.725220307	0.712410738	PTK2B/RHOA/BCL6	3	1
GO:0032102	GO:0032102	negative regulation of response to external stimulus	3/148	76/6338	0.261473806	0.725220307	0.712410738	LYAR/ARG2/GPR18	3	1
GO:1903037	GO:1903037	regulation of leukocyte cell-cell adhesion	3/148	76/6338	0.261473806	0.725220307	0.712410738	RHOA/BCL6/ARG2	3	1
GO:0030030	GO:0030030	cell projection organization	10/148	337/6338	0.261706198	0.725220307	0.712410738	TEKT2/UBE2B/MNS1/SMAD4/PTK2B/RILPL1/CFAP126/RHOA/TTC39C/CARMIL1	10	1
GO:0042981	GO:0042981	regulation of apoptotic process	10/148	338/6338	0.264639967	0.725220307	0.712410738	YBX3/UBE2B/HIPK3/PTK2B/DEDD/RHOA/FEM1B/BCL6/MAPK8IP1/ARG2	10	1
GO:0002204	GO:0002204	somatic recombination of immunoglobulin genes involved in immune response	1/148	13/6338	0.264688389	0.725220307	0.712410738	BCL6	1	1
GO:0002208	GO:0002208	somatic diversification of immunoglobulins involved in immune response	1/148	13/6338	0.264688389	0.725220307	0.712410738	BCL6	1	1
GO:0002381	GO:0002381	immunoglobulin production involved in immunoglobulin-mediated immune response	1/148	13/6338	0.264688389	0.725220307	0.712410738	BCL6	1	1
GO:0003300	GO:0003300	cardiac muscle hypertrophy	1/148	13/6338	0.264688389	0.725220307	0.712410738	SMAD4	1	1
GO:0007129	GO:0007129	homologous chromosome pairing at meiosis	1/148	13/6338	0.264688389	0.725220307	0.712410738	UBE2B	1	1
GO:0008299	GO:0008299	isoprenoid biosynthetic process	1/148	13/6338	0.264688389	0.725220307	0.712410738	GGPS1	1	1
GO:0010324	GO:0010324	membrane invagination	1/148	13/6338	0.264688389	0.725220307	0.712410738	RHOA	1	1
GO:0016447	GO:0016447	somatic recombination of immunoglobulin gene segments	1/148	13/6338	0.264688389	0.725220307	0.712410738	BCL6	1	1
GO:0021587	GO:0021587	cerebellum morphogenesis	1/148	13/6338	0.264688389	0.725220307	0.712410738	PROX1	1	1
GO:0022029	GO:0022029	telencephalon cell migration	1/148	13/6338	0.264688389	0.725220307	0.712410738	RHOA	1	1
GO:0033059	GO:0033059	cellular pigmentation	1/148	13/6338	0.264688389	0.725220307	0.712410738	AP1G1	1	1
GO:0034311	GO:0034311	diol metabolic process	1/148	13/6338	0.264688389	0.725220307	0.712410738	PTS	1	1
GO:0044774	GO:0044774	mitotic DNA integrity checkpoint signaling	1/148	13/6338	0.264688389	0.725220307	0.712410738	DONSON	1	1
GO:0045071	GO:0045071	negative regulation of viral genome replication	1/148	13/6338	0.264688389	0.725220307	0.712410738	PROX1	1	1
GO:0045190	GO:0045190	isotype switching	1/148	13/6338	0.264688389	0.725220307	0.712410738	BCL6	1	1
GO:0045620	GO:0045620	negative regulation of lymphocyte differentiation	1/148	13/6338	0.264688389	0.725220307	0.712410738	BCL6	1	1
GO:0051289	GO:0051289	protein homotetramerization	1/148	13/6338	0.264688389	0.725220307	0.712410738	USP16	1	1
GO:0051353	GO:0051353	positive regulation of oxidoreductase activity	1/148	13/6338	0.264688389	0.725220307	0.712410738	PTK2B	1	1
GO:0060317	GO:0060317	cardiac epithelial to mesenchymal transition	1/148	13/6338	0.264688389	0.725220307	0.712410738	SMAD4	1	1
GO:0060421	GO:0060421	positive regulation of heart growth	1/148	13/6338	0.264688389	0.725220307	0.712410738	PROX1	1	1
GO:0060512	GO:0060512	prostate gland morphogenesis	1/148	13/6338	0.264688389	0.725220307	0.712410738	FEM1B	1	1
GO:0060740	GO:0060740	prostate gland epithelium morphogenesis	1/148	13/6338	0.264688389	0.725220307	0.712410738	FEM1B	1	1
GO:1902743	GO:1902743	regulation of lamellipodium organization	1/148	13/6338	0.264688389	0.725220307	0.712410738	CARMIL1	1	1
GO:1902930	GO:1902930	regulation of alcohol biosynthetic process	1/148	13/6338	0.264688389	0.725220307	0.712410738	PTK2B	1	1
GO:2000059	GO:2000059	negative regulation of ubiquitin-dependent protein catabolic process	1/148	13/6338	0.264688389	0.725220307	0.712410738	RPL23	1	1
GO:2000573	GO:2000573	positive regulation of DNA biosynthetic process	1/148	13/6338	0.264688389	0.725220307	0.712410738	RFC4	1	1
GO:0000280	GO:0000280	nuclear division	4/148	112/6338	0.265519909	0.725220307	0.712410738	UBE2B/USP16/MAEL/RHOA	4	1
GO:0042254	GO:0042254	ribosome biogenesis	4/148	112/6338	0.265519909	0.725220307	0.712410738	LYAR/RPLP0/WDR12/WDR74	4	1
GO:0001666	GO:0001666	response to hypoxia	2/148	43/6338	0.265725339	0.725220307	0.712410738	SMAD4/AQP3	2	1
GO:0002685	GO:0002685	regulation of leukocyte migration	2/148	43/6338	0.265725339	0.725220307	0.712410738	PTK2B/GPR18	2	1
GO:0007034	GO:0007034	vacuolar transport	2/148	43/6338	0.265725339	0.725220307	0.712410738	BECN1/AP1G1	2	1
GO:0008584	GO:0008584	male gonad development	2/148	43/6338	0.265725339	0.725220307	0.712410738	YBX3/SMAD4	2	1
GO:0022904	GO:0022904	respiratory electron transport chain	2/148	43/6338	0.265725339	0.725220307	0.712410738	NDUFV2/NDUFB8	2	1
GO:0046546	GO:0046546	development of primary male sexual characteristics	2/148	43/6338	0.265725339	0.725220307	0.712410738	YBX3/SMAD4	2	1
GO:0006401	GO:0006401	RNA catabolic process	3/148	77/6338	0.267821443	0.725220307	0.712410738	ETF1/ZC3H14/NCBP2	3	1
GO:0048598	GO:0048598	embryonic morphogenesis	5/148	150/6338	0.27272986	0.725220307	0.712410738	SMAD4/LUZP1/LNPK/TTC39C/PROX1	5	1
GO:0016458	GO:0016458	gene silencing	2/148	44/6338	0.274446687	0.725220307	0.712410738	MAEL/AGO2	2	1
GO:0021953	GO:0021953	central nervous system neuron differentiation	2/148	44/6338	0.274446687	0.725220307	0.712410738	MAP2/PROX1	2	1
GO:0031669	GO:0031669	cellular response to nutrient levels	2/148	44/6338	0.274446687	0.725220307	0.712410738	BECN1/AQP3	2	1
GO:0036293	GO:0036293	response to decreased oxygen levels	2/148	44/6338	0.274446687	0.725220307	0.712410738	SMAD4/AQP3	2	1
GO:0060429	GO:0060429	epithelium development	8/148	265/6338	0.278323619	0.725220307	0.712410738	SMAD4/RILPL1/LUZP1/RHOA/FEM1B/EHF/PROX1/ARG2	8	1
GO:0016311	GO:0016311	dephosphorylation	3/148	79/6338	0.280569596	0.725220307	0.712410738	INPP1/PPP1R35/SSU72	3	1
GO:0110053	GO:0110053	regulation of actin filament organization	3/148	79/6338	0.280569596	0.725220307	0.712410738	PTK2B/RHOA/CARMIL1	3	1
GO:0016055	GO:0016055	Wnt signaling pathway	4/148	115/6338	0.28115742	0.725220307	0.712410738	UBE2B/GSK3B/ZRANB1/SOX30	4	1
GO:0002712	GO:0002712	regulation of B cell mediated immunity	1/148	14/6338	0.2818941	0.725220307	0.712410738	BCL6	1	1
GO:0002889	GO:0002889	regulation of immunoglobulin mediated immune response	1/148	14/6338	0.2818941	0.725220307	0.712410738	BCL6	1	1
GO:0006026	GO:0006026	aminoglycan catabolic process	1/148	14/6338	0.2818941	0.725220307	0.712410738	SPAM1	1	1
GO:0009948	GO:0009948	anterior/posterior axis specification	1/148	14/6338	0.2818941	0.725220307	0.712410738	SMAD4	1	1
GO:0016445	GO:0016445	somatic diversification of immunoglobulins	1/148	14/6338	0.2818941	0.725220307	0.712410738	BCL6	1	1
GO:0021575	GO:0021575	hindbrain morphogenesis	1/148	14/6338	0.2818941	0.725220307	0.712410738	PROX1	1	1
GO:0021885	GO:0021885	forebrain cell migration	1/148	14/6338	0.2818941	0.725220307	0.712410738	RHOA	1	1
GO:0030888	GO:0030888	regulation of B cell proliferation	1/148	14/6338	0.2818941	0.725220307	0.712410738	BCL6	1	1
GO:0031122	GO:0031122	cytoplasmic microtubule organization	1/148	14/6338	0.2818941	0.725220307	0.712410738	HOOK2	1	1
GO:0031343	GO:0031343	positive regulation of cell killing	1/148	14/6338	0.2818941	0.725220307	0.712410738	AP1G1	1	1
GO:0042130	GO:0042130	negative regulation of T cell proliferation	1/148	14/6338	0.2818941	0.725220307	0.712410738	ARG2	1	1
GO:0044060	GO:0044060	regulation of endocrine process	1/148	14/6338	0.2818941	0.725220307	0.712410738	SMAD4	1	1
GO:0045214	GO:0045214	sarcomere organization	1/148	14/6338	0.2818941	0.725220307	0.712410738	PROX1	1	1
GO:0045428	GO:0045428	regulation of nitric oxide biosynthetic process	1/148	14/6338	0.2818941	0.725220307	0.712410738	PTK2B	1	1
GO:0045638	GO:0045638	negative regulation of myeloid cell differentiation	1/148	14/6338	0.2818941	0.725220307	0.712410738	PTK2B	1	1
GO:0045746	GO:0045746	negative regulation of Notch signaling pathway	1/148	14/6338	0.2818941	0.725220307	0.712410738	BCL6	1	1
GO:0045921	GO:0045921	positive regulation of exocytosis	1/148	14/6338	0.2818941	0.725220307	0.712410738	AP1G1	1	1
GO:0050922	GO:0050922	negative regulation of chemotaxis	1/148	14/6338	0.2818941	0.725220307	0.712410738	GPR18	1	1
GO:0050931	GO:0050931	pigment cell differentiation	1/148	14/6338	0.2818941	0.725220307	0.712410738	AP1G1	1	1
GO:0051279	GO:0051279	regulation of release of sequestered calcium ion into cytosol	1/148	14/6338	0.2818941	0.725220307	0.712410738	PTK2B	1	1
GO:0071230	GO:0071230	cellular response to amino acid stimulus	1/148	14/6338	0.2818941	0.725220307	0.712410738	CPEB4	1	1
GO:1901861	GO:1901861	regulation of muscle tissue development	1/148	14/6338	0.2818941	0.725220307	0.712410738	YBX3	1	1
GO:1903051	GO:1903051	negative regulation of proteolysis involved in cellular protein catabolic process	1/148	14/6338	0.2818941	0.725220307	0.712410738	RPL23	1	1
GO:1904894	GO:1904894	positive regulation of receptor signaling pathway via STAT	1/148	14/6338	0.2818941	0.725220307	0.712410738	PTK2B	1	1
GO:0002262	GO:0002262	myeloid cell homeostasis	2/148	45/6338	0.283163845	0.725220307	0.712410738	LYAR/BCL6	2	1
GO:0048738	GO:0048738	cardiac muscle tissue development	2/148	45/6338	0.283163845	0.725220307	0.712410738	SMAD4/PROX1	2	1
GO:1902531	GO:1902531	regulation of intracellular signal transduction	11/148	384/6338	0.28460111	0.725220307	0.712410738	RPL23/YBX3/UBE2B/SMAD4/PTK2B/RHOA/FEM1B/BCL6/PROX1/MAPK8IP1/GPR18	11	1
GO:0042110	GO:0042110	T cell activation	5/148	153/6338	0.286301998	0.725220307	0.712410738	RHOA/BCL6/MAPK8IP1/ARG2/GPR18	5	1
GO:0120035	GO:0120035	regulation of plasma membrane bounded cell projection organization	4/148	116/6338	0.286403174	0.725220307	0.712410738	MNS1/PTK2B/RHOA/CARMIL1	4	1
GO:0045333	GO:0045333	cellular respiration	3/148	80/6338	0.286965845	0.725220307	0.712410738	NDUFV2/NDUFB8/RHOA	3	1
GO:0043067	GO:0043067	regulation of programmed cell death	10/148	346/6338	0.28848597	0.725220307	0.712410738	YBX3/UBE2B/HIPK3/PTK2B/DEDD/RHOA/FEM1B/BCL6/MAPK8IP1/ARG2	10	1
GO:0198738	GO:0198738	cell-cell signaling by wnt	4/148	117/6338	0.291663567	0.725220307	0.712410738	UBE2B/GSK3B/ZRANB1/SOX30	4	1
GO:0003205	GO:0003205	cardiac chamber development	2/148	46/6338	0.291872282	0.725220307	0.712410738	SMAD4/PROX1	2	1
GO:0006888	GO:0006888	endoplasmic reticulum to Golgi vesicle-mediated transport	2/148	46/6338	0.291872282	0.725220307	0.712410738	GOSR1/SEC23B	2	1
GO:0016125	GO:0016125	sterol metabolic process	2/148	46/6338	0.291872282	0.725220307	0.712410738	FDFT1/FDX1	2	1
GO:0022900	GO:0022900	electron transport chain	2/148	46/6338	0.291872282	0.725220307	0.712410738	NDUFV2/NDUFB8	2	1
GO:0031348	GO:0031348	negative regulation of defense response	2/148	46/6338	0.291872282	0.725220307	0.712410738	LYAR/ARG2	2	1
GO:0046165	GO:0046165	alcohol biosynthetic process	2/148	46/6338	0.291872282	0.725220307	0.712410738	PTK2B/PTS	2	1
GO:0001775	GO:0001775	cell activation	8/148	269/6338	0.291992125	0.725220307	0.712410738	SMAD4/PTK2B/RHOA/AP1G1/BCL6/MAPK8IP1/ARG2/GPR18	8	1
GO:0006629	GO:0006629	lipid metabolic process	13/148	466/6338	0.292084983	0.725220307	0.712410738	FDFT1/INPP1/FDX1/PTK2B/SGMS2/PIGO/GGPS1/DPM1/PI4KA/FAR2/PROX1/CRLS1/SMPD3	13	1
GO:0001558	GO:0001558	regulation of cell growth	3/148	81/6338	0.293374096	0.725220307	0.712410738	SMAD4/RHOA/BCL6	3	1
GO:0030855	GO:0030855	epithelial cell differentiation	5/148	155/6338	0.295421842	0.725220307	0.712410738	SMAD4/RILPL1/FEM1B/EHF/PROX1	5	1
GO:0031344	GO:0031344	regulation of cell projection organization	4/148	118/6338	0.296937422	0.725220307	0.712410738	MNS1/PTK2B/RHOA/CARMIL1	4	1
GO:0000460	GO:0000460	maturation of 5.8S rRNA	1/148	15/6338	0.298699867	0.725220307	0.712410738	WDR12	1	1
GO:0002562	GO:0002562	somatic diversification of immune receptors via germline recombination within a single locus	1/148	15/6338	0.298699867	0.725220307	0.712410738	BCL6	1	1
GO:0003044	GO:0003044	regulation of systemic arterial blood pressure mediated by a chemical signal	1/148	15/6338	0.298699867	0.725220307	0.712410738	RHOA	1	1
GO:0003197	GO:0003197	endocardial cushion development	1/148	15/6338	0.298699867	0.725220307	0.712410738	SMAD4	1	1
GO:0006493	GO:0006493	protein O-linked glycosylation	1/148	15/6338	0.298699867	0.725220307	0.712410738	DPM1	1	1
GO:0007340	GO:0007340	acrosome reaction	1/148	15/6338	0.298699867	0.725220307	0.712410738	ACR	1	1
GO:0010718	GO:0010718	positive regulation of epithelial to mesenchymal transition	1/148	15/6338	0.298699867	0.725220307	0.712410738	SMAD4	1	1
GO:0010972	GO:0010972	negative regulation of G2/M transition of mitotic cell cycle	1/148	15/6338	0.298699867	0.725220307	0.712410738	DONSON	1	1
GO:0016239	GO:0016239	positive regulation of macroautophagy	1/148	15/6338	0.298699867	0.725220307	0.712410738	GNAI3	1	1
GO:0016444	GO:0016444	somatic cell DNA recombination	1/148	15/6338	0.298699867	0.725220307	0.712410738	BCL6	1	1
GO:0019933	GO:0019933	cAMP-mediated signaling	1/148	15/6338	0.298699867	0.725220307	0.712410738	UBE2B	1	1
GO:0030865	GO:0030865	cortical cytoskeleton organization	1/148	15/6338	0.298699867	0.725220307	0.712410738	RHOA	1	1
GO:0031050	GO:0031050	dsRNA processing	1/148	15/6338	0.298699867	0.725220307	0.712410738	AGO2	1	1
GO:0031060	GO:0031060	regulation of histone methylation	1/148	15/6338	0.298699867	0.725220307	0.712410738	SMAD4	1	1
GO:0032330	GO:0032330	regulation of chondrocyte differentiation	1/148	15/6338	0.298699867	0.725220307	0.712410738	LNPK	1	1
GO:0035065	GO:0035065	regulation of histone acetylation	1/148	15/6338	0.298699867	0.725220307	0.712410738	SMAD4	1	1
GO:0035196	GO:0035196	production of miRNAs involved in gene silencing by miRNA	1/148	15/6338	0.298699867	0.725220307	0.712410738	AGO2	1	1
GO:0043502	GO:0043502	regulation of muscle adaptation	1/148	15/6338	0.298699867	0.725220307	0.712410738	SMAD4	1	1
GO:0045058	GO:0045058	T cell selection	1/148	15/6338	0.298699867	0.725220307	0.712410738	RHOA	1	1
GO:0045907	GO:0045907	positive regulation of vasoconstriction	1/148	15/6338	0.298699867	0.725220307	0.712410738	RHOA	1	1
GO:0050773	GO:0050773	regulation of dendrite development	1/148	15/6338	0.298699867	0.725220307	0.712410738	RHOA	1	1
GO:0050891	GO:0050891	multicellular organismal water homeostasis	1/148	15/6338	0.298699867	0.725220307	0.712410738	AQP3	1	1
GO:0051492	GO:0051492	regulation of stress fiber assembly	1/148	15/6338	0.298699867	0.725220307	0.712410738	RHOA	1	1
GO:0051591	GO:0051591	response to cAMP	1/148	15/6338	0.298699867	0.725220307	0.712410738	FDX1	1	1
GO:0060042	GO:0060042	retina morphogenesis in camera-type eye	1/148	15/6338	0.298699867	0.725220307	0.712410738	PROX1	1	1
GO:0060420	GO:0060420	regulation of heart growth	1/148	15/6338	0.298699867	0.725220307	0.712410738	PROX1	1	1
GO:0060986	GO:0060986	endocrine hormone secretion	1/148	15/6338	0.298699867	0.725220307	0.712410738	SMAD4	1	1
GO:0070228	GO:0070228	regulation of lymphocyte apoptotic process	1/148	15/6338	0.298699867	0.725220307	0.712410738	ARG2	1	1
GO:0070231	GO:0070231	T cell apoptotic process	1/148	15/6338	0.298699867	0.725220307	0.712410738	ARG2	1	1
GO:0070918	GO:0070918	production of small RNA involved in gene silencing by RNA	1/148	15/6338	0.298699867	0.725220307	0.712410738	AGO2	1	1
GO:0070936	GO:0070936	protein K48-linked ubiquitination	1/148	15/6338	0.298699867	0.725220307	0.712410738	UBE2B	1	1
GO:0070988	GO:0070988	demethylation	1/148	15/6338	0.298699867	0.725220307	0.712410738	UBE2B	1	1
GO:0080164	GO:0080164	regulation of nitric oxide metabolic process	1/148	15/6338	0.298699867	0.725220307	0.712410738	PTK2B	1	1
GO:1901568	GO:1901568	fatty acid derivative metabolic process	1/148	15/6338	0.298699867	0.725220307	0.712410738	FAR2	1	1
GO:0002696	GO:0002696	positive regulation of leukocyte activation	3/148	82/6338	0.299792318	0.725220307	0.712410738	RHOA/AP1G1/BCL6	3	1
GO:0010948	GO:0010948	negative regulation of cell cycle process	3/148	82/6338	0.299792318	0.725220307	0.712410738	DONSON/FEM1B/PROX1	3	1
GO:0007163	GO:0007163	establishment or maintenance of cell polarity	2/148	47/6338	0.300567679	0.725220307	0.712410738	PTK2B/RHOA	2	1
GO:0032872	GO:0032872	regulation of stress-activated MAPK cascade	2/148	47/6338	0.300567679	0.725220307	0.712410738	PTK2B/MAPK8IP1	2	1
GO:0043484	GO:0043484	regulation of RNA splicing	2/148	47/6338	0.300567679	0.725220307	0.712410738	DAZAP1/WTAP	2	1
GO:0043542	GO:0043542	endothelial cell migration	2/148	47/6338	0.300567679	0.725220307	0.712410738	PTK2B/PROX1	2	1
GO:0046578	GO:0046578	regulation of Ras protein signal transduction	2/148	47/6338	0.300567679	0.725220307	0.712410738	BCL6/GPR18	2	1
GO:0070302	GO:0070302	regulation of stress-activated protein kinase signaling cascade	2/148	47/6338	0.300567679	0.725220307	0.712410738	PTK2B/MAPK8IP1	2	1
GO:0002682	GO:0002682	regulation of immune system process	10/148	350/6338	0.300637304	0.725220307	0.712410738	LYAR/PTK2B/RHOA/AP1G1/BCL6/MAPK8IP1/BLNK/AQP3/ARG2/GPR18	10	1
GO:0050867	GO:0050867	positive regulation of cell activation	3/148	83/6338	0.306218515	0.725220307	0.712410738	RHOA/AP1G1/BCL6	3	1
GO:1903706	GO:1903706	regulation of hemopoiesis	3/148	83/6338	0.306218515	0.725220307	0.712410738	PTK2B/RHOA/BCL6	3	1
GO:0043254	GO:0043254	regulation of protein-containing complex assembly	4/148	120/6338	0.307520873	0.725220307	0.712410738	PTK2B/PSMC2/RHOA/CARMIL1	4	1
GO:0051272	GO:0051272	positive regulation of cellular component movement	4/148	120/6338	0.307520873	0.725220307	0.712410738	PTK2B/CARMIL1/BCL6/PROX1	4	1
GO:0006508	GO:0006508	proteolysis	11/148	392/6338	0.307693962	0.725220307	0.712410738	PSMD14/RPL23/UBE2B/ACR/NUB1/PTK2B/USP7/PSMB7/USP16/ZRANB1/RHOA	11	1
GO:0051494	GO:0051494	negative regulation of cytoskeleton organization	2/148	48/6338	0.309245918	0.725220307	0.712410738	SMAD4/CARMIL1	2	1
GO:0070482	GO:0070482	response to oxygen levels	2/148	48/6338	0.309245918	0.725220307	0.712410738	SMAD4/AQP3	2	1
GO:0044262	GO:0044262	cellular carbohydrate metabolic process	3/148	84/6338	0.312650738	0.725220307	0.712410738	INPP1/GSK3B/PTK2B	3	1
GO:0030098	GO:0030098	lymphocyte differentiation	4/148	121/6338	0.312828177	0.725220307	0.712410738	PTK2B/RHOA/BCL6/GPR18	4	1
GO:0046907	GO:0046907	intracellular transport	11/148	394/6338	0.313544761	0.725220307	0.712410738	SLU7/GOSR1/SEC63/RILPL1/SEC23B/BECN1/TMEM87A/STAM2/AP1G1/HOOK2/AP2S1	11	1
GO:0006915	GO:0006915	apoptotic process	12/148	434/6338	0.313641722	0.725220307	0.712410738	YBX3/UBE2B/HIPK3/PTK2B/BECN1/DEDD/RHOA/FEM1B/BCL6/NEK6/MAPK8IP1/ARG2	12	1
GO:0001910	GO:0001910	regulation of leukocyte mediated cytotoxicity	1/148	16/6338	0.315114926	0.725220307	0.712410738	AP1G1	1	1
GO:0002011	GO:0002011	morphogenesis of an epithelial sheet	1/148	16/6338	0.315114926	0.725220307	0.712410738	RHOA	1	1
GO:0002200	GO:0002200	somatic diversification of immune receptors	1/148	16/6338	0.315114926	0.725220307	0.712410738	BCL6	1	1
GO:0006303	GO:0006303	double-strand break repair via nonhomologous end joining	1/148	16/6338	0.315114926	0.725220307	0.712410738	PSMD14	1	1
GO:0006809	GO:0006809	nitric oxide biosynthetic process	1/148	16/6338	0.315114926	0.725220307	0.712410738	PTK2B	1	1
GO:0006970	GO:0006970	response to osmotic stress	1/148	16/6338	0.315114926	0.725220307	0.712410738	YBX3	1	1
GO:0007492	GO:0007492	endoderm development	1/148	16/6338	0.315114926	0.725220307	0.712410738	SMAD4	1	1
GO:0014896	GO:0014896	muscle hypertrophy	1/148	16/6338	0.315114926	0.725220307	0.712410738	SMAD4	1	1
GO:0014897	GO:0014897	striated muscle hypertrophy	1/148	16/6338	0.315114926	0.725220307	0.712410738	SMAD4	1	1
GO:0030850	GO:0030850	prostate gland development	1/148	16/6338	0.315114926	0.725220307	0.712410738	FEM1B	1	1
GO:0032024	GO:0032024	positive regulation of insulin secretion	1/148	16/6338	0.315114926	0.725220307	0.712410738	SERP1	1	1
GO:0035305	GO:0035305	negative regulation of dephosphorylation	1/148	16/6338	0.315114926	0.725220307	0.712410738	PPP1R35	1	1
GO:0040020	GO:0040020	regulation of meiotic nuclear division	1/148	16/6338	0.315114926	0.725220307	0.712410738	UBE2B	1	1
GO:0043299	GO:0043299	leukocyte degranulation	1/148	16/6338	0.315114926	0.725220307	0.712410738	AP1G1	1	1
GO:0044728	GO:0044728	DNA methylation or demethylation	1/148	16/6338	0.315114926	0.725220307	0.712410738	MAEL	1	1
GO:0045047	GO:0045047	protein targeting to ER	1/148	16/6338	0.315114926	0.725220307	0.712410738	SEC63	1	1
GO:0045104	GO:0045104	intermediate filament cytoskeleton organization	1/148	16/6338	0.315114926	0.725220307	0.712410738	DES	1	1
GO:0048844	GO:0048844	artery morphogenesis	1/148	16/6338	0.315114926	0.725220307	0.712410738	PROX1	1	1
GO:0051262	GO:0051262	protein tetramerization	1/148	16/6338	0.315114926	0.725220307	0.712410738	USP16	1	1
GO:0051693	GO:0051693	actin filament capping	1/148	16/6338	0.315114926	0.725220307	0.712410738	CARMIL1	1	1
GO:0071229	GO:0071229	cellular response to acid chemical	1/148	16/6338	0.315114926	0.725220307	0.712410738	CPEB4	1	1
GO:0072599	GO:0072599	establishment of protein localization to endoplasmic reticulum	1/148	16/6338	0.315114926	0.725220307	0.712410738	SEC63	1	1
GO:0099175	GO:0099175	regulation of postsynapse organization	1/148	16/6338	0.315114926	0.725220307	0.712410738	ABHD17A	1	1
GO:1902750	GO:1902750	negative regulation of cell cycle G2/M phase transition	1/148	16/6338	0.315114926	0.725220307	0.712410738	DONSON	1	1
GO:1990748	GO:1990748	cellular detoxification	1/148	16/6338	0.315114926	0.725220307	0.712410738	ESD	1	1
GO:0031668	GO:0031668	cellular response to extracellular stimulus	2/148	49/6338	0.317903081	0.725220307	0.712410738	BECN1/AQP3	2	1
GO:0046661	GO:0046661	male sex differentiation	2/148	49/6338	0.317903081	0.725220307	0.712410738	YBX3/SMAD4	2	1
GO:0048839	GO:0048839	inner ear development	2/148	49/6338	0.317903081	0.725220307	0.712410738	TTC39C/PROX1	2	1
GO:0048285	GO:0048285	organelle fission	4/148	122/6338	0.318144357	0.725220307	0.712410738	UBE2B/USP16/MAEL/RHOA	4	1
GO:0033674	GO:0033674	positive regulation of kinase activity	3/148	85/6338	0.319087074	0.725220307	0.712410738	SPDYA/PTK2B/PROX1	3	1
GO:1901987	GO:1901987	regulation of cell cycle phase transition	3/148	85/6338	0.319087074	0.725220307	0.712410738	DONSON/FEM1B/PROX1	3	1
GO:0045321	GO:0045321	leukocyte activation	7/148	238/6338	0.320741392	0.725220307	0.712410738	PTK2B/RHOA/AP1G1/BCL6/MAPK8IP1/ARG2/GPR18	7	1
GO:0045935	GO:0045935	positive regulation of nucleobase-containing compound metabolic process	11/148	397/6338	0.322373055	0.725220307	0.712410738	DNAJC2/LYAR/UBE2B/RFC4/DAZAP1/SMAD4/USP16/NCBP2/PSMC2/KAT8/PROX1	11	1
GO:0045088	GO:0045088	regulation of innate immune response	2/148	50/6338	0.326535436	0.725220307	0.712410738	LYAR/AP1G1	2	1
GO:0050920	GO:0050920	regulation of chemotaxis	2/148	50/6338	0.326535436	0.725220307	0.712410738	PTK2B/GPR18	2	1
GO:0048729	GO:0048729	tissue morphogenesis	5/148	162/6338	0.327697073	0.725220307	0.712410738	SMAD4/LUZP1/RHOA/FEM1B/PROX1	5	1
GO:0051640	GO:0051640	organelle localization	4/148	124/6338	0.328798901	0.725220307	0.712410738	UBE2B/GOSR1/RHOA/RAB10	4	1
GO:0003179	GO:0003179	heart valve morphogenesis	1/148	17/6338	0.3311483	0.725220307	0.712410738	SMAD4	1	1
GO:0003209	GO:0003209	cardiac atrium morphogenesis	1/148	17/6338	0.3311483	0.725220307	0.712410738	PROX1	1	1
GO:0006900	GO:0006900	vesicle budding from membrane	1/148	17/6338	0.3311483	0.725220307	0.712410738	SEC23B	1	1
GO:0010862	GO:0010862	positive regulation of pathway-restricted SMAD protein phosphorylation	1/148	17/6338	0.3311483	0.725220307	0.712410738	SMAD4	1	1
GO:0016575	GO:0016575	histone deacetylation	1/148	17/6338	0.3311483	0.725220307	0.712410738	BCL6	1	1
GO:0030104	GO:0030104	water homeostasis	1/148	17/6338	0.3311483	0.725220307	0.712410738	AQP3	1	1
GO:0032231	GO:0032231	regulation of actin filament bundle assembly	1/148	17/6338	0.3311483	0.725220307	0.712410738	RHOA	1	1
GO:0032945	GO:0032945	negative regulation of mononuclear cell proliferation	1/148	17/6338	0.3311483	0.725220307	0.712410738	ARG2	1	1
GO:0033143	GO:0033143	regulation of intracellular steroid hormone receptor signaling pathway	1/148	17/6338	0.3311483	0.725220307	0.712410738	RHOA	1	1
GO:0043124	GO:0043124	negative regulation of I-kappaB kinase/NF-kappaB signaling	1/148	17/6338	0.3311483	0.725220307	0.712410738	RHOA	1	1
GO:0045103	GO:0045103	intermediate filament-based process	1/148	17/6338	0.3311483	0.725220307	0.712410738	DES	1	1
GO:0045143	GO:0045143	homologous chromosome segregation	1/148	17/6338	0.3311483	0.725220307	0.712410738	UBE2B	1	1
GO:0045185	GO:0045185	maintenance of protein location	1/148	17/6338	0.3311483	0.725220307	0.712410738	MORC3	1	1
GO:0045453	GO:0045453	bone resorption	1/148	17/6338	0.3311483	0.725220307	0.712410738	PTK2B	1	1
GO:0046164	GO:0046164	alcohol catabolic process	1/148	17/6338	0.3311483	0.725220307	0.712410738	INPP1	1	1
GO:0046209	GO:0046209	nitric oxide metabolic process	1/148	17/6338	0.3311483	0.725220307	0.712410738	PTK2B	1	1
GO:0046579	GO:0046579	positive regulation of Ras protein signal transduction	1/148	17/6338	0.3311483	0.725220307	0.712410738	GPR18	1	1
GO:0048066	GO:0048066	developmental pigmentation	1/148	17/6338	0.3311483	0.725220307	0.712410738	AP1G1	1	1
GO:0048278	GO:0048278	vesicle docking	1/148	17/6338	0.3311483	0.725220307	0.712410738	RAB10	1	1
GO:0050672	GO:0050672	negative regulation of lymphocyte proliferation	1/148	17/6338	0.3311483	0.725220307	0.712410738	ARG2	1	1
GO:0050766	GO:0050766	positive regulation of phagocytosis	1/148	17/6338	0.3311483	0.725220307	0.712410738	LYAR	1	1
GO:0051057	GO:0051057	positive regulation of small GTPase mediated signal transduction	1/148	17/6338	0.3311483	0.725220307	0.712410738	GPR18	1	1
GO:0060968	GO:0060968	regulation of gene silencing	1/148	17/6338	0.3311483	0.725220307	0.712410738	MAEL	1	1
GO:0061077	GO:0061077	chaperone-mediated protein folding	1/148	17/6338	0.3311483	0.725220307	0.712410738	DNAJB2	1	1
GO:0070664	GO:0070664	negative regulation of leukocyte proliferation	1/148	17/6338	0.3311483	0.725220307	0.712410738	ARG2	1	1
GO:0071677	GO:0071677	positive regulation of mononuclear cell migration	1/148	17/6338	0.3311483	0.725220307	0.712410738	PTK2B	1	1
GO:0072132	GO:0072132	mesenchyme morphogenesis	1/148	17/6338	0.3311483	0.725220307	0.712410738	SMAD4	1	1
GO:1903363	GO:1903363	negative regulation of cellular protein catabolic process	1/148	17/6338	0.3311483	0.725220307	0.712410738	RPL23	1	1
GO:1903537	GO:1903537	meiotic cell cycle process involved in oocyte maturation	1/148	17/6338	0.3311483	0.725220307	0.712410738	SPDYA	1	1
GO:1903538	GO:1903538	regulation of meiotic cell cycle process involved in oocyte maturation	1/148	17/6338	0.3311483	0.725220307	0.712410738	SPDYA	1	1
GO:2000756	GO:2000756	regulation of peptidyl-lysine acetylation	1/148	17/6338	0.3311483	0.725220307	0.712410738	SMAD4	1	1
GO:2001057	GO:2001057	reactive nitrogen species metabolic process	1/148	17/6338	0.3311483	0.725220307	0.712410738	PTK2B	1	1
GO:0072657	GO:0072657	protein localization to membrane	4/148	125/6338	0.334135075	0.725220307	0.712410738	SEC63/RILPL1/ABHD17A/RAB10	4	1
GO:1905114	GO:1905114	cell surface receptor signaling pathway involved in cell-cell signaling	4/148	125/6338	0.334135075	0.725220307	0.712410738	UBE2B/GSK3B/ZRANB1/SOX30	4	1
GO:0006665	GO:0006665	sphingolipid metabolic process	2/148	51/6338	0.335139439	0.725220307	0.712410738	SGMS2/SMPD3	2	1
GO:0007292	GO:0007292	female gamete generation	2/148	51/6338	0.335139439	0.725220307	0.712410738	SPDYA/RHOA	2	1
GO:0017157	GO:0017157	regulation of exocytosis	2/148	51/6338	0.335139439	0.725220307	0.712410738	RAB10/AP1G1	2	1
GO:0021537	GO:0021537	telencephalon development	2/148	51/6338	0.335139439	0.725220307	0.712410738	RHOA/PROX1	2	1
GO:0031214	GO:0031214	biomineral tissue development	2/148	51/6338	0.335139439	0.725220307	0.712410738	PTK2B/SGMS2	2	1
GO:0042129	GO:0042129	regulation of T cell proliferation	2/148	51/6338	0.335139439	0.725220307	0.712410738	MAPK8IP1/ARG2	2	1
GO:0051403	GO:0051403	stress-activated MAPK cascade	2/148	51/6338	0.335139439	0.725220307	0.712410738	PTK2B/MAPK8IP1	2	1
GO:0055001	GO:0055001	muscle cell development	2/148	51/6338	0.335139439	0.725220307	0.712410738	SMAD4/PROX1	2	1
GO:0090257	GO:0090257	regulation of muscle system process	2/148	51/6338	0.335139439	0.725220307	0.712410738	SMAD4/RHOA	2	1
GO:0110148	GO:0110148	biomineralization	2/148	51/6338	0.335139439	0.725220307	0.712410738	PTK2B/SGMS2	2	1
GO:0032270	GO:0032270	positive regulation of cellular protein metabolic process	9/148	322/6338	0.337981135	0.725220307	0.712410738	SPDYA/SMAD4/PTK2B/SERP1/USP16/RHOA/EIF5A/BCL6/PROX1	9	1
GO:0120036	GO:0120036	plasma membrane bounded cell projection organization	9/148	322/6338	0.337981135	0.725220307	0.712410738	TEKT2/UBE2B/MNS1/SMAD4/PTK2B/RILPL1/RHOA/TTC39C/CARMIL1	9	1
GO:0030036	GO:0030036	actin cytoskeleton organization	6/148	204/6338	0.341376378	0.725220307	0.712410738	SMAD4/PTK2B/RHOA/CARMIL1/BCL6/PROX1	6	1
GO:0051056	GO:0051056	regulation of small GTPase mediated signal transduction	2/148	52/6338	0.343711719	0.725220307	0.712410738	BCL6/GPR18	2	1
GO:0071356	GO:0071356	cellular response to tumor necrosis factor	2/148	52/6338	0.343711719	0.725220307	0.712410738	YBX3/PTK2B	2	1
GO:0007159	GO:0007159	leukocyte cell-cell adhesion	3/148	89/6338	0.344836796	0.725220307	0.712410738	RHOA/BCL6/ARG2	3	1
GO:2001233	GO:2001233	regulation of apoptotic signaling pathway	3/148	89/6338	0.344836796	0.725220307	0.712410738	YBX3/FEM1B/MAPK8IP1	3	1
GO:0033993	GO:0033993	response to lipid	5/148	166/6338	0.346317354	0.725220307	0.712410738	FDX1/PTK2B/RHOA/SOX30/AQP3	5	1
GO:0001709	GO:0001709	cell fate determination	1/148	18/6338	0.346808805	0.725220307	0.712410738	PROX1	1	1
GO:0002067	GO:0002067	glandular epithelial cell differentiation	1/148	18/6338	0.346808805	0.725220307	0.712410738	PROX1	1	1
GO:0002088	GO:0002088	lens development in camera-type eye	1/148	18/6338	0.346808805	0.725220307	0.712410738	PROX1	1	1
GO:0002637	GO:0002637	regulation of immunoglobulin production	1/148	18/6338	0.346808805	0.725220307	0.712410738	BCL6	1	1
GO:0003230	GO:0003230	cardiac atrium development	1/148	18/6338	0.346808805	0.725220307	0.712410738	PROX1	1	1
GO:0006892	GO:0006892	post-Golgi vesicle-mediated transport	1/148	18/6338	0.346808805	0.725220307	0.712410738	AP1G1	1	1
GO:0008625	GO:0008625	extrinsic apoptotic signaling pathway via death domain receptors	1/148	18/6338	0.346808805	0.725220307	0.712410738	FEM1B	1	1
GO:0009880	GO:0009880	embryonic pattern specification	1/148	18/6338	0.346808805	0.725220307	0.712410738	SMAD4	1	1
GO:0021954	GO:0021954	central nervous system neuron development	1/148	18/6338	0.346808805	0.725220307	0.712410738	MAP2	1	1
GO:0030038	GO:0030038	contractile actin filament bundle assembly	1/148	18/6338	0.346808805	0.725220307	0.712410738	RHOA	1	1
GO:0030835	GO:0030835	negative regulation of actin filament depolymerization	1/148	18/6338	0.346808805	0.725220307	0.712410738	CARMIL1	1	1
GO:0031960	GO:0031960	response to corticosteroid	1/148	18/6338	0.346808805	0.725220307	0.712410738	SOX30	1	1
GO:0043149	GO:0043149	stress fiber assembly	1/148	18/6338	0.346808805	0.725220307	0.712410738	RHOA	1	1
GO:0043200	GO:0043200	response to amino acid	1/148	18/6338	0.346808805	0.725220307	0.712410738	CPEB4	1	1
GO:0043266	GO:0043266	regulation of potassium ion transport	1/148	18/6338	0.346808805	0.725220307	0.712410738	PTK2B	1	1
GO:0048640	GO:0048640	negative regulation of developmental growth	1/148	18/6338	0.346808805	0.725220307	0.712410738	TLL2	1	1
GO:0050000	GO:0050000	chromosome localization	1/148	18/6338	0.346808805	0.725220307	0.712410738	UBE2B	1	1
GO:0051155	GO:0051155	positive regulation of striated muscle cell differentiation	1/148	18/6338	0.346808805	0.725220307	0.712410738	PROX1	1	1
GO:0051303	GO:0051303	establishment of chromosome localization	1/148	18/6338	0.346808805	0.725220307	0.712410738	UBE2B	1	1
GO:0051438	GO:0051438	regulation of ubiquitin-protein transferase activity	1/148	18/6338	0.346808805	0.725220307	0.712410738	FEM1B	1	1
GO:0060419	GO:0060419	heart growth	1/148	18/6338	0.346808805	0.725220307	0.712410738	PROX1	1	1
GO:0060840	GO:0060840	artery development	1/148	18/6338	0.346808805	0.725220307	0.712410738	PROX1	1	1
GO:0070098	GO:0070098	chemokine-mediated signaling pathway	1/148	18/6338	0.346808805	0.725220307	0.712410738	PTK2B	1	1
GO:0070192	GO:0070192	chromosome organization involved in meiotic cell cycle	1/148	18/6338	0.346808805	0.725220307	0.712410738	UBE2B	1	1
GO:0070373	GO:0070373	negative regulation of ERK1 and ERK2 cascade	1/148	18/6338	0.346808805	0.725220307	0.712410738	SMAD4	1	1
GO:0090307	GO:0090307	mitotic spindle assembly	1/148	18/6338	0.346808805	0.725220307	0.712410738	RHOA	1	1
GO:1901796	GO:1901796	regulation of signal transduction by p53 class mediator	1/148	18/6338	0.346808805	0.725220307	0.712410738	RPL23	1	1
GO:2000401	GO:2000401	regulation of lymphocyte migration	1/148	18/6338	0.346808805	0.725220307	0.712410738	PTK2B	1	1
GO:0070647	GO:0070647	protein modification by small protein conjugation or removal	7/148	245/6338	0.347461557	0.725726444	0.712907936	UBE2B/USP7/USP16/ZRANB1/FEM1B/RAD18/RNF141	7	1
GO:0009150	GO:0009150	purine ribonucleotide metabolic process	4/148	128/6338	0.350166366	0.726542257	0.713709339	GNAI3/RHOA/FAR2/ADCY10	4	1
GO:0046486	GO:0046486	glycerolipid metabolic process	4/148	128/6338	0.350166366	0.726542257	0.713709339	INPP1/PIGO/DPM1/PI4KA	4	1
GO:0006886	GO:0006886	intracellular protein transport	7/148	246/6338	0.351303164	0.726542257	0.713709339	SLU7/SEC63/RILPL1/SEC23B/STAM2/AP1G1/AP2S1	7	1
GO:0080134	GO:0080134	regulation of response to stress	8/148	286/6338	0.351691239	0.726542257	0.713709339	LYAR/YBX3/PTK2B/FEM1B/AP1G1/BCL6/MAPK8IP1/ARG2	8	1
GO:0048545	GO:0048545	response to steroid hormone	2/148	53/6338	0.352249077	0.726542257	0.713709339	RHOA/SOX30	2	1
GO:0012501	GO:0012501	programmed cell death	12/148	448/6338	0.353408123	0.726542257	0.713709339	YBX3/UBE2B/HIPK3/PTK2B/BECN1/DEDD/RHOA/FEM1B/BCL6/NEK6/MAPK8IP1/ARG2	12	1
GO:0007015	GO:0007015	actin filament organization	4/148	129/6338	0.355514236	0.726542257	0.713709339	PTK2B/RHOA/CARMIL1/PROX1	4	1
GO:0007265	GO:0007265	Ras protein signal transduction	3/148	91/6338	0.357689713	0.726542257	0.713709339	RHOA/BCL6/GPR18	3	1
GO:0051258	GO:0051258	protein polymerization	3/148	91/6338	0.357689713	0.726542257	0.713709339	PTK2B/RHOA/CARMIL1	3	1
GO:0046777	GO:0046777	protein autophosphorylation	2/148	54/6338	0.360748479	0.726542257	0.713709339	PTK2B/NEK6	2	1
GO:2001234	GO:2001234	negative regulation of apoptotic signaling pathway	2/148	54/6338	0.360748479	0.726542257	0.713709339	YBX3/MAPK8IP1	2	1
GO:0001541	GO:0001541	ovarian follicle development	1/148	19/6338	0.362105055	0.726542257	0.713709339	SMAD4	1	1
GO:0001658	GO:0001658	branching involved in ureteric bud morphogenesis	1/148	19/6338	0.362105055	0.726542257	0.713709339	SMAD4	1	1
GO:0006304	GO:0006304	DNA modification	1/148	19/6338	0.362105055	0.726542257	0.713709339	MAEL	1	1
GO:0006940	GO:0006940	regulation of smooth muscle contraction	1/148	19/6338	0.362105055	0.726542257	0.713709339	RHOA	1	1
GO:0007193	GO:0007193	adenylate cyclase-inhibiting G protein-coupled receptor signaling pathway	1/148	19/6338	0.362105055	0.726542257	0.713709339	GNAI3	1	1
GO:0010522	GO:0010522	regulation of calcium ion transport into cytosol	1/148	19/6338	0.362105055	0.726542257	0.713709339	PTK2B	1	1
GO:0016126	GO:0016126	sterol biosynthetic process	1/148	19/6338	0.362105055	0.726542257	0.713709339	FDFT1	1	1
GO:0021766	GO:0021766	hippocampus development	1/148	19/6338	0.362105055	0.726542257	0.713709339	PROX1	1	1
GO:0042093	GO:0042093	T-helper cell differentiation	1/148	19/6338	0.362105055	0.726542257	0.713709339	BCL6	1	1
GO:0042446	GO:0042446	hormone biosynthetic process	1/148	19/6338	0.362105055	0.726542257	0.713709339	FDX1	1	1
GO:0048247	GO:0048247	lymphocyte chemotaxis	1/148	19/6338	0.362105055	0.726542257	0.713709339	PTK2B	1	1
GO:0060193	GO:0060193	positive regulation of lipase activity	1/148	19/6338	0.362105055	0.726542257	0.713709339	RHOA	1	1
GO:0070534	GO:0070534	protein K63-linked ubiquitination	1/148	19/6338	0.362105055	0.726542257	0.713709339	UBE2B	1	1
GO:0097237	GO:0097237	cellular response to toxic substance	1/148	19/6338	0.362105055	0.726542257	0.713709339	ESD	1	1
GO:0097581	GO:0097581	lamellipodium organization	1/148	19/6338	0.362105055	0.726542257	0.713709339	CARMIL1	1	1
GO:1902106	GO:1902106	negative regulation of leukocyte differentiation	1/148	19/6338	0.362105055	0.726542257	0.713709339	BCL6	1	1
GO:1903312	GO:1903312	negative regulation of mRNA metabolic process	1/148	19/6338	0.362105055	0.726542257	0.713709339	ZC3H14	1	1
GO:2000106	GO:2000106	regulation of leukocyte apoptotic process	1/148	19/6338	0.362105055	0.726542257	0.713709339	ARG2	1	1
GO:0032101	GO:0032101	regulation of response to external stimulus	6/148	209/6338	0.362362304	0.726542257	0.713709339	LYAR/PTK2B/AP1G1/BCL6/ARG2/GPR18	6	1
GO:0002366	GO:0002366	leukocyte activation involved in immune response	3/148	92/6338	0.364104833	0.726542257	0.713709339	PTK2B/AP1G1/BCL6	3	1
GO:0010632	GO:0010632	regulation of epithelial cell migration	2/148	55/6338	0.36920705	0.726542257	0.713709339	PTK2B/PROX1	2	1
GO:0051924	GO:0051924	regulation of calcium ion transport	2/148	55/6338	0.36920705	0.726542257	0.713709339	PTK2B/RHOA	2	1
GO:0090150	GO:0090150	establishment of protein localization to membrane	2/148	55/6338	0.36920705	0.726542257	0.713709339	SEC63/RILPL1	2	1
GO:0002263	GO:0002263	cell activation involved in immune response	3/148	93/6338	0.370510276	0.726542257	0.713709339	PTK2B/AP1G1/BCL6	3	1
GO:0065003	GO:0065003	protein-containing complex assembly	11/148	415/6338	0.376379913	0.726542257	0.713709339	TEKT2/RPLP0/SLU7/SMAD4/PTK2B/USP16/PSMC2/RHOA/SRSF1/CARMIL1/HIRA	11	1
GO:0009259	GO:0009259	ribonucleotide metabolic process	4/148	133/6338	0.376899279	0.726542257	0.713709339	GNAI3/RHOA/FAR2/ADCY10	4	1
GO:0002287	GO:0002287	alpha-beta T cell activation involved in immune response	1/148	20/6338	0.377045465	0.726542257	0.713709339	BCL6	1	1
GO:0002293	GO:0002293	alpha-beta T cell differentiation involved in immune response	1/148	20/6338	0.377045465	0.726542257	0.713709339	BCL6	1	1
GO:0002294	GO:0002294	CD4-positive, alpha-beta T cell differentiation involved in immune response	1/148	20/6338	0.377045465	0.726542257	0.713709339	BCL6	1	1
GO:0003170	GO:0003170	heart valve development	1/148	20/6338	0.377045465	0.726542257	0.713709339	SMAD4	1	1
GO:0006081	GO:0006081	cellular aldehyde metabolic process	1/148	20/6338	0.377045465	0.726542257	0.713709339	ESD	1	1
GO:0009408	GO:0009408	response to heat	1/148	20/6338	0.377045465	0.726542257	0.713709339	SLU7	1	1
GO:0010921	GO:0010921	regulation of phosphatase activity	1/148	20/6338	0.377045465	0.726542257	0.713709339	PPP1R35	1	1
GO:0034968	GO:0034968	histone lysine methylation	1/148	20/6338	0.377045465	0.726542257	0.713709339	SMAD4	1	1
GO:0042147	GO:0042147	retrograde transport, endosome to Golgi	1/148	20/6338	0.377045465	0.726542257	0.713709339	TMEM87A	1	1
GO:0043966	GO:0043966	histone H3 acetylation	1/148	20/6338	0.377045465	0.726542257	0.713709339	SMAD4	1	1
GO:0048144	GO:0048144	fibroblast proliferation	1/148	20/6338	0.377045465	0.726542257	0.713709339	MORC3	1	1
GO:0048145	GO:0048145	regulation of fibroblast proliferation	1/148	20/6338	0.377045465	0.726542257	0.713709339	MORC3	1	1
GO:0051209	GO:0051209	release of sequestered calcium ion into cytosol	1/148	20/6338	0.377045465	0.726542257	0.713709339	PTK2B	1	1
GO:0051282	GO:0051282	regulation of sequestering of calcium ion	1/148	20/6338	0.377045465	0.726542257	0.713709339	PTK2B	1	1
GO:0051283	GO:0051283	negative regulation of sequestering of calcium ion	1/148	20/6338	0.377045465	0.726542257	0.713709339	PTK2B	1	1
GO:0060675	GO:0060675	ureteric bud morphogenesis	1/148	20/6338	0.377045465	0.726542257	0.713709339	SMAD4	1	1
GO:0065002	GO:0065002	intracellular protein transmembrane transport	1/148	20/6338	0.377045465	0.726542257	0.713709339	SEC63	1	1
GO:0070227	GO:0070227	lymphocyte apoptotic process	1/148	20/6338	0.377045465	0.726542257	0.713709339	ARG2	1	1
GO:0071806	GO:0071806	protein transmembrane transport	1/148	20/6338	0.377045465	0.726542257	0.713709339	SEC63	1	1
GO:0072078	GO:0072078	nephron tubule morphogenesis	1/148	20/6338	0.377045465	0.726542257	0.713709339	SMAD4	1	1
GO:0072171	GO:0072171	mesonephric tubule morphogenesis	1/148	20/6338	0.377045465	0.726542257	0.713709339	SMAD4	1	1
GO:0098754	GO:0098754	detoxification	1/148	20/6338	0.377045465	0.726542257	0.713709339	ESD	1	1
GO:1901983	GO:1901983	regulation of protein acetylation	1/148	20/6338	0.377045465	0.726542257	0.713709339	SMAD4	1	1
GO:1903707	GO:1903707	negative regulation of hemopoiesis	1/148	20/6338	0.377045465	0.726542257	0.713709339	BCL6	1	1
GO:1990868	GO:1990868	response to chemokine	1/148	20/6338	0.377045465	0.726542257	0.713709339	PTK2B	1	1
GO:1990869	GO:1990869	cellular response to chemokine	1/148	20/6338	0.377045465	0.726542257	0.713709339	PTK2B	1	1
GO:0002703	GO:0002703	regulation of leukocyte mediated immunity	2/148	56/6338	0.377622066	0.726542257	0.713709339	AP1G1/BCL6	2	1
GO:0050870	GO:0050870	positive regulation of T cell activation	2/148	56/6338	0.377622066	0.726542257	0.713709339	RHOA/BCL6	2	1
GO:1901701	GO:1901701	cellular response to oxygen-containing compound	7/148	253/6338	0.378309503	0.726542257	0.713709339	RPL23/ESD/FDX1/PTK2B/GNAI3/RAB10/CPEB4	7	1
GO:0032989	GO:0032989	cellular component morphogenesis	5/148	173/6338	0.379046957	0.726542257	0.713709339	ACRBP/SMAD4/SPACA1/SOX30/PROX1	5	1
GO:0010647	GO:0010647	positive regulation of cell communication	10/148	375/6338	0.379049009	0.726542257	0.713709339	RPL23/UBE2B/SMAD4/PTK2B/SERP1/ZRANB1/PROX1/MAPK8IP1/ESM1/GPR18	10	1
GO:0051093	GO:0051093	negative regulation of developmental process	6/148	213/6338	0.379212743	0.726542257	0.713709339	YBX3/SMAD4/PTK2B/RHOA/BCL6/TLL2	6	1
GO:0015031	GO:0015031	protein transport	11/148	416/6338	0.37941912	0.726542257	0.713709339	SLU7/GOSR1/SEC63/SERP1/RILPL1/SEC23B/STAM2/RAB10/EIF5A/AP1G1/AP2S1	11	1
GO:0009968	GO:0009968	negative regulation of signal transduction	8/148	294/6338	0.380373063	0.726542257	0.713709339	YBX3/UBE2B/GSK3B/SMAD4/RHOA/SOX30/BCL6/MAPK8IP1	8	1
GO:0009967	GO:0009967	positive regulation of signal transduction	9/148	335/6338	0.381601942	0.726542257	0.713709339	RPL23/UBE2B/SMAD4/PTK2B/ZRANB1/PROX1/MAPK8IP1/ESM1/GPR18	9	1
GO:0006163	GO:0006163	purine nucleotide metabolic process	4/148	134/6338	0.38223905	0.726542257	0.713709339	GNAI3/RHOA/FAR2/ADCY10	4	1
GO:0031347	GO:0031347	regulation of defense response	4/148	134/6338	0.38223905	0.726542257	0.713709339	LYAR/AP1G1/BCL6/ARG2	4	1
GO:1903131	GO:1903131	mononuclear cell differentiation	4/148	134/6338	0.38223905	0.726542257	0.713709339	PTK2B/RHOA/BCL6/GPR18	4	1
GO:0008202	GO:0008202	steroid metabolic process	3/148	95/6338	0.383286021	0.726542257	0.713709339	FDFT1/FDX1/PROX1	3	1
GO:0016049	GO:0016049	cell growth	3/148	95/6338	0.383286021	0.726542257	0.713709339	SMAD4/RHOA/BCL6	3	1
GO:0002684	GO:0002684	positive regulation of immune system process	6/148	214/6338	0.383429728	0.726542257	0.713709339	PTK2B/RHOA/AP1G1/BCL6/BLNK/AQP3	6	1
GO:0006006	GO:0006006	glucose metabolic process	2/148	57/6338	0.385990954	0.726542257	0.713709339	SERP1/PCK2	2	1
GO:0007219	GO:0007219	Notch signaling pathway	2/148	57/6338	0.385990954	0.726542257	0.713709339	WDR12/BCL6	2	1
GO:0000381	GO:0000381	regulation of alternative mRNA splicing, via spliceosome	1/148	21/6338	0.391638259	0.726542257	0.713709339	WTAP	1	1
GO:0001101	GO:0001101	response to acid chemical	1/148	21/6338	0.391638259	0.726542257	0.713709339	CPEB4	1	1
GO:0001756	GO:0001756	somitogenesis	1/148	21/6338	0.391638259	0.726542257	0.713709339	SMAD4	1	1
GO:0001942	GO:0001942	hair follicle development	1/148	21/6338	0.391638259	0.726542257	0.713709339	SMAD4	1	1
GO:0003073	GO:0003073	regulation of systemic arterial blood pressure	1/148	21/6338	0.391638259	0.726542257	0.713709339	RHOA	1	1
GO:0006094	GO:0006094	gluconeogenesis	1/148	21/6338	0.391638259	0.726542257	0.713709339	PCK2	1	1
GO:0006367	GO:0006367	transcription initiation from RNA polymerase II promoter	1/148	21/6338	0.391638259	0.726542257	0.713709339	PSMC2	1	1
GO:0006879	GO:0006879	cellular iron ion homeostasis	1/148	21/6338	0.391638259	0.726542257	0.713709339	SMAD4	1	1
GO:0010976	GO:0010976	positive regulation of neuron projection development	1/148	21/6338	0.391638259	0.726542257	0.713709339	PTK2B	1	1
GO:0021549	GO:0021549	cerebellum development	1/148	21/6338	0.391638259	0.726542257	0.713709339	PROX1	1	1
GO:0021987	GO:0021987	cerebral cortex development	1/148	21/6338	0.391638259	0.726542257	0.713709339	RHOA	1	1
GO:0022404	GO:0022404	molting cycle process	1/148	21/6338	0.391638259	0.726542257	0.713709339	SMAD4	1	1
GO:0022405	GO:0022405	hair cycle process	1/148	21/6338	0.391638259	0.726542257	0.713709339	SMAD4	1	1
GO:0030834	GO:0030834	regulation of actin filament depolymerization	1/148	21/6338	0.391638259	0.726542257	0.713709339	CARMIL1	1	1
GO:0043500	GO:0043500	muscle adaptation	1/148	21/6338	0.391638259	0.726542257	0.713709339	SMAD4	1	1
GO:0045069	GO:0045069	regulation of viral genome replication	1/148	21/6338	0.391638259	0.726542257	0.713709339	PROX1	1	1
GO:0050871	GO:0050871	positive regulation of B cell activation	1/148	21/6338	0.391638259	0.726542257	0.713709339	BCL6	1	1
GO:0051055	GO:0051055	negative regulation of lipid biosynthetic process	1/148	21/6338	0.391638259	0.726542257	0.713709339	PROX1	1	1
GO:0051149	GO:0051149	positive regulation of muscle cell differentiation	1/148	21/6338	0.391638259	0.726542257	0.713709339	PROX1	1	1
GO:0051208	GO:0051208	sequestering of calcium ion	1/148	21/6338	0.391638259	0.726542257	0.713709339	PTK2B	1	1
GO:0061912	GO:0061912	selective autophagy	1/148	21/6338	0.391638259	0.726542257	0.713709339	RETREG1	1	1
GO:0070972	GO:0070972	protein localization to endoplasmic reticulum	1/148	21/6338	0.391638259	0.726542257	0.713709339	SEC63	1	1
GO:0090263	GO:0090263	positive regulation of canonical Wnt signaling pathway	1/148	21/6338	0.391638259	0.726542257	0.713709339	UBE2B	1	1
GO:0097306	GO:0097306	cellular response to alcohol	1/148	21/6338	0.391638259	0.726542257	0.713709339	FDX1	1	1
GO:1901616	GO:1901616	organic hydroxy compound catabolic process	1/148	21/6338	0.391638259	0.726542257	0.713709339	INPP1	1	1
GO:1903510	GO:1903510	mucopolysaccharide metabolic process	1/148	21/6338	0.391638259	0.726542257	0.713709339	SPAM1	1	1
GO:0023056	GO:0023056	positive regulation of signaling	10/148	379/6338	0.391847635	0.726542257	0.713709339	RPL23/UBE2B/SMAD4/PTK2B/SERP1/ZRANB1/PROX1/MAPK8IP1/ESM1/GPR18	10	1
GO:0030183	GO:0030183	B cell differentiation	2/148	58/6338	0.394311279	0.728815932	0.715942854	PTK2B/BCL6	2	1
GO:0034612	GO:0034612	response to tumor necrosis factor	2/148	58/6338	0.394311279	0.728815932	0.715942854	YBX3/PTK2B	2	1
GO:0065004	GO:0065004	protein-DNA complex assembly	2/148	58/6338	0.394311279	0.728815932	0.715942854	PSMC2/HIRA	2	1
GO:0045165	GO:0045165	cell fate commitment	3/148	97/6338	0.396005134	0.73110115	0.718187708	SMAD4/RHOA/PROX1	3	1
GO:0019693	GO:0019693	ribose phosphate metabolic process	4/148	137/6338	0.398227729	0.73110115	0.718187708	GNAI3/RHOA/FAR2/ADCY10	4	1
GO:0051248	GO:0051248	negative regulation of protein metabolic process	6/148	218/6338	0.400300476	0.73110115	0.718187708	RPL23/UBE2B/PFDN1/CAPRIN1/AGO2/UNK	6	1
GO:0009887	GO:0009887	animal organ morphogenesis	7/148	259/6338	0.401547114	0.73110115	0.718187708	SMAD4/SERP1/RHOA/FEM1B/TTC39C/PROX1/AQP3	7	1
GO:0006338	GO:0006338	chromatin remodeling	2/148	59/6338	0.402580748	0.73110115	0.718187708	BAZ1A/HIRA	2	1
GO:0043583	GO:0043583	ear development	2/148	59/6338	0.402580748	0.73110115	0.718187708	TTC39C/PROX1	2	1
GO:0071496	GO:0071496	cellular response to external stimulus	2/148	59/6338	0.402580748	0.73110115	0.718187708	BECN1/AQP3	2	1
GO:0009894	GO:0009894	regulation of catabolic process	6/148	219/6338	0.40451647	0.73110115	0.718187708	PSMD14/RPL23/NUB1/PTK2B/ZC3H14/GNAI3	6	1
GO:0002292	GO:0002292	T cell differentiation involved in immune response	1/148	22/6338	0.40589147	0.73110115	0.718187708	BCL6	1	1
GO:0002377	GO:0002377	immunoglobulin production	1/148	22/6338	0.40589147	0.73110115	0.718187708	BCL6	1	1
GO:0002698	GO:0002698	negative regulation of immune effector process	1/148	22/6338	0.40589147	0.73110115	0.718187708	BCL6	1	1
GO:0019319	GO:0019319	hexose biosynthetic process	1/148	22/6338	0.40589147	0.73110115	0.718187708	PCK2	1	1
GO:0030042	GO:0030042	actin filament depolymerization	1/148	22/6338	0.40589147	0.73110115	0.718187708	CARMIL1	1	1
GO:0031016	GO:0031016	pancreas development	1/148	22/6338	0.40589147	0.73110115	0.718187708	PROX1	1	1
GO:0032611	GO:0032611	interleukin-1 beta production	1/148	22/6338	0.40589147	0.73110115	0.718187708	ARG2	1	1
GO:0032651	GO:0032651	regulation of interleukin-1 beta production	1/148	22/6338	0.40589147	0.73110115	0.718187708	ARG2	1	1
GO:0045665	GO:0045665	negative regulation of neuron differentiation	1/148	22/6338	0.40589147	0.73110115	0.718187708	RHOA	1	1
GO:0050810	GO:0050810	regulation of steroid biosynthetic process	1/148	22/6338	0.40589147	0.73110115	0.718187708	PROX1	1	1
GO:0060389	GO:0060389	pathway-restricted SMAD protein phosphorylation	1/148	22/6338	0.40589147	0.73110115	0.718187708	SMAD4	1	1
GO:0060393	GO:0060393	regulation of pathway-restricted SMAD protein phosphorylation	1/148	22/6338	0.40589147	0.73110115	0.718187708	SMAD4	1	1
GO:0061333	GO:0061333	renal tubule morphogenesis	1/148	22/6338	0.40589147	0.73110115	0.718187708	SMAD4	1	1
GO:0072028	GO:0072028	nephron morphogenesis	1/148	22/6338	0.40589147	0.73110115	0.718187708	SMAD4	1	1
GO:0072088	GO:0072088	nephron epithelium morphogenesis	1/148	22/6338	0.40589147	0.73110115	0.718187708	SMAD4	1	1
GO:0140029	GO:0140029	exocytic process	1/148	22/6338	0.40589147	0.73110115	0.718187708	RAB10	1	1
GO:1901607	GO:1901607	alpha-amino acid biosynthetic process	1/148	22/6338	0.40589147	0.73110115	0.718187708	BHMT	1	1
GO:0003012	GO:0003012	muscle system process	3/148	99/6338	0.408656452	0.73300937	0.720062223	SMAD4/RHOA/ARG2	3	1
GO:0022407	GO:0022407	regulation of cell-cell adhesion	3/148	99/6338	0.408656452	0.73300937	0.720062223	RHOA/BCL6/ARG2	3	1
GO:0042098	GO:0042098	T cell proliferation	2/148	60/6338	0.410797196	0.73300937	0.720062223	MAPK8IP1/ARG2	2	1
GO:0051302	GO:0051302	regulation of cell division	2/148	60/6338	0.410797196	0.73300937	0.720062223	BECN1/RHOA	2	1
GO:0072593	GO:0072593	reactive oxygen species metabolic process	2/148	60/6338	0.410797196	0.73300937	0.720062223	RHOA/ARG2	2	1
GO:0072659	GO:0072659	protein localization to plasma membrane	2/148	60/6338	0.410797196	0.73300937	0.720062223	RILPL1/RAB10	2	1
GO:0097193	GO:0097193	intrinsic apoptotic signaling pathway	2/148	60/6338	0.410797196	0.73300937	0.720062223	YBX3/MAPK8IP1	2	1
GO:1901214	GO:1901214	regulation of neuron death	2/148	60/6338	0.410797196	0.73300937	0.720062223	RILPL1/RHOA	2	1
GO:1903039	GO:1903039	positive regulation of leukocyte cell-cell adhesion	2/148	60/6338	0.410797196	0.73300937	0.720062223	RHOA/BCL6	2	1
GO:0010557	GO:0010557	positive regulation of macromolecule biosynthetic process	10/148	385/6338	0.411099199	0.73300937	0.720062223	DNAJC2/LYAR/RFC4/SMAD4/SERP1/USP16/PSMC2/EIF5A/KAT8/PROX1	10	1
GO:0006520	GO:0006520	cellular amino acid metabolic process	3/148	100/6338	0.414953373	0.734464834	0.721491979	BHMT/DEDD/ARG2	3	1
GO:0030029	GO:0030029	actin filament-based process	6/148	222/6338	0.417152889	0.734464834	0.721491979	SMAD4/PTK2B/RHOA/CARMIL1/BCL6/PROX1	6	1
GO:0072521	GO:0072521	purine-containing compound metabolic process	4/148	141/6338	0.419441186	0.734464834	0.721491979	GNAI3/RHOA/FAR2/ADCY10	4	1
GO:0001656	GO:0001656	metanephros development	1/148	23/6338	0.41981295	0.734464834	0.721491979	SMAD4	1	1
GO:0001909	GO:0001909	leukocyte mediated cytotoxicity	1/148	23/6338	0.41981295	0.734464834	0.721491979	AP1G1	1	1
GO:0001938	GO:0001938	positive regulation of endothelial cell proliferation	1/148	23/6338	0.41981295	0.734464834	0.721491979	PROX1	1	1
GO:0002690	GO:0002690	positive regulation of leukocyte chemotaxis	1/148	23/6338	0.41981295	0.734464834	0.721491979	PTK2B	1	1
GO:0014033	GO:0014033	neural crest cell differentiation	1/148	23/6338	0.41981295	0.734464834	0.721491979	SMAD4	1	1
GO:0042303	GO:0042303	molting cycle	1/148	23/6338	0.41981295	0.734464834	0.721491979	SMAD4	1	1
GO:0042633	GO:0042633	hair cycle	1/148	23/6338	0.41981295	0.734464834	0.721491979	SMAD4	1	1
GO:0043367	GO:0043367	CD4-positive, alpha-beta T cell differentiation	1/148	23/6338	0.41981295	0.734464834	0.721491979	BCL6	1	1
GO:0043648	GO:0043648	dicarboxylic acid metabolic process	1/148	23/6338	0.41981295	0.734464834	0.721491979	DEDD	1	1
GO:0046683	GO:0046683	response to organophosphorus	1/148	23/6338	0.41981295	0.734464834	0.721491979	FDX1	1	1
GO:0048525	GO:0048525	negative regulation of viral process	1/148	23/6338	0.41981295	0.734464834	0.721491979	PROX1	1	1
GO:0051341	GO:0051341	regulation of oxidoreductase activity	1/148	23/6338	0.41981295	0.734464834	0.721491979	PTK2B	1	1
GO:0060021	GO:0060021	roof of mouth development	1/148	23/6338	0.41981295	0.734464834	0.721491979	SMAD4	1	1
GO:0090277	GO:0090277	positive regulation of peptide hormone secretion	1/148	23/6338	0.41981295	0.734464834	0.721491979	SERP1	1	1
GO:1901880	GO:1901880	negative regulation of protein depolymerization	1/148	23/6338	0.41981295	0.734464834	0.721491979	CARMIL1	1	1
GO:1903578	GO:1903578	regulation of ATP metabolic process	1/148	23/6338	0.41981295	0.734464834	0.721491979	RHOA	1	1
GO:0051668	GO:0051668	localization within membrane	4/148	142/6338	0.424720138	0.738316966	0.725276071	SEC63/RILPL1/ABHD17A/RAB10	4	1
GO:0051270	GO:0051270	regulation of cellular component movement	6/148	224/6338	0.42556296	0.738316966	0.725276071	PTK2B/RHOA/CARMIL1/BCL6/PROX1/GPR18	6	1
GO:0010243	GO:0010243	response to organonitrogen compound	5/148	183/6338	0.425721713	0.738316966	0.725276071	RPL23/FDX1/GNAI3/RAB10/CPEB4	5	1
GO:0044283	GO:0044283	small molecule biosynthetic process	5/148	183/6338	0.425721713	0.738316966	0.725276071	PTK2B/PCK2/BHMT/PTS/PROX1	5	1
GO:0051247	GO:0051247	positive regulation of protein metabolic process	9/148	349/6338	0.429039073	0.738316966	0.725276071	SPDYA/SMAD4/PTK2B/SERP1/USP16/RHOA/EIF5A/BCL6/PROX1	9	1
GO:0001556	GO:0001556	oocyte maturation	1/148	24/6338	0.433410366	0.738316966	0.725276071	SPDYA	1	1
GO:0002793	GO:0002793	positive regulation of peptide secretion	1/148	24/6338	0.433410366	0.738316966	0.725276071	SERP1	1	1
GO:0006476	GO:0006476	protein deacetylation	1/148	24/6338	0.433410366	0.738316966	0.725276071	BCL6	1	1
GO:0008652	GO:0008652	cellular amino acid biosynthetic process	1/148	24/6338	0.433410366	0.738316966	0.725276071	BHMT	1	1
GO:0010389	GO:0010389	regulation of G2/M transition of mitotic cell cycle	1/148	24/6338	0.433410366	0.738316966	0.725276071	DONSON	1	1
GO:0014020	GO:0014020	primary neural tube formation	1/148	24/6338	0.433410366	0.738316966	0.725276071	LUZP1	1	1
GO:0014074	GO:0014074	response to purine-containing compound	1/148	24/6338	0.433410366	0.738316966	0.725276071	FDX1	1	1
GO:0019229	GO:0019229	regulation of vasoconstriction	1/148	24/6338	0.433410366	0.738316966	0.725276071	RHOA	1	1
GO:0021761	GO:0021761	limbic system development	1/148	24/6338	0.433410366	0.738316966	0.725276071	PROX1	1	1
GO:0022037	GO:0022037	metencephalon development	1/148	24/6338	0.433410366	0.738316966	0.725276071	PROX1	1	1
GO:0030837	GO:0030837	negative regulation of actin filament polymerization	1/148	24/6338	0.433410366	0.738316966	0.725276071	CARMIL1	1	1
GO:0031341	GO:0031341	regulation of cell killing	1/148	24/6338	0.433410366	0.738316966	0.725276071	AP1G1	1	1
GO:0042255	GO:0042255	ribosome assembly	1/148	24/6338	0.433410366	0.738316966	0.725276071	RPLP0	1	1
GO:0045132	GO:0045132	meiotic chromosome segregation	1/148	24/6338	0.433410366	0.738316966	0.725276071	UBE2B	1	1
GO:0048663	GO:0048663	neuron fate commitment	1/148	24/6338	0.433410366	0.738316966	0.725276071	SMAD4	1	1
GO:0060191	GO:0060191	regulation of lipase activity	1/148	24/6338	0.433410366	0.738316966	0.725276071	RHOA	1	1
GO:0071887	GO:0071887	leukocyte apoptotic process	1/148	24/6338	0.433410366	0.738316966	0.725276071	ARG2	1	1
GO:0097553	GO:0097553	calcium ion transmembrane import into cytosol	1/148	24/6338	0.433410366	0.738316966	0.725276071	PTK2B	1	1
GO:0098773	GO:0098773	skin epidermis development	1/148	24/6338	0.433410366	0.738316966	0.725276071	SMAD4	1	1
GO:1901655	GO:1901655	cellular response to ketone	1/148	24/6338	0.433410366	0.738316966	0.725276071	FDX1	1	1
GO:0032943	GO:0032943	mononuclear cell proliferation	3/148	103/6338	0.433714211	0.738316966	0.725276071	BCL6/MAPK8IP1/ARG2	3	1
GO:0046651	GO:0046651	lymphocyte proliferation	3/148	103/6338	0.433714211	0.738316966	0.725276071	BCL6/MAPK8IP1/ARG2	3	1
GO:0071407	GO:0071407	cellular response to organic cyclic compound	3/148	103/6338	0.433714211	0.738316966	0.725276071	FDX1/GNAI3/RHOA	3	1
GO:1902105	GO:1902105	regulation of leukocyte differentiation	2/148	63/6338	0.43510866	0.739977866	0.726907634	RHOA/BCL6	2	1
GO:0045786	GO:0045786	negative regulation of cell cycle	3/148	104/6338	0.439920581	0.740434683	0.727356383	DONSON/FEM1B/PROX1	3	1
GO:0051241	GO:0051241	negative regulation of multicellular organismal process	6/148	228/6338	0.442332995	0.740434683	0.727356383	YBX3/SMAD4/PTK2B/BCL6/ARG2/GPR18	6	1
GO:0006909	GO:0006909	phagocytosis	2/148	64/6338	0.443093865	0.740434683	0.727356383	LYAR/ANXA11	2	1
GO:0009451	GO:0009451	RNA modification	2/148	64/6338	0.443093865	0.740434683	0.727356383	WTAP/TARBP1	2	1
GO:0030595	GO:0030595	leukocyte chemotaxis	2/148	64/6338	0.443093865	0.740434683	0.727356383	PTK2B/GPR18	2	1
GO:0045184	GO:0045184	establishment of protein localization	11/148	437/6338	0.443604889	0.740434683	0.727356383	SLU7/GOSR1/SEC63/SERP1/RILPL1/SEC23B/STAM2/RAB10/EIF5A/AP1G1/AP2S1	11	1
GO:0005977	GO:0005977	glycogen metabolic process	1/148	25/6338	0.446691212	0.740434683	0.727356383	GSK3B	1	1
GO:0006073	GO:0006073	cellular glucan metabolic process	1/148	25/6338	0.446691212	0.740434683	0.727356383	GSK3B	1	1
GO:0007029	GO:0007029	endoplasmic reticulum organization	1/148	25/6338	0.446691212	0.740434683	0.727356383	LNPK	1	1
GO:0007041	GO:0007041	lysosomal transport	1/148	25/6338	0.446691212	0.740434683	0.727356383	AP1G1	1	1
GO:0008593	GO:0008593	regulation of Notch signaling pathway	1/148	25/6338	0.446691212	0.740434683	0.727356383	BCL6	1	1
GO:0009411	GO:0009411	response to UV	1/148	25/6338	0.446691212	0.740434683	0.727356383	UBE2B	1	1
GO:0018022	GO:0018022	peptidyl-lysine methylation	1/148	25/6338	0.446691212	0.740434683	0.727356383	SMAD4	1	1
GO:0030510	GO:0030510	regulation of BMP signaling pathway	1/148	25/6338	0.446691212	0.740434683	0.727356383	SMAD4	1	1
GO:0032602	GO:0032602	chemokine production	1/148	25/6338	0.446691212	0.740434683	0.727356383	ARG2	1	1
GO:0032642	GO:0032642	regulation of chemokine production	1/148	25/6338	0.446691212	0.740434683	0.727356383	ARG2	1	1
GO:0043255	GO:0043255	regulation of carbohydrate biosynthetic process	1/148	25/6338	0.446691212	0.740434683	0.727356383	PTK2B	1	1
GO:0044042	GO:0044042	glucan metabolic process	1/148	25/6338	0.446691212	0.740434683	0.727356383	GSK3B	1	1
GO:0046364	GO:0046364	monosaccharide biosynthetic process	1/148	25/6338	0.446691212	0.740434683	0.727356383	PCK2	1	1
GO:0050764	GO:0050764	regulation of phagocytosis	1/148	25/6338	0.446691212	0.740434683	0.727356383	LYAR	1	1
GO:0051028	GO:0051028	mRNA transport	1/148	25/6338	0.446691212	0.740434683	0.727356383	EIF5A	1	1
GO:0061640	GO:0061640	cytoskeleton-dependent cytokinesis	1/148	25/6338	0.446691212	0.740434683	0.727356383	RHOA	1	1
GO:0062014	GO:0062014	negative regulation of small molecule metabolic process	1/148	25/6338	0.446691212	0.740434683	0.727356383	PROX1	1	1
GO:0071675	GO:0071675	regulation of mononuclear cell migration	1/148	25/6338	0.446691212	0.740434683	0.727356383	PTK2B	1	1
GO:1901606	GO:1901606	alpha-amino acid catabolic process	1/148	25/6338	0.446691212	0.740434683	0.727356383	ARG2	1	1
GO:1902749	GO:1902749	regulation of cell cycle G2/M phase transition	1/148	25/6338	0.446691212	0.740434683	0.727356383	DONSON	1	1
GO:2000060	GO:2000060	positive regulation of ubiquitin-dependent protein catabolic process	1/148	25/6338	0.446691212	0.740434683	0.727356383	PTK2B	1	1
GO:0051338	GO:0051338	regulation of transferase activity	5/148	188/6338	0.448852016	0.74331913	0.730189882	SPDYA/RFC4/PTK2B/FEM1B/PROX1	5	1
GO:0016051	GO:0016051	carbohydrate biosynthetic process	2/148	65/6338	0.45101705	0.745507134	0.73233924	PTK2B/PCK2	2	1
GO:0034976	GO:0034976	response to endoplasmic reticulum stress	2/148	65/6338	0.45101705	0.745507134	0.73233924	CALR3/SERP1	2	1
GO:0030099	GO:0030099	myeloid cell differentiation	3/148	106/6338	0.452255769	0.746856022	0.733664302	LYAR/PTK2B/BCL6	3	1
GO:0006091	GO:0006091	generation of precursor metabolites and energy	4/148	148/6338	0.456127411	0.748593721	0.735371307	GSK3B/NDUFV2/NDUFB8/RHOA	4	1
GO:0045785	GO:0045785	positive regulation of cell adhesion	3/148	107/6338	0.458382488	0.748593721	0.735371307	PTK2B/RHOA/BCL6	3	1
GO:0070661	GO:0070661	leukocyte proliferation	3/148	107/6338	0.458382488	0.748593721	0.735371307	BCL6/MAPK8IP1/ARG2	3	1
GO:0022406	GO:0022406	membrane docking	1/148	26/6338	0.459662811	0.748593721	0.735371307	RAB10	1	1
GO:0032272	GO:0032272	negative regulation of protein polymerization	1/148	26/6338	0.459662811	0.748593721	0.735371307	CARMIL1	1	1
GO:0036294	GO:0036294	cellular response to decreased oxygen levels	1/148	26/6338	0.459662811	0.748593721	0.735371307	AQP3	1	1
GO:0042177	GO:0042177	negative regulation of protein catabolic process	1/148	26/6338	0.459662811	0.748593721	0.735371307	RPL23	1	1
GO:0042752	GO:0042752	regulation of circadian rhythm	1/148	26/6338	0.459662811	0.748593721	0.735371307	PROX1	1	1
GO:0048599	GO:0048599	oocyte development	1/148	26/6338	0.459662811	0.748593721	0.735371307	SPDYA	1	1
GO:0060993	GO:0060993	kidney morphogenesis	1/148	26/6338	0.459662811	0.748593721	0.735371307	SMAD4	1	1
GO:0061035	GO:0061035	regulation of cartilage development	1/148	26/6338	0.459662811	0.748593721	0.735371307	LNPK	1	1
GO:0071456	GO:0071456	cellular response to hypoxia	1/148	26/6338	0.459662811	0.748593721	0.735371307	AQP3	1	1
GO:0072080	GO:0072080	nephron tubule development	1/148	26/6338	0.459662811	0.748593721	0.735371307	SMAD4	1	1
GO:0090100	GO:0090100	positive regulation of transmembrane receptor protein serine/threonine kinase signaling pathway	1/148	26/6338	0.459662811	0.748593721	0.735371307	SMAD4	1	1
GO:0140056	GO:0140056	organelle localization by membrane tethering	1/148	26/6338	0.459662811	0.748593721	0.735371307	RAB10	1	1
GO:0032535	GO:0032535	regulation of cellular component size	3/148	108/6338	0.464480617	0.749979648	0.736732755	PTK2B/RHOA/CARMIL1	3	1
GO:1903530	GO:1903530	regulation of secretion by cell	4/148	150/6338	0.466477172	0.749979648	0.736732755	SMAD4/SERP1/RAB10/AP1G1	4	1
GO:1990778	GO:1990778	protein localization to cell periphery	2/148	67/6338	0.466671586	0.749979648	0.736732755	RILPL1/RAB10	2	1
GO:0051094	GO:0051094	positive regulation of developmental process	8/148	318/6338	0.466719995	0.749979648	0.736732755	YBX3/SMAD4/PTK2B/SERP1/RHOA/BCL6/PROX1/ARG2	8	1
GO:0008284	GO:0008284	positive regulation of cell population proliferation	6/148	234/6338	0.467311748	0.749979648	0.736732755	RPL23/SMAD4/PTK2B/BCL6/PROX1/ESM1	6	1
GO:0006468	GO:0006468	protein phosphorylation	9/148	361/6338	0.469572749	0.749979648	0.736732755	UBE2B/SPDYA/SMAD4/PTK2B/TP53RK/MORC3/NEK6/PROX1/MAPK8IP1	9	1
GO:0001824	GO:0001824	blastocyst development	1/148	27/6338	0.472332314	0.749979648	0.736732755	AKAP3	1	1
GO:0002367	GO:0002367	cytokine production involved in immune response	1/148	27/6338	0.472332314	0.749979648	0.736732755	BCL6	1	1
GO:0002718	GO:0002718	regulation of cytokine production involved in immune response	1/148	27/6338	0.472332314	0.749979648	0.736732755	BCL6	1	1
GO:0003151	GO:0003151	outflow tract morphogenesis	1/148	27/6338	0.472332314	0.749979648	0.736732755	SMAD4	1	1
GO:0009994	GO:0009994	oocyte differentiation	1/148	27/6338	0.472332314	0.749979648	0.736732755	SPDYA	1	1
GO:0010565	GO:0010565	regulation of cellular ketone metabolic process	1/148	27/6338	0.472332314	0.749979648	0.736732755	PROX1	1	1
GO:0010811	GO:0010811	positive regulation of cell-substrate adhesion	1/148	27/6338	0.472332314	0.749979648	0.736732755	PTK2B	1	1
GO:0016241	GO:0016241	regulation of macroautophagy	1/148	27/6338	0.472332314	0.749979648	0.736732755	GNAI3	1	1
GO:0030518	GO:0030518	intracellular steroid hormone receptor signaling pathway	1/148	27/6338	0.472332314	0.749979648	0.736732755	RHOA	1	1
GO:0032612	GO:0032612	interleukin-1 production	1/148	27/6338	0.472332314	0.749979648	0.736732755	ARG2	1	1
GO:0032652	GO:0032652	regulation of interleukin-1 production	1/148	27/6338	0.472332314	0.749979648	0.736732755	ARG2	1	1
GO:0043297	GO:0043297	apical junction assembly	1/148	27/6338	0.472332314	0.749979648	0.736732755	RHOA	1	1
GO:0043473	GO:0043473	pigmentation	1/148	27/6338	0.472332314	0.749979648	0.736732755	AP1G1	1	1
GO:0048593	GO:0048593	camera-type eye morphogenesis	1/148	27/6338	0.472332314	0.749979648	0.736732755	PROX1	1	1
GO:0051225	GO:0051225	spindle assembly	1/148	27/6338	0.472332314	0.749979648	0.736732755	RHOA	1	1
GO:0060402	GO:0060402	calcium ion transport into cytosol	1/148	27/6338	0.472332314	0.749979648	0.736732755	PTK2B	1	1
GO:0061326	GO:0061326	renal tubule development	1/148	27/6338	0.472332314	0.749979648	0.736732755	SMAD4	1	1
GO:0120034	GO:0120034	positive regulation of plasma membrane bounded cell projection assembly	1/148	27/6338	0.472332314	0.749979648	0.736732755	MNS1	1	1
GO:1902600	GO:1902600	proton transmembrane transport	1/148	27/6338	0.472332314	0.749979648	0.736732755	ATP6V1B2	1	1
GO:1903169	GO:1903169	regulation of calcium ion transmembrane transport	1/148	27/6338	0.472332314	0.749979648	0.736732755	PTK2B	1	1
GO:0010631	GO:0010631	epithelial cell migration	2/148	68/6338	0.474400303	0.749979648	0.736732755	PTK2B/PROX1	2	1
GO:0046883	GO:0046883	regulation of hormone secretion	2/148	68/6338	0.474400303	0.749979648	0.736732755	SMAD4/SERP1	2	1
GO:0090132	GO:0090132	epithelium migration	2/148	68/6338	0.474400303	0.749979648	0.736732755	PTK2B/PROX1	2	1
GO:0030334	GO:0030334	regulation of cell migration	5/148	194/6338	0.476296246	0.749979648	0.736732755	PTK2B/RHOA/CARMIL1/PROX1/GPR18	5	1
GO:0044282	GO:0044282	small molecule catabolic process	3/148	110/6338	0.476587302	0.749979648	0.736732755	INPP1/ESD/ARG2	3	1
GO:0044770	GO:0044770	cell cycle phase transition	3/148	110/6338	0.476587302	0.749979648	0.736732755	DONSON/FEM1B/PROX1	3	1
GO:0008406	GO:0008406	gonad development	2/148	69/6338	0.482061721	0.749979648	0.736732755	YBX3/SMAD4	2	1
GO:0045137	GO:0045137	development of primary sexual characteristics	2/148	69/6338	0.482061721	0.749979648	0.736732755	YBX3/SMAD4	2	1
GO:2000241	GO:2000241	regulation of reproductive process	2/148	69/6338	0.482061721	0.749979648	0.736732755	UBE2B/SPDYA	2	1
GO:0030335	GO:0030335	positive regulation of cell migration	3/148	111/6338	0.482594042	0.749979648	0.736732755	PTK2B/CARMIL1/PROX1	3	1
GO:0051254	GO:0051254	positive regulation of RNA metabolic process	9/148	365/6338	0.482982802	0.749979648	0.736732755	DNAJC2/LYAR/DAZAP1/SMAD4/USP16/NCBP2/PSMC2/KAT8/PROX1	9	1
GO:0010648	GO:0010648	negative regulation of cell communication	8/148	323/6338	0.484506622	0.749979648	0.736732755	YBX3/UBE2B/GSK3B/SMAD4/RHOA/SOX30/BCL6/MAPK8IP1	8	1
GO:0048584	GO:0048584	positive regulation of response to stimulus	12/148	493/6338	0.484699782	0.749979648	0.736732755	RPL23/UBE2B/SMAD4/PTK2B/ZRANB1/AP1G1/PROX1/MAPK8IP1/BLNK/ESM1/ARG2/GPR18	12	1
GO:0000045	GO:0000045	autophagosome assembly	1/148	28/6338	0.484706711	0.749979648	0.736732755	BECN1	1	1
GO:0001841	GO:0001841	neural tube formation	1/148	28/6338	0.484706711	0.749979648	0.736732755	LUZP1	1	1
GO:0002065	GO:0002065	columnar/cuboidal epithelial cell differentiation	1/148	28/6338	0.484706711	0.749979648	0.736732755	PROX1	1	1
GO:0002323	GO:0002323	natural killer cell activation involved in immune response	1/148	28/6338	0.484706711	0.749979648	0.736732755	AP1G1	1	1
GO:0002687	GO:0002687	positive regulation of leukocyte migration	1/148	28/6338	0.484706711	0.749979648	0.736732755	PTK2B	1	1
GO:0006112	GO:0006112	energy reserve metabolic process	1/148	28/6338	0.484706711	0.749979648	0.736732755	GSK3B	1	1
GO:0007173	GO:0007173	epidermal growth factor receptor signaling pathway	1/148	28/6338	0.484706711	0.749979648	0.736732755	PTK2B	1	1
GO:0007498	GO:0007498	mesoderm development	1/148	28/6338	0.484706711	0.749979648	0.736732755	SMAD4	1	1
GO:0016571	GO:0016571	histone methylation	1/148	28/6338	0.484706711	0.749979648	0.736732755	SMAD4	1	1
GO:0031532	GO:0031532	actin cytoskeleton reorganization	1/148	28/6338	0.484706711	0.749979648	0.736732755	PTK2B	1	1
GO:0032147	GO:0032147	activation of protein kinase activity	1/148	28/6338	0.484706711	0.749979648	0.736732755	PTK2B	1	1
GO:0033209	GO:0033209	tumor necrosis factor-mediated signaling pathway	1/148	28/6338	0.484706711	0.749979648	0.736732755	PTK2B	1	1
GO:0042472	GO:0042472	inner ear morphogenesis	1/148	28/6338	0.484706711	0.749979648	0.736732755	TTC39C	1	1
GO:0043242	GO:0043242	negative regulation of protein-containing complex disassembly	1/148	28/6338	0.484706711	0.749979648	0.736732755	CARMIL1	1	1
GO:0060395	GO:0060395	SMAD protein signal transduction	1/148	28/6338	0.484706711	0.749979648	0.736732755	SMAD4	1	1
GO:0061053	GO:0061053	somite development	1/148	28/6338	0.484706711	0.749979648	0.736732755	SMAD4	1	1
GO:1901879	GO:1901879	regulation of protein depolymerization	1/148	28/6338	0.484706711	0.749979648	0.736732755	CARMIL1	1	1
GO:1903052	GO:1903052	positive regulation of proteolysis involved in cellular protein catabolic process	1/148	28/6338	0.484706711	0.749979648	0.736732755	PTK2B	1	1
GO:0023057	GO:0023057	negative regulation of signaling	8/148	324/6338	0.488047514	0.75310093	0.739798906	YBX3/UBE2B/GSK3B/SMAD4/RHOA/SOX30/BCL6/MAPK8IP1	8	1
GO:0034655	GO:0034655	nucleobase-containing compound catabolic process	3/148	112/6338	0.488568559	0.75310093	0.739798906	ETF1/ZC3H14/NCBP2	3	1
GO:0022409	GO:0022409	positive regulation of cell-cell adhesion	2/148	70/6338	0.489654755	0.75310093	0.739798906	RHOA/BCL6	2	1
GO:0031328	GO:0031328	positive regulation of cellular biosynthetic process	10/148	410/6338	0.491059138	0.75310093	0.739798906	DNAJC2/LYAR/RFC4/SMAD4/SERP1/USP16/PSMC2/EIF5A/KAT8/PROX1	10	1
GO:0002708	GO:0002708	positive regulation of lymphocyte mediated immunity	1/148	29/6338	0.496792829	0.75310093	0.739798906	AP1G1	1	1
GO:0006612	GO:0006612	protein targeting to membrane	1/148	29/6338	0.496792829	0.75310093	0.739798906	SEC63	1	1
GO:0009266	GO:0009266	response to temperature stimulus	1/148	29/6338	0.496792829	0.75310093	0.739798906	SLU7	1	1
GO:0010717	GO:0010717	regulation of epithelial to mesenchymal transition	1/148	29/6338	0.496792829	0.75310093	0.739798906	SMAD4	1	1
GO:0015718	GO:0015718	monocarboxylic acid transport	1/148	29/6338	0.496792829	0.75310093	0.739798906	SLC16A7	1	1
GO:0019079	GO:0019079	viral genome replication	1/148	29/6338	0.496792829	0.75310093	0.739798906	PROX1	1	1
GO:0019218	GO:0019218	regulation of steroid metabolic process	1/148	29/6338	0.496792829	0.75310093	0.739798906	PROX1	1	1
GO:0035282	GO:0035282	segmentation	1/148	29/6338	0.496792829	0.75310093	0.739798906	SMAD4	1	1
GO:0043271	GO:0043271	negative regulation of ion transport	1/148	29/6338	0.496792829	0.75310093	0.739798906	PTK2B	1	1
GO:0043401	GO:0043401	steroid hormone mediated signaling pathway	1/148	29/6338	0.496792829	0.75310093	0.739798906	RHOA	1	1
GO:0046513	GO:0046513	ceramide biosynthetic process	1/148	29/6338	0.496792829	0.75310093	0.739798906	SGMS2	1	1
GO:0046849	GO:0046849	bone remodeling	1/148	29/6338	0.496792829	0.75310093	0.739798906	PTK2B	1	1
GO:0050864	GO:0050864	regulation of B cell activation	1/148	29/6338	0.496792829	0.75310093	0.739798906	BCL6	1	1
GO:0051017	GO:0051017	actin filament bundle assembly	1/148	29/6338	0.496792829	0.75310093	0.739798906	RHOA	1	1
GO:0071453	GO:0071453	cellular response to oxygen levels	1/148	29/6338	0.496792829	0.75310093	0.739798906	AQP3	1	1
GO:0072009	GO:0072009	nephron epithelium development	1/148	29/6338	0.496792829	0.75310093	0.739798906	SMAD4	1	1
GO:0097305	GO:0097305	response to alcohol	1/148	29/6338	0.496792829	0.75310093	0.739798906	FDX1	1	1
GO:1905037	GO:1905037	autophagosome organization	1/148	29/6338	0.496792829	0.75310093	0.739798906	BECN1	1	1
GO:0002449	GO:0002449	lymphocyte mediated immunity	2/148	71/6338	0.497178406	0.75310093	0.739798906	AP1G1/BCL6	2	1
GO:0090130	GO:0090130	tissue migration	2/148	71/6338	0.497178406	0.75310093	0.739798906	PTK2B/PROX1	2	1
GO:0042127	GO:0042127	regulation of cell population proliferation	10/148	412/6338	0.497379052	0.75310093	0.739798906	RPL23/SMAD4/PTK2B/RHOA/MORC3/BCL6/PROX1/MAPK8IP1/ESM1/ARG2	10	1
GO:0045596	GO:0045596	negative regulation of cell differentiation	4/148	157/6338	0.502124928	0.75775	0.74436586	SMAD4/PTK2B/RHOA/BCL6	4	1
GO:0032269	GO:0032269	negative regulation of cellular protein metabolic process	5/148	200/6338	0.503297582	0.75775	0.74436586	RPL23/UBE2B/CAPRIN1/AGO2/UNK	5	1
GO:0044087	GO:0044087	regulation of cellular component biogenesis	6/148	243/6338	0.504213655	0.75775	0.74436586	MNS1/SMAD4/PTK2B/PSMC2/RHOA/CARMIL1	6	1
GO:0003007	GO:0003007	heart morphogenesis	2/148	72/6338	0.504631757	0.75775	0.74436586	SMAD4/PROX1	2	1
GO:0051235	GO:0051235	maintenance of location	2/148	72/6338	0.504631757	0.75775	0.74436586	PTK2B/MORC3	2	1
GO:0070997	GO:0070997	neuron death	2/148	72/6338	0.504631757	0.75775	0.74436586	RILPL1/RHOA	2	1
GO:0090596	GO:0090596	sensory organ morphogenesis	2/148	72/6338	0.504631757	0.75775	0.74436586	TTC39C/PROX1	2	1
GO:0006400	GO:0006400	tRNA modification	1/148	30/6338	0.50859734	0.75775	0.74436586	TARBP1	1	1
GO:0010508	GO:0010508	positive regulation of autophagy	1/148	30/6338	0.50859734	0.75775	0.74436586	GNAI3	1	1
GO:0030203	GO:0030203	glycosaminoglycan metabolic process	1/148	30/6338	0.50859734	0.75775	0.74436586	SPAM1	1	1
GO:0030307	GO:0030307	positive regulation of cell growth	1/148	30/6338	0.50859734	0.75775	0.74436586	RHOA	1	1
GO:0043280	GO:0043280	positive regulation of cysteine-type endopeptidase activity involved in apoptotic process	1/148	30/6338	0.50859734	0.75775	0.74436586	RHOA	1	1
GO:0045089	GO:0045089	positive regulation of innate immune response	1/148	30/6338	0.50859734	0.75775	0.74436586	AP1G1	1	1
GO:0045667	GO:0045667	regulation of osteoblast differentiation	1/148	30/6338	0.50859734	0.75775	0.74436586	HEMGN	1	1
GO:0045834	GO:0045834	positive regulation of lipid metabolic process	1/148	30/6338	0.50859734	0.75775	0.74436586	PTK2B	1	1
GO:0050851	GO:0050851	antigen receptor-mediated signaling pathway	1/148	30/6338	0.50859734	0.75775	0.74436586	BLNK	1	1
GO:0051781	GO:0051781	positive regulation of cell division	1/148	30/6338	0.50859734	0.75775	0.74436586	RHOA	1	1
GO:0072006	GO:0072006	nephron development	1/148	30/6338	0.50859734	0.75775	0.74436586	SMAD4	1	1
GO:0099173	GO:0099173	postsynapse organization	1/148	30/6338	0.50859734	0.75775	0.74436586	ABHD17A	1	1
GO:1901700	GO:1901700	response to oxygen-containing compound	8/148	332/6338	0.516136454	0.76524895	0.751732355	RPL23/ESD/FDX1/PTK2B/GNAI3/RAB10/CPEB4/AQP3	8	1
GO:0000904	GO:0000904	cell morphogenesis involved in differentiation	4/148	160/6338	0.517091885	0.76524895	0.751732355	SMAD4/RILPL1/UNK/PROX1	4	1
GO:0006281	GO:0006281	DNA repair	4/148	160/6338	0.517091885	0.76524895	0.751732355	PSMD14/UBE2B/RFC4/RAD18	4	1
GO:0071396	GO:0071396	cellular response to lipid	3/148	117/6338	0.517930139	0.76524895	0.751732355	FDX1/PTK2B/RHOA	3	1
GO:0010975	GO:0010975	regulation of neuron projection development	2/148	74/6338	0.519324296	0.76524895	0.751732355	PTK2B/RHOA	2	1
GO:0031667	GO:0031667	response to nutrient levels	2/148	74/6338	0.519324296	0.76524895	0.751732355	BECN1/AQP3	2	1
GO:0140014	GO:0140014	mitotic nuclear division	2/148	74/6338	0.519324296	0.76524895	0.751732355	USP16/RHOA	2	1
GO:1901653	GO:1901653	cellular response to peptide	2/148	74/6338	0.519324296	0.76524895	0.751732355	RPL23/RAB10	2	1
GO:0006637	GO:0006637	acyl-CoA metabolic process	1/148	31/6338	0.520126762	0.76524895	0.751732355	FAR2	1	1
GO:0007030	GO:0007030	Golgi organization	1/148	31/6338	0.520126762	0.76524895	0.751732355	VAMP4	1	1
GO:0035383	GO:0035383	thioester metabolic process	1/148	31/6338	0.520126762	0.76524895	0.751732355	FAR2	1	1
GO:0050714	GO:0050714	positive regulation of protein secretion	1/148	31/6338	0.520126762	0.76524895	0.751732355	SERP1	1	1
GO:0051650	GO:0051650	establishment of vesicle localization	1/148	31/6338	0.520126762	0.76524895	0.751732355	GOSR1	1	1
GO:0061572	GO:0061572	actin filament bundle organization	1/148	31/6338	0.520126762	0.76524895	0.751732355	RHOA	1	1
GO:0072676	GO:0072676	lymphocyte migration	1/148	31/6338	0.520126762	0.76524895	0.751732355	PTK2B	1	1
GO:0009628	GO:0009628	response to abiotic stimulus	5/148	204/6338	0.521004018	0.765901913	0.752373785	YBX3/UBE2B/SLU7/SMAD4/AQP3	5	1
GO:0009117	GO:0009117	nucleotide metabolic process	4/148	161/6338	0.522035412	0.765917856	0.752389447	GNAI3/RHOA/FAR2/ADCY10	4	1
GO:0051046	GO:0051046	regulation of secretion	4/148	161/6338	0.522035412	0.765917856	0.752389447	SMAD4/SERP1/RAB10/AP1G1	4	1
GO:0009891	GO:0009891	positive regulation of biosynthetic process	10/148	420/6338	0.522458569	0.765917856	0.752389447	DNAJC2/LYAR/RFC4/SMAD4/SERP1/USP16/PSMC2/EIF5A/KAT8/PROX1	10	1
GO:0044255	GO:0044255	cellular lipid metabolic process	8/148	334/6338	0.523083994	0.765917856	0.752389447	INPP1/SGMS2/PIGO/GGPS1/DPM1/PI4KA/CRLS1/SMPD3	8	1
GO:0042886	GO:0042886	amide transport	2/148	75/6338	0.526562038	0.765917856	0.752389447	SERP1/AQP3	2	1
GO:2000147	GO:2000147	positive regulation of cell motility	3/148	119/6338	0.52942288	0.765917856	0.752389447	PTK2B/CARMIL1/PROX1	3	1
GO:0000086	GO:0000086	G2/M transition of mitotic cell cycle	1/148	32/6338	0.531387463	0.765917856	0.752389447	DONSON	1	1
GO:0001838	GO:0001838	embryonic epithelial tube formation	1/148	32/6338	0.531387463	0.765917856	0.752389447	LUZP1	1	1
GO:0006939	GO:0006939	smooth muscle contraction	1/148	32/6338	0.531387463	0.765917856	0.752389447	RHOA	1	1
GO:0007052	GO:0007052	mitotic spindle organization	1/148	32/6338	0.531387463	0.765917856	0.752389447	RHOA	1	1
GO:0007127	GO:0007127	meiosis I	1/148	32/6338	0.531387463	0.765917856	0.752389447	UBE2B	1	1
GO:0009636	GO:0009636	response to toxic substance	1/148	32/6338	0.531387463	0.765917856	0.752389447	ESD	1	1
GO:0030010	GO:0030010	establishment of cell polarity	1/148	32/6338	0.531387463	0.765917856	0.752389447	PTK2B	1	1
GO:0035303	GO:0035303	regulation of dephosphorylation	1/148	32/6338	0.531387463	0.765917856	0.752389447	PPP1R35	1	1
GO:0038127	GO:0038127	ERBB signaling pathway	1/148	32/6338	0.531387463	0.765917856	0.752389447	PTK2B	1	1
GO:0045833	GO:0045833	negative regulation of lipid metabolic process	1/148	32/6338	0.531387463	0.765917856	0.752389447	PROX1	1	1
GO:0051648	GO:0051648	vesicle localization	1/148	32/6338	0.531387463	0.765917856	0.752389447	GOSR1	1	1
GO:0060041	GO:0060041	retina development in camera-type eye	1/148	32/6338	0.531387463	0.765917856	0.752389447	PROX1	1	1
GO:0072331	GO:0072331	signal transduction by p53 class mediator	1/148	32/6338	0.531387463	0.765917856	0.752389447	RPL23	1	1
GO:1901654	GO:1901654	response to ketone	1/148	32/6338	0.531387463	0.765917856	0.752389447	FDX1	1	1
GO:1903305	GO:1903305	regulation of regulated secretory pathway	1/148	32/6338	0.531387463	0.765917856	0.752389447	AP1G1	1	1
GO:2001056	GO:2001056	positive regulation of cysteine-type endopeptidase activity	1/148	32/6338	0.531387463	0.765917856	0.752389447	RHOA	1	1
GO:0006753	GO:0006753	nucleoside phosphate metabolic process	4/148	163/6338	0.531851279	0.765917856	0.752389447	GNAI3/RHOA/FAR2/ADCY10	4	1
GO:0006935	GO:0006935	chemotaxis	4/148	163/6338	0.531851279	0.765917856	0.752389447	SMAD4/PTK2B/RHOA/GPR18	4	1
GO:0014070	GO:0014070	response to organic cyclic compound	4/148	163/6338	0.531851279	0.765917856	0.752389447	FDX1/GNAI3/RHOA/SOX30	4	1
GO:0007249	GO:0007249	I-kappaB kinase/NF-kappaB signaling	2/148	76/6338	0.533726585	0.767367678	0.75381366	IRAK1BP1/RHOA	2	1
GO:0062012	GO:0062012	regulation of small molecule metabolic process	2/148	76/6338	0.533726585	0.767367678	0.75381366	PTK2B/PROX1	2	1
GO:0060627	GO:0060627	regulation of vesicle-mediated transport	3/148	120/6338	0.535112675	0.768735038	0.755156868	LYAR/RAB10/AP1G1	3	1
GO:0042330	GO:0042330	taxis	4/148	164/6338	0.536722673	0.770421579	0.75681362	SMAD4/PTK2B/RHOA/GPR18	4	1
GO:0009719	GO:0009719	response to endogenous stimulus	8/148	339/6338	0.540302801	0.772276767	0.75863604	RPL23/FDX1/SMAD4/GNAI3/RHOA/RAB10/SOX30/CPEB4	8	1
GO:0048872	GO:0048872	homeostasis of number of cells	2/148	77/6338	0.540817389	0.772276767	0.75863604	LYAR/BCL6	2	1
GO:0001764	GO:0001764	neuron migration	1/148	33/6338	0.542385664	0.772276767	0.75863604	UNK	1	1
GO:0001906	GO:0001906	cell killing	1/148	33/6338	0.542385664	0.772276767	0.75863604	AP1G1	1	1
GO:0007200	GO:0007200	phospholipase C-activating G protein-coupled receptor signaling pathway	1/148	33/6338	0.542385664	0.772276767	0.75863604	GPR18	1	1
GO:0030148	GO:0030148	sphingolipid biosynthetic process	1/148	33/6338	0.542385664	0.772276767	0.75863604	SGMS2	1	1
GO:0043467	GO:0043467	regulation of generation of precursor metabolites and energy	1/148	33/6338	0.542385664	0.772276767	0.75863604	RHOA	1	1
GO:0060401	GO:0060401	cytosolic calcium ion transport	1/148	33/6338	0.542385664	0.772276767	0.75863604	PTK2B	1	1
GO:0072175	GO:0072175	epithelial tube formation	1/148	33/6338	0.542385664	0.772276767	0.75863604	LUZP1	1	1
GO:1903364	GO:1903364	positive regulation of cellular protein catabolic process	1/148	33/6338	0.542385664	0.772276767	0.75863604	PTK2B	1	1
GO:0002521	GO:0002521	leukocyte differentiation	4/148	166/6338	0.546390135	0.777352148	0.763621775	PTK2B/RHOA/BCL6/GPR18	4	1
GO:0070372	GO:0070372	regulation of ERK1 and ERK2 cascade	2/148	78/6338	0.547833967	0.77877926	0.765023679	SMAD4/PTK2B	2	1
GO:2000145	GO:2000145	regulation of cell motility	5/148	211/6338	0.551335973	0.781122475	0.767325506	PTK2B/RHOA/CARMIL1/PROX1/GPR18	5	1
GO:0002062	GO:0002062	chondrocyte differentiation	1/148	34/6338	0.553127444	0.781122475	0.767325506	LNPK	1	1
GO:0009063	GO:0009063	cellular amino acid catabolic process	1/148	34/6338	0.553127444	0.781122475	0.767325506	ARG2	1	1
GO:0017015	GO:0017015	regulation of transforming growth factor beta receptor signaling pathway	1/148	34/6338	0.553127444	0.781122475	0.767325506	SMAD4	1	1
GO:0030902	GO:0030902	hindbrain development	1/148	34/6338	0.553127444	0.781122475	0.767325506	PROX1	1	1
GO:0050921	GO:0050921	positive regulation of chemotaxis	1/148	34/6338	0.553127444	0.781122475	0.767325506	PTK2B	1	1
GO:0061982	GO:0061982	meiosis I cell cycle process	1/148	34/6338	0.553127444	0.781122475	0.767325506	UBE2B	1	1
GO:0019932	GO:0019932	second-messenger-mediated signaling	2/148	79/6338	0.554775899	0.781122475	0.767325506	UBE2B/PTK2B	2	1
GO:0045862	GO:0045862	positive regulation of proteolysis	2/148	79/6338	0.554775899	0.781122475	0.767325506	PTK2B/RHOA	2	1
GO:0046879	GO:0046879	hormone secretion	2/148	79/6338	0.554775899	0.781122475	0.767325506	SMAD4/SERP1	2	1
GO:0034613	GO:0034613	cellular protein localization	10/148	431/6338	0.556298473	0.781122475	0.767325506	SLU7/SEC63/RILPL1/SEC23B/ABHD17A/STAM2/RAB10/AP1G1/AP2S1/MORC3	10	1
GO:0010498	GO:0010498	proteasomal protein catabolic process	3/148	124/6338	0.557481579	0.781122475	0.767325506	PSMD14/UBE2B/PSMB7	3	1
GO:0040017	GO:0040017	positive regulation of locomotion	3/148	124/6338	0.557481579	0.781122475	0.767325506	PTK2B/CARMIL1/PROX1	3	1
GO:0044270	GO:0044270	cellular nitrogen compound catabolic process	3/148	124/6338	0.557481579	0.781122475	0.767325506	ETF1/ZC3H14/NCBP2	3	1
GO:0046700	GO:0046700	heterocycle catabolic process	3/148	124/6338	0.557481579	0.781122475	0.767325506	ETF1/ZC3H14/NCBP2	3	1
GO:0006936	GO:0006936	muscle contraction	2/148	80/6338	0.561642823	0.781122475	0.767325506	RHOA/ARG2	2	1
GO:0048511	GO:0048511	rhythmic process	2/148	80/6338	0.561642823	0.781122475	0.767325506	GSK3B/PROX1	2	1
GO:0071900	GO:0071900	regulation of protein serine/threonine kinase activity	2/148	80/6338	0.561642823	0.781122475	0.767325506	SPDYA/PROX1	2	1
GO:0070727	GO:0070727	cellular macromolecule localization	10/148	433/6338	0.562356823	0.781122475	0.767325506	SLU7/SEC63/RILPL1/SEC23B/ABHD17A/STAM2/RAB10/AP1G1/AP2S1/MORC3	10	1
GO:0007264	GO:0007264	small GTPase mediated signal transduction	3/148	125/6338	0.562973706	0.781122475	0.767325506	RHOA/BCL6/GPR18	3	1
GO:0002705	GO:0002705	positive regulation of leukocyte mediated immunity	1/148	35/6338	0.563618741	0.781122475	0.767325506	AP1G1	1	1
GO:0006334	GO:0006334	nucleosome assembly	1/148	35/6338	0.563618741	0.781122475	0.767325506	HIRA	1	1
GO:0042471	GO:0042471	ear morphogenesis	1/148	35/6338	0.563618741	0.781122475	0.767325506	TTC39C	1	1
GO:0044272	GO:0044272	sulfur compound biosynthetic process	1/148	35/6338	0.563618741	0.781122475	0.767325506	BHMT	1	1
GO:0044839	GO:0044839	cell cycle G2/M phase transition	1/148	35/6338	0.563618741	0.781122475	0.767325506	DONSON	1	1
GO:0046916	GO:0046916	cellular transition metal ion homeostasis	1/148	35/6338	0.563618741	0.781122475	0.767325506	SMAD4	1	1
GO:0050657	GO:0050657	nucleic acid transport	1/148	35/6338	0.563618741	0.781122475	0.767325506	EIF5A	1	1
GO:0050658	GO:0050658	RNA transport	1/148	35/6338	0.563618741	0.781122475	0.767325506	EIF5A	1	1
GO:0051236	GO:0051236	establishment of RNA localization	1/148	35/6338	0.563618741	0.781122475	0.767325506	EIF5A	1	1
GO:0055072	GO:0055072	iron ion homeostasis	1/148	35/6338	0.563618741	0.781122475	0.767325506	SMAD4	1	1
GO:0099111	GO:0099111	microtubule-based transport	1/148	35/6338	0.563618741	0.781122475	0.767325506	ADCY10	1	1
GO:0071495	GO:0071495	cellular response to endogenous stimulus	7/148	302/6338	0.563628271	0.781122475	0.767325506	RPL23/FDX1/SMAD4/GNAI3/RHOA/RAB10/CPEB4	7	1
GO:0030155	GO:0030155	regulation of cell adhesion	4/148	170/6338	0.565412074	0.781161349	0.767363694	PTK2B/RHOA/BCL6/ARG2	4	1
GO:0048608	GO:0048608	reproductive structure development	3/148	126/6338	0.568424875	0.781161349	0.767363694	YBX3/SMAD4/FEM1B	3	1
GO:0061458	GO:0061458	reproductive system development	3/148	126/6338	0.568424875	0.781161349	0.767363694	YBX3/SMAD4/FEM1B	3	1
GO:0002697	GO:0002697	regulation of immune effector process	2/148	81/6338	0.568434437	0.781161349	0.767363694	AP1G1/BCL6	2	1
GO:0009991	GO:0009991	response to extracellular stimulus	2/148	81/6338	0.568434437	0.781161349	0.767363694	BECN1/AQP3	2	1
GO:0048562	GO:0048562	embryonic organ morphogenesis	2/148	81/6338	0.568434437	0.781161349	0.767363694	TTC39C/PROX1	2	1
GO:0010628	GO:0010628	positive regulation of gene expression	7/148	304/6338	0.570748374	0.781161349	0.767363694	RPL23/SPDYA/DAZAP1/SERP1/USP16/EIF5A/BLNK	7	1
GO:0006352	GO:0006352	DNA-templated transcription, initiation	1/148	36/6338	0.573865358	0.781161349	0.767363694	PSMC2	1	1
GO:0007093	GO:0007093	mitotic cell cycle checkpoint signaling	1/148	36/6338	0.573865358	0.781161349	0.767363694	DONSON	1	1
GO:0007369	GO:0007369	gastrulation	1/148	36/6338	0.573865358	0.781161349	0.767363694	SMAD4	1	1
GO:0009267	GO:0009267	cellular response to starvation	1/148	36/6338	0.573865358	0.781161349	0.767363694	BECN1	1	1
GO:0010950	GO:0010950	positive regulation of endopeptidase activity	1/148	36/6338	0.573865358	0.781161349	0.767363694	RHOA	1	1
GO:0019827	GO:0019827	stem cell population maintenance	1/148	36/6338	0.573865358	0.781161349	0.767363694	PROX1	1	1
GO:0030705	GO:0030705	cytoskeleton-dependent intracellular transport	1/148	36/6338	0.573865358	0.781161349	0.767363694	HOOK2	1	1
GO:0035148	GO:0035148	tube formation	1/148	36/6338	0.573865358	0.781161349	0.767363694	LUZP1	1	1
GO:0042310	GO:0042310	vasoconstriction	1/148	36/6338	0.573865358	0.781161349	0.767363694	RHOA	1	1
GO:0044264	GO:0044264	cellular polysaccharide metabolic process	1/148	36/6338	0.573865358	0.781161349	0.767363694	GSK3B	1	1
GO:0048592	GO:0048592	eye morphogenesis	1/148	36/6338	0.573865358	0.781161349	0.767363694	PROX1	1	1
GO:0098727	GO:0098727	maintenance of cell number	1/148	36/6338	0.573865358	0.781161349	0.767363694	PROX1	1	1
GO:1903844	GO:1903844	regulation of cellular response to transforming growth factor beta stimulus	1/148	36/6338	0.573865358	0.781161349	0.767363694	SMAD4	1	1
GO:0006364	GO:0006364	rRNA processing	2/148	82/6338	0.57515049	0.781161349	0.767363694	LYAR/WDR12	2	1
GO:0007204	GO:0007204	positive regulation of cytosolic calcium ion concentration	2/148	82/6338	0.57515049	0.781161349	0.767363694	PTK2B/GPR18	2	1
GO:0007548	GO:0007548	sex differentiation	2/148	82/6338	0.57515049	0.781161349	0.767363694	YBX3/SMAD4	2	1
GO:0009914	GO:0009914	hormone transport	2/148	82/6338	0.57515049	0.781161349	0.767363694	SMAD4/SERP1	2	1
GO:0051146	GO:0051146	striated muscle cell differentiation	2/148	82/6338	0.57515049	0.781161349	0.767363694	SMAD4/PROX1	2	1
GO:0051656	GO:0051656	establishment of organelle localization	2/148	82/6338	0.57515049	0.781161349	0.767363694	UBE2B/GOSR1	2	1
GO:0010959	GO:0010959	regulation of metal ion transport	2/148	83/6338	0.581790785	0.786359395	0.772469926	PTK2B/RHOA	2	1
GO:0005976	GO:0005976	polysaccharide metabolic process	1/148	37/6338	0.583872963	0.786359395	0.772469926	GSK3B	1	1
GO:0006672	GO:0006672	ceramide metabolic process	1/148	37/6338	0.583872963	0.786359395	0.772469926	SGMS2	1	1
GO:0007229	GO:0007229	integrin-mediated signaling pathway	1/148	37/6338	0.583872963	0.786359395	0.772469926	PTK2B	1	1
GO:0008585	GO:0008585	female gonad development	1/148	37/6338	0.583872963	0.786359395	0.772469926	SMAD4	1	1
GO:0031333	GO:0031333	negative regulation of protein-containing complex assembly	1/148	37/6338	0.583872963	0.786359395	0.772469926	CARMIL1	1	1
GO:0031497	GO:0031497	chromatin assembly	1/148	37/6338	0.583872963	0.786359395	0.772469926	HIRA	1	1
GO:0043433	GO:0043433	negative regulation of DNA-binding transcription factor activity	1/148	37/6338	0.583872963	0.786359395	0.772469926	PROX1	1	1
GO:0046545	GO:0046545	development of primary female sexual characteristics	1/148	37/6338	0.583872963	0.786359395	0.772469926	SMAD4	1	1
GO:0050796	GO:0050796	regulation of insulin secretion	1/148	37/6338	0.583872963	0.786359395	0.772469926	SERP1	1	1
GO:2001236	GO:2001236	regulation of extrinsic apoptotic signaling pathway	1/148	37/6338	0.583872963	0.786359395	0.772469926	FEM1B	1	1
GO:0001501	GO:0001501	skeletal system development	3/148	129/6338	0.58452863	0.78664287	0.772748395	SERP1/RHOA/LNPK	3	1
GO:0016072	GO:0016072	rRNA metabolic process	2/148	84/6338	0.588355177	0.789987536	0.776033984	LYAR/WDR12	2	1
GO:0030900	GO:0030900	forebrain development	2/148	84/6338	0.588355177	0.789987536	0.776033984	RHOA/PROX1	2	1
GO:0070371	GO:0070371	ERK1 and ERK2 cascade	2/148	84/6338	0.588355177	0.789987536	0.776033984	SMAD4/PTK2B	2	1
GO:0019439	GO:0019439	aromatic compound catabolic process	3/148	130/6338	0.589812083	0.791342407	0.777364924	ETF1/ZC3H14/NCBP2	3	1
GO:0050776	GO:0050776	regulation of immune response	5/148	221/6338	0.593020406	0.793475352	0.779460195	LYAR/AP1G1/BCL6/BLNK/ARG2	5	1
GO:1902533	GO:1902533	positive regulation of intracellular signal transduction	5/148	221/6338	0.593020406	0.793475352	0.779460195	RPL23/PTK2B/PROX1/MAPK8IP1/GPR18	5	1
GO:0010675	GO:0010675	regulation of cellular carbohydrate metabolic process	1/148	38/6338	0.593647094	0.793475352	0.779460195	PTK2B	1	1
GO:0051261	GO:0051261	protein depolymerization	1/148	38/6338	0.593647094	0.793475352	0.779460195	CARMIL1	1	1
GO:1903900	GO:1903900	regulation of viral life cycle	1/148	38/6338	0.593647094	0.793475352	0.779460195	PROX1	1	1
GO:0040012	GO:0040012	regulation of locomotion	5/148	222/6338	0.597072652	0.796593661	0.782523425	PTK2B/RHOA/CARMIL1/PROX1/GPR18	5	1
GO:0035295	GO:0035295	tube development	6/148	267/6338	0.597573747	0.796593661	0.782523425	SMAD4/PTK2B/LUZP1/PROX1/ESM1/ARG2	6	1
GO:0009306	GO:0009306	protein secretion	2/148	86/6338	0.601255896	0.796593661	0.782523425	SERP1/RAB10	2	1
GO:0019216	GO:0019216	regulation of lipid metabolic process	2/148	86/6338	0.601255896	0.796593661	0.782523425	PTK2B/PROX1	2	1
GO:0035592	GO:0035592	establishment of protein localization to extracellular region	2/148	86/6338	0.601255896	0.796593661	0.782523425	SERP1/RAB10	2	1
GO:0042113	GO:0042113	B cell activation	2/148	86/6338	0.601255896	0.796593661	0.782523425	PTK2B/BCL6	2	1
GO:0071692	GO:0071692	protein localization to extracellular region	2/148	86/6338	0.601255896	0.796593661	0.782523425	SERP1/RAB10	2	1
GO:0000724	GO:0000724	double-strand break repair via homologous recombination	1/148	39/6338	0.603193163	0.796593661	0.782523425	PSMD14	1	1
GO:0000725	GO:0000725	recombinational repair	1/148	39/6338	0.603193163	0.796593661	0.782523425	PSMD14	1	1
GO:0001936	GO:0001936	regulation of endothelial cell proliferation	1/148	39/6338	0.603193163	0.796593661	0.782523425	PROX1	1	1
GO:0006022	GO:0006022	aminoglycan metabolic process	1/148	39/6338	0.603193163	0.796593661	0.782523425	SPAM1	1	1
GO:0006941	GO:0006941	striated muscle contraction	1/148	39/6338	0.603193163	0.796593661	0.782523425	ARG2	1	1
GO:0016064	GO:0016064	immunoglobulin mediated immune response	1/148	39/6338	0.603193163	0.796593661	0.782523425	BCL6	1	1
GO:0030178	GO:0030178	negative regulation of Wnt signaling pathway	1/148	39/6338	0.603193163	0.796593661	0.782523425	SOX30	1	1
GO:0043524	GO:0043524	negative regulation of neuron apoptotic process	1/148	39/6338	0.603193163	0.796593661	0.782523425	RHOA	1	1
GO:1903008	GO:1903008	organelle disassembly	1/148	39/6338	0.603193163	0.796593661	0.782523425	RETREG1	1	1
GO:0030182	GO:0030182	neuron differentiation	7/148	314/6338	0.605528865	0.798260399	0.784160723	SMAD4/PTK2B/RHOA/MAP2/UNK/BCL6/PROX1	7	1
GO:0035239	GO:0035239	tube morphogenesis	5/148	225/6338	0.60909571	0.798260399	0.784160723	SMAD4/PTK2B/LUZP1/PROX1/ESM1	5	1
GO:0006914	GO:0006914	autophagy	3/148	134/6338	0.610515273	0.798260399	0.784160723	BECN1/RETREG1/GNAI3	3	1
GO:0061919	GO:0061919	process utilizing autophagic mechanism	3/148	134/6338	0.610515273	0.798260399	0.784160723	BECN1/RETREG1/GNAI3	3	1
GO:0001934	GO:0001934	positive regulation of protein phosphorylation	4/148	180/6338	0.611008084	0.798260399	0.784160723	SPDYA/SMAD4/PTK2B/PROX1	4	1
GO:0006403	GO:0006403	RNA localization	1/148	40/6338	0.612516454	0.798260399	0.784160723	EIF5A	1	1
GO:0006470	GO:0006470	protein dephosphorylation	1/148	40/6338	0.612516454	0.798260399	0.784160723	SSU72	1	1
GO:0010952	GO:0010952	positive regulation of peptidase activity	1/148	40/6338	0.612516454	0.798260399	0.784160723	RHOA	1	1
GO:0016331	GO:0016331	morphogenesis of embryonic epithelium	1/148	40/6338	0.612516454	0.798260399	0.784160723	LUZP1	1	1
GO:0016573	GO:0016573	histone acetylation	1/148	40/6338	0.612516454	0.798260399	0.784160723	SMAD4	1	1
GO:0019724	GO:0019724	B cell mediated immunity	1/148	40/6338	0.612516454	0.798260399	0.784160723	BCL6	1	1
GO:0043488	GO:0043488	regulation of mRNA stability	1/148	40/6338	0.612516454	0.798260399	0.784160723	ZC3H14	1	1
GO:0048477	GO:0048477	oogenesis	1/148	40/6338	0.612516454	0.798260399	0.784160723	SPDYA	1	1
GO:0061013	GO:0061013	regulation of mRNA catabolic process	1/148	40/6338	0.612516454	0.798260399	0.784160723	ZC3H14	1	1
GO:0061136	GO:0061136	regulation of proteasomal protein catabolic process	1/148	40/6338	0.612516454	0.798260399	0.784160723	PSMD14	1	1
GO:0070507	GO:0070507	regulation of microtubule cytoskeleton organization	1/148	40/6338	0.612516454	0.798260399	0.784160723	RHOA	1	1
GO:0071674	GO:0071674	mononuclear cell migration	1/148	40/6338	0.612516454	0.798260399	0.784160723	PTK2B	1	1
GO:0006816	GO:0006816	calcium ion transport	2/148	88/6338	0.61385239	0.798260399	0.784160723	PTK2B/RHOA	2	1
GO:0050900	GO:0050900	leukocyte migration	2/148	88/6338	0.61385239	0.798260399	0.784160723	PTK2B/GPR18	2	1
GO:0097190	GO:0097190	apoptotic signaling pathway	3/148	135/6338	0.615582113	0.798260399	0.784160723	YBX3/FEM1B/MAPK8IP1	3	1
GO:0051050	GO:0051050	positive regulation of transport	4/148	182/6338	0.619772563	0.798260399	0.784160723	LYAR/SMAD4/SERP1/AP1G1	4	1
GO:0050878	GO:0050878	regulation of body fluid levels	2/148	89/6338	0.620036657	0.798260399	0.784160723	LNPK/AQP3	2	1
GO:0002429	GO:0002429	immune response-activating cell surface receptor signaling pathway	1/148	41/6338	0.621622133	0.798260399	0.784160723	BLNK	1	1
GO:0002757	GO:0002757	immune response-activating signal transduction	1/148	41/6338	0.621622133	0.798260399	0.784160723	BLNK	1	1
GO:0002822	GO:0002822	regulation of adaptive immune response based on somatic recombination of immune receptors built from immunoglobulin superfamily domains	1/148	41/6338	0.621622133	0.798260399	0.784160723	BCL6	1	1
GO:0002833	GO:0002833	positive regulation of response to biotic stimulus	1/148	41/6338	0.621622133	0.798260399	0.784160723	AP1G1	1	1
GO:0006333	GO:0006333	chromatin assembly or disassembly	1/148	41/6338	0.621622133	0.798260399	0.784160723	HIRA	1	1
GO:0006937	GO:0006937	regulation of muscle contraction	1/148	41/6338	0.621622133	0.798260399	0.784160723	RHOA	1	1
GO:0008217	GO:0008217	regulation of blood pressure	1/148	41/6338	0.621622133	0.798260399	0.784160723	RHOA	1	1
GO:0008643	GO:0008643	carbohydrate transport	1/148	41/6338	0.621622133	0.798260399	0.784160723	AQP3	1	1
GO:0021915	GO:0021915	neural tube development	1/148	41/6338	0.621622133	0.798260399	0.784160723	LUZP1	1	1
GO:0033865	GO:0033865	nucleoside bisphosphate metabolic process	1/148	41/6338	0.621622133	0.798260399	0.784160723	FAR2	1	1
GO:0033875	GO:0033875	ribonucleoside bisphosphate metabolic process	1/148	41/6338	0.621622133	0.798260399	0.784160723	FAR2	1	1
GO:0034032	GO:0034032	purine nucleoside bisphosphate metabolic process	1/148	41/6338	0.621622133	0.798260399	0.784160723	FAR2	1	1
GO:0042594	GO:0042594	response to starvation	1/148	41/6338	0.621622133	0.798260399	0.784160723	BECN1	1	1
GO:0046660	GO:0046660	female sex differentiation	1/148	41/6338	0.621622133	0.798260399	0.784160723	SMAD4	1	1
GO:1901991	GO:1901991	negative regulation of mitotic cell cycle phase transition	1/148	41/6338	0.621622133	0.798260399	0.784160723	DONSON	1	1
GO:1902850	GO:1902850	microtubule cytoskeleton organization involved in mitosis	1/148	41/6338	0.621622133	0.798260399	0.784160723	RHOA	1	1
GO:0042060	GO:0042060	wound healing	2/148	90/6338	0.626145069	0.800473189	0.786334428	RHOA/LNPK	2	1
GO:0001935	GO:0001935	endothelial cell proliferation	1/148	42/6338	0.630515244	0.800473189	0.786334428	PROX1	1	1
GO:0006475	GO:0006475	internal protein amino acid acetylation	1/148	42/6338	0.630515244	0.800473189	0.786334428	SMAD4	1	1
GO:0007043	GO:0007043	cell-cell junction assembly	1/148	42/6338	0.630515244	0.800473189	0.786334428	RHOA	1	1
GO:0018393	GO:0018393	internal peptidyl-lysine acetylation	1/148	42/6338	0.630515244	0.800473189	0.786334428	SMAD4	1	1
GO:0032946	GO:0032946	positive regulation of mononuclear cell proliferation	1/148	42/6338	0.630515244	0.800473189	0.786334428	BCL6	1	1
GO:0048771	GO:0048771	tissue remodeling	1/148	42/6338	0.630515244	0.800473189	0.786334428	PTK2B	1	1
GO:0050671	GO:0050671	positive regulation of lymphocyte proliferation	1/148	42/6338	0.630515244	0.800473189	0.786334428	BCL6	1	1
GO:0050807	GO:0050807	regulation of synapse organization	1/148	42/6338	0.630515244	0.800473189	0.786334428	ABHD17A	1	1
GO:0060491	GO:0060491	regulation of cell projection assembly	1/148	42/6338	0.630515244	0.800473189	0.786334428	MNS1	1	1
GO:0071383	GO:0071383	cellular response to steroid hormone stimulus	1/148	42/6338	0.630515244	0.800473189	0.786334428	RHOA	1	1
GO:0120032	GO:0120032	regulation of plasma membrane bounded cell projection assembly	1/148	42/6338	0.630515244	0.800473189	0.786334428	MNS1	1	1
GO:0010817	GO:0010817	regulation of hormone levels	3/148	138/6338	0.630517728	0.800473189	0.786334428	FDX1/SMAD4/SERP1	3	1
GO:0019221	GO:0019221	cytokine-mediated signaling pathway	3/148	138/6338	0.630517728	0.800473189	0.786334428	SMAD4/PTK2B/IL20RB	3	1
GO:1901361	GO:1901361	organic cyclic compound catabolic process	3/148	138/6338	0.630517728	0.800473189	0.786334428	ETF1/ZC3H14/NCBP2	3	1
GO:0031331	GO:0031331	positive regulation of cellular catabolic process	2/148	91/6338	0.632177774	0.800473189	0.786334428	PTK2B/GNAI3	2	1
GO:1901698	GO:1901698	response to nitrogen compound	5/148	231/6338	0.632521649	0.800473189	0.786334428	RPL23/FDX1/GNAI3/RAB10/CPEB4	5	1
GO:0016567	GO:0016567	protein ubiquitination	4/148	185/6338	0.632688765	0.800473189	0.786334428	UBE2B/FEM1B/RAD18/RNF141	4	1
GO:0016310	GO:0016310	phosphorylation	9/148	413/6338	0.634728153	0.800473189	0.786334428	UBE2B/SPDYA/SMAD4/PTK2B/TP53RK/MORC3/NEK6/PROX1/MAPK8IP1	9	1
GO:1901135	GO:1901135	carbohydrate derivative metabolic process	8/148	368/6338	0.634836314	0.800473189	0.786334428	SERP1/PIGO/SPAM1/DPM1/GNAI3/RHOA/FAR2/ADCY10	8	1
GO:0031401	GO:0031401	positive regulation of protein modification process	5/148	232/6338	0.636343417	0.800473189	0.786334428	SPDYA/SMAD4/PTK2B/BCL6/PROX1	5	1
GO:0002443	GO:0002443	leukocyte mediated immunity	2/148	92/6338	0.638134951	0.800473189	0.786334428	AP1G1/BCL6	2	1
GO:0006325	GO:0006325	chromatin organization	2/148	92/6338	0.638134951	0.800473189	0.786334428	BAZ1A/HIRA	2	1
GO:0002700	GO:0002700	regulation of production of molecular mediator of immune response	1/148	43/6338	0.639200718	0.800473189	0.786334428	BCL6	1	1
GO:0006109	GO:0006109	regulation of carbohydrate metabolic process	1/148	43/6338	0.639200718	0.800473189	0.786334428	PTK2B	1	1
GO:0008203	GO:0008203	cholesterol metabolic process	1/148	43/6338	0.639200718	0.800473189	0.786334428	FDX1	1	1
GO:0016358	GO:0016358	dendrite development	1/148	43/6338	0.639200718	0.800473189	0.786334428	RHOA	1	1
GO:0034728	GO:0034728	nucleosome organization	1/148	43/6338	0.639200718	0.800473189	0.786334428	HIRA	1	1
GO:0043409	GO:0043409	negative regulation of MAPK cascade	1/148	43/6338	0.639200718	0.800473189	0.786334428	SMAD4	1	1
GO:0043487	GO:0043487	regulation of RNA stability	1/148	43/6338	0.639200718	0.800473189	0.786334428	ZC3H14	1	1
GO:0045766	GO:0045766	positive regulation of angiogenesis	1/148	43/6338	0.639200718	0.800473189	0.786334428	PTK2B	1	1
GO:0048015	GO:0048015	phosphatidylinositol-mediated signaling	1/148	43/6338	0.639200718	0.800473189	0.786334428	PI4KA	1	1
GO:0050792	GO:0050792	regulation of viral process	1/148	43/6338	0.639200718	0.800473189	0.786334428	PROX1	1	1
GO:0070665	GO:0070665	positive regulation of leukocyte proliferation	1/148	43/6338	0.639200718	0.800473189	0.786334428	BCL6	1	1
GO:1904018	GO:1904018	positive regulation of vasculature development	1/148	43/6338	0.639200718	0.800473189	0.786334428	PTK2B	1	1
GO:0048666	GO:0048666	neuron development	5/148	233/6338	0.640141158	0.801083164	0.786933629	SMAD4/PTK2B/RHOA/MAP2/UNK	5	1
GO:0030097	GO:0030097	hemopoiesis	5/148	234/6338	0.643914726	0.805235189	0.791012317	LYAR/PTK2B/RHOA/BCL6/GPR18	5	1
GO:0002768	GO:0002768	immune response-regulating cell surface receptor signaling pathway	1/148	44/6338	0.64768337	0.805388118	0.791162545	BLNK	1	1
GO:0018394	GO:0018394	peptidyl-lysine acetylation	1/148	44/6338	0.64768337	0.805388118	0.791162545	SMAD4	1	1
GO:0030073	GO:0030073	insulin secretion	1/148	44/6338	0.64768337	0.805388118	0.791162545	SERP1	1	1
GO:0030101	GO:0030101	natural killer cell activation	1/148	44/6338	0.64768337	0.805388118	0.791162545	AP1G1	1	1
GO:0043281	GO:0043281	regulation of cysteine-type endopeptidase activity involved in apoptotic process	1/148	44/6338	0.64768337	0.805388118	0.791162545	RHOA	1	1
GO:0046425	GO:0046425	regulation of receptor signaling pathway via JAK-STAT	1/148	44/6338	0.64768337	0.805388118	0.791162545	PTK2B	1	1
GO:0048017	GO:0048017	inositol lipid-mediated signaling	1/148	44/6338	0.64768337	0.805388118	0.791162545	PI4KA	1	1
GO:1901215	GO:1901215	negative regulation of neuron death	1/148	44/6338	0.64768337	0.805388118	0.791162545	RHOA	1	1
GO:0045859	GO:0045859	regulation of protein kinase activity	3/148	142/6338	0.649808045	0.806913776	0.792661255	SPDYA/PTK2B/PROX1	3	1
GO:0007059	GO:0007059	chromosome segregation	2/148	94/6338	0.649823601	0.806913776	0.792661255	UBE2B/NEK6	2	1
GO:0006887	GO:0006887	exocytosis	2/148	95/6338	0.655555592	0.809989719	0.795682868	RAB10/AP1G1	2	1
GO:1901652	GO:1901652	response to peptide	2/148	95/6338	0.655555592	0.809989719	0.795682868	RPL23/RAB10	2	1
GO:0007051	GO:0007051	spindle organization	1/148	45/6338	0.655967905	0.809989719	0.795682868	RHOA	1	1
GO:0043523	GO:0043523	regulation of neuron apoptotic process	1/148	45/6338	0.655967905	0.809989719	0.795682868	RHOA	1	1
GO:0050731	GO:0050731	positive regulation of peptidyl-tyrosine phosphorylation	1/148	45/6338	0.655967905	0.809989719	0.795682868	PTK2B	1	1
GO:0051783	GO:0051783	regulation of nuclear division	1/148	45/6338	0.655967905	0.809989719	0.795682868	UBE2B	1	1
GO:0071241	GO:0071241	cellular response to inorganic substance	1/148	45/6338	0.655967905	0.809989719	0.795682868	ADCY10	1	1
GO:1902652	GO:1902652	secondary alcohol metabolic process	1/148	45/6338	0.655967905	0.809989719	0.795682868	FDX1	1	1
GO:0055086	GO:0055086	nucleobase-containing small molecule metabolic process	4/148	191/6338	0.657674183	0.81138191	0.797050469	GNAI3/RHOA/FAR2/ADCY10	4	1
GO:2000026	GO:2000026	regulation of multicellular organismal development	7/148	330/6338	0.658013739	0.81138191	0.797050469	SMAD4/PTK2B/SGMS2/RHOA/LNPK/BCL6/PROX1	7	1
GO:0060562	GO:0060562	epithelial tube morphogenesis	2/148	96/6338	0.661213086	0.814290152	0.799907343	SMAD4/LUZP1	2	1
GO:0050790	GO:0050790	regulation of catalytic activity	9/148	423/6338	0.663285494	0.814290152	0.799907343	SPDYA/ACR/RFC4/PTK2B/PPP1R35/RHOA/FEM1B/BCL6/PROX1	9	1
GO:0002819	GO:0002819	regulation of adaptive immune response	1/148	46/6338	0.664058919	0.814290152	0.799907343	BCL6	1	1
GO:0015931	GO:0015931	nucleobase-containing compound transport	1/148	46/6338	0.664058919	0.814290152	0.799907343	EIF5A	1	1
GO:0016197	GO:0016197	endosomal transport	1/148	46/6338	0.664058919	0.814290152	0.799907343	TMEM87A	1	1
GO:0032869	GO:0032869	cellular response to insulin stimulus	1/148	46/6338	0.664058919	0.814290152	0.799907343	RAB10	1	1
GO:0042100	GO:0042100	B cell proliferation	1/148	46/6338	0.664058919	0.814290152	0.799907343	BCL6	1	1
GO:1904892	GO:1904892	regulation of receptor signaling pathway via STAT	1/148	46/6338	0.664058919	0.814290152	0.799907343	PTK2B	1	1
GO:0060326	GO:0060326	cell chemotaxis	2/148	97/6338	0.666796411	0.81707993	0.802647844	PTK2B/GPR18	2	1
GO:0001837	GO:0001837	epithelial to mesenchymal transition	1/148	47/6338	0.671960902	0.819280268	0.804809318	SMAD4	1	1
GO:0002440	GO:0002440	production of molecular mediator of immune response	1/148	47/6338	0.671960902	0.819280268	0.804809318	BCL6	1	1
GO:0050803	GO:0050803	regulation of synapse structure or activity	1/148	47/6338	0.671960902	0.819280268	0.804809318	ABHD17A	1	1
GO:0010563	GO:0010563	negative regulation of phosphorus metabolic process	2/148	98/6338	0.672305921	0.819280268	0.804809318	UBE2B/PPP1R35	2	1
GO:0045936	GO:0045936	negative regulation of phosphate metabolic process	2/148	98/6338	0.672305921	0.819280268	0.804809318	UBE2B/PPP1R35	2	1
GO:0045893	GO:0045893	positive regulation of transcription, DNA-templated	7/148	335/6338	0.67354465	0.819280268	0.804809318	DNAJC2/LYAR/SMAD4/USP16/PSMC2/KAT8/PROX1	7	1
GO:1902680	GO:1902680	positive regulation of RNA biosynthetic process	7/148	335/6338	0.67354465	0.819280268	0.804809318	DNAJC2/LYAR/SMAD4/USP16/PSMC2/KAT8/PROX1	7	1
GO:1903508	GO:1903508	positive regulation of nucleic acid-templated transcription	7/148	335/6338	0.67354465	0.819280268	0.804809318	DNAJC2/LYAR/SMAD4/USP16/PSMC2/KAT8/PROX1	7	1
GO:0022008	GO:0022008	neurogenesis	8/148	381/6338	0.673618647	0.819280268	0.804809318	BTBD1/SMAD4/PTK2B/RHOA/MAP2/UNK/BCL6/PROX1	8	1
GO:0001817	GO:0001817	regulation of cytokine production	4/148	195/6338	0.673692263	0.819280268	0.804809318	SMAD4/BCL6/ARG2/GPR18	4	1
GO:0042327	GO:0042327	positive regulation of phosphorylation	4/148	195/6338	0.673692263	0.819280268	0.804809318	SPDYA/SMAD4/PTK2B/PROX1	4	1
GO:0006486	GO:0006486	protein glycosylation	2/148	99/6338	0.677741992	0.819789388	0.805309446	SERP1/DPM1	2	1
GO:0007178	GO:0007178	transmembrane receptor protein serine/threonine kinase signaling pathway	2/148	99/6338	0.677741992	0.819789388	0.805309446	SMAD4/AKAP3	2	1
GO:0010639	GO:0010639	negative regulation of organelle organization	2/148	99/6338	0.677741992	0.819789388	0.805309446	SMAD4/CARMIL1	2	1
GO:0043413	GO:0043413	macromolecule glycosylation	2/148	99/6338	0.677741992	0.819789388	0.805309446	SERP1/DPM1	2	1
GO:0051480	GO:0051480	regulation of cytosolic calcium ion concentration	2/148	99/6338	0.677741992	0.819789388	0.805309446	PTK2B/GPR18	2	1
GO:0007179	GO:0007179	transforming growth factor beta receptor signaling pathway	1/148	48/6338	0.679678242	0.819789388	0.805309446	SMAD4	1	1
GO:0009755	GO:0009755	hormone-mediated signaling pathway	1/148	48/6338	0.679678242	0.819789388	0.805309446	RHOA	1	1
GO:0046434	GO:0046434	organophosphate catabolic process	1/148	48/6338	0.679678242	0.819789388	0.805309446	INPP1	1	1
GO:0060348	GO:0060348	bone development	1/148	48/6338	0.679678242	0.819789388	0.805309446	RHOA	1	1
GO:0060828	GO:0060828	regulation of canonical Wnt signaling pathway	1/148	48/6338	0.679678242	0.819789388	0.805309446	UBE2B	1	1
GO:0070588	GO:0070588	calcium ion transmembrane transport	1/148	48/6338	0.679678242	0.819789388	0.805309446	PTK2B	1	1
GO:2000116	GO:2000116	regulation of cysteine-type endopeptidase activity	1/148	48/6338	0.679678242	0.819789388	0.805309446	RHOA	1	1
GO:0001667	GO:0001667	ameboidal-type cell migration	2/148	100/6338	0.683105026	0.822238815	0.807715608	PTK2B/PROX1	2	1
GO:0046394	GO:0046394	carboxylic acid biosynthetic process	2/148	100/6338	0.683105026	0.822238815	0.807715608	BHMT/PROX1	2	1
GO:0070085	GO:0070085	glycosylation	2/148	100/6338	0.683105026	0.822238815	0.807715608	SERP1/DPM1	2	1
GO:0045597	GO:0045597	positive regulation of cell differentiation	4/148	198/6338	0.685366249	0.823819065	0.809267947	SMAD4/RHOA/BCL6/PROX1	4	1
GO:0001649	GO:0001649	osteoblast differentiation	1/148	49/6338	0.687215225	0.823819065	0.809267947	HEMGN	1	1
GO:0006323	GO:0006323	DNA packaging	1/148	49/6338	0.687215225	0.823819065	0.809267947	HIRA	1	1
GO:0045861	GO:0045861	negative regulation of proteolysis	1/148	49/6338	0.687215225	0.823819065	0.809267947	RPL23	1	1
GO:0048863	GO:0048863	stem cell differentiation	1/148	49/6338	0.687215225	0.823819065	0.809267947	SMAD4	1	1
GO:0055076	GO:0055076	transition metal ion homeostasis	1/148	49/6338	0.687215225	0.823819065	0.809267947	SMAD4	1	1
GO:0016053	GO:0016053	organic acid biosynthetic process	2/148	101/6338	0.688395441	0.824674403	0.810108177	BHMT/PROX1	2	1
GO:0001816	GO:0001816	cytokine production	4/148	200/6338	0.69298636	0.828148352	0.813520765	SMAD4/BCL6/ARG2/GPR18	4	1
GO:0003002	GO:0003002	regionalization	2/148	102/6338	0.693613681	0.828148352	0.813520765	MNS1/SMAD4	2	1
GO:0007623	GO:0007623	circadian rhythm	1/148	50/6338	0.694576037	0.828148352	0.813520765	PROX1	1	1
GO:0043588	GO:0043588	skin development	1/148	50/6338	0.694576037	0.828148352	0.813520765	SMAD4	1	1
GO:0045637	GO:0045637	regulation of myeloid cell differentiation	1/148	50/6338	0.694576037	0.828148352	0.813520765	PTK2B	1	1
GO:0046890	GO:0046890	regulation of lipid biosynthetic process	1/148	50/6338	0.694576037	0.828148352	0.813520765	PROX1	1	1
GO:0090276	GO:0090276	regulation of peptide hormone secretion	1/148	50/6338	0.694576037	0.828148352	0.813520765	SERP1	1	1
GO:0045944	GO:0045944	positive regulation of transcription by RNA polymerase II	5/148	249/6338	0.697538005	0.828889269	0.814248595	SMAD4/USP16/PSMC2/KAT8/PROX1	5	1
GO:0048534	GO:0048534	hematopoietic or lymphoid organ development	5/148	249/6338	0.697538005	0.828889269	0.814248595	LYAR/PTK2B/RHOA/BCL6/GPR18	5	1
GO:0009611	GO:0009611	response to wounding	2/148	103/6338	0.698760205	0.828889269	0.814248595	RHOA/LNPK	2	1
GO:0032103	GO:0032103	positive regulation of response to external stimulus	2/148	103/6338	0.698760205	0.828889269	0.814248595	PTK2B/AP1G1	2	1
GO:0042692	GO:0042692	muscle cell differentiation	2/148	103/6338	0.698760205	0.828889269	0.814248595	SMAD4/PROX1	2	1
GO:0032446	GO:0032446	protein modification by small protein conjugation	4/148	202/6338	0.700476137	0.828889269	0.814248595	UBE2B/FEM1B/RAD18/RNF141	4	1
GO:0002791	GO:0002791	regulation of peptide secretion	1/148	51/6338	0.701764769	0.828889269	0.814248595	SERP1	1	1
GO:0030323	GO:0030323	respiratory tube development	1/148	51/6338	0.701764769	0.828889269	0.814248595	PROX1	1	1
GO:0030324	GO:0030324	lung development	1/148	51/6338	0.701764769	0.828889269	0.814248595	PROX1	1	1
GO:0030509	GO:0030509	BMP signaling pathway	1/148	51/6338	0.701764769	0.828889269	0.814248595	SMAD4	1	1
GO:0045216	GO:0045216	cell-cell junction organization	1/148	51/6338	0.701764769	0.828889269	0.814248595	RHOA	1	1
GO:0051260	GO:0051260	protein homooligomerization	1/148	51/6338	0.701764769	0.828889269	0.814248595	USP16	1	1
GO:0090087	GO:0090087	regulation of peptide transport	1/148	51/6338	0.701764769	0.828889269	0.814248595	SERP1	1	1
GO:0097529	GO:0097529	myeloid leukocyte migration	1/148	51/6338	0.701764769	0.828889269	0.814248595	PTK2B	1	1
GO:0048514	GO:0048514	blood vessel morphogenesis	3/148	155/6338	0.707532032	0.834392959	0.819655074	PTK2B/PROX1/ESM1	3	1
GO:0002286	GO:0002286	T cell activation involved in immune response	1/148	52/6338	0.708785417	0.834392959	0.819655074	BCL6	1	1
GO:0006473	GO:0006473	protein acetylation	1/148	52/6338	0.708785417	0.834392959	0.819655074	SMAD4	1	1
GO:0042180	GO:0042180	cellular ketone metabolic process	1/148	52/6338	0.708785417	0.834392959	0.819655074	PROX1	1	1
GO:0050679	GO:0050679	positive regulation of epithelial cell proliferation	1/148	52/6338	0.708785417	0.834392959	0.819655074	PROX1	1	1
GO:0048699	GO:0048699	generation of neurons	7/148	348/6338	0.711863316	0.837458375	0.822666345	SMAD4/PTK2B/RHOA/MAP2/UNK/BCL6/PROX1	7	1
GO:0007411	GO:0007411	axon guidance	1/148	53/6338	0.715641885	0.840225389	0.825384486	SMAD4	1	1
GO:0071772	GO:0071772	response to BMP	1/148	53/6338	0.715641885	0.840225389	0.825384486	SMAD4	1	1
GO:0071773	GO:0071773	cellular response to BMP stimulus	1/148	53/6338	0.715641885	0.840225389	0.825384486	SMAD4	1	1
GO:0035150	GO:0035150	regulation of tube size	1/148	54/6338	0.722337987	0.845278955	0.830348791	RHOA	1	1
GO:0035296	GO:0035296	regulation of tube diameter	1/148	54/6338	0.722337987	0.845278955	0.830348791	RHOA	1	1
GO:0051222	GO:0051222	positive regulation of protein transport	1/148	54/6338	0.722337987	0.845278955	0.830348791	SERP1	1	1
GO:0097485	GO:0097485	neuron projection guidance	1/148	54/6338	0.722337987	0.845278955	0.830348791	SMAD4	1	1
GO:0097746	GO:0097746	blood vessel diameter maintenance	1/148	54/6338	0.722337987	0.845278955	0.830348791	RHOA	1	1
GO:0043410	GO:0043410	positive regulation of MAPK cascade	2/148	108/6338	0.723434396	0.845835474	0.83089548	PTK2B/MAPK8IP1	2	1
GO:0090066	GO:0090066	regulation of anatomical structure size	3/148	159/6338	0.723770932	0.845835474	0.83089548	PTK2B/RHOA/CARMIL1	3	1
GO:0043408	GO:0043408	regulation of MAPK cascade	3/148	160/6338	0.727720213	0.846501733	0.831549971	SMAD4/PTK2B/MAPK8IP1	3	1
GO:0043549	GO:0043549	regulation of kinase activity	3/148	160/6338	0.727720213	0.846501733	0.831549971	SPDYA/PTK2B/PROX1	3	1
GO:0043161	GO:0043161	proteasome-mediated ubiquitin-dependent protein catabolic process	2/148	109/6338	0.728161223	0.846501733	0.831549971	UBE2B/PSMB7	2	1
GO:0019722	GO:0019722	calcium-mediated signaling	1/148	55/6338	0.728877449	0.846501733	0.831549971	PTK2B	1	1
GO:0030522	GO:0030522	intracellular receptor signaling pathway	1/148	55/6338	0.728877449	0.846501733	0.831549971	RHOA	1	1
GO:0045055	GO:0045055	regulated exocytosis	1/148	55/6338	0.728877449	0.846501733	0.831549971	AP1G1	1	1
GO:1901136	GO:1901136	carbohydrate derivative catabolic process	1/148	55/6338	0.728877449	0.846501733	0.831549971	SPAM1	1	1
GO:2001020	GO:2001020	regulation of response to DNA damage stimulus	1/148	55/6338	0.728877449	0.846501733	0.831549971	FEM1B	1	1
GO:0010562	GO:0010562	positive regulation of phosphorus metabolic process	4/148	210/6338	0.729131657	0.846501733	0.831549971	SPDYA/SMAD4/PTK2B/PROX1	4	1
GO:0045937	GO:0045937	positive regulation of phosphate metabolic process	4/148	210/6338	0.729131657	0.846501733	0.831549971	SPDYA/SMAD4/PTK2B/PROX1	4	1
GO:0006790	GO:0006790	sulfur compound metabolic process	2/148	110/6338	0.732819999	0.848860941	0.833867508	BHMT/FAR2	2	1
GO:0043085	GO:0043085	positive regulation of catalytic activity	5/148	260/6338	0.73321753	0.848860941	0.833867508	SPDYA/RFC4/PTK2B/RHOA/PROX1	5	1
GO:0019058	GO:0019058	viral life cycle	1/148	56/6338	0.73526391	0.848860941	0.833867508	PROX1	1	1
GO:0045930	GO:0045930	negative regulation of mitotic cell cycle	1/148	56/6338	0.73526391	0.848860941	0.833867508	DONSON	1	1
GO:0048754	GO:0048754	branching morphogenesis of an epithelial tube	1/148	56/6338	0.73526391	0.848860941	0.833867508	SMAD4	1	1
GO:0051402	GO:0051402	neuron apoptotic process	1/148	56/6338	0.73526391	0.848860941	0.833867508	RHOA	1	1
GO:0071103	GO:0071103	DNA conformation change	1/148	56/6338	0.73526391	0.848860941	0.833867508	HIRA	1	1
GO:0097191	GO:0097191	extrinsic apoptotic signaling pathway	1/148	56/6338	0.73526391	0.848860941	0.833867508	FEM1B	1	1
GO:0051129	GO:0051129	negative regulation of cellular component organization	3/148	162/6338	0.735487324	0.848860941	0.833867508	PFDN1/SMAD4/CARMIL1	3	1
GO:0045595	GO:0045595	regulation of cell differentiation	7/148	357/6338	0.736598297	0.849588245	0.834581965	SMAD4/PTK2B/HEMGN/RHOA/LNPK/BCL6/PROX1	7	1
GO:0071345	GO:0071345	cellular response to cytokine stimulus	4/148	213/6338	0.73934164	0.852196137	0.837143794	YBX3/SMAD4/PTK2B/IL20RB	4	1
GO:0000209	GO:0000209	protein polyubiquitination	1/148	57/6338	0.741500927	0.852460728	0.837403711	UBE2B	1	1
GO:0007033	GO:0007033	vacuole organization	1/148	57/6338	0.741500927	0.852460728	0.837403711	BECN1	1	1
GO:0060541	GO:0060541	respiratory system development	1/148	57/6338	0.741500927	0.852460728	0.837403711	PROX1	1	1
GO:0062197	GO:0062197	cellular response to chemical stress	1/148	57/6338	0.741500927	0.852460728	0.837403711	YBX3	1	1
GO:0002520	GO:0002520	immune system development	5/148	263/6338	0.742407321	0.852947813	0.837882193	LYAR/PTK2B/RHOA/BCL6/GPR18	5	1
GO:0032940	GO:0032940	secretion by cell	4/148	215/6338	0.745987051	0.856121204	0.840999532	SMAD4/SERP1/RAB10/AP1G1	4	1
GO:0009416	GO:0009416	response to light stimulus	1/148	58/6338	0.747591974	0.856121204	0.840999532	UBE2B	1	1
GO:0046942	GO:0046942	carboxylic acid transport	1/148	58/6338	0.747591974	0.856121204	0.840999532	SLC16A7	1	1
GO:0070374	GO:0070374	positive regulation of ERK1 and ERK2 cascade	1/148	58/6338	0.747591974	0.856121204	0.840999532	PTK2B	1	1
GO:1904951	GO:1904951	positive regulation of establishment of protein localization	1/148	58/6338	0.747591974	0.856121204	0.840999532	SERP1	1	1
GO:1903047	GO:1903047	mitotic cell cycle process	3/148	166/6338	0.750500771	0.857376666	0.84223282	USP16/DONSON/RHOA	3	1
GO:0043065	GO:0043065	positive regulation of apoptotic process	2/148	114/6338	0.750786266	0.857376666	0.84223282	RHOA/BCL6	2	1
GO:0006813	GO:0006813	potassium ion transport	1/148	59/6338	0.753540443	0.857376666	0.84223282	PTK2B	1	1
GO:0007596	GO:0007596	blood coagulation	1/148	59/6338	0.753540443	0.857376666	0.84223282	LNPK	1	1
GO:0007599	GO:0007599	hemostasis	1/148	59/6338	0.753540443	0.857376666	0.84223282	LNPK	1	1
GO:0030072	GO:0030072	peptide hormone secretion	1/148	59/6338	0.753540443	0.857376666	0.84223282	SERP1	1	1
GO:0030336	GO:0030336	negative regulation of cell migration	1/148	59/6338	0.753540443	0.857376666	0.84223282	GPR18	1	1
GO:0032868	GO:0032868	response to insulin	1/148	59/6338	0.753540443	0.857376666	0.84223282	RAB10	1	1
GO:0045732	GO:0045732	positive regulation of protein catabolic process	1/148	59/6338	0.753540443	0.857376666	0.84223282	PTK2B	1	1
GO:0051346	GO:0051346	negative regulation of hydrolase activity	1/148	59/6338	0.753540443	0.857376666	0.84223282	PPP1R35	1	1
GO:0009896	GO:0009896	positive regulation of catabolic process	2/148	115/6338	0.755113621	0.858458626	0.843295669	PTK2B/GNAI3	2	1
GO:0016477	GO:0016477	cell migration	7/148	365/6338	0.757334222	0.858458626	0.843295669	PTK2B/ZRANB1/RHOA/CARMIL1/UNK/PROX1/GPR18	7	1
GO:0001894	GO:0001894	tissue homeostasis	1/148	60/6338	0.759349651	0.858458626	0.843295669	PTK2B	1	1
GO:0002699	GO:0002699	positive regulation of immune effector process	1/148	60/6338	0.759349651	0.858458626	0.843295669	AP1G1	1	1
GO:0002790	GO:0002790	peptide secretion	1/148	60/6338	0.759349651	0.858458626	0.843295669	SERP1	1	1
GO:0006898	GO:0006898	receptor-mediated endocytosis	1/148	60/6338	0.759349651	0.858458626	0.843295669	AP2S1	1	1
GO:0010001	GO:0010001	glial cell differentiation	1/148	60/6338	0.759349651	0.858458626	0.843295669	RHOA	1	1
GO:0031330	GO:0031330	negative regulation of cellular catabolic process	1/148	60/6338	0.759349651	0.858458626	0.843295669	RPL23	1	1
GO:0071559	GO:0071559	response to transforming growth factor beta	1/148	60/6338	0.759349651	0.858458626	0.843295669	SMAD4	1	1
GO:0071560	GO:0071560	cellular response to transforming growth factor beta stimulus	1/148	60/6338	0.759349651	0.858458626	0.843295669	SMAD4	1	1
GO:0001932	GO:0001932	regulation of protein phosphorylation	5/148	269/6338	0.760094204	0.858750932	0.843582812	UBE2B/SPDYA/SMAD4/PTK2B/PROX1	5	1
GO:0048568	GO:0048568	embryonic organ development	2/148	117/6338	0.763575587	0.859586556	0.844403676	TTC39C/PROX1	2	1
GO:0050673	GO:0050673	epithelial cell proliferation	2/148	117/6338	0.763575587	0.859586556	0.844403676	EHF/PROX1	2	1
GO:0009725	GO:0009725	response to hormone	3/148	170/6338	0.764830644	0.859586556	0.844403676	RHOA/RAB10/SOX30	3	1
GO:0010506	GO:0010506	regulation of autophagy	1/148	61/6338	0.765022835	0.859586556	0.844403676	GNAI3	1	1
GO:0050817	GO:0050817	coagulation	1/148	61/6338	0.765022835	0.859586556	0.844403676	LNPK	1	1
GO:0051259	GO:0051259	protein complex oligomerization	1/148	61/6338	0.765022835	0.859586556	0.844403676	USP16	1	1
GO:1901990	GO:1901990	regulation of mitotic cell cycle phase transition	1/148	61/6338	0.765022835	0.859586556	0.844403676	DONSON	1	1
GO:1903522	GO:1903522	regulation of blood circulation	1/148	61/6338	0.765022835	0.859586556	0.844403676	RHOA	1	1
GO:0007389	GO:0007389	pattern specification process	2/148	118/6338	0.767711456	0.859586556	0.844403676	MNS1/SMAD4	2	1
GO:0043068	GO:0043068	positive regulation of programmed cell death	2/148	118/6338	0.767711456	0.859586556	0.844403676	RHOA/BCL6	2	1
GO:0048871	GO:0048871	multicellular organismal homeostasis	2/148	118/6338	0.767711456	0.859586556	0.844403676	PTK2B/AQP3	2	1
GO:0006875	GO:0006875	cellular metal ion homeostasis	3/148	171/6338	0.768307976	0.859586556	0.844403676	SMAD4/PTK2B/GPR18	3	1
GO:0003018	GO:0003018	vascular process in circulatory system	1/148	62/6338	0.77056316	0.859586556	0.844403676	RHOA	1	1
GO:0008544	GO:0008544	epidermis development	1/148	62/6338	0.77056316	0.859586556	0.844403676	SMAD4	1	1
GO:0009152	GO:0009152	purine ribonucleotide biosynthetic process	1/148	62/6338	0.77056316	0.859586556	0.844403676	ADCY10	1	1
GO:0031349	GO:0031349	positive regulation of defense response	1/148	62/6338	0.77056316	0.859586556	0.844403676	AP1G1	1	1
GO:0042445	GO:0042445	hormone metabolic process	1/148	62/6338	0.77056316	0.859586556	0.844403676	FDX1	1	1
GO:0050708	GO:0050708	regulation of protein secretion	1/148	62/6338	0.77056316	0.859586556	0.844403676	SERP1	1	1
GO:0051216	GO:0051216	cartilage development	1/148	62/6338	0.77056316	0.859586556	0.844403676	LNPK	1	1
GO:0071375	GO:0071375	cellular response to peptide hormone stimulus	1/148	62/6338	0.77056316	0.859586556	0.844403676	RAB10	1	1
GO:0051240	GO:0051240	positive regulation of multicellular organismal process	7/148	372/6338	0.774511568	0.861813675	0.846591458	YBX3/SMAD4/PTK2B/SERP1/RHOA/BCL6/PROX1	7	1
GO:0001568	GO:0001568	blood vessel development	3/148	173/6338	0.775138162	0.861813675	0.846591458	PTK2B/PROX1/ESM1	3	1
GO:0002252	GO:0002252	immune effector process	3/148	173/6338	0.775138162	0.861813675	0.846591458	PTK2B/AP1G1/BCL6	3	1
GO:0006605	GO:0006605	protein targeting	1/148	63/6338	0.775973717	0.861813675	0.846591458	SEC63	1	1
GO:0071214	GO:0071214	cellular response to abiotic stimulus	1/148	63/6338	0.775973717	0.861813675	0.846591458	YBX3	1	1
GO:0104004	GO:0104004	cellular response to environmental stimulus	1/148	63/6338	0.775973717	0.861813675	0.846591458	YBX3	1	1
GO:1904062	GO:1904062	regulation of cation transmembrane transport	1/148	63/6338	0.775973717	0.861813675	0.846591458	PTK2B	1	1
GO:0000165	GO:0000165	MAPK cascade	3/148	174/6338	0.778491523	0.86406691	0.848804894	SMAD4/PTK2B/MAPK8IP1	3	1
GO:0006897	GO:0006897	endocytosis	2/148	121/6338	0.779746277	0.864422069	0.84915378	BECN1/AP2S1	2	1
GO:0043010	GO:0043010	camera-type eye development	1/148	64/6338	0.781257524	0.864422069	0.84915378	PROX1	1	1
GO:0043122	GO:0043122	regulation of I-kappaB kinase/NF-kappaB signaling	1/148	64/6338	0.781257524	0.864422069	0.84915378	RHOA	1	1
GO:0050730	GO:0050730	regulation of peptidyl-tyrosine phosphorylation	1/148	64/6338	0.781257524	0.864422069	0.84915378	PTK2B	1	1
GO:2000146	GO:2000146	negative regulation of cell motility	1/148	64/6338	0.781257524	0.864422069	0.84915378	GPR18	1	1
GO:0009101	GO:0009101	glycoprotein biosynthetic process	2/148	122/6338	0.783635778	0.866510901	0.851205716	SERP1/DPM1	2	1
GO:0006164	GO:0006164	purine nucleotide biosynthetic process	1/148	65/6338	0.786417531	0.867488284	0.852165836	ADCY10	1	1
GO:0032886	GO:0032886	regulation of microtubule-based process	1/148	65/6338	0.786417531	0.867488284	0.852165836	RHOA	1	1
GO:0043543	GO:0043543	protein acylation	1/148	65/6338	0.786417531	0.867488284	0.852165836	SMAD4	1	1
GO:0007507	GO:0007507	heart development	2/148	123/6338	0.787465313	0.867488284	0.852165836	SMAD4/PROX1	2	1
GO:0023061	GO:0023061	signal release	2/148	123/6338	0.787465313	0.867488284	0.852165836	SMAD4/SERP1	2	1
GO:0048667	GO:0048667	cell morphogenesis involved in neuron differentiation	2/148	123/6338	0.787465313	0.867488284	0.852165836	SMAD4/UNK	2	1
GO:0140352	GO:0140352	export from cell	4/148	229/6338	0.788958317	0.868591493	0.853249559	SMAD4/SERP1/RAB10/AP1G1	4	1
GO:0009260	GO:0009260	ribonucleotide biosynthetic process	1/148	66/6338	0.79145662	0.870088351	0.854719978	ADCY10	1	1
GO:0034504	GO:0034504	protein localization to nucleus	1/148	66/6338	0.79145662	0.870088351	0.854719978	MORC3	1	1
GO:0034097	GO:0034097	response to cytokine	4/148	230/6338	0.791795172	0.870088351	0.854719978	YBX3/SMAD4/PTK2B/IL20RB	4	1
GO:0010942	GO:0010942	positive regulation of cell death	2/148	125/6338	0.794947112	0.870791602	0.855410807	RHOA/BCL6	2	1
GO:0006302	GO:0006302	double-strand break repair	1/148	67/6338	0.796377606	0.870791602	0.855410807	PSMD14	1	1
GO:0009952	GO:0009952	anterior/posterior pattern specification	1/148	67/6338	0.796377606	0.870791602	0.855410807	SMAD4	1	1
GO:0015833	GO:0015833	peptide transport	1/148	67/6338	0.796377606	0.870791602	0.855410807	SERP1	1	1
GO:0048762	GO:0048762	mesenchymal cell differentiation	1/148	67/6338	0.796377606	0.870791602	0.855410807	SMAD4	1	1
GO:0051271	GO:0051271	negative regulation of cellular component movement	1/148	67/6338	0.796377606	0.870791602	0.855410807	GPR18	1	1
GO:0072330	GO:0072330	monocarboxylic acid biosynthetic process	1/148	67/6338	0.796377606	0.870791602	0.855410807	PROX1	1	1
GO:0090092	GO:0090092	regulation of transmembrane receptor protein serine/threonine kinase signaling pathway	1/148	67/6338	0.796377606	0.870791602	0.855410807	SMAD4	1	1
GO:0007423	GO:0007423	sensory organ development	2/148	126/6338	0.798600697	0.872682394	0.857268202	TTC39C/PROX1	2	1
GO:0001944	GO:0001944	vasculature development	3/148	182/6338	0.803872279	0.877900073	0.862393721	PTK2B/PROX1/ESM1	3	1
GO:0060249	GO:0060249	anatomical structure homeostasis	1/148	69/6338	0.8058762	0.878577463	0.863059147	PTK2B	1	1
GO:0072522	GO:0072522	purine-containing compound biosynthetic process	1/148	69/6338	0.8058762	0.878577463	0.863059147	ADCY10	1	1
GO:0019220	GO:0019220	regulation of phosphate metabolic process	6/148	337/6338	0.807222715	0.878577463	0.863059147	UBE2B/SPDYA/SMAD4/PTK2B/PPP1R35/PROX1	6	1
GO:0051174	GO:0051174	regulation of phosphorus metabolic process	6/148	337/6338	0.807222715	0.878577463	0.863059147	UBE2B/SPDYA/SMAD4/PTK2B/PPP1R35/PROX1	6	1
GO:1901137	GO:1901137	carbohydrate derivative biosynthetic process	4/148	236/6338	0.808186046	0.878577463	0.863059147	SERP1/PIGO/DPM1/ADCY10	4	1
GO:0006874	GO:0006874	cellular calcium ion homeostasis	2/148	129/6338	0.809220133	0.878577463	0.863059147	PTK2B/GPR18	2	1
GO:0098609	GO:0098609	cell-cell adhesion	3/148	184/6338	0.809826136	0.878577463	0.863059147	RHOA/BCL6/ARG2	3	1
GO:0001933	GO:0001933	negative regulation of protein phosphorylation	1/148	70/6338	0.81045912	0.878577463	0.863059147	UBE2B	1	1
GO:0007259	GO:0007259	receptor signaling pathway via JAK-STAT	1/148	70/6338	0.81045912	0.878577463	0.863059147	PTK2B	1	1
GO:0040013	GO:0040013	negative regulation of locomotion	1/148	70/6338	0.81045912	0.878577463	0.863059147	GPR18	1	1
GO:0046390	GO:0046390	ribose phosphate biosynthetic process	1/148	70/6338	0.81045912	0.878577463	0.863059147	ADCY10	1	1
GO:0060070	GO:0060070	canonical Wnt signaling pathway	1/148	70/6338	0.81045912	0.878577463	0.863059147	UBE2B	1	1
GO:0055074	GO:0055074	calcium ion homeostasis	2/148	130/6338	0.812648384	0.880410604	0.864859909	PTK2B/GPR18	2	1
GO:0009895	GO:0009895	negative regulation of catabolic process	1/148	71/6338	0.814934559	0.88072744	0.865171149	RPL23	1	1
GO:0015850	GO:0015850	organic hydroxy compound transport	1/148	71/6338	0.814934559	0.88072744	0.865171149	AQP3	1	1
GO:0051098	GO:0051098	regulation of binding	1/148	71/6338	0.814934559	0.88072744	0.865171149	SMAD4	1	1
GO:0090287	GO:0090287	regulation of cellular response to growth factor stimulus	1/148	71/6338	0.814934559	0.88072744	0.865171149	SMAD4	1	1
GO:0030003	GO:0030003	cellular cation homeostasis	3/148	187/6338	0.818473035	0.881715269	0.866141529	SMAD4/PTK2B/GPR18	3	1
GO:0015711	GO:0015711	organic anion transport	1/148	72/6338	0.819305021	0.881715269	0.866141529	SLC16A7	1	1
GO:0097696	GO:0097696	receptor signaling pathway via STAT	1/148	72/6338	0.819305021	0.881715269	0.866141529	PTK2B	1	1
GO:0001525	GO:0001525	angiogenesis	2/148	132/6338	0.819341523	0.881715269	0.866141529	PTK2B/ESM1	2	1
GO:0032870	GO:0032870	cellular response to hormone stimulus	2/148	132/6338	0.819341523	0.881715269	0.866141529	RHOA/RAB10	2	1
GO:0044057	GO:0044057	regulation of system process	2/148	132/6338	0.819341523	0.881715269	0.866141529	SMAD4/RHOA	2	1
GO:0050778	GO:0050778	positive regulation of immune response	2/148	132/6338	0.819341523	0.881715269	0.866141529	AP1G1/BLNK	2	1
GO:0001654	GO:0001654	eye development	1/148	73/6338	0.823572952	0.882484734	0.866897404	PROX1	1	1
GO:0006575	GO:0006575	cellular modified amino acid metabolic process	1/148	73/6338	0.823572952	0.882484734	0.866897404	BHMT	1	1
GO:0016054	GO:0016054	organic acid catabolic process	1/148	73/6338	0.823572952	0.882484734	0.866897404	ARG2	1	1
GO:0042063	GO:0042063	gliogenesis	1/148	73/6338	0.823572952	0.882484734	0.866897404	RHOA	1	1
GO:0046395	GO:0046395	carboxylic acid catabolic process	1/148	73/6338	0.823572952	0.882484734	0.866897404	ARG2	1	1
GO:0098813	GO:0098813	nuclear chromosome segregation	1/148	73/6338	0.823572952	0.882484734	0.866897404	UBE2B	1	1
GO:0150063	GO:0150063	visual system development	1/148	73/6338	0.823572952	0.882484734	0.866897404	PROX1	1	1
GO:0006873	GO:0006873	cellular ion homeostasis	3/148	189/6338	0.824051959	0.882484734	0.866897404	SMAD4/PTK2B/GPR18	3	1
GO:0046903	GO:0046903	secretion	4/148	243/6338	0.825978349	0.884011958	0.868397652	SMAD4/SERP1/RAB10/AP1G1	4	1
GO:0018108	GO:0018108	peptidyl-tyrosine phosphorylation	1/148	74/6338	0.827740742	0.884291349	0.868672108	PTK2B	1	1
GO:0045765	GO:0045765	regulation of angiogenesis	1/148	74/6338	0.827740742	0.884291349	0.868672108	PTK2B	1	1
GO:0052548	GO:0052548	regulation of endopeptidase activity	1/148	74/6338	0.827740742	0.884291349	0.868672108	RHOA	1	1
GO:0048880	GO:0048880	sensory system development	1/148	75/6338	0.831810724	0.887331378	0.871658441	PROX1	1	1
GO:0050808	GO:0050808	synapse organization	1/148	75/6338	0.831810724	0.887331378	0.871658441	ABHD17A	1	1
GO:0009100	GO:0009100	glycoprotein metabolic process	2/148	136/6338	0.832092865	0.887331378	0.871658441	SERP1/DPM1	2	1
GO:0007417	GO:0007417	central nervous system development	3/148	193/6338	0.834775462	0.889122464	0.873417891	RHOA/MAP2/PROX1	3	1
GO:0002460	GO:0002460	adaptive immune response based on somatic recombination of immune receptors built from immunoglobulin superfamily domains	1/148	76/6338	0.835785179	0.889122464	0.873417891	BCL6	1	1
GO:0018212	GO:0018212	peptidyl-tyrosine modification	1/148	76/6338	0.835785179	0.889122464	0.873417891	PTK2B	1	1
GO:1901342	GO:1901342	regulation of vasculature development	1/148	76/6338	0.835785179	0.889122464	0.873417891	PTK2B	1	1
GO:0018193	GO:0018193	peptidyl-amino acid modification	5/148	301/6338	0.839374837	0.892403933	0.8766414	TTLL1/SMAD4/PTK2B/MORC3/PPIL6	5	1
GO:0007420	GO:0007420	brain development	2/148	139/6338	0.841121509	0.893013996	0.877240687	RHOA/PROX1	2	1
GO:0072503	GO:0072503	cellular divalent inorganic cation homeostasis	2/148	139/6338	0.841121509	0.893013996	0.877240687	PTK2B/GPR18	2	1
GO:0042325	GO:0042325	regulation of phosphorylation	5/148	302/6338	0.841464801	0.893013996	0.877240687	UBE2B/SPDYA/SMAD4/PTK2B/PROX1	5	1
GO:0055065	GO:0055065	metal ion homeostasis	3/148	196/6338	0.842448071	0.893517624	0.87773542	SMAD4/PTK2B/GPR18	3	1
GO:0052547	GO:0052547	regulation of peptidase activity	1/148	78/6338	0.843456365	0.893517624	0.87773542	RHOA	1	1
GO:0061448	GO:0061448	connective tissue development	1/148	78/6338	0.843456365	0.893517624	0.87773542	LNPK	1	1
GO:0060341	GO:0060341	regulation of cellular localization	2/148	140/6338	0.844032656	0.893592392	0.877808867	GOSR1/PTK2B	2	1
GO:0031399	GO:0031399	regulation of protein modification process	6/148	355/6338	0.844709559	0.893773527	0.877986803	UBE2B/SPDYA/SMAD4/PTK2B/BCL6/PROX1	6	1
GO:0007167	GO:0007167	enzyme linked receptor protein signaling pathway	4/148	252/6338	0.846844148	0.894157369	0.878363864	SMAD4/PTK2B/AKAP3/ESM1	4	1
GO:0072507	GO:0072507	divalent inorganic cation homeostasis	2/148	141/6338	0.846895677	0.894157369	0.878363864	PTK2B/GPR18	2	1
GO:0016032	GO:0016032	viral process	1/148	79/6338	0.847157397	0.894157369	0.878363864	PROX1	1	1
GO:0051049	GO:0051049	regulation of transport	7/148	407/6338	0.847239834	0.894157369	0.878363864	LYAR/SMAD4/PTK2B/SERP1/RHOA/RAB10/AP1G1	7	1
GO:0043436	GO:0043436	oxoacid metabolic process	5/148	305/6338	0.847602486	0.894157369	0.878363864	BHMT/DEDD/PRUNE1/PROX1/ARG2	5	1
GO:0002253	GO:0002253	activation of immune response	1/148	80/6338	0.850771505	0.894829315	0.879023943	BLNK	1	1
GO:0007188	GO:0007188	adenylate cyclase-modulating G protein-coupled receptor signaling pathway	1/148	80/6338	0.850771505	0.894829315	0.879023943	GNAI3	1	1
GO:0009165	GO:0009165	nucleotide biosynthetic process	1/148	80/6338	0.850771505	0.894829315	0.879023943	ADCY10	1	1
GO:0043434	GO:0043434	response to peptide hormone	1/148	80/6338	0.850771505	0.894829315	0.879023943	RAB10	1	1
GO:1901293	GO:1901293	nucleoside phosphate biosynthetic process	1/148	80/6338	0.850771505	0.894829315	0.879023943	ADCY10	1	1
GO:0031175	GO:0031175	neuron projection development	3/148	202/6338	0.856879604	0.900182081	0.884282162	SMAD4/PTK2B/RHOA	3	1
GO:0051276	GO:0051276	chromosome organization	3/148	202/6338	0.856879604	0.900182081	0.884282162	UBE2B/BAZ1A/HIRA	3	1
GO:0042326	GO:0042326	negative regulation of phosphorylation	1/148	82/6338	0.857747018	0.900557921	0.884651363	UBE2B	1	1
GO:0072359	GO:0072359	circulatory system development	4/148	258/6338	0.859562387	0.901927992	0.885997235	SMAD4/PTK2B/PROX1/ESM1	4	1
GO:0043269	GO:0043269	regulation of ion transport	2/148	146/6338	0.86051122	0.902008239	0.886076065	PTK2B/RHOA	2	1
GO:0060485	GO:0060485	mesenchyme development	1/148	83/6338	0.861112338	0.902008239	0.886076065	SMAD4	1	1
GO:0006082	GO:0006082	organic acid metabolic process	5/148	312/6338	0.861170288	0.902008239	0.886076065	BHMT/DEDD/PRUNE1/PROX1/ARG2	5	1
GO:0034330	GO:0034330	cell junction organization	2/148	147/6338	0.863098825	0.903492669	0.887534275	ABHD17A/RHOA	2	1
GO:0050727	GO:0050727	regulation of inflammatory response	1/148	84/6338	0.864398569	0.904317508	0.888344545	BCL6	1	1
GO:0060322	GO:0060322	head development	2/148	151/6338	0.873018182	0.911994286	0.895885728	RHOA/PROX1	2	1
GO:0098662	GO:0098662	inorganic cation transmembrane transport	2/148	151/6338	0.873018182	0.911994286	0.895885728	PTK2B/ATP6V1B2	2	1
GO:0098542	GO:0098542	defense response to other organism	5/148	319/6338	0.8737229	0.911994286	0.895885728	LYAR/PTK2B/BECN1/AP1G1/ARG2	5	1
GO:0044772	GO:0044772	mitotic cell cycle phase transition	1/148	87/6338	0.873800977	0.911994286	0.895885728	DONSON	1	1
GO:0018105	GO:0018105	peptidyl-serine phosphorylation	1/148	88/6338	0.876788892	0.914033022	0.897888454	MORC3	1	1
GO:0018205	GO:0018205	peptidyl-lysine modification	1/148	88/6338	0.876788892	0.914033022	0.897888454	SMAD4	1	1
GO:0007267	GO:0007267	cell-cell signaling	6/148	375/6338	0.879266239	0.916075144	0.899894506	UBE2B/GSK3B/SMAD4/SERP1/ZRANB1/SOX30	6	1
GO:0000278	GO:0000278	mitotic cell cycle	3/148	214/6338	0.882334175	0.917878536	0.901666045	USP16/DONSON/RHOA	3	1
GO:0055080	GO:0055080	cation homeostasis	3/148	214/6338	0.882334175	0.917878536	0.901666045	SMAD4/PTK2B/GPR18	3	1
GO:0009314	GO:0009314	response to radiation	1/148	90/6338	0.882555536	0.917878536	0.901666045	UBE2B	1	1
GO:0010035	GO:0010035	response to inorganic substance	1/148	91/6338	0.885337511	0.919689231	0.903444758	ADCY10	1	1
GO:0042742	GO:0042742	defense response to bacterium	1/148	91/6338	0.885337511	0.919689231	0.903444758	ARG2	1	1
GO:0098771	GO:0098771	inorganic ion homeostasis	3/148	216/6338	0.886165052	0.920008018	0.903757914	SMAD4/PTK2B/GPR18	3	1
GO:0022603	GO:0022603	regulation of anatomical structure morphogenesis	3/148	217/6338	0.888038803	0.920887006	0.904621376	PTK2B/ZRANB1/RHOA	3	1
GO:0018209	GO:0018209	peptidyl-serine modification	1/148	92/6338	0.888054023	0.920887006	0.904621376	MORC3	1	1
GO:0050678	GO:0050678	regulation of epithelial cell proliferation	1/148	94/6338	0.893296741	0.925445115	0.909098975	PROX1	1	1
GO:0045087	GO:0045087	innate immune response	3/148	220/6338	0.893497094	0.925445115	0.909098975	LYAR/PTK2B/AP1G1	3	1
GO:0055082	GO:0055082	cellular chemical homeostasis	3/148	222/6338	0.897003286	0.9285324	0.912131729	SMAD4/PTK2B/GPR18	3	1
GO:0007409	GO:0007409	axonogenesis	1/148	96/6338	0.898295511	0.929325625	0.912910944	SMAD4	1	1
GO:0051223	GO:0051223	regulation of protein transport	1/148	97/6338	0.90070696	0.931275131	0.914826015	SERP1	1	1
GO:0050801	GO:0050801	ion homeostasis	3/148	226/6338	0.903708398	0.933356193	0.91687032	SMAD4/PTK2B/GPR18	3	1
GO:0098655	GO:0098655	cation transmembrane transport	2/148	166/6338	0.904632261	0.933356193	0.91687032	PTK2B/ATP6V1B2	2	1
GO:0051336	GO:0051336	regulation of hydrolase activity	3/148	227/6338	0.905322441	0.933356193	0.91687032	PPP1R35/RHOA/BCL6	3	1
GO:0002764	GO:0002764	immune response-regulating signaling pathway	1/148	99/6338	0.90536079	0.933356193	0.91687032	BLNK	1	1
GO:0051051	GO:0051051	negative regulation of transport	1/148	99/6338	0.90536079	0.933356193	0.91687032	PTK2B	1	1
GO:0007169	GO:0007169	transmembrane receptor protein tyrosine kinase signaling pathway	2/148	167/6338	0.906456328	0.933940718	0.91744452	PTK2B/ESM1	2	1
GO:0034765	GO:0034765	regulation of ion transmembrane transport	1/148	100/6338	0.907605797	0.934580095	0.918072604	PTK2B	1	1
GO:0044093	GO:0044093	positive regulation of molecular function	5/148	342/6338	0.908452664	0.934874174	0.918361489	SPDYA/RFC4/PTK2B/RHOA/PROX1	5	1
GO:0034329	GO:0034329	cell junction assembly	1/148	101/6338	0.909797901	0.934874174	0.918361489	RHOA	1	1
GO:0043087	GO:0043087	regulation of GTPase activity	1/148	101/6338	0.909797901	0.934874174	0.918361489	BCL6	1	1
GO:0098660	GO:0098660	inorganic ion transmembrane transport	2/148	169/6338	0.910007685	0.934874174	0.918361489	PTK2B/ATP6V1B2	2	1
GO:0070201	GO:0070201	regulation of establishment of protein localization	1/148	102/6338	0.911938339	0.936313216	0.919775113	SERP1	1	1
GO:0007346	GO:0007346	regulation of mitotic cell cycle	1/148	104/6338	0.916069027	0.939462549	0.922868819	DONSON	1	1
GO:0072594	GO:0072594	establishment of protein localization to organelle	1/148	104/6338	0.916069027	0.939462549	0.922868819	SEC63	1	1
GO:0051607	GO:0051607	defense response to virus	1/148	105/6338	0.918061614	0.940414418	0.923803876	BECN1	1	1
GO:0140546	GO:0140546	defense response to symbiont	1/148	105/6338	0.918061614	0.940414418	0.923803876	BECN1	1	1
GO:0061564	GO:0061564	axon development	1/148	108/6338	0.923761791	0.945705147	0.929001154	SMAD4	1	1
GO:0051090	GO:0051090	regulation of DNA-binding transcription factor activity	1/148	109/6338	0.925572907	0.947010612	0.930283561	PROX1	1	1
GO:0019752	GO:0019752	carboxylic acid metabolic process	4/148	301/6338	0.926993686	0.947915418	0.931172385	BHMT/DEDD/PROX1/ARG2	4	1
GO:0031400	GO:0031400	negative regulation of protein modification process	1/148	111/6338	0.929067918	0.949486994	0.932716202	UBE2B	1	1
GO:0009615	GO:0009615	response to virus	1/148	115/6338	0.935576306	0.955585741	0.938707228	BECN1	1	1
GO:0007186	GO:0007186	G protein-coupled receptor signaling pathway	3/148	250/6338	0.936322965	0.955795886	0.938913661	PTK2B/GNAI3/GPR18	3	1
GO:0008015	GO:0008015	blood circulation	1/148	116/6338	0.937108478	0.955823739	0.938941022	RHOA	1	1
GO:0019725	GO:0019725	cellular homeostasis	3/148	251/6338	0.937432111	0.955823739	0.938941022	SMAD4/PTK2B/GPR18	3	1
GO:0006820	GO:0006820	anion transport	1/148	118/6338	0.940065075	0.957217009	0.940309682	SLC16A7	1	1
GO:0043086	GO:0043086	negative regulation of catalytic activity	1/148	118/6338	0.940065075	0.957217009	0.940309682	PPP1R35	1	1
GO:0033365	GO:0033365	protein localization to organelle	2/148	190/6338	0.940423728	0.957217009	0.940309682	SEC63/MORC3	2	1
GO:0044092	GO:0044092	negative regulation of molecular function	2/148	192/6338	0.942749781	0.95903216	0.942092772	PPP1R35/PROX1	2	1
GO:0003013	GO:0003013	circulatory system process	1/148	124/6338	0.948131619	0.963397683	0.946381187	RHOA	1	1
GO:0060284	GO:0060284	regulation of cell development	1/148	124/6338	0.948131619	0.963397683	0.946381187	SMAD4	1	1
GO:0048878	GO:0048878	chemical homeostasis	4/148	327/6338	0.952059358	0.966832693	0.949755524	SMAD4/PTK2B/AQP3/GPR18	4	1
GO:0034762	GO:0034762	regulation of transmembrane transport	1/148	128/6338	0.952900415	0.967130978	0.950048541	PTK2B	1	1
GO:0051707	GO:0051707	response to other organism	5/148	388/6338	0.953904959	0.967594755	0.950504126	LYAR/PTK2B/BECN1/AP1G1/ARG2	5	1
GO:0043207	GO:0043207	response to external biotic stimulus	5/148	389/6338	0.954613959	0.967704618	0.950612048	LYAR/PTK2B/BECN1/AP1G1/ARG2	5	1
GO:0007155	GO:0007155	cell adhesion	4/148	332/6338	0.955869856	0.967704618	0.950612048	PTK2B/RHOA/BCL6/ARG2	4	1
GO:0030001	GO:0030001	metal ion transport	2/148	205/6338	0.955900497	0.967704618	0.950612048	PTK2B/RHOA	2	1
GO:0006812	GO:0006812	cation transport	3/148	271/6338	0.956203884	0.967704618	0.950612048	PTK2B/ATP6V1B2/RHOA	3	1
GO:0002250	GO:0002250	adaptive immune response	1/148	132/6338	0.957233455	0.968192052	0.951090873	BCL6	1	1
GO:0022610	GO:0022610	biological adhesion	4/148	336/6338	0.958716735	0.969137569	0.952019689	PTK2B/RHOA/BCL6/ARG2	4	1
GO:0048812	GO:0048812	neuron projection morphogenesis	1/148	135/6338	0.960221214	0.970103422	0.952968482	SMAD4	1	1
GO:0009607	GO:0009607	response to biotic stimulus	5/148	401/6338	0.962385815	0.971734706	0.954570953	LYAR/PTK2B/BECN1/AP1G1/ARG2	5	1
GO:0048858	GO:0048858	cell projection morphogenesis	1/148	139/6338	0.963884742	0.97213718	0.954966318	SMAD4	1	1
GO:0120039	GO:0120039	plasma membrane bounded cell projection morphogenesis	1/148	139/6338	0.963884742	0.97213718	0.954966318	SMAD4	1	1
GO:0032990	GO:0032990	cell part morphogenesis	1/148	141/6338	0.965588782	0.973300273	0.956108867	SMAD4	1	1
GO:0034220	GO:0034220	ion transmembrane transport	2/148	218/6338	0.966147338	0.973308066	0.956116522	PTK2B/ATP6V1B2	2	1
GO:0042592	GO:0042592	homeostatic process	6/148	468/6338	0.96738027	0.973994836	0.956791163	LYAR/SMAD4/PTK2B/BCL6/AQP3/GPR18	6	1
GO:0044419	GO:0044419	biological process involved in interspecies interaction between organisms	5/148	413/6338	0.968928294	0.97499789	0.957776499	LYAR/PTK2B/BECN1/AP1G1/ARG2	5	1
GO:0051345	GO:0051345	positive regulation of hydrolase activity	1/148	147/6338	0.970236306	0.975758425	0.958523601	RHOA	1	1
GO:0006952	GO:0006952	defense response	6/148	478/6338	0.971999936	0.976976045	0.959719714	LYAR/PTK2B/BECN1/AP1G1/BCL6/ARG2	6	1
GO:0055085	GO:0055085	transmembrane transport	3/148	306/6338	0.977051307	0.981073902	0.963745191	SEC63/PTK2B/ATP6V1B2	3	1
GO:0032880	GO:0032880	regulation of protein localization	1/148	159/6338	0.977742582	0.981073902	0.963745191	SERP1	1	1
GO:0071363	GO:0071363	cellular response to growth factor stimulus	1/148	159/6338	0.977742582	0.981073902	0.963745191	SMAD4	1	1
GO:0070848	GO:0070848	response to growth factor	1/148	163/6338	0.979800112	0.982580475	0.965225154	SMAD4	1	1
GO:0009617	GO:0009617	response to bacterium	1/148	165/6338	0.980756871	0.982982071	0.965619655	ARG2	1	1
GO:0032787	GO:0032787	monocarboxylic acid metabolic process	1/148	173/6338	0.984154226	0.98547455	0.96806811	PROX1	1	1
GO:0006811	GO:0006811	ion transport	4/148	392/6338	0.984359129	0.98547455	0.96806811	PTK2B/ATP6V1B2/SLC16A7/RHOA	4	1
GO:0003008	GO:0003008	system process	4/148	427/6338	0.991736105	0.992297677	0.97477072	SMAD4/RHOA/AQP3/ARG2	4	1
GO:0006954	GO:0006954	inflammatory response	1/148	215/6338	0.994309036	0.994309036	0.976746552	BCL6	1	1
GO:00224121	GO:0022412	cellular process involved in reproduction in multicellular organism	9/100	128/6338	0.000170246	0.095180836	0.092948704	TNP1/GALNTL5/DDX20/HMGB2/PRKAR2A/TEX15/FZR1/ABHD2/DND1	9	2
GO:00072811	GO:0007281	germ cell development	8/100	101/6338	0.000174891	0.095180836	0.092948704	TNP1/GALNTL5/DDX20/HMGB2/PRKAR2A/FZR1/ABHD2/DND1	8	2
GO:00199531	GO:0019953	sexual reproduction	12/100	230/6338	0.000242808	0.095180836	0.092948704	TNP1/TNP2/SPA17/GALNTL5/DDX20/HMGB2/PRKAR2A/TEX15/SPACA3/FZR1/ABHD2/DND1	12	2
GO:00165791	GO:0016579	protein deubiquitination	5/100	42/6338	0.000473511	0.118130873	0.115360529	USP30/UCHL3/USP44/USP2/DESI2	5	2
GO:00224111	GO:0022411	cellular component disassembly	8/100	120/6338	0.000568633	0.118130873	0.115360529	TNP1/MRRF/CAPZA3/SNAP29/C1QC/KIF2B/FBXO7/STX17	8	2
GO:00072761	GO:0007276	gamete generation	10/100	187/6338	0.000679026	0.118130873	0.115360529	TNP1/TNP2/GALNTL5/DDX20/HMGB2/PRKAR2A/TEX15/FZR1/ABHD2/DND1	10	2
GO:00447031	GO:0044703	multi-organism reproductive process	12/100	260/6338	0.000739265	0.118130873	0.115360529	TNP1/TNP2/SPA17/GALNTL5/DDX20/HMGB2/PRKAR2A/TEX15/SPACA3/FZR1/ABHD2/DND1	12	2
GO:00706461	GO:0070646	protein modification by small protein removal	5/100	48/6338	0.000884498	0.118130873	0.115360529	USP30/UCHL3/USP44/USP2/DESI2	5	2
GO:00517041	GO:0051704	multi-organism process	12/100	266/6338	0.000904063	0.118130873	0.115360529	TNP1/TNP2/SPA17/GALNTL5/DDX20/HMGB2/PRKAR2A/TEX15/SPACA3/FZR1/ABHD2/DND1	12	2
GO:00486091	GO:0048609	multicellular organismal reproductive process	10/100	214/6338	0.001898542	0.223268489	0.218032511	TNP1/TNP2/GALNTL5/DDX20/HMGB2/PRKAR2A/TEX15/FZR1/ABHD2/DND1	10	2
GO:00325041	GO:0032504	multicellular organism reproduction	10/100	220/6338	0.002328814	0.225923513	0.220625271	TNP1/TNP2/GALNTL5/DDX20/HMGB2/PRKAR2A/TEX15/FZR1/ABHD2/DND1	10	2
GO:00514381	GO:0051438	regulation of ubiquitin-protein transferase activity	3/100	18/6338	0.002618221	0.225923513	0.220625271	DCUN1D3/USP44/FZR1	3	2
GO:0050779	GO:0050779	RNA destabilization	3/100	19/6338	0.003073789	0.225923513	0.220625271	EXOSC3/CNOT8/DND1	3	2
GO:0061014	GO:0061014	positive regulation of mRNA catabolic process	3/100	19/6338	0.003073789	0.225923513	0.220625271	EXOSC3/CNOT8/DND1	3	2
GO:0061157	GO:0061157	mRNA destabilization	3/100	19/6338	0.003073789	0.225923513	0.220625271	EXOSC3/CNOT8/DND1	3	2
GO:2001237	GO:2001237	negative regulation of extrinsic apoptotic signaling pathway	3/100	19/6338	0.003073789	0.225923513	0.220625271	HMGB2/PSME3/UNC5B	3	2
GO:00070591	GO:0007059	chromosome segregation	6/100	94/6338	0.003528428	0.244084179	0.238360043	USP44/TNKS/TEX15/KNSTRN/DLGAP5/KIF2B	6	2
GO:00329841	GO:0032984	protein-containing complex disassembly	5/100	69/6338	0.0044738	0.279292144	0.272742328	TNP1/CAPZA3/SNAP29/KIF2B/STX17	5	2
GO:00224021	GO:0022402	cell cycle process	11/100	281/6338	0.004512373	0.279292144	0.272742328	DCUN1D3/PRKAR2A/USP44/TNKS/TEX15/KNSTRN/FZR1/PSME3/DLGAP5/KIF2B/SEPT12	11	2
GO:00706471	GO:0070647	protein modification by small protein conjugation or removal	10/100	245/6338	0.005041471	0.296438512	0.289486588	USP30/UBE2D3/DCUN1D3/UCHL3/USP44/TNKS/USP2/DESI2/FZR1/AKTIP	10	2
GO:00988131	GO:0098813	nuclear chromosome segregation	5/100	73/6338	0.005690846	0.3186874	0.311213707	USP44/TNKS/TEX15/KNSTRN/KIF2B	5	2
GO:00000031	GO:0000003	reproduction	13/100	385/6338	0.00712909	0.364513465	0.355965082	TNP1/TNP2/SPA17/GALNTL5/DDX20/HMGB2/PRKAR2A/TEX15/SPACA3/FZR1/VASH2/ABHD2/DND1	13	2
GO:00224141	GO:0022414	reproductive process	13/100	385/6338	0.00712909	0.364513465	0.355965082	TNP1/TNP2/SPA17/GALNTL5/DDX20/HMGB2/PRKAR2A/TEX15/SPACA3/FZR1/VASH2/ABHD2/DND1	13	2
GO:00030061	GO:0003006	developmental process involved in reproduction	10/100	265/6338	0.008641427	0.411939718	0.40227912	TNP1/TNP2/GALNTL5/DDX20/HMGB2/PRKAR2A/FZR1/VASH2/ABHD2/DND1	10	2
GO:19033131	GO:1903313	positive regulation of mRNA metabolic process	3/100	28/6338	0.009379051	0.411939718	0.40227912	EXOSC3/CNOT8/DND1	3	2
GO:00072861	GO:0007286	spermatid development	4/100	53/6338	0.0094578	0.411939718	0.40227912	TNP1/GALNTL5/HMGB2/ABHD2	4	2
GO:00485151	GO:0048515	spermatid differentiation	4/100	53/6338	0.0094578	0.411939718	0.40227912	TNP1/GALNTL5/HMGB2/ABHD2	4	2
GO:00442651	GO:0044265	cellular macromolecule catabolic process	11/100	313/6338	0.009936644	0.414152607	0.404440113	USP30/EXOSC3/UCHL3/USP44/STT3B/CNOT8/USP2/FZR1/PSME3/IDE/DND1	11	2
GO:0051443	GO:0051443	positive regulation of ubiquitin-protein transferase activity	2/100	10/6338	0.010212947	0.414152607	0.404440113	DCUN1D3/FZR1	2	2
GO:00070491	GO:0007049	cell cycle	13/100	408/6338	0.011348057	0.427337995	0.417316284	DCUN1D3/TUBA4A/PRKAR2A/USP44/TUBA8/TNKS/TEX15/KNSTRN/FZR1/PSME3/DLGAP5/KIF2B/SEPT12	13	2
GO:00342481	GO:0034248	regulation of cellular amide metabolic process	6/100	120/6338	0.011413404	0.427337995	0.417316284	EXOSC3/DPH3/GEMIN5/CNOT8/SP1/DND1	6	2
GO:0002279	GO:0002279	mast cell activation involved in immune response	2/100	11/6338	0.01235501	0.427337995	0.417316284	SNAP23/CHGA	2	2
GO:0002448	GO:0002448	mast cell mediated immunity	2/100	11/6338	0.01235501	0.427337995	0.417316284	SNAP23/CHGA	2	2
GO:0043303	GO:0043303	mast cell degranulation	2/100	11/6338	0.01235501	0.427337995	0.417316284	SNAP23/CHGA	2	2
GO:00105641	GO:0010564	regulation of cell cycle process	7/100	161/6338	0.013300254	0.441757033	0.431397174	DCUN1D3/PRKAR2A/USP44/TNKS/KNSTRN/FZR1/PSME3	7	2
GO:00313311	GO:0031331	positive regulation of cellular catabolic process	5/100	91/6338	0.014116243	0.441757033	0.431397174	EXOSC3/CNOT8/FZR1/FBXO7/DND1	5	2
GO:00002261	GO:0000226	microtubule cytoskeleton organization	7/100	163/6338	0.014160442	0.441757033	0.431397174	TUBA4A/TUBA8/TNKS/KNSTRN/DLGAP5/KIF2B/MAP7D1	7	2
GO:00482321	GO:0048232	male gamete generation	6/100	126/6338	0.014274462	0.441757033	0.431397174	TNP1/TNP2/GALNTL5/HMGB2/TEX15/ABHD2	6	2
GO:0045576	GO:0045576	mast cell activation	2/100	13/6338	0.01716624	0.504687457	0.492851786	SNAP23/CHGA	2	2
GO:0050435	GO:0050435	amyloid-beta metabolic process	2/100	13/6338	0.01716624	0.504687457	0.492851786	SP1/IDE	2	2
GO:20012361	GO:2001236	regulation of extrinsic apoptotic signaling pathway	3/100	37/6338	0.020090464	0.5511291	0.538204304	HMGB2/PSME3/UNC5B	3	2
GO:00516031	GO:0051603	proteolysis involved in cellular protein catabolic process	8/100	216/6338	0.020274433	0.5511291	0.538204304	USP30/UCHL3/USP44/STT3B/USP2/FZR1/PSME3/IDE	8	2
GO:00510521	GO:0051052	regulation of DNA metabolic process	4/100	69/6338	0.023080359	0.5511291	0.538204304	EXOSC3/HMGB2/TNKS/TEX15	4	2
GO:00064171	GO:0006417	regulation of translation	5/100	104/6338	0.02380527	0.5511291	0.538204304	EXOSC3/DPH3/GEMIN5/CNOT8/DND1	5	2
GO:00434881	GO:0043488	regulation of mRNA stability	3/100	40/6338	0.024696936	0.5511291	0.538204304	EXOSC3/CNOT8/DND1	3	2
GO:00484771	GO:0048477	oogenesis	3/100	40/6338	0.024696936	0.5511291	0.538204304	DDX20/PRKAR2A/FZR1	3	2
GO:00510541	GO:0051054	positive regulation of DNA metabolic process	3/100	40/6338	0.024696936	0.5511291	0.538204304	EXOSC3/HMGB2/TNKS	3	2
GO:00610131	GO:0061013	regulation of mRNA catabolic process	3/100	40/6338	0.024696936	0.5511291	0.538204304	EXOSC3/CNOT8/DND1	3	2
GO:0000288	GO:0000288	nuclear-transcribed mRNA catabolic process, deadenylation-dependent decay	2/100	16/6338	0.025612587	0.5511291	0.538204304	EXOSC3/CNOT8	2	2
GO:0000387	GO:0000387	spliceosomal snRNP assembly	2/100	16/6338	0.025612587	0.5511291	0.538204304	DDX20/GEMIN5	2	2
GO:0030166	GO:0030166	proteoglycan biosynthetic process	2/100	16/6338	0.025612587	0.5511291	0.538204304	PXYLP1/B3GAT2	2	2
GO:0032418	GO:0032418	lysosome localization	2/100	16/6338	0.025612587	0.5511291	0.538204304	SNAP23/CHGA	2	2
GO:00432991	GO:0043299	leukocyte degranulation	2/100	16/6338	0.025612587	0.5511291	0.538204304	SNAP23/CHGA	2	2
GO:0097352	GO:0097352	autophagosome maturation	2/100	16/6338	0.025612587	0.5511291	0.538204304	SNAP29/STX17	2	2
GO:00442571	GO:0044257	cellular protein catabolic process	8/100	226/6338	0.025775596	0.5511291	0.538204304	USP30/UCHL3/USP44/STT3B/USP2/FZR1/PSME3/IDE	8	2
GO:00171481	GO:0017148	negative regulation of translation	3/100	41/6338	0.026348536	0.553319254	0.540343095	EXOSC3/CNOT8/DND1	3	2
GO:0006695	GO:0006695	cholesterol biosynthetic process	2/100	17/6338	0.028733337	0.556741936	0.54368551	HMGCR/CYP51A1	2	2
GO:1902653	GO:1902653	secondary alcohol biosynthetic process	2/100	17/6338	0.028733337	0.556741936	0.54368551	HMGCR/CYP51A1	2	2
GO:19035371	GO:1903537	meiotic cell cycle process involved in oocyte maturation	2/100	17/6338	0.028733337	0.556741936	0.54368551	PRKAR2A/FZR1	2	2
GO:19035381	GO:1903538	regulation of meiotic cell cycle process involved in oocyte maturation	2/100	17/6338	0.028733337	0.556741936	0.54368551	PRKAR2A/FZR1	2	2
GO:00436321	GO:0043632	modification-dependent macromolecule catabolic process	7/100	189/6338	0.029234311	0.556741936	0.54368551	USP30/EXOSC3/UCHL3/USP44/STT3B/USP2/FZR1	7	2
GO:00090571	GO:0009057	macromolecule catabolic process	11/100	368/6338	0.029594757	0.556741936	0.54368551	USP30/EXOSC3/UCHL3/USP44/STT3B/CNOT8/USP2/FZR1/PSME3/IDE/DND1	11	2
GO:00434871	GO:0043487	regulation of RNA stability	3/100	43/6338	0.029825461	0.556741936	0.54368551	EXOSC3/CNOT8/DND1	3	2
GO:00070511	GO:0007051	spindle organization	3/100	45/6338	0.033532951	0.603348377	0.589198961	TNKS/KNSTRN/DLGAP5	3	2
GO:00098961	GO:0009896	positive regulation of catabolic process	5/100	115/6338	0.034740548	0.603348377	0.589198961	EXOSC3/CNOT8/FZR1/FBXO7/DND1	5	2
GO:00070171	GO:0007017	microtubule-based process	8/100	240/6338	0.03512759	0.603348377	0.589198961	TNP1/TUBA4A/TUBA8/TNKS/KNSTRN/DLGAP5/KIF2B/MAP7D1	8	2
GO:00517261	GO:0051726	regulation of cell cycle	8/100	240/6338	0.03512759	0.603348377	0.589198961	DCUN1D3/PRKAR2A/USP44/TNKS/KNSTRN/FZR1/PSME3/DLGAP5	8	2
GO:0006029	GO:0006029	proteoglycan metabolic process	2/100	19/6338	0.035400543	0.603348377	0.589198961	PXYLP1/B3GAT2	2	2
GO:00161261	GO:0016126	sterol biosynthetic process	2/100	19/6338	0.035400543	0.603348377	0.589198961	HMGCR/CYP51A1	2	2
GO:00342491	GO:0034249	negative regulation of cellular amide metabolic process	3/100	47/6338	0.037469167	0.625663339	0.610990604	EXOSC3/CNOT8/DND1	3	2
GO:00322691	GO:0032269	negative regulation of cellular protein metabolic process	7/100	200/6338	0.038046649	0.625663339	0.610990604	DCUN1D3/EXOSC3/PRKAR2A/USP44/CNOT8/DND1/PPP1R8	7	2
GO:2000045	GO:2000045	regulation of G1/S transition of mitotic cell cycle	2/100	20/6338	0.038936699	0.625663339	0.610990604	DCUN1D3/PSME3	2	2
GO:00109481	GO:0010948	negative regulation of cell cycle process	4/100	82/6338	0.040047701	0.625663339	0.610990604	DCUN1D3/USP44/TNKS/FZR1	4	2
GO:00070101	GO:0007010	cytoskeleton organization	11/100	387/6338	0.040527994	0.625663339	0.610990604	CAPZA3/TUBA4A/PHACTR1/TUBA8/TNKS/CCIN/KNSTRN/DLGAP5/KIF2B/MAP7D1/ACTA1	11	2
GO:0000768	GO:0000768	syncytium formation by plasma membrane fusion	2/100	21/6338	0.042601231	0.625663339	0.610990604	PLEKHO1/VASH2	2	2
GO:0002444	GO:0002444	myeloid leukocyte mediated immunity	2/100	21/6338	0.042601231	0.625663339	0.610990604	SNAP23/CHGA	2	2
GO:0006949	GO:0006949	syncytium formation	2/100	21/6338	0.042601231	0.625663339	0.610990604	PLEKHO1/VASH2	2	2
GO:0016079	GO:0016079	synaptic vesicle exocytosis	2/100	21/6338	0.042601231	0.625663339	0.610990604	SNAP29/SNAP23	2	2
GO:0140253	GO:0140253	cell-cell fusion	2/100	21/6338	0.042601231	0.625663339	0.610990604	PLEKHO1/VASH2	2	2
GO:00072831	GO:0007283	spermatogenesis	5/100	122/6338	0.043094159	0.625663339	0.610990604	TNP1/TNP2/GALNTL5/HMGB2/ABHD2	5	2
GO:00091011	GO:0009101	glycoprotein biosynthetic process	5/100	122/6338	0.043094159	0.625663339	0.610990604	STT3B/FUT11/FUT8/PXYLP1/B3GAT2	5	2
GO:00516401	GO:0051640	organelle localization	5/100	124/6338	0.045685386	0.649450162	0.634219591	SNAP29/SNAP23/KIF2B/STX17/CHGA	5	2
GO:00072921	GO:0007292	female gamete generation	3/100	51/6338	0.046017534	0.649450162	0.634219591	DDX20/PRKAR2A/FZR1	3	2
GO:01400291	GO:0140029	exocytic process	2/100	22/6338	0.046389297	0.649450162	0.634219591	SNAP29/SNAP23	2	2
GO:00066941	GO:0006694	steroid biosynthetic process	3/100	52/6338	0.04829315	0.668149933	0.652480825	DDX20/HMGCR/CYP51A1	3	2
GO:00019381	GO:0001938	positive regulation of endothelial cell proliferation	2/100	23/6338	0.050296173	0.681480066	0.665498346	SP1/VASH2	2	2
GO:0031396	GO:0031396	regulation of protein ubiquitination	3/100	53/6338	0.050623271	0.681480066	0.665498346	DCUN1D3/USP44/FZR1	3	2
GO:00002781	GO:0000278	mitotic cell cycle	7/100	214/6338	0.051589205	0.681480066	0.665498346	DCUN1D3/TUBA4A/USP44/TUBA8/TNKS/PSME3/DLGAP5	7	2
GO:20012341	GO:2001234	negative regulation of apoptotic signaling pathway	3/100	54/6338	0.053007397	0.681480066	0.665498346	HMGB2/PSME3/UNC5B	3	2
GO:00065181	GO:0006518	peptide metabolic process	9/100	308/6338	0.05321618	0.681480066	0.665498346	MRRF/EXOSC3/DPH3/GEMIN5/CNOT8/SP1/MRPL24/IDE/DND1	9	2
GO:00015561	GO:0001556	oocyte maturation	2/100	24/6338	0.054317248	0.681480066	0.665498346	PRKAR2A/FZR1	2	2
GO:0002275	GO:0002275	myeloid cell activation involved in immune response	2/100	24/6338	0.054317248	0.681480066	0.665498346	SNAP23/CHGA	2	2
GO:00450551	GO:0045055	regulated exocytosis	3/100	55/6338	0.055445003	0.681480066	0.665498346	SNAP29/SNAP23/CHGA	3	2
GO:00512481	GO:0051248	negative regulation of protein metabolic process	7/100	218/6338	0.055956077	0.681480066	0.665498346	DCUN1D3/EXOSC3/PRKAR2A/USP44/CNOT8/DND1/PPP1R8	7	2
GO:00024431	GO:0002443	leukocyte mediated immunity	4/100	92/6338	0.056889027	0.681480066	0.665498346	EXOSC3/SNAP23/C3/CHGA	4	2
GO:00971911	GO:0097191	extrinsic apoptotic signaling pathway	3/100	56/6338	0.057935541	0.681480066	0.665498346	HMGB2/PSME3/UNC5B	3	2
GO:0051983	GO:0051983	regulation of chromosome segregation	2/100	25/6338	0.058448028	0.681480066	0.665498346	USP44/KIF2B	2	2
GO:00313291	GO:0031329	regulation of cellular catabolic process	6/100	177/6338	0.060256218	0.681480066	0.665498346	EXOSC3/CNOT8/FZR1/PSME3/FBXO7/DND1	6	2
GO:00002091	GO:0000209	protein polyubiquitination	3/100	57/6338	0.060478441	0.681480066	0.665498346	UBE2D3/TNKS/AKTIP	3	2
GO:00512541	GO:0051254	positive regulation of RNA metabolic process	10/100	365/6338	0.0610199	0.681480066	0.665498346	STAT4/EXOSC3/HMGB2/TFAM/TNKS/CNOT8/NR2C2/FHL5/RXRG/DND1	10	2
GO:00301631	GO:0030163	protein catabolic process	8/100	270/6338	0.062370168	0.681480066	0.665498346	USP30/UCHL3/USP44/STT3B/USP2/FZR1/PSME3/IDE	8	2
GO:00000181	GO:0000018	regulation of DNA recombination	2/100	26/6338	0.062684127	0.681480066	0.665498346	EXOSC3/TEX15	2	2
GO:00224061	GO:0022406	membrane docking	2/100	26/6338	0.062684127	0.681480066	0.665498346	SNAP29/STX17	2	2
GO:00485991	GO:0048599	oocyte development	2/100	26/6338	0.062684127	0.681480066	0.665498346	PRKAR2A/FZR1	2	2
GO:01400561	GO:0140056	organelle localization by membrane tethering	2/100	26/6338	0.062684127	0.681480066	0.665498346	SNAP29/STX17	2	2
GO:1902806	GO:1902806	regulation of cell cycle G1/S phase transition	2/100	26/6338	0.062684127	0.681480066	0.665498346	DCUN1D3/PSME3	2	2
GO:00484691	GO:0048469	cell maturation	3/100	58/6338	0.063073111	0.681480066	0.665498346	PRKAR2A/FZR1/ABHD2	3	2
GO:1903320	GO:1903320	regulation of protein modification by small protein conjugation or removal	3/100	58/6338	0.063073111	0.681480066	0.665498346	DCUN1D3/USP44/FZR1	3	2
GO:00091001	GO:0009100	glycoprotein metabolic process	5/100	136/6338	0.063164394	0.681480066	0.665498346	STT3B/FUT11/FUT8/PXYLP1/B3GAT2	5	2
GO:0006997	GO:0006997	nucleus organization	2/100	27/6338	0.06702127	0.691581529	0.675362915	TNP1/HMGB2	2	2
GO:00099941	GO:0009994	oocyte differentiation	2/100	27/6338	0.06702127	0.691581529	0.675362915	PRKAR2A/FZR1	2	2
GO:2001251	GO:2001251	negative regulation of chromosome organization	2/100	27/6338	0.06702127	0.691581529	0.675362915	USP44/TNKS	2	2
GO:00065111	GO:0006511	ubiquitin-dependent protein catabolic process	6/100	183/6338	0.068543755	0.691581529	0.675362915	USP30/UCHL3/USP44/STT3B/USP2/FZR1	6	2
GO:00064861	GO:0006486	protein glycosylation	4/100	99/6338	0.070622672	0.691581529	0.675362915	STT3B/FUT11/FUT8/B3GAT2	4	2
GO:00434131	GO:0043413	macromolecule glycosylation	4/100	99/6338	0.070622672	0.691581529	0.675362915	STT3B/FUT11/FUT8/B3GAT2	4	2
GO:19019901	GO:1901990	regulation of mitotic cell cycle phase transition	3/100	61/6338	0.071161534	0.691581529	0.675362915	DCUN1D3/USP44/PSME3	3	2
GO:00165671	GO:0016567	protein ubiquitination	6/100	185/6338	0.07144755	0.691581529	0.675362915	UBE2D3/DCUN1D3/USP44/TNKS/FZR1/AKTIP	6	2
GO:0019915	GO:0019915	lipid storage	2/100	28/6338	0.071455287	0.691581529	0.675362915	C3/BSCL2	2	2
GO:00700851	GO:0070085	glycosylation	4/100	100/6338	0.072712535	0.691581529	0.675362915	STT3B/FUT11/FUT8/B3GAT2	4	2
GO:00199411	GO:0019941	modification-dependent protein catabolic process	6/100	187/6338	0.074421903	0.691581529	0.675362915	USP30/UCHL3/USP44/STT3B/USP2/FZR1	6	2
GO:00106081	GO:0010608	posttranscriptional regulation of gene expression	5/100	143/6338	0.07488919	0.691581529	0.675362915	EXOSC3/DPH3/GEMIN5/CNOT8/DND1	5	2
GO:00513381	GO:0051338	regulation of transferase activity	6/100	188/6338	0.075935501	0.691581529	0.675362915	DCUN1D3/PABPN1/PRKAR2A/USP44/TNKS/FZR1	6	2
GO:0006487	GO:0006487	protein N-linked glycosylation	2/100	29/6338	0.075982112	0.691581529	0.675362915	STT3B/FUT8	2	2
GO:0050829	GO:0050829	defense response to Gram-negative bacterium	2/100	29/6338	0.075982112	0.691581529	0.675362915	HMGB2/CHGA	2	2
GO:1903321	GO:1903321	negative regulation of protein modification by small protein conjugation or removal	2/100	29/6338	0.075982112	0.691581529	0.675362915	DCUN1D3/USP44	2	2
GO:00064021	GO:0006402	mRNA catabolic process	3/100	63/6338	0.076800976	0.691581529	0.675362915	EXOSC3/CNOT8/DND1	3	2
GO:19030461	GO:1903046	meiotic cell cycle process	3/100	64/6338	0.079692806	0.691581529	0.675362915	PRKAR2A/TEX15/FZR1	3	2
GO:0051101	GO:0051101	regulation of DNA binding	2/100	30/6338	0.080597781	0.691581529	0.675362915	HMGB2/TNKS	2	2
GO:00073461	GO:0007346	regulation of mitotic cell cycle	4/100	104/6338	0.081384823	0.691581529	0.675362915	DCUN1D3/USP44/PSME3/DLGAP5	4	2
GO:00457861	GO:0045786	negative regulation of cell cycle	4/100	104/6338	0.081384823	0.691581529	0.675362915	DCUN1D3/USP44/TNKS/FZR1	4	2
GO:00095661	GO:0009566	fertilization	3/100	65/6338	0.08263177	0.691581529	0.675362915	TNP2/SPA17/SPACA3	3	2
GO:00070301	GO:0007030	Golgi organization	2/100	31/6338	0.08529843	0.691581529	0.675362915	GOLPH3L/STX17	2	2
GO:0007269	GO:0007269	neurotransmitter secretion	2/100	31/6338	0.08529843	0.691581529	0.675362915	SNAP29/SNAP23	2	2
GO:0031398	GO:0031398	positive regulation of protein ubiquitination	2/100	31/6338	0.08529843	0.691581529	0.675362915	DCUN1D3/FZR1	2	2
GO:00514451	GO:0051445	regulation of meiotic cell cycle	2/100	31/6338	0.08529843	0.691581529	0.675362915	PRKAR2A/FZR1	2	2
GO:0099504	GO:0099504	synaptic vesicle cycle	2/100	31/6338	0.08529843	0.691581529	0.675362915	SNAP29/SNAP23	2	2
GO:0099643	GO:0099643	signal release from synapse	2/100	31/6338	0.08529843	0.691581529	0.675362915	SNAP29/SNAP23	2	2
GO:00513471	GO:0051347	positive regulation of transferase activity	4/100	107/6338	0.088211692	0.691581529	0.675362915	DCUN1D3/PABPN1/TNKS/FZR1	4	2
GO:00718241	GO:0071824	protein-DNA complex subunit organization	3/100	67/6338	0.088648201	0.691581529	0.675362915	TNP1/HMGB2/DLGAP5	3	2
GO:00065081	GO:0006508	proteolysis	10/100	392/6338	0.0887893	0.691581529	0.675362915	TNP1/USP30/UCHL3/USP44/STT3B/USP2/DESI2/FZR1/PSME3/IDE	10	2
GO:00069061	GO:0006906	vesicle fusion	2/100	32/6338	0.090080293	0.691581529	0.675362915	SNAP29/SNAP23	2	2
GO:00159801	GO:0015980	energy derivation by oxidation of organic compounds	4/100	109/6338	0.092913151	0.691581529	0.675362915	NDUFB9/PPP1CC/MTFR1/IDE	4	2
GO:00064121	GO:0006412	translation	7/100	247/6338	0.094423229	0.691581529	0.675362915	MRRF/EXOSC3/DPH3/GEMIN5/CNOT8/MRPL24/DND1	7	2
GO:00459351	GO:0045935	positive regulation of nucleobase-containing compound metabolic process	10/100	397/6338	0.094662635	0.691581529	0.675362915	STAT4/EXOSC3/HMGB2/TFAM/TNKS/CNOT8/NR2C2/FHL5/RXRG/DND1	10	2
GO:0099003	GO:0099003	vesicle-mediated transport in synapse	2/100	33/6338	0.094939699	0.691581529	0.675362915	SNAP29/SNAP23	2	2
GO:1903322	GO:1903322	positive regulation of protein modification by small protein conjugation or removal	2/100	33/6338	0.094939699	0.691581529	0.675362915	DCUN1D3/FZR1	2	2
GO:00314001	GO:0031400	negative regulation of protein modification process	4/100	111/6338	0.097732446	0.691581529	0.675362915	DCUN1D3/PRKAR2A/USP44/PPP1R8	4	2
GO:00324461	GO:0032446	protein modification by small protein conjugation	6/100	202/6338	0.098957897	0.691581529	0.675362915	UBE2D3/DCUN1D3/USP44/TNKS/FZR1/AKTIP	6	2
GO:00512761	GO:0051276	chromosome organization	6/100	202/6338	0.098957897	0.691581529	0.675362915	TNP1/HMGB2/USP44/TNKS/TEX15/DLGAP5	6	2
GO:0000082	GO:0000082	G1/S transition of mitotic cell cycle	2/100	34/6338	0.099873069	0.691581529	0.675362915	DCUN1D3/PSME3	2	2
GO:00901741	GO:0090174	organelle membrane fusion	2/100	34/6338	0.099873069	0.691581529	0.675362915	SNAP29/SNAP23	2	2
GO:00002801	GO:0000280	nuclear division	4/100	112/6338	0.100185621	0.691581529	0.675362915	USP44/TNKS/TEX15/FZR1	4	2
GO:00510981	GO:0051098	regulation of binding	3/100	71/6338	0.101214204	0.691581529	0.675362915	HMGB2/TNKS/IDE	3	2
GO:00090601	GO:0009060	aerobic respiration	3/100	72/6338	0.104462317	0.691581529	0.675362915	NDUFB9/MTFR1/IDE	3	2
GO:00716951	GO:0071695	anatomical structure maturation	3/100	72/6338	0.104462317	0.691581529	0.675362915	PRKAR2A/FZR1/ABHD2	3	2
GO:0051099	GO:0051099	positive regulation of binding	2/100	35/6338	0.104876919	0.691581529	0.675362915	HMGB2/IDE	2	2
GO:00430431	GO:0043043	peptide biosynthetic process	7/100	254/6338	0.105498773	0.691581529	0.675362915	MRRF/EXOSC3/DPH3/GEMIN5/CNOT8/MRPL24/DND1	7	2
GO:00513211	GO:0051321	meiotic cell cycle	3/100	73/6338	0.107751515	0.691581529	0.675362915	PRKAR2A/TEX15/FZR1	3	2
GO:00009561	GO:0000956	nuclear-transcribed mRNA catabolic process	2/100	36/6338	0.109947853	0.691581529	0.675362915	EXOSC3/CNOT8	2	2
GO:00063991	GO:0006399	tRNA metabolic process	3/100	75/6338	0.114449993	0.691581529	0.675362915	EXOSC3/ADAT2/DTD1	3	2
GO:00430851	GO:0043085	positive regulation of catalytic activity	7/100	260/6338	0.115533176	0.691581529	0.675362915	DCUN1D3/PABPN1/HMGB2/TNKS/FZR1/PSME3/CHN2	7	2
GO:00063101	GO:0006310	DNA recombination	3/100	76/6338	0.117857672	0.691581529	0.675362915	EXOSC3/HMGB2/TEX15	3	2
GO:00160501	GO:0016050	vesicle organization	3/100	76/6338	0.117857672	0.691581529	0.675362915	GOLPH3L/SNAP29/SNAP23	3	2
GO:0050830	GO:0050830	defense response to Gram-positive bacterium	2/100	38/6338	0.120277821	0.691581529	0.675362915	HMGB2/CHGA	2	2
GO:00512611	GO:0051261	protein depolymerization	2/100	38/6338	0.120277821	0.691581529	0.675362915	CAPZA3/KIF2B	2	2
GO:00439331	GO:0043933	protein-containing complex subunit organization	11/100	470/6338	0.120486613	0.691581529	0.675362915	TNP1/CAPZA3/DDX20/HMGB2/GEMIN5/SNAP29/SNAP23/DLGAP5/KIF2B/STX17/TIFA	11	2
GO:19030471	GO:1903047	mitotic cell cycle process	5/100	166/6338	0.121056952	0.691581529	0.675362915	DCUN1D3/USP44/TNKS/PSME3/DLGAP5	5	2
GO:00064011	GO:0006401	RNA catabolic process	3/100	77/6338	0.121303239	0.691581529	0.675362915	EXOSC3/CNOT8/DND1	3	2
GO:19016171	GO:1901617	organic hydroxy compound biosynthetic process	3/100	78/6338	0.124785883	0.691581529	0.675362915	HMGCR/CYP51A1/TYR	3	2
GO:19033111	GO:1903311	regulation of mRNA metabolic process	3/100	78/6338	0.124785883	0.691581529	0.675362915	EXOSC3/CNOT8/DND1	3	2
GO:00019361	GO:0001936	regulation of endothelial cell proliferation	2/100	39/6338	0.125530493	0.691581529	0.675362915	SP1/VASH2	2	2
GO:00160641	GO:0016064	immunoglobulin mediated immune response	2/100	39/6338	0.125530493	0.691581529	0.675362915	EXOSC3/C3	2	2
GO:0044843	GO:0044843	cell cycle G1/S phase transition	2/100	39/6338	0.125530493	0.691581529	0.675362915	DCUN1D3/PSME3	2	2
GO:19030081	GO:1903008	organelle disassembly	2/100	39/6338	0.125530493	0.691581529	0.675362915	MRRF/FBXO7	2	2
GO:00482851	GO:0048285	organelle fission	4/100	122/6338	0.126244515	0.691581529	0.675362915	USP44/TNKS/TEX15/FZR1	4	2
GO:00458621	GO:0045862	positive regulation of proteolysis	3/100	79/6338	0.12830479	0.691581529	0.675362915	TNP1/FZR1/PSME3	3	2
GO:0014902	GO:0014902	myotube differentiation	2/100	40/6338	0.130837523	0.691581529	0.675362915	PLEKHO1/ACTA1	2	2
GO:00197241	GO:0019724	B cell mediated immunity	2/100	40/6338	0.130837523	0.691581529	0.675362915	EXOSC3/C3	2	2
GO:00611361	GO:0061136	regulation of proteasomal protein catabolic process	2/100	40/6338	0.130837523	0.691581529	0.675362915	FZR1/PSME3	2	2
GO:00098941	GO:0009894	regulation of catabolic process	6/100	219/6338	0.131359639	0.691581529	0.675362915	EXOSC3/CNOT8/FZR1/PSME3/FBXO7/DND1	6	2
GO:00104981	GO:0010498	proteasomal protein catabolic process	4/100	124/6338	0.131773351	0.691581529	0.675362915	USP44/STT3B/FZR1/PSME3	4	2
GO:00453331	GO:0045333	cellular respiration	3/100	80/6338	0.131859147	0.691581529	0.675362915	NDUFB9/MTFR1/IDE	3	2
GO:00217001	GO:0021700	developmental maturation	3/100	81/6338	0.135448135	0.691581529	0.675362915	PRKAR2A/FZR1/ABHD2	3	2
GO:0000070	GO:0000070	mitotic sister chromatid segregation	2/100	41/6338	0.136195932	0.691581529	0.675362915	USP44/TNKS	2	2
GO:00063331	GO:0006333	chromatin assembly or disassembly	2/100	41/6338	0.136195932	0.691581529	0.675362915	TNP1/HMGB2	2	2
GO:19019911	GO:1901991	negative regulation of mitotic cell cycle phase transition	2/100	41/6338	0.136195932	0.691581529	0.675362915	DCUN1D3/USP44	2	2
GO:00511721	GO:0051172	negative regulation of nitrogen compound metabolic process	11/100	482/6338	0.136657638	0.691581529	0.675362915	TNP1/DCUN1D3/DNAJB1/EXOSC3/DDX20/PRKAR2A/USP44/TNKS/CNOT8/DND1/PPP1R8	11	2
GO:00102561	GO:0010256	endomembrane system organization	4/100	126/6338	0.137401726	0.691581529	0.675362915	GOLPH3L/SNAP29/SNAP23/STX17	4	2
GO:00516561	GO:0051656	establishment of organelle localization	3/100	82/6338	0.139070937	0.691581529	0.675362915	SNAP23/KIF2B/CHGA	3	2
GO:00019351	GO:0001935	endothelial cell proliferation	2/100	42/6338	0.141602825	0.691581529	0.675362915	SP1/VASH2	2	2
GO:00482841	GO:0048284	organelle fusion	2/100	42/6338	0.141602825	0.691581529	0.675362915	SNAP29/SNAP23	2	2
GO:0006638	GO:0006638	neutral lipid metabolic process	2/100	43/6338	0.147055379	0.691581529	0.675362915	C3/ABHD2	2	2
GO:0006639	GO:0006639	acylglycerol metabolic process	2/100	43/6338	0.147055379	0.691581529	0.675362915	C3/ABHD2	2	2
GO:00082031	GO:0008203	cholesterol metabolic process	2/100	43/6338	0.147055379	0.691581529	0.675362915	HMGCR/CYP51A1	2	2
GO:00347281	GO:0034728	nucleosome organization	2/100	43/6338	0.147055379	0.691581529	0.675362915	TNP1/HMGB2	2	2
GO:00457661	GO:0045766	positive regulation of angiogenesis	2/100	43/6338	0.147055379	0.691581529	0.675362915	SP1/VASH2	2	2
GO:19040181	GO:1904018	positive regulation of vasculature development	2/100	43/6338	0.147055379	0.691581529	0.675362915	SP1/VASH2	2	2
GO:0002474	GO:0002474	antigen processing and presentation of peptide antigen via MHC class I	1/100	10/6338	0.147131892	0.691581529	0.675362915	IDE	1	2
GO:0002714	GO:0002714	positive regulation of B cell mediated immunity	1/100	10/6338	0.147131892	0.691581529	0.675362915	EXOSC3	1	2
GO:0002891	GO:0002891	positive regulation of immunoglobulin mediated immune response	1/100	10/6338	0.147131892	0.691581529	0.675362915	EXOSC3	1	2
GO:00064581	GO:0006458	'de novo' protein folding	1/100	10/6338	0.147131892	0.691581529	0.675362915	DNAJB1	1	2
GO:0006957	GO:0006957	complement activation, alternative pathway	1/100	10/6338	0.147131892	0.691581529	0.675362915	C3	1	2
GO:0015936	GO:0015936	coenzyme A metabolic process	1/100	10/6338	0.147131892	0.691581529	0.675362915	HMGCR	1	2
GO:0034205	GO:0034205	amyloid-beta formation	1/100	10/6338	0.147131892	0.691581529	0.675362915	SP1	1	2
GO:0035308	GO:0035308	negative regulation of protein dephosphorylation	1/100	10/6338	0.147131892	0.691581529	0.675362915	PPP1R8	1	2
GO:0043628	GO:0043628	ncRNA 3'-end processing	1/100	10/6338	0.147131892	0.691581529	0.675362915	EXOSC3	1	2
GO:0044550	GO:0044550	secondary metabolite biosynthetic process	1/100	10/6338	0.147131892	0.691581529	0.675362915	TYR	1	2
GO:00451911	GO:0045191	regulation of isotype switching	1/100	10/6338	0.147131892	0.691581529	0.675362915	EXOSC3	1	2
GO:00459111	GO:0045911	positive regulation of DNA recombination	1/100	10/6338	0.147131892	0.691581529	0.675362915	EXOSC3	1	2
GO:0051923	GO:0051923	sulfation	1/100	10/6338	0.147131892	0.691581529	0.675362915	TPST1	1	2
GO:0060674	GO:0060674	placenta blood vessel development	1/100	10/6338	0.147131892	0.691581529	0.675362915	VASH2	1	2
GO:0070198	GO:0070198	protein localization to chromosome, telomeric region	1/100	10/6338	0.147131892	0.691581529	0.675362915	TNKS	1	2
GO:0071880	GO:0071880	adenylate cyclase-activating adrenergic receptor signaling pathway	1/100	10/6338	0.147131892	0.691581529	0.675362915	CHGA	1	2
GO:19019871	GO:1901987	regulation of cell cycle phase transition	3/100	85/6338	0.150134025	0.691581529	0.675362915	DCUN1D3/USP44/PSME3	3	2
GO:0016052	GO:0016052	carbohydrate catabolic process	2/100	44/6338	0.15255085	0.691581529	0.675362915	RBKS/GALM	2	2
GO:00310321	GO:0031032	actomyosin structure organization	2/100	44/6338	0.15255085	0.691581529	0.675362915	PHACTR1/ACTA1	2	2
GO:00436241	GO:0043624	cellular protein complex disassembly	2/100	44/6338	0.15255085	0.691581529	0.675362915	CAPZA3/KIF2B	2	2
GO:19012151	GO:1901215	negative regulation of neuron death	2/100	44/6338	0.15255085	0.691581529	0.675362915	FBXO7/UNC5B	2	2
GO:00709251	GO:0070925	organelle assembly	6/100	231/6338	0.156960869	0.691581529	0.675362915	FAM161A/TNKS/SNAP29/DLGAP5/STX17/ACTA1	6	2
GO:00447721	GO:0044772	mitotic cell cycle phase transition	3/100	87/6338	0.157663462	0.691581529	0.675362915	DCUN1D3/USP44/PSME3	3	2
GO:00517831	GO:0051783	regulation of nuclear division	2/100	45/6338	0.158086566	0.691581529	0.675362915	USP44/FZR1	2	2
GO:19026521	GO:1902652	secondary alcohol metabolic process	2/100	45/6338	0.158086566	0.691581529	0.675362915	HMGCR/CYP51A1	2	2
GO:00086101	GO:0008610	lipid biosynthetic process	6/100	232/6338	0.159189215	0.691581529	0.675362915	PIGC/DDX20/HMGCR/CYP51A1/C3/ABHD2	6	2
GO:00004661	GO:0000466	maturation of 5.8S rRNA from tricistronic rRNA transcript (SSU-rRNA, 5.8S rRNA, LSU-rRNA)	1/100	11/6338	0.16060958	0.691581529	0.675362915	EXOSC3	1	2
GO:0002097	GO:0002097	tRNA wobble base modification	1/100	11/6338	0.16060958	0.691581529	0.675362915	ADAT2	1	2
GO:0014812	GO:0014812	muscle cell migration	1/100	11/6338	0.16060958	0.691581529	0.675362915	PLEKHO1	1	2
GO:0030851	GO:0030851	granulocyte differentiation	1/100	11/6338	0.16060958	0.691581529	0.675362915	C1QC	1	2
GO:0032206	GO:0032206	positive regulation of telomere maintenance	1/100	11/6338	0.16060958	0.691581529	0.675362915	TNKS	1	2
GO:0043171	GO:0043171	peptide catabolic process	1/100	11/6338	0.16060958	0.691581529	0.675362915	IDE	1	2
GO:00434571	GO:0043457	regulation of cellular respiration	1/100	11/6338	0.16060958	0.691581529	0.675362915	IDE	1	2
GO:0048384	GO:0048384	retinoic acid receptor signaling pathway	1/100	11/6338	0.16060958	0.691581529	0.675362915	RXRG	1	2
GO:00601471	GO:0060147	regulation of posttranscriptional gene silencing	1/100	11/6338	0.16060958	0.691581529	0.675362915	DND1	1	2
[truncated: 2,958 more rows]
