# Supplementary material for: A Single-Cell Landscape of Spermioteleosis in Mice and Pigs
Source: Cells. 2024 Mar 22;13(7):563. doi: 10.3390/cells13070563 (PMC11011153; doi:10.3390/cells13070563)
Supplement: Supplementary file 1 [file cells-13-00563-s001.zip › File 1 Supplement Tables/Table S18 Pig spermatids beam allcluster_GO2.xlsx]

ID	Description	GeneRatio	BgRatio	pvalue	p.adjust	qvalue	geneID	Count	cluster
GO:0019953	GO:0019953	sexual reproduction	6ÔÂ21ÈÕ	230/6338	7.34E-05	0.024014636	0.019276348	TNP2/YBX3/UBE2B/SPA17/DDX20/HMGB2	6	1
GO:0044703	GO:0044703	multi-organism reproductive process	6ÔÂ21ÈÕ	260/6338	0.000145052	0.024014636	0.019276348	TNP2/YBX3/UBE2B/SPA17/DDX20/HMGB2	6	1
GO:0051704	GO:0051704	multi-organism process	6ÔÂ21ÈÕ	266/6338	0.000164484	0.024014636	0.019276348	TNP2/YBX3/UBE2B/SPA17/DDX20/HMGB2	6	1
GO:0007276	GO:0007276	gamete generation	5ÔÂ21ÈÕ	187/6338	0.000293476	0.032135648	0.025795017	TNP2/YBX3/UBE2B/DDX20/HMGB2	5	1
GO:0048609	GO:0048609	multicellular organismal reproductive process	5ÔÂ21ÈÕ	214/6338	0.000547456	0.03754066	0.030133575	TNP2/YBX3/UBE2B/DDX20/HMGB2	5	1
GO:0007283	GO:0007283	spermatogenesis	4ÔÂ21ÈÕ	122/6338	0.000606924	0.03754066	0.030133575	TNP2/YBX3/UBE2B/HMGB2	4	1
GO:0032504	GO:0032504	multicellular organism reproduction	5ÔÂ21ÈÕ	220/6338	0.000621413	0.03754066	0.030133575	TNP2/YBX3/UBE2B/DDX20/HMGB2	5	1
GO:0048232	GO:0048232	male gamete generation	4ÔÂ21ÈÕ	126/6338	0.000685674	0.03754066	0.030133575	TNP2/YBX3/UBE2B/HMGB2	4	1
GO:0000003	GO:0000003	reproduction	6ÔÂ21ÈÕ	385/6338	0.001199683	0.047786698	0.038357984	TNP2/YBX3/UBE2B/SPA17/DDX20/HMGB2	6	1
GO:0022414	GO:0022414	reproductive process	6ÔÂ21ÈÕ	385/6338	0.001199683	0.047786698	0.038357984	TNP2/YBX3/UBE2B/SPA17/DDX20/HMGB2	6	1
GO:0009566	GO:0009566	fertilization	3ÔÂ21ÈÕ	65/6338	0.001200123	0.047786698	0.038357984	TNP2/YBX3/SPA17	3	1
GO:0003006	GO:0003006	developmental process involved in reproduction	5ÔÂ21ÈÕ	265/6338	0.001442148	0.048479627	0.038914193	TNP2/YBX3/UBE2B/DDX20/HMGB2	5	1
GO:0050000	GO:0050000	chromosome localization	2ÔÂ21ÈÕ	18/6338	0.001549577	0.048479627	0.038914193	UBE2B/KIF2B	2	1
GO:0051303	GO:0051303	establishment of chromosome localization	2ÔÂ21ÈÕ	18/6338	0.001549577	0.048479627	0.038914193	UBE2B/KIF2B	2	1
GO:0000122	GO:0000122	negative regulation of transcription by RNA polymerase II	4ÔÂ21ÈÕ	171/6338	0.002137576	0.062417223	0.050101784	RPL23/YBX3/DNAJB1/DDX20	4	1
GO:0007018	GO:0007018	microtubule-based movement	3ÔÂ21ÈÕ	92/6338	0.003257526	0.089174767	0.071579842	UBE2B/KIF5C/KIF2B	3	1
GO:0033554	GO:0033554	cellular response to stress	6ÔÂ21ÈÕ	487/6338	0.003994122	0.102907367	0.082602885	YBX3/UBE2B/DNAJB1/CALR3/HMGB2/FBXO7	6	1
GO:0007281	GO:0007281	germ cell development	3ÔÂ21ÈÕ	101/6338	0.004240836	0.103193685	0.08283271	UBE2B/DDX20/HMGB2	3	1
GO:0060548	GO:0060548	negative regulation of cell death	4ÔÂ21ÈÕ	225/6338	0.005749365	0.127564069	0.102394615	YBX3/UBE2B/HMGB2/FBXO7	4	1
GO:0010941	GO:0010941	regulation of cell death	5ÔÂ21ÈÕ	365/6338	0.005824843	0.127564069	0.102394615	YBX3/UBE2B/DDX20/HMGB2/FBXO7	5	1
GO:0022411	GO:0022411	cellular component disassembly	3ÔÂ21ÈÕ	120/6338	0.006863497	0.13610705	0.109251994	RPL23/KIF2B/FBXO7	3	1
GO:0051054	GO:0051054	positive regulation of DNA metabolic process	2ÔÂ21ÈÕ	40/6338	0.007560749	0.13610705	0.109251994	UBE2B/HMGB2	2	1
GO:0045892	GO:0045892	negative regulation of transcription, DNA-templated	4ÔÂ21ÈÕ	246/6338	0.007868173	0.13610705	0.109251994	RPL23/YBX3/DNAJB1/DDX20	4	1
GO:1902679	GO:1902679	negative regulation of RNA biosynthetic process	4ÔÂ21ÈÕ	247/6338	0.007980381	0.13610705	0.109251994	RPL23/YBX3/DNAJB1/DDX20	4	1
GO:1903507	GO:1903507	negative regulation of nucleic acid-templated transcription	4ÔÂ21ÈÕ	247/6338	0.007980381	0.13610705	0.109251994	RPL23/YBX3/DNAJB1/DDX20	4	1
GO:0022412	GO:0022412	cellular process involved in reproduction in multicellular organism	3ÔÂ21ÈÕ	128/6338	0.008202174	0.13610705	0.109251994	UBE2B/DDX20/HMGB2	3	1
GO:0008584	GO:0008584	male gonad development	2ÔÂ21ÈÕ	43/6338	0.008700907	0.13610705	0.109251994	YBX3/HMGB2	2	1
GO:0046546	GO:0046546	development of primary male sexual characteristics	2ÔÂ21ÈÕ	43/6338	0.008700907	0.13610705	0.109251994	YBX3/HMGB2	2	1
GO:0046661	GO:0046661	male sex differentiation	2ÔÂ21ÈÕ	49/6338	0.011196972	0.164733163	0.132229936	YBX3/HMGB2	2	1
GO:0051253	GO:0051253	negative regulation of RNA metabolic process	4ÔÂ21ÈÕ	273/6338	0.011283093	0.164733163	0.132229936	RPL23/YBX3/DNAJB1/DDX20	4	1
GO:0050821	GO:0050821	protein stabilization	2ÔÂ21ÈÕ	51/6338	0.0120914	0.170839784	0.13713167	RPL23/UBE2B	2	1
GO:0007286	GO:0007286	spermatid development	2ÔÂ21ÈÕ	53/6338	0.013016352	0.172762485	0.138675006	UBE2B/HMGB2	2	1
GO:0048515	GO:0048515	spermatid differentiation	2ÔÂ21ÈÕ	53/6338	0.013016352	0.172762485	0.138675006	UBE2B/HMGB2	2	1
GO:2001234	GO:2001234	negative regulation of apoptotic signaling pathway	2ÔÂ21ÈÕ	54/6338	0.013490147	0.17378484	0.139495642	YBX3/HMGB2	2	1
GO:0007338	GO:0007338	single fertilization	2ÔÂ21ÈÕ	55/6338	0.013971423	0.174842381	0.140344521	TNP2/SPA17	2	1
GO:0062197	GO:0062197	cellular response to chemical stress	2ÔÂ21ÈÕ	57/6338	0.014956216	0.177931228	0.142823913	YBX3/FBXO7	2	1
GO:0045934	GO:0045934	negative regulation of nucleobase-containing compound metabolic process	4ÔÂ21ÈÕ	297/6338	0.01503072	0.177931228	0.142823913	RPL23/YBX3/DNAJB1/DDX20	4	1
GO:2000113	GO:2000113	negative regulation of cellular macromolecule biosynthetic process	4ÔÂ21ÈÕ	304/6338	0.016257657	0.184084179	0.147762835	RPL23/YBX3/DNAJB1/DDX20	4	1
GO:0010558	GO:0010558	negative regulation of macromolecule biosynthetic process	4ÔÂ21ÈÕ	305/6338	0.01643801	0.184084179	0.147762835	RPL23/YBX3/DNAJB1/DDX20	4	1
GO:0008219	GO:0008219	cell death	5ÔÂ21ÈÕ	472/6338	0.016811341	0.184084179	0.147762835	YBX3/UBE2B/DDX20/HMGB2/FBXO7	5	1
GO:0051172	GO:0051172	negative regulation of nitrogen compound metabolic process	5ÔÂ21ÈÕ	482/6338	0.018276114	0.195242393	0.156719441	RPL23/YBX3/UBE2B/DNAJB1/DDX20	5	1
GO:0071824	GO:0071824	protein-DNA complex subunit organization	2ÔÂ21ÈÕ	67/6338	0.020312262	0.195888113	0.157237754	RPL23/HMGB2	2	1
GO:0031327	GO:0031327	negative regulation of cellular biosynthetic process	4ÔÂ21ÈÕ	325/6338	0.020317411	0.195888113	0.157237754	RPL23/YBX3/DNAJB1/DDX20	4	1
GO:0009890	GO:0009890	negative regulation of biosynthetic process	4ÔÂ21ÈÕ	330/6338	0.021369823	0.195888113	0.157237754	RPL23/YBX3/DNAJB1/DDX20	4	1
GO:0008406	GO:0008406	gonad development	2ÔÂ21ÈÕ	69/6338	0.02146719	0.195888113	0.157237754	YBX3/HMGB2	2	1
GO:0032984	GO:0032984	protein-containing complex disassembly	2ÔÂ21ÈÕ	69/6338	0.02146719	0.195888113	0.157237754	RPL23/KIF2B	2	1
GO:0045137	GO:0045137	development of primary sexual characteristics	2ÔÂ21ÈÕ	69/6338	0.02146719	0.195888113	0.157237754	YBX3/HMGB2	2	1
GO:0051052	GO:0051052	regulation of DNA metabolic process	2ÔÂ21ÈÕ	69/6338	0.02146719	0.195888113	0.157237754	UBE2B/HMGB2	2	1
GO:0006457	GO:0006457	protein folding	2ÔÂ21ÈÕ	70/6338	0.022054812	0.197143012	0.158245051	DNAJB1/CALR3	2	1
GO:0042981	GO:0042981	regulation of apoptotic process	4ÔÂ21ÈÕ	338/6338	0.023123845	0.200955629	0.161305408	YBX3/UBE2B/DDX20/HMGB2	4	1
GO:0031647	GO:0031647	regulation of protein stability	2ÔÂ21ÈÕ	73/6338	0.023857746	0.200955629	0.161305408	RPL23/UBE2B	2	1
GO:0098813	GO:0098813	nuclear chromosome segregation	2ÔÂ21ÈÕ	73/6338	0.023857746	0.200955629	0.161305408	UBE2B/KIF2B	2	1
GO:0043067	GO:0043067	regulation of programmed cell death	4ÔÂ21ÈÕ	346/6338	0.024965262	0.203757911	0.163554776	YBX3/UBE2B/DDX20/HMGB2	4	1
GO:0006310	GO:0006310	DNA recombination	2ÔÂ21ÈÕ	76/6338	0.025719818	0.203757911	0.163554776	UBE2B/HMGB2	2	1
GO:0043066	GO:0043066	negative regulation of apoptotic process	3ÔÂ21ÈÕ	207/6338	0.029598471	0.203757911	0.163554776	YBX3/UBE2B/HMGB2	3	1
GO:0007548	GO:0007548	sex differentiation	2ÔÂ21ÈÕ	82/6338	0.029616473	0.203757911	0.163554776	YBX3/HMGB2	2	1
GO:0051656	GO:0051656	establishment of organelle localization	2ÔÂ21ÈÕ	82/6338	0.029616473	0.203757911	0.163554776	UBE2B/KIF2B	2	1
GO:0043069	GO:0043069	negative regulation of programmed cell death	3ÔÂ21ÈÕ	214/6338	0.032237531	0.203757911	0.163554776	YBX3/UBE2B/HMGB2	3	1
GO:0006458	GO:0006458	'de novo' protein folding	1ÔÂ21ÈÕ	10/6338	0.032666653	0.203757911	0.163554776	DNAJB1	1	1
GO:0007131	GO:0007131	reciprocal meiotic recombination	1ÔÂ21ÈÕ	10/6338	0.032666653	0.203757911	0.163554776	UBE2B	1	1
GO:0016572	GO:0016572	histone phosphorylation	1ÔÂ21ÈÕ	10/6338	0.032666653	0.203757911	0.163554776	UBE2B	1	1
GO:0045911	GO:0045911	positive regulation of DNA recombination	1ÔÂ21ÈÕ	10/6338	0.032666653	0.203757911	0.163554776	UBE2B	1	1
GO:0048641	GO:0048641	regulation of skeletal muscle tissue development	1ÔÂ21ÈÕ	10/6338	0.032666653	0.203757911	0.163554776	YBX3	1	1
GO:0070266	GO:0070266	necroptotic process	1ÔÂ21ÈÕ	10/6338	0.032666653	0.203757911	0.163554776	YBX3	1	1
GO:0140527	GO:0140527	reciprocal homologous recombination	1ÔÂ21ÈÕ	10/6338	0.032666653	0.203757911	0.163554776	UBE2B	1	1
GO:2001233	GO:2001233	regulation of apoptotic signaling pathway	2ÔÂ21ÈÕ	89/6338	0.034442505	0.203757911	0.163554776	YBX3/HMGB2	2	1
GO:1902531	GO:1902531	regulation of intracellular signal transduction	4ÔÂ21ÈÕ	384/6338	0.034936272	0.203757911	0.163554776	RPL23/YBX3/UBE2B/PSD3	4	1
GO:0002097	GO:0002097	tRNA wobble base modification	1ÔÂ21ÈÕ	11/6338	0.03587683	0.203757911	0.163554776	ADAT2	1	1
GO:0031057	GO:0031057	negative regulation of histone modification	1ÔÂ21ÈÕ	11/6338	0.03587683	0.203757911	0.163554776	UBE2B	1	1
GO:0035825	GO:0035825	homologous recombination	1ÔÂ21ÈÕ	11/6338	0.03587683	0.203757911	0.163554776	UBE2B	1	1
GO:0071470	GO:0071470	cellular response to osmotic stress	1ÔÂ21ÈÕ	11/6338	0.03587683	0.203757911	0.163554776	YBX3	1	1
GO:0097300	GO:0097300	programmed necrotic cell death	1ÔÂ21ÈÕ	11/6338	0.03587683	0.203757911	0.163554776	YBX3	1	1
GO:1902041	GO:1902041	regulation of extrinsic apoptotic signaling pathway via death domain receptors	1ÔÂ21ÈÕ	11/6338	0.03587683	0.203757911	0.163554776	HMGB2	1	1
GO:0007059	GO:0007059	chromosome segregation	2ÔÂ21ÈÕ	94/6338	0.038066434	0.203757911	0.163554776	UBE2B/KIF2B	2	1
GO:1901652	GO:1901652	response to peptide	2ÔÂ21ÈÕ	95/6338	0.038808344	0.203757911	0.163554776	RPL23/STAT4	2	1
GO:0045935	GO:0045935	positive regulation of nucleobase-containing compound metabolic process	4ÔÂ21ÈÕ	397/6338	0.038821849	0.203757911	0.163554776	UBE2B/STAT4/HMGB2/FHL5	4	1
GO:0002437	GO:0002437	inflammatory response to antigenic stimulus	1ÔÂ21ÈÕ	12/6338	0.03907686	0.203757911	0.163554776	HMGB2	1	1
GO:0016202	GO:0016202	regulation of striated muscle tissue development	1ÔÂ21ÈÕ	12/6338	0.03907686	0.203757911	0.163554776	YBX3	1	1
GO:0016574	GO:0016574	histone ubiquitination	1ÔÂ21ÈÕ	12/6338	0.03907686	0.203757911	0.163554776	UBE2B	1	1
GO:0048634	GO:0048634	regulation of muscle organ development	1ÔÂ21ÈÕ	12/6338	0.03907686	0.203757911	0.163554776	YBX3	1	1
GO:0051310	GO:0051310	metaphase plate congression	1ÔÂ21ÈÕ	12/6338	0.03907686	0.203757911	0.163554776	KIF2B	1	1
GO:0051785	GO:0051785	positive regulation of nuclear division	1ÔÂ21ÈÕ	12/6338	0.03907686	0.203757911	0.163554776	UBE2B	1	1
GO:0070265	GO:0070265	necrotic cell death	1ÔÂ21ÈÕ	12/6338	0.03907686	0.203757911	0.163554776	YBX3	1	1
GO:1903202	GO:1903202	negative regulation of oxidative stress-induced cell death	1ÔÂ21ÈÕ	12/6338	0.03907686	0.203757911	0.163554776	FBXO7	1	1
GO:0007129	GO:0007129	homologous chromosome pairing at meiosis	1ÔÂ21ÈÕ	13/6338	0.042266772	0.2047497	0.164350877	UBE2B	1	1
GO:0043618	GO:0043618	regulation of transcription from RNA polymerase II promoter in response to stress	1ÔÂ21ÈÕ	13/6338	0.042266772	0.2047497	0.164350877	DNAJB1	1	1
GO:2000059	GO:2000059	negative regulation of ubiquitin-dependent protein catabolic process	1ÔÂ21ÈÕ	13/6338	0.042266772	0.2047497	0.164350877	RPL23	1	1
GO:0001701	GO:0001701	in utero embryonic development	2ÔÂ21ÈÕ	100/6338	0.042601231	0.2047497	0.164350877	YBX3/UBE2B	2	1
GO:0007017	GO:0007017	microtubule-based process	3ÔÂ21ÈÕ	240/6338	0.043101967	0.2047497	0.164350877	UBE2B/KIF5C/KIF2B	3	1
GO:0042127	GO:0042127	regulation of cell population proliferation	4ÔÂ21ÈÕ	412/6338	0.043610836	0.2047497	0.164350877	RPL23/STAT4/TES/HMGB2	4	1
GO:0006513	GO:0006513	protein monoubiquitination	1ÔÂ21ÈÕ	14/6338	0.045446598	0.2047497	0.164350877	UBE2B	1	1
GO:0007019	GO:0007019	microtubule depolymerization	1ÔÂ21ÈÕ	14/6338	0.045446598	0.2047497	0.164350877	KIF2B	1	1
GO:0007339	GO:0007339	binding of sperm to zona pellucida	1ÔÂ21ÈÕ	14/6338	0.045446598	0.2047497	0.164350877	SPA17	1	1
GO:0043388	GO:0043388	positive regulation of DNA binding	1ÔÂ21ÈÕ	14/6338	0.045446598	0.2047497	0.164350877	HMGB2	1	1
GO:0051446	GO:0051446	positive regulation of meiotic cell cycle	1ÔÂ21ÈÕ	14/6338	0.045446598	0.2047497	0.164350877	UBE2B	1	1
GO:1901861	GO:1901861	regulation of muscle tissue development	1ÔÂ21ÈÕ	14/6338	0.045446598	0.2047497	0.164350877	YBX3	1	1
GO:1903051	GO:1903051	negative regulation of proteolysis involved in cellular protein catabolic process	1ÔÂ21ÈÕ	14/6338	0.045446598	0.2047497	0.164350877	RPL23	1	1
GO:0045944	GO:0045944	positive regulation of transcription by RNA polymerase II	3ÔÂ21ÈÕ	249/6338	0.047248217	0.2047497	0.164350877	STAT4/HMGB2/FHL5	3	1
GO:0007340	GO:0007340	acrosome reaction	1ÔÂ21ÈÕ	15/6338	0.048616367	0.2047497	0.164350877	TNP2	1	1
GO:0019933	GO:0019933	cAMP-mediated signaling	1ÔÂ21ÈÕ	15/6338	0.048616367	0.2047497	0.164350877	UBE2B	1	1
GO:0043620	GO:0043620	regulation of DNA-templated transcription in response to stress	1ÔÂ21ÈÕ	15/6338	0.048616367	0.2047497	0.164350877	DNAJB1	1	1
GO:0070936	GO:0070936	protein K48-linked ubiquitination	1ÔÂ21ÈÕ	15/6338	0.048616367	0.2047497	0.164350877	UBE2B	1	1
GO:0070988	GO:0070988	demethylation	1ÔÂ21ÈÕ	15/6338	0.048616367	0.2047497	0.164350877	UBE2B	1	1
GO:1903201	GO:1903201	regulation of oxidative stress-induced cell death	1ÔÂ21ÈÕ	15/6338	0.048616367	0.2047497	0.164350877	FBXO7	1	1
GO:0006915	GO:0006915	apoptotic process	4ÔÂ21ÈÕ	434/6338	0.051230953	0.205619877	0.165049361	YBX3/UBE2B/DDX20/HMGB2	4	1
GO:0000387	GO:0000387	spliceosomal snRNP assembly	1ÔÂ21ÈÕ	16/6338	0.05177611	0.205619877	0.165049361	DDX20	1	1
GO:0006303	GO:0006303	double-strand break repair via nonhomologous end joining	1ÔÂ21ÈÕ	16/6338	0.05177611	0.205619877	0.165049361	HMGB2	1	1
GO:0006970	GO:0006970	response to osmotic stress	1ÔÂ21ÈÕ	16/6338	0.05177611	0.205619877	0.165049361	YBX3	1	1
GO:0040020	GO:0040020	regulation of meiotic nuclear division	1ÔÂ21ÈÕ	16/6338	0.05177611	0.205619877	0.165049361	UBE2B	1	1
GO:1900407	GO:1900407	regulation of cellular response to oxidative stress	1ÔÂ21ÈÕ	16/6338	0.05177611	0.205619877	0.165049361	FBXO7	1	1
GO:0010822	GO:0010822	positive regulation of mitochondrion organization	1ÔÂ21ÈÕ	17/6338	0.054925858	0.205619877	0.165049361	FBXO7	1	1
GO:0035036	GO:0035036	sperm-egg recognition	1ÔÂ21ÈÕ	17/6338	0.054925858	0.205619877	0.165049361	SPA17	1	1
GO:0045143	GO:0045143	homologous chromosome segregation	1ÔÂ21ÈÕ	17/6338	0.054925858	0.205619877	0.165049361	UBE2B	1	1
GO:0046622	GO:0046622	positive regulation of organ growth	1ÔÂ21ÈÕ	17/6338	0.054925858	0.205619877	0.165049361	YBX3	1	1
GO:0061077	GO:0061077	chaperone-mediated protein folding	1ÔÂ21ÈÕ	17/6338	0.054925858	0.205619877	0.165049361	DNAJB1	1	1
GO:0072089	GO:0072089	stem cell proliferation	1ÔÂ21ÈÕ	17/6338	0.054925858	0.205619877	0.165049361	HMGB2	1	1
GO:1903363	GO:1903363	negative regulation of cellular protein catabolic process	1ÔÂ21ÈÕ	17/6338	0.054925858	0.205619877	0.165049361	RPL23	1	1
GO:0012501	GO:0012501	programmed cell death	4ÔÂ21ÈÕ	448/6338	0.056450227	0.206770324	0.165972814	YBX3/UBE2B/DDX20/HMGB2	4	1
GO:0010638	GO:0010638	positive regulation of organelle organization	2ÔÂ21ÈÕ	117/6338	0.05647823	0.206770324	0.165972814	UBE2B/FBXO7	2	1
GO:0008625	GO:0008625	extrinsic apoptotic signaling pathway via death domain receptors	1ÔÂ21ÈÕ	18/6338	0.058065639	0.206770324	0.165972814	HMGB2	1	1
GO:0036473	GO:0036473	cell death in response to oxidative stress	1ÔÂ21ÈÕ	18/6338	0.058065639	0.206770324	0.165972814	FBXO7	1	1
GO:0070192	GO:0070192	chromosome organization involved in meiotic cell cycle	1ÔÂ21ÈÕ	18/6338	0.058065639	0.206770324	0.165972814	UBE2B	1	1
GO:1901796	GO:1901796	regulation of signal transduction by p53 class mediator	1ÔÂ21ÈÕ	18/6338	0.058065639	0.206770324	0.165972814	RPL23	1	1
GO:0009988	GO:0009988	cell-cell recognition	1ÔÂ21ÈÕ	19/6338	0.061195484	0.209403297	0.16808628	SPA17	1	1
GO:0046620	GO:0046620	regulation of organ growth	1ÔÂ21ÈÕ	19/6338	0.061195484	0.209403297	0.16808628	YBX3	1	1
GO:0051865	GO:0051865	protein autoubiquitination	1ÔÂ21ÈÕ	19/6338	0.061195484	0.209403297	0.16808628	UBE2B	1	1
GO:0070534	GO:0070534	protein K63-linked ubiquitination	1ÔÂ21ÈÕ	19/6338	0.061195484	0.209403297	0.16808628	UBE2B	1	1
GO:2001237	GO:2001237	negative regulation of extrinsic apoptotic signaling pathway	1ÔÂ21ÈÕ	19/6338	0.061195484	0.209403297	0.16808628	HMGB2	1	1
GO:0051640	GO:0051640	organelle localization	2ÔÂ21ÈÕ	124/6338	0.062601445	0.210474842	0.1689464	UBE2B/KIF2B	2	1
GO:0035082	GO:0035082	axoneme assembly	1ÔÂ21ÈÕ	20/6338	0.064315423	0.210474842	0.1689464	UBE2B	1	1
GO:1902882	GO:1902882	regulation of response to oxidative stress	1ÔÂ21ÈÕ	20/6338	0.064315423	0.210474842	0.1689464	FBXO7	1	1
GO:0048608	GO:0048608	reproductive structure development	2ÔÂ21ÈÕ	126/6338	0.064391847	0.210474842	0.1689464	YBX3/HMGB2	2	1
GO:0061458	GO:0061458	reproductive system development	2ÔÂ21ÈÕ	126/6338	0.064391847	0.210474842	0.1689464	YBX3/HMGB2	2	1
GO:1902532	GO:1902532	negative regulation of intracellular signal transduction	2ÔÂ21ÈÕ	126/6338	0.064391847	0.210474842	0.1689464	YBX3/UBE2B	2	1
GO:0043933	GO:0043933	protein-containing complex subunit organization	4ÔÂ21ÈÕ	470/6338	0.065232116	0.211641975	0.169883249	RPL23/DDX20/HMGB2/KIF2B	4	1
GO:0030968	GO:0030968	endoplasmic reticulum unfolded protein response	1ÔÂ21ÈÕ	21/6338	0.067425486	0.215564692	0.17303198	CALR3	1	1
GO:0090263	GO:0090263	positive regulation of canonical Wnt signaling pathway	1ÔÂ21ÈÕ	21/6338	0.067425486	0.215564692	0.17303198	UBE2B	1	1
GO:0050810	GO:0050810	regulation of steroid biosynthetic process	1ÔÂ21ÈÕ	22/6338	0.070525702	0.223246845	0.179198381	DDX20	1	1
GO:0009968	GO:0009968	negative regulation of signal transduction	3ÔÂ21ÈÕ	294/6338	0.070847743	0.223246845	0.179198381	YBX3/UBE2B/HMGB2	3	1
GO:0097190	GO:0097190	apoptotic signaling pathway	2ÔÂ21ÈÕ	135/6338	0.072662974	0.227331304	0.182476942	YBX3/HMGB2	2	1
GO:0019935	GO:0019935	cyclic-nucleotide-mediated signaling	1ÔÂ21ÈÕ	24/6338	0.076696712	0.234917203	0.18856608	UBE2B	1	1
GO:0045132	GO:0045132	meiotic chromosome segregation	1ÔÂ21ÈÕ	24/6338	0.076696712	0.234917203	0.18856608	UBE2B	1	1
GO:2001243	GO:2001243	negative regulation of intrinsic apoptotic signaling pathway	1ÔÂ21ÈÕ	24/6338	0.076696712	0.234917203	0.18856608	YBX3	1	1
GO:0080135	GO:0080135	regulation of cellular response to stress	2ÔÂ21ÈÕ	141/6338	0.078362969	0.236068877	0.189490519	YBX3/FBXO7	2	1
GO:0000422	GO:0000422	autophagy of mitochondrion	1ÔÂ21ÈÕ	25/6338	0.079767566	0.236068877	0.189490519	FBXO7	1	1
GO:0009411	GO:0009411	response to UV	1ÔÂ21ÈÕ	25/6338	0.079767566	0.236068877	0.189490519	UBE2B	1	1
GO:0051983	GO:0051983	regulation of chromosome segregation	1ÔÂ21ÈÕ	25/6338	0.079767566	0.236068877	0.189490519	KIF2B	1	1
GO:0061726	GO:0061726	mitochondrion disassembly	1ÔÂ21ÈÕ	25/6338	0.079767566	0.236068877	0.189490519	FBXO7	1	1
GO:0000018	GO:0000018	regulation of DNA recombination	1ÔÂ21ÈÕ	26/6338	0.082828691	0.241394058	0.193764997	UBE2B	1	1
GO:0042177	GO:0042177	negative regulation of protein catabolic process	1ÔÂ21ÈÕ	26/6338	0.082828691	0.241394058	0.193764997	RPL23	1	1
GO:0008380	GO:0008380	RNA splicing	2ÔÂ21ÈÕ	146/6338	0.083220326	0.241394058	0.193764997	DDX20/CLK4	2	1
GO:0001578	GO:0001578	microtubule bundle formation	1ÔÂ21ÈÕ	27/6338	0.085880116	0.244256434	0.196062603	UBE2B	1	1
GO:0006997	GO:0006997	nucleus organization	1ÔÂ21ÈÕ	27/6338	0.085880116	0.244256434	0.196062603	HMGB2	1	1
GO:0034620	GO:0034620	cellular response to unfolded protein	1ÔÂ21ÈÕ	27/6338	0.085880116	0.244256434	0.196062603	CALR3	1	1
GO:0010648	GO:0010648	negative regulation of cell communication	3ÔÂ21ÈÕ	323/6338	0.08845575	0.248510304	0.199477148	YBX3/UBE2B/HMGB2	3	1
GO:0023057	GO:0023057	negative regulation of signaling	3ÔÂ21ÈÕ	324/6338	0.089094487	0.248510304	0.199477148	YBX3/UBE2B/HMGB2	3	1
GO:0019218	GO:0019218	regulation of steroid metabolic process	1ÔÂ21ÈÕ	29/6338	0.091953986	0.248510304	0.199477148	DDX20	1	1
GO:0050829	GO:0050829	defense response to Gram-negative bacterium	1ÔÂ21ÈÕ	29/6338	0.091953986	0.248510304	0.199477148	HMGB2	1	1
GO:1901700	GO:1901700	response to oxygen-containing compound	3ÔÂ21ÈÕ	332/6338	0.094277439	0.248510304	0.199477148	RPL23/STAT4/HMGB2	3	1
GO:0006400	GO:0006400	tRNA modification	1ÔÂ21ÈÕ	30/6338	0.094976488	0.248510304	0.199477148	ADAT2	1	1
GO:0010508	GO:0010508	positive regulation of autophagy	1ÔÂ21ÈÕ	30/6338	0.094976488	0.248510304	0.199477148	FBXO7	1	1
GO:0030317	GO:0030317	flagellated sperm motility	1ÔÂ21ÈÕ	30/6338	0.094976488	0.248510304	0.199477148	UBE2B	1	1
GO:0045667	GO:0045667	regulation of osteoblast differentiation	1ÔÂ21ÈÕ	30/6338	0.094976488	0.248510304	0.199477148	HEMGN	1	1
GO:0051101	GO:0051101	regulation of DNA binding	1ÔÂ21ÈÕ	30/6338	0.094976488	0.248510304	0.199477148	HMGB2	1	1
GO:0097722	GO:0097722	sperm motility	1ÔÂ21ÈÕ	30/6338	0.094976488	0.248510304	0.199477148	UBE2B	1	1
GO:0045893	GO:0045893	positive regulation of transcription, DNA-templated	3ÔÂ21ÈÕ	335/6338	0.096254126	0.248510304	0.199477148	STAT4/HMGB2/FHL5	3	1
GO:1902680	GO:1902680	positive regulation of RNA biosynthetic process	3ÔÂ21ÈÕ	335/6338	0.096254126	0.248510304	0.199477148	STAT4/HMGB2/FHL5	3	1
GO:1903508	GO:1903508	positive regulation of nucleic acid-templated transcription	3ÔÂ21ÈÕ	335/6338	0.096254126	0.248510304	0.199477148	STAT4/HMGB2/FHL5	3	1
GO:0006281	GO:0006281	DNA repair	2ÔÂ21ÈÕ	160/6338	0.097303867	0.248510304	0.199477148	UBE2B/HMGB2	2	1
GO:0010821	GO:0010821	regulation of mitochondrion organization	1ÔÂ21ÈÕ	31/6338	0.097989407	0.248510304	0.199477148	FBXO7	1	1
GO:0051445	GO:0051445	regulation of meiotic cell cycle	1ÔÂ21ÈÕ	31/6338	0.097989407	0.248510304	0.199477148	UBE2B	1	1
GO:0009719	GO:0009719	response to endogenous stimulus	3ÔÂ21ÈÕ	339/6338	0.098917338	0.248510304	0.199477148	RPL23/STAT4/HMGB2	3	1
GO:0006396	GO:0006396	RNA processing	3ÔÂ21ÈÕ	341/6338	0.100260671	0.248510304	0.199477148	DDX20/ADAT2/CLK4	3	1
GO:0000226	GO:0000226	microtubule cytoskeleton organization	2ÔÂ21ÈÕ	163/6338	0.100408443	0.248510304	0.199477148	UBE2B/KIF2B	2	1
GO:0006986	GO:0006986	response to unfolded protein	1ÔÂ21ÈÕ	32/6338	0.100992772	0.248510304	0.199477148	CALR3	1	1
GO:0007127	GO:0007127	meiosis I	1ÔÂ21ÈÕ	32/6338	0.100992772	0.248510304	0.199477148	UBE2B	1	1
GO:0035967	GO:0035967	cellular response to topologically incorrect protein	1ÔÂ21ÈÕ	32/6338	0.100992772	0.248510304	0.199477148	CALR3	1	1
GO:0072331	GO:0072331	signal transduction by p53 class mediator	1ÔÂ21ÈÕ	32/6338	0.100992772	0.248510304	0.199477148	RPL23	1	1
GO:0030177	GO:0030177	positive regulation of Wnt signaling pathway	1ÔÂ21ÈÕ	33/6338	0.103986611	0.251636109	0.201986206	UBE2B	1	1
GO:0031109	GO:0031109	microtubule polymerization or depolymerization	1ÔÂ21ÈÕ	33/6338	0.103986611	0.251636109	0.201986206	KIF2B	1	1
GO:2000243	GO:2000243	positive regulation of reproductive process	1ÔÂ21ÈÕ	33/6338	0.103986611	0.251636109	0.201986206	UBE2B	1	1
GO:0008037	GO:0008037	cell recognition	1ÔÂ21ÈÕ	34/6338	0.106970954	0.253454068	0.203445467	SPA17	1	1
GO:0060294	GO:0060294	cilium movement involved in cell motility	1ÔÂ21ÈÕ	34/6338	0.106970954	0.253454068	0.203445467	UBE2B	1	1
GO:0061982	GO:0061982	meiosis I cell cycle process	1ÔÂ21ÈÕ	34/6338	0.106970954	0.253454068	0.203445467	UBE2B	1	1
GO:0009725	GO:0009725	response to hormone	2ÔÂ21ÈÕ	170/6338	0.107762859	0.253454068	0.203445467	STAT4/HMGB2	2	1
GO:0043009	GO:0043009	chordate embryonic development	2ÔÂ21ÈÕ	172/6338	0.109891445	0.253454068	0.203445467	YBX3/UBE2B	2	1
GO:0001539	GO:0001539	cilium or flagellum-dependent cell motility	1ÔÂ21ÈÕ	35/6338	0.109945829	0.253454068	0.203445467	UBE2B	1	1
GO:0006334	GO:0006334	nucleosome assembly	1ÔÂ21ÈÕ	35/6338	0.109945829	0.253454068	0.203445467	HMGB2	1	1
GO:0051099	GO:0051099	positive regulation of binding	1ÔÂ21ÈÕ	35/6338	0.109945829	0.253454068	0.203445467	HMGB2	1	1
GO:0060285	GO:0060285	cilium-dependent cell motility	1ÔÂ21ÈÕ	35/6338	0.109945829	0.253454068	0.203445467	UBE2B	1	1
GO:0009792	GO:0009792	embryo development ending in birth or egg hatching	2ÔÂ21ÈÕ	175/6338	0.113106222	0.259374478	0.20819773	YBX3/UBE2B	2	1
GO:0031329	GO:0031329	regulation of cellular catabolic process	2ÔÂ21ÈÕ	177/6338	0.115263672	0.260202505	0.208862381	RPL23/FBXO7	2	1
GO:0031056	GO:0031056	regulation of histone modification	1ÔÂ21ÈÕ	37/6338	0.115867288	0.260202505	0.208862381	UBE2B	1	1
GO:0031497	GO:0031497	chromatin assembly	1ÔÂ21ÈÕ	37/6338	0.115867288	0.260202505	0.208862381	HMGB2	1	1
GO:2001236	GO:2001236	regulation of extrinsic apoptotic signaling pathway	1ÔÂ21ÈÕ	37/6338	0.115867288	0.260202505	0.208862381	HMGB2	1	1
GO:0051254	GO:0051254	positive regulation of RNA metabolic process	3ÔÂ21ÈÕ	365/6338	0.11697025	0.260202505	0.208862381	STAT4/HMGB2/FHL5	3	1
GO:0035265	GO:0035265	organ growth	1ÔÂ21ÈÕ	38/6338	0.118813929	0.260202505	0.208862381	YBX3	1	1
GO:0035966	GO:0035966	response to topologically incorrect protein	1ÔÂ21ÈÕ	38/6338	0.118813929	0.260202505	0.208862381	CALR3	1	1
GO:0050830	GO:0050830	defense response to Gram-positive bacterium	1ÔÂ21ÈÕ	38/6338	0.118813929	0.260202505	0.208862381	HMGB2	1	1
GO:0051261	GO:0051261	protein depolymerization	1ÔÂ21ÈÕ	38/6338	0.118813929	0.260202505	0.208862381	KIF2B	1	1
GO:1903008	GO:1903008	organelle disassembly	1ÔÂ21ÈÕ	39/6338	0.121751216	0.261516112	0.209916802	FBXO7	1	1
GO:2000058	GO:2000058	regulation of ubiquitin-dependent protein catabolic process	1ÔÂ21ÈÕ	39/6338	0.121751216	0.261516112	0.209916802	RPL23	1	1
GO:0006511	GO:0006511	ubiquitin-dependent protein catabolic process	2ÔÂ21ÈÕ	183/6338	0.121802025	0.261516112	0.209916802	RPL23/UBE2B	2	1
GO:0010243	GO:0010243	response to organonitrogen compound	2ÔÂ21ÈÕ	183/6338	0.121802025	0.261516112	0.209916802	RPL23/STAT4	2	1
GO:0048585	GO:0048585	negative regulation of response to stimulus	3ÔÂ21ÈÕ	373/6338	0.122772347	0.2623136	0.210556939	YBX3/UBE2B/HMGB2	3	1
GO:0044706	GO:0044706	multi-multicellular organism process	1ÔÂ21ÈÕ	40/6338	0.124679177	0.262545574	0.210743143	TNP2	1	1
GO:0048477	GO:0048477	oogenesis	1ÔÂ21ÈÕ	40/6338	0.124679177	0.262545574	0.210743143	DDX20	1	1
GO:2001242	GO:2001242	regulation of intrinsic apoptotic signaling pathway	1ÔÂ21ÈÕ	40/6338	0.124679177	0.262545574	0.210743143	YBX3	1	1
GO:0019941	GO:0019941	modification-dependent protein catabolic process	2ÔÂ21ÈÕ	187/6338	0.126213719	0.264505306	0.212316203	RPL23/UBE2B	2	1
GO:0006333	GO:0006333	chromatin assembly or disassembly	1ÔÂ21ÈÕ	41/6338	0.12759784	0.266132637	0.213622448	HMGB2	1	1
GO:0043632	GO:0043632	modification-dependent macromolecule catabolic process	2ÔÂ21ÈÕ	189/6338	0.128434753	0.266608635	0.214004528	RPL23/UBE2B	2	1
GO:0007519	GO:0007519	skeletal muscle tissue development	1ÔÂ21ÈÕ	42/6338	0.130507232	0.269273888	0.216143904	YBX3	1	1
GO:0010557	GO:0010557	positive regulation of macromolecule biosynthetic process	3ÔÂ21ÈÕ	385/6338	0.131681234	0.269273888	0.216143904	STAT4/HMGB2/FHL5	3	1
GO:0007010	GO:0007010	cytoskeleton organization	3ÔÂ21ÈÕ	387/6338	0.133189339	0.269273888	0.216143904	UBE2B/CCIN/KIF2B	3	1
GO:0003341	GO:0003341	cilium movement	1ÔÂ21ÈÕ	43/6338	0.133407383	0.269273888	0.216143904	UBE2B	1	1
GO:0034728	GO:0034728	nucleosome organization	1ÔÂ21ÈÕ	43/6338	0.133407383	0.269273888	0.216143904	HMGB2	1	1
GO:0048639	GO:0048639	positive regulation of developmental growth	1ÔÂ21ÈÕ	43/6338	0.133407383	0.269273888	0.216143904	YBX3	1	1
GO:0043624	GO:0043624	cellular protein complex disassembly	1ÔÂ21ÈÕ	44/6338	0.136298319	0.271357563	0.217816453	KIF2B	1	1
GO:0060538	GO:0060538	skeletal muscle organ development	1ÔÂ21ÈÕ	44/6338	0.136298319	0.271357563	0.217816453	YBX3	1	1
GO:1901215	GO:1901215	negative regulation of neuron death	1ÔÂ21ÈÕ	44/6338	0.136298319	0.271357563	0.217816453	FBXO7	1	1
GO:0051783	GO:0051783	regulation of nuclear division	1ÔÂ21ÈÕ	45/6338	0.139180069	0.275841042	0.221415304	UBE2B	1	1
GO:0032269	GO:0032269	negative regulation of cellular protein metabolic process	2ÔÂ21ÈÕ	200/6338	0.140820744	0.277835523	0.223016257	RPL23/UBE2B	2	1
GO:0034599	GO:0034599	cellular response to oxidative stress	1ÔÂ21ÈÕ	46/6338	0.142052661	0.279009262	0.223958408	FBXO7	1	1
GO:0051276	GO:0051276	chromosome organization	2ÔÂ21ÈÕ	202/6338	0.143102035	0.279815586	0.224605637	UBE2B/HMGB2	2	1
GO:0043484	GO:0043484	regulation of RNA splicing	1ÔÂ21ÈÕ	47/6338	0.144916121	0.280535786	0.225183736	CLK4	1	1
GO:0046578	GO:0046578	regulation of Ras protein signal transduction	1ÔÂ21ÈÕ	47/6338	0.144916121	0.280535786	0.225183736	PSD3	1	1
GO:0009628	GO:0009628	response to abiotic stimulus	2ÔÂ21ÈÕ	204/6338	0.145391834	0.280535786	0.225183736	YBX3/UBE2B	2	1
GO:0060828	GO:0060828	regulation of canonical Wnt signaling pathway	1ÔÂ21ÈÕ	48/6338	0.147770479	0.282635239	0.226868949	UBE2B	1	1
GO:1903050	GO:1903050	regulation of proteolysis involved in cellular protein catabolic process	1ÔÂ21ÈÕ	48/6338	0.147770479	0.282635239	0.226868949	RPL23	1	1
GO:0001649	GO:0001649	osteoblast differentiation	1ÔÂ21ÈÕ	49/6338	0.15061576	0.283827522	0.227825985	HEMGN	1	1
GO:0006323	GO:0006323	DNA packaging	1ÔÂ21ÈÕ	49/6338	0.15061576	0.283827522	0.227825985	HMGB2	1	1
GO:0045861	GO:0045861	negative regulation of proteolysis	1ÔÂ21ÈÕ	49/6338	0.15061576	0.283827522	0.227825985	RPL23	1	1
GO:0031328	GO:0031328	positive regulation of cellular biosynthetic process	3ÔÂ21ÈÕ	410/6338	0.150985874	0.283827522	0.227825985	STAT4/HMGB2/FHL5	3	1
GO:0046890	GO:0046890	regulation of lipid biosynthetic process	1ÔÂ21ÈÕ	50/6338	0.153451993	0.286008396	0.229576554	DDX20	1	1
GO:0140013	GO:0140013	meiotic nuclear division	1ÔÂ21ÈÕ	50/6338	0.153451993	0.286008396	0.229576554	UBE2B	1	1
GO:0071345	GO:0071345	cellular response to cytokine stimulus	2ÔÂ21ÈÕ	213/6338	0.155795997	0.287130502	0.230477259	YBX3/STAT4	2	1
GO:0007292	GO:0007292	female gamete generation	1ÔÂ21ÈÕ	51/6338	0.156279205	0.287130502	0.230477259	DDX20	1	1
GO:0008033	GO:0008033	tRNA processing	1ÔÂ21ÈÕ	51/6338	0.156279205	0.287130502	0.230477259	ADAT2	1	1
GO:0009891	GO:0009891	positive regulation of biosynthetic process	3ÔÂ21ÈÕ	420/6338	0.158969972	0.287130502	0.230477259	STAT4/HMGB2/FHL5	3	1
GO:0006694	GO:0006694	steroid biosynthetic process	1ÔÂ21ÈÕ	52/6338	0.159097423	0.287130502	0.230477259	DDX20	1	1
GO:0051056	GO:0051056	regulation of small GTPase mediated signal transduction	1ÔÂ21ÈÕ	52/6338	0.159097423	0.287130502	0.230477259	PSD3	1	1
GO:0071356	GO:0071356	cellular response to tumor necrosis factor	1ÔÂ21ÈÕ	52/6338	0.159097423	0.287130502	0.230477259	YBX3	1	1
GO:0051603	GO:0051603	proteolysis involved in cellular protein catabolic process	2ÔÂ21ÈÕ	216/6338	0.159298429	0.287130502	0.230477259	RPL23/UBE2B	2	1
GO:0051248	GO:0051248	negative regulation of protein metabolic process	2ÔÂ21ÈÕ	218/6338	0.161642386	0.289449483	0.232338686	RPL23/UBE2B	2	1
GO:0048545	GO:0048545	response to steroid hormone	1ÔÂ21ÈÕ	53/6338	0.161906674	0.289449483	0.232338686	HMGB2	1	1
GO:0009894	GO:0009894	regulation of catabolic process	2ÔÂ21ÈÕ	219/6338	0.162816996	0.289893676	0.232695236	RPL23/FBXO7	2	1
GO:0046777	GO:0046777	protein autophosphorylation	1ÔÂ21ÈÕ	54/6338	0.164706986	0.29089379	0.233498019	CLK4	1	1
GO:0090068	GO:0090068	positive regulation of cell cycle process	1ÔÂ21ÈÕ	54/6338	0.164706986	0.29089379	0.233498019	UBE2B	1	1
GO:0071103	GO:0071103	DNA conformation change	1ÔÂ21ÈÕ	56/6338	0.170280899	0.298332135	0.239468717	HMGB2	1	1
GO:0097191	GO:0097191	extrinsic apoptotic signaling pathway	1ÔÂ21ÈÕ	56/6338	0.170280899	0.298332135	0.239468717	HMGB2	1	1
GO:0044257	GO:0044257	cellular protein catabolic process	2ÔÂ21ÈÕ	226/6338	0.171086284	0.298548973	0.239642771	RPL23/UBE2B	2	1
GO:0000209	GO:0000209	protein polyubiquitination	1ÔÂ21ÈÕ	57/6338	0.173054554	0.299596422	0.240483549	UBE2B	1	1
GO:1903362	GO:1903362	regulation of cellular protein catabolic process	1ÔÂ21ÈÕ	57/6338	0.173054554	0.299596422	0.240483549	RPL23	1	1
GO:0009416	GO:0009416	response to light stimulus	1ÔÂ21ÈÕ	58/6338	0.175819377	0.299691835	0.240560137	UBE2B	1	1
GO:0034612	GO:0034612	response to tumor necrosis factor	1ÔÂ21ÈÕ	58/6338	0.175819377	0.299691835	0.240560137	YBX3	1	1
GO:0065004	GO:0065004	protein-DNA complex assembly	1ÔÂ21ÈÕ	58/6338	0.175819377	0.299691835	0.240560137	HMGB2	1	1
GO:0034097	GO:0034097	response to cytokine	2ÔÂ21ÈÕ	230/6338	0.175846579	0.299691835	0.240560137	YBX3/STAT4	2	1
GO:1901698	GO:1901698	response to nitrogen compound	2ÔÂ21ÈÕ	231/6338	0.177040411	0.300556976	0.241254578	RPL23/STAT4	2	1
GO:0006338	GO:0006338	chromatin remodeling	1ÔÂ21ÈÕ	59/6338	0.178575395	0.300830735	0.241474322	HMGB2	1	1
GO:0045927	GO:0045927	positive regulation of growth	1ÔÂ21ÈÕ	59/6338	0.178575395	0.300830735	0.241474322	YBX3	1	1
GO:0051130	GO:0051130	positive regulation of cellular component organization	2ÔÂ21ÈÕ	233/6338	0.179432433	0.300830735	0.241474322	UBE2B/FBXO7	2	1
GO:0031330	GO:0031330	negative regulation of cellular catabolic process	1ÔÂ21ÈÕ	60/6338	0.181322635	0.300830735	0.241474322	RPL23	1	1
GO:0097193	GO:0097193	intrinsic apoptotic signaling pathway	1ÔÂ21ÈÕ	60/6338	0.181322635	0.300830735	0.241474322	YBX3	1	1
GO:1901214	GO:1901214	regulation of neuron death	1ÔÂ21ÈÕ	60/6338	0.181322635	0.300830735	0.241474322	FBXO7	1	1
GO:0010506	GO:0010506	regulation of autophagy	1ÔÂ21ÈÕ	61/6338	0.184061122	0.30422178	0.244196286	FBXO7	1	1
GO:0071214	GO:0071214	cellular response to abiotic stimulus	1ÔÂ21ÈÕ	63/6338	0.189511947	0.310884768	0.249544611	YBX3	1	1
GO:0104004	GO:0104004	cellular response to environmental stimulus	1ÔÂ21ÈÕ	63/6338	0.189511947	0.310884768	0.249544611	YBX3	1	1
GO:0009451	GO:0009451	RNA modification	1ÔÂ21ÈÕ	64/6338	0.192224338	0.312989814	0.251234314	ADAT2	1	1
GO:1903046	GO:1903046	meiotic cell cycle process	1ÔÂ21ÈÕ	64/6338	0.192224338	0.312989814	0.251234314	UBE2B	1	1
GO:0034976	GO:0034976	response to endoplasmic reticulum stress	1ÔÂ21ÈÕ	65/6338	0.194928082	0.316216666	0.253824481	CALR3	1	1
GO:0006974	GO:0006974	cellular response to DNA damage stimulus	2ÔÂ21ÈÕ	247/6338	0.196326114	0.317309366	0.254701582	UBE2B/HMGB2	2	1
GO:0006259	GO:0006259	DNA metabolic process	2ÔÂ21ÈÕ	249/6338	0.198758907	0.320060299	0.256909733	UBE2B/HMGB2	2	1
GO:0006302	GO:0006302	double-strand break repair	1ÔÂ21ÈÕ	67/6338	0.200309735	0.321376058	0.257965882	HMGB2	1	1
GO:0032496	GO:0032496	response to lipopolysaccharide	1ÔÂ21ÈÕ	69/6338	0.205657115	0.327373325	0.262779838	HMGB2	1	1
GO:2000241	GO:2000241	regulation of reproductive process	1ÔÂ21ÈÕ	69/6338	0.205657115	0.327373325	0.262779838	UBE2B	1	1
GO:0001933	GO:0001933	negative regulation of protein phosphorylation	1ÔÂ21ÈÕ	70/6338	0.208318018	0.327373325	0.262779838	UBE2B	1	1
GO:0007259	GO:0007259	receptor signaling pathway via JAK-STAT	1ÔÂ21ÈÕ	70/6338	0.208318018	0.327373325	0.262779838	STAT4	1	1
GO:0060070	GO:0060070	canonical Wnt signaling pathway	1ÔÂ21ÈÕ	70/6338	0.208318018	0.327373325	0.262779838	UBE2B	1	1
GO:0009790	GO:0009790	embryo development	2ÔÂ21ÈÕ	257/6338	0.208532324	0.327373325	0.262779838	YBX3/UBE2B	2	1
GO:0009895	GO:0009895	negative regulation of catabolic process	1ÔÂ21ÈÕ	71/6338	0.210970431	0.327677477	0.263023979	RPL23	1	1
GO:0022618	GO:0022618	ribonucleoprotein complex assembly	1ÔÂ21ÈÕ	71/6338	0.210970431	0.327677477	0.263023979	DDX20	1	1
GO:0051098	GO:0051098	regulation of binding	1ÔÂ21ÈÕ	71/6338	0.210970431	0.327677477	0.263023979	HMGB2	1	1
GO:0070997	GO:0070997	neuron death	1ÔÂ21ÈÕ	72/6338	0.213614378	0.329447527	0.264444783	FBXO7	1	1
GO:0097696	GO:0097696	receptor signaling pathway via STAT	1ÔÂ21ÈÕ	72/6338	0.213614378	0.329447527	0.264444783	STAT4	1	1
GO:0045787	GO:0045787	positive regulation of cell cycle	1ÔÂ21ÈÕ	73/6338	0.216249887	0.330579719	0.265353583	UBE2B	1	1
GO:0051321	GO:0051321	meiotic cell cycle	1ÔÂ21ÈÕ	73/6338	0.216249887	0.330579719	0.265353583	UBE2B	1	1
GO:0030111	GO:0030111	regulation of Wnt signaling pathway	1ÔÂ21ÈÕ	74/6338	0.218876983	0.330579719	0.265353583	UBE2B	1	1
GO:0048638	GO:0048638	regulation of developmental growth	1ÔÂ21ÈÕ	74/6338	0.218876983	0.330579719	0.265353583	YBX3	1	1
GO:0071826	GO:0071826	ribonucleoprotein complex subunit organization	1ÔÂ21ÈÕ	74/6338	0.218876983	0.330579719	0.265353583	DDX20	1	1
GO:1901653	GO:1901653	cellular response to peptide	1ÔÂ21ÈÕ	74/6338	0.218876983	0.330579719	0.265353583	RPL23	1	1
GO:0006399	GO:0006399	tRNA metabolic process	1ÔÂ21ÈÕ	75/6338	0.22149569	0.333385265	0.267605572	ADAT2	1	1
GO:0002237	GO:0002237	response to molecule of bacterial origin	1ÔÂ21ÈÕ	76/6338	0.224106035	0.335658613	0.26943037	HMGB2	1	1
GO:0030163	GO:0030163	protein catabolic process	2ÔÂ21ÈÕ	270/6338	0.224538753	0.335658613	0.26943037	RPL23/UBE2B	2	1
GO:0019932	GO:0019932	second-messenger-mediated signaling	1ÔÂ21ÈÕ	79/6338	0.231887148	0.344293461	0.27636149	UBE2B	1	1
GO:0060271	GO:0060271	cilium assembly	1ÔÂ21ÈÕ	79/6338	0.231887148	0.344293461	0.27636149	UBE2B	1	1
GO:0007517	GO:0007517	muscle organ development	1ÔÂ21ÈÕ	80/6338	0.234464297	0.345775629	0.277551214	YBX3	1	1
GO:0043434	GO:0043434	response to peptide hormone	1ÔÂ21ÈÕ	80/6338	0.234464297	0.345775629	0.277551214	STAT4	1	1
GO:0006979	GO:0006979	response to oxidative stress	1ÔÂ21ÈÕ	81/6338	0.237033208	0.347225904	0.278715337	FBXO7	1	1
GO:0050767	GO:0050767	regulation of neurogenesis	1ÔÂ21ÈÕ	81/6338	0.237033208	0.347225904	0.278715337	HMGB2	1	1
GO:0022402	GO:0022402	cell cycle process	2ÔÂ21ÈÕ	281/6338	0.238178084	0.347740003	0.279128001	UBE2B/KIF2B	2	1
GO:0042326	GO:0042326	negative regulation of phosphorylation	1ÔÂ21ÈÕ	82/6338	0.239593909	0.348644957	0.279854399	UBE2B	1	1
GO:0033043	GO:0033043	regulation of organelle organization	2ÔÂ21ÈÕ	283/6338	0.240665446	0.349044588	0.28017518	UBE2B/FBXO7	2	1
GO:0014706	GO:0014706	striated muscle tissue development	1ÔÂ21ÈÕ	83/6338	0.242146423	0.350033443	0.280968926	YBX3	1	1
GO:0080134	GO:0080134	regulation of response to stress	2ÔÂ21ÈÕ	286/6338	0.244400154	0.352129169	0.282651147	YBX3/FBXO7	2	1
GO:0019216	GO:0019216	regulation of lipid metabolic process	1ÔÂ21ÈÕ	86/6338	0.249755095	0.358664694	0.287897159	DDX20	1	1
GO:0044782	GO:0044782	cilium organization	1ÔÂ21ÈÕ	87/6338	0.252275111	0.361099669	0.289851693	UBE2B	1	1
GO:0009314	GO:0009314	response to radiation	1ÔÂ21ÈÕ	90/6338	0.259786882	0.370568903	0.297452568	UBE2B	1	1
GO:0007265	GO:0007265	Ras protein signal transduction	1ÔÂ21ÈÕ	91/6338	0.262274794	0.370568903	0.297452568	PSD3	1	1
GO:0031331	GO:0031331	positive regulation of cellular catabolic process	1ÔÂ21ÈÕ	91/6338	0.262274794	0.370568903	0.297452568	FBXO7	1	1
GO:0042742	GO:0042742	defense response to bacterium	1ÔÂ21ÈÕ	91/6338	0.262274794	0.370568903	0.297452568	HMGB2	1	1
GO:0006325	GO:0006325	chromatin organization	1ÔÂ21ÈÕ	92/6338	0.264754742	0.371674926	0.298340363	HMGB2	1	1
GO:0060537	GO:0060537	muscle tissue development	1ÔÂ21ÈÕ	92/6338	0.264754742	0.371674926	0.298340363	YBX3	1	1
GO:0010628	GO:0010628	positive regulation of gene expression	2ÔÂ21ÈÕ	304/6338	0.266878218	0.373458976	0.299772406	RPL23/HMGB2	2	1
GO:0008202	GO:0008202	steroid metabolic process	1ÔÂ21ÈÕ	95/6338	0.272147034	0.379619111	0.304717095	DDX20	1	1
GO:0042176	GO:0042176	regulation of protein catabolic process	1ÔÂ21ÈÕ	96/6338	0.274595362	0.381818313	0.306482376	RPL23	1	1
GO:0034622	GO:0034622	cellular protein-containing complex assembly	2ÔÂ21ÈÕ	312/6338	0.276891935	0.38372165	0.308010169	DDX20/HMGB2	2	1
GO:0044265	GO:0044265	cellular macromolecule catabolic process	2ÔÂ21ÈÕ	313/6338	0.278144088	0.38372165	0.308010169	RPL23/UBE2B	2	1
GO:0010563	GO:0010563	negative regulation of phosphorus metabolic process	1ÔÂ21ÈÕ	98/6338	0.279468508	0.38372165	0.308010169	UBE2B	1	1
GO:0045936	GO:0045936	negative regulation of phosphate metabolic process	1ÔÂ21ÈÕ	98/6338	0.279468508	0.38372165	0.308010169	UBE2B	1	1
GO:0006486	GO:0006486	protein glycosylation	1ÔÂ21ÈÕ	99/6338	0.281893374	0.384639556	0.308746964	FUT11	1	1
GO:0043413	GO:0043413	macromolecule glycosylation	1ÔÂ21ÈÕ	99/6338	0.281893374	0.384639556	0.308746964	FUT11	1	1
GO:0001503	GO:0001503	ossification	1ÔÂ21ÈÕ	100/6338	0.284310466	0.385535554	0.309466174	HEMGN	1	1
GO:0070085	GO:0070085	glycosylation	1ÔÂ21ÈÕ	100/6338	0.284310466	0.385535554	0.309466174	FUT11	1	1
GO:0051960	GO:0051960	regulation of nervous system development	1ÔÂ21ÈÕ	102/6338	0.289121425	0.390849334	0.313731501	HMGB2	1	1
GO:0016570	GO:0016570	histone modification	1ÔÂ21ÈÕ	108/6338	0.303370194	0.408849677	0.328180227	UBE2B	1	1
GO:0009967	GO:0009967	positive regulation of signal transduction	2ÔÂ21ÈÕ	335/6338	0.305681502	0.40949435	0.3286977	RPL23/UBE2B	2	1
GO:0043161	GO:0043161	proteasome-mediated ubiquitin-dependent protein catabolic process	1ÔÂ21ÈÕ	109/6338	0.305718385	0.40949435	0.3286977	UBE2B	1	1
GO:0031400	GO:0031400	negative regulation of protein modification process	1ÔÂ21ÈÕ	111/6338	0.31039217	0.414487105	0.332705343	UBE2B	1	1
GO:0000280	GO:0000280	nuclear division	1ÔÂ21ÈÕ	112/6338	0.312717811	0.416323407	0.334179327	UBE2B	1	1
GO:0000375	GO:0000375	RNA splicing, via transesterification reactions	1ÔÂ21ÈÕ	114/6338	0.317346702	0.417410978	0.335052311	DDX20	1	1
GO:0000377	GO:0000377	RNA splicing, via transesterification reactions with bulged adenosine as nucleophile	1ÔÂ21ÈÕ	114/6338	0.317346702	0.417410978	0.335052311	DDX20	1	1
GO:0000398	GO:0000398	mRNA splicing, via spliceosome	1ÔÂ21ÈÕ	114/6338	0.317346702	0.417410978	0.335052311	DDX20	1	1
GO:0043065	GO:0043065	positive regulation of apoptotic process	1ÔÂ21ÈÕ	114/6338	0.317346702	0.417410978	0.335052311	DDX20	1	1
GO:0009896	GO:0009896	positive regulation of catabolic process	1ÔÂ21ÈÕ	115/6338	0.319649999	0.417930447	0.335469284	FBXO7	1	1
GO:0016055	GO:0016055	Wnt signaling pathway	1ÔÂ21ÈÕ	115/6338	0.319649999	0.417930447	0.335469284	UBE2B	1	1
GO:0198738	GO:0198738	cell-cell signaling by wnt	1ÔÂ21ÈÕ	117/6338	0.324234408	0.42266271	0.339267833	UBE2B	1	1
GO:0043068	GO:0043068	positive regulation of programmed cell death	1ÔÂ21ÈÕ	118/6338	0.326515565	0.423117803	0.339633132	DDX20	1	1
GO:0071417	GO:0071417	cellular response to organonitrogen compound	1ÔÂ21ÈÕ	118/6338	0.326515565	0.423117803	0.339633132	RPL23	1	1
GO:0045595	GO:0045595	regulation of cell differentiation	2ÔÂ21ÈÕ	357/6338	0.333111079	0.429565722	0.344808823	HMGB2/HEMGN	2	1
GO:0009101	GO:0009101	glycoprotein biosynthetic process	1ÔÂ21ÈÕ	122/6338	0.335567067	0.429565722	0.344808823	FUT11	1	1
GO:0048285	GO:0048285	organelle fission	1ÔÂ21ÈÕ	122/6338	0.335567067	0.429565722	0.344808823	UBE2B	1	1
GO:0120031	GO:0120031	plasma membrane bounded cell projection assembly	1ÔÂ21ÈÕ	122/6338	0.335567067	0.429565722	0.344808823	UBE2B	1	1
GO:0006468	GO:0006468	protein phosphorylation	2ÔÂ21ÈÕ	361/6338	0.338077257	0.429565722	0.344808823	UBE2B/CLK4	2	1
GO:0010498	GO:0010498	proteasomal protein catabolic process	1ÔÂ21ÈÕ	124/6338	0.340049256	0.429565722	0.344808823	UBE2B	1	1
GO:0060284	GO:0060284	regulation of cell development	1ÔÂ21ÈÕ	124/6338	0.340049256	0.429565722	0.344808823	HMGB2	1	1
GO:0007264	GO:0007264	small GTPase mediated signal transduction	1ÔÂ21ÈÕ	125/6338	0.342279536	0.429565722	0.344808823	PSD3	1	1
GO:0010942	GO:0010942	positive regulation of cell death	1ÔÂ21ÈÕ	125/6338	0.342279536	0.429565722	0.344808823	DDX20	1	1
GO:0030031	GO:0030031	cell projection assembly	1ÔÂ21ÈÕ	125/6338	0.342279536	0.429565722	0.344808823	UBE2B	1	1
GO:1905114	GO:1905114	cell surface receptor signaling pathway involved in cell-cell signaling	1ÔÂ21ÈÕ	125/6338	0.342279536	0.429565722	0.344808823	UBE2B	1	1
GO:0009057	GO:0009057	macromolecule catabolic process	2ÔÂ21ÈÕ	368/6338	0.346748108	0.433930489	0.348312385	RPL23/UBE2B	2	1
GO:0010647	GO:0010647	positive regulation of cell communication	2ÔÂ21ÈÕ	375/6338	0.355390697	0.44347899	0.355976887	RPL23/UBE2B	2	1
GO:0007005	GO:0007005	mitochondrion organization	1ÔÂ21ÈÕ	133/6338	0.359865162	0.446333943	0.358268534	FBXO7	1	1
GO:0023056	GO:0023056	positive regulation of signaling	2ÔÂ21ÈÕ	379/6338	0.360315393	0.446333943	0.358268534	RPL23/UBE2B	2	1
GO:0006914	GO:0006914	autophagy	1ÔÂ21ÈÕ	134/6338	0.362031613	0.446333943	0.358268534	FBXO7	1	1
GO:0061919	GO:0061919	process utilizing autophagic mechanism	1ÔÂ21ÈÕ	134/6338	0.362031613	0.446333943	0.358268534	FBXO7	1	1
GO:1901565	GO:1901565	organonitrogen compound catabolic process	2ÔÂ21ÈÕ	381/6338	0.362773707	0.446333943	0.358268534	RPL23/UBE2B	2	1
GO:0009100	GO:0009100	glycoprotein metabolic process	1ÔÂ21ÈÕ	136/6338	0.366343586	0.449463559	0.360780651	FUT11	1	1
GO:0019221	GO:0019221	cytokine-mediated signaling pathway	1ÔÂ21ÈÕ	138/6338	0.370627793	0.452186555	0.362966377	STAT4	1	1
GO:1901699	GO:1901699	cellular response to nitrogen compound	1ÔÂ21ÈÕ	138/6338	0.370627793	0.452186555	0.362966377	RPL23	1	1
GO:0007420	GO:0007420	brain development	1ÔÂ21ÈÕ	139/6338	0.372759537	0.453524104	0.364040016	CCIN	1	1
GO:0030162	GO:0030162	regulation of proteolysis	1ÔÂ21ÈÕ	140/6338	0.374884404	0.454845897	0.365101009	RPL23	1	1
GO:0006508	GO:0006508	proteolysis	2ÔÂ21ÈÕ	392/6338	0.376242833	0.455233041	0.365411766	RPL23/UBE2B	2	1
GO:0034470	GO:0034470	ncRNA processing	1ÔÂ21ÈÕ	144/6338	0.383315515	0.461242296	0.370235344	ADAT2	1	1
GO:0048589	GO:0048589	developmental growth	1ÔÂ21ÈÕ	144/6338	0.383315515	0.461242296	0.370235344	YBX3	1	1
GO:0040008	GO:0040008	regulation of growth	1ÔÂ21ÈÕ	145/6338	0.385406309	0.46248757	0.371234916	YBX3	1	1
GO:0007049	GO:0007049	cell cycle	2ÔÂ21ÈÕ	408/6338	0.395661229	0.473496225	0.380071471	UBE2B/KIF2B	2	1
GO:0060322	GO:0060322	head development	1ÔÂ21ÈÕ	151/6338	0.397809997	0.474770515	0.381094333	CCIN	1	1
GO:0016310	GO:0016310	phosphorylation	2ÔÂ21ÈÕ	413/6338	0.401683075	0.478090181	0.383759002	UBE2B/CLK4	2	1
GO:0065003	GO:0065003	protein-containing complex assembly	2ÔÂ21ÈÕ	415/6338	0.404085235	0.479645888	0.385007755	DDX20/HMGB2	2	1
GO:0022613	GO:0022613	ribonucleoprotein complex biogenesis	1ÔÂ21ÈÕ	159/6338	0.413977789	0.490060193	0.39336723	DDX20	1	1
GO:0061061	GO:0061061	muscle structure development	1ÔÂ21ÈÕ	160/6338	0.415969449	0.490171751	0.393456777	YBX3	1	1
GO:0010564	GO:0010564	regulation of cell cycle process	1ÔÂ21ÈÕ	161/6338	0.417954661	0.490171751	0.393456777	UBE2B	1	1
GO:0006397	GO:0006397	mRNA processing	1ÔÂ21ÈÕ	162/6338	0.419933445	0.490171751	0.393456777	DDX20	1	1
GO:0008285	GO:0008285	negative regulation of cell population proliferation	1ÔÂ21ÈÕ	162/6338	0.419933445	0.490171751	0.393456777	TES	1	1
GO:0051129	GO:0051129	negative regulation of cellular component organization	1ÔÂ21ÈÕ	162/6338	0.419933445	0.490171751	0.393456777	DNAJB1	1	1
GO:0006935	GO:0006935	chemotaxis	1ÔÂ21ÈÕ	163/6338	0.421905822	0.490171751	0.393456777	HMGB2	1	1
GO:0014070	GO:0014070	response to organic cyclic compound	1ÔÂ21ÈÕ	163/6338	0.421905822	0.490171751	0.393456777	HMGB2	1	1
GO:0042330	GO:0042330	taxis	1ÔÂ21ÈÕ	164/6338	0.42387181	0.49115305	0.394244457	HMGB2	1	1
GO:0009617	GO:0009617	response to bacterium	1ÔÂ21ÈÕ	165/6338	0.42583143	0.492121811	0.395022074	HMGB2	1	1
GO:0033993	GO:0033993	response to lipid	1ÔÂ21ÈÕ	166/6338	0.427784701	0.493078155	0.395789723	HMGB2	1	1
GO:0034660	GO:0034660	ncRNA metabolic process	1ÔÂ21ÈÕ	175/6338	0.445081638	0.511668655	0.410712162	ADAT2	1	1
GO:0040011	GO:0040011	locomotion	2ÔÂ21ÈÕ	461/6338	0.458172325	0.525338949	0.421685193	UBE2B/HMGB2	2	1
GO:0016567	GO:0016567	protein ubiquitination	1ÔÂ21ÈÕ	185/6338	0.46371619	0.530307288	0.425673237	UBE2B	1	1
GO:0006952	GO:0006952	defense response	2ÔÂ21ÈÕ	478/6338	0.477532178	0.544022357	0.436682209	STAT4/HMGB2	2	1
GO:0007417	GO:0007417	central nervous system development	1ÔÂ21ÈÕ	193/6338	0.478193168	0.544022357	0.436682209	CCIN	1	1
GO:0032446	GO:0032446	protein modification by small protein conjugation	1ÔÂ21ÈÕ	202/6338	0.49403476	0.559443736	0.449060822	UBE2B	1	1
GO:0048584	GO:0048584	positive regulation of response to stimulus	2ÔÂ21ÈÕ	493/6338	0.494303027	0.559443736	0.449060822	RPL23/UBE2B	2	1
GO:0030036	GO:0030036	actin cytoskeleton organization	1ÔÂ21ÈÕ	204/6338	0.497492371	0.561602213	0.450793413	CCIN	1	1
GO:0040007	GO:0040007	growth	1ÔÂ21ÈÕ	207/6338	0.502636624	0.565950749	0.454283947	YBX3	1	1
GO:0097435	GO:0097435	supramolecular fiber organization	1ÔÂ21ÈÕ	211/6338	0.509417652	0.57211521	0.459232108	KIF2B	1	1
GO:0051093	GO:0051093	negative regulation of developmental process	1ÔÂ21ÈÕ	213/6338	0.512775058	0.574412981	0.461076509	YBX3	1	1
GO:0006954	GO:0006954	inflammatory response	1ÔÂ21ÈÕ	215/6338	0.516110573	0.576674569	0.462891868	HMGB2	1	1
GO:0016071	GO:0016071	mRNA metabolic process	1ÔÂ21ÈÕ	220/6338	0.524354481	0.582911834	0.467898468	DDX20	1	1
GO:0045087	GO:0045087	innate immune response	1ÔÂ21ÈÕ	220/6338	0.524354481	0.582911834	0.467898468	HMGB2	1	1
GO:1902533	GO:1902533	positive regulation of intracellular signal transduction	1ÔÂ21ÈÕ	221/6338	0.525987132	0.58324649	0.468167094	RPL23	1	1
GO:0030029	GO:0030029	actin filament-based process	1ÔÂ21ÈÕ	222/6338	0.527614444	0.583573552	0.468429623	CCIN	1	1
GO:0051241	GO:0051241	negative regulation of multicellular organismal process	1ÔÂ21ÈÕ	228/6338	0.537267144	0.592753172	0.475798028	YBX3	1	1
GO:0070925	GO:0070925	organelle assembly	1ÔÂ21ÈÕ	231/6338	0.542022763	0.596497412	0.478803499	UBE2B	1	1
GO:0008610	GO:0008610	lipid biosynthetic process	1ÔÂ21ÈÕ	232/6338	0.543597599	0.596731198	0.478991157	DDX20	1	1
GO:0008284	GO:0008284	positive regulation of cell population proliferation	1ÔÂ21ÈÕ	234/6338	0.546731811	0.598671333	0.480548487	RPL23	1	1
GO:1901137	GO:1901137	carbohydrate derivative biosynthetic process	1ÔÂ21ÈÕ	236/6338	0.549845519	0.600579395	0.482080072	FUT11	1	1
GO:0051726	GO:0051726	regulation of cell cycle	1ÔÂ21ÈÕ	240/6338	0.556011928	0.605804041	0.486273851	UBE2B	1	1
GO:0044087	GO:0044087	regulation of cellular component biogenesis	1ÔÂ21ÈÕ	243/6338	0.560583851	0.609269794	0.489055782	DNAJB1	1	1
GO:0070647	GO:0070647	protein modification by small protein conjugation or removal	1ÔÂ21ÈÕ	245/6338	0.563606853	0.611039112	0.490476	UBE2B	1	1
GO:0010629	GO:0010629	negative regulation of gene expression	1ÔÂ21ÈÕ	246/6338	0.565110916	0.61115699	0.490570619	HMGB2	1	1
GO:0006412	GO:0006412	translation	1ÔÂ21ÈÕ	247/6338	0.566610041	0.61126896	0.490660497	RPL23	1	1
GO:1901701	GO:1901701	cellular response to oxygen-containing compound	1ÔÂ21ÈÕ	253/6338	0.575501957	0.619336258	0.49713605	RPL23	1	1
GO:0043043	GO:0043043	peptide biosynthetic process	1ÔÂ21ÈÕ	254/6338	0.576966946	0.619390986	0.497179979	RPL23	1	1
GO:0043085	GO:0043085	positive regulation of catalytic activity	1ÔÂ21ÈÕ	260/6338	0.585656273	0.627182023	0.50343378	HMGB2	1	1
GO:0001932	GO:0001932	regulation of protein phosphorylation	1ÔÂ21ÈÕ	269/6338	0.598372221	0.639236666	0.513109941	UBE2B	1	1
GO:0042325	GO:0042325	regulation of phosphorylation	1ÔÂ21ÈÕ	302/6338	0.641890894	0.682398571	0.547755643	UBE2B	1	1
GO:0071495	GO:0071495	cellular response to endogenous stimulus	1ÔÂ21ÈÕ	302/6338	0.641890894	0.682398571	0.547755643	RPL23	1	1
GO:0043604	GO:0043604	amide biosynthetic process	1ÔÂ21ÈÕ	304/6338	0.644378578	0.683384545	0.548547075	RPL23	1	1
GO:0006518	GO:0006518	peptide metabolic process	1ÔÂ21ÈÕ	308/6338	0.649304658	0.686945507	0.55140543	RPL23	1	1
GO:0051094	GO:0051094	positive regulation of developmental process	1ÔÂ21ÈÕ	318/6338	0.661337135	0.697555554	0.559922026	YBX3	1	1
GO:0098542	GO:0098542	defense response to other organism	1ÔÂ21ÈÕ	319/6338	0.662518517	0.697555554	0.559922026	HMGB2	1	1
GO:0120036	GO:0120036	plasma membrane bounded cell projection organization	1ÔÂ21ÈÕ	322/6338	0.66603916	0.6995807	0.561547594	UBE2B	1	1
GO:2000026	GO:2000026	regulation of multicellular organismal development	1ÔÂ21ÈÕ	330/6338	0.675257345	0.707566308	0.567957575	HMGB2	1	1
GO:0019220	GO:0019220	regulation of phosphate metabolic process	1ÔÂ21ÈÕ	337/6338	0.683123999	0.710708579	0.570479849	UBE2B	1	1
GO:0030030	GO:0030030	cell projection organization	1ÔÂ21ÈÕ	337/6338	0.683123999	0.710708579	0.570479849	UBE2B	1	1
GO:0051174	GO:0051174	regulation of phosphorus metabolic process	1ÔÂ21ÈÕ	337/6338	0.683123999	0.710708579	0.570479849	UBE2B	1	1
GO:0044093	GO:0044093	positive regulation of molecular function	1ÔÂ21ÈÕ	342/6338	0.688631559	0.714740813	0.57371649	HMGB2	1	1
GO:0048699	GO:0048699	generation of neurons	1ÔÂ21ÈÕ	348/6338	0.695120318	0.719769974	0.577753356	HMGB2	1	1
GO:0031399	GO:0031399	regulation of protein modification process	1ÔÂ21ÈÕ	355/6338	0.702527777	0.725724449	0.582532963	UBE2B	1	1
GO:1901135	GO:1901135	carbohydrate derivative metabolic process	1ÔÂ21ÈÕ	368/6338	0.715832084	0.737728124	0.592168213	FUT11	1	1
GO:0051240	GO:0051240	positive regulation of multicellular organismal process	1ÔÂ21ÈÕ	372/6338	0.719810373	0.740086722	0.59406144	YBX3	1	1
GO:0007267	GO:0007267	cell-cell signaling	1ÔÂ21ÈÕ	375/6338	0.722759221	0.741378311	0.595098188	UBE2B	1	1
GO:0022008	GO:0022008	neurogenesis	1ÔÂ21ÈÕ	381/6338	0.728568482	0.74559111	0.598479766	HMGB2	1	1
GO:0051707	GO:0051707	response to other organism	1ÔÂ21ÈÕ	388/6338	0.735199439	0.749829546	0.601881923	HMGB2	1	1
GO:0043207	GO:0043207	response to external biotic stimulus	1ÔÂ21ÈÕ	389/6338	0.736134029	0.749829546	0.601881923	HMGB2	1	1
GO:0009607	GO:0009607	response to biotic stimulus	1ÔÂ21ÈÕ	401/6338	0.747106884	0.758390311	0.608753578	HMGB2	1	1
GO:0043603	GO:0043603	cellular amide metabolic process	1ÔÂ21ÈÕ	402/6338	0.748001402	0.758390311	0.608753578	RPL23	1	1
GO:0044419	GO:0044419	biological process involved in interspecies interaction between organisms	1ÔÂ21ÈÕ	413/6338	0.757644297	0.76286943	0.612348929	HMGB2	1	1
GO:0048870	GO:0048870	cell motility	1ÔÂ21ÈÕ	413/6338	0.757644297	0.76286943	0.612348929	UBE2B	1	1
GO:0051674	GO:0051674	localization of cell	1ÔÂ21ÈÕ	413/6338	0.757644297	0.76286943	0.612348929	UBE2B	1	1
GO:0050790	GO:0050790	regulation of catalytic activity	1ÔÂ21ÈÕ	423/6338	0.766104729	0.769618971	0.61776673	HMGB2	1	1
GO:0009888	GO:0009888	tissue development	1ÔÂ21ÈÕ	440/6338	0.779845635	0.781630179	0.627408026	YBX3	1	1
GO:0006629	GO:0006629	lipid metabolic process	1ÔÂ21ÈÕ	466/6338	0.799384019	0.799384019	0.641658886	DDX20	1	1
GO:00224121	GO:0022412	cellular process involved in reproduction in multicellular organism	4ÔÂ19ÈÕ	128/6338	0.00048623	0.189901618	0.173116056	TNP1/GALNTL5/PRKAR2A/TEX15	4	2
GO:2000045	GO:2000045	regulation of G1/S transition of mitotic cell cycle	2ÔÂ19ÈÕ	20/6338	0.00156661	0.189901618	0.173116056	DCUN1D3/PSME3	2	2
GO:00072761	GO:0007276	gamete generation	4ÔÂ19ÈÕ	187/6338	0.002008823	0.189901618	0.173116056	TNP1/GALNTL5/PRKAR2A/TEX15	4	2
GO:1902806	GO:1902806	regulation of cell cycle G1/S phase transition	2ÔÂ19ÈÕ	26/6338	0.00265116	0.189901618	0.173116056	DCUN1D3/PSME3	2	2
GO:00072811	GO:0007281	germ cell development	3ÔÂ19ÈÕ	101/6338	0.003161887	0.189901618	0.173116056	TNP1/GALNTL5/PRKAR2A	3	2
GO:00486091	GO:0048609	multicellular organismal reproductive process	4ÔÂ19ÈÕ	214/6338	0.003285242	0.189901618	0.173116056	TNP1/GALNTL5/PRKAR2A/TEX15	4	2
GO:00325041	GO:0032504	multicellular organism reproduction	4ÔÂ19ÈÕ	220/6338	0.003630349	0.189901618	0.173116056	TNP1/GALNTL5/PRKAR2A/TEX15	4	2
GO:00199531	GO:0019953	sexual reproduction	4ÔÂ19ÈÕ	230/6338	0.004259605	0.189901618	0.173116056	TNP1/GALNTL5/PRKAR2A/TEX15	4	2
GO:0000082	GO:0000082	G1/S transition of mitotic cell cycle	2ÔÂ19ÈÕ	34/6338	0.004511424	0.189901618	0.173116056	DCUN1D3/PSME3	2	2
GO:00224111	GO:0022411	cellular component disassembly	3ÔÂ19ÈÕ	120/6338	0.005140015	0.189901618	0.173116056	TNP1/MRRF/CAPZA3	3	2
GO:00482321	GO:0048232	male gamete generation	3ÔÂ19ÈÕ	126/6338	0.005890059	0.189901618	0.173116056	TNP1/GALNTL5/TEX15	3	2
GO:00070491	GO:0007049	cell cycle	5ÔÂ19ÈÕ	408/6338	0.00590436	0.189901618	0.173116056	DCUN1D3/PRKAR2A/TUBA8/TEX15/PSME3	5	2
GO:0044843	GO:0044843	cell cycle G1/S phase transition	2ÔÂ19ÈÕ	39/6338	0.005906031	0.189901618	0.173116056	DCUN1D3/PSME3	2	2
GO:00447031	GO:0044703	multi-organism reproductive process	4ÔÂ19ÈÕ	260/6338	0.006587068	0.196671041	0.179287124	TNP1/GALNTL5/PRKAR2A/TEX15	4	2
GO:00517041	GO:0051704	multi-organism process	4ÔÂ19ÈÕ	266/6338	0.007137633	0.198902042	0.181320925	TNP1/GALNTL5/PRKAR2A/TEX15	4	2
GO:00224021	GO:0022402	cell cycle process	4ÔÂ19ÈÕ	281/6338	0.008647242	0.225909207	0.205940904	DCUN1D3/PRKAR2A/TEX15/PSME3	4	2
GO:00072861	GO:0007286	spermatid development	2ÔÂ19ÈÕ	53/6338	0.01071256	0.248769456	0.226780516	TNP1/GALNTL5	2	2
GO:00485151	GO:0048515	spermatid differentiation	2ÔÂ19ÈÕ	53/6338	0.01071256	0.248769456	0.226780516	TNP1/GALNTL5	2	2
GO:00105641	GO:0010564	regulation of cell cycle process	3ÔÂ19ÈÕ	161/6338	0.011560344	0.254327577	0.231847351	DCUN1D3/PRKAR2A/PSME3	3	2
GO:1901990	GO:1901990	regulation of mitotic cell cycle phase transition	2ÔÂ19ÈÕ	61/6338	0.014025309	0.293128951	0.267219039	DCUN1D3/PSME3	2	2
GO:19030461	GO:1903046	meiotic cell cycle process	2ÔÂ19ÈÕ	64/6338	0.015368619	0.305908693	0.278869169	PRKAR2A/TEX15	2	2
GO:00329841	GO:0032984	protein-containing complex disassembly	2ÔÂ19ÈÕ	69/6338	0.017726068	0.308878142	0.281576146	TNP1/CAPZA3	2	2
GO:00513211	GO:0051321	meiotic cell cycle	2ÔÂ19ÈÕ	73/6338	0.019716212	0.308878142	0.281576146	PRKAR2A/TEX15	2	2
GO:00322691	GO:0032269	negative regulation of cellular protein metabolic process	3ÔÂ19ÈÕ	200/6338	0.020659359	0.308878142	0.281576146	DCUN1D3/PRKAR2A/CNOT8	3	2
GO:0045862	GO:0045862	positive regulation of proteolysis	2ÔÂ19ÈÕ	79/6338	0.022869842	0.308878142	0.281576146	TNP1/PSME3	2	2
GO:0000278	GO:0000278	mitotic cell cycle	3ÔÂ19ÈÕ	214/6338	0.02467151	0.308878142	0.281576146	DCUN1D3/TUBA8/PSME3	3	2
GO:00000031	GO:0000003	reproduction	4ÔÂ19ÈÕ	385/6338	0.025093473	0.308878142	0.281576146	TNP1/GALNTL5/PRKAR2A/TEX15	4	2
GO:00224141	GO:0022414	reproductive process	4ÔÂ19ÈÕ	385/6338	0.025093473	0.308878142	0.281576146	TNP1/GALNTL5/PRKAR2A/TEX15	4	2
GO:00512481	GO:0051248	negative regulation of protein metabolic process	3ÔÂ19ÈÕ	218/6338	0.02589112	0.308878142	0.281576146	DCUN1D3/PRKAR2A/CNOT8	3	2
GO:1901987	GO:1901987	regulation of cell cycle phase transition	2ÔÂ19ÈÕ	85/6338	0.026219015	0.308878142	0.281576146	DCUN1D3/PSME3	2	2
GO:0044772	GO:0044772	mitotic cell cycle phase transition	2ÔÂ19ÈÕ	87/6338	0.027377609	0.308878142	0.281576146	DCUN1D3/PSME3	2	2
GO:0051443	GO:0051443	positive regulation of ubiquitin-protein transferase activity	1ÔÂ19ÈÕ	10/6338	0.029597461	0.308878142	0.281576146	DCUN1D3	1	2
GO:0014812	GO:0014812	muscle cell migration	1ÔÂ19ÈÕ	11/6338	0.032511122	0.308878142	0.281576146	PLEKHO1	1	2
GO:1903317	GO:1903317	regulation of protein maturation	1ÔÂ19ÈÕ	11/6338	0.032511122	0.308878142	0.281576146	TNP1	1	2
GO:2000134	GO:2000134	negative regulation of G1/S transition of mitotic cell cycle	1ÔÂ19ÈÕ	11/6338	0.032511122	0.308878142	0.281576146	DCUN1D3	1	2
GO:00517261	GO:0051726	regulation of cell cycle	3ÔÂ19ÈÕ	240/6338	0.033181943	0.308878142	0.281576146	DCUN1D3/PRKAR2A/PSME3	3	2
GO:0000959	GO:0000959	mitochondrial RNA metabolic process	1ÔÂ19ÈÕ	12/6338	0.035416494	0.308878142	0.281576146	TFAM	1	2
GO:0006613	GO:0006613	cotranslational protein targeting to membrane	1ÔÂ19ÈÕ	12/6338	0.035416494	0.308878142	0.281576146	SSR3	1	2
GO:0006614	GO:0006614	SRP-dependent cotranslational protein targeting to membrane	1ÔÂ19ÈÕ	12/6338	0.035416494	0.308878142	0.281576146	SSR3	1	2
GO:0007140	GO:0007140	male meiotic nuclear division	1ÔÂ19ÈÕ	12/6338	0.035416494	0.308878142	0.281576146	TEX15	1	2
GO:0007346	GO:0007346	regulation of mitotic cell cycle	2ÔÂ19ÈÕ	104/6338	0.038033883	0.308878142	0.281576146	DCUN1D3/PSME3	2	2
GO:00071291	GO:0007129	homologous chromosome pairing at meiosis	1ÔÂ19ÈÕ	13/6338	0.038313599	0.308878142	0.281576146	TEX15	1	2
GO:0010569	GO:0010569	regulation of double-strand break repair via homologous recombination	1ÔÂ19ÈÕ	13/6338	0.038313599	0.308878142	0.281576146	TEX15	1	2
GO:1902807	GO:1902807	negative regulation of cell cycle G1/S phase transition	1ÔÂ19ÈÕ	13/6338	0.038313599	0.308878142	0.281576146	DCUN1D3	1	2
GO:00514461	GO:0051446	positive regulation of meiotic cell cycle	1ÔÂ19ÈÕ	14/6338	0.041202459	0.308878142	0.281576146	PRKAR2A	1	2
GO:0044770	GO:0044770	cell cycle phase transition	2ÔÂ19ÈÕ	110/6338	0.042122122	0.308878142	0.281576146	DCUN1D3/PSME3	2	2
GO:00030061	GO:0003006	developmental process involved in reproduction	3ÔÂ19ÈÕ	265/6338	0.042658503	0.308878142	0.281576146	TNP1/GALNTL5/PRKAR2A	3	2
GO:00314001	GO:0031400	negative regulation of protein modification process	2ÔÂ19ÈÕ	111/6338	0.042819233	0.308878142	0.281576146	DCUN1D3/PRKAR2A	2	2
GO:00709361	GO:0070936	protein K48-linked ubiquitination	1ÔÂ19ÈÕ	15/6338	0.044083097	0.308878142	0.281576146	UBE2D3	1	2
GO:0000288	GO:0000288	nuclear-transcribed mRNA catabolic process, deadenylation-dependent decay	1ÔÂ19ÈÕ	16/6338	0.046955534	0.308878142	0.281576146	CNOT8	1	2
GO:0045047	GO:0045047	protein targeting to ER	1ÔÂ19ÈÕ	16/6338	0.046955534	0.308878142	0.281576146	SSR3	1	2
GO:0051693	GO:0051693	actin filament capping	1ÔÂ19ÈÕ	16/6338	0.046955534	0.308878142	0.281576146	CAPZA3	1	2
GO:0072599	GO:0072599	establishment of protein localization to endoplasmic reticulum	1ÔÂ19ÈÕ	16/6338	0.046955534	0.308878142	0.281576146	SSR3	1	2
GO:00451431	GO:0045143	homologous chromosome segregation	1ÔÂ19ÈÕ	17/6338	0.049819793	0.308878142	0.281576146	TEX15	1	2
GO:1903537	GO:1903537	meiotic cell cycle process involved in oocyte maturation	1ÔÂ19ÈÕ	17/6338	0.049819793	0.308878142	0.281576146	PRKAR2A	1	2
GO:1903538	GO:1903538	regulation of meiotic cell cycle process involved in oocyte maturation	1ÔÂ19ÈÕ	17/6338	0.049819793	0.308878142	0.281576146	PRKAR2A	1	2
GO:00072831	GO:0007283	spermatogenesis	2ÔÂ19ÈÕ	122/6338	0.05077252	0.308878142	0.281576146	TNP1/GALNTL5	2	2
GO:00511721	GO:0051172	negative regulation of nitrogen compound metabolic process	4ÔÂ19ÈÕ	482/6338	0.05129061	0.308878142	0.281576146	TNP1/DCUN1D3/PRKAR2A/CNOT8	4	2
GO:0006506	GO:0006506	GPI anchor biosynthetic process	1ÔÂ19ÈÕ	18/6338	0.052675896	0.308878142	0.281576146	PIGC	1	2
GO:0007520	GO:0007520	myoblast fusion	1ÔÂ19ÈÕ	18/6338	0.052675896	0.308878142	0.281576146	PLEKHO1	1	2
GO:0030038	GO:0030038	contractile actin filament bundle assembly	1ÔÂ19ÈÕ	18/6338	0.052675896	0.308878142	0.281576146	PHACTR1	1	2
GO:0030835	GO:0030835	negative regulation of actin filament depolymerization	1ÔÂ19ÈÕ	18/6338	0.052675896	0.308878142	0.281576146	CAPZA3	1	2
GO:0043149	GO:0043149	stress fiber assembly	1ÔÂ19ÈÕ	18/6338	0.052675896	0.308878142	0.281576146	PHACTR1	1	2
GO:0051438	GO:0051438	regulation of ubiquitin-protein transferase activity	1ÔÂ19ÈÕ	18/6338	0.052675896	0.308878142	0.281576146	DCUN1D3	1	2
GO:00701921	GO:0070192	chromosome organization involved in meiotic cell cycle	1ÔÂ19ÈÕ	18/6338	0.052675896	0.308878142	0.281576146	TEX15	1	2
GO:0006505	GO:0006505	GPI anchor metabolic process	1ÔÂ19ÈÕ	19/6338	0.055523864	0.308878142	0.281576146	PIGC	1	2
GO:0050779	GO:0050779	RNA destabilization	1ÔÂ19ÈÕ	19/6338	0.055523864	0.308878142	0.281576146	CNOT8	1	2
GO:0061014	GO:0061014	positive regulation of mRNA catabolic process	1ÔÂ19ÈÕ	19/6338	0.055523864	0.308878142	0.281576146	CNOT8	1	2
GO:0061157	GO:0061157	mRNA destabilization	1ÔÂ19ÈÕ	19/6338	0.055523864	0.308878142	0.281576146	CNOT8	1	2
GO:0097581	GO:0097581	lamellipodium organization	1ÔÂ19ÈÕ	19/6338	0.055523864	0.308878142	0.281576146	PLEKHO1	1	2
GO:2000779	GO:2000779	regulation of double-strand break repair	1ÔÂ19ÈÕ	19/6338	0.055523864	0.308878142	0.281576146	TEX15	1	2
GO:20012371	GO:2001237	negative regulation of extrinsic apoptotic signaling pathway	1ÔÂ19ÈÕ	19/6338	0.055523864	0.308878142	0.281576146	PSME3	1	2
GO:0007015	GO:0007015	actin filament organization	2ÔÂ19ÈÕ	129/6338	0.056094296	0.308878142	0.281576146	CAPZA3/PHACTR1	2	2
GO:0000768	GO:0000768	syncytium formation by plasma membrane fusion	1ÔÂ19ÈÕ	21/6338	0.061195484	0.308878142	0.281576146	PLEKHO1	1	2
GO:0006949	GO:0006949	syncytium formation	1ÔÂ19ÈÕ	21/6338	0.061195484	0.308878142	0.281576146	PLEKHO1	1	2
GO:0021987	GO:0021987	cerebral cortex development	1ÔÂ19ÈÕ	21/6338	0.061195484	0.308878142	0.281576146	PHACTR1	1	2
GO:0030834	GO:0030834	regulation of actin filament depolymerization	1ÔÂ19ÈÕ	21/6338	0.061195484	0.308878142	0.281576146	CAPZA3	1	2
GO:0070972	GO:0070972	protein localization to endoplasmic reticulum	1ÔÂ19ÈÕ	21/6338	0.061195484	0.308878142	0.281576146	SSR3	1	2
GO:0140253	GO:0140253	cell-cell fusion	1ÔÂ19ÈÕ	21/6338	0.061195484	0.308878142	0.281576146	PLEKHO1	1	2
GO:0030042	GO:0030042	actin filament depolymerization	1ÔÂ19ÈÕ	22/6338	0.06401918	0.308878142	0.281576146	CAPZA3	1	2
GO:0048858	GO:0048858	cell projection morphogenesis	2ÔÂ19ÈÕ	139/6338	0.064026219	0.308878142	0.281576146	PHACTR1/PLEKHO1	2	2
GO:0120039	GO:0120039	plasma membrane bounded cell projection morphogenesis	2ÔÂ19ÈÕ	139/6338	0.064026219	0.308878142	0.281576146	PHACTR1/PLEKHO1	2	2
GO:00301621	GO:0030162	regulation of proteolysis	2ÔÂ19ÈÕ	140/6338	0.064839829	0.308878142	0.281576146	TNP1/PSME3	2	2
GO:0032990	GO:0032990	cell part morphogenesis	2ÔÂ19ÈÕ	141/6338	0.065657044	0.308878142	0.281576146	PHACTR1/PLEKHO1	2	2
GO:1901880	GO:1901880	negative regulation of protein depolymerization	1ÔÂ19ÈÕ	23/6338	0.066834828	0.308878142	0.281576146	CAPZA3	1	2
GO:0032270	GO:0032270	positive regulation of cellular protein metabolic process	3ÔÂ19ÈÕ	322/6338	0.068864439	0.308878142	0.281576146	TNP1/DCUN1D3/PSME3	3	2
GO:0001556	GO:0001556	oocyte maturation	1ÔÂ19ÈÕ	24/6338	0.069642451	0.308878142	0.281576146	PRKAR2A	1	2
GO:0030837	GO:0030837	negative regulation of actin filament polymerization	1ÔÂ19ÈÕ	24/6338	0.069642451	0.308878142	0.281576146	CAPZA3	1	2
GO:00451321	GO:0045132	meiotic chromosome segregation	1ÔÂ19ÈÕ	24/6338	0.069642451	0.308878142	0.281576146	TEX15	1	2
GO:00094111	GO:0009411	response to UV	1ÔÂ19ÈÕ	25/6338	0.07244207	0.308878142	0.281576146	DCUN1D3	1	2
GO:00000181	GO:0000018	regulation of DNA recombination	1ÔÂ19ÈÕ	26/6338	0.075233706	0.308878142	0.281576146	TEX15	1	2
GO:0008286	GO:0008286	insulin receptor signaling pathway	1ÔÂ19ÈÕ	26/6338	0.075233706	0.308878142	0.281576146	IRS1	1	2
GO:0032272	GO:0032272	negative regulation of protein polymerization	1ÔÂ19ÈÕ	26/6338	0.075233706	0.308878142	0.281576146	CAPZA3	1	2
GO:0048599	GO:0048599	oocyte development	1ÔÂ19ÈÕ	26/6338	0.075233706	0.308878142	0.281576146	PRKAR2A	1	2
GO:0071901	GO:0071901	negative regulation of protein serine/threonine kinase activity	1ÔÂ19ÈÕ	26/6338	0.075233706	0.308878142	0.281576146	PRKAR2A	1	2
GO:00069971	GO:0006997	nucleus organization	1ÔÂ19ÈÕ	27/6338	0.078017382	0.308878142	0.281576146	TNP1	1	2
GO:0009994	GO:0009994	oocyte differentiation	1ÔÂ19ÈÕ	27/6338	0.078017382	0.308878142	0.281576146	PRKAR2A	1	2
GO:0006282	GO:0006282	regulation of DNA repair	1ÔÂ19ÈÕ	28/6338	0.080793118	0.308878142	0.281576146	TEX15	1	2
GO:0031532	GO:0031532	actin cytoskeleton reorganization	1ÔÂ19ÈÕ	28/6338	0.080793118	0.308878142	0.281576146	PHACTR1	1	2
GO:0043242	GO:0043242	negative regulation of protein-containing complex disassembly	1ÔÂ19ÈÕ	28/6338	0.080793118	0.308878142	0.281576146	CAPZA3	1	2
GO:0048813	GO:0048813	dendrite morphogenesis	1ÔÂ19ÈÕ	28/6338	0.080793118	0.308878142	0.281576146	PHACTR1	1	2
GO:1901879	GO:1901879	regulation of protein depolymerization	1ÔÂ19ÈÕ	28/6338	0.080793118	0.308878142	0.281576146	CAPZA3	1	2
GO:1903313	GO:1903313	positive regulation of mRNA metabolic process	1ÔÂ19ÈÕ	28/6338	0.080793118	0.308878142	0.281576146	CNOT8	1	2
GO:00062811	GO:0006281	DNA repair	2ÔÂ19ÈÕ	160/6338	0.081834924	0.308878142	0.281576146	TNP1/TEX15	2	2
GO:0051247	GO:0051247	positive regulation of protein metabolic process	3ÔÂ19ÈÕ	349/6338	0.083391734	0.308878142	0.281576146	TNP1/DCUN1D3/PSME3	3	2
GO:0006612	GO:0006612	protein targeting to membrane	1ÔÂ19ÈÕ	29/6338	0.083560936	0.308878142	0.281576146	SSR3	1	2
GO:0051017	GO:0051017	actin filament bundle assembly	1ÔÂ19ÈÕ	29/6338	0.083560936	0.308878142	0.281576146	PHACTR1	1	2
GO:0140053	GO:0140053	mitochondrial gene expression	1ÔÂ19ÈÕ	29/6338	0.083560936	0.308878142	0.281576146	TFAM	1	2
GO:1903321	GO:1903321	negative regulation of protein modification by small protein conjugation or removal	1ÔÂ19ÈÕ	29/6338	0.083560936	0.308878142	0.281576146	DCUN1D3	1	2
GO:00303171	GO:0030317	flagellated sperm motility	1ÔÂ19ÈÕ	30/6338	0.086320857	0.308878142	0.281576146	TNP1	1	2
GO:00977221	GO:0097722	sperm motility	1ÔÂ19ÈÕ	30/6338	0.086320857	0.308878142	0.281576146	TNP1	1	2
GO:1903047	GO:1903047	mitotic cell cycle process	2ÔÂ19ÈÕ	166/6338	0.087184338	0.308878142	0.281576146	DCUN1D3/PSME3	2	2
GO:0009247	GO:0009247	glycolipid biosynthetic process	1ÔÂ19ÈÕ	31/6338	0.089072902	0.308878142	0.281576146	PIGC	1	2
GO:0031398	GO:0031398	positive regulation of protein ubiquitination	1ÔÂ19ÈÕ	31/6338	0.089072902	0.308878142	0.281576146	DCUN1D3	1	2
GO:00514451	GO:0051445	regulation of meiotic cell cycle	1ÔÂ19ÈÕ	31/6338	0.089072902	0.308878142	0.281576146	PRKAR2A	1	2
GO:0061572	GO:0061572	actin filament bundle organization	1ÔÂ19ÈÕ	31/6338	0.089072902	0.308878142	0.281576146	PHACTR1	1	2
GO:00071271	GO:0007127	meiosis I	1ÔÂ19ÈÕ	32/6338	0.091817094	0.308878142	0.281576146	TEX15	1	2
GO:0032989	GO:0032989	cellular component morphogenesis	2ÔÂ19ÈÕ	173/6338	0.093559552	0.308878142	0.281576146	PHACTR1/PLEKHO1	2	2
GO:0001764	GO:0001764	neuron migration	1ÔÂ19ÈÕ	33/6338	0.094553452	0.308878142	0.281576146	PHACTR1	1	2
GO:0021543	GO:0021543	pallium development	1ÔÂ19ÈÕ	33/6338	0.094553452	0.308878142	0.281576146	PHACTR1	1	2
GO:1903322	GO:1903322	positive regulation of protein modification by small protein conjugation or removal	1ÔÂ19ÈÕ	33/6338	0.094553452	0.308878142	0.281576146	DCUN1D3	1	2
GO:20002431	GO:2000243	positive regulation of reproductive process	1ÔÂ19ÈÕ	33/6338	0.094553452	0.308878142	0.281576146	PRKAR2A	1	2
GO:00313291	GO:0031329	regulation of cellular catabolic process	2ÔÂ19ÈÕ	177/6338	0.097264533	0.308878142	0.281576146	CNOT8/PSME3	2	2
GO:00602941	GO:0060294	cilium movement involved in cell motility	1ÔÂ19ÈÕ	34/6338	0.097281998	0.308878142	0.281576146	TNP1	1	2
GO:00619821	GO:0061982	meiosis I cell cycle process	1ÔÂ19ÈÕ	34/6338	0.097281998	0.308878142	0.281576146	TEX15	1	2
GO:00015391	GO:0001539	cilium or flagellum-dependent cell motility	1ÔÂ19ÈÕ	35/6338	0.100002754	0.308878142	0.281576146	TNP1	1	2
GO:0010212	GO:0010212	response to ionizing radiation	1ÔÂ19ÈÕ	35/6338	0.100002754	0.308878142	0.281576146	DCUN1D3	1	2
GO:00602851	GO:0060285	cilium-dependent cell motility	1ÔÂ19ÈÕ	35/6338	0.100002754	0.308878142	0.281576146	TNP1	1	2
GO:0000956	GO:0000956	nuclear-transcribed mRNA catabolic process	1ÔÂ19ÈÕ	36/6338	0.102715739	0.308878142	0.281576146	CNOT8	1	2
GO:0006352	GO:0006352	DNA-templated transcription, initiation	1ÔÂ19ÈÕ	36/6338	0.102715739	0.308878142	0.281576146	TFAM	1	2
GO:0010950	GO:0010950	positive regulation of endopeptidase activity	1ÔÂ19ÈÕ	36/6338	0.102715739	0.308878142	0.281576146	PSME3	1	2
GO:00165671	GO:0016567	protein ubiquitination	2ÔÂ19ÈÕ	185/6338	0.104802887	0.308878142	0.281576146	UBE2D3/DCUN1D3	2	2
GO:0006497	GO:0006497	protein lipidation	1ÔÂ19ÈÕ	37/6338	0.105420976	0.308878142	0.281576146	PIGC	1	2
GO:0031333	GO:0031333	negative regulation of protein-containing complex assembly	1ÔÂ19ÈÕ	37/6338	0.105420976	0.308878142	0.281576146	CAPZA3	1	2
GO:20012361	GO:2001236	regulation of extrinsic apoptotic signaling pathway	1ÔÂ19ÈÕ	37/6338	0.105420976	0.308878142	0.281576146	PSME3	1	2
GO:00070101	GO:0007010	cytoskeleton organization	3ÔÂ19ÈÕ	387/6338	0.10594794	0.308878142	0.281576146	CAPZA3/PHACTR1/TUBA8	3	2
GO:0051338	GO:0051338	regulation of transferase activity	2ÔÂ19ÈÕ	188/6338	0.10767208	0.308878142	0.281576146	DCUN1D3/PRKAR2A	2	2
GO:0006664	GO:0006664	glycolipid metabolic process	1ÔÂ19ÈÕ	38/6338	0.108118484	0.308878142	0.281576146	PIGC	1	2
GO:00512611	GO:0051261	protein depolymerization	1ÔÂ19ÈÕ	38/6338	0.108118484	0.308878142	0.281576146	CAPZA3	1	2
GO:1903509	GO:1903509	liposaccharide metabolic process	1ÔÂ19ÈÕ	38/6338	0.108118484	0.308878142	0.281576146	PIGC	1	2
GO:0000724	GO:0000724	double-strand break repair via homologous recombination	1ÔÂ19ÈÕ	39/6338	0.110808286	0.308878142	0.281576146	TEX15	1	2
GO:0000725	GO:0000725	recombinational repair	1ÔÂ19ÈÕ	39/6338	0.110808286	0.308878142	0.281576146	TEX15	1	2
GO:0043244	GO:0043244	regulation of protein-containing complex disassembly	1ÔÂ19ÈÕ	39/6338	0.110808286	0.308878142	0.281576146	CAPZA3	1	2
GO:19030081	GO:1903008	organelle disassembly	1ÔÂ19ÈÕ	39/6338	0.110808286	0.308878142	0.281576146	MRRF	1	2
GO:0008360	GO:0008360	regulation of cell shape	1ÔÂ19ÈÕ	40/6338	0.113490401	0.308878142	0.281576146	PLEKHO1	1	2
GO:0010952	GO:0010952	positive regulation of peptidase activity	1ÔÂ19ÈÕ	40/6338	0.113490401	0.308878142	0.281576146	PSME3	1	2
GO:0014902	GO:0014902	myotube differentiation	1ÔÂ19ÈÕ	40/6338	0.113490401	0.308878142	0.281576146	PLEKHO1	1	2
GO:0042158	GO:0042158	lipoprotein biosynthetic process	1ÔÂ19ÈÕ	40/6338	0.113490401	0.308878142	0.281576146	PIGC	1	2
GO:0043488	GO:0043488	regulation of mRNA stability	1ÔÂ19ÈÕ	40/6338	0.113490401	0.308878142	0.281576146	CNOT8	1	2
GO:00484771	GO:0048477	oogenesis	1ÔÂ19ÈÕ	40/6338	0.113490401	0.308878142	0.281576146	PRKAR2A	1	2
GO:0061013	GO:0061013	regulation of mRNA catabolic process	1ÔÂ19ÈÕ	40/6338	0.113490401	0.308878142	0.281576146	CNOT8	1	2
GO:0061136	GO:0061136	regulation of proteasomal protein catabolic process	1ÔÂ19ÈÕ	40/6338	0.113490401	0.308878142	0.281576146	PSME3	1	2
GO:00063331	GO:0006333	chromatin assembly or disassembly	1ÔÂ19ÈÕ	41/6338	0.11616485	0.308878142	0.281576146	TNP1	1	2
GO:0006661	GO:0006661	phosphatidylinositol biosynthetic process	1ÔÂ19ÈÕ	41/6338	0.11616485	0.308878142	0.281576146	PIGC	1	2
GO:0017148	GO:0017148	negative regulation of translation	1ÔÂ19ÈÕ	41/6338	0.11616485	0.308878142	0.281576146	CNOT8	1	2
GO:1901991	GO:1901991	negative regulation of mitotic cell cycle phase transition	1ÔÂ19ÈÕ	41/6338	0.11616485	0.308878142	0.281576146	DCUN1D3	1	2
GO:0030308	GO:0030308	negative regulation of cell growth	1ÔÂ19ÈÕ	42/6338	0.118831655	0.308878142	0.281576146	DCUN1D3	1	2
GO:00324461	GO:0032446	protein modification by small protein conjugation	2ÔÂ19ÈÕ	202/6338	0.121345542	0.308878142	0.281576146	UBE2D3/DCUN1D3	2	2
GO:00512761	GO:0051276	chromosome organization	2ÔÂ19ÈÕ	202/6338	0.121345542	0.308878142	0.281576146	TNP1/TEX15	2	2
GO:00033411	GO:0003341	cilium movement	1ÔÂ19ÈÕ	43/6338	0.121490835	0.308878142	0.281576146	TNP1	1	2
GO:0016358	GO:0016358	dendrite development	1ÔÂ19ÈÕ	43/6338	0.121490835	0.308878142	0.281576146	PHACTR1	1	2
GO:00347281	GO:0034728	nucleosome organization	1ÔÂ19ÈÕ	43/6338	0.121490835	0.308878142	0.281576146	TNP1	1	2
GO:0043487	GO:0043487	regulation of RNA stability	1ÔÂ19ÈÕ	43/6338	0.121490835	0.308878142	0.281576146	CNOT8	1	2
GO:00488701	GO:0048870	cell motility	3ÔÂ19ÈÕ	413/6338	0.122688855	0.308878142	0.281576146	TNP1/PHACTR1/PLEKHO1	3	2
GO:00516741	GO:0051674	localization of cell	3ÔÂ19ÈÕ	413/6338	0.122688855	0.308878142	0.281576146	TNP1/PHACTR1/PLEKHO1	3	2
GO:00300361	GO:0030036	actin cytoskeleton organization	2ÔÂ19ÈÕ	204/6338	0.123334957	0.308878142	0.281576146	CAPZA3/PHACTR1	2	2
GO:0031032	GO:0031032	actomyosin structure organization	1ÔÂ19ÈÕ	44/6338	0.124142411	0.308878142	0.281576146	PHACTR1	1	2
GO:00436241	GO:0043624	cellular protein complex disassembly	1ÔÂ19ÈÕ	44/6338	0.124142411	0.308878142	0.281576146	CAPZA3	1	2
GO:00507901	GO:0050790	regulation of catalytic activity	3ÔÂ19ÈÕ	423/6338	0.129389057	0.318227913	0.290099482	DCUN1D3/PRKAR2A/PSME3	3	2
GO:0032869	GO:0032869	cellular response to insulin stimulus	1ÔÂ19ÈÕ	46/6338	0.129422835	0.318227913	0.290099482	IRS1	1	2
GO:00974351	GO:0097435	supramolecular fiber organization	2ÔÂ19ÈÕ	211/6338	0.130364028	0.318667625	0.290500328	CAPZA3/PHACTR1	2	2
GO:0006469	GO:0006469	negative regulation of protein kinase activity	1ÔÂ19ÈÕ	47/6338	0.132051724	0.31906139	0.290859288	PRKAR2A	1	2
GO:0034249	GO:0034249	negative regulation of cellular amide metabolic process	1ÔÂ19ÈÕ	47/6338	0.132051724	0.31906139	0.290859288	CNOT8	1	2
GO:0051494	GO:0051494	negative regulation of cytoskeleton organization	1ÔÂ19ÈÕ	48/6338	0.13467309	0.321676296	0.29324306	CAPZA3	1	2
GO:19030501	GO:1903050	regulation of proteolysis involved in cellular protein catabolic process	1ÔÂ19ÈÕ	48/6338	0.13467309	0.321676296	0.29324306	PSME3	1	2
GO:00063231	GO:0006323	DNA packaging	1ÔÂ19ÈÕ	49/6338	0.137286955	0.324214392	0.295556812	TNP1	1	2
GO:1902904	GO:1902904	negative regulation of supramolecular fiber organization	1ÔÂ19ÈÕ	49/6338	0.137286955	0.324214392	0.295556812	CAPZA3	1	2
GO:00098941	GO:0009894	regulation of catabolic process	2ÔÂ19ÈÕ	219/6338	0.138516554	0.325280447	0.296528637	CNOT8/PSME3	2	2
GO:01400131	GO:0140013	meiotic nuclear division	1ÔÂ19ÈÕ	50/6338	0.139893339	0.326678301	0.297802933	TEX15	1	2
GO:00300291	GO:0030029	actin filament-based process	2ÔÂ19ÈÕ	222/6338	0.141604669	0.327217539	0.298294508	CAPZA3/PHACTR1	2	2
GO:00072921	GO:0007292	female gamete generation	1ÔÂ19ÈÕ	51/6338	0.142492262	0.327217539	0.298294508	PRKAR2A	1	2
GO:0021537	GO:0021537	telencephalon development	1ÔÂ19ÈÕ	51/6338	0.142492262	0.327217539	0.298294508	PHACTR1	1	2
GO:0033673	GO:0033673	negative regulation of kinase activity	1ÔÂ19ÈÕ	52/6338	0.145083744	0.327217539	0.298294508	PRKAR2A	1	2
GO:0042157	GO:0042157	lipoprotein metabolic process	1ÔÂ19ÈÕ	52/6338	0.145083744	0.327217539	0.298294508	PIGC	1	2
GO:0031396	GO:0031396	regulation of protein ubiquitination	1ÔÂ19ÈÕ	53/6338	0.147667805	0.327217539	0.298294508	DCUN1D3	1	2
GO:0045926	GO:0045926	negative regulation of growth	1ÔÂ19ÈÕ	54/6338	0.150244466	0.327217539	0.298294508	DCUN1D3	1	2
GO:0046467	GO:0046467	membrane lipid biosynthetic process	1ÔÂ19ÈÕ	54/6338	0.150244466	0.327217539	0.298294508	PIGC	1	2
GO:00900681	GO:0090068	positive regulation of cell cycle process	1ÔÂ19ÈÕ	54/6338	0.150244466	0.327217539	0.298294508	PRKAR2A	1	2
GO:20012341	GO:2001234	negative regulation of apoptotic signaling pathway	1ÔÂ19ÈÕ	54/6338	0.150244466	0.327217539	0.298294508	PSME3	1	2
GO:0090150	GO:0090150	establishment of protein localization to membrane	1ÔÂ19ÈÕ	55/6338	0.152813746	0.327217539	0.298294508	SSR3	1	2
GO:2001020	GO:2001020	regulation of response to DNA damage stimulus	1ÔÂ19ÈÕ	55/6338	0.152813746	0.327217539	0.298294508	TEX15	1	2
GO:0045930	GO:0045930	negative regulation of mitotic cell cycle	1ÔÂ19ÈÕ	56/6338	0.155375665	0.327217539	0.298294508	DCUN1D3	1	2
GO:0046474	GO:0046474	glycerophospholipid biosynthetic process	1ÔÂ19ÈÕ	56/6338	0.155375665	0.327217539	0.298294508	PIGC	1	2
GO:00711031	GO:0071103	DNA conformation change	1ÔÂ19ÈÕ	56/6338	0.155375665	0.327217539	0.298294508	TNP1	1	2
GO:00971911	GO:0097191	extrinsic apoptotic signaling pathway	1ÔÂ19ÈÕ	56/6338	0.155375665	0.327217539	0.298294508	PSME3	1	2
GO:00400111	GO:0040011	locomotion	3ÔÂ19ÈÕ	461/6338	0.156059482	0.327217539	0.298294508	TNP1/PHACTR1/PLEKHO1	3	2
GO:0000902	GO:0000902	cell morphogenesis	2ÔÂ19ÈÕ	236/6338	0.156220593	0.327217539	0.298294508	PHACTR1/PLEKHO1	2	2
GO:00002091	GO:0000209	protein polyubiquitination	1ÔÂ19ÈÕ	57/6338	0.157930244	0.327217539	0.298294508	UBE2D3	1	2
GO:0046488	GO:0046488	phosphatidylinositol metabolic process	1ÔÂ19ÈÕ	57/6338	0.157930244	0.327217539	0.298294508	PIGC	1	2
GO:0051348	GO:0051348	negative regulation of transferase activity	1ÔÂ19ÈÕ	57/6338	0.157930244	0.327217539	0.298294508	PRKAR2A	1	2
GO:19033621	GO:1903362	regulation of cellular protein catabolic process	1ÔÂ19ÈÕ	57/6338	0.157930244	0.327217539	0.298294508	PSME3	1	2
GO:00070171	GO:0007017	microtubule-based process	2ÔÂ19ÈÕ	240/6338	0.160454014	0.327217539	0.298294508	TNP1/TUBA8	2	2
GO:00094161	GO:0009416	response to light stimulus	1ÔÂ19ÈÕ	58/6338	0.160477501	0.327217539	0.298294508	DCUN1D3	1	2
GO:0048469	GO:0048469	cell maturation	1ÔÂ19ÈÕ	58/6338	0.160477501	0.327217539	0.298294508	PRKAR2A	1	2
GO:1903320	GO:1903320	regulation of protein modification by small protein conjugation or removal	1ÔÂ19ÈÕ	58/6338	0.160477501	0.327217539	0.298294508	DCUN1D3	1	2
GO:00063381	GO:0006338	chromatin remodeling	1ÔÂ19ÈÕ	59/6338	0.163017458	0.329185011	0.300088074	TNP1	1	2
GO:0032868	GO:0032868	response to insulin	1ÔÂ19ÈÕ	59/6338	0.163017458	0.329185011	0.300088074	IRS1	1	2
GO:0030833	GO:0030833	regulation of actin filament polymerization	1ÔÂ19ÈÕ	60/6338	0.165550133	0.331394239	0.302102026	CAPZA3	1	2
GO:00706471	GO:0070647	protein modification by small protein conjugation or removal	2ÔÂ19ÈÕ	245/6338	0.165778708	0.331394239	0.302102026	UBE2D3/DCUN1D3	2	2
GO:00064121	GO:0006412	translation	2ÔÂ19ÈÕ	247/6338	0.167918395	0.331394239	0.302102026	MRRF/CNOT8	2	2
GO:00069741	GO:0006974	cellular response to DNA damage stimulus	2ÔÂ19ÈÕ	247/6338	0.167918395	0.331394239	0.302102026	TNP1/TEX15	2	2
GO:0016485	GO:0016485	protein processing	1ÔÂ19ÈÕ	61/6338	0.168075547	0.331394239	0.302102026	TNP1	1	2
GO:00062591	GO:0006259	DNA metabolic process	2ÔÂ19ÈÕ	249/6338	0.17006349	0.333215768	0.303762549	TNP1/TEX15	2	2
GO:0071375	GO:0071375	cellular response to peptide hormone stimulus	1ÔÂ19ÈÕ	62/6338	0.170593719	0.333215768	0.303762549	IRS1	1	2
GO:0006402	GO:0006402	mRNA catabolic process	1ÔÂ19ÈÕ	63/6338	0.173104668	0.333445859	0.303972301	CNOT8	1	2
GO:0006605	GO:0006605	protein targeting	1ÔÂ19ÈÕ	63/6338	0.173104668	0.333445859	0.303972301	SSR3	1	2
GO:1901988	GO:1901988	negative regulation of cell cycle phase transition	1ÔÂ19ÈÕ	63/6338	0.173104668	0.333445859	0.303972301	DCUN1D3	1	2
GO:00430431	GO:0043043	peptide biosynthetic process	2ÔÂ19ÈÕ	254/6338	0.175449028	0.336411438	0.306675751	MRRF/CNOT8	2	2
GO:0008064	GO:0008064	regulation of actin polymerization or depolymerization	1ÔÂ19ÈÕ	65/6338	0.178104979	0.33686824	0.307092176	CAPZA3	1	2
GO:0030041	GO:0030041	actin filament polymerization	1ÔÂ19ÈÕ	65/6338	0.178104979	0.33686824	0.307092176	CAPZA3	1	2
GO:0030832	GO:0030832	regulation of actin filament length	1ÔÂ19ÈÕ	65/6338	0.178104979	0.33686824	0.307092176	CAPZA3	1	2
GO:00430851	GO:0043085	positive regulation of catalytic activity	2ÔÂ19ÈÕ	260/6338	0.181952381	0.340115703	0.310052592	DCUN1D3/PSME3	2	2
GO:00063021	GO:0006302	double-strand break repair	1ÔÂ19ÈÕ	67/6338	0.183076634	0.340115703	0.310052592	TEX15	1	2
GO:0045017	GO:0045017	glycerolipid biosynthetic process	1ÔÂ19ÈÕ	67/6338	0.183076634	0.340115703	0.310052592	PIGC	1	2
GO:00718241	GO:0071824	protein-DNA complex subunit organization	1ÔÂ19ÈÕ	67/6338	0.183076634	0.340115703	0.310052592	TNP1	1	2
GO:00510521	GO:0051052	regulation of DNA metabolic process	1ÔÂ19ÈÕ	69/6338	0.18801979	0.346221463	0.315618659	TEX15	1	2
GO:20002411	GO:2000241	regulation of reproductive process	1ÔÂ19ÈÕ	69/6338	0.18801979	0.346221463	0.315618659	PRKAR2A	1	2
GO:00019331	GO:0001933	negative regulation of protein phosphorylation	1ÔÂ19ÈÕ	70/6338	0.190480728	0.347689714	0.31695713	PRKAR2A	1	2
GO:0022604	GO:0022604	regulation of cell morphogenesis	1ÔÂ19ÈÕ	70/6338	0.190480728	0.347689714	0.31695713	PLEKHO1	1	2
GO:0071695	GO:0071695	anatomical structure maturation	1ÔÂ19ÈÕ	72/6338	0.195381423	0.354687174	0.323336079	PRKAR2A	1	2
GO:0008154	GO:0008154	actin polymerization or depolymerization	1ÔÂ19ÈÕ	73/6338	0.197821218	0.354687174	0.323336079	CAPZA3	1	2
GO:00457871	GO:0045787	positive regulation of cell cycle	1ÔÂ19ÈÕ	73/6338	0.197821218	0.354687174	0.323336079	PRKAR2A	1	2
GO:00988131	GO:0098813	nuclear chromosome segregation	1ÔÂ19ÈÕ	73/6338	0.197821218	0.354687174	0.323336079	TEX15	1	2
GO:0006643	GO:0006643	membrane lipid metabolic process	1ÔÂ19ÈÕ	74/6338	0.200254003	0.354687174	0.323336079	PIGC	1	2
GO:0052548	GO:0052548	regulation of endopeptidase activity	1ÔÂ19ÈÕ	74/6338	0.200254003	0.354687174	0.323336079	PSME3	1	2
GO:19016531	GO:1901653	cellular response to peptide	1ÔÂ19ÈÕ	74/6338	0.200254003	0.354687174	0.323336079	IRS1	1	2
GO:0032271	GO:0032271	regulation of protein polymerization	1ÔÂ19ÈÕ	75/6338	0.202679797	0.357469008	0.325872025	CAPZA3	1	2
GO:00063101	GO:0006310	DNA recombination	1ÔÂ19ÈÕ	76/6338	0.205098619	0.360215221	0.328375498	TEX15	1	2
GO:0006401	GO:0006401	RNA catabolic process	1ÔÂ19ÈÕ	77/6338	0.207510488	0.361089083	0.329172118	CNOT8	1	2
GO:0008654	GO:0008654	phospholipid biosynthetic process	1ÔÂ19ÈÕ	78/6338	0.209915424	0.361089083	0.329172118	PIGC	1	2
GO:0051604	GO:0051604	protein maturation	1ÔÂ19ÈÕ	78/6338	0.209915424	0.361089083	0.329172118	TNP1	1	2
GO:0052547	GO:0052547	regulation of peptidase activity	1ÔÂ19ÈÕ	78/6338	0.209915424	0.361089083	0.329172118	PSME3	1	2
GO:1903311	GO:1903311	regulation of mRNA metabolic process	1ÔÂ19ÈÕ	78/6338	0.209915424	0.361089083	0.329172118	CNOT8	1	2
GO:0110053	GO:0110053	regulation of actin filament organization	1ÔÂ19ÈÕ	79/6338	0.212313444	0.363717293	0.331568019	CAPZA3	1	2
GO:00434341	GO:0043434	response to peptide hormone	1ÔÂ19ÈÕ	80/6338	0.214704568	0.364823209	0.332576181	IRS1	1	2
GO:0071900	GO:0071900	regulation of protein serine/threonine kinase activity	1ÔÂ19ÈÕ	80/6338	0.214704568	0.364823209	0.332576181	PRKAR2A	1	2
GO:0001558	GO:0001558	regulation of cell growth	1ÔÂ19ÈÕ	81/6338	0.217088814	0.365485547	0.333179975	DCUN1D3	1	2
GO:0021700	GO:0021700	developmental maturation	1ÔÂ19ÈÕ	81/6338	0.217088814	0.365485547	0.333179975	PRKAR2A	1	2
GO:0010948	GO:0010948	negative regulation of cell cycle process	1ÔÂ19ÈÕ	82/6338	0.219466202	0.365485547	0.333179975	DCUN1D3	1	2
GO:00423261	GO:0042326	negative regulation of phosphorylation	1ÔÂ19ÈÕ	82/6338	0.219466202	0.365485547	0.333179975	PRKAR2A	1	2
GO:0051146	GO:0051146	striated muscle cell differentiation	1ÔÂ19ÈÕ	82/6338	0.219466202	0.365485547	0.333179975	PLEKHO1	1	2
GO:0030900	GO:0030900	forebrain development	1ÔÂ19ÈÕ	84/6338	0.224200474	0.371888088	0.33901659	PHACTR1	1	2
GO:00436041	GO:0043604	amide biosynthetic process	2ÔÂ19ÈÕ	304/6338	0.230698677	0.379653729	0.346095819	MRRF/CNOT8	2	2
GO:20001131	GO:2000113	negative regulation of cellular macromolecule biosynthetic process	2ÔÂ19ÈÕ	304/6338	0.230698677	0.379653729	0.346095819	TNP1/CNOT8	2	2
GO:00105581	GO:0010558	negative regulation of macromolecule biosynthetic process	2ÔÂ19ÈÕ	305/6338	0.231822773	0.380007526	0.346418344	TNP1/CNOT8	2	2
GO:00065181	GO:0006518	peptide metabolic process	2ÔÂ19ÈÕ	308/6338	0.23519813	0.383710048	0.349793597	MRRF/CNOT8	2	2
GO:20012331	GO:2001233	regulation of apoptotic signaling pathway	1ÔÂ19ÈÕ	89/6338	0.235917422	0.383710048	0.349793597	PSME3	1	2
GO:00093141	GO:0009314	response to radiation	1ÔÂ19ÈÕ	90/6338	0.238240605	0.385702245	0.351609702	DCUN1D3	1	2
GO:00313311	GO:0031331	positive regulation of cellular catabolic process	1ÔÂ19ÈÕ	91/6338	0.240557095	0.385702245	0.351609702	CNOT8	1	2
GO:0051258	GO:0051258	protein polymerization	1ÔÂ19ÈÕ	91/6338	0.240557095	0.385702245	0.351609702	CAPZA3	1	2
GO:00442651	GO:0044265	cellular macromolecule catabolic process	2ÔÂ19ÈÕ	313/6338	0.24083322	0.385702245	0.351609702	CNOT8/PSME3	2	2
GO:00063251	GO:0006325	chromatin organization	1ÔÂ19ÈÕ	92/6338	0.24286691	0.3860014	0.351882415	TNP1	1	2
GO:00070181	GO:0007018	microtubule-based movement	1ÔÂ19ÈÕ	92/6338	0.24286691	0.3860014	0.351882415	TNP1	1	2
GO:0006650	GO:0006650	glycerophospholipid metabolic process	1ÔÂ19ÈÕ	94/6338	0.247466589	0.390343525	0.355840735	PIGC	1	2
GO:00070591	GO:0007059	chromosome segregation	1ÔÂ19ÈÕ	94/6338	0.247466589	0.390343525	0.355840735	TEX15	1	2
GO:0016049	GO:0016049	cell growth	1ÔÂ19ÈÕ	95/6338	0.249756488	0.39100454	0.356443323	DCUN1D3	1	2
GO:19016521	GO:1901652	response to peptide	1ÔÂ19ÈÕ	95/6338	0.249756488	0.39100454	0.356443323	IRS1	1	2
GO:01200361	GO:0120036	plasma membrane bounded cell projection organization	2ÔÂ19ÈÕ	322/6338	0.25100201	0.39148821	0.35688424	PHACTR1/PLEKHO1	2	2
GO:00421761	GO:0042176	regulation of protein catabolic process	1ÔÂ19ÈÕ	96/6338	0.252039786	0.391645467	0.357027597	PSME3	1	2
GO:0032956	GO:0032956	regulation of actin cytoskeleton organization	1ÔÂ19ÈÕ	97/6338	0.254316499	0.392392082	0.357708219	CAPZA3	1	2
GO:00313271	GO:0031327	negative regulation of cellular biosynthetic process	2ÔÂ19ÈÕ	325/6338	0.254397737	0.392392082	0.357708219	TNP1/CNOT8	2	2
GO:00105631	GO:0010563	negative regulation of phosphorus metabolic process	1ÔÂ19ÈÕ	98/6338	0.256586646	0.392868931	0.358142918	PRKAR2A	1	2
GO:00459361	GO:0045936	negative regulation of phosphate metabolic process	1ÔÂ19ÈÕ	98/6338	0.256586646	0.392868931	0.358142918	PRKAR2A	1	2
GO:0010639	GO:0010639	negative regulation of organelle organization	1ÔÂ19ÈÕ	99/6338	0.258850244	0.394888329	0.359983821	CAPZA3	1	2
GO:00098901	GO:0009890	negative regulation of biosynthetic process	2ÔÂ19ÈÕ	330/6338	0.260062807	0.395295467	0.360354971	TNP1/CNOT8	2	2
GO:0032970	GO:0032970	regulation of actin filament-based process	1ÔÂ19ÈÕ	103/6338	0.267839509	0.400317461	0.364933067	CAPZA3	1	2
GO:0042692	GO:0042692	muscle cell differentiation	1ÔÂ19ÈÕ	103/6338	0.267839509	0.400317461	0.364933067	PLEKHO1	1	2
GO:00300301	GO:0030030	cell projection organization	2ÔÂ19ÈÕ	337/6338	0.268003193	0.400317461	0.364933067	PHACTR1/PLEKHO1	2	2
GO:00429811	GO:0042981	regulation of apoptotic process	2ÔÂ19ÈÕ	338/6338	0.269138231	0.400317461	0.364933067	DCUN1D3/PSME3	2	2
GO:0006417	GO:0006417	regulation of translation	1ÔÂ19ÈÕ	104/6338	0.270070632	0.400317461	0.364933067	CNOT8	1	2
GO:0045786	GO:0045786	negative regulation of cell cycle	1ÔÂ19ÈÕ	104/6338	0.270070632	0.400317461	0.364933067	DCUN1D3	1	2
GO:0072594	GO:0072594	establishment of protein localization to organelle	1ÔÂ19ÈÕ	104/6338	0.270070632	0.400317461	0.364933067	SSR3	1	2
GO:00440931	GO:0044093	positive regulation of molecular function	2ÔÂ19ÈÕ	342/6338	0.273679705	0.404233629	0.368503081	DCUN1D3/PSME3	2	2
GO:0051347	GO:0051347	positive regulation of transferase activity	1ÔÂ19ÈÕ	107/6338	0.276725417	0.407293043	0.371292072	DCUN1D3	1	2
GO:00430671	GO:0043067	regulation of programmed cell death	2ÔÂ19ÈÕ	346/6338	0.278222798	0.407668204	0.371634071	DCUN1D3/PSME3	2	2
GO:0032535	GO:0032535	regulation of cellular component size	1ÔÂ19ÈÕ	108/6338	0.278930876	0.407668204	0.371634071	CAPZA3	1	2
GO:0016042	GO:0016042	lipid catabolic process	1ÔÂ19ÈÕ	109/6338	0.281129963	0.408028905	0.37196289	PLBD1	1	2
GO:1902903	GO:1902903	regulation of supramolecular fiber organization	1ÔÂ19ÈÕ	109/6338	0.281129963	0.408028905	0.37196289	CAPZA3	1	2
GO:00002801	GO:0000280	nuclear division	1ÔÂ19ÈÕ	112/6338	0.287689166	0.414333276	0.377710012	TEX15	1	2
GO:0034655	GO:0034655	nucleobase-containing compound catabolic process	1ÔÂ19ÈÕ	112/6338	0.287689166	0.414333276	0.377710012	CNOT8	1	2
GO:00313991	GO:0031399	regulation of protein modification process	2ÔÂ19ÈÕ	355/6338	0.288447328	0.414333276	0.377710012	DCUN1D3/PRKAR2A	2	2
GO:00430651	GO:0043065	positive regulation of apoptotic process	1ÔÂ19ÈÕ	114/6338	0.292030425	0.418043553	0.381092335	DCUN1D3	1	2
GO:00098961	GO:0009896	positive regulation of catabolic process	1ÔÂ19ÈÕ	115/6338	0.294191643	0.419700023	0.382602388	CNOT8	1	2
GO:00109411	GO:0010941	regulation of cell death	2ÔÂ19ÈÕ	365/6338	0.299805001	0.420289714	0.383139956	DCUN1D3/PSME3	2	2
GO:0016477	GO:0016477	cell migration	2ÔÂ19ÈÕ	365/6338	0.299805001	0.420289714	0.383139956	PHACTR1/PLEKHO1	2	2
GO:00512541	GO:0051254	positive regulation of RNA metabolic process	2ÔÂ19ÈÕ	365/6338	0.299805001	0.420289714	0.383139956	TFAM/CNOT8	2	2
GO:00430681	GO:0043068	positive regulation of programmed cell death	1ÔÂ19ÈÕ	118/6338	0.300637858	0.420289714	0.383139956	DCUN1D3	1	2
GO:0043086	GO:0043086	negative regulation of catalytic activity	1ÔÂ19ÈÕ	118/6338	0.300637858	0.420289714	0.383139956	PRKAR2A	1	2
GO:00714171	GO:0071417	cellular response to organonitrogen compound	1ÔÂ19ÈÕ	118/6338	0.300637858	0.420289714	0.383139956	IRS1	1	2
GO:00090571	GO:0009057	macromolecule catabolic process	2ÔÂ19ÈÕ	368/6338	0.303210359	0.422019866	0.384717178	CNOT8/PSME3	2	2
GO:0034248	GO:0034248	regulation of cellular amide metabolic process	1ÔÂ19ÈÕ	120/6338	0.304904305	0.422019866	0.384717178	CNOT8	1	2
GO:0043254	GO:0043254	regulation of protein-containing complex assembly	1ÔÂ19ÈÕ	120/6338	0.304904305	0.422019866	0.384717178	CAPZA3	1	2
GO:00482851	GO:0048285	organelle fission	1ÔÂ19ÈÕ	122/6338	0.309146087	0.42647876	0.388781947	TEX15	1	2
GO:0048667	GO:0048667	cell morphogenesis involved in neuron differentiation	1ÔÂ19ÈÕ	123/6338	0.31125777	0.426664089	0.388950894	PHACTR1	1	2
GO:00104981	GO:0010498	proteasomal protein catabolic process	1ÔÂ19ÈÕ	124/6338	0.313363338	0.426664089	0.388950894	PSME3	1	2
GO:0044270	GO:0044270	cellular nitrogen compound catabolic process	1ÔÂ19ÈÕ	124/6338	0.313363338	0.426664089	0.388950894	CNOT8	1	2
GO:0046700	GO:0046700	heterocycle catabolic process	1ÔÂ19ÈÕ	124/6338	0.313363338	0.426664089	0.388950894	CNOT8	1	2
GO:00109421	GO:0010942	positive regulation of cell death	1ÔÂ19ÈÕ	125/6338	0.315462806	0.426742566	0.389022435	DCUN1D3	1	2
GO:0072657	GO:0072657	protein localization to membrane	1ÔÂ19ÈÕ	125/6338	0.315462806	0.426742566	0.389022435	SSR3	1	2
GO:0046486	GO:0046486	glycerolipid metabolic process	1ÔÂ19ÈÕ	128/6338	0.321724783	0.433809546	0.395464759	PIGC	1	2
GO:0019439	GO:0019439	aromatic compound catabolic process	1ÔÂ19ÈÕ	130/6338	0.325869243	0.437985028	0.399271166	CNOT8	1	2
GO:0032870	GO:0032870	cellular response to hormone stimulus	1ÔÂ19ÈÕ	132/6338	0.329989705	0.44121789	0.402218273	IRS1	1	2
GO:00065081	GO:0006508	proteolysis	2ÔÂ19ÈÕ	392/6338	0.330385645	0.44121789	0.402218273	TNP1/PSME3	2	2
GO:00459351	GO:0045935	positive regulation of nucleobase-containing compound metabolic process	2ÔÂ19ÈÕ	397/6338	0.336025597	0.443219359	0.404042831	TFAM/CNOT8	2	2
GO:0006644	GO:0006644	phospholipid metabolic process	1ÔÂ19ÈÕ	135/6338	0.336125686	0.443219359	0.404042831	PIGC	1	2
GO:0048812	GO:0048812	neuron projection morphogenesis	1ÔÂ19ÈÕ	135/6338	0.336125686	0.443219359	0.404042831	PHACTR1	1	2
GO:00971901	GO:0097190	apoptotic signaling pathway	1ÔÂ19ÈÕ	135/6338	0.336125686	0.443219359	0.404042831	PSME3	1	2
GO:00436031	GO:0043603	cellular amide metabolic process	2ÔÂ19ÈÕ	402/6338	0.341655873	0.447009731	0.407498168	MRRF/CNOT8	2	2
GO:1901361	GO:1901361	organic cyclic compound catabolic process	1ÔÂ19ÈÕ	138/6338	0.342208406	0.447009731	0.407498168	CNOT8	1	2
GO:19016991	GO:1901699	cellular response to nitrogen compound	1ÔÂ19ÈÕ	138/6338	0.342208406	0.447009731	0.407498168	IRS1	1	2
GO:00074201	GO:0007420	brain development	1ÔÂ19ÈÕ	139/6338	0.344224219	0.44824213	0.408621634	PHACTR1	1	2
GO:00801351	GO:0080135	regulation of cellular response to stress	1ÔÂ19ÈÕ	141/6338	0.348238301	0.450458153	0.410641782	TEX15	1	2
GO:0045859	GO:0045859	regulation of protein kinase activity	1ÔÂ19ÈÕ	142/6338	0.350236602	0.450458153	0.410641782	PRKAR2A	1	2
GO:0051493	GO:0051493	regulation of cytoskeleton organization	1ÔÂ19ÈÕ	142/6338	0.350236602	0.450458153	0.410641782	CAPZA3	1	2
GO:0051668	GO:0051668	localization within membrane	1ÔÂ19ÈÕ	142/6338	0.350236602	0.450458153	0.410641782	SSR3	1	2
GO:0010608	GO:0010608	posttranscriptional regulation of gene expression	1ÔÂ19ÈÕ	143/6338	0.352229098	0.451631175	0.411711119	CNOT8	1	2
GO:00400081	GO:0040008	regulation of growth	1ÔÂ19ÈÕ	145/6338	0.356196738	0.455321824	0.415075548	DCUN1D3	1	2
GO:0051345	GO:0051345	positive regulation of hydrolase activity	1ÔÂ19ÈÕ	147/6338	0.360141347	0.458960619	0.418392708	PSME3	1	2
GO:00603221	GO:0060322	head development	1ÔÂ19ÈÕ	151/6338	0.367961979	0.467501846	0.426178968	PHACTR1	1	2
GO:00069151	GO:0006915	apoptotic process	2ÔÂ19ÈÕ	434/6338	0.37740094	0.478041191	0.435786731	DCUN1D3/PSME3	2	2
GO:0090066	GO:0090066	regulation of anatomical structure size	1ÔÂ19ÈÕ	159/6338	0.383332391	0.482112441	0.439498121	CAPZA3	1	2
GO:0000904	GO:0000904	cell morphogenesis involved in differentiation	1ÔÂ19ÈÕ	160/6338	0.385228601	0.482112441	0.439498121	PHACTR1	1	2
GO:0043549	GO:0043549	regulation of kinase activity	1ÔÂ19ÈÕ	160/6338	0.385228601	0.482112441	0.439498121	PRKAR2A	1	2
GO:00610611	GO:0061061	muscle structure development	1ÔÂ19ÈÕ	160/6338	0.385228601	0.482112441	0.439498121	PLEKHO1	1	2
GO:00511291	GO:0051129	negative regulation of cellular component organization	1ÔÂ19ÈÕ	162/6338	0.389004463	0.485384674	0.442481118	CAPZA3	1	2
GO:00002261	GO:0000226	microtubule cytoskeleton organization	1ÔÂ19ÈÕ	163/6338	0.390884145	0.48627849	0.443295929	TUBA8	1	2
GO:00125011	GO:0012501	programmed cell death	2ÔÂ19ÈÕ	448/6338	0.392846183	0.487269153	0.444199026	DCUN1D3/PSME3	2	2
GO:0007169	GO:0007169	transmembrane receptor protein tyrosine kinase signaling pathway	1ÔÂ19ÈÕ	167/6338	0.398348231	0.492631836	0.449087697	IRS1	1	2
GO:00097251	GO:0009725	response to hormone	1ÔÂ19ÈÕ	170/6338	0.403889342	0.498011047	0.453991435	IRS1	1	2
GO:0090407	GO:0090407	organophosphate biosynthetic process	1ÔÂ19ÈÕ	173/6338	0.409382082	0.503299148	0.458812117	PIGC	1	2
GO:00066291	GO:0006629	lipid metabolic process	2ÔÂ19ÈÕ	466/6338	0.412495004	0.505639037	0.460945181	PIGC/PLBD1	2	2
GO:00439331	GO:0043933	protein-containing complex subunit organization	2ÔÂ19ÈÕ	470/6338	0.416826613	0.509454749	0.46442362	TNP1/CAPZA3	2	2
GO:00082191	GO:0008219	cell death	2ÔÂ19ÈÕ	472/6338	0.418987433	0.510602761	0.465470157	DCUN1D3/PSME3	2	2
GO:00102431	GO:0010243	response to organonitrogen compound	1ÔÂ19ÈÕ	183/6338	0.427346977	0.519276268	0.473377006	IRS1	1	2
GO:00335541	GO:0033554	cellular response to stress	2ÔÂ19ÈÕ	487/6338	0.435083483	0.527144626	0.480549873	TNP1/TEX15	2	2
GO:0033365	GO:0033365	protein localization to organelle	1ÔÂ19ÈÕ	190/6338	0.439613038	0.531093208	0.484149437	SSR3	1	2
GO:0044092	GO:0044092	negative regulation of molecular function	1ÔÂ19ÈÕ	192/6338	0.443071647	0.533728958	0.486552211	PRKAR2A	1	2
GO:00074171	GO:0007417	central nervous system development	1ÔÂ19ÈÕ	193/6338	0.444793358	0.534263287	0.48703931	PHACTR1	1	2
GO:0030334	GO:0030334	regulation of cell migration	1ÔÂ19ÈÕ	194/6338	0.446510027	0.534788513	0.487518111	PHACTR1	1	2
GO:0031175	GO:0031175	neuron projection development	1ÔÂ19ÈÕ	202/6338	0.460063482	0.549447244	0.500881144	PHACTR1	1	2
GO:00096281	GO:0009628	response to abiotic stimulus	1ÔÂ19ÈÕ	204/6338	0.463402382	0.551858107	0.503078909	DCUN1D3	1	2
GO:00400071	GO:0040007	growth	1ÔÂ19ÈÕ	207/6338	0.468374077	0.554618596	0.505595396	DCUN1D3	1	2
GO:00430661	GO:0043066	negative regulation of apoptotic process	1ÔÂ19ÈÕ	207/6338	0.468374077	0.554618596	0.505595396	PSME3	1	2
GO:2000145	GO:2000145	regulation of cell motility	1ÔÂ19ÈÕ	211/6338	0.47493515	0.560799132	0.511229629	PHACTR1	1	2
GO:00430691	GO:0043069	negative regulation of programmed cell death	1ÔÂ19ÈÕ	214/6338	0.479805533	0.564954121	0.515017355	PSME3	1	2
GO:00516031	GO:0051603	proteolysis involved in cellular protein catabolic process	1ÔÂ19ÈÕ	216/6338	0.483028645	0.567151611	0.517020607	PSME3	1	2
GO:0022603	GO:0022603	regulation of anatomical structure morphogenesis	1ÔÂ19ÈÕ	217/6338	0.484633097	0.567441553	0.517284921	PLEKHO1	1	2
GO:00160711	GO:0016071	mRNA metabolic process	1ÔÂ19ÈÕ	220/6338	0.489418196	0.571443592	0.520933217	CNOT8	1	2
GO:0040012	GO:0040012	regulation of locomotion	1ÔÂ19ÈÕ	222/6338	0.492584846	0.573538901	0.52284332	PHACTR1	1	2
GO:0051270	GO:0051270	regulation of cellular component movement	1ÔÂ19ÈÕ	224/6338	0.495732883	0.575600959	0.524723111	PHACTR1	1	2
GO:00605481	GO:0060548	negative regulation of cell death	1ÔÂ19ÈÕ	225/6338	0.497299955	0.575821	0.524923702	PSME3	1	2
GO:00442571	GO:0044257	cellular protein catabolic process	1ÔÂ19ÈÕ	226/6338	0.498862412	0.576034498	0.525118329	PSME3	1	2
GO:0051336	GO:0051336	regulation of hydrolase activity	1ÔÂ19ÈÕ	227/6338	0.500420268	0.576241521	0.525307052	PSME3	1	2
GO:19016981	GO:1901698	response to nitrogen compound	1ÔÂ19ÈÕ	231/6338	0.506605931	0.580335863	0.529039493	IRS1	1	2
GO:00086101	GO:0008610	lipid biosynthetic process	1ÔÂ19ÈÕ	232/6338	0.508140971	0.580335863	0.529039493	PIGC	1	2
GO:0031401	GO:0031401	positive regulation of protein modification process	1ÔÂ19ÈÕ	232/6338	0.508140971	0.580335863	0.529039493	DCUN1D3	1	2
GO:0048666	GO:0048666	neuron development	1ÔÂ19ÈÕ	233/6338	0.509671486	0.580497768	0.529187087	PHACTR1	1	2
GO:19011371	GO:1901137	carbohydrate derivative biosynthetic process	1ÔÂ19ÈÕ	236/6338	0.514236004	0.584105026	0.532475496	PIGC	1	2
GO:00440871	GO:0044087	regulation of cellular component biogenesis	1ÔÂ19ÈÕ	243/6338	0.524730502	0.593057665	0.540636803	CAPZA3	1	2
GO:0006886	GO:0006886	intracellular protein transport	1ÔÂ19ÈÕ	246/6338	0.529162072	0.593057665	0.540636803	SSR3	1	2
GO:00106291	GO:0010629	negative regulation of gene expression	1ÔÂ19ÈÕ	246/6338	0.529162072	0.593057665	0.540636803	CNOT8	1	2
GO:00458921	GO:0045892	negative regulation of transcription, DNA-templated	1ÔÂ19ÈÕ	246/6338	0.529162072	0.593057665	0.540636803	TNP1	1	2
GO:19026791	GO:1902679	negative regulation of RNA biosynthetic process	1ÔÂ19ÈÕ	247/6338	0.530630542	0.593057665	0.540636803	TNP1	1	2
GO:19035071	GO:1903507	negative regulation of nucleic acid-templated transcription	1ÔÂ19ÈÕ	247/6338	0.530630542	0.593057665	0.540636803	TNP1	1	2
GO:0019725	GO:0019725	cellular homeostasis	1ÔÂ19ÈÕ	251/6338	0.536461148	0.59797536	0.545119819	PRDX4	1	2
GO:0007167	GO:0007167	enzyme linked receptor protein signaling pathway	1ÔÂ19ÈÕ	252/6338	0.537908041	0.597993514	0.545136369	IRS1	1	2
GO:19017011	GO:1901701	cellular response to oxygen-containing compound	1ÔÂ19ÈÕ	253/6338	0.539350655	0.598006827	0.545148505	IRS1	1	2
GO:00019321	GO:0001932	regulation of protein phosphorylation	1ÔÂ19ÈÕ	269/6338	0.561860144	0.621189704	0.566282228	PRKAR2A	1	2
GO:00301631	GO:0030163	protein catabolic process	1ÔÂ19ÈÕ	270/6338	0.563231813	0.621189704	0.566282228	PSME3	1	2
GO:00512531	GO:0051253	negative regulation of RNA metabolic process	1ÔÂ19ÈÕ	273/6338	0.567322451	0.624054696	0.568893982	TNP1	1	2
GO:00330431	GO:0033043	regulation of organelle organization	1ÔÂ19ÈÕ	283/6338	0.580697357	0.637090538	0.580777575	CAPZA3	1	2
GO:00801341	GO:0080134	regulation of response to stress	1ÔÂ19ÈÕ	286/6338	0.584632824	0.639729111	0.583182922	TEX15	1	2
GO:00099681	GO:0009968	negative regulation of signal transduction	1ÔÂ19ÈÕ	294/6338	0.59495704	0.649021567	0.591654009	PSME3	1	2
GO:0048646	GO:0048646	anatomical structure formation involved in morphogenesis	1ÔÂ19ÈÕ	295/6338	0.596230339	0.649021567	0.591654009	PLEKHO1	1	2
GO:00459341	GO:0045934	negative regulation of nucleobase-containing compound metabolic process	1ÔÂ19ÈÕ	297/6338	0.598765568	0.650088331	0.592626482	TNP1	1	2
GO:00423251	GO:0042325	regulation of phosphorylation	1ÔÂ19ÈÕ	302/6338	0.605037828	0.65350339	0.595739681	PRKAR2A	1	2
GO:00714951	GO:0071495	cellular response to endogenous stimulus	1ÔÂ19ÈÕ	302/6338	0.605037828	0.65350339	0.595739681	IRS1	1	2
GO:00106281	GO:0010628	positive regulation of gene expression	1ÔÂ19ÈÕ	304/6338	0.607520628	0.654493872	0.596642613	TNP1	1	2
GO:00346221	GO:0034622	cellular protein-containing complex assembly	1ÔÂ19ÈÕ	312/6338	0.61730475	0.663324899	0.604693058	CAPZA3	1	2
GO:0030182	GO:0030182	neuron differentiation	1ÔÂ19ÈÕ	314/6338	0.619714424	0.664206742	0.605496954	PHACTR1	1	2
GO:0019637	GO:0019637	organophosphate metabolic process	1ÔÂ19ÈÕ	320/6338	0.626857497	0.670144332	0.610909716	PIGC	1	2
GO:00106481	GO:0010648	negative regulation of cell communication	1ÔÂ19ÈÕ	323/6338	0.630381185	0.671723581	0.612349374	PSME3	1	2
GO:00230571	GO:0023057	negative regulation of signaling	1ÔÂ19ÈÕ	324/6338	0.631548726	0.671723581	0.612349374	PSME3	1	2
GO:19017001	GO:1901700	response to oxygen-containing compound	1ÔÂ19ÈÕ	332/6338	0.640764077	0.675500883	0.615792797	IRS1	1	2
GO:0044255	GO:0044255	cellular lipid metabolic process	1ÔÂ19ÈÕ	334/6338	0.643033559	0.675500883	0.615792797	PIGC	1	2
GO:00458931	GO:0045893	positive regulation of transcription, DNA-templated	1ÔÂ19ÈÕ	335/6338	0.644163199	0.675500883	0.615792797	TFAM	1	2
GO:19026801	GO:1902680	positive regulation of RNA biosynthetic process	1ÔÂ19ÈÕ	335/6338	0.644163199	0.675500883	0.615792797	TFAM	1	2
GO:19035081	GO:1903508	positive regulation of nucleic acid-templated transcription	1ÔÂ19ÈÕ	335/6338	0.644163199	0.675500883	0.615792797	TFAM	1	2
GO:00192201	GO:0019220	regulation of phosphate metabolic process	1ÔÂ19ÈÕ	337/6338	0.646412329	0.675500883	0.615792797	PRKAR2A	1	2
GO:00511741	GO:0051174	regulation of phosphorus metabolic process	1ÔÂ19ÈÕ	337/6338	0.646412329	0.675500883	0.615792797	PRKAR2A	1	2
GO:00097191	GO:0009719	response to endogenous stimulus	1ÔÂ19ÈÕ	339/6338	0.648647986	0.676146778	0.616381601	IRS1	1	2
GO:00486991	GO:0048699	generation of neurons	1ÔÂ19ÈÕ	348/6338	0.658543757	0.684754453	0.624228437	PHACTR1	1	2
GO:00064681	GO:0006468	protein phosphorylation	1ÔÂ19ÈÕ	361/6338	0.672372557	0.697398831	0.635755167	PRKAR2A	1	2
GO:19011351	GO:1901135	carbohydrate derivative metabolic process	1ÔÂ19ÈÕ	368/6338	0.679597347	0.70314775	0.640995934	PIGC	1	2
GO:00485851	GO:0048585	negative regulation of response to stimulus	1ÔÂ19ÈÕ	373/6338	0.684665219	0.706642127	0.644181441	PSME3	1	2
GO:00220081	GO:0022008	neurogenesis	1ÔÂ19ÈÕ	381/6338	0.692616175	0.711335531	0.64845999	PHACTR1	1	2
GO:19015651	GO:1901565	organonitrogen compound catabolic process	1ÔÂ19ÈÕ	381/6338	0.692616175	0.711335531	0.64845999	PSME3	1	2
GO:00105571	GO:0010557	positive regulation of macromolecule biosynthetic process	1ÔÂ19ÈÕ	385/6338	0.696520064	0.713591635	0.650516675	TFAM	1	2
GO:0046907	GO:0046907	intracellular transport	1ÔÂ19ÈÕ	394/6338	0.705132776	0.720649145	0.656950367	SSR3	1	2
GO:00313281	GO:0031328	positive regulation of cellular biosynthetic process	1ÔÂ19ÈÕ	410/6338	0.719875433	0.733921783	0.669049824	TFAM	1	2
GO:00163101	GO:0016310	phosphorylation	1ÔÂ19ÈÕ	413/6338	0.722560766	0.734001623	0.669122608	PRKAR2A	1	2
GO:00650031	GO:0065003	protein-containing complex assembly	1ÔÂ19ÈÕ	415/6338	0.72433742	0.734001623	0.669122608	CAPZA3	1	2
GO:0015031	GO:0015031	protein transport	1ÔÂ19ÈÕ	416/6338	0.7252217	0.734001623	0.669122608	SSR3	1	2
GO:00098911	GO:0009891	positive regulation of biosynthetic process	1ÔÂ19ÈÕ	420/6338	0.728732018	0.735772907	0.670737326	TFAM	1	2
GO:0034613	GO:0034613	cellular protein localization	1ÔÂ19ÈÕ	431/6338	0.738167646	0.743406427	0.677696114	SSR3	1	2
GO:0070727	GO:0070727	cellular macromolecule localization	1ÔÂ19ÈÕ	433/6338	0.739849459	0.743406427	0.677696114	SSR3	1	2
GO:0045184	GO:0045184	establishment of protein localization	1ÔÂ19ÈÕ	437/6338	0.74318243	0.744964642	0.679116597	SSR3	1	2
GO:0042592	GO:0042592	homeostatic process	1ÔÂ19ÈÕ	468/6338	0.767675305	0.767675305	0.699819845	PRDX4	1	2
GO:0042773	GO:0042773	ATP synthesis coupled electron transport	10/58	38/6338	7.10E-13	6.39E-10	5.91E-10	CYTB/COX1/COX3/ND4/ND5/ND1/PARK7/ND2/COX2/ND3	10	3
GO:0006119	GO:0006119	oxidative phosphorylation	11/58	56/6338	1.51E-12	6.81E-10	6.30E-10	CYTB/COX1/COX3/ND4/ND5/ND1/ATP6/PARK7/ND2/COX2/ND3	11	3
GO:0022904	GO:0022904	respiratory electron transport chain	10/58	43/6338	2.78E-12	8.34E-10	7.72E-10	CYTB/COX1/COX3/ND4/ND5/ND1/PARK7/ND2/COX2/ND3	10	3
GO:0019646	GO:0019646	aerobic electron transport chain	9/58	32/6338	5.62E-12	1.04E-09	9.64E-10	CYTB/COX1/COX3/ND4/ND5/ND1/PARK7/ND2/ND3	9	3
GO:0022900	GO:0022900	electron transport chain	10/58	46/6338	5.79E-12	1.04E-09	9.64E-10	CYTB/COX1/COX3/ND4/ND5/ND1/PARK7/ND2/COX2/ND3	10	3
GO:0042775	GO:0042775	mitochondrial ATP synthesis coupled electron transport	9/58	34/6338	1.04E-11	1.56E-09	1.44E-09	CYTB/COX1/COX3/ND4/ND5/ND1/PARK7/ND2/ND3	9	3
GO:0009060	GO:0009060	aerobic respiration	11/58	72/6338	2.75E-11	3.54E-09	3.27E-09	CYTB/COX1/COX3/ND4/ND5/ND1/ATP6/PARK7/ND2/COX2/ND3	11	3
GO:0046034	GO:0046034	ATP metabolic process	12/58	99/6338	5.27E-11	5.93E-09	5.49E-09	CYTB/COX1/COX3/ND4/ND5/ND1/ATP6/GAPDH/PARK7/ND2/COX2/ND3	12	3
GO:0045333	GO:0045333	cellular respiration	11/58	80/6338	9.03E-11	9.03E-09	8.35E-09	CYTB/COX1/COX3/ND4/ND5/ND1/ATP6/PARK7/ND2/COX2/ND3	11	3
GO:00065182	GO:0006518	peptide metabolic process	17/58	308/6338	9.78E-10	8.80E-08	8.14E-08	RPL32/RPL5/RPL6/RPS4X/RPL27/RPL15/RPS3/GAPDH/RPS29/RPS16/RPS28/PARK7/RPL11/RPL39/GSTA1/RPS23/GSTA4	17	3
GO:0015980	GO:0015980	energy derivation by oxidation of organic compounds	11/58	109/6338	2.71E-09	2.22E-07	2.05E-07	CYTB/COX1/COX3/ND4/ND5/ND1/ATP6/PARK7/ND2/COX2/ND3	11	3
GO:0006120	GO:0006120	mitochondrial electron transport, NADH to ubiquinone	6/58	16/6338	3.36E-09	2.52E-07	2.33E-07	ND4/ND5/ND1/PARK7/ND2/ND3	6	3
GO:0006091	GO:0006091	generation of precursor metabolites and energy	12/58	148/6338	5.96E-09	4.12E-07	3.82E-07	CYTB/COX1/COX3/ND4/ND5/ND1/ATP6/GAPDH/PARK7/ND2/COX2/ND3	12	3
GO:00436032	GO:0043603	cellular amide metabolic process	18/58	402/6338	8.09E-09	5.20E-07	4.81E-07	RPL32/RPL5/RPL6/RPS4X/RPL27/RPL15/RPS3/GAPDH/RPS29/RPS16/RPS28/PARK7/RPL11/RPL39/GSTA1/RPS23/GSTA4/ACSL4	18	3
GO:00064122	GO:0006412	translation	14/58	247/6338	2.83E-08	1.70E-06	1.57E-06	RPL32/RPL5/RPL6/RPS4X/RPL27/RPL15/RPS3/GAPDH/RPS29/RPS16/RPS28/RPL11/RPL39/RPS23	14	3
GO:00430432	GO:0043043	peptide biosynthetic process	14/58	254/6338	4.03E-08	2.27E-06	2.10E-06	RPL32/RPL5/RPL6/RPS4X/RPL27/RPL15/RPS3/GAPDH/RPS29/RPS16/RPS28/RPL11/RPL39/RPS23	14	3
GO:00436042	GO:0043604	amide biosynthetic process	14/58	304/6338	3.79E-07	2.01E-05	1.86E-05	RPL32/RPL5/RPL6/RPS4X/RPL27/RPL15/RPS3/GAPDH/RPS29/RPS16/RPS28/RPL11/RPL39/RPS23	14	3
GO:0010257	GO:0010257	NADH dehydrogenase complex assembly	4/58	21/6338	3.37E-05	0.001594211	0.001474878	ND4/ND5/ND1/ND2	4	3
GO:0032981	GO:0032981	mitochondrial respiratory chain complex I assembly	4/58	21/6338	3.37E-05	0.001594211	0.001474878	ND4/ND5/ND1/ND2	4	3
GO:0002181	GO:0002181	cytoplasmic translation	5/58	44/6338	4.45E-05	0.002003731	0.001853744	RPL6/RPS29/RPS28/RPL39/RPS23	5	3
GO:1902600	GO:1902600	proton transmembrane transport	4/58	27/6338	9.47E-05	0.004059905	0.003756006	COX1/ND4/ND5/ATP6	4	3
GO:0033108	GO:0033108	mitochondrial respiratory chain complex assembly	4/58	33/6338	0.000212027	0.008673848	0.008024578	ND4/ND5/ND1/ND2	4	3
GO:00439332	GO:0043933	protein-containing complex subunit organization	13/58	470/6338	0.000248237	0.00971364	0.008986537	COX3/RPL6/ND4/ND5/ND1/TMSB10/MAP1B/RPS28/PARK7/HMGB1/CLU/ND2/ARPC5	13	3
GO:00650032	GO:0065003	protein-containing complex assembly	12/58	415/6338	0.000298715	0.011201816	0.010363318	COX3/RPL6/ND4/ND5/ND1/TMSB10/RPS28/PARK7/HMGB1/CLU/ND2/ARPC5	12	3
GO:00064571	GO:0006457	protein folding	5/58	70/6338	0.000413973	0.014903044	0.013787495	HSP90AB1/HSPD1/CLU/HSPE1/MESD	5	3
GO:20012421	GO:2001242	regulation of intrinsic apoptotic signaling pathway	4/58	40/6338	0.000451502	0.015266718	0.014123946	PARK7/CLU/NKX3-1/ERP29	4	3
GO:00346222	GO:0034622	cellular protein-containing complex assembly	10/58	312/6338	0.000458002	0.015266718	0.014123946	COX3/RPL6/ND4/ND5/ND1/TMSB10/RPS28/HMGB1/ND2/ARPC5	10	3
GO:0042254	GO:0042254	ribosome biogenesis	6/58	112/6338	0.000510285	0.016402023	0.015174269	RPL6/RPL7/RPL27/RPS16/RPS28/BUD23	6	3
GO:0006364	GO:0006364	rRNA processing	5/58	82/6338	0.000858501	0.026643134	0.024648794	RPL7/RPL27/RPS16/RPS28/BUD23	5	3
GO:0016072	GO:0016072	rRNA metabolic process	5/58	84/6338	0.000957935	0.028738047	0.026586895	RPL7/RPL27/RPS16/RPS28/BUD23	5	3
GO:00508211	GO:0050821	protein stabilization	4/58	51/6338	0.001145663	0.033261197	0.03077147	APOA1/GAPDH/PARK7/CLU	4	3
GO:20012332	GO:2001233	regulation of apoptotic signaling pathway	5/58	89/6338	0.00124395	0.034986107	0.032367264	RPS3/PARK7/CLU/NKX3-1/ERP29	5	3
GO:00421771	GO:0042177	negative regulation of protein catabolic process	3/58	26/6338	0.001628499	0.044413603	0.041089076	PARK7/RPL11/CST3	3	3
GO:00971931	GO:0097193	intrinsic apoptotic signaling pathway	4/58	60/6338	0.002103141	0.05567137	0.051504157	PARK7/CLU/NKX3-1/ERP29	4	3
GO:0006749	GO:0006749	glutathione metabolic process	3/58	29/6338	0.00224459	0.057718031	0.053397617	PARK7/GSTA1/GSTA4	3	3
GO:0032434	GO:0032434	regulation of proteasomal ubiquitin-dependent protein catabolic process	3/58	32/6338	0.002988224	0.074705595	0.069113597	PARK7/RPL11/CLU	3	3
GO:00226131	GO:0022613	ribonucleoprotein complex biogenesis	6/58	159/6338	0.003125487	0.076025351	0.070334565	RPL6/RPL7/RPL27/RPS16/RPS28/BUD23	6	3
GO:0030521	GO:0030521	androgen receptor signaling pathway	2/58	10/6338	0.003533395	0.081539877	0.075436308	PARK7/NKX3-1	2	3
GO:1901799	GO:1901799	negative regulation of proteasomal protein catabolic process	2/58	10/6338	0.003533395	0.081539877	0.075436308	PARK7/RPL11	2	3
GO:2001235	GO:2001235	positive regulation of apoptotic signaling pathway	3/58	36/6338	0.004191733	0.087930894	0.081348932	RPS3/CLU/NKX3-1	3	3
GO:0032507	GO:0032507	maintenance of protein location in cell	2/58	11/6338	0.004293275	0.087930894	0.081348932	TMSB10/PARK7	2	3
GO:0070059	GO:0070059	intrinsic apoptotic signaling pathway in response to endoplasmic reticulum stress	2/58	11/6338	0.004293275	0.087930894	0.081348932	PARK7/ERP29	2	3
GO:0006575	GO:0006575	cellular modified amino acid metabolic process	4/58	73/6338	0.004298844	0.087930894	0.081348932	PARK7/GSTA1/GSTA4/CRYM	4	3
GO:00316471	GO:0031647	regulation of protein stability	4/58	73/6338	0.004298844	0.087930894	0.081348932	APOA1/GAPDH/PARK7/CLU	4	3
GO:00313331	GO:0031333	negative regulation of protein-containing complex assembly	3/58	37/6338	0.004532208	0.090118702	0.083372975	TMSB10/HMGB1/CLU	3	3
GO:00432541	GO:0043254	regulation of protein-containing complex assembly	5/58	120/6338	0.004606067	0.090118702	0.083372975	TMSB10/PARK7/HMGB1/CLU/ARPC5	5	3
GO:0006805	GO:0006805	xenobiotic metabolic process	2/58	12/6338	0.005121745	0.098075968	0.090734609	GSTA1/GSTA4	2	3
GO:20000581	GO:2000058	regulation of ubiquitin-dependent protein catabolic process	3/58	39/6338	0.00526232	0.098668494	0.091282782	PARK7/RPL11/CLU	3	3
GO:0018958	GO:0018958	phenol-containing compound metabolic process	3/58	40/6338	0.005652386	0.101742948	0.094127102	PARK7/COMT/CRYM	3	3
GO:00611361	GO:0061136	regulation of proteasomal protein catabolic process	3/58	40/6338	0.005652386	0.101742948	0.094127102	PARK7/RPL11/CLU	3	3
GO:0071466	GO:0071466	cellular response to xenobiotic stimulus	2/58	13/6338	0.00601753	0.102184469	0.094535573	GSTA1/GSTA4	2	3
GO:1905897	GO:1905897	regulation of response to endoplasmic reticulum stress	2/58	13/6338	0.00601753	0.102184469	0.094535573	PARK7/ERP29	2	3
GO:20000591	GO:2000059	negative regulation of ubiquitin-dependent protein catabolic process	2/58	13/6338	0.00601753	0.102184469	0.094535573	PARK7/RPL11	2	3
GO:0018198	GO:0018198	peptidyl-cysteine modification	2/58	14/6338	0.006979371	0.114099325	0.105558556	GAPDH/PARK7	2	3
GO:19030511	GO:1903051	negative regulation of proteolysis involved in cellular protein catabolic process	2/58	14/6338	0.006979371	0.114099325	0.105558556	PARK7/RPL11	2	3
GO:00070051	GO:0007005	mitochondrion organization	5/58	133/6338	0.007099514	0.114099325	0.105558556	ND4/ND5/ND1/ND2/SLC25A4	5	3
GO:00971902	GO:0097190	apoptotic signaling pathway	5/58	135/6338	0.007553142	0.118121732	0.109279872	RPS3/PARK7/CLU/NKX3-1/ERP29	5	3
GO:0006584	GO:0006584	catecholamine metabolic process	2/58	15/6338	0.008006029	0.118121732	0.109279872	PARK7/COMT	2	3
GO:0009410	GO:0009410	response to xenobiotic stimulus	2/58	15/6338	0.008006029	0.118121732	0.109279872	GSTA1/GSTA4	2	3
GO:0009712	GO:0009712	catechol-containing compound metabolic process	2/58	15/6338	0.008006029	0.118121732	0.109279872	PARK7/COMT	2	3
GO:0045907	GO:0045907	positive regulation of vasoconstriction	2/58	15/6338	0.008006029	0.118121732	0.109279872	COX1/COX2	2	3
GO:19030502	GO:1903050	regulation of proteolysis involved in cellular protein catabolic process	3/58	48/6338	0.009397806	0.136419758	0.126208221	PARK7/RPL11/CLU	3	3
GO:00344701	GO:0034470	ncRNA processing	5/58	144/6338	0.009847266	0.140675226	0.13014515	RPL7/RPL27/RPS16/RPS28/BUD23	5	3
GO:0045185	GO:0045185	maintenance of protein location	2/58	17/6338	0.010248906	0.141907924	0.131285576	TMSB10/PARK7	2	3
GO:19033631	GO:1903363	negative regulation of cellular protein catabolic process	2/58	17/6338	0.010248906	0.141907924	0.131285576	PARK7/RPL11	2	3
GO:00421762	GO:0042176	regulation of protein catabolic process	4/58	96/6338	0.011234831	0.153202239	0.141734469	PARK7/RPL11/CLU/CST3	4	3
GO:2001244	GO:2001244	positive regulation of intrinsic apoptotic signaling pathway	2/58	18/6338	0.011462725	0.153976899	0.142451143	CLU/NKX3-1	2	3
GO:0098754	GO:0098754	detoxification	2/58	20/6338	0.014069241	0.186210549	0.172271981	PARK7/MT1A	2	3
GO:19033622	GO:1903362	regulation of cellular protein catabolic process	3/58	57/6338	0.015005072	0.195718331	0.18106807	PARK7/RPL11/CLU	3	3
GO:0006367	GO:0006367	transcription initiation from RNA polymerase II promoter	2/58	21/6338	0.015459633	0.198766714	0.18388827	HMGB1/TAF7L	2	3
GO:00313301	GO:0031330	negative regulation of cellular catabolic process	3/58	60/6338	0.017214313	0.215512751	0.199380802	PARK7/RPL11/CST3	3	3
GO:19029031	GO:1902903	regulation of supramolecular fiber organization	4/58	109/6338	0.01724102	0.215512751	0.199380802	TMSB10/MAP1B/CLU/ARPC5	4	3
GO:0006790	GO:0006790	sulfur compound metabolic process	4/58	110/6338	0.017771988	0.219106705	0.202705735	PARK7/GSTA1/GSTA4/ACSL4	4	3
GO:0030490	GO:0030490	maturation of SSU-rRNA	2/58	23/6338	0.018409035	0.223893669	0.207134377	RPS16/RPS28	2	3
GO:0019229	GO:0019229	regulation of vasoconstriction	2/58	24/6338	0.019965831	0.233366855	0.215898459	COX1/COX2	2	3
GO:0042255	GO:0042255	ribosome assembly	2/58	24/6338	0.019965831	0.233366855	0.215898459	RPL6/RPS28	2	3
GO:20012431	GO:2001243	negative regulation of intrinsic apoptotic signaling pathway	2/58	24/6338	0.019965831	0.233366855	0.215898459	PARK7/CLU	2	3
GO:0006909	GO:0006909	phagocytosis	3/58	64/6338	0.020428963	0.2357188	0.218074352	APOA1/HMGB1/MESD	3	3
GO:00346601	GO:0034660	ncRNA metabolic process	5/58	175/6338	0.02134761	0.243200615	0.224996124	RPL7/RPL27/RPS16/RPS28/BUD23	5	3
GO:00313292	GO:0031329	regulation of cellular catabolic process	5/58	177/6338	0.0223017	0.250894121	0.232113742	PARK7/RPL11/CLU/CST3/SLC25A4	5	3
GO:00440872	GO:0044087	regulation of cellular component biogenesis	6/58	243/6338	0.022850823	0.253898031	0.234892798	TMSB10/PARK7/HMGB1/FAM98A/CLU/ARPC5	6	3
GO:0030518	GO:0030518	intracellular steroid hormone receptor signaling pathway	2/58	27/6338	0.024951627	0.270559814	0.250307384	PARK7/NKX3-1	2	3
GO:0042273	GO:0042273	ribosomal large subunit biogenesis	2/58	27/6338	0.024951627	0.270559814	0.250307384	RPL6/RPL7	2	3
GO:0032370	GO:0032370	positive regulation of lipid transport	2/58	28/6338	0.026715178	0.283749855	0.2625101	APOA1/NKX3-1	2	3
GO:00098951	GO:0009895	negative regulation of catabolic process	3/58	71/6338	0.026798597	0.283749855	0.2625101	PARK7/RPL11/CST3	3	3
GO:0043401	GO:0043401	steroid hormone mediated signaling pathway	2/58	29/6338	0.028527814	0.298546887	0.276199518	PARK7/NKX3-1	2	3
GO:0051224	GO:0051224	negative regulation of protein transport	2/58	30/6338	0.030388523	0.310791711	0.28752777	PARK7/ERP29	2	3
GO:1904950	GO:1904950	negative regulation of establishment of protein localization	2/58	30/6338	0.030388523	0.310791711	0.28752777	PARK7/ERP29	2	3
GO:0042274	GO:0042274	ribosomal small subunit biogenesis	2/58	31/6338	0.032296306	0.326591859	0.302145217	RPS16/RPS28	2	3
GO:0051091	GO:0051091	positive regulation of DNA-binding transcription factor activity	3/58	77/6338	0.033011191	0.330111913	0.305401781	PARK7/CLU/NKX3-1	3	3
GO:0006576	GO:0006576	cellular biogenic amine metabolic process	2/58	32/6338	0.034250178	0.331453338	0.306642796	PARK7/COMT	2	3
GO:0009636	GO:0009636	response to toxic substance	2/58	32/6338	0.034250178	0.331453338	0.306642796	PARK7/MT1A	2	3
GO:1901654	GO:1901654	response to ketone	2/58	32/6338	0.034250178	0.331453338	0.306642796	PARK7/NKX3-1	2	3
GO:00430672	GO:0043067	regulation of programmed cell death	7/58	346/6338	0.037237776	0.356531894	0.329844127	RPS3/PARK7/FATE1/CLU/NKX3-1/SLC25A4/ERP29	7	3
GO:00801352	GO:0080135	regulation of cellular response to stress	4/58	141/6338	0.039478472	0.370824592	0.343066962	PARK7/CLU/NKX3-1/ERP29	4	3
GO:0015748	GO:0015748	organophosphate ester transport	2/58	35/6338	0.040378678	0.370824592	0.343066962	APOA1/SLC25A4	2	3
GO:0044106	GO:0044106	cellular amine metabolic process	2/58	35/6338	0.040378678	0.370824592	0.343066962	PARK7/COMT	2	3
GO:1905954	GO:1905954	positive regulation of lipid localization	2/58	35/6338	0.040378678	0.370824592	0.343066962	APOA1/NKX3-1	2	3
GO:00063521	GO:0006352	DNA-templated transcription, initiation	2/58	36/6338	0.042507322	0.375014601	0.346943333	HMGB1/TAF7L	2	3
GO:0009308	GO:0009308	amine metabolic process	2/58	36/6338	0.042507322	0.375014601	0.346943333	PARK7/COMT	2	3
GO:0042310	GO:0042310	vasoconstriction	2/58	36/6338	0.042507322	0.375014601	0.346943333	COX1/COX2	2	3
GO:00069152	GO:0006915	apoptotic process	8/58	434/6338	0.042519796	0.375014601	0.346943333	RPS3/GAPDH/PARK7/FATE1/CLU/NKX3-1/SLC25A4/ERP29	8	3
GO:00974352	GO:0097435	supramolecular fiber organization	5/58	211/6338	0.042918338	0.375014601	0.346943333	TMSB10/MAP1B/CLU/CST3/ARPC5	5	3
GO:1990542	GO:1990542	mitochondrial transmembrane transport	2/58	37/6338	0.044677328	0.386630724	0.357689945	ATP6/SLC25A4	2	3
GO:00109412	GO:0010941	regulation of cell death	7/58	365/6338	0.047511689	0.407243048	0.376759358	RPS3/PARK7/FATE1/CLU/NKX3-1/SLC25A4/ERP29	7	3
GO:0034220	GO:0034220	ion transmembrane transport	5/58	218/6338	0.048239721	0.408589795	0.378005295	COX1/ND4/ND5/ATP6/SLC25A4	5	3
GO:0098662	GO:0098662	inorganic cation transmembrane transport	4/58	151/6338	0.048724954	0.408589795	0.378005295	COX1/ND4/ND5/ATP6	4	3
GO:00098942	GO:0009894	regulation of catabolic process	5/58	219/6338	0.049030775	0.408589795	0.378005295	PARK7/RPL11/CLU/CST3/SLC25A4	5	3
GO:00125012	GO:0012501	programmed cell death	8/58	448/6338	0.049735704	0.410661778	0.379922183	RPS3/GAPDH/PARK7/FATE1/CLU/NKX3-1/SLC25A4/ERP29	8	3
GO:0051651	GO:0051651	maintenance of location in cell	2/58	41/6338	0.053753043	0.439797621	0.406877098	TMSB10/PARK7	2	3
GO:0032368	GO:0032368	regulation of lipid transport	2/58	42/6338	0.056116518	0.449363182	0.41572664	APOA1/NKX3-1	2	3
GO:0071383	GO:0071383	cellular response to steroid hormone stimulus	2/58	42/6338	0.056116518	0.449363182	0.41572664	PARK7/NKX3-1	2	3
GO:0032880	GO:0032880	regulation of protein localization	4/58	159/6338	0.056919336	0.449363182	0.41572664	PARK7/NKX3-1/MESD/ERP29	4	3
GO:00900661	GO:0090066	regulation of anatomical structure size	4/58	159/6338	0.056919336	0.449363182	0.41572664	COX1/TMSB10/COX2/ARPC5	4	3
GO:0009117	GO:0009117	nucleotide metabolic process	4/58	161/6338	0.059077964	0.457945309	0.423666362	ATP6/GAPDH/PARK7/ACSL4	4	3
GO:00511292	GO:0051129	negative regulation of cellular component organization	4/58	162/6338	0.060173688	0.457945309	0.423666362	TMSB10/HMGB1/CLU/CST3	4	3
GO:00511301	GO:0051130	positive regulation of cellular component organization	5/58	233/6338	0.060920035	0.457945309	0.423666362	PARK7/FAM98A/CLU/ARPC5/SLC25A4	5	3
GO:1903829	GO:1903829	positive regulation of cellular protein localization	2/58	44/6338	0.060950968	0.457945309	0.423666362	PARK7/MESD	2	3
GO:00002262	GO:0000226	microtubule cytoskeleton organization	4/58	163/6338	0.061280326	0.457945309	0.423666362	GAPDH/TUBA1B/MAP1B/TUBB	4	3
GO:0006753	GO:0006753	nucleoside phosphate metabolic process	4/58	163/6338	0.061280326	0.457945309	0.423666362	ATP6/GAPDH/PARK7/ACSL4	4	3
GO:0051051	GO:0051051	negative regulation of transport	3/58	99/6338	0.061568203	0.457945309	0.423666362	MAP1B/PARK7/ERP29	3	3
GO:00082192	GO:0008219	cell death	8/58	472/6338	0.06390313	0.469346266	0.434213914	RPS3/GAPDH/PARK7/FATE1/CLU/NKX3-1/SLC25A4/ERP29	8	3
GO:0098655	GO:0098655	cation transmembrane transport	4/58	166/6338	0.064665486	0.469346266	0.434213914	COX1/ND4/ND5/ATP6	4	3
GO:1901615	GO:1901615	organic hydroxy compound metabolic process	4/58	166/6338	0.064665486	0.469346266	0.434213914	APOA1/PARK7/COMT/CRYM	4	3
GO:0098660	GO:0098660	inorganic ion transmembrane transport	4/58	169/6338	0.068147989	0.470655808	0.435425431	COX1/ND4/ND5/ATP6	4	3
GO:00064171	GO:0006417	regulation of translation	3/58	104/6338	0.069263293	0.470655808	0.435425431	RPS4X/RPS3/GAPDH	3	3
GO:0032259	GO:0032259	methylation	3/58	104/6338	0.069263293	0.470655808	0.435425431	TRMT112/BUD23/COMT	3	3
GO:0009755	GO:0009755	hormone-mediated signaling pathway	2/58	48/6338	0.071026958	0.470655808	0.435425431	PARK7/NKX3-1	2	3
GO:00458611	GO:0045861	negative regulation of proteolysis	2/58	49/6338	0.073626126	0.470655808	0.435425431	PARK7/RPL11	2	3
GO:19029041	GO:1902904	negative regulation of supramolecular fiber organization	2/58	49/6338	0.073626126	0.470655808	0.435425431	TMSB10/CLU	2	3
GO:00069742	GO:0006974	cellular response to DNA damage stimulus	5/58	247/6338	0.074329936	0.470655808	0.435425431	RPS3/PARK7/HMGB1/CLU/NKX3-1	5	3
GO:0032386	GO:0032386	regulation of intracellular transport	2/58	50/6338	0.076255818	0.470655808	0.435425431	MAP1B/PARK7	2	3
GO:0051049	GO:0051049	regulation of transport	7/58	407/6338	0.076277398	0.470655808	0.435425431	APOA1/MAP1B/PARK7/CLU/NKX3-1/FXYD6/ERP29	7	3
GO:00431611	GO:0043161	proteasome-mediated ubiquitin-dependent protein catabolic process	3/58	109/6338	0.077375587	0.470655808	0.435425431	PARK7/RPL11/CLU	3	3
GO:0051090	GO:0051090	regulation of DNA-binding transcription factor activity	3/58	109/6338	0.077375587	0.470655808	0.435425431	PARK7/CLU/NKX3-1	3	3
GO:1905952	GO:1905952	regulation of lipid localization	2/58	52/6338	0.081603768	0.470655808	0.435425431	APOA1/NKX3-1	2	3
GO:00485451	GO:0048545	response to steroid hormone	2/58	53/6338	0.084320551	0.470655808	0.435425431	PARK7/NKX3-1	2	3
GO:00430652	GO:0043065	positive regulation of apoptotic process	3/58	114/6338	0.085889032	0.470655808	0.435425431	RPS3/CLU/NKX3-1	3	3
GO:00429812	GO:0042981	regulation of apoptotic process	6/58	338/6338	0.087014859	0.470655808	0.435425431	RPS3/PARK7/FATE1/CLU/NKX3-1/ERP29	6	3
GO:0035150	GO:0035150	regulation of tube size	2/58	54/6338	0.087064908	0.470655808	0.435425431	COX1/COX2	2	3
GO:0035296	GO:0035296	regulation of tube diameter	2/58	54/6338	0.087064908	0.470655808	0.435425431	COX1/COX2	2	3
GO:0097746	GO:0097746	blood vessel diameter maintenance	2/58	54/6338	0.087064908	0.470655808	0.435425431	COX1/COX2	2	3
GO:20012342	GO:2001234	negative regulation of apoptotic signaling pathway	2/58	54/6338	0.087064908	0.470655808	0.435425431	PARK7/CLU	2	3
GO:0009072	GO:0009072	aromatic amino acid family metabolic process	1/58	10/6338	0.087893434	0.470655808	0.435425431	PARK7	1	3
GO:0010874	GO:0010874	regulation of cholesterol efflux	1/58	10/6338	0.087893434	0.470655808	0.435425431	APOA1	1	3
GO:0018195	GO:0018195	peptidyl-arginine modification	1/58	10/6338	0.087893434	0.470655808	0.435425431	PARK7	1	3
GO:0034394	GO:0034394	protein localization to cell surface	1/58	10/6338	0.087893434	0.470655808	0.435425431	MESD	1	3
GO:0035272	GO:0035272	exocrine system development	1/58	10/6338	0.087893434	0.470655808	0.435425431	NKX3-1	1	3
GO:0042133	GO:0042133	neurotransmitter metabolic process	1/58	10/6338	0.087893434	0.470655808	0.435425431	COMT	1	3
GO:0043113	GO:0043113	receptor clustering	1/58	10/6338	0.087893434	0.470655808	0.435425431	MESD	1	3
GO:0046902	GO:0046902	regulation of mitochondrial membrane permeability	1/58	10/6338	0.087893434	0.470655808	0.435425431	SLC25A4	1	3
GO:0051654	GO:0051654	establishment of mitochondrion localization	1/58	10/6338	0.087893434	0.470655808	0.435425431	MAP1B	1	3
GO:00702661	GO:0070266	necroptotic process	1/58	10/6338	0.087893434	0.470655808	0.435425431	SLC25A4	1	3
GO:2000142	GO:2000142	regulation of DNA-templated transcription, initiation	1/58	10/6338	0.087893434	0.470655808	0.435425431	HMGB1	1	3
GO:2000273	GO:2000273	positive regulation of signaling receptor activity	1/58	10/6338	0.087893434	0.470655808	0.435425431	PARK7	1	3
GO:0030522	GO:0030522	intracellular receptor signaling pathway	2/58	55/6338	0.089836127	0.470655808	0.435425431	PARK7/NKX3-1	2	3
GO:20010201	GO:2001020	regulation of response to DNA damage stimulus	2/58	55/6338	0.089836127	0.470655808	0.435425431	CLU/NKX3-1	2	3
GO:0051402	GO:0051402	neuron apoptotic process	2/58	56/6338	0.092633508	0.470655808	0.435425431	GAPDH/PARK7	2	3
GO:00430682	GO:0043068	positive regulation of programmed cell death	3/58	118/6338	0.092977202	0.470655808	0.435425431	RPS3/CLU/NKX3-1	3	3
GO:0000423	GO:0000423	mitophagy	1/58	11/6338	0.09625345	0.470655808	0.435425431	SLC25A4	1	3
GO:0002251	GO:0002251	organ or tissue specific immune response	1/58	11/6338	0.09625345	0.470655808	0.435425431	RPL39	1	3
GO:0002385	GO:0002385	mucosal immune response	1/58	11/6338	0.09625345	0.470655808	0.435425431	RPL39	1	3
GO:0016925	GO:0016925	protein sumoylation	1/58	11/6338	0.09625345	0.470655808	0.435425431	PARK7	1	3
GO:0031529	GO:0031529	ruffle organization	1/58	11/6338	0.09625345	0.470655808	0.435425431	FAM98A	1	3
GO:0035929	GO:0035929	steroid hormone secretion	1/58	11/6338	0.09625345	0.470655808	0.435425431	NKX3-1	1	3
GO:0043154	GO:0043154	negative regulation of cysteine-type endopeptidase activity involved in apoptotic process	1/58	11/6338	0.09625345	0.470655808	0.435425431	PARK7	1	3
GO:0043457	GO:0043457	regulation of cellular respiration	1/58	11/6338	0.09625345	0.470655808	0.435425431	PARK7	1	3
GO:0043567	GO:0043567	regulation of insulin-like growth factor receptor signaling pathway	1/58	11/6338	0.09625345	0.470655808	0.435425431	NKX3-1	1	3
GO:00973001	GO:0097300	programmed necrotic cell death	1/58	11/6338	0.09625345	0.470655808	0.435425431	SLC25A4	1	3
GO:19020411	GO:1902041	regulation of extrinsic apoptotic signaling pathway via death domain receptors	1/58	11/6338	0.09625345	0.470655808	0.435425431	PARK7	1	3
GO:1902230	GO:1902230	negative regulation of intrinsic apoptotic signaling pathway in response to DNA damage	1/58	11/6338	0.09625345	0.470655808	0.435425431	CLU	1	3
GO:0055086	GO:0055086	nucleobase-containing small molecule metabolic process	4/58	191/6338	0.096576061	0.470655808	0.435425431	ATP6/GAPDH/PARK7/ACSL4	4	3
GO:00224112	GO:0022411	cellular component disassembly	3/58	120/6338	0.096610654	0.470655808	0.435425431	MAP1B/CST3/SLC25A4	3	3
GO:00342481	GO:0034248	regulation of cellular amide metabolic process	3/58	120/6338	0.096610654	0.470655808	0.435425431	RPS4X/RPS3/GAPDH	3	3
GO:0010038	GO:0010038	response to metal ion	2/58	58/6338	0.098304003	0.470655808	0.435425431	PARK7/MT1A	2	3
GO:0006839	GO:0006839	mitochondrial transport	2/58	59/6338	0.101175767	0.470655808	0.435425431	ATP6/SLC25A4	2	3
GO:00104982	GO:0010498	proteasomal protein catabolic process	3/58	124/6338	0.104050477	0.470655808	0.435425431	PARK7/RPL11/CLU	3	3
GO:00308331	GO:0030833	regulation of actin filament polymerization	2/58	60/6338	0.104070989	0.470655808	0.435425431	TMSB10/ARPC5	2	3
GO:0072593	GO:0072593	reactive oxygen species metabolic process	2/58	60/6338	0.104070989	0.470655808	0.435425431	PARK7/ND2	2	3
GO:0000027	GO:0000027	ribosomal large subunit assembly	1/58	12/6338	0.104538151	0.470655808	0.435425431	RPL6	1	3
GO:0006611	GO:0006611	protein export from nucleus	1/58	12/6338	0.104538151	0.470655808	0.435425431	PARK7	1	3
GO:0008535	GO:0008535	respiratory chain complex IV assembly	1/58	12/6338	0.104538151	0.470655808	0.435425431	COX3	1	3
GO:00165741	GO:0016574	histone ubiquitination	1/58	12/6338	0.104538151	0.470655808	0.435425431	PARK7	1	3
GO:0032373	GO:0032373	positive regulation of sterol transport	1/58	12/6338	0.104538151	0.470655808	0.435425431	APOA1	1	3
GO:0032376	GO:0032376	positive regulation of cholesterol transport	1/58	12/6338	0.104538151	0.470655808	0.435425431	APOA1	1	3
GO:0034103	GO:0034103	regulation of tissue remodeling	1/58	12/6338	0.104538151	0.470655808	0.435425431	CST3	1	3
GO:0035904	GO:0035904	aorta development	1/58	12/6338	0.104538151	0.470655808	0.435425431	NKX3-1	1	3
GO:00702651	GO:0070265	necrotic cell death	1/58	12/6338	0.104538151	0.470655808	0.435425431	SLC25A4	1	3
GO:1902229	GO:1902229	regulation of intrinsic apoptotic signaling pathway in response to DNA damage	1/58	12/6338	0.104538151	0.470655808	0.435425431	CLU	1	3
GO:19032021	GO:1903202	negative regulation of oxidative stress-induced cell death	1/58	12/6338	0.104538151	0.470655808	0.435425431	PARK7	1	3
GO:2000117	GO:2000117	negative regulation of cysteine-type endopeptidase activity	1/58	12/6338	0.104538151	0.470655808	0.435425431	PARK7	1	3
GO:00109422	GO:0010942	positive regulation of cell death	3/58	125/6338	0.105945595	0.470655808	0.435425431	RPS3/CLU/NKX3-1	3	3
GO:1903522	GO:1903522	regulation of blood circulation	2/58	61/6338	0.10698902	0.470655808	0.435425431	COX1/COX2	2	3
GO:0003018	GO:0003018	vascular process in circulatory system	2/58	62/6338	0.109929218	0.470655808	0.435425431	COX1/COX2	2	3
GO:0009150	GO:0009150	purine ribonucleotide metabolic process	3/58	128/6338	0.111712939	0.470655808	0.435425431	ATP6/GAPDH/ACSL4	3	3
GO:0001676	GO:0001676	long-chain fatty acid metabolic process	1/58	13/6338	0.112748202	0.470655808	0.435425431	ACSL4	1	3
GO:0002755	GO:0002755	MyD88-dependent toll-like receptor signaling pathway	1/58	13/6338	0.112748202	0.470655808	0.435425431	HMGB1	1	3
GO:0034142	GO:0034142	toll-like receptor 4 signaling pathway	1/58	13/6338	0.112748202	0.470655808	0.435425431	HMGB1	1	3
GO:0043277	GO:0043277	apoptotic cell clearance	1/58	13/6338	0.112748202	0.470655808	0.435425431	HMGB1	1	3
GO:0048009	GO:0048009	insulin-like growth factor receptor signaling pathway	1/58	13/6338	0.112748202	0.470655808	0.435425431	NKX3-1	1	3
GO:0051353	GO:0051353	positive regulation of oxidoreductase activity	1/58	13/6338	0.112748202	0.470655808	0.435425431	PARK7	1	3
GO:0060512	GO:0060512	prostate gland morphogenesis	1/58	13/6338	0.112748202	0.470655808	0.435425431	NKX3-1	1	3
GO:0060740	GO:0060740	prostate gland epithelium morphogenesis	1/58	13/6338	0.112748202	0.470655808	0.435425431	NKX3-1	1	3
GO:0062208	GO:0062208	positive regulation of pattern recognition receptor signaling pathway	1/58	13/6338	0.112748202	0.470655808	0.435425431	HMGB1	1	3
GO:1903018	GO:1903018	regulation of glycoprotein metabolic process	1/58	13/6338	0.112748202	0.470655808	0.435425431	CST3	1	3
GO:0031334	GO:0031334	positive regulation of protein-containing complex assembly	2/58	64/6338	0.115873595	0.470655808	0.435425431	PARK7/ARPC5	2	3
GO:0044089	GO:0044089	positive regulation of cellular component biogenesis	3/58	131/6338	0.117600081	0.470655808	0.435425431	PARK7/FAM98A/ARPC5	3	3
GO:00080641	GO:0008064	regulation of actin polymerization or depolymerization	2/58	65/6338	0.118876539	0.470655808	0.435425431	TMSB10/ARPC5	2	3
GO:00300411	GO:0030041	actin filament polymerization	2/58	65/6338	0.118876539	0.470655808	0.435425431	TMSB10/ARPC5	2	3
GO:00308321	GO:0030832	regulation of actin filament length	2/58	65/6338	0.118876539	0.470655808	0.435425431	TMSB10/ARPC5	2	3
GO:00349761	GO:0034976	response to endoplasmic reticulum stress	2/58	65/6338	0.118876539	0.470655808	0.435425431	PARK7/ERP29	2	3
GO:0044057	GO:0044057	regulation of system process	3/58	132/6338	0.119588369	0.470655808	0.435425431	COX1/NKX3-1/COX2	3	3
GO:0000154	GO:0000154	rRNA modification	1/58	14/6338	0.120884266	0.470655808	0.435425431	BUD23	1	3
GO:00070191	GO:0007019	microtubule depolymerization	1/58	14/6338	0.120884266	0.470655808	0.435425431	MAP1B	1	3
GO:0015985	GO:0015985	energy coupled proton transport, down electrochemical gradient	1/58	14/6338	0.120884266	0.470655808	0.435425431	ATP6	1	3
GO:0015986	GO:0015986	ATP synthesis coupled proton transport	1/58	14/6338	0.120884266	0.470655808	0.435425431	ATP6	1	3
GO:00433881	GO:0043388	positive regulation of DNA binding	1/58	14/6338	0.120884266	0.470655808	0.435425431	PARK7	1	3
GO:0044060	GO:0044060	regulation of endocrine process	1/58	14/6338	0.120884266	0.470655808	0.435425431	NKX3-1	1	3
GO:0090559	GO:0090559	regulation of membrane permeability	1/58	14/6338	0.120884266	0.470655808	0.435425431	SLC25A4	1	3
GO:1901264	GO:1901264	carbohydrate derivative transport	1/58	14/6338	0.120884266	0.470655808	0.435425431	SLC25A4	1	3
GO:1903053	GO:1903053	regulation of extracellular matrix organization	1/58	14/6338	0.120884266	0.470655808	0.435425431	CST3	1	3
GO:0009259	GO:0009259	ribonucleotide metabolic process	3/58	133/6338	0.121589354	0.470655808	0.435425431	ATP6/GAPDH/ACSL4	3	3
GO:0034504	GO:0034504	protein localization to nucleus	2/58	66/6338	0.121899176	0.470655808	0.435425431	PARK7/RPL11	2	3
GO:0006163	GO:0006163	purine nucleotide metabolic process	3/58	134/6338	0.123602881	0.470655808	0.435425431	ATP6/GAPDH/ACSL4	3	3
GO:00069141	GO:0006914	autophagy	3/58	134/6338	0.123602881	0.470655808	0.435425431	PARK7/HMGB1/SLC25A4	3	3
GO:00619191	GO:0061919	process utilizing autophagic mechanism	3/58	134/6338	0.123602881	0.470655808	0.435425431	PARK7/HMGB1/SLC25A4	3	3
GO:0009309	GO:0009309	amine biosynthetic process	1/58	15/6338	0.128946998	0.470655808	0.435425431	PARK7	1	3
GO:0016239	GO:0016239	positive regulation of macroautophagy	1/58	15/6338	0.128946998	0.470655808	0.435425431	SLC25A4	1	3
GO:0035065	GO:0035065	regulation of histone acetylation	1/58	15/6338	0.128946998	0.470655808	0.435425431	PARK7	1	3
GO:0042398	GO:0042398	cellular modified amino acid biosynthetic process	1/58	15/6338	0.128946998	0.470655808	0.435425431	PARK7	1	3
GO:0042401	GO:0042401	cellular biogenic amine biosynthetic process	1/58	15/6338	0.128946998	0.470655808	0.435425431	PARK7	1	3
GO:0051646	GO:0051646	mitochondrion localization	1/58	15/6338	0.128946998	0.470655808	0.435425431	MAP1B	1	3
GO:0060986	GO:0060986	endocrine hormone secretion	1/58	15/6338	0.128946998	0.470655808	0.435425431	NKX3-1	1	3
GO:0070301	GO:0070301	cellular response to hydrogen peroxide	1/58	15/6338	0.128946998	0.470655808	0.435425431	PARK7	1	3
GO:1900182	GO:1900182	positive regulation of protein localization to nucleus	1/58	15/6338	0.128946998	0.470655808	0.435425431	PARK7	1	3
GO:1901568	GO:1901568	fatty acid derivative metabolic process	1/58	15/6338	0.128946998	0.470655808	0.435425431	ACSL4	1	3
GO:19032011	GO:1903201	regulation of oxidative stress-induced cell death	1/58	15/6338	0.128946998	0.470655808	0.435425431	PARK7	1	3
GO:0019693	GO:0019693	ribose phosphate metabolic process	3/58	137/6338	0.129717164	0.470655808	0.435425431	ATP6/GAPDH/ACSL4	3	3
GO:00430692	GO:0043069	negative regulation of programmed cell death	4/58	214/6338	0.131362599	0.470655808	0.435425431	PARK7/FATE1/CLU/SLC25A4	4	3
GO:00301622	GO:0030162	regulation of proteolysis	3/58	140/6338	0.135938722	0.470655808	0.435425431	PARK7/RPL11/CLU	3	3
GO:0060341	GO:0060341	regulation of cellular localization	3/58	140/6338	0.135938722	0.470655808	0.435425431	MAP1B/PARK7/MESD	3	3
GO:0000462	GO:0000462	maturation of SSU-rRNA from tricistronic rRNA transcript (SSU-rRNA, 5.8S rRNA, LSU-rRNA)	1/58	16/6338	0.136937046	0.470655808	0.435425431	RPS16	1	3
GO:00063031	GO:0006303	double-strand break repair via nonhomologous end joining	1/58	16/6338	0.136937046	0.470655808	0.435425431	HMGB1	1	3
GO:0017004	GO:0017004	cytochrome complex assembly	1/58	16/6338	0.136937046	0.470655808	0.435425431	COX3	1	3
GO:0030574	GO:0030574	collagen catabolic process	1/58	16/6338	0.136937046	0.470655808	0.435425431	CST3	1	3
GO:0030850	GO:0030850	prostate gland development	1/58	16/6338	0.136937046	0.470655808	0.435425431	NKX3-1	1	3
GO:0032418	GO:0032418	lysosome localization	1/58	16/6338	0.136937046	0.470655808	0.435425431	FAM98A	1	3
GO:0042403	GO:0042403	thyroid hormone metabolic process	1/58	16/6338	0.136937046	0.470655808	0.435425431	CRYM	1	3
GO:19004071	GO:1900407	regulation of cellular response to oxidative stress	1/58	16/6338	0.136937046	0.470655808	0.435425431	PARK7	1	3
GO:1990748	GO:1990748	cellular detoxification	1/58	16/6338	0.136937046	0.470655808	0.435425431	PARK7	1	3
GO:19025311	GO:1902531	regulation of intracellular signal transduction	6/58	384/6338	0.137019573	0.470655808	0.435425431	PARK7/RPL11/HMGB1/CLU/NKX3-1/ERP29	6	3
GO:00226181	GO:0022618	ribonucleoprotein complex assembly	2/58	71/6338	0.137287255	0.470655808	0.435425431	RPL6/RPS28	2	3
GO:00512482	GO:0051248	negative regulation of protein metabolic process	4/58	218/6338	0.137892541	0.470655808	0.435425431	PARK7/RPL11/CLU/CST3	4	3
GO:0072521	GO:0072521	purine-containing compound metabolic process	3/58	141/6338	0.138035684	0.470655808	0.435425431	ATP6/GAPDH/ACSL4	3	3
GO:00514931	GO:0051493	regulation of cytoskeleton organization	3/58	142/6338	0.140143939	0.470655808	0.435425431	TMSB10/MAP1B/ARPC5	3	3
GO:0051235	GO:0051235	maintenance of location	2/58	72/6338	0.140415866	0.470655808	0.435425431	TMSB10/PARK7	2	3
GO:00709971	GO:0070997	neuron death	2/58	72/6338	0.140415866	0.470655808	0.435425431	GAPDH/PARK7	2	3
GO:00070102	GO:0007010	cytoskeleton organization	6/58	387/6338	0.140686145	0.470655808	0.435425431	TMSB10/GAPDH/TUBA1B/MAP1B/ARPC5/TUBB	6	3
GO:00106081	GO:0010608	posttranscriptional regulation of gene expression	3/58	143/6338	0.142263331	0.470655808	0.435425431	RPS4X/RPS3/GAPDH	3	3
GO:19025331	GO:1902533	positive regulation of intracellular signal transduction	4/58	221/6338	0.142876708	0.470655808	0.435425431	RPL11/HMGB1/CLU/NKX3-1	4	3
GO:00081541	GO:0008154	actin polymerization or depolymerization	2/58	73/6338	0.143560186	0.470655808	0.435425431	TMSB10/ARPC5	2	3
GO:00106282	GO:0010628	positive regulation of gene expression	5/58	304/6338	0.14391716	0.470655808	0.435425431	RPS4X/PARK7/FAM98A/NKX3-1/ERP29	5	3
GO:00108221	GO:0010822	positive regulation of mitochondrion organization	1/58	17/6338	0.144855054	0.470655808	0.435425431	SLC25A4	1	3
GO:0032091	GO:0032091	negative regulation of protein binding	1/58	17/6338	0.144855054	0.470655808	0.435425431	PARK7	1	3
GO:0032757	GO:0032757	positive regulation of interleukin-8 production	1/58	17/6338	0.144855054	0.470655808	0.435425431	PARK7	1	3
GO:0033143	GO:0033143	regulation of intracellular steroid hormone receptor signaling pathway	1/58	17/6338	0.144855054	0.470655808	0.435425431	PARK7	1	3
GO:0042743	GO:0042743	hydrogen peroxide metabolic process	1/58	17/6338	0.144855054	0.470655808	0.435425431	PARK7	1	3
GO:0046189	GO:0046189	phenol-containing compound biosynthetic process	1/58	17/6338	0.144855054	0.470655808	0.435425431	PARK7	1	3
GO:0046822	GO:0046822	regulation of nucleocytoplasmic transport	1/58	17/6338	0.144855054	0.470655808	0.435425431	PARK7	1	3
GO:0048259	GO:0048259	regulation of receptor-mediated endocytosis	1/58	17/6338	0.144855054	0.470655808	0.435425431	CLU	1	3
GO:0050766	GO:0050766	positive regulation of phagocytosis	1/58	17/6338	0.144855054	0.470655808	0.435425431	APOA1	1	3
GO:00610771	GO:0061077	chaperone-mediated protein folding	1/58	17/6338	0.144855054	0.470655808	0.435425431	CLU	1	3
GO:1905477	GO:1905477	positive regulation of protein localization to membrane	1/58	17/6338	0.144855054	0.470655808	0.435425431	MESD	1	3
GO:2000756	GO:2000756	regulation of peptidyl-lysine acetylation	1/58	17/6338	0.144855054	0.470655808	0.435425431	PARK7	1	3
GO:00718261	GO:0071826	ribonucleoprotein complex subunit organization	2/58	74/6338	0.146719682	0.470655808	0.435425431	RPL6/RPS28	2	3
GO:0055085	GO:0055085	transmembrane transport	5/58	306/6338	0.146762073	0.470655808	0.435425431	COX1/ND4/ND5/ATP6/SLC25A4	5	3
GO:0006811	GO:0006811	ion transport	6/58	392/6338	0.146900807	0.470655808	0.435425431	COX1/ND4/ND5/ATP6/FXYD6/SLC25A4	6	3
GO:00605482	GO:0060548	negative regulation of cell death	4/58	225/6338	0.149634415	0.470655808	0.435425431	PARK7/FATE1/CLU/SLC25A4	4	3
GO:00322711	GO:0032271	regulation of protein polymerization	2/58	75/6338	0.149893826	0.470655808	0.435425431	TMSB10/ARPC5	2	3
GO:00086251	GO:0008625	extrinsic apoptotic signaling pathway via death domain receptors	1/58	18/6338	0.152701662	0.470655808	0.435425431	PARK7	1	3
GO:0014068	GO:0014068	positive regulation of phosphatidylinositol 3-kinase signaling	1/58	18/6338	0.152701662	0.470655808	0.435425431	NKX3-1	1	3
GO:0032371	GO:0032371	regulation of sterol transport	1/58	18/6338	0.152701662	0.470655808	0.435425431	APOA1	1	3
GO:0032374	GO:0032374	regulation of cholesterol transport	1/58	18/6338	0.152701662	0.470655808	0.435425431	APOA1	1	3
GO:0033344	GO:0033344	cholesterol efflux	1/58	18/6338	0.152701662	0.470655808	0.435425431	APOA1	1	3
GO:0034314	GO:0034314	Arp2/3 complex-mediated actin nucleation	1/58	18/6338	0.152701662	0.470655808	0.435425431	ARPC5	1	3
GO:00364731	GO:0036473	cell death in response to oxidative stress	1/58	18/6338	0.152701662	0.470655808	0.435425431	PARK7	1	3
GO:00514381	GO:0051438	regulation of ubiquitin-protein transferase activity	1/58	18/6338	0.152701662	0.470655808	0.435425431	PARK7	1	3
GO:0060840	GO:0060840	artery development	1/58	18/6338	0.152701662	0.470655808	0.435425431	NKX3-1	1	3
GO:0072384	GO:0072384	organelle transport along microtubule	1/58	18/6338	0.152701662	0.470655808	0.435425431	MAP1B	1	3
GO:1901224	GO:1901224	positive regulation of NIK/NF-kappaB signaling	1/58	18/6338	0.152701662	0.470655808	0.435425431	HMGB1	1	3
GO:19017961	GO:1901796	regulation of signal transduction by p53 class mediator	1/58	18/6338	0.152701662	0.470655808	0.435425431	RPL11	1	3
GO:2001022	GO:2001022	positive regulation of response to DNA damage stimulus	1/58	18/6338	0.152701662	0.470655808	0.435425431	NKX3-1	1	3
GO:00335542	GO:0033554	cellular response to stress	7/58	487/6338	0.154517801	0.474628058	0.439100344	RPS3/PARK7/HMGB1/CLU/NKX3-1/COMT/ERP29	7	3
GO:0008637	GO:0008637	apoptotic mitochondrial changes	1/58	19/6338	0.160477501	0.47983306	0.443915732	SLC25A4	1	3
GO:0019731	GO:0019731	antibacterial humoral response	1/58	19/6338	0.160477501	0.47983306	0.443915732	RPL39	1	3
GO:0045807	GO:0045807	positive regulation of endocytosis	1/58	19/6338	0.160477501	0.47983306	0.443915732	CLU	1	3
GO:0051881	GO:0051881	regulation of mitochondrial membrane potential	1/58	19/6338	0.160477501	0.47983306	0.443915732	PARK7	1	3
GO:0097237	GO:0097237	cellular response to toxic substance	1/58	19/6338	0.160477501	0.47983306	0.443915732	PARK7	1	3
GO:1903828	GO:1903828	negative regulation of cellular protein localization	1/58	19/6338	0.160477501	0.47983306	0.443915732	PARK7	1	3
GO:2000677	GO:2000677	regulation of transcription regulatory region DNA binding	1/58	19/6338	0.160477501	0.47983306	0.443915732	PARK7	1	3
GO:20012372	GO:2001237	negative regulation of extrinsic apoptotic signaling pathway	1/58	19/6338	0.160477501	0.47983306	0.443915732	PARK7	1	3
GO:01100531	GO:0110053	regulation of actin filament organization	2/58	79/6338	0.162726621	0.484946883	0.448646765	TMSB10/ARPC5	2	3
GO:0006081	GO:0006081	cellular aldehyde metabolic process	1/58	20/6338	0.168183199	0.491444413	0.454657931	PARK7	1	3
GO:0006754	GO:0006754	ATP biosynthetic process	1/58	20/6338	0.168183199	0.491444413	0.454657931	ATP6	1	3
GO:0034614	GO:0034614	cellular response to reactive oxygen species	1/58	20/6338	0.168183199	0.491444413	0.454657931	PARK7	1	3
GO:0042542	GO:0042542	response to hydrogen peroxide	1/58	20/6338	0.168183199	0.491444413	0.454657931	PARK7	1	3
GO:1901983	GO:1901983	regulation of protein acetylation	1/58	20/6338	0.168183199	0.491444413	0.454657931	PARK7	1	3
GO:19028821	GO:1902882	regulation of response to oxidative stress	1/58	20/6338	0.168183199	0.491444413	0.454657931	PARK7	1	3
GO:0001756	GO:0001756	somitogenesis	1/58	21/6338	0.175819377	0.50139214	0.463861032	NKX3-1	1	3
GO:0034121	GO:0034121	regulation of toll-like receptor signaling pathway	1/58	21/6338	0.175819377	0.50139214	0.463861032	HMGB1	1	3
GO:0045010	GO:0045010	actin nucleation	1/58	21/6338	0.175819377	0.50139214	0.463861032	ARPC5	1	3
GO:0050709	GO:0050709	negative regulation of protein secretion	1/58	21/6338	0.175819377	0.50139214	0.463861032	ERP29	1	3
GO:0061912	GO:0061912	selective autophagy	1/58	21/6338	0.175819377	0.50139214	0.463861032	SLC25A4	1	3
GO:0140353	GO:0140353	lipid export from cell	1/58	21/6338	0.175819377	0.50139214	0.463861032	NKX3-1	1	3
GO:1901616	GO:1901616	organic hydroxy compound catabolic process	1/58	21/6338	0.175819377	0.50139214	0.463861032	COMT	1	3
GO:00070172	GO:0007017	microtubule-based process	4/58	240/6338	0.176044351	0.50139214	0.463861032	GAPDH/TUBA1B/MAP1B/TUBB	4	3
GO:00062812	GO:0006281	DNA repair	3/58	160/6338	0.179844743	0.510600217	0.47237985	RPS3/PARK7/HMGB1	3	3
GO:0007006	GO:0007006	mitochondrial membrane organization	1/58	22/6338	0.183386652	0.512571389	0.474203472	SLC25A4	1	3
GO:0014066	GO:0014066	regulation of phosphatidylinositol 3-kinase signaling	1/58	22/6338	0.183386652	0.512571389	0.474203472	NKX3-1	1	3
GO:0032436	GO:0032436	positive regulation of proteasomal ubiquitin-dependent protein catabolic process	1/58	22/6338	0.183386652	0.512571389	0.474203472	CLU	1	3
GO:0071347	GO:0071347	cellular response to interleukin-1	1/58	22/6338	0.183386652	0.512571389	0.474203472	NKX3-1	1	3
GO:1901607	GO:1901607	alpha-amino acid biosynthetic process	1/58	22/6338	0.183386652	0.512571389	0.474203472	PARK7	1	3
GO:00099671	GO:0009967	positive regulation of signal transduction	5/58	335/6338	0.190637349	0.515907122	0.477289513	RPS3/RPL11/HMGB1/CLU/NKX3-1	5	3
GO:0001510	GO:0001510	RNA methylation	1/58	23/6338	0.190885635	0.515907122	0.477289513	BUD23	1	3
GO:0001656	GO:0001656	metanephros development	1/58	23/6338	0.190885635	0.515907122	0.477289513	NKX3-1	1	3
GO:0002709	GO:0002709	regulation of T cell mediated immunity	1/58	23/6338	0.190885635	0.515907122	0.477289513	HMGB1	1	3
GO:0031110	GO:0031110	regulation of microtubule polymerization or depolymerization	1/58	23/6338	0.190885635	0.515907122	0.477289513	MAP1B	1	3
GO:0032637	GO:0032637	interleukin-8 production	1/58	23/6338	0.190885635	0.515907122	0.477289513	PARK7	1	3
GO:0032677	GO:0032677	regulation of interleukin-8 production	1/58	23/6338	0.190885635	0.515907122	0.477289513	PARK7	1	3
GO:0032963	GO:0032963	collagen metabolic process	1/58	23/6338	0.190885635	0.515907122	0.477289513	CST3	1	3
GO:0034308	GO:0034308	primary alcohol metabolic process	1/58	23/6338	0.190885635	0.515907122	0.477289513	PARK7	1	3
GO:0051341	GO:0051341	regulation of oxidoreductase activity	1/58	23/6338	0.190885635	0.515907122	0.477289513	PARK7	1	3
GO:1900180	GO:1900180	regulation of protein localization to nucleus	1/58	23/6338	0.190885635	0.515907122	0.477289513	PARK7	1	3
GO:0008652	GO:0008652	cellular amino acid biosynthetic process	1/58	24/6338	0.198316931	0.522918153	0.483775742	PARK7	1	3
GO:0015914	GO:0015914	phospholipid transport	1/58	24/6338	0.198316931	0.522918153	0.483775742	APOA1	1	3
GO:00308371	GO:0030837	negative regulation of actin filament polymerization	1/58	24/6338	0.198316931	0.522918153	0.483775742	TMSB10	1	3
GO:1901222	GO:1901222	regulation of NIK/NF-kappaB signaling	1/58	24/6338	0.198316931	0.522918153	0.483775742	HMGB1	1	3
GO:1901655	GO:1901655	cellular response to ketone	1/58	24/6338	0.198316931	0.522918153	0.483775742	PARK7	1	3
GO:1901800	GO:1901800	positive regulation of proteasomal protein catabolic process	1/58	24/6338	0.198316931	0.522918153	0.483775742	CLU	1	3
GO:00063961	GO:0006396	RNA processing	5/58	341/6338	0.200274611	0.522918153	0.483775742	RPL7/RPL27/RPS16/RPS28/BUD23	5	3
GO:0010035	GO:0010035	response to inorganic substance	2/58	91/6338	0.202272301	0.522918153	0.483775742	PARK7/MT1A	2	3
GO:00313312	GO:0031331	positive regulation of cellular catabolic process	2/58	91/6338	0.202272301	0.522918153	0.483775742	CLU/SLC25A4	2	3
GO:00512581	GO:0051258	protein polymerization	2/58	91/6338	0.202272301	0.522918153	0.483775742	TMSB10/ARPC5	2	3
GO:1903827	GO:1903827	regulation of cellular protein localization	2/58	92/6338	0.205622262	0.522918153	0.483775742	PARK7/MESD	2	3
GO:00004221	GO:0000422	autophagy of mitochondrion	1/58	25/6338	0.20568114	0.522918153	0.483775742	SLC25A4	1	3
GO:0001776	GO:0001776	leukocyte homeostasis	1/58	25/6338	0.20568114	0.522918153	0.483775742	HMGB1	1	3
GO:0031397	GO:0031397	negative regulation of protein ubiquitination	1/58	25/6338	0.20568114	0.522918153	0.483775742	PARK7	1	3
GO:0048675	GO:0048675	axon extension	1/58	25/6338	0.20568114	0.522918153	0.483775742	MAP1B	1	3
GO:0050764	GO:0050764	regulation of phagocytosis	1/58	25/6338	0.20568114	0.522918153	0.483775742	APOA1	1	3
GO:00617261	GO:0061726	mitochondrion disassembly	1/58	25/6338	0.20568114	0.522918153	0.483775742	SLC25A4	1	3
GO:0070555	GO:0070555	response to interleukin-1	1/58	25/6338	0.20568114	0.522918153	0.483775742	NKX3-1	1	3
GO:0070830	GO:0070830	bicellular tight junction assembly	1/58	25/6338	0.20568114	0.522918153	0.483775742	CLDN11	1	3
GO:2000060	GO:2000060	positive regulation of ubiquitin-dependent protein catabolic process	1/58	25/6338	0.20568114	0.522918153	0.483775742	CLU	1	3
GO:2001021	GO:2001021	negative regulation of response to DNA damage stimulus	1/58	25/6338	0.20568114	0.522918153	0.483775742	CLU	1	3
GO:0032787	GO:0032787	monocarboxylic acid metabolic process	3/58	173/6338	0.210247868	0.532767762	0.49288807	GAPDH/PARK7/ACSL4	3	3
GO:00322721	GO:0032272	negative regulation of protein polymerization	1/58	26/6338	0.212978858	0.532767762	0.49288807	TMSB10	1	3
GO:0036294	GO:0036294	cellular response to decreased oxygen levels	1/58	26/6338	0.212978858	0.532767762	0.49288807	NKX3-1	1	3
GO:0071456	GO:0071456	cellular response to hypoxia	1/58	26/6338	0.212978858	0.532767762	0.49288807	NKX3-1	1	3
GO:0120192	GO:0120192	tight junction assembly	1/58	26/6338	0.212978858	0.532767762	0.49288807	CLDN11	1	3
GO:00447032	GO:0044703	multi-organism reproductive process	4/58	260/6338	0.213551241	0.532767762	0.49288807	SERPINA5/PARK7/ACSL4/CLDN11	4	3
GO:00015781	GO:0001578	microtubule bundle formation	1/58	27/6338	0.220210675	0.532767762	0.49288807	MAP1B	1	3
GO:0002456	GO:0002456	T cell mediated immunity	1/58	27/6338	0.220210675	0.532767762	0.49288807	HMGB1	1	3
GO:0006096	GO:0006096	glycolytic process	1/58	27/6338	0.220210675	0.532767762	0.49288807	GAPDH	1	3
GO:0006757	GO:0006757	ATP generation from ADP	1/58	27/6338	0.220210675	0.532767762	0.49288807	GAPDH	1	3
GO:0008630	GO:0008630	intrinsic apoptotic signaling pathway in response to DNA damage	1/58	27/6338	0.220210675	0.532767762	0.49288807	CLU	1	3
GO:0009206	GO:0009206	purine ribonucleoside triphosphate biosynthetic process	1/58	27/6338	0.220210675	0.532767762	0.49288807	ATP6	1	3
GO:0010565	GO:0010565	regulation of cellular ketone metabolic process	1/58	27/6338	0.220210675	0.532767762	0.49288807	PARK7	1	3
GO:0016241	GO:0016241	regulation of macroautophagy	1/58	27/6338	0.220210675	0.532767762	0.49288807	SLC25A4	1	3
GO:0043297	GO:0043297	apical junction assembly	1/58	27/6338	0.220210675	0.532767762	0.49288807	CLDN11	1	3
GO:0050886	GO:0050886	endocrine process	1/58	27/6338	0.220210675	0.532767762	0.49288807	NKX3-1	1	3
GO:0062207	GO:0062207	regulation of pattern recognition receptor signaling pathway	1/58	27/6338	0.220210675	0.532767762	0.49288807	HMGB1	1	3
GO:0120034	GO:0120034	positive regulation of plasma membrane bounded cell projection assembly	1/58	27/6338	0.220210675	0.532767762	0.49288807	FAM98A	1	3
GO:00329561	GO:0032956	regulation of actin cytoskeleton organization	2/58	97/6338	0.222461083	0.535334157	0.49526236	TMSB10/ARPC5	2	3
GO:0051223	GO:0051223	regulation of protein transport	2/58	97/6338	0.222461083	0.535334157	0.49526236	PARK7/ERP29	2	3
GO:00517042	GO:0051704	multi-organism process	4/58	266/6338	0.225234875	0.535705385	0.495605801	SERPINA5/PARK7/ACSL4/CLDN11	4	3
GO:0009145	GO:0009145	purine nucleoside triphosphate biosynthetic process	1/58	28/6338	0.227377175	0.535705385	0.495605801	ATP6	1	3
GO:0010469	GO:0010469	regulation of signaling receptor activity	1/58	28/6338	0.227377175	0.535705385	0.495605801	PARK7	1	3
GO:0045931	GO:0045931	positive regulation of mitotic cell cycle	1/58	28/6338	0.227377175	0.535705385	0.495605801	NKX3-1	1	3
GO:0061053	GO:0061053	somite development	1/58	28/6338	0.227377175	0.535705385	0.495605801	NKX3-1	1	3
GO:0120193	GO:0120193	tight junction organization	1/58	28/6338	0.227377175	0.535705385	0.495605801	CLDN11	1	3
GO:19018791	GO:1901879	regulation of protein depolymerization	1/58	28/6338	0.227377175	0.535705385	0.495605801	MAP1B	1	3
GO:1903052	GO:1903052	positive regulation of proteolysis involved in cellular protein catabolic process	1/58	28/6338	0.227377175	0.535705385	0.495605801	CLU	1	3
GO:0051050	GO:0051050	positive regulation of transport	3/58	182/6338	0.231945746	0.536310531	0.496165649	APOA1/CLU/NKX3-1	3	3
GO:00301632	GO:0030163	protein catabolic process	4/58	270/6338	0.233119506	0.536310531	0.496165649	PARK7/RPL11/CLU/CST3	4	3
GO:00065111	GO:0006511	ubiquitin-dependent protein catabolic process	3/58	183/6338	0.234383804	0.536310531	0.496165649	PARK7/RPL11/CLU	3	3
GO:0000302	GO:0000302	response to reactive oxygen species	1/58	29/6338	0.234478938	0.536310531	0.496165649	PARK7	1	3
GO:0009266	GO:0009266	response to temperature stimulus	1/58	29/6338	0.234478938	0.536310531	0.496165649	HSPD1	1	3
GO:0035282	GO:0035282	segmentation	1/58	29/6338	0.234478938	0.536310531	0.496165649	NKX3-1	1	3
GO:0038061	GO:0038061	NIK/NF-kappaB signaling	1/58	29/6338	0.234478938	0.536310531	0.496165649	HMGB1	1	3
GO:0061844	GO:0061844	antimicrobial humoral immune response mediated by antimicrobial peptide	1/58	29/6338	0.234478938	0.536310531	0.496165649	RPL39	1	3
GO:0062013	GO:0062013	positive regulation of small molecule metabolic process	1/58	29/6338	0.234478938	0.536310531	0.496165649	PARK7	1	3
GO:0071453	GO:0071453	cellular response to oxygen levels	1/58	29/6338	0.234478938	0.536310531	0.496165649	NKX3-1	1	3
GO:19033211	GO:1903321	negative regulation of protein modification by small protein conjugation or removal	1/58	29/6338	0.234478938	0.536310531	0.496165649	PARK7	1	3
GO:0006812	GO:0006812	cation transport	4/58	271/6338	0.235101913	0.536310531	0.496165649	COX1/ND4/ND5/ATP6	4	3
GO:0070201	GO:0070201	regulation of establishment of protein localization	2/58	102/6338	0.239414249	0.536310531	0.496165649	PARK7/ERP29	2	3
GO:0006165	GO:0006165	nucleoside diphosphate phosphorylation	1/58	30/6338	0.241516538	0.536310531	0.496165649	GAPDH	1	3
GO:0009201	GO:0009201	ribonucleoside triphosphate biosynthetic process	1/58	30/6338	0.241516538	0.536310531	0.496165649	ATP6	1	3
GO:00105081	GO:0010508	positive regulation of autophagy	1/58	30/6338	0.241516538	0.536310531	0.496165649	SLC25A4	1	3
GO:0010970	GO:0010970	transport along microtubule	1/58	30/6338	0.241516538	0.536310531	0.496165649	MAP1B	1	3
GO:0045727	GO:0045727	positive regulation of translation	1/58	30/6338	0.241516538	0.536310531	0.496165649	RPS4X	1	3
GO:0046939	GO:0046939	nucleotide phosphorylation	1/58	30/6338	0.241516538	0.536310531	0.496165649	GAPDH	1	3
GO:00511011	GO:0051101	regulation of DNA binding	1/58	30/6338	0.241516538	0.536310531	0.496165649	PARK7	1	3
GO:0051781	GO:0051781	positive regulation of cell division	1/58	30/6338	0.241516538	0.536310531	0.496165649	NKX3-1	1	3
GO:0099173	GO:0099173	postsynapse organization	1/58	30/6338	0.241516538	0.536310531	0.496165649	MESD	1	3
GO:2000242	GO:2000242	negative regulation of reproductive process	1/58	30/6338	0.241516538	0.536310531	0.496165649	NKX3-1	1	3
GO:00329701	GO:0032970	regulation of actin filament-based process	2/58	103/6338	0.242814721	0.536310531	0.496165649	TMSB10/ARPC5	2	3
GO:0071407	GO:0071407	cellular response to organic cyclic compound	2/58	103/6338	0.242814721	0.536310531	0.496165649	PARK7/NKX3-1	2	3
GO:00199411	GO:0019941	modification-dependent protein catabolic process	3/58	187/6338	0.244183767	0.536310531	0.496165649	PARK7/RPL11/CLU	3	3
GO:19011352	GO:1901135	carbohydrate derivative metabolic process	5/58	368/6338	0.245609428	0.536310531	0.496165649	ATP6/GAPDH/PARK7/CST3/ACSL4	5	3
GO:0006637	GO:0006637	acyl-CoA metabolic process	1/58	31/6338	0.248490546	0.536310531	0.496165649	ACSL4	1	3
GO:0009135	GO:0009135	purine nucleoside diphosphate metabolic process	1/58	31/6338	0.248490546	0.536310531	0.496165649	GAPDH	1	3
GO:0009179	GO:0009179	purine ribonucleoside diphosphate metabolic process	1/58	31/6338	0.248490546	0.536310531	0.496165649	GAPDH	1	3
GO:0009185	GO:0009185	ribonucleoside diphosphate metabolic process	1/58	31/6338	0.248490546	0.536310531	0.496165649	GAPDH	1	3
GO:00108211	GO:0010821	regulation of mitochondrion organization	1/58	31/6338	0.248490546	0.536310531	0.496165649	SLC25A4	1	3
GO:0014065	GO:0014065	phosphatidylinositol 3-kinase signaling	1/58	31/6338	0.248490546	0.536310531	0.496165649	NKX3-1	1	3
GO:0035383	GO:0035383	thioester metabolic process	1/58	31/6338	0.248490546	0.536310531	0.496165649	ACSL4	1	3
GO:0046031	GO:0046031	ADP metabolic process	1/58	31/6338	0.248490546	0.536310531	0.496165649	GAPDH	1	3
GO:00436321	GO:0043632	modification-dependent macromolecule catabolic process	3/58	189/6338	0.249110434	0.536362179	0.496213431	PARK7/RPL11/CLU	3	3
GO:0009142	GO:0009142	nucleoside triphosphate biosynthetic process	1/58	32/6338	0.255401525	0.541341819	0.500820326	ATP6	1	3
GO:0009205	GO:0009205	purine ribonucleoside triphosphate metabolic process	1/58	32/6338	0.255401525	0.541341819	0.500820326	ATP6	1	3
GO:0030010	GO:0030010	establishment of cell polarity	1/58	32/6338	0.255401525	0.541341819	0.500820326	MAP1B	1	3
GO:0051100	GO:0051100	negative regulation of binding	1/58	32/6338	0.255401525	0.541341819	0.500820326	PARK7	1	3
GO:00723311	GO:0072331	signal transduction by p53 class mediator	1/58	32/6338	0.255401525	0.541341819	0.500820326	RPL11	1	3
GO:1990138	GO:1990138	neuron projection extension	1/58	32/6338	0.255401525	0.541341819	0.500820326	MAP1B	1	3
GO:0006066	GO:0006066	alcohol metabolic process	2/58	107/6338	0.256438366	0.541341819	0.500820326	APOA1/PARK7	2	3
GO:0140694	GO:0140694	non-membrane-bounded organelle assembly	2/58	107/6338	0.256438366	0.541341819	0.500820326	RPL6/RPS28	2	3
GO:00106471	GO:0010647	positive regulation of cell communication	5/58	375/6338	0.2578147	0.541341819	0.500820326	RPS3/RPL11/HMGB1/CLU/NKX3-1	5	3
GO:00330432	GO:0033043	regulation of organelle organization	4/58	283/6338	0.259208539	0.541341819	0.500820326	TMSB10/MAP1B/ARPC5/SLC25A4	4	3
GO:00325351	GO:0032535	regulation of cellular component size	2/58	108/6338	0.259848137	0.541341819	0.500820326	TMSB10/ARPC5	2	3
GO:0007272	GO:0007272	ensheathment of neurons	1/58	33/6338	0.262250037	0.541341819	0.500820326	CLDN11	1	3
GO:0008366	GO:0008366	axon ensheathment	1/58	33/6338	0.262250037	0.541341819	0.500820326	CLDN11	1	3
GO:0010466	GO:0010466	negative regulation of peptidase activity	1/58	33/6338	0.262250037	0.541341819	0.500820326	PARK7	1	3
GO:0010951	GO:0010951	negative regulation of endopeptidase activity	1/58	33/6338	0.262250037	0.541341819	0.500820326	PARK7	1	3
GO:00311091	GO:0031109	microtubule polymerization or depolymerization	1/58	33/6338	0.262250037	0.541341819	0.500820326	MAP1B	1	3
GO:0043467	GO:0043467	regulation of generation of precursor metabolites and energy	1/58	33/6338	0.262250037	0.541341819	0.500820326	PARK7	1	3
GO:1903364	GO:1903364	positive regulation of cellular protein catabolic process	1/58	33/6338	0.262250037	0.541341819	0.500820326	CLU	1	3
GO:00230561	GO:0023056	positive regulation of signaling	5/58	379/6338	0.264859531	0.541684498	0.501137355	RPS3/RPL11/HMGB1/CLU/NKX3-1	5	3
GO:00801342	GO:0080134	regulation of response to stress	4/58	286/6338	0.26531788	0.541684498	0.501137355	PARK7/CLU/NKX3-1/ERP29	4	3
GO:19015652	GO:1901565	organonitrogen compound catabolic process	5/58	381/6338	0.268399911	0.541684498	0.501137355	PARK7/RPL11/CLU/CST3/COMT	5	3
GO:0006090	GO:0006090	pyruvate metabolic process	1/58	34/6338	0.269036634	0.541684498	0.501137355	GAPDH	1	3
GO:0009132	GO:0009132	nucleoside diphosphate metabolic process	1/58	34/6338	0.269036634	0.541684498	0.501137355	GAPDH	1	3
GO:0009144	GO:0009144	purine nucleoside triphosphate metabolic process	1/58	34/6338	0.269036634	0.541684498	0.501137355	ATP6	1	3
GO:0015918	GO:0015918	sterol transport	1/58	34/6338	0.269036634	0.541684498	0.501137355	APOA1	1	3
GO:0030301	GO:0030301	cholesterol transport	1/58	34/6338	0.269036634	0.541684498	0.501137355	APOA1	1	3
GO:0030838	GO:0030838	positive regulation of actin filament polymerization	1/58	34/6338	0.269036634	0.541684498	0.501137355	ARPC5	1	3
GO:0043393	GO:0043393	regulation of protein binding	1/58	34/6338	0.269036634	0.541684498	0.501137355	PARK7	1	3
GO:0046887	GO:0046887	positive regulation of hormone secretion	1/58	34/6338	0.269036634	0.541684498	0.501137355	NKX3-1	1	3
GO:00000032	GO:0000003	reproduction	5/58	385/6338	0.275514703	0.544266845	0.503526403	SERPINA5/PARK7/NKX3-1/ACSL4/CLDN11	5	3
GO:00224142	GO:0022414	reproductive process	5/58	385/6338	0.275514703	0.544266845	0.503526403	SERPINA5/PARK7/NKX3-1/ACSL4/CLDN11	5	3
GO:00063341	GO:0006334	nucleosome assembly	1/58	35/6338	0.275761868	0.544266845	0.503526403	HMGB1	1	3
GO:0007565	GO:0007565	female pregnancy	1/58	35/6338	0.275761868	0.544266845	0.503526403	ACSL4	1	3
GO:0009199	GO:0009199	ribonucleoside triphosphate metabolic process	1/58	35/6338	0.275761868	0.544266845	0.503526403	ATP6	1	3
GO:0046916	GO:0046916	cellular transition metal ion homeostasis	1/58	35/6338	0.275761868	0.544266845	0.503526403	MT1A	1	3
GO:00510991	GO:0051099	positive regulation of binding	1/58	35/6338	0.275761868	0.544266845	0.503526403	PARK7	1	3
GO:0099111	GO:0099111	microtubule-based transport	1/58	35/6338	0.275761868	0.544266845	0.503526403	MAP1B	1	3
GO:1905475	GO:1905475	regulation of protein localization to membrane	1/58	35/6338	0.275761868	0.544266845	0.503526403	MESD	1	3
GO:00511722	GO:0051172	negative regulation of nitrogen compound metabolic process	6/58	482/6338	0.277273018	0.546051894	0.505177834	PARK7/RPL11/HMGB1/CLU/CST3/NKX3-1	6	3
GO:0009267	GO:0009267	cellular response to starvation	1/58	36/6338	0.282426284	0.547809602	0.506803971	COMT	1	3
GO:0030100	GO:0030100	regulation of endocytosis	1/58	36/6338	0.282426284	0.547809602	0.506803971	CLU	1	3
GO:0030705	GO:0030705	cytoskeleton-dependent intracellular transport	1/58	36/6338	0.282426284	0.547809602	0.506803971	MAP1B	1	3
GO:0033157	GO:0033157	regulation of intracellular protein transport	1/58	36/6338	0.282426284	0.547809602	0.506803971	PARK7	1	3
GO:0034250	GO:0034250	positive regulation of cellular amide metabolic process	1/58	36/6338	0.282426284	0.547809602	0.506803971	RPS4X	1	3
GO:0051168	GO:0051168	nuclear export	1/58	36/6338	0.282426284	0.547809602	0.506803971	PARK7	1	3
GO:1990845	GO:1990845	adaptive thermogenesis	1/58	36/6338	0.282426284	0.547809602	0.506803971	SLC25A4	1	3
GO:00098962	GO:0009896	positive regulation of catabolic process	2/58	115/6338	0.283726315	0.549147707	0.508041914	CLU/SLC25A4	2	3
GO:0008015	GO:0008015	blood circulation	2/58	116/6338	0.287135497	0.554002196	0.512533025	COX1/COX2	2	3
GO:00310561	GO:0031056	regulation of histone modification	1/58	37/6338	0.289030422	0.554002196	0.512533025	PARK7	1	3
GO:00314971	GO:0031497	chromatin assembly	1/58	37/6338	0.289030422	0.554002196	0.512533025	HMGB1	1	3
GO:20012362	GO:2001236	regulation of extrinsic apoptotic signaling pathway	1/58	37/6338	0.289030422	0.554002196	0.512533025	PARK7	1	3
GO:0006869	GO:0006869	lipid transport	2/58	117/6338	0.290543374	0.554002196	0.512533025	APOA1/NKX3-1	2	3
GO:00106381	GO:0010638	positive regulation of organelle organization	2/58	117/6338	0.290543374	0.554002196	0.512533025	ARPC5/SLC25A4	2	3
GO:0071396	GO:0071396	cellular response to lipid	2/58	117/6338	0.290543374	0.554002196	0.512533025	PARK7/NKX3-1	2	3
GO:00430662	GO:0043066	negative regulation of apoptotic process	3/58	207/6338	0.294057386	0.558859948	0.517027157	PARK7/FATE1/CLU	3	3
GO:00359661	GO:0035966	response to topologically incorrect protein	1/58	38/6338	0.295574817	0.558859948	0.517027157	CLU	1	3
GO:00508301	GO:0050830	defense response to Gram-positive bacterium	1/58	38/6338	0.295574817	0.558859948	0.517027157	RPL39	1	3
GO:00512612	GO:0051261	protein depolymerization	1/58	38/6338	0.295574817	0.558859948	0.517027157	MAP1B	1	3
GO:0060627	GO:0060627	regulation of vesicle-mediated transport	2/58	120/6338	0.300756617	0.563329112	0.521161787	APOA1/CLU	2	3
GO:0022612	GO:0022612	gland morphogenesis	1/58	39/6338	0.302060001	0.563329112	0.521161787	NKX3-1	1	3
GO:00432441	GO:0043244	regulation of protein-containing complex disassembly	1/58	39/6338	0.302060001	0.563329112	0.521161787	MAP1B	1	3
GO:0043524	GO:0043524	negative regulation of neuron apoptotic process	1/58	39/6338	0.302060001	0.563329112	0.521161787	PARK7	1	3
GO:19030082	GO:1903008	organelle disassembly	1/58	39/6338	0.302060001	0.563329112	0.521161787	SLC25A4	1	3
GO:00072832	GO:0007283	spermatogenesis	2/58	122/6338	0.307554318	0.563329112	0.521161787	SERPINA5/CLDN11	2	3
GO:0016573	GO:0016573	histone acetylation	1/58	40/6338	0.308486501	0.563329112	0.521161787	PARK7	1	3
GO:00447061	GO:0044706	multi-multicellular organism process	1/58	40/6338	0.308486501	0.563329112	0.521161787	ACSL4	1	3
GO:00510541	GO:0051054	positive regulation of DNA metabolic process	1/58	40/6338	0.308486501	0.563329112	0.521161787	HMGB1	1	3
GO:0070507	GO:0070507	regulation of microtubule cytoskeleton organization	1/58	40/6338	0.308486501	0.563329112	0.521161787	MAP1B	1	3
GO:0071248	GO:0071248	cellular response to metal ion	1/58	40/6338	0.308486501	0.563329112	0.521161787	MT1A	1	3
GO:1903531	GO:1903531	negative regulation of secretion by cell	1/58	40/6338	0.308486501	0.563329112	0.521161787	ERP29	1	3
GO:00002781	GO:0000278	mitotic cell cycle	3/58	214/6338	0.311731017	0.563329112	0.521161787	TUBA1B/NKX3-1/TUBB	3	3
GO:00486092	GO:0048609	multicellular organismal reproductive process	3/58	214/6338	0.311731017	0.563329112	0.521161787	SERPINA5/ACSL4/CLDN11	3	3
GO:0003013	GO:0003013	circulatory system process	2/58	124/6338	0.314340893	0.563329112	0.521161787	COX1/COX2	2	3
GO:00516401	GO:0051640	organelle localization	2/58	124/6338	0.314340893	0.563329112	0.521161787	MAP1B/FAM98A	2	3
GO:0002706	GO:0002706	regulation of lymphocyte mediated immunity	1/58	41/6338	0.314854837	0.563329112	0.521161787	HMGB1	1	3
GO:0002822	GO:0002822	regulation of adaptive immune response based on somatic recombination of immune receptors built from immunoglobulin superfamily domains	1/58	41/6338	0.314854837	0.563329112	0.521161787	HMGB1	1	3
GO:00063332	GO:0006333	chromatin assembly or disassembly	1/58	41/6338	0.314854837	0.563329112	0.521161787	HMGB1	1	3
GO:0033865	GO:0033865	nucleoside bisphosphate metabolic process	1/58	41/6338	0.314854837	0.563329112	0.521161787	ACSL4	1	3
GO:0033875	GO:0033875	ribonucleoside bisphosphate metabolic process	1/58	41/6338	0.314854837	0.563329112	0.521161787	ACSL4	1	3
GO:0034032	GO:0034032	purine nucleoside bisphosphate metabolic process	1/58	41/6338	0.314854837	0.563329112	0.521161787	ACSL4	1	3
GO:0042594	GO:0042594	response to starvation	1/58	41/6338	0.314854837	0.563329112	0.521161787	COMT	1	3
GO:0050680	GO:0050680	negative regulation of epithelial cell proliferation	1/58	41/6338	0.314854837	0.563329112	0.521161787	NKX3-1	1	3
GO:00516032	GO:0051603	proteolysis involved in cellular protein catabolic process	3/58	216/6338	0.316790754	0.563329112	0.521161787	PARK7/RPL11/CLU	3	3
GO:00482322	GO:0048232	male gamete generation	2/58	126/6338	0.321114514	0.563329112	0.521161787	SERPINA5/CLDN11	2	3
GO:19025321	GO:1902532	negative regulation of intracellular signal transduction	2/58	126/6338	0.321114514	0.563329112	0.521161787	PARK7/CLU	2	3
GO:0006475	GO:0006475	internal protein amino acid acetylation	1/58	42/6338	0.321165528	0.563329112	0.521161787	PARK7	1	3
GO:0007043	GO:0007043	cell-cell junction assembly	1/58	42/6338	0.321165528	0.563329112	0.521161787	CLDN11	1	3
GO:0009141	GO:0009141	nucleoside triphosphate metabolic process	1/58	42/6338	0.321165528	0.563329112	0.521161787	ATP6	1	3
GO:0016579	GO:0016579	protein deubiquitination	1/58	42/6338	0.321165528	0.563329112	0.521161787	PARK7	1	3
GO:0018393	GO:0018393	internal peptidyl-lysine acetylation	1/58	42/6338	0.321165528	0.563329112	0.521161787	PARK7	1	3
GO:0019730	GO:0019730	antimicrobial humoral response	1/58	42/6338	0.321165528	0.563329112	0.521161787	RPL39	1	3
GO:0048771	GO:0048771	tissue remodeling	1/58	42/6338	0.321165528	0.563329112	0.521161787	CST3	1	3
GO:0060491	GO:0060491	regulation of cell projection assembly	1/58	42/6338	0.321165528	0.563329112	0.521161787	FAM98A	1	3
GO:0120032	GO:0120032	regulation of plasma membrane bounded cell projection assembly	1/58	42/6338	0.321165528	0.563329112	0.521161787	FAM98A	1	3
GO:00442652	GO:0044265	cellular macromolecule catabolic process	4/58	313/6338	0.321375905	0.563329112	0.521161787	PARK7/RPL11/CLU/CST3	4	3
GO:00325042	GO:0032504	multicellular organism reproduction	3/58	220/6338	0.32691777	0.563329112	0.521161787	SERPINA5/ACSL4/CLDN11	3	3
GO:0001666	GO:0001666	response to hypoxia	1/58	43/6338	0.327419085	0.563329112	0.521161787	NKX3-1	1	3
GO:0008203	GO:0008203	cholesterol metabolic process	1/58	43/6338	0.327419085	0.563329112	0.521161787	APOA1	1	3
GO:00085841	GO:0008584	male gonad development	1/58	43/6338	0.327419085	0.563329112	0.521161787	NKX3-1	1	3
GO:00163581	GO:0016358	dendrite development	1/58	43/6338	0.327419085	0.563329112	0.521161787	MAP1B	1	3
GO:00347282	GO:0034728	nucleosome organization	1/58	43/6338	0.327419085	0.563329112	0.521161787	HMGB1	1	3
GO:00465461	GO:0046546	development of primary male sexual characteristics	1/58	43/6338	0.327419085	0.563329112	0.521161787	NKX3-1	1	3
GO:0048015	GO:0048015	phosphatidylinositol-mediated signaling	1/58	43/6338	0.327419085	0.563329112	0.521161787	NKX3-1	1	3
GO:0048588	GO:0048588	developmental cell growth	1/58	43/6338	0.327419085	0.563329112	0.521161787	MAP1B	1	3
GO:0051048	GO:0051048	negative regulation of secretion	1/58	43/6338	0.327419085	0.563329112	0.521161787	ERP29	1	3
GO:00070151	GO:0007015	actin filament organization	2/58	129/6338	0.331246827	0.563329112	0.521161787	TMSB10/ARPC5	2	3
GO:0016052	GO:0016052	carbohydrate catabolic process	1/58	44/6338	0.333616018	0.563329112	0.521161787	GAPDH	1	3
GO:0018394	GO:0018394	peptidyl-lysine acetylation	1/58	44/6338	0.333616018	0.563329112	0.521161787	PARK7	1	3
GO:0031669	GO:0031669	cellular response to nutrient levels	1/58	44/6338	0.333616018	0.563329112	0.521161787	COMT	1	3
GO:0032273	GO:0032273	positive regulation of protein polymerization	1/58	44/6338	0.333616018	0.563329112	0.521161787	ARPC5	1	3
GO:0036293	GO:0036293	response to decreased oxygen levels	1/58	44/6338	0.333616018	0.563329112	0.521161787	NKX3-1	1	3
GO:0043281	GO:0043281	regulation of cysteine-type endopeptidase activity involved in apoptotic process	1/58	44/6338	0.333616018	0.563329112	0.521161787	PARK7	1	3
GO:00436242	GO:0043624	cellular protein complex disassembly	1/58	44/6338	0.333616018	0.563329112	0.521161787	MAP1B	1	3
GO:0048017	GO:0048017	inositol lipid-mediated signaling	1/58	44/6338	0.333616018	0.563329112	0.521161787	NKX3-1	1	3
GO:19012151	GO:1901215	negative regulation of neuron death	1/58	44/6338	0.333616018	0.563329112	0.521161787	PARK7	1	3
GO:00196371	GO:0019637	organophosphate metabolic process	4/58	320/6338	0.336121524	0.56649695	0.5240925	ATP6/GAPDH/PARK7/ACSL4	4	3
GO:0002262	GO:0002262	myeloid cell homeostasis	1/58	45/6338	0.339756831	0.567238747	0.52477877	HMGB1	1	3
GO:0033138	GO:0033138	positive regulation of peptidyl-serine phosphorylation	1/58	45/6338	0.339756831	0.567238747	0.52477877	PARK7	1	3
GO:0043523	GO:0043523	regulation of neuron apoptotic process	1/58	45/6338	0.339756831	0.567238747	0.52477877	PARK7	1	3
GO:0071241	GO:0071241	cellular response to inorganic substance	1/58	45/6338	0.339756831	0.567238747	0.52477877	MT1A	1	3
GO:1902652	GO:1902652	secondary alcohol metabolic process	1/58	45/6338	0.339756831	0.567238747	0.52477877	APOA1	1	3
GO:00322701	GO:0032270	positive regulation of cellular protein metabolic process	4/58	322/6338	0.340343248	0.567238747	0.52477877	RPS4X/PARK7/CLU/NKX3-1	4	3
GO:00328701	GO:0032870	cellular response to hormone stimulus	2/58	132/6338	0.34134039	0.567849078	0.525343416	PARK7/NKX3-1	2	3
GO:00442572	GO:0044257	cellular protein catabolic process	3/58	226/6338	0.342113916	0.567988721	0.525472606	PARK7/RPL11/CLU	3	3
GO:0010876	GO:0010876	lipid localization	2/58	133/6338	0.344695368	0.567988721	0.525472606	APOA1/NKX3-1	2	3
GO:0002819	GO:0002819	regulation of adaptive immune response	1/58	46/6338	0.345842021	0.567988721	0.525472606	HMGB1	1	3
GO:0015931	GO:0015931	nucleobase-containing compound transport	1/58	46/6338	0.345842021	0.567988721	0.525472606	SLC25A4	1	3
GO:0016125	GO:0016125	sterol metabolic process	1/58	46/6338	0.345842021	0.567988721	0.525472606	APOA1	1	3
GO:00345991	GO:0034599	cellular response to oxidative stress	1/58	46/6338	0.345842021	0.567988721	0.525472606	PARK7	1	3
GO:0046165	GO:0046165	alcohol biosynthetic process	1/58	46/6338	0.345842021	0.567988721	0.525472606	PARK7	1	3
GO:00064691	GO:0006469	negative regulation of protein kinase activity	1/58	47/6338	0.351872085	0.575344169	0.532277471	PARK7	1	3
GO:0007163	GO:0007163	establishment or maintenance of cell polarity	1/58	47/6338	0.351872085	0.575344169	0.532277471	MAP1B	1	3
GO:00199532	GO:0019953	sexual reproduction	3/58	230/6338	0.352238485	0.575344169	0.532277471	SERPINA5/PARK7/CLDN11	3	3
GO:00091001	GO:0009100	glycoprotein metabolic process	2/58	136/6338	0.35472901	0.577173408	0.533969785	PARK7/CST3	2	3
GO:0001505	GO:0001505	regulation of neurotransmitter levels	1/58	48/6338	0.357847513	0.577173408	0.533969785	COMT	1	3
GO:0002224	GO:0002224	toll-like receptor signaling pathway	1/58	48/6338	0.357847513	0.577173408	0.533969785	HMGB1	1	3
GO:00514941	GO:0051494	negative regulation of cytoskeleton organization	1/58	48/6338	0.357847513	0.577173408	0.533969785	TMSB10	1	3
GO:0070482	GO:0070482	response to oxygen levels	1/58	48/6338	0.357847513	0.577173408	0.533969785	NKX3-1	1	3
GO:0070646	GO:0070646	protein modification by small protein removal	1/58	48/6338	0.357847513	0.577173408	0.533969785	PARK7	1	3
GO:2000116	GO:2000116	regulation of cysteine-type endopeptidase activity	1/58	48/6338	0.357847513	0.577173408	0.533969785	PARK7	1	3
GO:0010817	GO:0010817	regulation of hormone levels	2/58	138/6338	0.361390213	0.579454713	0.536080325	NKX3-1/CRYM	2	3
GO:00082841	GO:0008284	positive regulation of cell population proliferation	3/58	234/6338	0.362350457	0.579454713	0.536080325	RPS4X/FAM98A/NKX3-1	3	3
GO:00063232	GO:0006323	DNA packaging	1/58	49/6338	0.363768792	0.579454713	0.536080325	HMGB1	1	3
GO:0031668	GO:0031668	cellular response to extracellular stimulus	1/58	49/6338	0.363768792	0.579454713	0.536080325	COMT	1	3
GO:00466611	GO:0046661	male sex differentiation	1/58	49/6338	0.363768792	0.579454713	0.536080325	NKX3-1	1	3
GO:0051092	GO:0051092	positive regulation of NF-kappaB transcription factor activity	1/58	49/6338	0.363768792	0.579454713	0.536080325	CLU	1	3
GO:0055076	GO:0055076	transition metal ion homeostasis	1/58	49/6338	0.363768792	0.579454713	0.536080325	MT1A	1	3
GO:0072503	GO:0072503	cellular divalent inorganic cation homeostasis	2/58	139/6338	0.364711921	0.579930617	0.536520606	FATE1/MT1A	2	3
GO:0072507	GO:0072507	divalent inorganic cation homeostasis	2/58	141/6338	0.371336709	0.589423348	0.54530277	FATE1/MT1A	2	3
GO:0045216	GO:0045216	cell-cell junction organization	1/58	51/6338	0.375450826	0.593858952	0.549406352	CLDN11	1	3
GO:0098656	GO:0098656	anion transmembrane transport	1/58	51/6338	0.375450826	0.593858952	0.549406352	SLC25A4	1	3
GO:0006473	GO:0006473	protein acetylation	1/58	52/6338	0.381212533	0.595644583	0.551058322	PARK7	1	3
GO:0033135	GO:0033135	regulation of peptidyl-serine phosphorylation	1/58	52/6338	0.381212533	0.595644583	0.551058322	PARK7	1	3
GO:00336731	GO:0033673	negative regulation of kinase activity	1/58	52/6338	0.381212533	0.595644583	0.551058322	PARK7	1	3
GO:00421571	GO:0042157	lipoprotein metabolic process	1/58	52/6338	0.381212533	0.595644583	0.551058322	APOA1	1	3
GO:0042180	GO:0042180	cellular ketone metabolic process	1/58	52/6338	0.381212533	0.595644583	0.551058322	PARK7	1	3
GO:0043491	GO:0043491	protein kinase B signaling	1/58	52/6338	0.381212533	0.595644583	0.551058322	NKX3-1	1	3
GO:00713561	GO:0071356	cellular response to tumor necrosis factor	1/58	52/6338	0.381212533	0.595644583	0.551058322	NKX3-1	1	3
GO:00440932	GO:0044093	positive regulation of molecular function	4/58	342/6338	0.382637134	0.596834352	0.552159032	PARK7/HMGB1/CLU/NKX3-1	4	3
GO:00313961	GO:0031396	regulation of protein ubiquitination	1/58	53/6338	0.386921995	0.602473694	0.557376248	PARK7	1	3
GO:0034330	GO:0034330	cell junction organization	2/58	147/6338	0.391050611	0.607850691	0.562350756	MESD/CLDN11	2	3
GO:00106292	GO:0010629	negative regulation of gene expression	3/58	246/6338	0.392549173	0.608126864	0.562606257	PARK7/NKX3-1/ERP29	3	3
GO:00459261	GO:0045926	negative regulation of growth	1/58	54/6338	0.392579675	0.608126864	0.562606257	MT1A	1	3
GO:00512471	GO:0051247	positive regulation of protein metabolic process	4/58	349/6338	0.397417341	0.612593904	0.566738921	RPS4X/PARK7/CLU/NKX3-1	4	3
GO:00073381	GO:0007338	single fertilization	1/58	55/6338	0.398186037	0.612593904	0.566738921	PARK7	1	3
GO:0060560	GO:0060560	developmental growth involved in morphogenesis	1/58	55/6338	0.398186037	0.612593904	0.566738921	MAP1B	1	3
GO:1901136	GO:1901136	carbohydrate derivative catabolic process	1/58	55/6338	0.398186037	0.612593904	0.566738921	CST3	1	3
GO:00062592	GO:0006259	DNA metabolic process	3/58	249/6338	0.400053739	0.614417005	0.568425557	RPS3/PARK7/HMGB1	3	3
GO:1903530	GO:1903530	regulation of secretion by cell	2/58	150/6338	0.400809926	0.614529699	0.568529815	NKX3-1/ERP29	2	3
GO:0002703	GO:0002703	regulation of leukocyte mediated immunity	1/58	56/6338	0.403741538	0.614834829	0.568812105	HMGB1	1	3
GO:0048754	GO:0048754	branching morphogenesis of an epithelial tube	1/58	56/6338	0.403741538	0.614834829	0.568812105	NKX3-1	1	3
GO:00711032	GO:0071103	DNA conformation change	1/58	56/6338	0.403741538	0.614834829	0.568812105	HMGB1	1	3
GO:00971912	GO:0097191	extrinsic apoptotic signaling pathway	1/58	56/6338	0.403741538	0.614834829	0.568812105	PARK7	1	3
GO:0051301	GO:0051301	cell division	2/58	152/6338	0.407277431	0.619028517	0.572691879	RPS3/NKX3-1	2	3
GO:0006006	GO:0006006	glucose metabolic process	1/58	57/6338	0.40924663	0.619028517	0.572691879	GAPDH	1	3
GO:00513481	GO:0051348	negative regulation of transferase activity	1/58	57/6338	0.40924663	0.619028517	0.572691879	PARK7	1	3
GO:00621971	GO:0062197	cellular response to chemical stress	1/58	57/6338	0.40924663	0.619028517	0.572691879	PARK7	1	3
GO:0002221	GO:0002221	pattern recognition receptor signaling pathway	1/58	58/6338	0.414701764	0.621017617	0.574532088	HMGB1	1	3
GO:00346121	GO:0034612	response to tumor necrosis factor	1/58	58/6338	0.414701764	0.621017617	0.574532088	NKX3-1	1	3
GO:0051495	GO:0051495	positive regulation of cytoskeleton organization	1/58	58/6338	0.414701764	0.621017617	0.574532088	ARPC5	1	3
GO:00650041	GO:0065004	protein-DNA complex assembly	1/58	58/6338	0.414701764	0.621017617	0.574532088	HMGB1	1	3
GO:1902905	GO:1902905	positive regulation of supramolecular fiber organization	1/58	58/6338	0.414701764	0.621017617	0.574532088	ARPC5	1	3
GO:19033201	GO:1903320	regulation of protein modification by small protein conjugation or removal	1/58	58/6338	0.414701764	0.621017617	0.574532088	PARK7	1	3
GO:00063382	GO:0006338	chromatin remodeling	1/58	59/6338	0.420107385	0.624953135	0.578173017	HMGB1	1	3
GO:0045732	GO:0045732	positive regulation of protein catabolic process	1/58	59/6338	0.420107385	0.624953135	0.578173017	CLU	1	3
GO:0051346	GO:0051346	negative regulation of hydrolase activity	1/58	59/6338	0.420107385	0.624953135	0.578173017	PARK7	1	3
GO:0071496	GO:0071496	cellular response to external stimulus	1/58	59/6338	0.420107385	0.624953135	0.578173017	COMT	1	3
GO:0006898	GO:0006898	receptor-mediated endocytosis	1/58	60/6338	0.425463934	0.629798586	0.582655768	CLU	1	3
GO:0051302	GO:0051302	regulation of cell division	1/58	60/6338	0.425463934	0.629798586	0.582655768	NKX3-1	1	3
GO:19012141	GO:1901214	regulation of neuron death	1/58	60/6338	0.425463934	0.629798586	0.582655768	PARK7	1	3
GO:00105061	GO:0010506	regulation of autophagy	1/58	61/6338	0.430771849	0.635565023	0.587990566	SLC25A4	1	3
GO:0031346	GO:0031346	positive regulation of cell projection organization	1/58	61/6338	0.430771849	0.635565023	0.587990566	FAM98A	1	3
GO:0051046	GO:0051046	regulation of secretion	2/58	161/6338	0.435969392	0.639134215	0.59129259	NKX3-1/ERP29	2	3
GO:0009152	GO:0009152	purine ribonucleotide biosynthetic process	1/58	62/6338	0.436031564	0.639134215	0.59129259	ATP6	1	3
GO:0042445	GO:0042445	hormone metabolic process	1/58	62/6338	0.436031564	0.639134215	0.59129259	CRYM	1	3
GO:0050708	GO:0050708	regulation of protein secretion	1/58	62/6338	0.436031564	0.639134215	0.59129259	ERP29	1	3
GO:00090572	GO:0009057	macromolecule catabolic process	4/58	368/6338	0.437261629	0.639895067	0.591996489	PARK7/RPL11/CLU/CST3	4	3
GO:00030062	GO:0003006	developmental process involved in reproduction	3/58	265/6338	0.439643113	0.642335718	0.594254448	SERPINA5/NKX3-1/CLDN11	3	3
GO:00140701	GO:0014070	response to organic cyclic compound	2/58	163/6338	0.442248495	0.645095049	0.596807232	PARK7/NKX3-1	2	3
GO:00512401	GO:0051240	positive regulation of multicellular organismal process	4/58	372/6338	0.445575101	0.648895778	0.600323462	COX1/PARK7/NKX3-1/COX2	4	3
GO:00094511	GO:0009451	RNA modification	1/58	64/6338	0.446408112	0.649058644	0.600474137	BUD23	1	3
GO:0006164	GO:0006164	purine nucleotide biosynthetic process	1/58	65/6338	0.451525793	0.650300416	0.601622958	ATP6	1	3
GO:00095661	GO:0009566	fertilization	1/58	65/6338	0.451525793	0.650300416	0.601622958	PARK7	1	3
GO:0032886	GO:0032886	regulation of microtubule-based process	1/58	65/6338	0.451525793	0.650300416	0.601622958	MAP1B	1	3
GO:0043414	GO:0043414	macromolecule methylation	1/58	65/6338	0.451525793	0.650300416	0.601622958	BUD23	1	3
GO:0043543	GO:0043543	protein acylation	1/58	65/6338	0.451525793	0.650300416	0.601622958	PARK7	1	3
GO:00339931	GO:0033993	response to lipid	2/58	166/6338	0.451597511	0.650300416	0.601622958	PARK7/NKX3-1	2	3
GO:0009260	GO:0009260	ribonucleotide biosynthetic process	1/58	66/6338	0.456596971	0.655402351	0.606342994	ATP6	1	3
GO:1901605	GO:1901605	alpha-amino acid metabolic process	1/58	66/6338	0.456596971	0.655402351	0.606342994	PARK7	1	3
GO:00063022	GO:0006302	double-strand break repair	1/58	67/6338	0.461622063	0.657373191	0.608166309	HMGB1	1	3
GO:0009952	GO:0009952	anterior/posterior pattern specification	1/58	67/6338	0.461622063	0.657373191	0.608166309	NKX3-1	1	3
GO:0061138	GO:0061138	morphogenesis of a branching epithelium	1/58	67/6338	0.461622063	0.657373191	0.608166309	NKX3-1	1	3
GO:00718242	GO:0071824	protein-DNA complex subunit organization	1/58	67/6338	0.461622063	0.657373191	0.608166309	HMGB1	1	3
GO:0072330	GO:0072330	monocarboxylic acid biosynthetic process	1/58	67/6338	0.461622063	0.657373191	0.608166309	PARK7	1	3
GO:00097252	GO:0009725	response to hormone	2/58	170/6338	0.463929053	0.657641753	0.608414768	PARK7/NKX3-1	2	3
GO:0061024	GO:0061024	membrane organization	2/58	170/6338	0.463929053	0.657641753	0.608414768	MESD/SLC25A4	2	3
GO:0001822	GO:0001822	kidney development	1/58	68/6338	0.466601479	0.657641753	0.608414768	NKX3-1	1	3
GO:0046883	GO:0046883	regulation of hormone secretion	1/58	68/6338	0.466601479	0.657641753	0.608414768	NKX3-1	1	3
GO:1903532	GO:1903532	positive regulation of secretion by cell	1/58	68/6338	0.466601479	0.657641753	0.608414768	NKX3-1	1	3
GO:0006875	GO:0006875	cellular metal ion homeostasis	2/58	171/6338	0.466987476	0.657641753	0.608414768	FATE1/MT1A	2	3
GO:00084061	GO:0008406	gonad development	1/58	69/6338	0.471535628	0.657641753	0.608414768	NKX3-1	1	3
GO:00329842	GO:0032984	protein-containing complex disassembly	1/58	69/6338	0.471535628	0.657641753	0.608414768	MAP1B	1	3
GO:00451371	GO:0045137	development of primary sexual characteristics	1/58	69/6338	0.471535628	0.657641753	0.608414768	NKX3-1	1	3
GO:00510522	GO:0051052	regulation of DNA metabolic process	1/58	69/6338	0.471535628	0.657641753	0.608414768	HMGB1	1	3
GO:0072522	GO:0072522	purine-containing compound biosynthetic process	1/58	69/6338	0.471535628	0.657641753	0.608414768	ATP6	1	3
GO:20002412	GO:2000241	regulation of reproductive process	1/58	69/6338	0.471535628	0.657641753	0.608414768	NKX3-1	1	3
GO:0002252	GO:0002252	immune effector process	2/58	173/6338	0.473074412	0.657641753	0.608414768	HMGB1/CLU	2	3
GO:00485841	GO:0048584	positive regulation of response to stimulus	5/58	493/6338	0.474382591	0.657641753	0.608414768	RPS3/RPL11/HMGB1/CLU/NKX3-1	5	3
GO:00019332	GO:0001933	negative regulation of protein phosphorylation	1/58	70/6338	0.476424914	0.657641753	0.608414768	PARK7	1	3
GO:0030198	GO:0030198	extracellular matrix organization	1/58	70/6338	0.476424914	0.657641753	0.608414768	CST3	1	3
GO:0043062	GO:0043062	extracellular structure organization	1/58	70/6338	0.476424914	0.657641753	0.608414768	CST3	1	3
GO:0045229	GO:0045229	external encapsulating structure organization	1/58	70/6338	0.476424914	0.657641753	0.608414768	CST3	1	3
GO:0046390	GO:0046390	ribose phosphate biosynthetic process	1/58	70/6338	0.476424914	0.657641753	0.608414768	ATP6	1	3
GO:0072001	GO:0072001	renal system development	1/58	70/6338	0.476424914	0.657641753	0.608414768	NKX3-1	1	3
GO:00097921	GO:0009792	embryo development ending in birth or egg hatching	2/58	175/6338	0.479120969	0.659273614	0.609924478	NKX3-1/ACSL4	2	3
GO:0002449	GO:0002449	lymphocyte mediated immunity	1/58	71/6338	0.481269738	0.659273614	0.609924478	HMGB1	1	3
GO:0015850	GO:0015850	organic hydroxy compound transport	1/58	71/6338	0.481269738	0.659273614	0.609924478	APOA1	1	3
GO:0016236	GO:0016236	macroautophagy	1/58	71/6338	0.481269738	0.659273614	0.609924478	SLC25A4	1	3
GO:00510981	GO:0051098	regulation of binding	1/58	71/6338	0.481269738	0.659273614	0.609924478	PARK7	1	3
GO:0015711	GO:0015711	organic anion transport	1/58	72/6338	0.486070497	0.664838066	0.615072409	SLC25A4	1	3
GO:0001763	GO:0001763	morphogenesis of a branching structure	1/58	73/6338	0.490827584	0.66829777	0.618273142	NKX3-1	1	3
GO:00457872	GO:0045787	positive regulation of cell cycle	1/58	73/6338	0.490827584	0.66829777	0.618273142	NKX3-1	1	3
GO:0051047	GO:0051047	positive regulation of secretion	1/58	73/6338	0.490827584	0.66829777	0.618273142	NKX3-1	1	3
GO:0001934	GO:0001934	positive regulation of protein phosphorylation	2/58	180/6338	0.494057078	0.670657522	0.620456257	PARK7/NKX3-1	2	3
GO:0002831	GO:0002831	regulation of response to biotic stimulus	1/58	74/6338	0.495541391	0.670657522	0.620456257	HMGB1	1	3
GO:0031667	GO:0031667	response to nutrient levels	1/58	74/6338	0.495541391	0.670657522	0.620456257	COMT	1	3
GO:00525481	GO:0052548	regulation of endopeptidase activity	1/58	74/6338	0.495541391	0.670657522	0.620456257	PARK7	1	3
GO:0050808	GO:0050808	synapse organization	1/58	75/6338	0.500212304	0.675962573	0.625364205	MESD	1	3
GO:0002460	GO:0002460	adaptive immune response based on somatic recombination of immune receptors built from immunoglobulin superfamily domains	1/58	76/6338	0.504840707	0.679157902	0.628320351	HMGB1	1	3
GO:00063102	GO:0006310	DNA recombination	1/58	76/6338	0.504840707	0.679157902	0.628320351	HMGB1	1	3
GO:0062012	GO:0062012	regulation of small molecule metabolic process	1/58	76/6338	0.504840707	0.679157902	0.628320351	PARK7	1	3
GO:00099682	GO:0009968	negative regulation of signal transduction	3/58	294/6338	0.508804199	0.682268276	0.631197903	PARK7/CLU/NKX3-1	3	3
GO:0019318	GO:0019318	hexose metabolic process	1/58	77/6338	0.50942698	0.682268276	0.631197903	GAPDH	1	3
GO:0048872	GO:0048872	homeostasis of number of cells	1/58	77/6338	0.50942698	0.682268276	0.631197903	HMGB1	1	3
GO:0006913	GO:0006913	nucleocytoplasmic transport	1/58	78/6338	0.513971499	0.682995064	0.631870288	PARK7	1	3
GO:0051169	GO:0051169	nuclear transport	1/58	78/6338	0.513971499	0.682995064	0.631870288	PARK7	1	3
GO:00525471	GO:0052547	regulation of peptidase activity	1/58	78/6338	0.513971499	0.682995064	0.631870288	PARK7	1	3
GO:1901617	GO:1901617	organic hydroxy compound biosynthetic process	1/58	78/6338	0.513971499	0.682995064	0.631870288	PARK7	1	3
GO:00072762	GO:0007276	gamete generation	2/58	187/6338	0.514522949	0.682995064	0.631870288	SERPINA5/CLDN11	2	3
GO:0030003	GO:0030003	cellular cation homeostasis	2/58	187/6338	0.514522949	0.682995064	0.631870288	FATE1/MT1A	2	3
GO:00458621	GO:0045862	positive regulation of proteolysis	1/58	79/6338	0.518474638	0.685348133	0.63404722	CLU	1	3
GO:0046879	GO:0046879	hormone secretion	1/58	79/6338	0.518474638	0.685348133	0.63404722	NKX3-1	1	3
GO:00070492	GO:0007049	cell cycle	4/58	408/6338	0.518580087	0.685348133	0.63404722	RPS3/TUBA1B/NKX3-1/TUBB	4	3
GO:0006873	GO:0006873	cellular ion homeostasis	2/58	189/6338	0.5202728	0.685870564	0.634530545	FATE1/MT1A	2	3
GO:0009165	GO:0009165	nucleotide biosynthetic process	1/58	80/6338	0.522936768	0.685870564	0.634530545	ATP6	1	3
GO:1901293	GO:1901293	nucleoside phosphate biosynthetic process	1/58	80/6338	0.522936768	0.685870564	0.634530545	ATP6	1	3
GO:00333651	GO:0033365	protein localization to organelle	2/58	190/6338	0.523131234	0.685870564	0.634530545	PARK7/RPL11	2	3
GO:0018193	GO:0018193	peptidyl-amino acid modification	3/58	301/6338	0.524870128	0.685870564	0.634530545	APOA1/GAPDH/PARK7	3	3
GO:0019752	GO:0019752	carboxylic acid metabolic process	3/58	301/6338	0.524870128	0.685870564	0.634530545	GAPDH/PARK7/ACSL4	3	3
GO:00421271	GO:0042127	regulation of cell population proliferation	4/58	412/6338	0.526443566	0.685870564	0.634530545	RPS4X/FAM98A/CLU/NKX3-1	4	3
GO:0001655	GO:0001655	urogenital system development	1/58	81/6338	0.527358256	0.685870564	0.634530545	NKX3-1	1	3
GO:0002697	GO:0002697	regulation of immune effector process	1/58	81/6338	0.527358256	0.685870564	0.634530545	HMGB1	1	3
GO:00069791	GO:0006979	response to oxidative stress	1/58	81/6338	0.527358256	0.685870564	0.634530545	PARK7	1	3
GO:0009991	GO:0009991	response to extracellular stimulus	1/58	81/6338	0.527358256	0.685870564	0.634530545	COMT	1	3
GO:00075481	GO:0007548	sex differentiation	1/58	82/6338	0.531739464	0.687594135	0.6361251	NKX3-1	1	3
GO:0009914	GO:0009914	hormone transport	1/58	82/6338	0.531739464	0.687594135	0.6361251	NKX3-1	1	3
GO:00423262	GO:0042326	negative regulation of phosphorylation	1/58	82/6338	0.531739464	0.687594135	0.6361251	PARK7	1	3
GO:00516561	GO:0051656	establishment of organelle localization	1/58	82/6338	0.531739464	0.687594135	0.6361251	MAP1B	1	3
GO:0043436	GO:0043436	oxoacid metabolic process	3/58	305/6338	0.533927148	0.689432472	0.637825831	GAPDH/PARK7/ACSL4	3	3
GO:0042327	GO:0042327	positive regulation of phosphorylation	2/58	195/6338	0.537256875	0.692738091	0.640884012	PARK7/NKX3-1	2	3
GO:0055065	GO:0055065	metal ion homeostasis	2/58	196/6338	0.540048439	0.695341337	0.643292395	FATE1/MT1A	2	3
GO:0042391	GO:0042391	regulation of membrane potential	1/58	85/6338	0.544645006	0.700257865	0.647840902	PARK7	1	3
GO:0009306	GO:0009306	protein secretion	1/58	86/6338	0.548868673	0.702552106	0.64996341	ERP29	1	3
GO:0035592	GO:0035592	establishment of protein localization to extracellular region	1/58	86/6338	0.548868673	0.702552106	0.64996341	ERP29	1	3
GO:0071692	GO:0071692	protein localization to extracellular region	1/58	86/6338	0.548868673	0.702552106	0.64996341	ERP29	1	3
GO:0006082	GO:0006082	organic acid metabolic process	3/58	312/6338	0.549551869	0.702552106	0.64996341	GAPDH/PARK7/ACSL4	3	3
GO:00322692	GO:0032269	negative regulation of cellular protein metabolic process	2/58	200/6338	0.551101722	0.703534114	0.650871911	PARK7/RPL11	2	3
GO:0005996	GO:0005996	monosaccharide metabolic process	1/58	87/6338	0.553053832	0.705026132	0.652252246	GAPDH	1	3
GO:0018105	GO:0018105	peptidyl-serine phosphorylation	1/58	88/6338	0.557200829	0.708306139	0.655286732	PARK7	1	3
GO:0018205	GO:0018205	peptidyl-lysine modification	1/58	88/6338	0.557200829	0.708306139	0.655286732	PARK7	1	3
GO:00096282	GO:0009628	response to abiotic stimulus	2/58	204/6338	0.561972933	0.712360056	0.659037198	HSPD1/NKX3-1	2	3
GO:00300362	GO:0030036	actin cytoskeleton organization	2/58	204/6338	0.561972933	0.712360056	0.659037198	TMSB10/ARPC5	2	3
GO:00346131	GO:0034613	cellular protein localization	4/58	431/6338	0.56297291	0.712623936	0.659281326	TMSB10/PARK7/RPL11/MESD	4	3
GO:00707271	GO:0070727	cellular macromolecule localization	4/58	433/6338	0.566734184	0.71637748	0.662753903	TMSB10/PARK7/RPL11/MESD	4	3
GO:00427421	GO:0042742	defense response to bacterium	1/58	91/6338	0.569416249	0.716877253	0.663216266	RPL39	1	3
GO:00400072	GO:0040007	growth	2/58	207/6338	0.570005957	0.716877253	0.663216266	MAP1B/MT1A	2	3
GO:0016192	GO:0016192	vesicle-mediated transport	4/58	436/6338	0.572344593	0.716877253	0.663216266	APOA1/HMGB1/CLU/MESD	4	3
GO:0002443	GO:0002443	leukocyte mediated immunity	1/58	92/6338	0.573413985	0.716877253	0.663216266	HMGB1	1	3
GO:00063252	GO:0006325	chromatin organization	1/58	92/6338	0.573413985	0.716877253	0.663216266	HMGB1	1	3
GO:00070182	GO:0007018	microtubule-based movement	1/58	92/6338	0.573413985	0.716877253	0.663216266	MAP1B	1	3
GO:0018209	GO:0018209	peptidyl-serine modification	1/58	92/6338	0.573413985	0.716877253	0.663216266	PARK7	1	3
GO:00106482	GO:0010648	negative regulation of cell communication	3/58	323/6338	0.573501803	0.716877253	0.663216266	PARK7/CLU/NKX3-1	3	3
GO:00230572	GO:0023057	negative regulation of signaling	3/58	324/6338	0.575641372	0.718553724	0.664767246	PARK7/CLU/NKX3-1	3	3
GO:0010562	GO:0010562	positive regulation of phosphorus metabolic process	2/58	210/6338	0.577935235	0.719421455	0.665570024	PARK7/NKX3-1	2	3
GO:0045937	GO:0045937	positive regulation of phosphate metabolic process	2/58	210/6338	0.577935235	0.719421455	0.665570024	PARK7/NKX3-1	2	3
GO:0050678	GO:0050678	regulation of epithelial cell proliferation	1/58	94/6338	0.581300337	0.722610916	0.668520742	NKX3-1	1	3
GO:00082021	GO:0008202	steroid metabolic process	1/58	95/6338	0.585189603	0.724154307	0.669948605	APOA1	1	3
GO:00160491	GO:0016049	cell growth	1/58	95/6338	0.585189603	0.724154307	0.669948605	MAP1B	1	3
GO:00510931	GO:0051093	negative regulation of developmental process	2/58	213/6338	0.585760373	0.724154307	0.669948605	CST3/NKX3-1	2	3
GO:00713451	GO:0071345	cellular response to cytokine stimulus	2/58	213/6338	0.585760373	0.724154307	0.669948605	TUBA1B/NKX3-1	2	3
GO:0055080	GO:0055080	cation homeostasis	2/58	214/6338	0.588345555	0.725224383	0.670938581	FATE1/MT1A	2	3
GO:0007409	GO:0007409	axonogenesis	1/58	96/6338	0.58904336	0.725224383	0.670938581	MAP1B	1	3
GO:0060562	GO:0060562	epithelial tube morphogenesis	1/58	96/6338	0.58904336	0.725224383	0.670938581	NKX3-1	1	3
GO:0032940	GO:0032940	secretion by cell	2/58	215/6338	0.590919124	0.726539907	0.672155633	NKX3-1/ERP29	2	3
GO:0098771	GO:0098771	inorganic ion homeostasis	2/58	216/6338	0.593481072	0.728694358	0.674148815	FATE1/MT1A	2	3
GO:00105632	GO:0010563	negative regulation of phosphorus metabolic process	1/58	98/6338	0.596645615	0.730586467	0.675899293	PARK7	1	3
GO:00459362	GO:0045936	negative regulation of phosphate metabolic process	1/58	98/6338	0.596645615	0.730586467	0.675899293	PARK7	1	3
GO:0002764	GO:0002764	immune response-regulating signaling pathway	1/58	99/6338	0.600394742	0.733182182	0.678300709	HMGB1	1	3
GO:00106391	GO:0010639	negative regulation of organelle organization	1/58	99/6338	0.600394742	0.733182182	0.678300709	TMSB10	1	3
GO:00450871	GO:0045087	innate immune response	2/58	220/6338	0.603612532	0.733736377	0.67881342	HMGB1/RPL39	2	3
GO:00015031	GO:0001503	ossification	1/58	100/6338	0.604109617	0.733736377	0.67881342	MESD	1	3
GO:0006520	GO:0006520	cellular amino acid metabolic process	1/58	100/6338	0.604109617	0.733736377	0.67881342	PARK7	1	3
GO:0046394	GO:0046394	carboxylic acid biosynthetic process	1/58	100/6338	0.604109617	0.733736377	0.67881342	PARK7	1	3
GO:0016053	GO:0016053	organic acid biosynthetic process	1/58	101/6338	0.607790547	0.735231641	0.680196758	PARK7	1	3
GO:0034329	GO:0034329	cell junction assembly	1/58	101/6338	0.607790547	0.735231641	0.680196758	CLDN11	1	3
GO:00300292	GO:0030029	actin filament-based process	2/58	222/6338	0.608608414	0.735231641	0.680196758	TMSB10/ARPC5	2	3
GO:0055082	GO:0055082	cellular chemical homeostasis	2/58	222/6338	0.608608414	0.735231641	0.680196758	FATE1/MT1A	2	3
GO:0003002	GO:0003002	regionalization	1/58	102/6338	0.611437838	0.737659589	0.682442965	NKX3-1	1	3
GO:0050801	GO:0050801	ion homeostasis	2/58	226/6338	0.618460445	0.744344162	0.688627172	FATE1/MT1A	2	3
GO:00073461	GO:0007346	regulation of mitotic cell cycle	1/58	104/6338	0.618632703	0.744344162	0.688627172	NKX3-1	1	3
GO:0048732	GO:0048732	gland development	1/58	105/6338	0.622180875	0.747613869	0.691652129	NKX3-1	1	3
GO:00512411	GO:0051241	negative regulation of multicellular organismal process	2/58	228/6338	0.623316626	0.747979952	0.691990809	CST3/NKX3-1	2	3
GO:0006959	GO:0006959	humoral immune response	1/58	106/6338	0.625696599	0.748875725	0.692819531	RPL39	1	3
GO:0140352	GO:0140352	export from cell	2/58	229/6338	0.625727273	0.748875725	0.692819531	NKX3-1/ERP29	2	3
GO:00340971	GO:0034097	response to cytokine	2/58	230/6338	0.628126297	0.750748562	0.694552179	TUBA1B/NKX3-1	2	3
GO:00709251	GO:0070925	organelle assembly	2/58	231/6338	0.630513707	0.752444595	0.696121256	RPL6/RPS28	2	3
GO:00165701	GO:0016570	histone modification	1/58	108/6338	0.632631869	0.752444595	0.696121256	PARK7	1	3
GO:0061564	GO:0061564	axon development	1/58	108/6338	0.632631869	0.752444595	0.696121256	MAP1B	1	3
GO:00314011	GO:0031401	positive regulation of protein modification process	2/58	232/6338	0.632889509	0.752444595	0.696121256	PARK7/NKX3-1	2	3
GO:0044282	GO:0044282	small molecule catabolic process	1/58	110/6338	0.639440813	0.759230517	0.702399227	PARK7	1	3
GO:00314002	GO:0031400	negative regulation of protein modification process	1/58	111/6338	0.642798622	0.762211805	0.705157354	PARK7	1	3
GO:0006631	GO:0006631	fatty acid metabolic process	1/58	115/6338	0.655925246	0.776753581	0.718610623	ACSL4	1	3
GO:0046903	GO:0046903	secretion	2/58	243/6338	0.658260257	0.778494391	0.720221127	NKX3-1/ERP29	2	3
GO:0120035	GO:0120035	regulation of plasma membrane bounded cell projection organization	1/58	116/6338	0.659132114	0.778502496	0.720228625	FAM98A	1	3
GO:0050673	GO:0050673	epithelial cell proliferation	1/58	117/6338	0.662309603	0.779775559	0.721406394	NKX3-1	1	3
GO:00458922	GO:0045892	negative regulation of transcription, DNA-templated	2/58	246/6338	0.664938168	0.779775559	0.721406394	HMGB1/NKX3-1	2	3
GO:0006820	GO:0006820	anion transport	1/58	118/6338	0.665457978	0.779775559	0.721406394	SLC25A4	1	3
GO:0007389	GO:0007389	pattern specification process	1/58	118/6338	0.665457978	0.779775559	0.721406394	NKX3-1	1	3
GO:0031344	GO:0031344	regulation of cell projection organization	1/58	118/6338	0.665457978	0.779775559	0.721406394	FAM98A	1	3
GO:00430861	GO:0043086	negative regulation of catalytic activity	1/58	118/6338	0.665457978	0.779775559	0.721406394	PARK7	1	3
GO:19026792	GO:1902679	negative regulation of RNA biosynthetic process	2/58	247/6338	0.667141312	0.779775559	0.721406394	HMGB1/NKX3-1	2	3
GO:19035072	GO:1903507	negative regulation of nucleic acid-templated transcription	2/58	247/6338	0.667141312	0.779775559	0.721406394	HMGB1/NKX3-1	2	3
GO:00459441	GO:0045944	positive regulation of transcription by RNA polymerase II	2/58	249/6338	0.671513473	0.783747107	0.725080657	PARK7/NKX3-1	2	3
GO:00485852	GO:0048585	negative regulation of response to stimulus	3/58	373/6338	0.672280852	0.783747107	0.725080657	PARK7/CLU/NKX3-1	3	3
GO:0006897	GO:0006897	endocytosis	1/58	121/6338	0.674731031	0.785585935	0.726781842	CLU	1	3
GO:00197251	GO:0019725	cellular homeostasis	2/58	251/6338	0.675840267	0.785860776	0.727036109	FATE1/MT1A	2	3
GO:01200311	GO:0120031	plasma membrane bounded cell projection assembly	1/58	122/6338	0.677765549	0.787082573	0.728166451	FAM98A	1	3
GO:0007507	GO:0007507	heart development	1/58	123/6338	0.680772241	0.787525729	0.728576435	NKX3-1	1	3
GO:0023061	GO:0023061	signal release	1/58	123/6338	0.680772241	0.787525729	0.728576435	NKX3-1	1	3
GO:00486671	GO:0048667	cell morphogenesis involved in neuron differentiation	1/58	123/6338	0.680772241	0.787525729	0.728576435	MAP1B	1	3
GO:00300311	GO:0030031	cell projection assembly	1/58	125/6338	0.686703148	0.792349786	0.733039393	FAM98A	1	3
GO:00726571	GO:0072657	protein localization to membrane	1/58	125/6338	0.686703148	0.792349786	0.733039393	MESD	1	3
GO:00097901	GO:0009790	embryo development	2/58	257/6338	0.688550187	0.792675698	0.733340908	NKX3-1/ACSL4	2	3
GO:00486081	GO:0048608	reproductive structure development	1/58	126/6338	0.689627857	0.792675698	0.733340908	NKX3-1	1	3
GO:00614581	GO:0061458	reproductive system development	1/58	126/6338	0.689627857	0.792675698	0.733340908	NKX3-1	1	3
GO:00105572	GO:0010557	positive regulation of macromolecule biosynthetic process	3/58	385/6338	0.693414353	0.796011374	0.736426897	RPS4X/PARK7/NKX3-1	3	3
GO:00430852	GO:0043085	positive regulation of catalytic activity	2/58	260/6338	0.694754173	0.796533447	0.736909891	PARK7/HMGB1	2	3
GO:0006874	GO:0006874	cellular calcium ion homeostasis	1/58	129/6338	0.698241931	0.799513661	0.739667024	FATE1	1	3
GO:00194391	GO:0019439	aromatic compound catabolic process	1/58	130/6338	0.701060737	0.800703887	0.740768158	COMT	1	3
GO:0055074	GO:0055074	calcium ion homeostasis	1/58	130/6338	0.701060737	0.800703887	0.740768158	FATE1	1	3
GO:00065082	GO:0006508	proteolysis	3/58	392/6338	0.705276455	0.804497858	0.744278135	PARK7/RPL11/CLU	3	3
GO:0002250	GO:0002250	adaptive immune response	1/58	132/6338	0.706620939	0.805011196	0.744753048	HMGB1	1	3
GO:00469071	GO:0046907	intracellular transport	3/58	394/6338	0.708602768	0.80609409	0.745754883	ATP6/MAP1B/PARK7	3	3
GO:0001819	GO:0001819	positive regulation of cytokine production	1/58	133/6338	0.709362799	0.80609409	0.745754883	PARK7	1	3
GO:00019322	GO:0001932	regulation of protein phosphorylation	2/58	269/6338	0.712770625	0.808798482	0.748256841	PARK7/NKX3-1	2	3
GO:00459352	GO:0045935	positive regulation of nucleobase-containing compound metabolic process	3/58	397/6338	0.713539994	0.808798482	0.748256841	PARK7/HMGB1/NKX3-1	3	3
GO:00488121	GO:0048812	neuron projection morphogenesis	1/58	135/6338	0.714771186	0.809174927	0.748605108	MAP1B	1	3
GO:0002009	GO:0002009	morphogenesis of an epithelium	1/58	136/6338	0.717438165	0.811173804	0.750454362	NKX3-1	1	3
GO:00512532	GO:0051253	negative regulation of RNA metabolic process	2/58	273/6338	0.720495133	0.813608055	0.7527064	HMGB1/NKX3-1	2	3
GO:19013611	GO:1901361	organic cyclic compound catabolic process	1/58	138/6338	0.722698811	0.815073847	0.754062471	COMT	1	3
GO:00488581	GO:0048858	cell projection morphogenesis	1/58	139/6338	0.725292919	0.815954534	0.754877235	MAP1B	1	3
GO:01200391	GO:0120039	plasma membrane bounded cell projection morphogenesis	1/58	139/6338	0.725292919	0.815954534	0.754877235	MAP1B	1	3
GO:00329901	GO:0032990	cell part morphogenesis	1/58	141/6338	0.730409792	0.820685159	0.759253755	MAP1B	1	3
GO:00458591	GO:0045859	regulation of protein kinase activity	1/58	142/6338	0.732932985	0.821469099	0.759979015	PARK7	1	3
GO:00516681	GO:0051668	localization within membrane	1/58	142/6338	0.732932985	0.821469099	0.759979015	MESD	1	3
GO:00313282	GO:0031328	positive regulation of cellular biosynthetic process	3/58	410/6338	0.734214223	0.821881593	0.760360632	RPS4X/PARK7/NKX3-1	3	3
GO:00485891	GO:0048589	developmental growth	1/58	144/6338	0.737909947	0.824985266	0.763231983	MAP1B	1	3
GO:00163102	GO:0016310	phosphorylation	3/58	413/6338	0.738820138	0.824985266	0.763231983	GAPDH/PARK7/NKX3-1	3	3
GO:00400082	GO:0040008	regulation of growth	1/58	145/6338	0.740364132	0.825684905	0.763879252	MT1A	1	3
GO:0043269	GO:0043269	regulation of ion transport	1/58	146/6338	0.742795729	0.82737148	0.76543958	FXYD6	1	3
GO:00098912	GO:0009891	positive regulation of biosynthetic process	3/58	420/6338	0.749329083	0.833617026	0.771217623	RPS4X/PARK7/NKX3-1	3	3
GO:0003008	GO:0003008	system process	3/58	427/6338	0.759507636	0.843897374	0.780728448	COX1/NKX3-1/COX2	3	3
GO:00459342	GO:0045934	negative regulation of nucleobase-containing compound metabolic process	2/58	297/6338	0.763319231	0.847086693	0.783679034	HMGB1/NKX3-1	2	3
GO:00423252	GO:0042325	regulation of phosphorylation	2/58	302/6338	0.771508433	0.854068377	0.790138112	PARK7/NKX3-1	2	3
GO:00714952	GO:0071495	cellular response to endogenous stimulus	2/58	302/6338	0.771508433	0.854068377	0.790138112	PARK7/NKX3-1	2	3
GO:00009041	GO:0000904	cell morphogenesis involved in differentiation	1/58	160/6338	0.774577494	0.854466218	0.790506173	MAP1B	1	3
GO:00435491	GO:0043549	regulation of kinase activity	1/58	160/6338	0.774577494	0.854466218	0.790506173	PARK7	1	3
GO:20001132	GO:2000113	negative regulation of cellular macromolecule biosynthetic process	2/58	304/6338	0.774716037	0.854466218	0.790506173	HMGB1/NKX3-1	2	3
GO:00105582	GO:0010558	negative regulation of macromolecule biosynthetic process	2/58	305/6338	0.776305403	0.85517119	0.791158376	HMGB1/NKX3-1	2	3
GO:00082851	GO:0008285	negative regulation of cell population proliferation	1/58	162/6338	0.778790567	0.855813809	0.791752893	NKX3-1	1	3
GO:0048729	GO:0048729	tissue morphogenesis	1/58	162/6338	0.778790567	0.855813809	0.791752893	NKX3-1	1	3
GO:00069351	GO:0006935	chemotaxis	1/58	163/6338	0.780867987	0.857050229	0.792896762	HMGB1	1	3
GO:00423301	GO:0042330	taxis	1/58	164/6338	0.782926231	0.858262616	0.794018397	HMGB1	1	3
GO:00096171	GO:0009617	response to bacterium	1/58	165/6338	0.784965473	0.859451247	0.795118055	RPL39	1	3
GO:00071691	GO:0007169	transmembrane receptor protein tyrosine kinase signaling pathway	1/58	167/6338	0.788987637	0.862805436	0.798221169	NKX3-1	1	3
GO:00301821	GO:0030182	neuron differentiation	2/58	314/6338	0.790183519	0.863064523	0.798460863	MAP1B/ACSL4	2	3
GO:00001221	GO:0000122	negative regulation of transcription by RNA polymerase II	1/58	171/6338	0.796811423	0.868137498	0.803154106	HMGB1	1	3
GO:00985421	GO:0098542	defense response to other organism	2/58	319/6338	0.797568909	0.868137498	0.803154106	HMGB1/RPL39	2	3
GO:00430091	GO:0043009	chordate embryonic development	1/58	172/6338	0.79872239	0.868137498	0.803154106	NKX3-1	1	3
GO:0001568	GO:0001568	blood vessel development	1/58	173/6338	0.800615692	0.868137498	0.803154106	NKX3-1	1	3
GO:00329891	GO:0032989	cellular component morphogenesis	1/58	173/6338	0.800615692	0.868137498	0.803154106	MAP1B	1	3
GO:00904071	GO:0090407	organophosphate biosynthetic process	1/58	173/6338	0.800615692	0.868137498	0.803154106	ATP6	1	3
GO:01200362	GO:0120036	plasma membrane bounded cell projection organization	2/58	322/6338	0.801891491	0.868474539	0.803465919	MAP1B/FAM98A	2	3
GO:00400112	GO:0040011	locomotion	3/58	461/6338	0.804396333	0.870140264	0.805006958	TMSB10/HMGB1/ARPC5	3	3
GO:00313272	GO:0031327	negative regulation of cellular biosynthetic process	2/58	325/6338	0.806133887	0.870972987	0.805777348	HMGB1/NKX3-1	2	3
GO:0048878	GO:0048878	chemical homeostasis	2/58	327/6338	0.808918131	0.872933235	0.807590864	FATE1/MT1A	2	3
GO:00425921	GO:0042592	homeostatic process	3/58	468/6338	0.812736972	0.874811732	0.809328749	FATE1/HMGB1/MT1A	3	3
GO:00098902	GO:0009890	negative regulation of biosynthetic process	2/58	330/6338	0.813029261	0.874811732	0.809328749	HMGB1/NKX3-1	2	3
GO:19017002	GO:1901700	response to oxygen-containing compound	2/58	332/6338	0.815726987	0.874811732	0.809328749	PARK7/NKX3-1	2	3
GO:0001944	GO:0001944	vasculature development	1/58	182/6338	0.816886477	0.874811732	0.809328749	NKX3-1	1	3
GO:0044283	GO:0044283	small molecule biosynthetic process	1/58	183/6338	0.818611718	0.874811732	0.809328749	PARK7	1	3
GO:00458932	GO:0045893	positive regulation of transcription, DNA-templated	2/58	335/6338	0.819709832	0.874811732	0.809328749	PARK7/NKX3-1	2	3
GO:19026802	GO:1902680	positive regulation of RNA biosynthetic process	2/58	335/6338	0.819709832	0.874811732	0.809328749	PARK7/NKX3-1	2	3
GO:19035082	GO:1903508	positive regulation of nucleic acid-templated transcription	2/58	335/6338	0.819709832	0.874811732	0.809328749	PARK7/NKX3-1	2	3
GO:00165672	GO:0016567	protein ubiquitination	1/58	185/6338	0.822014415	0.874811732	0.809328749	PARK7	1	3
GO:00192202	GO:0019220	regulation of phosphate metabolic process	2/58	337/6338	0.822323028	0.874811732	0.809328749	PARK7/NKX3-1	2	3
GO:00300302	GO:0030030	cell projection organization	2/58	337/6338	0.822323028	0.874811732	0.809328749	MAP1B/FAM98A	2	3
GO:00511742	GO:0051174	regulation of phosphorus metabolic process	2/58	337/6338	0.822323028	0.874811732	0.809328749	PARK7/NKX3-1	2	3
GO:00069521	GO:0006952	defense response	3/58	478/6338	0.824143311	0.875486642	0.809953139	HMGB1/RPL39/CST3	3	3
GO:00097192	GO:0009719	response to endogenous stimulus	2/58	339/6338	0.82490297	0.875486642	0.809953139	PARK7/NKX3-1	2	3
GO:00513381	GO:0051338	regulation of transferase activity	1/58	188/6338	0.827001156	0.876679671	0.811056865	PARK7	1	3
GO:00440921	GO:0044092	negative regulation of molecular function	1/58	192/6338	0.833437097	0.882462809	0.816407113	PARK7	1	3
GO:00486992	GO:0048699	generation of neurons	2/58	348/6338	0.836109683	0.883696728	0.817548669	MAP1B/ACSL4	2	3
GO:00303341	GO:0030334	regulation of cell migration	1/58	194/6338	0.836566236	0.883696728	0.817548669	TMSB10	1	3
GO:0001817	GO:0001817	regulation of cytokine production	1/58	195/6338	0.838109068	0.884288583	0.818096221	PARK7	1	3
GO:00313992	GO:0031399	regulation of protein modification process	2/58	355/6338	0.84438335	0.889865358	0.823255553	PARK7/NKX3-1	2	3
GO:0001816	GO:0001816	cytokine production	1/58	200/6338	0.845611084	0.890050991	0.823427291	PARK7	1	3
GO:00311751	GO:0031175	neuron projection development	1/58	202/6338	0.848515278	0.890050991	0.823427291	MAP1B	1	3
GO:00324462	GO:0032446	protein modification by small protein conjugation	1/58	202/6338	0.848515278	0.890050991	0.823427291	PARK7	1	3
GO:00512762	GO:0051276	chromosome organization	1/58	202/6338	0.848515278	0.890050991	0.823427291	HMGB1	1	3
GO:00064682	GO:0006468	protein phosphorylation	2/58	361/6338	0.85117801	0.891804668	0.825049698	PARK7/NKX3-1	2	3
GO:00164771	GO:0016477	cell migration	2/58	365/6338	0.855559855	0.894313437	0.827370677	TMSB10/ARPC5	2	3
GO:00512542	GO:0051254	positive regulation of RNA metabolic process	2/58	365/6338	0.855559855	0.894313437	0.827370677	PARK7/NKX3-1	2	3
GO:20001451	GO:2000145	regulation of cell motility	1/58	211/6338	0.860933476	0.89888646	0.831601392	TMSB10	1	3
GO:00069541	GO:0006954	inflammatory response	1/58	215/6338	0.866126209	0.903260241	0.835647779	HMGB1	1	3
GO:00226031	GO:0022603	regulation of anatomical structure morphogenesis	1/58	217/6338	0.868650636	0.904844412	0.837113368	CST3	1	3
GO:00220082	GO:0022008	neurogenesis	2/58	381/6338	0.87195688	0.906599098	0.838736709	MAP1B/ACSL4	2	3
GO:0005975	GO:0005975	carbohydrate metabolic process	1/58	220/6338	0.872349798	0.906599098	0.838736709	GAPDH	1	3
GO:0050776	GO:0050776	regulation of immune response	1/58	221/6338	0.873559951	0.906809637	0.838931489	HMGB1	1	3
GO:00400121	GO:0040012	regulation of locomotion	1/58	222/6338	0.874758826	0.907008	0.839115003	TMSB10	1	3
GO:00512701	GO:0051270	regulation of cellular component movement	1/58	224/6338	0.87712316	0.907751973	0.839803287	TMSB10	1	3
GO:0035239	GO:0035239	tube morphogenesis	1/58	225/6338	0.878288822	0.907751973	0.839803287	NKX3-1	1	3
GO:00517071	GO:0051707	response to other organism	2/58	388/6338	0.878589072	0.907751973	0.839803287	HMGB1/RPL39	2	3
GO:00432071	GO:0043207	response to external biotic stimulus	2/58	389/6338	0.8795108	0.907751973	0.839803287	HMGB1/RPL39	2	3
GO:00513361	GO:0051336	regulation of hydrolase activity	1/58	227/6338	0.880587638	0.907822308	0.839868357	PARK7	1	3
GO:00486661	GO:0048666	neuron development	1/58	233/6338	0.887231083	0.913624685	0.845236405	MAP1B	1	3
GO:00096071	GO:0009607	response to biotic stimulus	2/58	401/6338	0.890088511	0.913767039	0.845368103	HMGB1/RPL39	2	3
GO:00009021	GO:0000902	cell morphogenesis	1/58	236/6338	0.890415215	0.913767039	0.845368103	MAP1B	1	3
GO:19011372	GO:1901137	carbohydrate derivative biosynthetic process	1/58	236/6338	0.890415215	0.913767039	0.845368103	ATP6	1	3
GO:00517262	GO:0051726	regulation of cell cycle	1/58	240/6338	0.894523631	0.916937663	0.848301393	NKX3-1	1	3
GO:00706472	GO:0070647	protein modification by small protein conjugation or removal	1/58	245/6338	0.899446794	0.917739043	0.849042787	PARK7	1	3
GO:00444191	GO:0044419	biological process involved in interspecies interaction between organisms	2/58	413/6338	0.899816412	0.917739043	0.849042787	HMGB1/RPL39	2	3
GO:00488702	GO:0048870	cell motility	2/58	413/6338	0.899816412	0.917739043	0.849042787	TMSB10/ARPC5	2	3
GO:00516742	GO:0051674	localization of cell	2/58	413/6338	0.899816412	0.917739043	0.849042787	TMSB10/ARPC5	2	3
GO:00068861	GO:0006886	intracellular protein transport	1/58	246/6338	0.900403972	0.917739043	0.849042787	PARK7	1	3
GO:00150311	GO:0015031	protein transport	2/58	416/6338	0.902122507	0.918450516	0.849701004	PARK7/ERP29	2	3
GO:00071671	GO:0007167	enzyme linked receptor protein signaling pathway	1/58	252/6338	0.905961823	0.920613807	0.851702364	NKX3-1	1	3
GO:19017012	GO:1901701	cellular response to oxygen-containing compound	1/58	253/6338	0.906858014	0.920613807	0.851702364	PARK7	1	3
GO:00507902	GO:0050790	regulation of catalytic activity	2/58	423/6338	0.907316052	0.920613807	0.851702364	PARK7/HMGB1	2	3
GO:0072359	GO:0072359	circulatory system development	1/58	258/6338	0.911214577	0.923346894	0.854230869	NKX3-1	1	3
GO:0009887	GO:0009887	animal organ morphogenesis	1/58	259/6338	0.912061543	0.923346894	0.854230869	NKX3-1	1	3
GO:00451841	GO:0045184	establishment of protein localization	2/58	437/6338	0.916953724	0.926241519	0.856908821	PARK7/ERP29	2	3
GO:0060429	GO:0060429	epithelium development	1/58	265/6338	0.916979104	0.926241519	0.856908821	NKX3-1	1	3
GO:0035295	GO:0035295	tube development	1/58	267/6338	0.918557438	0.926795622	0.857421446	NKX3-1	1	3
GO:00066292	GO:0006629	lipid metabolic process	2/58	466/6338	0.93405097	0.941372758	0.870907429	APOA1/ACSL4	2	3
GO:00486461	GO:0048646	anatomical structure formation involved in morphogenesis	1/58	295/6338	0.93779046	0.944084355	0.873416053	NKX3-1	1	3
GO:0007155	GO:0007155	cell adhesion	1/58	332/6338	0.956507036	0.961367871	0.889405832	CLDN11	1	3
GO:00442551	GO:0044255	cellular lipid metabolic process	1/58	334/6338	0.957343073	0.961367871	0.889405832	ACSL4	1	3
GO:0022610	GO:0022610	biological adhesion	1/58	336/6338	0.958163312	0.961367871	0.889405832	CLDN11	1	3
GO:0002682	GO:0002682	regulation of immune system process	1/58	350/6338	0.963486599	0.965632449	0.89335119	HMGB1	1	3
GO:00072671	GO:0007267	cell-cell signaling	1/58	375/6338	0.971387129	0.972467649	0.899674749	NKX3-1	1	3
GO:00098881	GO:0009888	tissue development	1/58	440/6338	0.984894204	0.984894204	0.911171129	NKX3-1	1	3
GO:00072833	GO:0007283	spermatogenesis	3ÔÂ9ÈÕ	122/6338	0.000537106	0.056684043	0.043507489	PRM1/OAZ3/TSSK3	3	4
GO:00482323	GO:0048232	male gamete generation	3ÔÂ9ÈÕ	126/6338	0.000590459	0.056684043	0.043507489	PRM1/OAZ3/TSSK3	3	4
GO:00000033	GO:0000003	reproduction	4ÔÂ9ÈÕ	385/6338	0.001322435	0.063476858	0.048721273	PRM1/TPPP2/OAZ3/TSSK3	4	4
GO:00224143	GO:0022414	reproductive process	4ÔÂ9ÈÕ	385/6338	0.001322435	0.063476858	0.048721273	PRM1/TPPP2/OAZ3/TSSK3	4	4
GO:00072763	GO:0007276	gamete generation	3ÔÂ9ÈÕ	187/6338	0.001861926	0.071497967	0.054877825	PRM1/OAZ3/TSSK3	3	4
GO:00486093	GO:0048609	multicellular organismal reproductive process	3ÔÂ9ÈÕ	214/6338	0.002742233	0.080846703	0.06205339	PRM1/OAZ3/TSSK3	3	4
GO:00325043	GO:0032504	multicellular organism reproduction	3ÔÂ9ÈÕ	220/6338	0.002967671	0.080846703	0.06205339	PRM1/OAZ3/TSSK3	3	4
GO:00199533	GO:0019953	sexual reproduction	3ÔÂ9ÈÕ	230/6338	0.003368613	0.080846703	0.06205339	PRM1/OAZ3/TSSK3	3	4
GO:00447033	GO:0044703	multi-organism reproductive process	3ÔÂ9ÈÕ	260/6338	0.004768838	0.088770876	0.068135541	PRM1/OAZ3/TSSK3	3	4
GO:00030063	GO:0003006	developmental process involved in reproduction	3ÔÂ9ÈÕ	265/6338	0.00503212	0.088770876	0.068135541	PRM1/OAZ3/TSSK3	3	4
GO:00517043	GO:0051704	multi-organism process	3ÔÂ9ÈÕ	266/6338	0.005085831	0.088770876	0.068135541	PRM1/OAZ3/TSSK3	3	4
GO:00090573	GO:0009057	macromolecule catabolic process	3ÔÂ9ÈÕ	368/6338	0.012542322	0.175305031	0.1345543	OAZ3/UBQLNL/CARHSP1	3	4
GO:0030261	GO:0030261	chromosome condensation	1ÔÂ9ÈÕ	10/6338	0.014119631	0.175305031	0.1345543	PRM1	1	4
GO:0044275	GO:0044275	cellular carbohydrate catabolic process	1ÔÂ9ÈÕ	10/6338	0.014119631	0.175305031	0.1345543	TPI1	1	4
GO:0003352	GO:0003352	regulation of cilium movement	1ÔÂ9ÈÕ	11/6338	0.0155218	0.175305031	0.1345543	TPPP2	1	4
GO:0006541	GO:0006541	glutamine metabolic process	1ÔÂ9ÈÕ	11/6338	0.0155218	0.175305031	0.1345543	GLUL	1	4
GO:0018345	GO:0018345	protein palmitoylation	1ÔÂ9ÈÕ	11/6338	0.0155218	0.175305031	0.1345543	GLUL	1	4
GO:0060632	GO:0060632	regulation of microtubule-based movement	1ÔÂ9ÈÕ	12/6338	0.016922195	0.177348413	0.136122686	TPPP2	1	4
GO:0042181	GO:0042181	ketone biosynthetic process	1ÔÂ9ÈÕ	16/6338	0.022506088	0.177348413	0.136122686	TPI1	1	4
GO:0046164	GO:0046164	alcohol catabolic process	1ÔÂ9ÈÕ	17/6338	0.023897649	0.177348413	0.136122686	TPI1	1	4
GO:00442831	GO:0044283	small molecule biosynthetic process	2ÔÂ9ÈÕ	183/6338	0.026118355	0.177348413	0.136122686	TPI1/GLUL	2	4
GO:00060811	GO:0006081	cellular aldehyde metabolic process	1ÔÂ9ÈÕ	20/6338	0.028061771	0.177348413	0.136122686	TPI1	1	4
GO:0006094	GO:0006094	gluconeogenesis	1ÔÂ9ÈÕ	21/6338	0.029446298	0.177348413	0.136122686	TPI1	1	4
GO:19016161	GO:1901616	organic hydroxy compound catabolic process	1ÔÂ9ÈÕ	21/6338	0.029446298	0.177348413	0.136122686	TPI1	1	4
GO:0019319	GO:0019319	hexose biosynthetic process	1ÔÂ9ÈÕ	22/6338	0.030829072	0.177348413	0.136122686	TPI1	1	4
GO:19016071	GO:1901607	alpha-amino acid biosynthetic process	1ÔÂ9ÈÕ	22/6338	0.030829072	0.177348413	0.136122686	GLUL	1	4
GO:0090316	GO:0090316	positive regulation of intracellular protein transport	1ÔÂ9ÈÕ	23/6338	0.032210095	0.177348413	0.136122686	OAZ3	1	4
GO:00086521	GO:0008652	cellular amino acid biosynthetic process	1ÔÂ9ÈÕ	24/6338	0.033589368	0.177348413	0.136122686	GLUL	1	4
GO:20001452	GO:2000145	regulation of cell motility	2ÔÂ9ÈÕ	211/6338	0.034035025	0.177348413	0.136122686	TPPP2/GLUL	2	4
GO:0032388	GO:0032388	positive regulation of intracellular transport	1ÔÂ9ÈÕ	25/6338	0.034966893	0.177348413	0.136122686	OAZ3	1	4
GO:0046364	GO:0046364	monosaccharide biosynthetic process	1ÔÂ9ÈÕ	25/6338	0.034966893	0.177348413	0.136122686	TPI1	1	4
GO:00098943	GO:0009894	regulation of catabolic process	2ÔÂ9ÈÕ	219/6338	0.03645465	0.177348413	0.136122686	OAZ3/CARHSP1	2	4
GO:00400122	GO:0040012	regulation of locomotion	2ÔÂ9ÈÕ	222/6338	0.037379457	0.177348413	0.136122686	TPPP2/GLUL	2	4
GO:00060961	GO:0006096	glycolytic process	1ÔÂ9ÈÕ	27/6338	0.037716709	0.177348413	0.136122686	TPI1	1	4
GO:00067571	GO:0006757	ATP generation from ADP	1ÔÂ9ÈÕ	27/6338	0.037716709	0.177348413	0.136122686	TPI1	1	4
GO:00512702	GO:0051270	regulation of cellular component movement	2ÔÂ9ÈÕ	224/6338	0.038001219	0.177348413	0.136122686	TPPP2/GLUL	2	4
GO:0034763	GO:0034763	negative regulation of transmembrane transport	1ÔÂ9ÈÕ	29/6338	0.040459558	0.177348413	0.136122686	OAZ3	1	4
GO:00061651	GO:0006165	nucleoside diphosphate phosphorylation	1ÔÂ9ÈÕ	30/6338	0.041828374	0.177348413	0.136122686	TPI1	1	4
GO:0009064	GO:0009064	glutamine family amino acid metabolic process	1ÔÂ9ÈÕ	30/6338	0.041828374	0.177348413	0.136122686	GLUL	1	4
GO:00303172	GO:0030317	flagellated sperm motility	1ÔÂ9ÈÕ	30/6338	0.041828374	0.177348413	0.136122686	TPPP2	1	4
GO:00469391	GO:0046939	nucleotide phosphorylation	1ÔÂ9ÈÕ	30/6338	0.041828374	0.177348413	0.136122686	TPI1	1	4
GO:00977222	GO:0097722	sperm motility	1ÔÂ9ÈÕ	30/6338	0.041828374	0.177348413	0.136122686	TPPP2	1	4
GO:00091351	GO:0009135	purine nucleoside diphosphate metabolic process	1ÔÂ9ÈÕ	31/6338	0.043195455	0.177348413	0.136122686	TPI1	1	4
GO:00091791	GO:0009179	purine ribonucleoside diphosphate metabolic process	1ÔÂ9ÈÕ	31/6338	0.043195455	0.177348413	0.136122686	TPI1	1	4
GO:00091851	GO:0009185	ribonucleoside diphosphate metabolic process	1ÔÂ9ÈÕ	31/6338	0.043195455	0.177348413	0.136122686	TPI1	1	4
GO:00460311	GO:0046031	ADP metabolic process	1ÔÂ9ÈÕ	31/6338	0.043195455	0.177348413	0.136122686	TPI1	1	4
GO:00060901	GO:0006090	pyruvate metabolic process	1ÔÂ9ÈÕ	34/6338	0.0472863	0.177348413	0.136122686	TPI1	1	4
GO:00091321	GO:0009132	nucleoside diphosphate metabolic process	1ÔÂ9ÈÕ	34/6338	0.0472863	0.177348413	0.136122686	TPI1	1	4
GO:00602942	GO:0060294	cilium movement involved in cell motility	1ÔÂ9ÈÕ	34/6338	0.0472863	0.177348413	0.136122686	TPPP2	1	4
GO:00015392	GO:0001539	cilium or flagellum-dependent cell motility	1ÔÂ9ÈÕ	35/6338	0.048646456	0.177348413	0.136122686	TPPP2	1	4
GO:0002040	GO:0002040	sprouting angiogenesis	1ÔÂ9ÈÕ	35/6338	0.048646456	0.177348413	0.136122686	GLUL	1	4
GO:00602852	GO:0060285	cilium-dependent cell motility	1ÔÂ9ÈÕ	35/6338	0.048646456	0.177348413	0.136122686	TPPP2	1	4
GO:00331571	GO:0033157	regulation of intracellular protein transport	1ÔÂ9ÈÕ	36/6338	0.050004886	0.177348413	0.136122686	OAZ3	1	4
GO:00064971	GO:0006497	protein lipidation	1ÔÂ9ÈÕ	37/6338	0.051361591	0.177348413	0.136122686	GLUL	1	4
GO:0019751	GO:0019751	polyol metabolic process	1ÔÂ9ÈÕ	38/6338	0.052716574	0.177348413	0.136122686	TPI1	1	4
GO:00301633	GO:0030163	protein catabolic process	2ÔÂ9ÈÕ	270/6338	0.053402749	0.177348413	0.136122686	OAZ3/UBQLNL	2	4
GO:0010594	GO:0010594	regulation of endothelial cell migration	1ÔÂ9ÈÕ	39/6338	0.054069836	0.177348413	0.136122686	GLUL	1	4
GO:00421581	GO:0042158	lipoprotein biosynthetic process	1ÔÂ9ÈÕ	40/6338	0.055421379	0.177348413	0.136122686	GLUL	1	4
GO:00434881	GO:0043488	regulation of mRNA stability	1ÔÂ9ÈÕ	40/6338	0.055421379	0.177348413	0.136122686	CARHSP1	1	4
GO:00610131	GO:0061013	regulation of mRNA catabolic process	1ÔÂ9ÈÕ	40/6338	0.055421379	0.177348413	0.136122686	CARHSP1	1	4
GO:00033412	GO:0003341	cilium movement	1ÔÂ9ÈÕ	43/6338	0.059465716	0.182431211	0.140023956	TPPP2	1	4
GO:00434871	GO:0043487	regulation of RNA stability	1ÔÂ9ÈÕ	43/6338	0.059465716	0.182431211	0.140023956	CARHSP1	1	4
GO:00160521	GO:0016052	carbohydrate catabolic process	1ÔÂ9ÈÕ	44/6338	0.060810404	0.182431211	0.140023956	TPI1	1	4
GO:00322731	GO:0032273	positive regulation of protein polymerization	1ÔÂ9ÈÕ	44/6338	0.060810404	0.182431211	0.140023956	TPPP2	1	4
GO:0043542	GO:0043542	endothelial cell migration	1ÔÂ9ÈÕ	47/6338	0.064834219	0.18807198	0.144353493	GLUL	1	4
GO:00197521	GO:0019752	carboxylic acid metabolic process	2ÔÂ9ÈÕ	301/6338	0.064886946	0.18807198	0.144353493	TPI1/GLUL	2	4
GO:00434361	GO:0043436	oxoacid metabolic process	2ÔÂ9ÈÕ	305/6338	0.066428614	0.18807198	0.144353493	TPI1/GLUL	2	4
GO:00063233	GO:0006323	DNA packaging	1ÔÂ9ÈÕ	49/6338	0.067508242	0.18807198	0.144353493	PRM1	1	4
GO:00323861	GO:0032386	regulation of intracellular transport	1ÔÂ9ÈÕ	50/6338	0.068842703	0.18807198	0.144353493	OAZ3	1	4
GO:00060821	GO:0006082	organic acid metabolic process	2ÔÂ9ÈÕ	312/6338	0.069158078	0.18807198	0.144353493	TPI1/GLUL	2	4
GO:00442653	GO:0044265	cellular macromolecule catabolic process	2ÔÂ9ÈÕ	313/6338	0.069551238	0.18807198	0.144353493	UBQLNL/CARHSP1	2	4
GO:00421572	GO:0042157	lipoprotein metabolic process	1ÔÂ9ÈÕ	52/6338	0.071506534	0.18807198	0.144353493	GLUL	1	4
GO:00421801	GO:0042180	cellular ketone metabolic process	1ÔÂ9ÈÕ	52/6338	0.071506534	0.18807198	0.144353493	TPI1	1	4
GO:0051222	GO:0051222	positive regulation of protein transport	1ÔÂ9ÈÕ	54/6338	0.074163589	0.192424446	0.147694202	OAZ3	1	4
GO:0010632	GO:0010632	regulation of epithelial cell migration	1ÔÂ9ÈÕ	55/6338	0.07548958	0.193253324	0.148330402	GLUL	1	4
GO:00711033	GO:0071103	DNA conformation change	1ÔÂ9ÈÕ	56/6338	0.076813882	0.194056124	0.148946586	PRM1	1	4
GO:00060061	GO:0006006	glucose metabolic process	1ÔÂ9ÈÕ	57/6338	0.078136499	0.194833867	0.149543538	TPI1	1	4
GO:1904951	GO:1904951	positive regulation of establishment of protein localization	1ÔÂ9ÈÕ	58/6338	0.07945743	0.195587521	0.150122001	OAZ3	1	4
GO:00457321	GO:0045732	positive regulation of protein catabolic process	1ÔÂ9ÈÕ	59/6338	0.080776679	0.196318005	0.150682679	OAZ3	1	4
GO:00064021	GO:0006402	mRNA catabolic process	1ÔÂ9ÈÕ	63/6338	0.086036885	0.202644436	0.155538492	CARHSP1	1	4
GO:00313341	GO:0031334	positive regulation of protein-containing complex assembly	1ÔÂ9ÈÕ	64/6338	0.087347749	0.202644436	0.155538492	TPPP2	1	4
GO:0016051	GO:0016051	carbohydrate biosynthetic process	1ÔÂ9ÈÕ	65/6338	0.088656941	0.202644436	0.155538492	TPI1	1	4
GO:00328861	GO:0032886	regulation of microtubule-based process	1ÔÂ9ÈÕ	65/6338	0.088656941	0.202644436	0.155538492	TPPP2	1	4
GO:00435431	GO:0043543	protein acylation	1ÔÂ9ÈÕ	65/6338	0.088656941	0.202644436	0.155538492	GLUL	1	4
GO:19016051	GO:1901605	alpha-amino acid metabolic process	1ÔÂ9ÈÕ	66/6338	0.089964463	0.203213846	0.155975539	GLUL	1	4
GO:0010631	GO:0010631	epithelial cell migration	1ÔÂ9ÈÕ	68/6338	0.092574506	0.204302358	0.156811021	GLUL	1	4
GO:0090132	GO:0090132	epithelium migration	1ÔÂ9ÈÕ	68/6338	0.092574506	0.204302358	0.156811021	GLUL	1	4
GO:20002413	GO:2000241	regulation of reproductive process	1ÔÂ9ÈÕ	69/6338	0.093877031	0.204822613	0.157210339	TPPP2	1	4
GO:0090130	GO:0090130	tissue migration	1ÔÂ9ÈÕ	71/6338	0.096477095	0.208130363	0.159749182	GLUL	1	4
GO:19015653	GO:1901565	organonitrogen compound catabolic process	2ÔÂ9ÈÕ	381/6338	0.098041349	0.209154879	0.160535543	OAZ3/UBQLNL	2	4
GO:0045765	GO:0045765	regulation of angiogenesis	1ÔÂ9ÈÕ	74/6338	0.100364758	0.210669565	0.161698131	GLUL	1	4
GO:00322712	GO:0032271	regulation of protein polymerization	1ÔÂ9ÈÕ	75/6338	0.101657338	0.210669565	0.161698131	TPPP2	1	4
GO:1901342	GO:1901342	regulation of vasculature development	1ÔÂ9ÈÕ	76/6338	0.102948266	0.210669565	0.161698131	GLUL	1	4
GO:00064011	GO:0006401	RNA catabolic process	1ÔÂ9ÈÕ	77/6338	0.104237545	0.210669565	0.161698131	CARHSP1	1	4
GO:00193181	GO:0019318	hexose metabolic process	1ÔÂ9ÈÕ	77/6338	0.104237545	0.210669565	0.161698131	TPI1	1	4
GO:19033111	GO:1903311	regulation of mRNA metabolic process	1ÔÂ9ÈÕ	78/6338	0.105525177	0.211050354	0.161990403	CARHSP1	1	4
GO:00163103	GO:0016310	phosphorylation	2ÔÂ9ÈÕ	413/6338	0.112521084	0.217375632	0.166845332	TPI1/TSSK3	2	4
GO:00488703	GO:0048870	cell motility	2ÔÂ9ÈÕ	413/6338	0.112521084	0.217375632	0.166845332	TPPP2/GLUL	2	4
GO:00516743	GO:0051674	localization of cell	2ÔÂ9ÈÕ	413/6338	0.112521084	0.217375632	0.166845332	TPPP2/GLUL	2	4
GO:0044262	GO:0044262	cellular carbohydrate metabolic process	1ÔÂ9ÈÕ	84/6338	0.113216475	0.217375632	0.166845332	TPI1	1	4
GO:00059961	GO:0005996	monosaccharide metabolic process	1ÔÂ9ÈÕ	87/6338	0.117040033	0.222491945	0.170772326	TPI1	1	4
GO:00427422	GO:0042742	defense response to bacterium	1ÔÂ9ÈÕ	91/6338	0.122115313	0.225609279	0.173165017	GNLY	1	4
GO:00512582	GO:0051258	protein polymerization	1ÔÂ9ÈÕ	91/6338	0.122115313	0.225609279	0.173165017	TPPP2	1	4
GO:00070183	GO:0007018	microtubule-based movement	1ÔÂ9ÈÕ	92/6338	0.123380074	0.225609279	0.173165017	TPPP2	1	4
GO:19038271	GO:1903827	regulation of cellular protein localization	1ÔÂ9ÈÕ	92/6338	0.123380074	0.225609279	0.173165017	OAZ3	1	4
GO:00421763	GO:0042176	regulation of protein catabolic process	1ÔÂ9ÈÕ	96/6338	0.128422937	0.226958838	0.174200863	OAZ3	1	4
GO:00512231	GO:0051223	regulation of protein transport	1ÔÂ9ÈÕ	97/6338	0.129679617	0.226958838	0.174200863	OAZ3	1	4
GO:00460341	GO:0046034	ATP metabolic process	1ÔÂ9ÈÕ	99/6338	0.132188145	0.226958838	0.174200863	TPI1	1	4
GO:00510511	GO:0051051	negative regulation of transport	1ÔÂ9ÈÕ	99/6338	0.132188145	0.226958838	0.174200863	OAZ3	1	4
GO:0001667	GO:0001667	ameboidal-type cell migration	1ÔÂ9ÈÕ	100/6338	0.133439997	0.226958838	0.174200863	GLUL	1	4
GO:00065201	GO:0006520	cellular amino acid metabolic process	1ÔÂ9ÈÕ	100/6338	0.133439997	0.226958838	0.174200863	GLUL	1	4
GO:00463941	GO:0046394	carboxylic acid biosynthetic process	1ÔÂ9ÈÕ	100/6338	0.133439997	0.226958838	0.174200863	GLUL	1	4
GO:00160531	GO:0016053	organic acid biosynthetic process	1ÔÂ9ÈÕ	101/6338	0.134690244	0.226958838	0.174200863	GLUL	1	4
GO:00400113	GO:0040011	locomotion	2ÔÂ9ÈÕ	461/6338	0.135322136	0.226958838	0.174200863	TPPP2/GLUL	2	4
GO:00702011	GO:0070201	regulation of establishment of protein localization	1ÔÂ9ÈÕ	102/6338	0.135938887	0.226958838	0.174200863	OAZ3	1	4
GO:00060661	GO:0006066	alcohol metabolic process	1ÔÂ9ÈÕ	107/6338	0.142158112	0.235296185	0.180600142	TPI1	1	4
GO:00442821	GO:0044282	small molecule catabolic process	1ÔÂ9ÈÕ	110/6338	0.145870517	0.239377259	0.183732546	TPI1	1	4
GO:00346551	GO:0034655	nucleobase-containing compound catabolic process	1ÔÂ9ÈÕ	112/6338	0.148337514	0.241362735	0.185256485	CARHSP1	1	4
GO:00098963	GO:0009896	positive regulation of catabolic process	1ÔÂ9ÈÕ	115/6338	0.152026134	0.245285863	0.188267658	OAZ3	1	4
GO:00432542	GO:0043254	regulation of protein-containing complex assembly	1ÔÂ9ÈÕ	120/6338	0.158142285	0.253027656	0.194209824	TPPP2	1	4
GO:00442701	GO:0044270	cellular nitrogen compound catabolic process	1ÔÂ9ÈÕ	124/6338	0.16300694	0.256535512	0.196902257	CARHSP1	1	4
GO:00467001	GO:0046700	heterocycle catabolic process	1ÔÂ9ÈÕ	124/6338	0.16300694	0.256535512	0.196902257	CARHSP1	1	4
GO:00091501	GO:0009150	purine ribonucleotide metabolic process	1ÔÂ9ÈÕ	128/6338	0.167846592	0.259891497	0.199478122	TPI1	1	4
GO:0034762	GO:0034762	regulation of transmembrane transport	1ÔÂ9ÈÕ	128/6338	0.167846592	0.259891497	0.199478122	OAZ3	1	4
GO:00194392	GO:0019439	aromatic compound catabolic process	1ÔÂ9ÈÕ	130/6338	0.170257076	0.260553577	0.199986298	CARHSP1	1	4
GO:00440891	GO:0044089	positive regulation of cellular component biogenesis	1ÔÂ9ÈÕ	131/6338	0.17145999	0.260553577	0.199986298	TPPP2	1	4
GO:0001525	GO:0001525	angiogenesis	1ÔÂ9ÈÕ	132/6338	0.172661353	0.260553577	0.199986298	GLUL	1	4
GO:00092591	GO:0009259	ribonucleotide metabolic process	1ÔÂ9ÈÕ	133/6338	0.173861167	0.260553577	0.199986298	TPI1	1	4
GO:00061631	GO:0006163	purine nucleotide metabolic process	1ÔÂ9ÈÕ	134/6338	0.175059435	0.260553577	0.199986298	TPI1	1	4
GO:00196931	GO:0019693	ribose phosphate metabolic process	1ÔÂ9ÈÕ	137/6338	0.178644973	0.263577996	0.202307673	TPI1	1	4
GO:19013612	GO:1901361	organic cyclic compound catabolic process	1ÔÂ9ÈÕ	138/6338	0.17983707	0.263577996	0.202307673	CARHSP1	1	4
GO:00603411	GO:0060341	regulation of cellular localization	1ÔÂ9ÈÕ	140/6338	0.182216652	0.264763871	0.203217884	OAZ3	1	4
GO:00725211	GO:0072521	purine-containing compound metabolic process	1ÔÂ9ÈÕ	141/6338	0.18340414	0.264763871	0.203217884	TPI1	1	4
GO:00106082	GO:0010608	posttranscriptional regulation of gene expression	1ÔÂ9ÈÕ	143/6338	0.185774519	0.266184385	0.20430819	CARHSP1	1	4
GO:00060911	GO:0006091	generation of precursor metabolites and energy	1ÔÂ9ÈÕ	148/6338	0.191673729	0.272602636	0.20923448	TPI1	1	4
GO:0048514	GO:0048514	blood vessel morphogenesis	1ÔÂ9ÈÕ	155/6338	0.199868793	0.282167708	0.216576092	GLUL	1	4
GO:00328801	GO:0032880	regulation of protein localization	1ÔÂ9ÈÕ	159/6338	0.204518454	0.286624403	0.2199968	OAZ3	1	4
GO:00091171	GO:0009117	nucleotide metabolic process	1ÔÂ9ÈÕ	161/6338	0.206834265	0.287769412	0.220875645	TPI1	1	4
GO:00067531	GO:0006753	nucleoside phosphate metabolic process	1ÔÂ9ÈÕ	163/6338	0.209144082	0.288889667	0.22173549	TPI1	1	4
GO:00096172	GO:0009617	response to bacterium	1ÔÂ9ÈÕ	165/6338	0.211447917	0.289494599	0.222199802	GNLY	1	4
GO:19016151	GO:1901615	organic hydroxy compound metabolic process	1ÔÂ9ÈÕ	166/6338	0.212597596	0.289494599	0.222199802	TPI1	1	4
GO:00015681	GO:0001568	blood vessel development	1ÔÂ9ÈÕ	173/6338	0.220603719	0.294138292	0.22576404	GLUL	1	4
GO:00327871	GO:0032787	monocarboxylic acid metabolic process	1ÔÂ9ÈÕ	173/6338	0.220603719	0.294138292	0.22576404	TPI1	1	4
GO:00904072	GO:0090407	organophosphate biosynthetic process	1ÔÂ9ÈÕ	173/6338	0.220603719	0.294138292	0.22576404	TPI1	1	4
GO:00313293	GO:0031329	regulation of cellular catabolic process	1ÔÂ9ÈÕ	177/6338	0.225146084	0.29812447	0.228823607	CARHSP1	1	4
GO:00019441	GO:0001944	vasculature development	1ÔÂ9ÈÕ	182/6338	0.230790941	0.300863372	0.230925833	GLUL	1	4
GO:00510501	GO:0051050	positive regulation of transport	1ÔÂ9ÈÕ	182/6338	0.230790941	0.300863372	0.230925833	OAZ3	1	4
GO:00065112	GO:0006511	ubiquitin-dependent protein catabolic process	1ÔÂ9ÈÕ	183/6338	0.231915516	0.300863372	0.230925833	UBQLNL	1	4
GO:00199412	GO:0019941	modification-dependent protein catabolic process	1ÔÂ9ÈÕ	187/6338	0.236399214	0.304621806	0.233810597	UBQLNL	1	4
GO:00436322	GO:0043632	modification-dependent macromolecule catabolic process	1ÔÂ9ÈÕ	189/6338	0.238632326	0.305449378	0.234445794	UBQLNL	1	4
GO:00550861	GO:0055086	nucleobase-containing small molecule metabolic process	1ÔÂ9ÈÕ	191/6338	0.240859632	0.306258605	0.235066912	TPI1	1	4
GO:00303342	GO:0030334	regulation of cell migration	1ÔÂ9ÈÕ	194/6338	0.244189731	0.308450187	0.236749047	GLUL	1	4
GO:00512763	GO:0051276	chromosome organization	1ÔÂ9ÈÕ	202/6338	0.253006604	0.317498483	0.243694011	PRM1	1	4
GO:00516033	GO:0051603	proteolysis involved in cellular protein catabolic process	1ÔÂ9ÈÕ	216/6338	0.268216355	0.333262017	0.255793215	UBQLNL	1	4
GO:00226032	GO:0022603	regulation of anatomical structure morphogenesis	1ÔÂ9ÈÕ	217/6338	0.269292156	0.333262017	0.255793215	GLUL	1	4
GO:00059751	GO:0005975	carbohydrate metabolic process	1ÔÂ9ÈÕ	220/6338	0.272511128	0.333262017	0.255793215	TPI1	1	4
GO:00160712	GO:0016071	mRNA metabolic process	1ÔÂ9ÈÕ	220/6338	0.272511128	0.333262017	0.255793215	CARHSP1	1	4
GO:00352391	GO:0035239	tube morphogenesis	1ÔÂ9ÈÕ	225/6338	0.27784808	0.336798531	0.258507645	GLUL	1	4
GO:00442573	GO:0044257	cellular protein catabolic process	1ÔÂ9ÈÕ	226/6338	0.278911284	0.336798531	0.258507645	UBQLNL	1	4
GO:00511302	GO:0051130	positive regulation of cellular component organization	1ÔÂ9ÈÕ	233/6338	0.286314837	0.343577804	0.263711034	TPPP2	1	4
GO:19011373	GO:1901137	carbohydrate derivative biosynthetic process	1ÔÂ9ÈÕ	236/6338	0.289467049	0.34520294	0.264958397	TPI1	1	4
GO:00070173	GO:0007017	microtubule-based process	1ÔÂ9ÈÕ	240/6338	0.293650745	0.348030512	0.267128683	TPPP2	1	4
GO:00440873	GO:0044087	regulation of cellular component biogenesis	1ÔÂ9ÈÕ	243/6338	0.296774132	0.348957366	0.267840084	TPPP2	1	4
GO:00068862	GO:0006886	intracellular protein transport	1ÔÂ9ÈÕ	246/6338	0.299885237	0.348957366	0.267840084	OAZ3	1	4
GO:00106293	GO:0010629	negative regulation of gene expression	1ÔÂ9ÈÕ	246/6338	0.299885237	0.348957366	0.267840084	CARHSP1	1	4
GO:00723591	GO:0072359	circulatory system development	1ÔÂ9ÈÕ	258/6338	0.312207672	0.361107669	0.277165974	GLUL	1	4
GO:00352951	GO:0035295	tube development	1ÔÂ9ÈÕ	267/6338	0.32132259	0.369424774	0.283549717	GLUL	1	4
GO:00486462	GO:0048646	anatomical structure formation involved in morphogenesis	1ÔÂ9ÈÕ	295/6338	0.348997431	0.398854206	0.306138097	GLUL	1	4
GO:00550851	GO:0055085	transmembrane transport	1ÔÂ9ÈÕ	306/6338	0.359592178	0.408530759	0.313565275	OAZ3	1	4
GO:00346223	GO:0034622	cellular protein-containing complex assembly	1ÔÂ9ÈÕ	312/6338	0.365306289	0.412581221	0.316674183	TPPP2	1	4
GO:00985422	GO:0098542	defense response to other organism	1ÔÂ9ÈÕ	319/6338	0.371915439	0.416209776	0.319459258	GNLY	1	4
GO:00196372	GO:0019637	organophosphate metabolic process	1ÔÂ9ÈÕ	320/6338	0.372854591	0.416209776	0.319459258	TPI1	1	4
GO:20000261	GO:2000026	regulation of multicellular organismal development	1ÔÂ9ÈÕ	330/6338	0.382177694	0.424150967	0.32555447	GLUL	1	4
GO:00512472	GO:0051247	positive regulation of protein metabolic process	1ÔÂ9ÈÕ	349/6338	0.399552802	0.440885851	0.338399228	OAZ3	1	4
GO:00064683	GO:0006468	protein phosphorylation	1ÔÂ9ÈÕ	361/6338	0.410301449	0.450159304	0.345517009	TSSK3	1	4
GO:00164772	GO:0016477	cell migration	1ÔÂ9ÈÕ	365/6338	0.413846129	0.451468504	0.346521878	GLUL	1	4
GO:19011353	GO:1901135	carbohydrate derivative metabolic process	1ÔÂ9ÈÕ	368/6338	0.416492196	0.451788145	0.346767217	TPI1	1	4
GO:00517072	GO:0051707	response to other organism	1ÔÂ9ÈÕ	388/6338	0.433862962	0.465662337	0.357416267	GNLY	1	4
GO:00432072	GO:0043207	response to external biotic stimulus	1ÔÂ9ÈÕ	389/6338	0.434719303	0.465662337	0.357416267	GNLY	1	4
GO:00065083	GO:0006508	proteolysis	1ÔÂ9ÈÕ	392/6338	0.437281424	0.465662337	0.357416267	UBQLNL	1	4
GO:00469072	GO:0046907	intracellular transport	1ÔÂ9ÈÕ	394/6338	0.438983765	0.465662337	0.357416267	OAZ3	1	4
GO:00096072	GO:0009607	response to biotic stimulus	1ÔÂ9ÈÕ	401/6338	0.444905968	0.469351351	0.360247747	GNLY	1	4
GO:00510491	GO:0051049	regulation of transport	1ÔÂ9ÈÕ	407/6338	0.449937843	0.472065933	0.362331309	OAZ3	1	4
GO:00444192	GO:0044419	biological process involved in interspecies interaction between organisms	1ÔÂ9ÈÕ	413/6338	0.454929132	0.472164796	0.36240719	GNLY	1	4
GO:00650033	GO:0065003	protein-containing complex assembly	1ÔÂ9ÈÕ	415/6338	0.456583925	0.472164796	0.36240719	TPPP2	1	4
GO:00150312	GO:0015031	protein transport	1ÔÂ9ÈÕ	416/6338	0.457409646	0.472164796	0.36240719	OAZ3	1	4
GO:00346132	GO:0034613	cellular protein localization	1ÔÂ9ÈÕ	431/6338	0.469662339	0.481304484	0.369422301	OAZ3	1	4
GO:00707272	GO:0070727	cellular macromolecule localization	1ÔÂ9ÈÕ	433/6338	0.471277307	0.481304484	0.369422301	OAZ3	1	4
GO:00451842	GO:0045184	establishment of protein localization	1ÔÂ9ÈÕ	437/6338	0.474494133	0.482025786	0.369975932	OAZ3	1	4
GO:00066293	GO:0006629	lipid metabolic process	1ÔÂ9ÈÕ	466/6338	0.497300606	0.502535349	0.385717922	GNLY	1	4
GO:00439333	GO:0043933	protein-containing complex subunit organization	1ÔÂ9ÈÕ	470/6338	0.500376256	0.502996027	0.386071512	TPPP2	1	4
GO:00069522	GO:0006952	defense response	1ÔÂ9ÈÕ	478/6338	0.506477422	0.506477422	0.388743635	GNLY	1	4
