# Supplementary material for: A Single-Cell Landscape of Spermioteleosis in Mice and Pigs
Source: Cells. 2024 Mar 22;13(7):563. doi: 10.3390/cells13070563 (PMC11011153; doi:10.3390/cells13070563)
Supplement: Supplementary file 1 [file cells-13-00563-s001.zip › File 1 Supplement Tables/Table S19 Mouse epididymis clusters DEGs.xlsx]

p_val	avg_log2FC	pct.1	pct.2	p_val_adj	cluster	gene
0	3.283188291	0.999	0.736	0	Endothlial Cells	Col1a2
0	3.180041431	0.998	0.574	0	Endothlial Cells	Col3a1
0	3.109206564	0.988	0.439	0	Endothlial Cells	Col1a1
0	3.074214969	0.99	0.38	0	Endothlial Cells	Dcn
0	3.036313838	0.989	0.479	0	Endothlial Cells	Gsn
0	3.029950241	1	0.83	0	Endothlial Cells	Sparc
0	3.029916903	0.874	0.336	0	Endothlial Cells	Mgp
0	2.929681915	0.93	0.267	0	Endothlial Cells	Penk
0	2.843710336	0.949	0.252	0	Endothlial Cells	Col6a1
0	2.834679789	0.973	0.305	0	Endothlial Cells	Timp2
0	2.758867605	0.939	0.249	0	Endothlial Cells	Serping1
0	2.665766473	0.894	0.2	0	Endothlial Cells	Bgn
0	2.646979488	0.423	0.138	0	Endothlial Cells	Col6a5
0	2.601209065	0.88	0.192	0	Endothlial Cells	Col6a2
0	2.593042568	0.602	0.236	0	Endothlial Cells	Apod
0	2.587922087	0.876	0.171	0	Endothlial Cells	Serpinf1
0	2.581393581	0.859	0.179	0	Endothlial Cells	Igfbp6
0	2.537154589	0.749	0.129	0	Endothlial Cells	Dpt
0	2.528294531	0.601	0.144	0	Endothlial Cells	C3
0	2.444904513	0.671	0.133	0	Endothlial Cells	Fmod
0	2.411301345	0.8	0.163	0	Endothlial Cells	Igf1
0	2.402166048	0.767	0.131	0	Endothlial Cells	Clec3b
0	2.389575282	0.796	0.151	0	Endothlial Cells	Cygb
0	2.383427391	0.772	0.148	0	Endothlial Cells	Col6a3
0	2.376434415	0.843	0.153	0	Endothlial Cells	C1s1
0	2.363436971	0.75	0.12	0	Endothlial Cells	Entpd2
0	2.356981518	0.836	0.166	0	Endothlial Cells	Matn2
0	2.341522933	0.781	0.131	0	Endothlial Cells	Pcolce
0	2.325923558	0.708	0.145	0	Endothlial Cells	Sfrp1
0	2.306229216	0.953	0.356	0	Endothlial Cells	S100a6
0	2.297327909	0.818	0.138	0	Endothlial Cells	Col5a1
0	2.281252876	0.755	0.128	0	Endothlial Cells	Ogn
0	2.279254249	0.791	0.134	0	Endothlial Cells	Rcn3
0	2.231052197	0.829	0.178	0	Endothlial Cells	Fstl1
0	2.17519543	0.808	0.155	0	Endothlial Cells	Serpinh1
0	2.170663745	0.832	0.172	0	Endothlial Cells	Lrp1
0	2.156959385	0.663	0.116	0	Endothlial Cells	Cxcl12
0	2.135343271	0.696	0.128	0	Endothlial Cells	Col15a1
0	2.125082114	0.787	0.265	0	Endothlial Cells	Ly6a
0	2.107353295	0.722	0.126	0	Endothlial Cells	Islr
0	2.100310942	0.763	0.134	0	Endothlial Cells	Col5a2
0	2.097540229	0.675	0.118	0	Endothlial Cells	Lbp
0	2.076132271	0.486	0.079	0	Endothlial Cells	Pi16
0	2.075682028	0.765	0.125	0	Endothlial Cells	Rarres2
0	2.0718195	0.763	0.168	0	Endothlial Cells	Lamb2
0	2.071611848	0.723	0.165	0	Endothlial Cells	Itih5
0	2.066062253	0.643	0.086	0	Endothlial Cells	Cpxm1
0	2.064667419	0.793	0.201	0	Endothlial Cells	Plpp3
0	2.04132946	0.678	0.106	0	Endothlial Cells	Olfml3
0	2.025180924	0.869	0.232	0	Endothlial Cells	Sparcl1
0	1.990348533	0.668	0.111	0	Endothlial Cells	Meg3
0	1.975509821	0.518	0.103	0	Endothlial Cells	Mfap4
0	1.975008374	0.659	0.096	0	Endothlial Cells	Gas1
0	1.971759489	0.706	0.151	0	Endothlial Cells	Ltbp4
0	1.971657182	0.616	0.12	0	Endothlial Cells	Fmo2
0	1.965497125	0.762	0.171	0	Endothlial Cells	Fkbp9
0	1.962323277	0.592	0.1	0	Endothlial Cells	Crispld2
0	1.954234157	0.632	0.091	0	Endothlial Cells	Htra3
0	1.952245977	0.807	0.282	0	Endothlial Cells	Egr1
0	1.910407061	0.718	0.152	0	Endothlial Cells	Col14a1
0	1.888818778	0.616	0.09	0	Endothlial Cells	Calml4
0	1.883604045	0.569	0.101	0	Endothlial Cells	Lpl
0	1.878177834	0.688	0.131	0	Endothlial Cells	Adamts2
0	1.8766569	0.62	0.099	0	Endothlial Cells	C1qtnf6
0	1.876631687	0.786	0.2	0	Endothlial Cells	Rbp1
0	1.872855671	0.605	0.085	0	Endothlial Cells	Aebp1
0	1.863997307	0.677	0.129	0	Endothlial Cells	Pdgfra
0	1.861909442	0.745	0.234	0	Endothlial Cells	Klf4
0	1.846913458	0.597	0.161	0	Endothlial Cells	Igfbp4
0	1.845480924	0.662	0.108	0	Endothlial Cells	Fbln1
0	1.816495893	0.67	0.132	0	Endothlial Cells	Nid1
0	1.812904239	0.577	0.073	0	Endothlial Cells	Mfap2
0	1.801881071	0.521	0.086	0	Endothlial Cells	Ccdc80
0	1.80132534	0.621	0.096	0	Endothlial Cells	Tnxb
0	1.798981148	0.677	0.148	0	Endothlial Cells	Mmp14
0	1.782527995	0.533	0.096	0	Endothlial Cells	C7
0	1.779263376	0.625	0.099	0	Endothlial Cells	C1ra
0	1.768355699	0.536	0.101	0	Endothlial Cells	Adamts1
0	1.728262798	0.309	0.092	0	Endothlial Cells	Sult1e1
0	1.725325447	0.556	0.08	0	Endothlial Cells	Mfap5
0	1.723682135	0.744	0.178	0	Endothlial Cells	Ctsl
0	1.723395652	0.477	0.066	0	Endothlial Cells	Lum
0	1.714471309	0.619	0.126	0	Endothlial Cells	Maged2
0	1.698307658	0.605	0.107	0	Endothlial Cells	Mxra8
0	1.691621565	0.559	0.078	0	Endothlial Cells	Ctsk
0	1.678085669	0.669	0.144	0	Endothlial Cells	Fbn1
0	1.676045236	0.646	0.147	0	Endothlial Cells	Ckap4
0	1.67239196	0.438	0.103	0	Endothlial Cells	Ly6c1
0	1.652408139	0.877	0.407	0	Endothlial Cells	Fos
0	1.640956906	0.724	0.201	0	Endothlial Cells	Calu
0	1.634752948	0.892	0.308	0	Endothlial Cells	Igfbp7
0	1.634112972	0.49	0.07	0	Endothlial Cells	Dpep1
0	1.633923325	0.369	0.076	0	Endothlial Cells	Cilp
0	1.631594671	0.637	0.123	0	Endothlial Cells	Rnase4
0	1.625149563	0.78	0.275	0	Endothlial Cells	Tuba1a
0	1.616292256	0.333	0.089	0	Endothlial Cells	Inmt
0	1.616044135	0.556	0.097	0	Endothlial Cells	Fkbp7
0	1.598275172	0.497	0.066	0	Endothlial Cells	Cd248
0	1.587794794	0.591	0.121	0	Endothlial Cells	Htra1
0	1.586290704	0.48	0.074	0	Endothlial Cells	Srpx
0	1.585629806	0.466	0.069	0	Endothlial Cells	Angpt4
0	1.585487879	0.867	0.336	0	Endothlial Cells	Cd63
0	1.563773277	0.426	0.099	0	Endothlial Cells	Ccn1
0	1.554591741	0.554	0.085	0	Endothlial Cells	Pdgfrl
0	1.550841359	0.629	0.136	0	Endothlial Cells	Cd34
0	1.548741734	0.535	0.082	0	Endothlial Cells	Atp1a2
0	1.547117759	0.431	0.063	0	Endothlial Cells	Mdk
0	1.53667806	0.598	0.122	0	Endothlial Cells	Fcgrt
0	1.525455716	0.628	0.15	0	Endothlial Cells	Nenf
0	1.524996718	0.564	0.096	0	Endothlial Cells	Pmp22
0	1.523744252	0.446	0.05	0	Endothlial Cells	Mmp23
0	1.508531272	0.632	0.173	0	Endothlial Cells	Vkorc1
0	1.503631678	0.363	0.054	0	Endothlial Cells	C4b
0	1.500824568	0.464	0.071	0	Endothlial Cells	Pi15
0	1.496868476	0.446	0.094	0	Endothlial Cells	Smoc2
0	1.492919482	0.438	0.064	0	Endothlial Cells	Mmp2
0	1.486514343	0.478	0.067	0	Endothlial Cells	Col16a1
0	1.47665648	0.533	0.159	0	Endothlial Cells	Socs3
0	1.474000699	0.92	0.527	0	Endothlial Cells	Cst3
0	1.469614588	0.504	0.071	0	Endothlial Cells	Fxyd1
0	1.460699766	0.441	0.057	0	Endothlial Cells	Lox
0	1.458702151	0.441	0.089	0	Endothlial Cells	Fbln2
0	1.45290525	0.775	0.279	0	Endothlial Cells	Sptbn1
0	1.445642253	0.65	0.249	0	Endothlial Cells	Fosb
0	1.43863156	0.572	0.127	0	Endothlial Cells	Il6st
0	1.434110712	0.665	0.166	0	Endothlial Cells	Bicc1
0	1.432804091	0.613	0.132	0	Endothlial Cells	Cavin1
0	1.432780566	0.548	0.121	0	Endothlial Cells	Lamb1
0	1.431709956	0.478	0.129	0	Endothlial Cells	Id3
0	1.428791142	0.407	0.07	0	Endothlial Cells	Cfb
0	1.423706593	0.468	0.07	0	Endothlial Cells	Fkbp10
0	1.419128027	0.519	0.111	0	Endothlial Cells	Tgfb2
0	1.416409979	0.455	0.114	0	Endothlial Cells	Eln
0	1.411403706	0.408	0.069	0	Endothlial Cells	Itm2a
0	1.411378997	0.441	0.084	0	Endothlial Cells	Fbln5
0	1.411158652	0.468	0.073	0	Endothlial Cells	Il33
0	1.407558724	0.47	0.088	0	Endothlial Cells	Scara5
0	1.401775899	0.453	0.068	0	Endothlial Cells	Loxl2
0	1.396373525	0.678	0.208	0	Endothlial Cells	Ifitm2
0	1.382858033	0.54	0.114	0	Endothlial Cells	Gpc3
0	1.381453495	0.457	0.104	0	Endothlial Cells	Csrp2
0	1.378081391	0.529	0.143	0	Endothlial Cells	Atf5
0	1.374588909	0.43	0.066	0	Endothlial Cells	Thbs3
0	1.370493751	0.375	0.052	0	Endothlial Cells	Gdf10
0	1.364030545	0.506	0.083	0	Endothlial Cells	Bmp1
0	1.363434744	0.874	0.446	0	Endothlial Cells	Jun
0	1.359851668	0.509	0.13	0	Endothlial Cells	Gaa
0	1.352862044	0.307	0.058	0	Endothlial Cells	Postn
0	1.350496725	0.821	0.282	0	Endothlial Cells	Ifitm3
0	1.346465123	0.459	0.082	0	Endothlial Cells	Cyp27a1
0	1.342375177	0.564	0.136	0	Endothlial Cells	Ugt1a10
0	1.319388541	0.435	0.067	0	Endothlial Cells	Loxl1
0	1.306123615	0.426	0.106	0	Endothlial Cells	Tgfbi
0	1.302904468	0.373	0.072	0	Endothlial Cells	Chrdl1
0	1.291853621	0.544	0.133	0	Endothlial Cells	Nfix
0	1.288287518	0.745	0.3	0	Endothlial Cells	Nedd4
0	1.27941317	0.501	0.096	0	Endothlial Cells	Ppic
0	1.278266898	0.812	0.392	0	Endothlial Cells	Rrbp1
0	1.276980785	0.523	0.129	0	Endothlial Cells	Il11ra1
0	1.271347548	0.458	0.112	0	Endothlial Cells	Nbl1
0	1.270766766	0.4	0.071	0	Endothlial Cells	Adamts5
0	1.270272061	0.36	0.047	0	Endothlial Cells	Osr2
0	1.269461095	0.465	0.086	0	Endothlial Cells	Ptgis
0	1.261787481	0.356	0.067	0	Endothlial Cells	Fxyd6
0	1.258086338	0.744	0.261	0	Endothlial Cells	Lgals1
0	1.254117	0.724	0.325	0	Endothlial Cells	Ier2
0	1.247556562	0.347	0.04	0	Endothlial Cells	Cpz
0	1.239961449	0.835	0.413	0	Endothlial Cells	Laptm4a
0	1.236358231	0.402	0.052	0	Endothlial Cells	C1rb
0	1.233838649	0.441	0.07	0	Endothlial Cells	Mrc2
0	1.232766013	0.432	0.063	0	Endothlial Cells	Selenom
0	1.223390958	0.408	0.085	0	Endothlial Cells	Cebpd
0	1.221733665	0.689	0.255	0	Endothlial Cells	Ahnak
0	1.218552585	0.264	0.056	0	Endothlial Cells	Cxcl14
0	1.211010773	0.344	0.069	0	Endothlial Cells	Col6a6
0	1.20599663	0.57	0.149	0	Endothlial Cells	Akap12
0	1.198830815	0.49	0.2	0	Endothlial Cells	Gadd45g
0	1.198445643	0.482	0.121	0	Endothlial Cells	Tgm2
0	1.189498442	0.505	0.126	0	Endothlial Cells	Heg1
0	1.18512921	0.445	0.079	0	Endothlial Cells	Crtap
0	1.184645747	0.499	0.135	0	Endothlial Cells	Pltp
0	1.172802576	0.47	0.105	0	Endothlial Cells	Nr2f2
0	1.169851461	0.443	0.093	0	Endothlial Cells	Pcdhga1
0	1.165202468	0.471	0.095	0	Endothlial Cells	Lpar1
0	1.159575802	0.348	0.062	0	Endothlial Cells	Cdkn1c
0	1.159259963	0.44	0.115	0	Endothlial Cells	Errfi1
0	1.158157806	0.485	0.126	0	Endothlial Cells	Ddah2
0	1.157480289	0.321	0.054	0	Endothlial Cells	Peg3
0	1.155524478	0.389	0.088	0	Endothlial Cells	Gas6
0	1.153856186	0.296	0.035	0	Endothlial Cells	Kazald1
0	1.152823278	0.413	0.071	0	Endothlial Cells	Cd302
0	1.149382704	0.574	0.195	0	Endothlial Cells	Pik3r1
0	1.147687017	0.385	0.065	0	Endothlial Cells	Rspo3
0	1.145790066	0.387	0.073	0	Endothlial Cells	C2
0	1.144991185	0.457	0.096	0	Endothlial Cells	Fgfr1
0	1.143875931	0.383	0.054	0	Endothlial Cells	C1s2
0	1.137002871	0.385	0.059	0	Endothlial Cells	Ndn
0	1.135030408	0.505	0.134	0	Endothlial Cells	Serpinb6a
0	1.127459692	0.376	0.059	0	Endothlial Cells	Efemp2
0	1.124571909	0.487	0.128	0	Endothlial Cells	Man2a1
0	1.119259346	0.597	0.228	0	Endothlial Cells	Sar1a
0	1.112293345	0.956	0.518	0	Endothlial Cells	Psap
0	1.111579385	0.339	0.062	0	Endothlial Cells	Ecm1
0	1.102027706	0.779	0.38	0	Endothlial Cells	P4hb
0	1.101662296	0.327	0.05	0	Endothlial Cells	Adamts15
0	1.09568495	0.672	0.203	0	Endothlial Cells	Slit3
0	1.081605585	0.419	0.089	0	Endothlial Cells	Plod1
0	1.076312333	0.321	0.054	0	Endothlial Cells	Chpf
0	1.076281141	0.469	0.107	0	Endothlial Cells	Cavin3
0	1.066159654	0.48	0.144	0	Endothlial Cells	Gpx8
0	1.060971141	0.471	0.097	0	Endothlial Cells	Abi3bp
0	1.058146124	0.678	0.272	0	Endothlial Cells	App
0	1.057446882	0.297	0.037	0	Endothlial Cells	Serpina3n
0	1.052438713	0.471	0.104	0	Endothlial Cells	Hspg2
0	1.051439107	0.69	0.279	0	Endothlial Cells	Tshz2
0	1.049015415	0.451	0.138	0	Endothlial Cells	Sulf2
0	1.044397757	0.428	0.097	0	Endothlial Cells	Egflam
0	1.043792884	0.382	0.069	0	Endothlial Cells	Zcchc24
0	1.04014351	0.36	0.069	0	Endothlial Cells	Lgi2
0	1.035324538	0.347	0.052	0	Endothlial Cells	Lrrc17
0	1.026159326	0.361	0.073	0	Endothlial Cells	Cfh
0	1.022824768	0.438	0.109	0	Endothlial Cells	Thra
0	1.015066762	0.603	0.183	0	Endothlial Cells	Lama2
0	1.011590969	0.527	0.239	0	Endothlial Cells	Mt2
0	1.00987261	0.484	0.168	0	Endothlial Cells	Klf9
0	1.00859718	0.312	0.043	0	Endothlial Cells	Cyp1b1
0	1.008222989	0.274	0.045	0	Endothlial Cells	Olfml2b
0	0.999621628	0.334	0.052	0	Endothlial Cells	Oaf
0	0.999291492	0.415	0.111	0	Endothlial Cells	Arap1
0	0.998791851	0.377	0.079	0	Endothlial Cells	Ikbip
0	0.996386249	0.301	0.046	0	Endothlial Cells	Wfdc1
0	0.996073381	0.41	0.087	0	Endothlial Cells	Svep1
0	0.995718288	0.32	0.045	0	Endothlial Cells	Igsf10
0	0.991178391	0.31	0.091	0	Endothlial Cells	Tent5a
0	0.987793092	0.452	0.161	0	Endothlial Cells	Cp
0	0.987523712	0.532	0.2	0	Endothlial Cells	2900097C17Rik
0	0.982669717	0.281	0.055	0	Endothlial Cells	Mrap2
0	0.981301547	0.325	0.048	0	Endothlial Cells	Emilin1
0	0.981217845	0.734	0.261	0	Endothlial Cells	Vim
0	0.980808143	0.403	0.082	0	Endothlial Cells	Ddr2
0	0.974456126	0.356	0.068	0	Endothlial Cells	Frmd6
0	0.968417301	0.362	0.067	0	Endothlial Cells	Boc
0	0.968160808	0.471	0.099	0	Endothlial Cells	Nupr1
0	0.964693283	0.47	0.117	0	Endothlial Cells	Tgfbr3
0	0.962926927	0.342	0.056	0	Endothlial Cells	Hmgcs2
0	0.960375155	0.464	0.143	0	Endothlial Cells	Txndc5
0	0.955607926	0.992	0.843	0	Endothlial Cells	Rps12
0	0.953994953	0.314	0.058	0	Endothlial Cells	Tspan4
0	0.947945244	0.427	0.096	0	Endothlial Cells	Spock2
0	0.947867282	0.392	0.075	0	Endothlial Cells	Col4a5
0	0.947021376	0.4	0.09	0	Endothlial Cells	Dpysl3
0	0.946238778	0.308	0.055	0	Endothlial Cells	Abca8a
0	0.945822985	0.488	0.22	0	Endothlial Cells	Cbx5
0	0.940592881	0.3	0.043	0	Endothlial Cells	Arhgef25
0	0.938064253	0.447	0.147	0	Endothlial Cells	Kdelr2
0	0.935113865	0.463	0.158	0	Endothlial Cells	9530068E07Rik
0	0.933885982	0.507	0.175	0	Endothlial Cells	Dag1
0	0.931324397	0.329	0.056	0	Endothlial Cells	Fkbp14
0	0.930822904	0.637	0.159	0	Endothlial Cells	Col4a1
0	0.930688468	0.373	0.075	0	Endothlial Cells	Axl
0	0.927428617	0.314	0.051	0	Endothlial Cells	Gpx7
0	0.926695366	0.402	0.103	0	Endothlial Cells	Fam114a1
0	0.91965437	0.315	0.05	0	Endothlial Cells	Ecm2
0	0.919653968	0.306	0.046	0	Endothlial Cells	Fmo1
0	0.916142743	0.357	0.073	0	Endothlial Cells	Creb3l1
0	0.91356603	0.512	0.19	0	Endothlial Cells	Cd81
0	0.913434383	0.418	0.113	0	Endothlial Cells	Lamc1
0	0.910036016	0.315	0.05	0	Endothlial Cells	P3h3
0	0.909789889	0.859	0.535	0	Endothlial Cells	Gas5
0	0.907112335	0.466	0.182	0	Endothlial Cells	Vat1
0	0.906033933	0.272	0.057	0	Endothlial Cells	Prss23
0	0.905110215	0.259	0.045	0	Endothlial Cells	Hoxc8
0	0.903603228	0.317	0.065	0	Endothlial Cells	Cmtm3
0	0.903587987	0.593	0.196	0	Endothlial Cells	Selenop
0	0.902773042	0.35	0.086	0	Endothlial Cells	Nrep
0	0.901730072	0.377	0.107	0	Endothlial Cells	Myadm
0	0.896384087	0.309	0.057	0	Endothlial Cells	Efemp1
0	0.891165144	0.349	0.085	0	Endothlial Cells	Prdx4
0	0.889486048	0.54	0.214	0	Endothlial Cells	Lamp2
0	0.886642202	0.653	0.291	0	Endothlial Cells	Maged1
0	0.884021162	0.389	0.11	0	Endothlial Cells	Marcks
0	0.883808036	0.328	0.076	0	Endothlial Cells	Col4a4
0	0.883043104	0.732	0.39	0	Endothlial Cells	Ppib
0	0.879972714	0.477	0.162	0	Endothlial Cells	Add3
0	0.87746251	0.336	0.063	0	Endothlial Cells	Naalad2
0	0.87641427	0.305	0.054	0	Endothlial Cells	Des
0	0.870745588	0.575	0.229	0	Endothlial Cells	Grn
0	0.868806864	0.297	0.067	0	Endothlial Cells	Pdpn
0	0.868141229	0.293	0.06	0	Endothlial Cells	Pdlim3
0	0.867569194	0.401	0.121	0	Endothlial Cells	Carhsp1
0	0.866552435	0.343	0.079	0	Endothlial Cells	Copz2
0	0.865401244	0.321	0.101	0	Endothlial Cells	Icam1
0	0.864300271	0.451	0.163	0	Endothlial Cells	Lrpap1
0	0.861983015	0.306	0.075	0	Endothlial Cells	Smoc1
0	0.861272427	0.271	0.052	0	Endothlial Cells	Maob
0	0.86073713	0.285	0.043	0	Endothlial Cells	P3h1
0	0.860468065	0.392	0.092	0	Endothlial Cells	Rhoj
0	0.858937971	0.448	0.12	0	Endothlial Cells	Maf
0	0.857423845	0.678	0.383	0	Endothlial Cells	Rbbp7
0	0.8572234	0.448	0.151	0	Endothlial Cells	Snhg18
0	0.850674342	0.711	0.361	0	Endothlial Cells	Slc25a4
0	0.849949151	0.38	0.107	0	Endothlial Cells	Camk2n1
0	0.848882787	0.275	0.059	0	Endothlial Cells	Vldlr
0	0.848229825	0.28	0.039	0	Endothlial Cells	Prelp
0	0.84668694	0.253	0.033	0	Endothlial Cells	G0s2
0	0.843384155	0.251	0.033	0	Endothlial Cells	Medag
0	0.842207155	0.48	0.178	0	Endothlial Cells	Ctdsp2
0	0.842011013	0.505	0.207	0	Endothlial Cells	Os9
0	0.836200696	0.47	0.132	0	Endothlial Cells	Pid1
0	0.833877004	0.263	0.067	0	Endothlial Cells	Clec11a
0	0.832086196	0.377	0.089	0	Endothlial Cells	Antxr1
0	0.831745001	0.664	0.305	0	Endothlial Cells	Zfp36
0	0.830481226	0.255	0.033	0	Endothlial Cells	Fzd2
0	0.82549777	0.355	0.076	0	Endothlial Cells	Col4a6
0	0.820189125	0.277	0.051	0	Endothlial Cells	Csf1
0	0.819387482	0.514	0.132	0	Endothlial Cells	Col4a2
0	0.818511695	0.304	0.068	0	Endothlial Cells	Gm16897
0	0.818397554	0.309	0.08	0	Endothlial Cells	Cd63-ps
0	0.816537822	0.273	0.045	0	Endothlial Cells	S1pr2
0	0.816083186	0.303	0.096	0	Endothlial Cells	Fkbp11
0	0.81374335	0.343	0.074	0	Endothlial Cells	Tpst1
0	0.807150241	0.498	0.214	0	Endothlial Cells	Ssr3
0	0.80666339	0.477	0.201	0	Endothlial Cells	Gm20427
0	0.804788812	0.344	0.089	0	Endothlial Cells	Slc29a1
0	0.798847557	0.376	0.107	0	Endothlial Cells	Csrp1
0	0.798384588	0.325	0.095	0	Endothlial Cells	Acp5
0	0.797792648	0.412	0.17	0	Endothlial Cells	Adh1
0	0.792491254	0.519	0.21	0	Endothlial Cells	Glg1
0	0.789401277	0.268	0.062	0	Endothlial Cells	P4ha2
0	0.784762973	0.502	0.219	0	Endothlial Cells	Ddost
0	0.783363829	0.26	0.038	0	Endothlial Cells	Kdelr3
0	0.78261201	0.284	0.056	0	Endothlial Cells	Vcan
0	0.782586739	0.333	0.084	0	Endothlial Cells	Ckb
0	0.778230313	0.286	0.08	0	Endothlial Cells	Pla2g7
0	0.772757337	0.381	0.13	0	Endothlial Cells	Gm44503
0	0.768794783	0.574	0.259	0	Endothlial Cells	Zc3h11a
0	0.768130353	0.273	0.058	0	Endothlial Cells	Stc2
0	0.763001171	0.338	0.089	0	Endothlial Cells	Golim4
0	0.762979113	0.95	0.711	0	Endothlial Cells	Fth1
0	0.76195892	0.344	0.079	0	Endothlial Cells	Meis1
0	0.760863053	0.523	0.245	0	Endothlial Cells	Zfas1
0	0.757767417	0.489	0.232	0	Endothlial Cells	Ift20
0	0.753687452	0.302	0.092	0	Endothlial Cells	Hsd17b11
0	0.753581456	0.279	0.061	0	Endothlial Cells	Gata2
0	0.753320976	0.252	0.043	0	Endothlial Cells	Rian
0	0.748284972	0.309	0.086	0	Endothlial Cells	Lama4
0	0.7481782	0.5	0.234	0	Endothlial Cells	Fuca1
0	0.74727232	0.863	0.535	0	Endothlial Cells	Hsp90b1
0	0.74678111	0.319	0.074	0	Endothlial Cells	Nid2
0	0.745909019	0.657	0.353	0	Endothlial Cells	Sdf4
0	0.745132209	0.344	0.084	0	Endothlial Cells	Grb10
0	0.744449772	0.869	0.558	0	Endothlial Cells	Hspa5
0	0.743919279	0.573	0.283	0	Endothlial Cells	Rpl22l1
0	0.742674878	0.366	0.135	0	Endothlial Cells	Bet1l
0	0.741893641	0.365	0.101	0	Endothlial Cells	Ntrk2
0	0.741216197	0.431	0.172	0	Endothlial Cells	Pttg1ip
0	0.741208193	0.363	0.123	0	Endothlial Cells	Mpzl1
0	0.741028361	0.532	0.255	0	Endothlial Cells	Arf4
0	0.739798908	0.259	0.043	0	Endothlial Cells	Glt8d2
0	0.739453993	0.271	0.061	0	Endothlial Cells	Slc43a3
0	0.738160515	0.981	0.787	0	Endothlial Cells	Rplp1
0	0.73712094	0.393	0.121	0	Endothlial Cells	Emp3
0	0.736201946	0.666	0.317	0	Endothlial Cells	Itm2c
0	0.734891514	0.651	0.329	0	Endothlial Cells	Jund
0	0.73086436	0.354	0.116	0	Endothlial Cells	Cbx6
0	0.730220109	0.618	0.308	0	Endothlial Cells	Tmed3
0	0.729808636	0.433	0.166	0	Endothlial Cells	Lsp1
0	0.729799918	0.261	0.054	0	Endothlial Cells	Poglut3
0	0.727499332	0.348	0.101	0	Endothlial Cells	Fgl2
0	0.725365939	0.326	0.083	0	Endothlial Cells	Pros1
0	0.723922888	0.281	0.063	0	Endothlial Cells	Kank2
0	0.722774244	0.343	0.144	0	Endothlial Cells	Phlda1
0	0.7218408	0.334	0.092	0	Endothlial Cells	Spon1
0	0.721136599	0.28	0.057	0	Endothlial Cells	Flrt2
0	0.720042267	0.404	0.136	0	Endothlial Cells	Sema5a
0	0.715529609	0.4	0.134	0	Endothlial Cells	Selenow
0	0.715024705	0.476	0.211	0	Endothlial Cells	S100a16
0	0.714149239	0.254	0.039	0	Endothlial Cells	Ms4a4d
0	0.713144654	0.264	0.058	0	Endothlial Cells	Selenbp1
0	0.709690941	0.299	0.076	0	Endothlial Cells	Tubb6
0	0.708497093	0.348	0.111	0	Endothlial Cells	S100a13
0	0.708048759	0.521	0.23	0	Endothlial Cells	Nr4a1
0	0.706217393	0.828	0.527	0	Endothlial Cells	Rpl36a
0	0.70607039	0.585	0.261	0	Endothlial Cells	Itgb1
0	0.698655579	0.307	0.1	0	Endothlial Cells	Prnp
0	0.697634497	0.491	0.134	0	Endothlial Cells	Cald1
0	0.695715808	0.951	0.712	0	Endothlial Cells	Rps4x
0	0.695570182	0.35	0.12	0	Endothlial Cells	Wipi1
0	0.69437218	0.6	0.309	0	Endothlial Cells	Rps12-ps9
0	0.69219682	0.522	0.244	0	Endothlial Cells	Smarca2
0	0.688404721	0.37	0.131	0	Endothlial Cells	Colgalt1
0	0.687059413	0.302	0.069	0	Endothlial Cells	Egfr
0	0.685940213	0.646	0.346	0	Endothlial Cells	Anxa5
0	0.682646531	0.358	0.129	0	Endothlial Cells	Aldh7a1
0	0.67988737	0.373	0.125	0	Endothlial Cells	Nfic
0	0.67850801	0.54	0.193	0	Endothlial Cells	Adamtsl1
0	0.675515481	0.264	0.054	0	Endothlial Cells	Arhgap20
0	0.675019715	0.332	0.105	0	Endothlial Cells	Scpep1
0	0.672786844	0.259	0.061	0	Endothlial Cells	Xdh
0	0.671555631	0.448	0.197	0	Endothlial Cells	Mia3
0	0.671072816	0.277	0.06	0	Endothlial Cells	2310022B05Rik
0	0.667627208	0.476	0.17	0	Endothlial Cells	Cyba
0	0.660540273	0.259	0.065	0	Endothlial Cells	Pkd2
0	0.657369368	0.287	0.072	0	Endothlial Cells	P4ha1
0	0.656304625	0.624	0.291	0	Endothlial Cells	Nfib
0	0.653368561	0.291	0.096	0	Endothlial Cells	Serpine2
0	0.652501738	0.42	0.188	0	Endothlial Cells	Arl1
0	0.648364493	0.655	0.319	0	Endothlial Cells	Junb
0	0.648110027	0.329	0.123	0	Endothlial Cells	Lman1
0	0.648106559	0.485	0.227	0	Endothlial Cells	Mxd4
0	0.646891254	0.452	0.212	0	Endothlial Cells	Ssr2
0	0.641431986	0.343	0.116	0	Endothlial Cells	Fermt2
0	0.635624725	0.488	0.205	0	Endothlial Cells	Dusp1
0	0.635163288	0.473	0.204	0	Endothlial Cells	Zfp36l1
0	0.630598291	0.344	0.127	0	Endothlial Cells	Sfxn1
0	0.629743514	0.649	0.336	0	Endothlial Cells	Rcn1
0	0.629598138	0.458	0.205	0	Endothlial Cells	Hexa
0	0.627274291	0.423	0.181	0	Endothlial Cells	Ar
0	0.626823602	0.437	0.155	0	Endothlial Cells	Ltbp1
0	0.625471727	0.672	0.385	0	Endothlial Cells	Calr
0	0.620038998	0.413	0.159	0	Endothlial Cells	Slc1a5
0	0.618775716	0.254	0.055	0	Endothlial Cells	Palm
0	0.618144814	0.261	0.068	0	Endothlial Cells	Fam102b
0	0.617735383	0.339	0.145	0	Endothlial Cells	Htatsf1
0	0.616687351	0.316	0.103	0	Endothlial Cells	S100a1
0	0.614561702	0.459	0.218	0	Endothlial Cells	Sfr1
0	0.613729364	0.295	0.087	0	Endothlial Cells	Rab34
0	0.613605676	0.444	0.214	0	Endothlial Cells	Ergic3
0	0.611880344	0.601	0.275	0	Endothlial Cells	Bsg
0	0.610099116	0.553	0.292	0	Endothlial Cells	Ddb1
0	0.609505474	0.317	0.118	0	Endothlial Cells	Trip6
0	0.609027444	0.422	0.145	0	Endothlial Cells	Ifi27l2a
0	0.608112585	0.531	0.275	0	Endothlial Cells	Sec62
0	0.606746981	0.39	0.167	0	Endothlial Cells	Tapbp
0	0.606740701	0.562	0.296	0	Endothlial Cells	Rpn2
0	0.600685162	0.475	0.171	0	Endothlial Cells	Pbx1
0	0.598157326	0.433	0.201	0	Endothlial Cells	Atp6ap1
0	0.594415815	0.353	0.14	0	Endothlial Cells	Lmna
0	0.590255836	0.321	0.125	0	Endothlial Cells	Laptm4b
0	0.589435462	0.409	0.137	0	Endothlial Cells	Ctsz
0	0.587981338	0.299	0.088	0	Endothlial Cells	Ltbp3
0	0.586901384	0.426	0.204	0	Endothlial Cells	Sec61a1
0	0.584899247	0.448	0.168	0	Endothlial Cells	Nfia
0	0.583699096	0.695	0.414	0	Endothlial Cells	S100a10
0	0.582073113	0.486	0.257	0	Endothlial Cells	Txnip
0	0.581953057	0.271	0.074	0	Endothlial Cells	Sept8
0	0.581894298	0.33	0.117	0	Endothlial Cells	Nrp1
0	0.576723988	0.788	0.516	0	Endothlial Cells	Nme2
0	0.573012421	0.372	0.17	0	Endothlial Cells	Erlec1
0	0.572011153	0.478	0.234	0	Endothlial Cells	Anapc5
0	0.569968924	0.321	0.119	0	Endothlial Cells	Oat
0	0.567736971	0.533	0.271	0	Endothlial Cells	Ptms
0	0.567113783	0.45	0.228	0	Endothlial Cells	Surf4
0	0.56701142	0.429	0.216	0	Endothlial Cells	Sdf2
0	0.561314628	0.284	0.077	0	Endothlial Cells	Clmp
0	0.559892304	0.306	0.102	0	Endothlial Cells	Amotl1
0	0.559403461	0.444	0.215	0	Endothlial Cells	Slc38a2
0	0.559389268	0.524	0.269	0	Endothlial Cells	Tsc22d1
0	0.55758224	0.252	0.074	0	Endothlial Cells	Nt5e
0	0.556683595	0.639	0.349	0	Endothlial Cells	Aldh2
0	0.556505744	0.956	0.741	0	Endothlial Cells	Rps20
0	0.555119774	0.39	0.116	0	Endothlial Cells	Cped1
0	0.546226899	0.362	0.132	0	Endothlial Cells	Nav1
0	0.544160269	0.753	0.5	0	Endothlial Cells	Anxa2
0	0.539373826	0.54	0.304	0	Endothlial Cells	Erp29
0	0.537839787	0.479	0.245	0	Endothlial Cells	Ttc3
0	0.536496013	0.314	0.126	0	Endothlial Cells	Atp6ap2
0	0.53553165	0.278	0.088	0	Endothlial Cells	Cnn3
0	0.533967503	0.327	0.135	0	Endothlial Cells	Mbtps1
0	0.5330704	0.272	0.091	0	Endothlial Cells	Slc16a2
0	0.530792537	0.362	0.141	0	Endothlial Cells	Abca1
0	0.529819311	0.652	0.394	0	Endothlial Cells	Eef1d
0	0.527755561	0.284	0.101	0	Endothlial Cells	Tnfrsf1a
0	0.523155444	0.576	0.286	0	Endothlial Cells	Gpx1
0	0.520755402	0.288	0.101	0	Endothlial Cells	Aprt
0	0.519697209	0.264	0.09	0	Endothlial Cells	Igf2r
0	0.516380848	0.264	0.09	0	Endothlial Cells	Ndst1
0	0.51364212	0.956	0.721	0	Endothlial Cells	Rpsa
0	0.512418088	0.363	0.079	0	Endothlial Cells	Myl9
0	0.507964328	0.316	0.09	0	Endothlial Cells	Colec12
0	0.50793626	0.517	0.259	0	Endothlial Cells	Nisch
0	0.506335883	0.442	0.214	0	Endothlial Cells	Spop
0	0.506176584	0.351	0.147	0	Endothlial Cells	Pcsk5
0	0.504589111	0.281	0.098	0	Endothlial Cells	Tshz1
0	0.504465984	0.936	0.714	0	Endothlial Cells	Rps8
0	0.499049963	0.475	0.242	0	Endothlial Cells	Btg2
0	0.497469703	0.381	0.167	0	Endothlial Cells	Sptan1
0	0.490279158	0.401	0.189	0	Endothlial Cells	Lima1
0	0.486315431	0.255	0.067	0	Endothlial Cells	Sdc2
0	0.485102815	0.448	0.219	0	Endothlial Cells	Nucb2
0	0.477261054	0.855	0.6	0	Endothlial Cells	Rpl7
0	0.472702916	0.334	0.131	0	Endothlial Cells	Slc44a1
0	0.46833421	0.921	0.687	0	Endothlial Cells	Rps5
0	0.463241178	0.982	0.819	0	Endothlial Cells	Tpt1
0	0.447726173	0.391	0.167	0	Endothlial Cells	Flna
0	0.442673851	0.264	0.083	0	Endothlial Cells	Antxr2
0	0.437337761	0.323	0.129	0	Endothlial Cells	Epb41l2
0	0.434347046	0.398	0.162	0	Endothlial Cells	Fndc3b
0	0.430609461	0.895	0.655	0	Endothlial Cells	Rps19
0	0.412753075	0.873	0.632	0	Endothlial Cells	Rps27a
0	0.403468893	0.353	0.135	0	Endothlial Cells	Slc24a3
0	0.4022093	0.325	0.122	0	Endothlial Cells	Ehbp1
0	0.397187698	0.327	0.128	0	Endothlial Cells	Tns1
0	0.388005662	0.902	0.681	0	Endothlial Cells	Rps28
0	0.380960492	0.908	0.696	0	Endothlial Cells	Rpl3
0	0.370475879	0.72	0.431	0	Endothlial Cells	Tuba1b
0	0.368246913	0.538	0.263	0	Endothlial Cells	Ctsb
0	0.361415334	0.933	0.725	0	Endothlial Cells	Rpl37a
0	0.357477413	0.304	0.11	0	Endothlial Cells	Meis2
0	0.346187266	0.298	0.109	0	Endothlial Cells	Zeb2
0	0.341745532	0.454	0.219	0	Endothlial Cells	Aplp2
0	0.332860402	0.253	0.057	0	Endothlial Cells	Tpm2
0	0.32366	0.947	0.734	0	Endothlial Cells	Rps24
0	0.295733095	0.64	0.239	0	Endothlial Cells	Apoe
5.00E-308	0.490092092	0.251	0.084	2.05E-303	Endothlial Cells	Prrx1
1.39E-307	0.545443612	0.264	0.095	5.72E-303	Endothlial Cells	Isoc1
2.81E-306	0.541539211	0.358	0.16	1.15E-301	Endothlial Cells	Creg1
2.83E-306	0.527645228	0.443	0.228	1.16E-301	Endothlial Cells	Eprs
5.36E-306	0.400887087	0.323	0.134	2.20E-301	Endothlial Cells	Parva
1.15E-301	0.438423391	0.675	0.422	4.74E-297	Endothlial Cells	Rabac1
2.43E-298	0.282685539	0.429	0.214	9.98E-294	Endothlial Cells	Hspa1a
3.39E-297	0.535085483	0.281	0.11	1.39E-292	Endothlial Cells	Mesd
4.74E-296	0.287198385	0.665	0.4	1.94E-291	Endothlial Cells	Zbtb20
4.05E-294	0.302104319	0.292	0.111	1.66E-289	Endothlial Cells	Pam
4.72E-291	0.481160173	0.293	0.116	1.94E-286	Endothlial Cells	Degs1
5.47E-291	0.481228728	0.356	0.163	2.24E-286	Endothlial Cells	Ramp2
2.45E-290	0.533089848	0.4	0.199	1.00E-285	Endothlial Cells	Copb2
8.40E-290	0.290646781	0.391	0.181	3.45E-285	Endothlial Cells	Rbms1
1.64E-289	0.522674544	0.307	0.128	6.72E-285	Endothlial Cells	Gns
4.41E-289	0.494246654	0.347	0.156	1.81E-284	Endothlial Cells	Acaa2
1.75E-288	0.486282228	0.497	0.276	7.17E-284	Endothlial Cells	Pdia3
2.33E-288	0.514711824	0.369	0.175	9.54E-284	Endothlial Cells	Ptov1
2.74E-288	0.439986825	0.358	0.16	1.12E-283	Endothlial Cells	Ifi27
1.71E-286	0.461054137	0.263	0.097	7.02E-282	Endothlial Cells	Ace
6.96E-285	0.272237879	0.39	0.183	2.86E-280	Endothlial Cells	Cpq
1.32E-281	0.436441054	0.409	0.203	5.39E-277	Endothlial Cells	Mapk3
2.78E-280	0.28389726	0.523	0.287	1.14E-275	Endothlial Cells	Ctsd
2.53E-279	0.479760519	0.264	0.101	1.04E-274	Endothlial Cells	Tm7sf3
5.09E-279	0.495237797	0.488	0.271	2.09E-274	Endothlial Cells	Selenos
6.42E-279	0.383665927	0.251	0.089	2.63E-274	Endothlial Cells	Col18a1
7.46E-279	0.526223938	0.296	0.124	3.06E-274	Endothlial Cells	Tiparp
1.99E-276	0.724463212	0.332	0.152	8.18E-272	Endothlial Cells	Abi1
5.17E-276	0.390879687	0.304	0.127	2.12E-271	Endothlial Cells	Dapk1
1.70E-274	0.435871113	0.282	0.112	6.97E-270	Endothlial Cells	Capn2
7.00E-274	0.396911405	0.391	0.192	2.87E-269	Endothlial Cells	Nptn
1.69E-273	0.479657308	0.261	0.1	6.92E-269	Endothlial Cells	Sel1l
1.81E-272	0.50236693	0.332	0.154	7.43E-268	Endothlial Cells	Kdelr1
3.06E-272	0.596619563	0.25	0.094	1.25E-267	Endothlial Cells	Snhg5
5.39E-272	0.365375332	0.61	0.373	2.21E-267	Endothlial Cells	Sqstm1
5.32E-271	0.47909857	0.255	0.097	2.18E-266	Endothlial Cells	Slc38a10
5.34E-271	0.433041741	0.467	0.253	2.19E-266	Endothlial Cells	Tmem50a
9.56E-271	0.308575884	0.498	0.265	3.92E-266	Endothlial Cells	Ccnd2
4.26E-270	0.36166998	0.587	0.338	1.75E-265	Endothlial Cells	Pdia6
5.36E-268	0.276879072	0.896	0.677	2.20E-263	Endothlial Cells	Rpl12
3.69E-264	0.311410071	0.936	0.736	1.51E-259	Endothlial Cells	Rpl4
1.01E-263	0.40485125	0.277	0.112	4.14E-259	Endothlial Cells	Ppfibp1
1.49E-263	0.328571302	0.359	0.166	6.10E-259	Endothlial Cells	Chd9
1.24E-261	0.509965843	0.393	0.201	5.10E-257	Endothlial Cells	Rpn1
4.38E-261	0.451925603	0.351	0.169	1.80E-256	Endothlial Cells	Sec31a
9.78E-261	0.371005169	0.832	0.622	4.01E-256	Endothlial Cells	Rps3a1
4.92E-259	0.425701612	0.484	0.272	2.02E-254	Endothlial Cells	Eif4g1
8.68E-259	0.469527149	0.408	0.213	3.56E-254	Endothlial Cells	Srpr
9.17E-258	0.462554367	0.277	0.114	3.76E-253	Endothlial Cells	Scarb2
7.40E-257	0.428275357	0.286	0.123	3.04E-252	Endothlial Cells	Serinc1
4.44E-255	0.345385596	0.74	0.496	1.82E-250	Endothlial Cells	Gm11478
8.25E-252	0.484216233	0.394	0.207	3.38E-247	Endothlial Cells	H13
1.37E-251	0.327317255	0.356	0.171	5.60E-247	Endothlial Cells	Mylk
5.55E-251	0.407671084	0.612	0.377	2.28E-246	Endothlial Cells	Ssr4
2.88E-250	0.330205026	0.262	0.103	1.18E-245	Endothlial Cells	Nxn
5.13E-250	0.38693839	0.257	0.102	2.10E-245	Endothlial Cells	Lrp6
1.28E-248	0.470257495	0.269	0.112	5.26E-244	Endothlial Cells	Nfe2l1
5.20E-248	0.284246599	0.945	0.746	2.13E-243	Endothlial Cells	Rps9
6.50E-248	0.311431108	0.904	0.693	2.66E-243	Endothlial Cells	Rplp0
2.23E-246	0.400701561	0.58	0.352	9.15E-242	Endothlial Cells	Tmed9
2.45E-240	0.434317585	0.317	0.149	1.00E-235	Endothlial Cells	Sept2
1.34E-239	0.459761578	0.293	0.13	5.49E-235	Endothlial Cells	Siva1
1.71E-239	0.399529714	0.442	0.242	7.00E-235	Endothlial Cells	Tmem59
2.89E-238	0.273700925	0.918	0.702	1.18E-233	Endothlial Cells	Rack1
6.43E-236	0.319516887	0.415	0.219	2.64E-231	Endothlial Cells	Chd3
6.54E-236	0.32747218	0.858	0.639	2.68E-231	Endothlial Cells	Rpl39
1.01E-235	0.367865563	0.325	0.153	4.14E-231	Endothlial Cells	Klf2
6.14E-234	0.259678975	0.909	0.69	2.52E-229	Endothlial Cells	Rpl8
9.86E-234	0.290595456	0.294	0.128	4.04E-229	Endothlial Cells	Rin2
2.38E-233	0.446032713	0.306	0.142	9.77E-229	Endothlial Cells	Rhob
3.20E-232	0.407705747	0.266	0.113	1.31E-227	Endothlial Cells	Klc1
4.96E-232	0.420160627	0.344	0.171	2.04E-227	Endothlial Cells	Tgoln1
1.24E-230	0.275430637	0.302	0.136	5.08E-226	Endothlial Cells	Ncoa1
1.95E-230	0.294567201	0.539	0.319	8.00E-226	Endothlial Cells	Son
3.25E-230	0.309648606	0.877	0.684	1.33E-225	Endothlial Cells	Rpl31
1.26E-228	0.325384976	0.881	0.658	5.19E-224	Endothlial Cells	Rps21
2.24E-228	0.324708047	0.362	0.183	9.20E-224	Endothlial Cells	Dnajc1
2.86E-228	0.331545368	0.375	0.19	1.17E-223	Endothlial Cells	Map4k4
2.90E-227	0.403367042	0.549	0.338	1.19E-222	Endothlial Cells	Gdi2
3.25E-226	0.39316432	0.321	0.156	1.33E-221	Endothlial Cells	Acat1
7.41E-224	0.327099376	0.256	0.107	3.04E-219	Endothlial Cells	Hpgd
1.10E-223	0.397762064	0.468	0.275	4.52E-219	Endothlial Cells	Hdlbp
1.10E-222	0.322395507	0.296	0.134	4.52E-218	Endothlial Cells	Svil
1.20E-221	0.364390792	0.364	0.189	4.91E-217	Endothlial Cells	Atp2a2
3.58E-221	0.468644481	0.308	0.149	1.47E-216	Endothlial Cells	H1f0
7.44E-220	0.269011731	0.327	0.159	3.05E-215	Endothlial Cells	Ifi30
7.70E-220	0.403564872	0.46	0.266	3.16E-215	Endothlial Cells	Snhg8
1.13E-219	0.380019398	0.325	0.159	4.62E-215	Endothlial Cells	Pbxip1
4.89E-217	0.43901144	0.476	0.282	2.00E-212	Endothlial Cells	Rpsa-ps10
8.43E-217	0.405750913	0.394	0.214	3.46E-212	Endothlial Cells	Cnpy2
5.15E-215	0.402568182	0.366	0.194	2.11E-210	Endothlial Cells	Eid1
5.31E-215	0.369969784	0.319	0.156	2.18E-210	Endothlial Cells	Reep5
5.53E-215	0.39928188	0.305	0.146	2.27E-210	Endothlial Cells	Pea15a
9.10E-215	0.371918536	0.266	0.117	3.73E-210	Endothlial Cells	Gnai1
7.97E-214	0.366757861	0.277	0.124	3.27E-209	Endothlial Cells	Ralgps2
9.12E-213	0.437793059	0.313	0.157	3.74E-208	Endothlial Cells	Ppp1r2
2.91E-212	0.456060674	0.277	0.127	1.19E-207	Endothlial Cells	Atf3
1.68E-210	0.485219047	0.338	0.178	6.88E-206	Endothlial Cells	Gm5805
3.10E-208	0.337452955	0.715	0.49	1.27E-203	Endothlial Cells	Myl6
2.87E-207	0.393005155	0.271	0.124	1.18E-202	Endothlial Cells	Asl
4.61E-206	0.316767683	0.256	0.112	1.89E-201	Endothlial Cells	Gm2a
7.98E-205	0.367251627	0.297	0.143	3.27E-200	Endothlial Cells	Ldb1
4.14E-203	0.398418636	0.302	0.151	1.70E-198	Endothlial Cells	Ssr1
5.14E-203	0.370474166	0.316	0.158	2.11E-198	Endothlial Cells	Gabarapl1
1.93E-202	0.415881209	0.34	0.178	7.92E-198	Endothlial Cells	Atraid
6.92E-202	0.2930554	0.386	0.209	2.84E-197	Endothlial Cells	Ppp1r15a
7.77E-202	0.348697429	0.282	0.134	3.19E-197	Endothlial Cells	Ski
2.23E-200	0.271208218	0.404	0.221	9.14E-196	Endothlial Cells	Anxa6
5.13E-199	0.273193594	0.868	0.661	2.11E-194	Endothlial Cells	Rps2
3.12E-198	0.31009649	0.447	0.258	1.28E-193	Endothlial Cells	Nap1l1
1.72E-197	0.347682553	0.421	0.242	7.04E-193	Endothlial Cells	Etfb
9.27E-196	0.409305437	0.282	0.138	3.80E-191	Endothlial Cells	Emc10
8.73E-195	0.343166663	0.252	0.113	3.58E-190	Endothlial Cells	Bst2
4.07E-193	0.310671317	0.388	0.215	1.67E-188	Endothlial Cells	Sept7
6.16E-191	0.273657847	0.827	0.613	2.53E-186	Endothlial Cells	Rps15
1.67E-190	0.369844608	0.319	0.166	6.87E-186	Endothlial Cells	Plin3
2.17E-190	0.266923126	0.252	0.114	8.89E-186	Endothlial Cells	Bmpr2
8.49E-190	0.303564384	0.671	0.455	3.48E-185	Endothlial Cells	Rps10
1.56E-189	0.365679692	0.375	0.21	6.40E-185	Endothlial Cells	Rnaset2a
5.15E-186	0.427128649	0.327	0.177	2.11E-181	Endothlial Cells	Mcrip1
7.71E-186	0.379171841	0.357	0.198	3.16E-181	Endothlial Cells	Ostc
1.83E-185	0.282716025	0.255	0.118	7.52E-181	Endothlial Cells	Ybx3
6.88E-185	0.301121949	0.473	0.285	2.82E-180	Endothlial Cells	Dnajc3
1.90E-184	0.43340045	0.32	0.171	7.79E-180	Endothlial Cells	Gm9794
7.76E-183	0.319671659	0.483	0.296	3.18E-178	Endothlial Cells	Atxn7l3b
2.31E-181	0.346506447	0.253	0.118	9.47E-177	Endothlial Cells	Zyx
3.28E-179	0.36958697	0.262	0.127	1.35E-174	Endothlial Cells	Prrc1
6.99E-177	0.357824569	0.313	0.167	2.87E-172	Endothlial Cells	Sec22b
8.59E-174	0.310191086	0.376	0.216	3.52E-169	Endothlial Cells	Copa
3.53E-171	0.278760166	0.435	0.262	1.45E-166	Endothlial Cells	Ube2r2
1.55E-170	0.323277771	0.279	0.142	6.36E-166	Endothlial Cells	Ergic1
2.21E-170	0.334863884	0.271	0.137	9.07E-166	Endothlial Cells	Xbp1
2.81E-170	0.36595503	0.286	0.15	1.15E-165	Endothlial Cells	Derl1
2.64E-169	0.352838777	0.475	0.302	1.08E-164	Endothlial Cells	Dnaja1
1.30E-168	0.355610587	0.258	0.128	5.35E-164	Endothlial Cells	Pccb
1.96E-167	0.273724318	0.377	0.218	8.02E-163	Endothlial Cells	Rdx
6.95E-167	0.262422015	0.299	0.154	2.85E-162	Endothlial Cells	Hdac7
3.26E-166	0.344755399	0.378	0.221	1.34E-161	Endothlial Cells	Glrx3
3.25E-165	0.322177758	0.395	0.232	1.33E-160	Endothlial Cells	Krtcap2
6.42E-165	0.293928567	0.302	0.159	2.63E-160	Endothlial Cells	Rock2
1.01E-162	0.261322168	0.298	0.156	4.13E-158	Endothlial Cells	Rtn4
1.12E-161	0.331089899	0.269	0.138	4.58E-157	Endothlial Cells	Ganab
2.07E-155	0.338291695	0.251	0.127	8.48E-151	Endothlial Cells	Gars
2.88E-152	0.293082135	0.374	0.223	1.18E-147	Endothlial Cells	Ddx50
4.41E-152	0.302254418	0.266	0.138	1.81E-147	Endothlial Cells	Paics
3.21E-150	0.287424565	0.377	0.226	1.31E-145	Endothlial Cells	Selenof
7.19E-150	0.272245765	0.312	0.173	2.95E-145	Endothlial Cells	Ilk
1.11E-149	0.275878249	0.375	0.223	4.55E-145	Endothlial Cells	Nucb1
2.29E-149	0.315718411	0.326	0.186	9.39E-145	Endothlial Cells	Tbrg1
3.94E-147	0.260605703	0.671	0.469	1.61E-142	Endothlial Cells	Wdr89
4.57E-144	0.274888262	0.304	0.17	1.87E-139	Endothlial Cells	Hexim1
3.12E-141	0.266568177	0.38	0.232	1.28E-136	Endothlial Cells	Tm9sf3
8.60E-141	0.317187682	0.267	0.145	3.53E-136	Endothlial Cells	Prkcsh
1.14E-140	0.285257275	0.507	0.335	4.68E-136	Endothlial Cells	Atf4
8.41E-140	0.392389525	0.308	0.179	3.45E-135	Endothlial Cells	Pnp
1.87E-139	0.263836601	0.459	0.296	7.68E-135	Endothlial Cells	Rpl9-ps6
3.44E-137	0.303296458	0.276	0.153	1.41E-132	Endothlial Cells	Rab6a
4.32E-136	0.263775761	0.264	0.142	1.77E-131	Endothlial Cells	Acadsb
7.10E-135	0.280321626	0.395	0.246	2.91E-130	Endothlial Cells	Sumo3
1.90E-133	0.298228585	0.297	0.17	7.79E-129	Endothlial Cells	1810058I24Rik
6.24E-133	0.317104992	0.566	0.409	2.56E-128	Endothlial Cells	Rps3a3
1.20E-132	0.29405559	0.315	0.185	4.91E-128	Endothlial Cells	Glo1
7.67E-130	0.293766063	0.268	0.149	3.15E-125	Endothlial Cells	Ing1
1.46E-129	0.252292024	0.56	0.387	5.98E-125	Endothlial Cells	Capns1
7.92E-128	0.250825373	0.342	0.207	3.25E-123	Endothlial Cells	Tprgl
1.05E-123	0.264729342	0.314	0.186	4.31E-119	Endothlial Cells	Gm15501
1.08E-122	0.283087465	0.293	0.172	4.41E-118	Endothlial Cells	Fnta
1.89E-114	0.26139433	0.274	0.159	7.76E-110	Endothlial Cells	Gm15500
1.02E-112	0.277623578	0.267	0.155	4.20E-108	Endothlial Cells	Akr1b3
1.21E-111	0.278526747	0.268	0.157	4.95E-107	Endothlial Cells	Mydgf
2.98E-111	0.255705679	0.308	0.188	1.22E-106	Endothlial Cells	2410006H16Rik
1.84E-102	0.254585116	0.257	0.153	7.56E-98	Endothlial Cells	Emc7
1.15E-101	0.264562279	0.363	0.238	4.71E-97	Endothlial Cells	Gm14586
6.03E-96	0.267439339	0.342	0.223	2.47E-91	Endothlial Cells	Nop58
0	2.349240973	0.941	0.696	0	Fibroblast1	Gm10801
0	2.339126099	0.99	0.93	0	Fibroblast1	Gm10800
0	2.099016386	0.732	0.407	0	Fibroblast1	Gm21738
0	2.095424139	0.535	0.279	0	Fibroblast1	Lsamp
0	2.035192703	0.732	0.529	0	Fibroblast1	Fgfr2
0	2.02382021	0.509	0.242	0	Fibroblast1	Lrp1b
0	2.011222634	0.466	0.224	0	Fibroblast1	Ctnna3
0	2.009883519	0.525	0.27	0	Fibroblast1	Cntnap2
0	1.999619619	0.524	0.285	0	Fibroblast1	Macrod2
0	1.938946873	0.426	0.193	0	Fibroblast1	Dpp10
0	1.924799112	0.817	0.69	0	Fibroblast1	Gm20388
0	1.830671572	0.538	0.295	0	Fibroblast1	Gm10722
0	1.812619408	0.503	0.247	0	Fibroblast1	Gm33838
0	1.798610733	0.494	0.227	0	Fibroblast1	Chl1
0	1.788373359	0.509	0.274	0	Fibroblast1	Gm10721
1.14E-303	1.932879334	0.436	0.205	4.68E-299	Fibroblast1	Pcdh15
3.76E-297	1.687570976	0.396	0.176	1.54E-292	Fibroblast1	Gm10718
1.91E-292	1.686937625	0.404	0.185	7.85E-288	Fibroblast1	Gm10717
9.66E-285	1.921787985	0.428	0.205	3.96E-280	Fibroblast1	Csmd1
2.25E-282	2.035376535	0.447	0.227	9.21E-278	Fibroblast1	Nrxn3
7.21E-280	1.883114868	0.418	0.199	2.96E-275	Fibroblast1	Rbfox1
3.70E-277	1.908692448	0.439	0.22	1.52E-272	Fibroblast1	Fhit
2.19E-276	1.922130021	0.482	0.265	8.97E-272	Fibroblast1	Dlg2
2.89E-274	1.950095766	0.409	0.193	1.19E-269	Fibroblast1	Grid2
7.06E-270	1.883492615	0.405	0.19	2.90E-265	Fibroblast1	Gpc5
6.29E-267	1.865959857	0.551	0.365	2.58E-262	Fibroblast1	Ptprd
1.13E-263	1.909921642	0.407	0.194	4.63E-259	Fibroblast1	Gm37240
2.47E-259	1.780004782	0.376	0.165	1.01E-254	Fibroblast1	Agbl4
6.01E-251	1.859410296	0.378	0.173	2.47E-246	Fibroblast1	Cntn5
1.13E-250	1.539083751	0.351	0.154	4.65E-246	Fibroblast1	Gm10719
4.41E-242	1.845705983	0.359	0.161	1.81E-237	Fibroblast1	Lingo2
2.00E-241	1.859109997	0.372	0.173	8.22E-237	Fibroblast1	Lrrc4c
4.88E-241	1.843736533	0.344	0.148	2.00E-236	Fibroblast1	Cntn4
9.19E-241	1.850881768	0.347	0.151	3.77E-236	Fibroblast1	Csmd3
1.32E-240	1.820712234	0.343	0.147	5.43E-236	Fibroblast1	Nrg3
4.08E-239	1.722687908	0.448	0.241	1.68E-234	Fibroblast1	Magi2
1.72E-238	1.791310608	0.351	0.153	7.05E-234	Fibroblast1	Ctnna2
5.36E-238	1.877457109	0.47	0.276	2.20E-233	Fibroblast1	Pde4d
2.92E-227	1.794422931	0.343	0.154	1.20E-222	Fibroblast1	Ccser1
8.33E-224	1.77364428	0.365	0.171	3.42E-219	Fibroblast1	Tenm2
1.35E-223	1.932404815	0.403	0.211	5.52E-219	Fibroblast1	Zfhx3
6.88E-221	1.785777617	0.326	0.141	2.82E-216	Fibroblast1	Nrxn1
7.37E-221	1.684636112	0.299	0.118	3.02E-216	Fibroblast1	Spag16
2.91E-220	1.789443469	0.345	0.157	1.19E-215	Fibroblast1	Opcml
5.46E-220	1.737148772	0.324	0.14	2.24E-215	Fibroblast1	Epha6
1.50E-216	1.725606692	0.327	0.143	6.13E-212	Fibroblast1	Galntl6
9.67E-213	1.729727645	0.324	0.143	3.96E-208	Fibroblast1	Ptprt
1.98E-212	1.808175161	0.348	0.163	8.12E-208	Fibroblast1	Sox5
3.90E-212	1.80003862	0.305	0.128	1.60E-207	Fibroblast1	Agbl1
6.96E-212	1.789119643	0.332	0.15	2.85E-207	Fibroblast1	Nrg1
2.51E-207	1.765923725	0.406	0.219	1.03E-202	Fibroblast1	Prkg1
8.86E-204	1.744336571	0.326	0.148	3.63E-199	Fibroblast1	Kcnip4
1.19E-198	1.766372845	0.337	0.16	4.86E-194	Fibroblast1	Dab1
1.05E-196	1.70625926	0.308	0.136	4.29E-192	Fibroblast1	Sgcz
1.29E-196	1.732064912	0.3	0.13	5.29E-192	Fibroblast1	Cadm2
2.18E-196	1.713494101	0.312	0.138	8.93E-192	Fibroblast1	Immp2l
5.36E-195	1.72536932	0.36	0.183	2.20E-190	Fibroblast1	Prkn
1.43E-190	1.740830801	0.316	0.145	5.88E-186	Fibroblast1	Dcc
1.22E-188	1.73022854	0.325	0.154	5.00E-184	Fibroblast1	Asic2
3.07E-188	1.732409261	0.297	0.131	1.26E-183	Fibroblast1	Grm8
1.86E-186	1.616090691	0.269	0.11	7.62E-182	Fibroblast1	Ptprn2
8.64E-185	1.63795476	0.263	0.105	3.54E-180	Fibroblast1	Mgat4c
2.43E-183	1.660462469	0.299	0.133	9.98E-179	Fibroblast1	Hdac9
7.25E-181	1.536771517	0.252	0.098	2.97E-176	Fibroblast1	Grip1
1.44E-180	1.664190507	0.284	0.123	5.90E-176	Fibroblast1	Thsd7b
5.08E-180	1.797149414	0.32	0.155	2.08E-175	Fibroblast1	Astn2
2.36E-179	1.703381044	0.265	0.11	9.67E-175	Fibroblast1	Cntnap5b
3.25E-177	1.638950842	0.28	0.122	1.33E-172	Fibroblast1	Nell1
2.04E-175	1.662912294	0.281	0.124	8.35E-171	Fibroblast1	Erbb4
2.67E-174	1.658633135	0.286	0.128	1.09E-169	Fibroblast1	Cntnap5a
7.71E-174	1.659800651	0.289	0.131	3.16E-169	Fibroblast1	Sntg1
9.84E-174	1.608389546	0.278	0.122	4.03E-169	Fibroblast1	Cdh18
1.71E-173	1.644376102	0.319	0.157	7.00E-169	Fibroblast1	Sdk1
9.39E-173	1.631431144	0.288	0.13	3.85E-168	Fibroblast1	Ntm
8.19E-172	1.606622066	0.274	0.119	3.36E-167	Fibroblast1	Ctnnd2
1.67E-168	1.678399269	0.293	0.136	6.83E-164	Fibroblast1	Npas3
5.84E-165	1.689999878	0.336	0.176	2.39E-160	Fibroblast1	Dlgap1
5.42E-164	1.58543275	0.282	0.129	2.22E-159	Fibroblast1	Grm7
8.62E-164	1.662212422	0.263	0.114	3.54E-159	Fibroblast1	Lrrtm4
1.54E-160	1.617354697	0.264	0.116	6.31E-156	Fibroblast1	Mdga2
3.22E-160	1.603096258	0.277	0.126	1.32E-155	Fibroblast1	Dpp6
3.27E-160	1.643093548	0.379	0.222	1.34E-155	Fibroblast1	Naaladl2
2.62E-157	1.573075872	0.263	0.116	1.07E-152	Fibroblast1	1-Mar
5.18E-157	1.639002312	0.333	0.177	2.12E-152	Fibroblast1	Sgcd
7.86E-155	1.647549028	0.255	0.111	3.22E-150	Fibroblast1	Hs6st3
1.09E-154	1.565007512	0.266	0.119	4.48E-150	Fibroblast1	Adgrl3
9.37E-154	1.56407768	0.268	0.123	3.84E-149	Fibroblast1	Sugct
2.73E-150	1.595236377	0.314	0.164	1.12E-145	Fibroblast1	Gpc6
4.31E-149	1.594984883	0.351	0.199	1.77E-144	Fibroblast1	Cdh13
7.11E-149	1.541217554	0.27	0.126	2.92E-144	Fibroblast1	Erc2
5.25E-144	1.611793291	0.275	0.13	2.15E-139	Fibroblast1	Gm50252
2.33E-143	1.600990232	0.284	0.141	9.57E-139	Fibroblast1	Dgkb
5.37E-142	1.593713169	0.334	0.186	2.20E-137	Fibroblast1	Etl4
5.56E-139	1.64709947	0.399	0.261	2.28E-134	Fibroblast1	Nkain2
2.42E-135	1.624146983	0.277	0.139	9.93E-131	Fibroblast1	Robo1
6.51E-130	1.638805515	0.342	0.204	2.67E-125	Fibroblast1	Wwox
4.58E-129	1.641464031	0.336	0.198	1.88E-124	Fibroblast1	Dmd
1.63E-123	1.545574061	0.305	0.169	6.70E-119	Fibroblast1	Nckap5
9.72E-119	1.581349726	0.341	0.209	3.99E-114	Fibroblast1	Lrmda
2.64E-117	1.5721414	0.402	0.282	1.08E-112	Fibroblast1	Auts2
1.61E-109	1.561141231	0.272	0.149	6.59E-105	Fibroblast1	Nav3
2.54E-104	1.546529611	0.255	0.138	1.04E-99	Fibroblast1	Ptprm
1.95E-103	1.556460941	0.269	0.149	8.00E-99	Fibroblast1	Mast4
1.04E-100	1.505570407	0.301	0.181	4.26E-96	Fibroblast1	Trpm3
1.17E-100	1.45517902	0.251	0.134	4.80E-96	Fibroblast1	Cdkal1
8.72E-100	1.550432938	0.288	0.171	3.57E-95	Fibroblast1	Dpyd
3.49E-99	1.465049351	0.264	0.147	1.43E-94	Fibroblast1	Magi1
1.83E-95	1.500211528	0.274	0.16	7.48E-91	Fibroblast1	Pcdh9
6.07E-88	1.197042481	0.327	0.221	2.49E-83	Fibroblast1	Sfi1
5.50E-85	1.503314692	0.277	0.171	2.26E-80	Fibroblast1	Nlgn1
2.00E-82	1.419125003	0.425	0.355	8.22E-78	Fibroblast1	Rbms3
4.52E-79	1.429290279	0.315	0.214	1.85E-74	Fibroblast1	Camta1
5.44E-78	1.550703746	0.375	0.287	2.23E-73	Fibroblast1	Anks1b
9.47E-77	1.390780009	0.25	0.149	3.88E-72	Fibroblast1	Ank2
1.84E-68	1.342894576	0.269	0.173	7.53E-64	Fibroblast1	Plcb1
7.32E-64	1.403498061	0.326	0.245	3.00E-59	Fibroblast1	Pard3b
9.93E-56	1.371579953	0.279	0.199	4.07E-51	Fibroblast1	Tenm3
3.48E-51	1.229852841	0.274	0.193	1.43E-46	Fibroblast1	Nav2
8.76E-43	0.267938633	0.184	0.344	3.59E-38	Fibroblast1	Akap13
2.82E-42	1.341329061	0.314	0.256	1.16E-37	Fibroblast1	Rora
1.14E-40	1.317302617	0.299	0.239	4.69E-36	Fibroblast1	Ank3
1.74E-38	0.266600339	0.182	0.33	7.12E-34	Fibroblast1	Pid1
3.24E-38	1.250369311	0.291	0.231	1.33E-33	Fibroblast1	Foxp1
2.52E-32	0.333286657	0.19	0.334	1.03E-27	Fibroblast1	Nfia
4.24E-32	0.349075791	0.171	0.304	1.74E-27	Fibroblast1	Fndc3b
3.96E-31	0.381092567	0.181	0.308	1.62E-26	Fibroblast1	Rbms1
6.81E-30	0.250869806	0.261	0.427	2.79E-25	Fibroblast1	Lama2
4.95E-29	0.285821076	0.161	0.283	2.03E-24	Fibroblast1	Chd9
5.85E-29	1.203358565	0.259	0.213	2.40E-24	Fibroblast1	Ptprg
5.87E-28	0.450900672	0.16	0.28	2.41E-23	Fibroblast1	Plxdc2
5.07E-23	0.4778711	0.214	0.349	2.08E-18	Fibroblast1	Pbx1
8.20E-23	0.294523975	0.181	0.292	3.36E-18	Fibroblast1	Sema5a
1.59E-22	0.352389765	0.16	0.267	6.53E-18	Fibroblast1	Nav1
3.82E-20	0.351911152	0.165	0.268	1.57E-15	Fibroblast1	Pcsk5
1.40E-18	0.295823766	0.312	0.473	5.75E-14	Fibroblast1	Slit3
1.10E-17	1.181520638	0.255	0.229	4.53E-13	Fibroblast1	Exoc4
2.78E-17	0.893066613	0.251	0.221	1.14E-12	Fibroblast1	Drg1
9.21E-16	0.468993207	0.188	0.288	3.78E-11	Fibroblast1	Tcf4
3.07E-15	0.406821642	0.199	0.294	1.26E-10	Fibroblast1	Baz2b
1.02E-14	1.151729639	0.253	0.23	4.20E-10	Fibroblast1	Pakap
2.90E-14	0.423259524	0.174	0.261	1.19E-09	Fibroblast1	Eif4g3
1.80E-12	0.508742308	0.215	0.318	7.39E-08	Fibroblast1	Ltbp1
5.80E-12	0.619706372	0.182	0.273	2.38E-07	Fibroblast1	Cped1
2.42E-11	0.58854141	0.203	0.297	9.91E-07	Fibroblast1	Macf1
4.95E-10	0.472263414	0.211	0.297	2.03E-05	Fibroblast1	Ppp3ca
6.01E-07	0.639790822	0.217	0.304	0.024658804	Fibroblast1	Cpq
0	5.186677102	0.988	0.133	0	Cauda Principal	Wfdc15b
0	5.053862589	0.979	0.083	0	Cauda Principal	Defb28
0	4.720578611	0.993	0.228	0	Cauda Principal	Cd52
0	4.535627748	0.908	0.038	0	Cauda Principal	Wfdc16
0	4.169624205	0.995	0.247	0	Cauda Principal	Spink8
0	4.098122452	0.668	0.023	0	Cauda Principal	Defb22
0	4.05407294	0.866	0.086	0	Cauda Principal	Crisp1
0	3.927512678	0.965	0.167	0	Cauda Principal	Wfdc10
0	3.833946822	0.818	0.021	0	Cauda Principal	Defb38
0	3.749092495	0.849	0.028	0	Cauda Principal	Defb43
0	3.748830641	0.812	0.028	0	Cauda Principal	Spint3
0	3.747686014	0.893	0.087	0	Cauda Principal	Spink10
0	3.710003971	0.933	0.113	0	Cauda Principal	Gstm7
0	3.617696031	0.755	0.082	0	Cauda Principal	Cuzd1
0	3.607989645	0.728	0.062	0	Cauda Principal	Ptgds
0	3.594171055	0.811	0.03	0	Cauda Principal	Acbd7
0	3.592548036	0.78	0.04	0	Cauda Principal	Defb37
0	3.453213253	0.706	0.039	0	Cauda Principal	Defb2
0	3.359309857	0.691	0.018	0	Cauda Principal	Npy
0	3.35729258	0.732	0.021	0	Cauda Principal	Defb11
0	3.344170534	0.734	0.036	0	Cauda Principal	Wfdc13
0	3.232165387	0.653	0.057	0	Cauda Principal	Ces5a
0	3.227400543	0.664	0.014	0	Cauda Principal	Ly6f
0	3.161573739	0.897	0.408	0	Cauda Principal	Aldh1a1
0	3.006245892	0.703	0.049	0	Cauda Principal	BC048679
0	2.966286553	0.591	0.013	0	Cauda Principal	Pate1
0	2.903258548	0.929	0.606	0	Cauda Principal	Npc2
0	2.848755651	0.76	0.067	0	Cauda Principal	Rnase12
0	2.843125453	0.599	0.012	0	Cauda Principal	Serpina16
0	2.813601646	0.778	0.144	0	Cauda Principal	Ramp1
0	2.789251689	0.759	0.108	0	Cauda Principal	Cyb561
0	2.764846127	0.649	0.022	0	Cauda Principal	Akr1c19
0	2.758037944	0.845	0.221	0	Cauda Principal	Mien1
0	2.747590937	0.538	0.01	0	Cauda Principal	Defb40
0	2.68376961	0.581	0.025	0	Cauda Principal	Cdr1os
0	2.65024777	0.863	0.307	0	Cauda Principal	Sat1
0	2.633652849	0.64	0.038	0	Cauda Principal	Pdzk1ip1
0	2.620388879	0.96	0.511	0	Cauda Principal	Gpx3
0	2.54509526	0.558	0.039	0	Cauda Principal	Ceacam10
0	2.517728989	0.968	0.602	0	Cauda Principal	Pebp1
0	2.494493178	0.476	0.011	0	Cauda Principal	Bsph2
0	2.456869646	0.534	0.042	0	Cauda Principal	Prom2
0	2.450998257	0.607	0.046	0	Cauda Principal	Defb39
0	2.430714962	0.719	0.123	0	Cauda Principal	Smarcd3
0	2.418018583	0.623	0.06	0	Cauda Principal	Isg20
0	2.408834068	0.743	0.173	0	Cauda Principal	Mkrn1
0	2.377275812	0.572	0.072	0	Cauda Principal	BC018473
0	2.348815588	0.611	0.075	0	Cauda Principal	Psph
0	2.298484496	0.753	0.202	0	Cauda Principal	Got2
0	2.276912945	0.721	0.134	0	Cauda Principal	Cad
0	2.275778497	0.82	0.341	0	Cauda Principal	Gstm2
0	2.273884615	0.669	0.081	0	Cauda Principal	Krt18
0	2.273212846	0.542	0.049	0	Cauda Principal	Eppin
0	2.268605835	0.695	0.19	0	Cauda Principal	Adh5
0	2.257801281	0.747	0.194	0	Cauda Principal	Alad
0	2.243893263	0.523	0.018	0	Cauda Principal	Nrgn
0	2.184647806	0.547	0.05	0	Cauda Principal	Pate2
0	2.166968254	0.942	0.599	0	Cauda Principal	Cox6c
0	2.148051447	0.541	0.056	0	Cauda Principal	Hdac6
0	2.143286586	0.42	0.011	0	Cauda Principal	Car4
0	2.134041184	0.597	0.095	0	Cauda Principal	Psat1
0	2.10689296	0.686	0.176	0	Cauda Principal	Pgap2
0	2.105522253	0.478	0.035	0	Cauda Principal	Gstm6
0	2.093453697	0.737	0.263	0	Cauda Principal	Anapc13
0	2.087976981	0.428	0.031	0	Cauda Principal	Dapl1
0	2.06851159	0.599	0.091	0	Cauda Principal	Atg4a
0	2.024138795	0.565	0.066	0	Cauda Principal	Krt8
0	2.007272975	0.803	0.34	0	Cauda Principal	Sin3b
0	1.984606266	0.27	0.01	0	Cauda Principal	Ltf
0	1.969826827	0.945	0.68	0	Cauda Principal	Cox4i1
0	1.969046498	0.955	0.736	0	Cauda Principal	Itm2b
0	1.955577542	0.695	0.232	0	Cauda Principal	1500011B03Rik
0	1.950163889	0.538	0.076	0	Cauda Principal	Hist2h2aa2
0	1.948547009	0.728	0.28	0	Cauda Principal	Atp6v1g1
0	1.947967069	0.407	0.032	0	Cauda Principal	Serpina1f
0	1.928534829	0.641	0.214	0	Cauda Principal	Gng5
0	1.921431006	0.44	0.023	0	Cauda Principal	Gm16411
0	1.898649162	0.836	0.455	0	Cauda Principal	Hint1
0	1.878153299	0.589	0.136	0	Cauda Principal	Cyb5b
0	1.865532737	0.576	0.148	0	Cauda Principal	Mthfd2
0	1.853747654	0.516	0.106	0	Cauda Principal	Acot9
0	1.849180577	0.395	0.015	0	Cauda Principal	Gm42794
0	1.834381263	0.482	0.042	0	Cauda Principal	AY761185
0	1.81405453	0.415	0.036	0	Cauda Principal	Ramp3
0	1.808623343	0.281	0.033	0	Cauda Principal	Abcb5
0	1.804471159	0.363	0.005	0	Cauda Principal	Gm34646
0	1.788619061	0.462	0.064	0	Cauda Principal	Prom1
0	1.785519601	0.479	0.071	0	Cauda Principal	Hmgb3
0	1.779155717	0.326	0.006	0	Cauda Principal	Defb9
0	1.749474556	0.459	0.073	0	Cauda Principal	Epcam
0	1.749446532	0.599	0.144	0	Cauda Principal	Mrps6
0	1.735478252	0.765	0.353	0	Cauda Principal	Gstm1
0	1.73484758	0.6	0.197	0	Cauda Principal	Zcchc17
0	1.720584189	0.352	0.008	0	Cauda Principal	Akr1c12
0	1.718059076	0.388	0.032	0	Cauda Principal	Wfdc9
0	1.706379937	0.554	0.165	0	Cauda Principal	Msrb1
0	1.703110438	0.799	0.435	0	Cauda Principal	Atpif1
0	1.699942103	0.376	0.019	0	Cauda Principal	Cwh43
0	1.694653188	0.514	0.089	0	Cauda Principal	Spint2
0	1.694255613	0.447	0.066	0	Cauda Principal	Hist1h2bc
0	1.693022417	0.522	0.044	0	Cauda Principal	Rnase9
0	1.68221546	0.649	0.249	0	Cauda Principal	Atox1
0	1.681660753	0.956	0.712	0	Cauda Principal	Rps26
0	1.669398574	0.695	0.324	0	Cauda Principal	Cyb5a
0	1.66217172	0.676	0.256	0	Cauda Principal	Prdx6
0	1.653599372	0.393	0.035	0	Cauda Principal	Eddm3b
0	1.649728005	0.427	0.053	0	Cauda Principal	Fdps
0	1.647071423	0.337	0.017	0	Cauda Principal	Tmed6
0	1.640649456	0.506	0.095	0	Cauda Principal	Tpd52
0	1.624600378	0.849	0.544	0	Cauda Principal	Prdx1
0	1.622104056	0.406	0.05	0	Cauda Principal	Gm43738
0	1.614067267	0.449	0.084	0	Cauda Principal	Acat2
0	1.612310396	0.795	0.458	0	Cauda Principal	Ndufa1
0	1.609668055	0.383	0.041	0	Cauda Principal	Slc35f2
0	1.601690458	0.425	0.052	0	Cauda Principal	Chchd10
0	1.59241112	0.318	0.031	0	Cauda Principal	Defb23
0	1.589886801	0.431	0.073	0	Cauda Principal	Phgdh
0	1.578651976	0.753	0.402	0	Cauda Principal	Mtch1
0	1.554178362	0.567	0.203	0	Cauda Principal	Mid1ip1
0	1.553338727	0.389	0.044	0	Cauda Principal	Cldn3
0	1.549997752	0.31	0.028	0	Cauda Principal	Slc7a4
0	1.547242416	0.371	0.045	0	Cauda Principal	Prps2
0	1.545467953	0.347	0.029	0	Cauda Principal	Car2
0	1.539173712	0.276	0.025	0	Cauda Principal	Spint5
0	1.538525248	0.363	0.045	0	Cauda Principal	Pwwp3b
0	1.528703446	0.93	0.661	0	Cauda Principal	B2m
0	1.516395575	0.616	0.267	0	Cauda Principal	1810037I17Rik
0	1.515651693	0.393	0.058	0	Cauda Principal	Cldn7
0	1.501394594	0.421	0.082	0	Cauda Principal	Gamt
0	1.490450566	0.732	0.371	0	Cauda Principal	Cox7c
0	1.482721523	0.47	0.128	0	Cauda Principal	Trappc6a
0	1.471668107	0.584	0.236	0	Cauda Principal	Cox14
0	1.466781122	0.517	0.179	0	Cauda Principal	Mpc2
0	1.463866363	0.284	0.004	0	Cauda Principal	Pnmt
0	1.462025573	0.527	0.179	0	Cauda Principal	Sod2
0	1.441510964	0.83	0.494	0	Cauda Principal	Cox8a
0	1.43803948	0.367	0.036	0	Cauda Principal	Cpne5
0	1.43431217	0.325	0.027	0	Cauda Principal	Pctp
0	1.434218383	0.464	0.072	0	Cauda Principal	Ldhd
0	1.427157192	0.439	0.122	0	Cauda Principal	Cycs
0	1.426637621	0.394	0.065	0	Cauda Principal	Glb1l2
0	1.424219567	0.604	0.277	0	Cauda Principal	Smdt1
0	1.412611356	0.674	0.311	0	Cauda Principal	Uqcrq
0	1.412399712	0.491	0.187	0	Cauda Principal	Eif1ax
0	1.41093056	0.479	0.092	0	Cauda Principal	Cdo1
0	1.397060741	0.62	0.256	0	Cauda Principal	Basp1
0	1.39560478	0.356	0.04	0	Cauda Principal	Tfap2b
0	1.393658619	0.306	0.011	0	Cauda Principal	Gm34701
0	1.386036442	0.693	0.36	0	Cauda Principal	Psma7
0	1.373752044	0.644	0.162	0	Cauda Principal	Adam7
0	1.373447329	0.52	0.188	0	Cauda Principal	Fkbp4
0	1.367777003	0.251	0.005	0	Cauda Principal	Odam
0	1.365680301	0.403	0.103	0	Cauda Principal	Cisd1
0	1.364074423	0.608	0.27	0	Cauda Principal	Dazap2
0	1.354628317	0.457	0.141	0	Cauda Principal	Coa3
0	1.352093938	0.399	0.094	0	Cauda Principal	Aldh6a1
0	1.344652777	0.318	0.036	0	Cauda Principal	Ehf
0	1.338044705	0.607	0.288	0	Cauda Principal	Ndufb7
0	1.334247565	0.401	0.117	0	Cauda Principal	Cbr1
0	1.32830589	0.587	0.267	0	Cauda Principal	Ubl5
0	1.322372363	0.286	0.009	0	Cauda Principal	Clic3
0	1.322342117	0.871	0.608	0	Cauda Principal	Chchd2
0	1.320167119	0.489	0.199	0	Cauda Principal	Bex3
0	1.317500404	0.492	0.144	0	Cauda Principal	Wars
0	1.317454709	0.38	0.086	0	Cauda Principal	Pla2g12a
0	1.309575625	0.495	0.219	0	Cauda Principal	Fads2
0	1.299790612	0.685	0.384	0	Cauda Principal	Hnrnpab
0	1.292017016	0.53	0.217	0	Cauda Principal	H2afj
0	1.291805347	0.266	0.01	0	Cauda Principal	Adig
0	1.287406349	0.762	0.471	0	Cauda Principal	Cox6b1
0	1.279040578	0.571	0.253	0	Cauda Principal	Snx5
0	1.277034005	0.601	0.288	0	Cauda Principal	Mdh1
0	1.272507484	0.637	0.344	0	Cauda Principal	Ndufa6
0	1.271136097	0.504	0.203	0	Cauda Principal	Higd1a
0	1.270397999	0.417	0.11	0	Cauda Principal	Stard10
0	1.270075013	0.341	0.066	0	Cauda Principal	Gsta3
0	1.269588568	0.331	0.046	0	Cauda Principal	Cds1
0	1.269037789	0.477	0.158	0	Cauda Principal	Sh3bgrl3
0	1.261772142	0.337	0.065	0	Cauda Principal	Tmem64
0	1.26117809	0.305	0.027	0	Cauda Principal	Gm6040
0	1.25940619	0.372	0.081	0	Cauda Principal	Btg3
0	1.254893668	0.471	0.184	0	Cauda Principal	Comt
0	1.249624262	0.276	0.019	0	Cauda Principal	Prr27
0	1.245321978	0.609	0.32	0	Cauda Principal	Vdac2
0	1.243729219	0.382	0.12	0	Cauda Principal	Mpc1
0	1.230257365	0.304	0.045	0	Cauda Principal	Rida
0	1.22790548	0.329	0.073	0	Cauda Principal	Srxn1
0	1.210538919	0.337	0.068	0	Cauda Principal	Zfp185
0	1.20792877	0.275	0.036	0	Cauda Principal	Map7d2
0	1.207240632	0.304	0.033	0	Cauda Principal	9130230L23Rik
0	1.20533686	0.44	0.166	0	Cauda Principal	Cdkn1a
0	1.203198487	0.325	0.066	0	Cauda Principal	Psmd10
0	1.202941239	0.279	0.016	0	Cauda Principal	Asb11
0	1.197607762	0.311	0.044	0	Cauda Principal	Tpmt
0	1.195302893	0.338	0.066	0	Cauda Principal	Grhpr
0	1.193740799	0.443	0.187	0	Cauda Principal	Cdc123
0	1.189613973	0.305	0.047	0	Cauda Principal	Pax8
0	1.186544703	0.349	0.09	0	Cauda Principal	Sgpp1
0	1.164750924	0.281	0.031	0	Cauda Principal	Gldc
0	1.162722673	0.33	0.076	0	Cauda Principal	Gcsh
0	1.16199763	0.291	0.045	0	Cauda Principal	Syn2
0	1.154510076	0.325	0.073	0	Cauda Principal	Acox3
0	1.153465122	0.338	0.082	0	Cauda Principal	Bri3bp
0	1.152146134	0.32	0.057	0	Cauda Principal	Pantr1
0	1.149404345	0.323	0.069	0	Cauda Principal	Lyplal1
0	1.143497552	0.812	0.561	0	Cauda Principal	Atp5j2
0	1.143454125	0.657	0.403	0	Cauda Principal	Swi5
0	1.140904015	0.327	0.074	0	Cauda Principal	Hoxb7
0	1.128229821	0.983	0.857	0	Cauda Principal	Rpl41
0	1.125794705	0.363	0.11	0	Cauda Principal	Scp2
0	1.122589812	0.73	0.482	0	Cauda Principal	Serf2
0	1.105087768	0.326	0.079	0	Cauda Principal	Cib1
0	1.102642092	0.287	0.07	0	Cauda Principal	Abhd11os
0	1.097818772	0.293	0.068	0	Cauda Principal	Pank1
0	1.097393422	0.301	0.068	0	Cauda Principal	Bnip3
0	1.089721702	0.684	0.433	0	Cauda Principal	Micos10
0	1.089431801	0.317	0.077	0	Cauda Principal	Ocrl
0	1.087781535	0.319	0.078	0	Cauda Principal	Rab3ip
0	1.079431552	0.474	0.186	0	Cauda Principal	Mgll
0	1.075075485	0.349	0.107	0	Cauda Principal	Nhp2
0	1.068484959	0.274	0.051	0	Cauda Principal	Aen
0	1.054742737	0.266	0.039	0	Cauda Principal	Fhl1
0	1.041662934	0.774	0.54	0	Cauda Principal	Gm15772
0	1.04117185	0.27	0.045	0	Cauda Principal	Bspry
0	1.039356812	0.384	0.108	0	Cauda Principal	Emb
0	1.010283048	0.367	0.107	0	Cauda Principal	Arl4c
0	1.007726202	0.827	0.6	0	Cauda Principal	Txn1
0	1.001854731	0.329	0.103	0	Cauda Principal	Dcaf11
0	0.986102879	0.359	0.109	0	Cauda Principal	Lgals3
0	0.984791921	0.251	0.055	0	Cauda Principal	Dcxr
0	0.983063594	0.327	0.091	0	Cauda Principal	Hoxb6
0	0.980837279	0.799	0.581	0	Cauda Principal	Rpl10
0	0.972756272	0.253	0.04	0	Cauda Principal	Slc9a3r1
0	0.963375416	0.284	0.068	0	Cauda Principal	Shmt2
0	0.956030769	0.291	0.078	0	Cauda Principal	Rufy1
0	0.924958566	0.272	0.051	0	Cauda Principal	Fam189a2
0	0.91631358	0.268	0.043	0	Cauda Principal	Spink13
0	0.899434488	0.302	0.083	0	Cauda Principal	Sort1
0	0.861908049	0.934	0.781	0	Cauda Principal	Fau
0	0.851407044	0.259	0.061	0	Cauda Principal	Mboat2
0	0.842776068	0.3	0.072	0	Cauda Principal	Rnf128
0	0.677205568	0.3	0.063	0	Cauda Principal	Gm5617
0	0.593624279	0.97	0.839	0	Cauda Principal	Tmsb4x
0	0.308266967	0.485	0.165	0	Cauda Principal	Defb42
4.98E-308	1.001149466	0.733	0.499	2.04E-303	Cauda Principal	Akr1a1
1.33E-307	1.222616429	0.428	0.177	5.46E-303	Cauda Principal	Fam3c
2.79E-307	1.191354607	0.451	0.196	1.14E-302	Cauda Principal	Dnajc10
5.68E-306	1.126515711	0.543	0.276	2.33E-301	Cauda Principal	Uqcr11
1.03E-305	1.117126281	0.501	0.234	4.24E-301	Cauda Principal	Ndufc1
2.38E-305	1.196935793	0.534	0.275	9.77E-301	Cauda Principal	Rps27l
6.15E-304	1.096590466	0.398	0.154	2.52E-299	Cauda Principal	Nop10
7.27E-298	0.911851068	0.266	0.072	2.98E-293	Cauda Principal	Ormdl2
1.60E-297	1.052511125	0.422	0.167	6.56E-293	Cauda Principal	Myo6
1.40E-296	1.105955105	0.483	0.224	5.73E-292	Cauda Principal	Atp5md
2.54E-296	1.124546501	0.42	0.175	1.04E-291	Cauda Principal	Zfyve21
1.81E-294	0.8688652	0.48	0.219	7.41E-290	Cauda Principal	Gstm5
2.75E-292	1.109037395	0.464	0.21	1.13E-287	Cauda Principal	Micos13
4.86E-289	0.981274693	0.74	0.529	1.99E-284	Cauda Principal	Atp5h
6.90E-288	1.025940613	0.339	0.117	2.83E-283	Cauda Principal	Aco1
1.44E-285	1.050034756	0.667	0.422	5.92E-281	Cauda Principal	Eif3i
1.38E-282	0.970091684	0.32	0.106	5.67E-278	Cauda Principal	Lcmt1
3.41E-279	0.673780161	0.937	0.798	1.40E-274	Cauda Principal	Ppia
2.36E-278	0.776345612	0.283	0.081	9.67E-274	Cauda Principal	Aig1
8.26E-278	0.977422146	0.268	0.078	3.39E-273	Cauda Principal	4833439L19Rik
3.73E-277	1.06934543	0.342	0.12	1.53E-272	Cauda Principal	Hist1h1c
1.83E-276	1.07918016	0.487	0.239	7.51E-272	Cauda Principal	Tomm6
4.44E-276	1.030434002	0.657	0.413	1.82E-271	Cauda Principal	Dap
9.17E-276	1.036271732	0.632	0.392	3.76E-271	Cauda Principal	Ndufa4
1.22E-270	0.724615959	0.905	0.768	5.01E-266	Cauda Principal	Rps17
1.27E-268	1.046856546	0.373	0.145	5.19E-264	Cauda Principal	Ubqln1
1.92E-267	0.579075482	0.959	0.848	7.88E-263	Cauda Principal	Rps3
6.04E-265	0.820705342	0.326	0.109	2.48E-260	Cauda Principal	Acsl1
4.65E-263	0.842872784	0.3	0.094	1.91E-258	Cauda Principal	Mthfd1l
5.18E-259	0.642552261	0.927	0.782	2.12E-254	Cauda Principal	Rps27
6.52E-259	0.940397868	0.57	0.307	2.67E-254	Cauda Principal	Tagln2
3.20E-258	1.042348514	0.573	0.328	1.31E-253	Cauda Principal	Romo1
3.23E-254	1.060413577	0.549	0.305	1.33E-249	Cauda Principal	Srp14
2.88E-252	1.0454922	0.444	0.206	1.18E-247	Cauda Principal	Slc25a5
9.06E-250	1.023589951	0.583	0.347	3.72E-245	Cauda Principal	Ndufb8
1.37E-249	0.97465392	0.308	0.108	5.61E-245	Cauda Principal	Neu1
1.15E-248	1.073891294	0.503	0.266	4.70E-244	Cauda Principal	Txndc17
1.95E-247	1.031910863	0.388	0.166	8.02E-243	Cauda Principal	Srp9
2.82E-247	0.943793024	0.66	0.441	1.16E-242	Cauda Principal	Atp5g3
2.86E-243	1.070937135	0.392	0.173	1.17E-238	Cauda Principal	Tecr
1.27E-240	1.032831113	0.433	0.2	5.19E-236	Cauda Principal	Lsm6
1.38E-239	1.027507572	0.252	0.077	5.64E-235	Cauda Principal	Smarca1
1.37E-236	0.863541012	0.273	0.09	5.62E-232	Cauda Principal	2310039H08Rik
1.11E-232	0.936860778	0.312	0.114	4.56E-228	Cauda Principal	Rnaseh2c
5.29E-232	0.967123395	0.405	0.181	2.17E-227	Cauda Principal	Timm8b
4.14E-231	0.862933394	0.297	0.102	1.70E-226	Cauda Principal	Myo1b
5.96E-230	0.964128708	0.41	0.187	2.44E-225	Cauda Principal	Agpat3
5.45E-229	0.986923526	0.575	0.344	2.23E-224	Cauda Principal	Tma7
7.05E-229	1.067999705	0.463	0.234	2.89E-224	Cauda Principal	Lamtor1
4.53E-227	0.971562729	0.4	0.183	1.86E-222	Cauda Principal	Scand1
1.05E-226	1.044037235	0.492	0.268	4.31E-222	Cauda Principal	Ndufc2
9.72E-226	1.00836146	0.477	0.252	3.99E-221	Cauda Principal	Ndufv3
4.58E-225	0.850888969	0.711	0.513	1.88E-220	Cauda Principal	Atp5e
1.65E-223	0.913065057	0.35	0.145	6.79E-219	Cauda Principal	Gpx4
1.79E-223	1.005935531	0.524	0.296	7.36E-219	Cauda Principal	Tle5
2.21E-223	0.948712387	0.665	0.457	9.06E-219	Cauda Principal	Hmgn1
1.83E-222	0.767378485	0.836	0.658	7.51E-218	Cauda Principal	Gnas
2.07E-222	0.674588221	0.881	0.75	8.50E-218	Cauda Principal	Eef1b2
4.07E-221	0.965720364	0.347	0.143	1.67E-216	Cauda Principal	Mrpl51
5.65E-221	0.919886131	0.274	0.095	2.32E-216	Cauda Principal	Hddc3
1.86E-220	0.974542636	0.568	0.341	7.64E-216	Cauda Principal	Map1lc3a
1.11E-217	0.816901234	0.267	0.09	4.54E-213	Cauda Principal	Ip6k2
1.87E-217	0.69870062	0.865	0.715	7.69E-213	Cauda Principal	Rpl5
2.52E-217	0.88845264	0.364	0.155	1.03E-212	Cauda Principal	Cox17
1.64E-214	1.052682973	0.478	0.261	6.72E-210	Cauda Principal	Fkbp2
4.56E-213	0.96509581	0.561	0.344	1.87E-208	Cauda Principal	Rps26-ps1
2.27E-208	0.824054253	0.276	0.097	9.33E-204	Cauda Principal	Plekha3
8.00E-206	0.789038626	0.755	0.57	3.28E-201	Cauda Principal	Ubb
6.47E-205	0.962942071	0.498	0.281	2.65E-200	Cauda Principal	Stub1
7.27E-205	0.750910873	0.296	0.107	2.98E-200	Cauda Principal	Coro2a
4.58E-204	0.947295578	0.308	0.121	1.88E-199	Cauda Principal	Secisbp2l
8.04E-204	0.691318271	0.83	0.677	3.30E-199	Cauda Principal	Rpl28
3.95E-203	0.971748399	0.488	0.276	1.62E-198	Cauda Principal	Atp6v0e
1.90E-201	0.631208747	0.883	0.74	7.78E-197	Cauda Principal	Rpl14
3.02E-201	1.006951882	0.423	0.215	1.24E-196	Cauda Principal	Serp1
6.94E-201	1.038989006	0.295	0.117	2.85E-196	Cauda Principal	Enpp5
1.99E-200	0.964162148	0.433	0.22	8.17E-196	Cauda Principal	Vamp8
6.31E-200	0.967928529	0.491	0.275	2.59E-195	Cauda Principal	Tbca
5.18E-198	0.81226364	0.682	0.496	2.13E-193	Cauda Principal	Sem1
8.18E-197	0.954254092	0.608	0.427	3.36E-192	Cauda Principal	Lamp1
1.91E-196	0.954426626	0.521	0.306	7.83E-192	Cauda Principal	Tmem234
7.93E-195	0.928808244	0.545	0.336	3.25E-190	Cauda Principal	Manf
5.25E-194	0.894620509	0.347	0.153	2.15E-189	Cauda Principal	Mrpl57
5.60E-194	0.939543698	0.463	0.251	2.30E-189	Cauda Principal	Lamtor2
8.05E-194	0.933190384	0.34	0.148	3.30E-189	Cauda Principal	Cdc37l1
1.32E-193	0.886306105	0.644	0.444	5.41E-189	Cauda Principal	Tceal9
2.88E-193	0.929148647	0.523	0.315	1.18E-188	Cauda Principal	Nedd8
3.18E-192	0.896096664	0.608	0.412	1.31E-187	Cauda Principal	Ndufb11
8.95E-190	0.869302233	0.344	0.15	3.67E-185	Cauda Principal	Mrpl12
7.56E-189	0.904115384	0.592	0.397	3.10E-184	Cauda Principal	Prdx5
1.31E-188	0.946902072	0.475	0.267	5.39E-184	Cauda Principal	Ndufs6
1.68E-187	0.836416356	0.337	0.148	6.88E-183	Cauda Principal	Chchd7
8.22E-187	0.875370939	0.578	0.379	3.37E-182	Cauda Principal	Cox7a2
4.38E-186	0.864054996	0.309	0.129	1.80E-181	Cauda Principal	Fam104a
7.48E-186	0.764122252	0.251	0.09	3.07E-181	Cauda Principal	Bola1
2.01E-185	0.862972993	0.311	0.13	8.25E-181	Cauda Principal	Zwint
3.80E-185	0.910678057	0.339	0.152	1.56E-180	Cauda Principal	Med28
7.85E-185	0.858724725	0.598	0.4	3.22E-180	Cauda Principal	Atp5mpl
7.12E-181	0.850979504	0.291	0.118	2.92E-176	Cauda Principal	Dpy30
7.17E-181	0.839718347	0.641	0.448	2.94E-176	Cauda Principal	Calm2
2.35E-180	0.933923841	0.458	0.254	9.63E-176	Cauda Principal	Slirp
1.17E-178	0.843171472	0.404	0.204	4.80E-174	Cauda Principal	Pdxdc1
5.20E-178	0.872217365	0.501	0.292	2.13E-173	Cauda Principal	Nme1
9.64E-177	0.886004348	0.406	0.21	3.95E-172	Cauda Principal	Ndufb1-ps
1.07E-176	0.801839338	0.279	0.111	4.39E-172	Cauda Principal	Gas2l1
1.36E-176	0.884531691	0.37	0.18	5.60E-172	Cauda Principal	Sf3b6
2.72E-175	0.615071567	0.816	0.662	1.11E-170	Cauda Principal	Rpl27
8.11E-172	0.904086023	0.524	0.329	3.32E-167	Cauda Principal	S100a11
1.15E-171	0.917520206	0.441	0.245	4.74E-167	Cauda Principal	Eif3g
6.18E-170	0.84975803	0.454	0.258	2.53E-165	Cauda Principal	Uqcr10
1.29E-169	0.513189129	0.942	0.822	5.29E-165	Cauda Principal	Rpl23
5.25E-169	0.684870865	0.752	0.599	2.15E-164	Cauda Principal	Naca
2.79E-168	0.985350637	0.457	0.262	1.14E-163	Cauda Principal	Pgk1
9.98E-166	0.914325131	0.421	0.234	4.09E-161	Cauda Principal	Ech1
3.67E-165	0.776969435	0.403	0.207	1.51E-160	Cauda Principal	Patl2
5.78E-165	0.87960629	0.423	0.23	2.37E-160	Cauda Principal	Arpc1a
2.35E-163	0.832986221	0.504	0.316	9.65E-159	Cauda Principal	Ndufa7
1.43E-161	0.786308398	0.304	0.13	5.85E-157	Cauda Principal	Rangap1
6.71E-161	0.882737281	0.577	0.408	2.75E-156	Cauda Principal	Canx
1.58E-160	0.757374051	0.433	0.236	6.48E-156	Cauda Principal	Cox5a
1.65E-160	0.796224595	0.261	0.104	6.76E-156	Cauda Principal	Nelfe
3.86E-160	0.880282755	0.536	0.357	1.58E-155	Cauda Principal	Arf1
9.43E-158	0.713389168	0.268	0.109	3.87E-153	Cauda Principal	Papss1
1.55E-157	0.739024102	0.252	0.099	6.37E-153	Cauda Principal	Sec23b
1.93E-157	0.874782349	0.306	0.137	7.91E-153	Cauda Principal	Dhrs4
4.98E-156	0.747970274	0.639	0.464	2.04E-151	Cauda Principal	H3f3a
6.92E-156	0.75313028	0.261	0.105	2.84E-151	Cauda Principal	Mapk9
2.03E-155	0.824577355	0.491	0.302	8.31E-151	Cauda Principal	Uqcrb
3.17E-154	0.77347304	0.606	0.429	1.30E-149	Cauda Principal	Sec61b
7.37E-152	0.698512608	0.305	0.135	3.02E-147	Cauda Principal	Gkap1
2.64E-151	0.54510944	0.864	0.737	1.08E-146	Cauda Principal	Rpl37
3.75E-151	0.798089137	0.4	0.215	1.54E-146	Cauda Principal	Atp6v1f
2.08E-150	0.907603196	0.509	0.328	8.53E-146	Cauda Principal	Pgam1
3.41E-150	0.775559697	0.441	0.254	1.40E-145	Cauda Principal	Rpl36al
4.31E-148	0.861339604	0.473	0.293	1.77E-143	Cauda Principal	Tpi1
1.06E-146	0.824919357	0.471	0.285	4.33E-142	Cauda Principal	Rbx1
2.04E-146	0.843779864	0.414	0.238	8.37E-142	Cauda Principal	Ndufb9
2.53E-146	0.784552192	0.476	0.293	1.04E-141	Cauda Principal	Dstn
3.84E-146	0.798110126	0.377	0.199	1.58E-141	Cauda Principal	Tmbim4
7.21E-145	0.8061757	0.288	0.131	2.96E-140	Cauda Principal	Srm
9.11E-145	0.815399163	0.517	0.337	3.74E-140	Cauda Principal	Ndufb10
2.75E-144	0.678433408	0.264	0.11	1.13E-139	Cauda Principal	Otulin
3.26E-144	0.440578248	0.931	0.812	1.34E-139	Cauda Principal	Rpl32
9.70E-144	0.7900931	0.322	0.157	3.98E-139	Cauda Principal	Mrpl17
2.77E-143	0.772875995	0.258	0.11	1.13E-138	Cauda Principal	Polr2j
3.98E-143	0.805274022	0.421	0.241	1.63E-138	Cauda Principal	Polr1d
8.30E-143	0.780774529	0.517	0.332	3.41E-138	Cauda Principal	Ndufa5
1.44E-142	0.761558193	0.485	0.303	5.92E-138	Cauda Principal	Tomm7
6.45E-142	0.798811991	0.395	0.214	2.64E-137	Cauda Principal	Odc1
6.89E-142	0.795120268	0.593	0.417	2.83E-137	Cauda Principal	Fkbp5
1.18E-141	0.798827803	0.386	0.21	4.83E-137	Cauda Principal	Ndufa8
3.67E-141	0.736491642	0.308	0.146	1.50E-136	Cauda Principal	Cdk2ap2
1.45E-140	0.507602673	0.894	0.758	5.93E-136	Cauda Principal	Rps2
7.21E-139	0.765856317	0.457	0.28	2.96E-134	Cauda Principal	Gm21988
2.04E-138	0.733987962	0.393	0.214	8.36E-134	Cauda Principal	Acly
2.14E-138	0.745009055	0.552	0.381	8.78E-134	Cauda Principal	Uba52
4.96E-138	0.78369324	0.49	0.308	2.03E-133	Cauda Principal	Chmp2a
5.09E-137	0.728448121	0.28	0.123	2.09E-132	Cauda Principal	Pdlim1
1.14E-136	0.709247164	0.649	0.494	4.69E-132	Cauda Principal	Ndufa2
3.10E-136	0.780324541	0.435	0.258	1.27E-131	Cauda Principal	Atp5k
6.93E-136	0.795682077	0.317	0.158	2.84E-131	Cauda Principal	Rnf11
7.90E-136	0.797450066	0.456	0.283	3.24E-131	Cauda Principal	Atp5j
1.53E-135	0.783462165	0.519	0.342	6.28E-131	Cauda Principal	Myl12b
2.18E-135	0.50733421	0.827	0.694	8.94E-131	Cauda Principal	Rps16
2.32E-135	0.803010131	0.523	0.35	9.53E-131	Cauda Principal	Ier3ip1
2.88E-135	0.515969982	0.792	0.617	1.18E-130	Cauda Principal	Anxa2
7.67E-135	0.737204248	0.277	0.126	3.15E-130	Cauda Principal	Hmgn2
1.43E-134	0.756197376	0.601	0.443	5.86E-130	Cauda Principal	Psmb4
3.55E-134	0.793123093	0.295	0.141	1.45E-129	Cauda Principal	Mrpl18
3.35E-133	0.790183893	0.329	0.165	1.38E-128	Cauda Principal	Cd2ap
5.12E-133	0.820343267	0.444	0.273	2.10E-128	Cauda Principal	Ndufb5
9.35E-132	0.769184775	0.512	0.341	3.84E-127	Cauda Principal	Clta
5.14E-131	0.665542341	0.653	0.495	2.11E-126	Cauda Principal	Rps6
1.08E-130	0.470248657	0.884	0.773	4.43E-126	Cauda Principal	Rpl11
1.16E-130	0.761916134	0.455	0.282	4.78E-126	Cauda Principal	Ndufa3
1.92E-130	0.797631088	0.475	0.303	7.88E-126	Cauda Principal	Hspe1
2.02E-130	0.774978457	0.349	0.184	8.27E-126	Cauda Principal	Ddrgk1
3.66E-129	0.798168005	0.467	0.298	1.50E-124	Cauda Principal	Morf4l2
6.39E-129	0.390080621	0.974	0.909	2.62E-124	Cauda Principal	Eef1a1
2.15E-128	0.782916003	0.458	0.29	8.80E-124	Cauda Principal	Ost4
2.72E-128	0.817151332	0.429	0.264	1.11E-123	Cauda Principal	Lman2
5.04E-128	0.789399489	0.469	0.303	2.07E-123	Cauda Principal	Snrpg
9.63E-128	0.710273063	0.603	0.448	3.95E-123	Cauda Principal	Cox7a2l
1.21E-127	0.763302533	0.528	0.364	4.95E-123	Cauda Principal	Park7
2.33E-127	0.74994013	0.427	0.255	9.54E-123	Cauda Principal	Pls3
3.82E-127	0.768037922	0.391	0.22	1.57E-122	Cauda Principal	Irak1
1.61E-126	0.723848436	0.463	0.289	6.60E-122	Cauda Principal	Pomp
2.17E-126	0.773966345	0.414	0.243	8.89E-122	Cauda Principal	Taldo1
6.03E-125	0.750863895	0.537	0.369	2.47E-120	Cauda Principal	Eif5
1.98E-123	0.830342377	0.388	0.226	8.11E-119	Cauda Principal	Dynll2
2.98E-123	0.639288586	0.69	0.55	1.22E-118	Cauda Principal	Hnrnpa2b1
1.21E-122	0.770349566	0.393	0.227	4.95E-118	Cauda Principal	Vdac1
7.98E-120	0.76196279	0.483	0.32	3.27E-115	Cauda Principal	Psma2
1.28E-119	0.764376504	0.323	0.169	5.27E-115	Cauda Principal	Glrx5
5.70E-119	0.675703798	0.285	0.138	2.34E-114	Cauda Principal	Snf8
5.94E-119	0.741708067	0.441	0.276	2.43E-114	Cauda Principal	Ndufv2
4.05E-118	0.721315508	0.326	0.173	1.66E-113	Cauda Principal	Hcfc1r1
4.70E-117	0.69949384	0.305	0.157	1.93E-112	Cauda Principal	Mrpl30
6.14E-117	0.702488896	0.29	0.143	2.52E-112	Cauda Principal	Gga2
8.20E-117	0.714415942	0.515	0.352	3.36E-112	Cauda Principal	Cops9
1.45E-114	0.626116104	0.677	0.551	5.96E-110	Cauda Principal	Uqcrh
4.50E-114	0.455295214	0.856	0.74	1.84E-109	Cauda Principal	Ptma
1.18E-113	0.69698988	0.263	0.124	4.84E-109	Cauda Principal	Qdpr
1.20E-113	0.672463424	0.587	0.438	4.92E-109	Cauda Principal	Psmb1
2.95E-113	0.481826408	0.804	0.682	1.21E-108	Cauda Principal	Rpl7a
4.58E-112	0.731945406	0.309	0.163	1.88E-107	Cauda Principal	Mrpl14
1.12E-111	0.450564448	0.796	0.657	4.61E-107	Cauda Principal	H3f3b
2.15E-111	0.654463613	0.637	0.489	8.80E-107	Cauda Principal	Rcn1
2.91E-110	0.749033927	0.437	0.278	1.19E-105	Cauda Principal	Ndufb3
1.16E-109	0.692683453	0.503	0.347	4.76E-105	Cauda Principal	Tmem256
2.46E-106	0.485228492	0.811	0.701	1.01E-101	Cauda Principal	Rpl22
3.75E-105	0.726202157	0.351	0.199	1.54E-100	Cauda Principal	Bbx
3.86E-104	0.742335847	0.396	0.246	1.58E-99	Cauda Principal	Prelid1
4.58E-104	0.687746053	0.281	0.145	1.88E-99	Cauda Principal	Mrps21
4.59E-104	0.606483575	0.573	0.419	1.88E-99	Cauda Principal	Gapdh
3.85E-103	0.513157433	0.323	0.172	1.58E-98	Cauda Principal	Adk
4.52E-103	0.623784656	0.279	0.142	1.85E-98	Cauda Principal	Slc25a39
1.12E-102	0.684296237	0.485	0.334	4.58E-98	Cauda Principal	Smim14
1.59E-102	0.735150483	0.462	0.31	6.52E-98	Cauda Principal	Rab14
1.67E-102	0.831037468	0.531	0.407	6.84E-98	Cauda Principal	Scd2
9.88E-102	0.75026587	0.412	0.266	4.05E-97	Cauda Principal	Uba1
1.30E-101	0.64946067	0.254	0.125	5.34E-97	Cauda Principal	Commd3
1.57E-101	0.757912183	0.315	0.173	6.45E-97	Cauda Principal	Lsm3
2.05E-101	0.726777658	0.329	0.186	8.40E-97	Cauda Principal	Ergic2
6.12E-101	0.781324129	0.391	0.246	2.51E-96	Cauda Principal	Sec13
1.09E-100	0.664866907	0.28	0.145	4.46E-96	Cauda Principal	Nadk
1.12E-99	0.68311519	0.447	0.302	4.60E-95	Cauda Principal	Gm10076
1.73E-99	0.652129022	0.419	0.264	7.09E-95	Cauda Principal	Snrpe
2.10E-99	0.647354594	0.351	0.201	8.59E-95	Cauda Principal	Nans
9.85E-99	0.440409058	0.896	0.799	4.04E-94	Cauda Principal	Eef2
5.59E-98	0.725351707	0.292	0.157	2.29E-93	Cauda Principal	Pole3
3.12E-97	0.609782244	0.266	0.134	1.28E-92	Cauda Principal	Osbpl1a
3.87E-97	0.655322599	0.434	0.281	1.59E-92	Cauda Principal	Clint1
8.75E-97	0.648924343	0.263	0.133	3.59E-92	Cauda Principal	Polr2g
2.84E-96	0.640890102	0.471	0.324	1.16E-91	Cauda Principal	Atp5d
2.84E-96	0.315716317	0.974	0.881	1.16E-91	Cauda Principal	Rps14
6.37E-96	0.6517078	0.259	0.132	2.61E-91	Cauda Principal	Uqcrfs1
3.50E-94	0.708484826	0.331	0.191	1.44E-89	Cauda Principal	Tbl1x
8.75E-94	0.619967057	0.317	0.178	3.59E-89	Cauda Principal	Timm13
1.40E-93	0.530661994	0.323	0.182	5.74E-89	Cauda Principal	Atp6v1e1
5.78E-93	0.651702037	0.27	0.142	2.37E-88	Cauda Principal	Rbis
6.55E-93	0.639521745	0.5	0.358	2.69E-88	Cauda Principal	Atp5f1
8.90E-93	0.643783953	0.351	0.211	3.65E-88	Cauda Principal	Sf3b5
1.45E-91	0.714765146	0.458	0.316	5.94E-87	Cauda Principal	Hdgf
3.28E-91	0.4760083	0.757	0.633	1.34E-86	Cauda Principal	Rpl13
3.43E-91	0.943899208	0.344	0.217	1.41E-86	Cauda Principal	Qsox1
6.33E-91	0.644091459	0.254	0.129	2.59E-86	Cauda Principal	Mrpl11
6.88E-91	0.608749505	0.261	0.135	2.82E-86	Cauda Principal	Arpc5l
3.25E-90	0.684599522	0.421	0.282	1.33E-85	Cauda Principal	Paip2
4.76E-90	0.617009462	0.364	0.22	1.95E-85	Cauda Principal	Ezr
8.43E-90	0.657062644	0.459	0.319	3.46E-85	Cauda Principal	Cox7b
8.43E-89	0.660868454	0.355	0.219	3.46E-84	Cauda Principal	Psmb2
1.40E-88	0.529479237	0.258	0.132	5.75E-84	Cauda Principal	Atp6v1d
4.08E-88	0.350037247	0.898	0.791	1.67E-83	Cauda Principal	Rpl9
4.52E-88	0.597135262	0.281	0.151	1.85E-83	Cauda Principal	Lsm4
2.30E-87	0.638944731	0.299	0.17	9.42E-83	Cauda Principal	Gm15920
2.41E-87	0.264554282	0.637	0.474	9.87E-83	Cauda Principal	Mt1
2.43E-87	0.38860732	0.909	0.81	9.98E-83	Cauda Principal	Rps29
1.49E-86	0.579995288	0.384	0.242	6.13E-82	Cauda Principal	H2afy
5.86E-86	0.590847161	0.272	0.147	2.40E-81	Cauda Principal	Sidt2
2.91E-84	0.624688843	0.334	0.202	1.19E-79	Cauda Principal	Ndufb2
1.15E-82	0.607675009	0.265	0.143	4.72E-78	Cauda Principal	Ube2z
2.25E-81	0.674425284	0.386	0.257	9.21E-77	Cauda Principal	Spcs1
1.14E-80	0.513111408	0.264	0.139	4.69E-76	Cauda Principal	Sec11c
2.90E-80	0.543884192	0.651	0.546	1.19E-75	Cauda Principal	Rabac1
3.79E-80	0.493679602	0.332	0.194	1.55E-75	Cauda Principal	Msi2
1.52E-79	0.631393071	0.502	0.378	6.24E-75	Cauda Principal	Pkm
3.99E-79	0.578251339	0.302	0.177	1.64E-74	Cauda Principal	Ndufab1
8.96E-79	0.611831093	0.415	0.283	3.68E-74	Cauda Principal	Ube2d3
2.73E-78	0.696503988	0.288	0.168	1.12E-73	Cauda Principal	Pja1
5.92E-78	0.652720009	0.354	0.224	2.43E-73	Cauda Principal	Gtf2h5
1.90E-77	0.608976108	0.449	0.319	7.79E-73	Cauda Principal	Tmem258
2.22E-77	0.670777221	0.529	0.418	9.11E-73	Cauda Principal	Tmed10
3.96E-77	0.564578013	0.595	0.486	1.62E-72	Cauda Principal	Eif3f
7.34E-77	0.630263531	0.325	0.2	3.01E-72	Cauda Principal	Sra1
5.40E-76	0.261684132	0.941	0.847	2.21E-71	Cauda Principal	Rplp2
1.69E-75	0.597028351	0.481	0.35	6.94E-71	Cauda Principal	Psmb6
2.42E-75	0.603657477	0.399	0.271	9.94E-71	Cauda Principal	Cox5b
2.44E-74	0.551956564	0.276	0.158	1.00E-69	Cauda Principal	Ndufa12
3.49E-74	0.688939916	0.362	0.242	1.43E-69	Cauda Principal	Hexb
6.84E-74	0.61324463	0.269	0.154	2.80E-69	Cauda Principal	Adipor1
7.47E-74	0.363219602	0.833	0.721	3.06E-69	Cauda Principal	Rps23
1.69E-73	0.62686208	0.378	0.249	6.95E-69	Cauda Principal	Rrp1
1.79E-73	0.63239537	0.279	0.162	7.36E-69	Cauda Principal	Arl6ip4
3.13E-73	0.614534065	0.277	0.16	1.28E-68	Cauda Principal	Dgcr6
4.26E-73	0.341961408	0.854	0.764	1.75E-68	Cauda Principal	Rpl23a
6.04E-73	0.577363246	0.298	0.178	2.48E-68	Cauda Principal	Mrps34
1.90E-72	0.524633853	0.592	0.474	7.80E-68	Cauda Principal	Ywhae
7.56E-72	0.576421422	0.36	0.234	3.10E-67	Cauda Principal	Tkt
1.56E-71	0.608653428	0.404	0.28	6.39E-67	Cauda Principal	Ndufa11
1.77E-71	0.602285145	0.266	0.153	7.25E-67	Cauda Principal	Ormdl3
5.28E-71	0.440419936	0.706	0.612	2.16E-66	Cauda Principal	Eif1
1.98E-70	0.592157293	0.337	0.212	8.11E-66	Cauda Principal	Ostf1
3.97E-70	0.621638359	0.273	0.161	1.63E-65	Cauda Principal	Gna11
5.69E-70	0.554451032	0.253	0.141	2.33E-65	Cauda Principal	Atp6v1b2
5.84E-70	0.605283373	0.325	0.205	2.39E-65	Cauda Principal	St13
7.88E-70	0.549657192	0.319	0.196	3.23E-65	Cauda Principal	Rnf181
3.23E-69	0.562970697	0.258	0.147	1.32E-64	Cauda Principal	Naa38
1.19E-67	0.592650644	0.352	0.233	4.88E-63	Cauda Principal	Esd
3.71E-67	0.592520393	0.449	0.327	1.52E-62	Cauda Principal	Psmb3
4.63E-67	0.539677065	0.473	0.352	1.90E-62	Cauda Principal	Bri3
5.65E-67	0.59060008	0.32	0.205	2.32E-62	Cauda Principal	Ndufb6
1.58E-66	0.63449595	0.267	0.157	6.47E-62	Cauda Principal	Mrps26
2.90E-65	0.545326008	0.468	0.351	1.19E-60	Cauda Principal	Eif5a
4.78E-65	0.548796567	0.35	0.231	1.96E-60	Cauda Principal	Ubxn1
6.27E-65	0.595980433	0.274	0.167	2.57E-60	Cauda Principal	Mlf2
8.32E-65	0.574923757	0.265	0.158	3.41E-60	Cauda Principal	Rpl15
8.93E-65	0.484372813	0.601	0.492	3.66E-60	Cauda Principal	Ssr4
2.96E-64	0.364402931	0.832	0.724	1.21E-59	Cauda Principal	Rps3a1
2.97E-64	0.591841498	0.544	0.456	1.22E-59	Cauda Principal	Cox6a1
5.58E-64	0.364114777	0.671	0.553	2.29E-59	Cauda Principal	Calm1
9.12E-64	0.602478593	0.327	0.211	3.74E-59	Cauda Principal	Dync1i2
4.44E-63	0.479021091	0.478	0.352	1.82E-58	Cauda Principal	Psme2
6.32E-62	0.480393512	0.542	0.436	2.59E-57	Cauda Principal	Atp5b
7.45E-62	0.535297789	0.411	0.292	3.06E-57	Cauda Principal	Ran
2.72E-61	0.487649552	0.55	0.445	1.12E-56	Cauda Principal	Slc25a3
1.69E-60	0.572154298	0.302	0.192	6.92E-56	Cauda Principal	Jtb
3.19E-60	0.424032255	0.418	0.286	1.31E-55	Cauda Principal	Adh1
3.46E-60	0.545196642	0.316	0.206	1.42E-55	Cauda Principal	Psma5
6.85E-60	0.280452909	0.97	0.899	2.81E-55	Cauda Principal	Tpt1
6.76E-59	0.542001469	0.308	0.2	2.77E-54	Cauda Principal	Tmem14c
6.84E-59	0.537567196	0.534	0.433	2.81E-54	Cauda Principal	Morf4l1
8.11E-59	0.306791681	0.854	0.769	3.33E-54	Cauda Principal	Rps21
1.58E-58	0.526212409	0.254	0.152	6.49E-54	Cauda Principal	Becn1
1.94E-58	0.329197566	0.847	0.746	7.96E-54	Cauda Principal	Rpl39
2.93E-58	0.535089488	0.299	0.193	1.20E-53	Cauda Principal	Clptm1l
5.69E-58	0.560956169	0.251	0.147	2.33E-53	Cauda Principal	Dnajc21
7.33E-58	0.530036901	0.262	0.158	3.00E-53	Cauda Principal	Fam20b
8.07E-58	0.335974296	0.767	0.667	3.31E-53	Cauda Principal	Rpl19
1.84E-57	0.469898812	0.4	0.283	7.56E-53	Cauda Principal	Sub1
9.08E-57	0.547792836	0.414	0.302	3.72E-52	Cauda Principal	Psmd4
3.71E-56	0.507245794	0.497	0.393	1.52E-51	Cauda Principal	Grcc10
4.00E-56	0.471226575	0.262	0.159	1.64E-51	Cauda Principal	Arf3
1.02E-55	0.591987561	0.256	0.156	4.17E-51	Cauda Principal	Ssbp1
1.69E-55	0.557633572	0.284	0.181	6.91E-51	Cauda Principal	Zcrb1
1.86E-55	0.476180326	0.5	0.393	7.61E-51	Cauda Principal	Prdx2
2.11E-55	0.528771146	0.401	0.292	8.66E-51	Cauda Principal	Psmb7
5.62E-55	0.507882826	0.381	0.273	2.31E-50	Cauda Principal	Mrpl33
8.88E-55	0.290574805	0.888	0.78	3.64E-50	Cauda Principal	Rps18
1.35E-54	0.319318405	0.824	0.727	5.55E-50	Cauda Principal	Rps7
7.81E-54	0.464520687	0.56	0.464	3.20E-49	Cauda Principal	Rpl35
3.07E-53	0.55391878	0.413	0.311	1.26E-48	Cauda Principal	Cope
1.85E-52	0.540911236	0.27	0.173	7.59E-48	Cauda Principal	Dynlt3
3.60E-52	0.48102026	0.296	0.193	1.47E-47	Cauda Principal	BC031181
1.02E-51	0.772992552	0.52	0.765	4.17E-47	Cauda Principal	mt-Rnr1
1.43E-51	0.514296844	0.347	0.241	5.86E-47	Cauda Principal	Arpp19
2.64E-51	0.484751768	0.342	0.236	1.08E-46	Cauda Principal	Atp5g1
1.31E-50	0.456771574	0.545	0.452	5.37E-46	Cauda Principal	Eef1g
9.70E-50	0.510383999	0.463	0.363	3.98E-45	Cauda Principal	Chmp4b
3.43E-49	0.507842375	0.299	0.2	1.41E-44	Cauda Principal	Cwc15
7.49E-49	0.462992029	0.542	0.456	3.07E-44	Cauda Principal	Ndfip1
1.73E-48	0.497908728	0.401	0.302	7.08E-44	Cauda Principal	Rtraf
1.82E-48	0.520748666	0.281	0.186	7.48E-44	Cauda Principal	Cstb
9.36E-48	0.506113943	0.253	0.161	3.84E-43	Cauda Principal	Fasn
1.17E-47	0.466615464	0.263	0.169	4.81E-43	Cauda Principal	Tomm20
2.29E-47	0.513874656	0.302	0.206	9.38E-43	Cauda Principal	Ndufs7
2.33E-47	0.483913748	0.412	0.311	9.54E-43	Cauda Principal	Rbm3
2.76E-47	0.469049016	0.402	0.296	1.13E-42	Cauda Principal	Rtcb
3.49E-47	0.453131991	0.549	0.459	1.43E-42	Cauda Principal	Gabarap
8.47E-47	0.329929579	0.687	0.596	3.47E-42	Cauda Principal	Oaz1
1.30E-46	0.534428668	0.269	0.177	5.35E-42	Cauda Principal	Rab5c
1.99E-46	0.544494754	0.422	0.327	8.16E-42	Cauda Principal	Tspan3
6.01E-46	0.557605431	0.468	0.381	2.47E-41	Cauda Principal	Marc2
1.16E-45	0.48430966	0.302	0.205	4.78E-41	Cauda Principal	Magoh
1.64E-45	0.499753165	0.282	0.188	6.71E-41	Cauda Principal	Pfdn6
2.19E-45	0.517048667	0.292	0.198	8.97E-41	Cauda Principal	Psmc4
5.04E-45	0.480374311	0.292	0.198	2.07E-40	Cauda Principal	Acadsb
1.98E-44	0.475224033	0.339	0.243	8.10E-40	Cauda Principal	Psma6
2.29E-44	0.362323089	0.639	0.553	9.39E-40	Cauda Principal	Serbp1
9.01E-44	0.486835604	0.338	0.244	3.69E-39	Cauda Principal	Mlec
1.26E-43	0.475337959	0.266	0.177	5.19E-39	Cauda Principal	Snx3
3.11E-43	0.476411283	0.442	0.347	1.28E-38	Cauda Principal	Cnbp
4.67E-43	0.429883846	0.255	0.167	1.92E-38	Cauda Principal	Traf5
5.06E-43	0.481046539	0.251	0.163	2.07E-38	Cauda Principal	Snrpd1
5.77E-43	0.269455065	0.834	0.761	2.37E-38	Cauda Principal	Rpl18
7.14E-43	0.749405096	0.459	0.382	2.93E-38	Cauda Principal	Ccnd2
9.03E-43	0.467719127	0.394	0.303	3.70E-38	Cauda Principal	Atp5c1
2.61E-42	0.502273216	0.258	0.172	1.07E-37	Cauda Principal	Rnf7
3.81E-42	0.410941537	0.55	0.466	1.56E-37	Cauda Principal	Tmed3
1.48E-41	0.471797511	0.286	0.196	6.08E-37	Cauda Principal	Ap2s1
2.00E-40	0.478780452	0.273	0.186	8.18E-36	Cauda Principal	Eny2
2.91E-40	0.431472111	0.266	0.178	1.19E-35	Cauda Principal	Higd2a
6.63E-40	0.433110534	0.283	0.194	2.72E-35	Cauda Principal	Mrps28
1.21E-39	0.573647654	0.36	0.27	4.96E-35	Cauda Principal	Thoc2
1.43E-39	0.450833547	0.405	0.307	5.88E-35	Cauda Principal	H2afz
1.70E-39	0.483236806	0.315	0.228	6.98E-35	Cauda Principal	Edf1
2.58E-39	0.436403538	0.396	0.307	1.06E-34	Cauda Principal	Ldha
4.20E-39	0.61012946	0.364	0.271	1.72E-34	Cauda Principal	Syne2
6.39E-39	0.37788586	0.492	0.411	2.62E-34	Cauda Principal	Serinc3
1.16E-38	0.458516073	0.36	0.269	4.75E-34	Cauda Principal	Banf1
3.28E-38	0.494754199	0.313	0.228	1.35E-33	Cauda Principal	Polr2m
3.28E-38	0.408489448	0.351	0.258	1.35E-33	Cauda Principal	Sptssa
3.69E-38	0.456507254	0.357	0.267	1.51E-33	Cauda Principal	Ube2i
4.36E-37	0.43072096	0.509	0.426	1.79E-32	Cauda Principal	Eif2s2
8.18E-37	0.486673378	0.295	0.21	3.36E-32	Cauda Principal	Uso1
6.43E-36	0.521679807	0.429	0.361	2.64E-31	Cauda Principal	Tmbim6
9.96E-36	0.451724398	0.314	0.228	4.09E-31	Cauda Principal	Zmat2
1.76E-35	0.433250418	0.264	0.183	7.22E-31	Cauda Principal	Mrpl20
2.62E-35	0.450034113	0.271	0.189	1.08E-30	Cauda Principal	Pdrg1
8.95E-35	0.352596744	0.594	0.52	3.67E-30	Cauda Principal	Rpl6
2.47E-34	0.444648231	0.484	0.408	1.01E-29	Cauda Principal	Hnrnpk
7.56E-34	0.39675125	0.491	0.41	3.10E-29	Cauda Principal	Hnrnpa3
1.26E-33	0.452120011	0.273	0.193	5.17E-29	Cauda Principal	Chmp3
4.58E-33	0.479525512	0.306	0.227	1.88E-28	Cauda Principal	Mtpn
4.76E-33	0.847419128	0.469	0.432	1.95E-28	Cauda Principal	Ly6e
1.10E-32	0.426072337	0.318	0.237	4.50E-28	Cauda Principal	Dpm3
1.31E-32	0.384045131	0.253	0.175	5.37E-28	Cauda Principal	Aurkaip1
1.48E-32	0.430623971	0.307	0.228	6.09E-28	Cauda Principal	D8Ertd738e
1.57E-32	0.368364462	0.259	0.181	6.44E-28	Cauda Principal	Sumo1
2.05E-32	0.380019595	0.258	0.179	8.39E-28	Cauda Principal	Cs
3.35E-32	0.42828744	0.324	0.242	1.38E-27	Cauda Principal	Vti1b
4.83E-32	0.390782767	0.34	0.26	1.98E-27	Cauda Principal	Tcp1
6.60E-32	0.472559845	0.306	0.226	2.71E-27	Cauda Principal	Imp3
9.80E-32	0.362079623	0.626	0.575	4.02E-27	Cauda Principal	Sod1
1.24E-31	0.424359271	0.346	0.267	5.08E-27	Cauda Principal	Snrpd2
2.21E-31	0.422837942	0.347	0.265	9.07E-27	Cauda Principal	Mycbp2
4.71E-31	0.389445586	0.299	0.22	1.93E-26	Cauda Principal	Tbcb
7.59E-31	0.372877988	0.593	0.535	3.11E-26	Cauda Principal	Cdc42
1.08E-30	0.334534522	0.66	0.588	4.44E-26	Cauda Principal	Npm1
1.30E-30	0.409216069	0.359	0.277	5.35E-26	Cauda Principal	Mat2a
1.53E-30	0.449186944	0.308	0.231	6.29E-26	Cauda Principal	Vapb
3.68E-30	0.399978487	0.286	0.21	1.51E-25	Cauda Principal	Phb2
4.09E-30	0.403439473	0.379	0.304	1.68E-25	Cauda Principal	Psma3
1.57E-29	0.430360629	0.421	0.347	6.42E-25	Cauda Principal	Vcp
2.11E-29	0.356113328	0.425	0.349	8.65E-25	Cauda Principal	Rpl34
9.65E-29	0.378770824	0.261	0.188	3.96E-24	Cauda Principal	Txn2
2.05E-28	0.427754332	0.295	0.224	8.39E-24	Cauda Principal	Sumo2
3.24E-28	0.413067716	0.336	0.261	1.33E-23	Cauda Principal	H2afv
1.04E-27	0.410356252	0.256	0.185	4.26E-23	Cauda Principal	Pdcd6
2.74E-27	0.395185039	0.472	0.405	1.12E-22	Cauda Principal	Eif3h
3.39E-27	0.475964451	0.325	0.248	1.39E-22	Cauda Principal	Rpl26
1.35E-26	0.3996591	0.263	0.193	5.55E-22	Cauda Principal	Sdhd
1.65E-26	0.415813102	0.282	0.211	6.79E-22	Cauda Principal	Dnajc5
3.06E-26	0.379242128	0.3	0.23	1.26E-21	Cauda Principal	Trir
3.35E-26	0.419840766	0.334	0.264	1.37E-21	Cauda Principal	Ywhaz
3.59E-26	0.400452938	0.292	0.223	1.47E-21	Cauda Principal	Tmed2
6.09E-26	0.385475757	0.257	0.188	2.50E-21	Cauda Principal	Csnk2b
7.24E-26	0.401684602	0.275	0.205	2.97E-21	Cauda Principal	Dlst
7.76E-26	0.330563853	0.391	0.318	3.18E-21	Cauda Principal	Arpc5
8.01E-26	0.40515278	0.269	0.2	3.28E-21	Cauda Principal	Txnl1
1.78E-25	0.41738041	0.336	0.268	7.31E-21	Cauda Principal	Ccni
5.65E-25	0.406487898	0.378	0.314	2.32E-20	Cauda Principal	Mrfap1
1.28E-24	0.390592675	0.349	0.281	5.27E-20	Cauda Principal	Gorasp2
2.78E-24	0.473044331	0.394	0.336	1.14E-19	Cauda Principal	Nucb2
3.30E-24	0.391267459	0.338	0.269	1.35E-19	Cauda Principal	Csnk1d
3.49E-24	0.388186658	0.35	0.279	1.43E-19	Cauda Principal	Nucks1
4.56E-24	0.350742049	0.497	0.44	1.87E-19	Cauda Principal	Aldoa
5.10E-24	0.361624031	0.254	0.187	2.09E-19	Cauda Principal	Zc3h15
6.02E-24	0.385489812	0.374	0.303	2.47E-19	Cauda Principal	Metap2
9.37E-24	0.337610062	0.439	0.371	3.84E-19	Cauda Principal	Hdlbp
1.66E-23	0.405708939	0.316	0.252	6.82E-19	Cauda Principal	Rab7
2.83E-23	0.371060698	0.253	0.189	1.16E-18	Cauda Principal	U2af2
4.02E-23	0.375806822	0.342	0.275	1.65E-18	Cauda Principal	Cct2
2.36E-22	0.305360892	0.362	0.294	9.69E-18	Cauda Principal	Gm9843
6.94E-22	0.336921825	0.274	0.21	2.85E-17	Cauda Principal	Map2k2
8.58E-22	0.377431963	0.279	0.217	3.52E-17	Cauda Principal	Dynlrb1
1.49E-21	0.308492838	0.377	0.31	6.10E-17	Cauda Principal	Ppp1ca
2.69E-21	0.339263758	0.401	0.342	1.10E-16	Cauda Principal	Eif4g2
8.85E-21	0.367808345	0.315	0.255	3.63E-16	Cauda Principal	Tbrg1
1.03E-20	0.366352032	0.395	0.337	4.23E-16	Cauda Principal	Hnrnpc
3.96E-20	0.262916114	0.58	0.532	1.62E-15	Cauda Principal	Atp5a1
4.23E-20	0.329817883	0.399	0.34	1.73E-15	Cauda Principal	Snrpb
4.50E-20	0.397132063	0.32	0.257	1.85E-15	Cauda Principal	Smc6
2.01E-19	0.363208026	0.275	0.217	8.23E-15	Cauda Principal	Gng12
2.15E-19	0.319730221	0.36	0.3	8.82E-15	Cauda Principal	Rpl27a
2.65E-19	0.352633945	0.256	0.199	1.09E-14	Cauda Principal	Idh2
3.77E-19	0.341744983	0.344	0.286	1.55E-14	Cauda Principal	Copz1
7.67E-19	0.358084855	0.432	0.375	3.15E-14	Cauda Principal	Ssb
1.06E-18	0.375886491	0.385	0.332	4.34E-14	Cauda Principal	Csde1
1.60E-18	0.329383059	0.318	0.259	6.56E-14	Cauda Principal	Rbm8a
9.81E-18	0.283974311	0.447	0.392	4.02E-13	Cauda Principal	Eif3k
1.24E-17	0.341622654	0.3	0.244	5.08E-13	Cauda Principal	Mrpl52
1.30E-17	0.27414245	0.474	0.425	5.33E-13	Cauda Principal	Gm8730
4.17E-17	0.298538557	0.286	0.232	1.71E-12	Cauda Principal	Ube2l3
8.39E-17	0.330674743	0.264	0.212	3.44E-12	Cauda Principal	Stt3b
2.09E-16	0.325062184	0.358	0.305	8.56E-12	Cauda Principal	Cnpy2
5.39E-16	0.340470226	0.336	0.283	2.21E-11	Cauda Principal	Hspa9
7.26E-16	0.291628618	0.405	0.355	2.98E-11	Cauda Principal	Myl12a
1.03E-15	0.304324362	0.272	0.22	4.21E-11	Cauda Principal	Ufc1
1.25E-15	0.277308318	0.294	0.24	5.13E-11	Cauda Principal	Tmem167
1.33E-15	0.480664535	0.274	0.226	5.47E-11	Cauda Principal	Dbi
1.93E-15	0.347066507	0.309	0.258	7.91E-11	Cauda Principal	Psmd2
1.93E-15	0.301111471	0.382	0.328	7.93E-11	Cauda Principal	Srrm1
2.91E-15	0.341672788	0.267	0.218	1.20E-10	Cauda Principal	Snrpd3
8.80E-15	0.289464163	0.3	0.248	3.61E-10	Cauda Principal	Bzw1
1.01E-14	0.255211538	0.251	0.198	4.13E-10	Cauda Principal	Pdhb
1.52E-14	0.337510692	0.327	0.282	6.24E-10	Cauda Principal	Rpl10-ps3
2.11E-14	0.317781638	0.303	0.255	8.65E-10	Cauda Principal	Rab1a
2.13E-14	0.280721409	0.308	0.26	8.72E-10	Cauda Principal	Atraid
3.19E-14	0.32464043	0.289	0.241	1.31E-09	Cauda Principal	Skp1a
4.02E-14	0.305587985	0.286	0.237	1.65E-09	Cauda Principal	Dnajc8
4.30E-14	0.272034299	0.317	0.264	1.77E-09	Cauda Principal	Pdcd5
5.87E-14	0.325129718	0.374	0.329	2.41E-09	Cauda Principal	Aamp
1.35E-13	0.328015478	0.273	0.223	5.54E-09	Cauda Principal	Golga4
1.97E-13	0.33405572	0.381	0.335	8.09E-09	Cauda Principal	Pdap1
2.33E-13	0.311192033	0.29	0.243	9.57E-09	Cauda Principal	Plin3
8.02E-13	0.300999352	0.273	0.224	3.29E-08	Cauda Principal	Mpp6
1.12E-12	0.271589972	0.256	0.21	4.60E-08	Cauda Principal	Nol7
1.55E-12	0.272773555	0.279	0.232	6.34E-08	Cauda Principal	Rala
2.13E-12	0.250266351	0.393	0.353	8.73E-08	Cauda Principal	Rps10-ps2
2.28E-12	0.30268	0.422	0.383	9.37E-08	Cauda Principal	Selenos
2.35E-12	0.274431784	0.251	0.207	9.64E-08	Cauda Principal	Psmd8
4.54E-12	0.253955541	0.287	0.243	1.86E-07	Cauda Principal	Gm20521
5.51E-12	0.447616455	0.473	0.472	2.26E-07	Cauda Principal	Pdia6
9.01E-12	0.325315383	0.429	0.393	3.70E-07	Cauda Principal	Atxn7l3b
2.31E-11	0.327110238	0.277	0.236	9.48E-07	Cauda Principal	Denr
2.89E-11	0.297239431	0.295	0.256	1.19E-06	Cauda Principal	Cdk4
3.06E-11	0.259750504	0.309	0.266	1.26E-06	Cauda Principal	Aimp1
3.56E-11	0.276106117	0.329	0.284	1.46E-06	Cauda Principal	Zfp91
6.32E-11	0.287724189	0.283	0.243	2.59E-06	Cauda Principal	Cbx3
1.03E-10	0.260157591	0.257	0.216	4.24E-06	Cauda Principal	Hnrnpf
2.86E-10	0.27772958	0.314	0.276	1.17E-05	Cauda Principal	Eif3e
4.64E-10	0.287400086	0.41	0.38	1.90E-05	Cauda Principal	Drap1
9.85E-09	0.254721092	0.311	0.276	0.000403851	Cauda Principal	Hsbp1
8.94E-08	0.297134707	0.258	0.227	0.003664689	Cauda Principal	Acbd3
2.68E-07	0.25096986	0.262	0.231	0.011003027	Cauda Principal	Psmc2
5.94E-07	0.252687713	0.369	0.34	0.024343616	Cauda Principal	Top1
1.49E-05	0.428328934	0.57	0.641	0.610106478	Cauda Principal	mt-Cytb
6.48E-05	0.254592152	0.286	0.264	1	Cauda Principal	Golgb1
0.001117511	0.272880008	0.338	0.325	1	Cauda Principal	Ppig
0	3.904892131	0.366	0.015	0	Fibroblast2	Ccl5
0	3.441490824	0.585	0.063	0	Fibroblast2	S100a4
0	3.221976881	0.785	0.043	0	Fibroblast2	Coro1a
0	3.05589023	0.489	0.006	0	Fibroblast2	Trbc2
0	2.964814485	0.652	0.049	0	Fibroblast2	Ptprc
0	2.881507471	0.737	0.045	0	Fibroblast2	Laptm5
0	2.758589283	0.601	0.021	0	Fibroblast2	Rac2
0	2.705256425	0.907	0.376	0	Fibroblast2	H2-K1
0	2.691568997	0.533	0.043	0	Fibroblast2	Tnfaip3
0	2.689323554	0.444	0.009	0	Fibroblast2	Il2rb
0	2.675393711	0.392	0.004	0	Fibroblast2	Nkg7
0	2.632036841	0.541	0.012	0	Fibroblast2	Ptprcap
0	2.630381344	0.55	0.031	0	Fibroblast2	H2-Q7
0	2.579316998	0.462	0.01	0	Fibroblast2	Ltb
0	2.572906354	0.449	0.009	0	Fibroblast2	Lat
0	2.552946963	0.557	0.126	0	Fibroblast2	AW112010
0	2.502828963	0.429	0.02	0	Fibroblast2	Rgs1
0	2.502066808	0.363	0.012	0	Fibroblast2	Ms4a4b
0	2.485318539	0.29	0.003	0	Fibroblast2	Ifng
0	2.450788131	0.349	0.022	0	Fibroblast2	Dusp2
0	2.443126094	0.562	0.074	0	Fibroblast2	Arhgap45
0	2.427099849	0.599	0.206	0	Fibroblast2	Rgs2
0	2.422394739	0.382	0.005	0	Fibroblast2	Trbc1
0	2.387639825	0.413	0.006	0	Fibroblast2	Cd3g
0	2.386018894	0.441	0.006	0	Fibroblast2	Gimap3
0	2.371659857	0.695	0.304	0	Fibroblast2	Nfkbia
0	2.368353831	0.45	0.027	0	Fibroblast2	Thy1
0	2.352450771	0.354	0.006	0	Fibroblast2	Cd3d
0	2.251833866	0.522	0.104	0	Fibroblast2	Pim1
0	2.230688322	0.389	0.045	0	Fibroblast2	Dusp5
0	2.192374515	0.511	0.061	0	Fibroblast2	Arhgdib
0	2.160356452	0.472	0.045	0	Fibroblast2	Stk17b
0	2.118913608	0.795	0.359	0	Fibroblast2	H2-D1
0	2.087602836	0.527	0.188	0	Fibroblast2	Zfp36l2
0	2.075257983	0.343	0.01	0	Fibroblast2	Cd69
0	2.072868174	0.377	0.006	0	Fibroblast2	Hcst
0	2.071521906	0.639	0.246	0	Fibroblast2	Shisa5
0	2.066828	0.391	0.03	0	Fibroblast2	Itgb7
0	2.057092594	0.375	0.019	0	Fibroblast2	Gimap1
0	2.053310344	0.654	0.22	0	Fibroblast2	Srgn
0	2.050088768	0.565	0.149	0	Fibroblast2	Psmb8
0	2.046278549	0.557	0.098	0	Fibroblast2	Lcp1
0	2.016616806	0.454	0.139	0	Fibroblast2	Hmgb2
0	2.008436313	0.344	0.016	0	Fibroblast2	Gimap4
0	1.978319416	0.392	0.012	0	Fibroblast2	Il2rg
0	1.965824902	0.453	0.068	0	Fibroblast2	Ets1
0	1.956304217	0.405	0.033	0	Fibroblast2	Gimap6
0	1.942776018	0.99	0.842	0	Fibroblast2	Tmsb4x
0	1.922240791	0.726	0.407	0	Fibroblast2	Pfn1
0	1.89834331	0.375	0.027	0	Fibroblast2	H2-Q6
0	1.893348168	0.322	0.015	0	Fibroblast2	Gpr132
0	1.89005599	0.338	0.015	0	Fibroblast2	Lck
0	1.863726021	0.327	0.017	0	Fibroblast2	Ccr2
0	1.85100959	0.264	0.004	0	Fibroblast2	Cxcr6
0	1.8463757	0.374	0.019	0	Fibroblast2	Selplg
0	1.839113499	0.314	0.014	0	Fibroblast2	Rinl
0	1.797631797	0.279	0.004	0	Fibroblast2	Ctsw
0	1.791394567	0.265	0.053	0	Fibroblast2	Nr4a2
0	1.756219383	0.296	0.02	0	Fibroblast2	Gm42674
0	1.748634123	0.315	0.019	0	Fibroblast2	Mir142hg
0	1.746753373	0.942	0.796	0	Fibroblast2	Actb
0	1.718990168	0.393	0.117	0	Fibroblast2	Emb
0	1.716935189	0.268	0.005	0	Fibroblast2	Tnfrsf18
0	1.710739601	0.344	0.025	0	Fibroblast2	Itgal
0	1.706033914	0.572	0.252	0	Fibroblast2	Cotl1
0	1.694968677	0.541	0.204	0	Fibroblast2	Actr3
0	1.675063616	0.377	0.06	0	Fibroblast2	Limd2
0	1.670527528	0.378	0.069	0	Fibroblast2	Fyb
0	1.646811798	0.797	0.522	0	Fibroblast2	Cfl1
0	1.633085909	0.284	0.02	0	Fibroblast2	Itk
0	1.628300682	0.308	0.016	0	Fibroblast2	Itgb2
0	1.624098342	0.377	0.084	0	Fibroblast2	Ppp1r18
0	1.601062555	0.259	0.009	0	Fibroblast2	Spn
0	1.589257818	0.486	0.188	0	Fibroblast2	Id2
0	1.575431058	0.296	0.021	0	Fibroblast2	Sla
0	1.572059221	0.31	0.028	0	Fibroblast2	Gmfg
0	1.565500978	0.252	0.037	0	Fibroblast2	Vps37b
0	1.55889559	0.929	0.671	0	Fibroblast2	B2m
0	1.543366891	0.305	0.023	0	Fibroblast2	Ptpn18
0	1.512518071	0.319	0.077	0	Fibroblast2	Bhlhe40
0	1.488485882	0.25	0.023	0	Fibroblast2	Gm8995
0	1.471436342	0.254	0.032	0	Fibroblast2	Itga4
0	1.459406989	0.251	0.013	0	Fibroblast2	Gimap5
0	1.456300982	0.263	0.011	0	Fibroblast2	Arhgap9
0	1.453213938	0.31	0.049	0	Fibroblast2	Arrb2
0	1.441780723	0.338	0.077	0	Fibroblast2	Adgre5
0	1.426056786	0.428	0.11	0	Fibroblast2	Skap1
0	1.420900641	0.314	0.044	0	Fibroblast2	Ikzf1
0	1.418977958	0.322	0.075	0	Fibroblast2	Psmb9
0	1.395226899	0.742	0.503	0	Fibroblast2	Arpc2
0	1.386276675	0.25	0.025	0	Fibroblast2	Slfn2
0	1.3697042	0.29	0.026	0	Fibroblast2	Hcls1
0	1.287408283	0.336	0.078	0	Fibroblast2	Fam107b
0	1.283204846	0.927	0.767	0	Fibroblast2	Rps15a
0	1.247178563	0.816	0.631	0	Fibroblast2	Rps11
0	1.232407994	0.937	0.787	0	Fibroblast2	Rps27
0	1.216910072	0.989	0.889	0	Fibroblast2	Rpl13a
0	1.160818215	0.841	0.665	0	Fibroblast2	Rpl27
0	1.14843937	0.861	0.696	0	Fibroblast2	Rps16
0	1.086716978	0.976	0.851	0	Fibroblast2	Rps3
0	1.078787177	0.927	0.806	0	Fibroblast2	Rpl18a
0	1.045893307	0.954	0.84	0	Fibroblast2	Rps24
0	1.033002252	0.924	0.785	0	Fibroblast2	Rpl12
0	1.029221459	0.963	0.838	0	Fibroblast2	Rpsa
0	1.001271255	0.945	0.819	0	Fibroblast2	Rpl17
0	0.997701732	0.928	0.816	0	Fibroblast2	Rpl32
0	0.991220694	0.96	0.849	0	Fibroblast2	Rplp2
0	0.946311856	0.926	0.787	0	Fibroblast2	Fau
4.31E-307	1.565524993	0.268	0.058	1.77E-302	Fibroblast2	Gata3
1.30E-304	1.380101001	0.287	0.068	5.32E-300	Fibroblast2	Zgpat
1.14E-299	0.900587368	0.931	0.809	4.67E-295	Fibroblast2	Rack1
5.37E-295	0.792971947	0.978	0.884	2.20E-290	Fibroblast2	Rps14
9.12E-292	1.487207644	0.489	0.203	3.74E-287	Fibroblast2	Fxyd5
5.45E-291	1.697678063	0.547	0.253	2.23E-286	Fibroblast2	Klf6
5.75E-286	0.946731147	0.893	0.764	2.36E-281	Fibroblast2	Rpl23a
1.10E-281	0.985115477	0.891	0.76	4.51E-277	Fibroblast2	Rpl18
2.82E-279	1.312692021	0.32	0.09	1.16E-274	Fibroblast2	Vasp
1.77E-276	1.511539022	0.658	0.401	7.26E-272	Fibroblast2	Serinc3
5.29E-276	1.148249512	0.307	0.079	2.17E-271	Fibroblast2	Dock2
1.66E-275	0.686735354	0.993	0.91	6.80E-271	Fibroblast2	Eef1a1
1.07E-271	0.941245552	0.9	0.771	4.38E-267	Fibroblast2	Rpl30
6.11E-269	1.01006249	0.87	0.727	2.51E-264	Fibroblast2	Rps7
1.40E-267	1.398637323	0.362	0.119	5.75E-263	Fibroblast2	Cd82
1.67E-265	1.465611035	0.481	0.211	6.84E-261	Fibroblast2	Mbnl1
1.85E-261	1.002516849	0.835	0.693	7.61E-257	Fibroblast2	Rps13
3.81E-261	0.915346647	0.925	0.804	1.56E-256	Fibroblast2	Ppia
7.48E-261	1.36014226	0.32	0.094	3.07E-256	Fibroblast2	Sp100
2.38E-256	1.391875639	0.436	0.173	9.77E-252	Fibroblast2	Sh3bgrl3
1.13E-254	1.422771895	0.635	0.39	4.65E-250	Fibroblast2	Tmsb10
2.20E-241	0.814749643	0.921	0.813	9.03E-237	Fibroblast2	Rps29
6.25E-236	0.804018083	0.94	0.829	2.56E-231	Fibroblast2	Rpl37a
9.92E-234	1.165111893	0.728	0.542	4.07E-229	Fibroblast2	Pabpc1
2.43E-232	0.893023568	0.852	0.724	9.95E-228	Fibroblast2	Rps23
9.65E-229	0.851844438	0.902	0.8	3.96E-224	Fibroblast2	Rpl8
1.65E-226	1.26503273	0.295	0.09	6.78E-222	Fibroblast2	Btg1
7.62E-221	0.802139548	0.913	0.794	3.13E-216	Fibroblast2	Rpl9
1.09E-213	1.441668377	0.298	0.098	4.46E-209	Fibroblast2	Ifngr1
5.94E-213	1.319989863	0.652	0.449	2.43E-208	Fibroblast2	Hspa8
8.29E-213	1.182824547	0.286	0.088	3.40E-208	Fibroblast2	Efhd2
7.55E-210	0.949024958	0.799	0.668	3.10E-205	Fibroblast2	Rpl19
1.46E-206	1.036573511	0.767	0.616	6.00E-202	Fibroblast2	Gm11478
3.61E-201	0.816414905	0.888	0.784	1.48E-196	Fibroblast2	Rps18
4.40E-200	0.68611477	0.947	0.845	1.80E-195	Fibroblast2	Rps9
2.47E-198	1.230510638	0.317	0.113	1.01E-193	Fibroblast2	Arhgef1
2.89E-196	0.791594527	0.872	0.778	1.18E-191	Fibroblast2	Rpl11
3.34E-196	1.058371309	0.737	0.596	1.37E-191	Fibroblast2	Oaz1
2.87E-194	1.268569854	0.7	0.484	1.18E-189	Fibroblast2	Junb
2.79E-190	1.352913829	0.301	0.106	1.15E-185	Fibroblast2	Tecpr1
2.36E-181	1.494224786	0.347	0.141	9.68E-177	Fibroblast2	Nfkb1
4.84E-181	0.857300171	0.799	0.685	1.98E-176	Fibroblast2	Rpl38
6.30E-180	1.187715653	0.323	0.118	2.59E-175	Fibroblast2	Inpp4b
1.79E-174	1.259042458	0.535	0.319	7.33E-170	Fibroblast2	Tagln2
9.59E-170	0.797587819	0.826	0.72	3.93E-165	Fibroblast2	Rps15
8.09E-169	1.216304816	0.299	0.112	3.32E-164	Fibroblast2	Zc3hav1
5.47E-168	0.897147106	0.837	0.746	2.24E-163	Fibroblast2	Ptma
2.47E-164	1.210505162	0.456	0.241	1.01E-159	Fibroblast2	H2afy
2.48E-162	1.134212561	0.254	0.085	1.02E-157	Fibroblast2	Stk4
9.30E-160	1.066541101	0.272	0.096	3.81E-155	Fibroblast2	Lrrfip1
9.40E-156	1.336954676	0.522	0.328	3.85E-151	Fibroblast2	Jak1
1.70E-153	0.742102413	0.828	0.723	6.99E-149	Fibroblast2	Rpl5
6.06E-153	0.969409431	0.709	0.554	2.49E-148	Fibroblast2	Calm1
2.99E-152	0.638729249	0.925	0.837	1.23E-147	Fibroblast2	Rpl4
6.39E-150	0.657619471	0.893	0.8	2.62E-145	Fibroblast2	Rplp0
1.68E-144	0.760913203	0.803	0.706	6.88E-140	Fibroblast2	Rpl22
2.19E-143	1.113500958	0.402	0.207	8.97E-139	Fibroblast2	Psme1
1.63E-141	0.599265507	0.918	0.828	6.67E-137	Fibroblast2	Rpl23
5.44E-140	1.007884388	0.71	0.585	2.23E-135	Fibroblast2	Ncl
1.30E-138	1.17004868	0.338	0.154	5.32E-134	Fibroblast2	Elf1
6.43E-134	1.294010174	0.344	0.164	2.64E-129	Fibroblast2	Smc4
1.38E-133	1.133970304	0.318	0.142	5.66E-129	Fibroblast2	Fyn
1.42E-133	1.095281236	0.474	0.286	5.82E-129	Fibroblast2	Ucp2
1.12E-129	0.748535426	0.915	0.849	4.58E-125	Fibroblast2	Hsp90ab1
7.67E-129	0.930170141	0.677	0.553	3.15E-124	Fibroblast2	Serbp1
2.30E-128	1.087102322	0.529	0.352	9.42E-124	Fibroblast2	Rap1b
3.04E-128	1.003324588	0.258	0.1	1.25E-123	Fibroblast2	Ifi203
4.61E-126	1.050882261	0.271	0.112	1.89E-121	Fibroblast2	Tap2
6.75E-126	0.57816827	0.896	0.802	2.77E-121	Fibroblast2	Eef2
3.84E-125	0.67983034	0.364	0.176	1.57E-120	Fibroblast2	Gm26917
4.59E-125	1.069466721	0.353	0.177	1.88E-120	Fibroblast2	Actr2
2.50E-124	0.929636886	0.635	0.502	1.02E-119	Fibroblast2	Rps6
6.43E-123	1.001680377	0.264	0.108	2.64E-118	Fibroblast2	Prr13
4.88E-121	0.814052518	0.25	0.095	2.00E-116	Fibroblast2	Ankrd44
1.73E-117	1.139655574	0.454	0.283	7.10E-113	Fibroblast2	Sub1
1.75E-115	1.086728035	0.518	0.354	7.17E-111	Fibroblast2	Psme2
2.49E-115	0.993920863	0.299	0.136	1.02E-110	Fibroblast2	Msn
7.44E-115	1.207780255	0.473	0.305	3.05E-110	Fibroblast2	H2afz
3.83E-114	0.968730711	0.392	0.215	1.57E-109	Fibroblast2	Patl2
4.46E-114	0.557613318	0.895	0.806	1.83E-109	Fibroblast2	Rps5
8.02E-114	0.560178503	0.368	0.176	3.29E-109	Fibroblast2	Ctla2a
1.71E-112	0.582167322	0.882	0.804	7.02E-108	Fibroblast2	Rpl3
4.28E-112	0.632158912	0.854	0.778	1.76E-107	Fibroblast2	Rps19
9.24E-110	0.961417557	0.637	0.514	3.79E-105	Fibroblast2	Ptp4a2
5.37E-109	0.992211223	0.3	0.14	2.20E-104	Fibroblast2	Fnbp1
1.28E-107	1.06978108	0.473	0.314	5.24E-103	Fibroblast2	Arpc5
6.32E-107	0.416573402	0.979	0.901	2.59E-102	Fibroblast2	Tpt1
5.23E-105	0.566914886	0.87	0.795	2.15E-100	Fibroblast2	Rps28
6.77E-105	0.825123005	0.676	0.57	2.78E-100	Fibroblast2	Wdr89
3.54E-103	0.761274593	0.485	0.296	1.45E-98	Fibroblast2	Lsp1
3.91E-103	0.821342617	0.684	0.556	1.60E-98	Fibroblast2	S100a10
6.00E-102	0.471974452	0.93	0.833	2.46E-97	Fibroblast2	Rps4x
8.54E-102	0.577734107	0.838	0.751	3.50E-97	Fibroblast2	Rpl39
9.80E-102	0.983399447	0.532	0.392	4.02E-97	Fibroblast2	Clic1
9.62E-101	1.007739637	0.275	0.124	3.95E-96	Fibroblast2	Arl4c
2.20E-100	0.729902032	0.727	0.642	9.03E-96	Fibroblast2	Rpl36
8.66E-100	0.892382695	0.555	0.426	3.55E-95	Fibroblast2	Gapdh
1.04E-99	0.950260511	0.311	0.156	4.28E-95	Fibroblast2	Ier5
2.16E-98	0.409535258	0.947	0.834	8.85E-94	Fibroblast2	mt-Rnr2
1.17E-97	0.883140186	0.58	0.449	4.81E-93	Fibroblast2	Arpc1b
4.25E-96	0.796065826	0.661	0.566	1.74E-91	Fibroblast2	Ddx5
6.64E-96	0.903321109	0.28	0.134	2.72E-91	Fibroblast2	Wipf1
7.62E-96	0.675167486	0.821	0.729	3.12E-91	Fibroblast2	Rps3a1
9.54E-95	0.992572438	0.252	0.115	3.91E-90	Fibroblast2	Rnf166
2.69E-93	0.765206751	0.65	0.564	1.10E-88	Fibroblast2	Rps10
4.40E-92	0.995408165	0.335	0.186	1.80E-87	Fibroblast2	Cnn2
6.36E-92	0.561958756	0.836	0.755	2.61E-87	Fibroblast2	Rps27a
1.71E-91	0.922758868	0.269	0.13	7.01E-87	Fibroblast2	Cap1
5.39E-91	1.051816772	0.353	0.206	2.21E-86	Fibroblast2	Pnrc1
1.55E-90	1.116387245	0.3	0.154	6.36E-86	Fibroblast2	Nfkbiz
5.44E-90	1.034031316	0.454	0.292	2.23E-85	Fibroblast2	Ppp1r15a
2.59E-88	1.043904899	0.589	0.472	1.06E-83	Fibroblast2	Hsp90aa1
5.16E-87	0.537489645	0.848	0.773	2.12E-82	Fibroblast2	Rps21
1.84E-86	1.356688715	0.384	0.236	7.55E-82	Fibroblast2	Gadd45b
4.82E-86	0.867650789	0.258	0.122	1.98E-81	Fibroblast2	Clec2d
1.69E-83	0.438387146	0.852	0.73	6.92E-79	Fibroblast2	mt-Rnr1
5.56E-83	0.98303327	0.496	0.369	2.28E-78	Fibroblast2	Cd47
6.46E-83	0.973921441	0.326	0.183	2.65E-78	Fibroblast2	Psmb10
7.78E-83	1.160337219	0.517	0.376	3.19E-78	Fibroblast2	Nr4a1
8.13E-83	0.815571204	0.353	0.204	3.33E-78	Fibroblast2	Ppp6r1
2.99E-82	1.170888853	0.429	0.286	1.23E-77	Fibroblast2	Hspa1b
3.53E-82	0.939678928	0.261	0.129	1.45E-77	Fibroblast2	Cnot6l
2.38E-81	0.919843493	0.424	0.278	9.78E-77	Fibroblast2	Ablim1
8.99E-81	0.766488133	0.672	0.59	3.69E-76	Fibroblast2	Rpl21
4.80E-80	0.962520521	0.34	0.2	1.97E-75	Fibroblast2	Myh9
1.60E-79	0.930500084	0.268	0.138	6.57E-75	Fibroblast2	Esyt1
5.41E-79	0.642940561	0.706	0.641	2.22E-74	Fibroblast2	Rpl13
6.56E-79	0.917952708	0.291	0.154	2.69E-74	Fibroblast2	Irf1
9.80E-79	0.955324358	0.433	0.302	4.02E-74	Fibroblast2	Set
5.37E-77	0.47822662	0.904	0.828	2.20E-72	Fibroblast2	Rps8
1.66E-76	0.952286901	0.523	0.407	6.79E-72	Fibroblast2	Anp32b
6.68E-76	0.510697096	0.852	0.783	2.74E-71	Fibroblast2	Rpl31
7.03E-76	0.923237465	0.267	0.138	2.88E-71	Fibroblast2	Evl
8.31E-76	0.994836417	0.432	0.307	3.41E-71	Fibroblast2	Tra2b
1.28E-75	1.015598095	0.311	0.18	5.24E-71	Fibroblast2	Pdcd4
6.88E-75	0.883387519	0.473	0.354	2.82E-70	Fibroblast2	Capzb
1.11E-73	0.861049468	0.257	0.131	4.54E-69	Fibroblast2	Diaph1
2.17E-73	0.378085835	0.96	0.886	8.90E-69	Fibroblast2	Rplp1
3.58E-73	0.709343108	0.276	0.14	1.47E-68	Fibroblast2	Arhgap15
8.86E-73	0.595581194	0.747	0.691	3.63E-68	Fibroblast2	Rpl7a
1.09E-71	0.845846466	0.257	0.131	4.46E-67	Fibroblast2	Rapgef6
3.51E-71	0.998099765	0.442	0.322	1.44E-66	Fibroblast2	Clk1
4.12E-71	0.740238448	0.273	0.14	1.69E-66	Fibroblast2	Pitpnc1
5.65E-70	0.513302404	0.805	0.747	2.32E-65	Fibroblast2	Rpl37
1.21E-69	0.868226078	0.508	0.398	4.97E-65	Fibroblast2	Sf3b1
6.49E-69	0.469750028	0.82	0.75	2.66E-64	Fibroblast2	Rpl14
1.38E-67	0.43725935	0.917	0.851	5.67E-63	Fibroblast2	Rps20
5.37E-67	0.829796467	0.428	0.309	2.20E-62	Fibroblast2	Ppp1ca
5.47E-67	0.978183616	0.374	0.248	2.24E-62	Fibroblast2	Arl6ip1
5.97E-67	0.490013778	0.822	0.759	2.45E-62	Fibroblast2	Eef1b2
1.24E-66	0.788891939	0.273	0.151	5.09E-62	Fibroblast2	Snx32
6.05E-66	0.898560063	0.433	0.312	2.48E-61	Fibroblast2	Ncor1
9.97E-65	0.95611278	0.345	0.222	4.09E-60	Fibroblast2	Tln1
1.52E-64	0.861012749	0.486	0.358	6.24E-60	Fibroblast2	Btg2
5.36E-64	0.490156874	0.793	0.733	2.20E-59	Fibroblast2	Rpl7
6.56E-64	0.736576316	0.575	0.486	2.69E-59	Fibroblast2	Rbm39
1.94E-63	1.090020156	0.403	0.285	7.96E-59	Fibroblast2	Dek
2.71E-63	0.687267467	0.627	0.56	1.11E-58	Fibroblast2	Hnrnpa2b1
3.47E-63	0.668791133	0.641	0.552	1.42E-58	Fibroblast2	Ubc
9.94E-63	0.829448324	0.438	0.316	4.08E-58	Fibroblast2	Ccnl1
1.00E-61	0.596070784	0.747	0.712	4.11E-57	Fibroblast2	Actg1
9.39E-61	0.634020646	0.734	0.667	3.85E-56	Fibroblast2	H3f3b
3.49E-59	0.824924037	0.45	0.35	1.43E-54	Fibroblast2	Cnbp
6.38E-58	0.59344768	0.652	0.584	2.62E-53	Fibroblast2	Ubb
1.40E-57	0.907785092	0.462	0.349	5.73E-53	Fibroblast2	Dusp1
2.66E-57	0.925540568	0.436	0.328	1.09E-52	Fibroblast2	Prpf38b
3.17E-56	0.850393993	0.402	0.292	1.30E-51	Fibroblast2	Nop53
7.74E-55	0.828433279	0.403	0.295	3.17E-50	Fibroblast2	Arpc3
1.10E-53	1.000358394	0.33	0.219	4.51E-49	Fibroblast2	AU020206
4.29E-52	0.812144571	0.332	0.222	1.76E-47	Fibroblast2	Tspo
6.00E-52	0.821310336	0.268	0.161	2.46E-47	Fibroblast2	Leprotl1
1.51E-51	0.602410087	0.653	0.59	6.17E-47	Fibroblast2	Gnai2
4.27E-51	0.758950981	0.472	0.393	1.75E-46	Fibroblast2	Uba52
1.43E-50	0.687114904	0.508	0.433	5.85E-46	Fibroblast2	Gm49804
2.63E-50	0.921488591	0.405	0.304	1.08E-45	Fibroblast2	Tpr
1.03E-49	0.994973531	0.324	0.214	4.23E-45	Fibroblast2	Ifrd1
1.19E-49	0.738057958	0.495	0.409	4.87E-45	Fibroblast2	Tpm3
1.24E-49	0.770542428	0.379	0.271	5.08E-45	Fibroblast2	Iqgap1
6.21E-49	0.810609385	0.407	0.315	2.55E-44	Fibroblast2	Rbm3
1.06E-48	0.682306486	0.638	0.593	4.35E-44	Fibroblast2	Npm1
1.07E-48	0.846459641	0.273	0.17	4.38E-44	Fibroblast2	Xrn2
1.23E-48	0.810976327	0.296	0.192	5.03E-44	Fibroblast2	Rab8a
7.25E-48	0.527126244	0.667	0.612	2.97E-43	Fibroblast2	Naca
1.17E-47	0.843020446	0.406	0.312	4.81E-43	Fibroblast2	Anxa6
5.52E-47	0.720008209	0.364	0.254	2.26E-42	Fibroblast2	Rora
7.80E-47	0.52434747	0.653	0.622	3.20E-42	Fibroblast2	Rps25
9.29E-47	0.835600597	0.359	0.256	3.81E-42	Fibroblast2	Ppp1r12a
2.02E-46	0.735235483	0.317	0.216	8.30E-42	Fibroblast2	Tpm3-rs7
3.53E-46	0.727671678	0.405	0.309	1.45E-41	Fibroblast2	Ldha
4.38E-46	0.720754257	0.575	0.487	1.80E-41	Fibroblast2	Rps3a3
1.17E-45	0.605630353	0.592	0.537	4.81E-41	Fibroblast2	Cdc42
4.71E-45	0.759003845	0.256	0.158	1.93E-40	Fibroblast2	Tab2
6.77E-44	0.547354263	0.613	0.565	2.78E-39	Fibroblast2	Rpl24
7.86E-44	0.712713978	0.481	0.407	3.22E-39	Fibroblast2	Eif3h
8.98E-44	0.439369153	0.815	0.769	3.68E-39	Fibroblast2	Rps2
1.74E-43	0.570795535	0.558	0.495	7.12E-39	Fibroblast2	Mir703
6.80E-43	0.756572873	0.318	0.224	2.79E-38	Fibroblast2	Sri
3.00E-42	0.666017098	0.495	0.427	1.23E-37	Fibroblast2	Btf3
1.19E-41	0.798310211	0.334	0.237	4.89E-37	Fibroblast2	Rock1
3.17E-41	0.772415869	0.365	0.272	1.30E-36	Fibroblast2	Anp32a
4.02E-41	0.580707614	0.528	0.47	1.65E-36	Fibroblast2	Rpl10a
1.87E-40	0.555714089	0.577	0.524	7.68E-36	Fibroblast2	Rpl6
2.08E-39	0.697349702	0.477	0.414	8.53E-35	Fibroblast2	Hnrnpa3
3.64E-39	0.716440777	0.269	0.177	1.49E-34	Fibroblast2	M6pr
8.67E-39	0.690833247	0.267	0.171	3.56E-34	Fibroblast2	Itpr2
9.33E-39	0.424219334	0.73	0.69	3.83E-34	Fibroblast2	Rpl28
2.58E-38	0.740232159	0.312	0.221	1.06E-33	Fibroblast2	Tsc22d4
3.29E-38	0.67234065	0.273	0.179	1.35E-33	Fibroblast2	Pak2
9.18E-38	0.883942776	0.3	0.213	3.76E-33	Fibroblast2	Saraf
1.23E-37	0.660454437	0.533	0.483	5.05E-33	Fibroblast2	Hnrnpu
2.32E-37	0.638589898	0.319	0.225	9.49E-33	Fibroblast2	Slc25a5
2.92E-37	0.48099583	0.652	0.619	1.20E-32	Fibroblast2	Eif1
3.73E-36	0.789855895	0.267	0.179	1.53E-31	Fibroblast2	Ctcf
1.63E-35	0.703153856	0.452	0.381	6.67E-31	Fibroblast2	Rpsa-ps10
1.71E-35	0.749876252	0.389	0.308	7.02E-31	Fibroblast2	Nme1
3.20E-35	0.749084562	0.314	0.231	1.31E-30	Fibroblast2	Hnrnpd
3.62E-35	0.744218333	0.305	0.219	1.49E-30	Fibroblast2	Slc3a2
4.63E-35	0.703016413	0.397	0.322	1.90E-30	Fibroblast2	Prkar1a
2.90E-34	0.404451216	0.725	0.686	1.19E-29	Fibroblast2	Rpl36a
1.24E-33	0.664900871	0.297	0.214	5.07E-29	Fibroblast2	Hnrnpf
2.70E-33	0.698445731	0.359	0.277	1.11E-28	Fibroblast2	Pgk1
2.20E-32	0.703888447	0.3	0.22	9.02E-28	Fibroblast2	Rps27rt
1.01E-31	0.651885008	0.415	0.353	4.15E-27	Fibroblast2	Rpl34
1.04E-30	0.824617718	0.309	0.231	4.27E-26	Fibroblast2	Ythdc1
1.63E-30	0.626211886	0.363	0.29	6.67E-26	Fibroblast2	Nudcd3
1.35E-29	0.533438024	0.508	0.472	5.55E-25	Fibroblast2	Rpl35
1.78E-29	0.659871911	0.447	0.394	7.29E-25	Fibroblast2	Srsf3
4.41E-29	0.641709113	0.44	0.387	1.81E-24	Fibroblast2	Pkm
4.61E-29	0.647080719	0.363	0.292	1.89E-24	Fibroblast2	Ube2d3
5.24E-29	0.602391088	0.427	0.364	2.15E-24	Fibroblast2	Tma7
7.30E-29	0.529113136	0.383	0.3	2.99E-24	Fibroblast2	Dazap2
1.78E-28	0.626717171	0.41	0.353	7.29E-24	Fibroblast2	Rps10-ps2
5.47E-28	0.639033924	0.343	0.271	2.24E-23	Fibroblast2	Ube2i
2.74E-27	0.660017593	0.288	0.213	1.12E-22	Fibroblast2	Syf2
3.65E-27	0.636043541	0.38	0.316	1.50E-22	Fibroblast2	Tle5
7.86E-27	0.669045189	0.353	0.286	3.22E-22	Fibroblast2	Wdr26
8.67E-27	0.662275627	0.353	0.281	3.56E-22	Fibroblast2	Macf1
1.44E-26	0.656636885	0.399	0.333	5.91E-22	Fibroblast2	Slc38a2
1.77E-26	0.662449743	0.342	0.275	7.26E-22	Fibroblast2	Snrpe
5.46E-26	0.684678757	0.365	0.296	2.24E-21	Fibroblast2	Ankrd11
1.17E-25	0.678199623	0.271	0.199	4.78E-21	Fibroblast2	Taf1d
1.17E-25	0.602877078	0.43	0.38	4.79E-21	Fibroblast2	Rpl9-ps6
1.35E-25	0.293060106	0.575	0.526	5.52E-21	Fibroblast2	Cox8a
1.66E-25	0.50691752	0.525	0.496	6.82E-21	Fibroblast2	Eif3f
3.18E-25	0.618116552	0.478	0.438	1.30E-20	Fibroblast2	Ywhab
5.71E-25	0.670439806	0.392	0.339	2.34E-20	Fibroblast2	Hnrnpc
1.29E-24	0.591805626	0.293	0.22	5.28E-20	Fibroblast2	Ostf1
2.60E-24	0.897208078	0.388	0.325	1.07E-19	Fibroblast2	Hspa1a
1.17E-22	0.542530315	0.389	0.33	4.80E-18	Fibroblast2	Cyba
4.13E-22	0.622186738	0.322	0.265	1.69E-17	Fibroblast2	Ddx39b
5.08E-22	0.726976714	0.311	0.253	2.08E-17	Fibroblast2	Ssrp1
9.88E-22	0.405157723	0.574	0.55	4.05E-17	Fibroblast2	Atp5h
2.98E-21	0.633760857	0.272	0.21	1.22E-16	Fibroblast2	Nol7
3.27E-21	0.60072172	0.436	0.395	1.34E-16	Fibroblast2	Snrnp70
3.76E-21	0.563323323	0.315	0.253	1.54E-16	Fibroblast2	Cox5a
6.71E-21	0.612363097	0.475	0.439	2.75E-16	Fibroblast2	Eif3a
7.17E-21	0.584596257	0.334	0.278	2.94E-16	Fibroblast2	Cct2
1.44E-20	0.718547119	0.271	0.209	5.89E-16	Fibroblast2	Dnajb1
1.84E-20	0.578878963	0.264	0.204	7.54E-16	Fibroblast2	Srsf7
6.93E-20	0.589824195	0.257	0.198	2.84E-15	Fibroblast2	Emg1
1.29E-19	0.584511454	0.439	0.412	5.30E-15	Fibroblast2	Sfpq
1.43E-19	0.664808394	0.303	0.245	5.86E-15	Fibroblast2	Rsrc2
2.35E-19	0.618338793	0.349	0.301	9.66E-15	Fibroblast2	Ran
3.04E-19	0.559042694	0.31	0.25	1.25E-14	Fibroblast2	Pitpna
4.84E-19	0.583654331	0.35	0.297	1.99E-14	Fibroblast2	Gm9843
5.98E-19	0.547772028	0.437	0.387	2.45E-14	Fibroblast2	Ccnd2
6.47E-19	0.590241539	0.318	0.267	2.65E-14	Fibroblast2	Ywhaz
1.16E-18	0.565066984	0.277	0.22	4.77E-14	Fibroblast2	Raly
4.74E-18	0.641794502	0.279	0.224	1.95E-13	Fibroblast2	Hectd1
5.95E-18	0.691911542	0.339	0.294	2.44E-13	Fibroblast2	Clint1
7.57E-18	0.682399502	0.384	0.346	3.11E-13	Fibroblast2	Zfp36l1
8.54E-18	0.531916202	0.337	0.283	3.50E-13	Fibroblast2	Mcl1
1.17E-17	0.592658182	0.322	0.274	4.80E-13	Fibroblast2	Luc7l2
1.34E-17	0.53780088	0.348	0.303	5.49E-13	Fibroblast2	Rpl27a
1.72E-17	0.546877197	0.462	0.431	7.07E-13	Fibroblast2	Rbm25
1.95E-17	0.568741347	0.315	0.26	7.99E-13	Fibroblast2	Atp1b3
3.10E-17	0.687356684	0.319	0.27	1.27E-12	Fibroblast2	Cdk11b
4.93E-17	0.508760689	0.526	0.5	2.02E-12	Fibroblast2	Jund
6.33E-17	0.504376688	0.437	0.412	2.60E-12	Fibroblast2	Ctsd
6.50E-17	0.384357919	0.574	0.564	2.67E-12	Fibroblast2	Uqcrh
1.87E-16	0.544971204	0.389	0.358	7.69E-12	Fibroblast2	Myl12a
3.60E-16	0.68068594	0.29	0.243	1.48E-11	Fibroblast2	Ube2b
8.57E-16	0.322864026	0.614	0.611	3.51E-11	Fibroblast2	Myl6
1.22E-15	0.541321289	0.281	0.234	4.98E-11	Fibroblast2	Gm11361
1.75E-15	0.33091453	0.547	0.494	7.17E-11	Fibroblast2	Zfp36
4.84E-15	0.592063069	0.354	0.319	1.98E-10	Fibroblast2	Hspe1
1.15E-14	0.501160049	0.272	0.225	4.71E-10	Fibroblast2	Gm8624
1.28E-14	0.499252048	0.373	0.334	5.27E-10	Fibroblast2	Psma2
2.21E-14	0.56220877	0.352	0.318	9.05E-10	Fibroblast2	Snrpg
2.29E-14	0.576095917	0.28	0.236	9.40E-10	Fibroblast2	Thrap3
2.82E-14	0.497851025	0.468	0.455	1.16E-09	Fibroblast2	Slc25a3
4.08E-14	0.647449731	0.311	0.267	1.67E-09	Fibroblast2	Sltm
5.12E-14	0.587510238	0.292	0.251	2.10E-09	Fibroblast2	Bzw1
[truncated: 4,616 more rows]
