# Supplementary material for: A Single-Cell Landscape of Spermioteleosis in Mice and Pigs
Source: Cells. 2024 Mar 22;13(7):563. doi: 10.3390/cells13070563 (PMC11011153; doi:10.3390/cells13070563)
Supplement: Supplementary file 1 [file cells-13-00563-s001.zip › File 1 Supplement Tables/Table S2 Marker Genes of mouse and pig clusters.xlsx]

## Sheet: Sheet1
Mouse cell types	marker genes
Undifferentiated spermatogonia	Id4
differentiating spermatogonia	Sohlh1,Stra8
spermatocypes	Sycp1,Sycp3
spermatids	Acrv1,Catsper3, Catsper4
caput principal cells	Rnase10 Cst11, Lcn2, Mfge8
corpus principal cells	Lcn5, Rnase9, Plac8
cauda principal cells	Gpx3, Gstm2, Spink10, Crisp1
Fibroblasts	Col1a1
Macrophages	Cd68,Cd74
Endothelial cells	Vwf,Eng,Cdh5
Sertoli cells	Clu,Wt1
Leydig cells	Insl3, Cyp11a1,Star
Pig cell types	marker genes
Undifferentiated spermatogonia	ID4,ZBTB16
differentiating spermatogonia	KIT,DMRT1
spermatocypes	SYCP1,SYCP3
spermatids	ACRV1,CATSPER3, CATSPER4
caput principal cells	RNASE10, CST11, LCN2, MFGE8
corpus principal cells	LCN5, RNASE9, PLAC8
cauda principal cells	AQP3, NOV, GPX3, CRISP1
Fibroblasts	COL1A1
Macrophages	AIF1, CD68
Endothelial cells	ENG, CDH5, CD34
Sertoli cells	SOX9, GATA4, WT1
Leydig cells	STAR, INSL3
