# Supplementary material for: A Single-Cell Landscape of Spermioteleosis in Mice and Pigs
Source: Cells. 2024 Mar 22;13(7):563. doi: 10.3390/cells13070563 (PMC11011153; doi:10.3390/cells13070563)
Supplement: Supplementary file 1 [file cells-13-00563-s001.zip › File 1 Supplement Tables/Table S20 Pig epididymis clusters DEGs.xlsx]

p_val	avg_log2FC	pct.1	pct.2	p_val_adj	cluster	gene
0	3.48150514892998	0.992	0.531	0	Basal Cells1	ALDH1A1
0	3.07359035330716	0.911	0.124	0	Basal Cells1	KRT14
0	2.7482944857567	0.844	0.093	0	Basal Cells1	TACSTD2
0	2.68746708161245	0.814	0.086	0	Basal Cells1	DEFB115
0	2.44459181672462	0.851	0.221	0	Basal Cells1	VMP1
0	2.43879591414771	0.774	0.134	0	Basal Cells1	CRYAB
0	2.4348979315289	0.764	0.057	0	Basal Cells1	CP
0	2.40496098789802	0.784	0.138	0	Basal Cells1	IER3
0	2.32279399443259	0.889	0.186	0	Basal Cells1	KRT8
0	2.31089124986722	0.915	0.383	0	Basal Cells1	ATF3
0	2.2589070110126	0.842	0.234	0	Basal Cells1	ANXA1
0	2.24197575988321	0.697	0.037	0	Basal Cells1	KRT5
0	2.19514371215999	0.606	0.084	0	Basal Cells1	CXCL2
0	2.11321172533337	0.629	0.035	0	Basal Cells1	ENSSSCG00000036013
0	1.93275431974141	0.781	0.214	0	Basal Cells1	SYNE2
0	1.91854739762857	0.545	0.066	0	Basal Cells1	ELF3
0	1.90023967018749	0.767	0.136	0	Basal Cells1	PERP
0	1.89866762184645	0.527	0.056	0	Basal Cells1	CLDN4
0	1.87324939428963	0.64	0.024	0	Basal Cells1	NPG1
0	1.86369529971293	0.667	0.102	0	Basal Cells1	NKX3-1
0	1.82654847087052	0.67	0.042	0	Basal Cells1	TP63
0	1.80838568238834	0.988	0.774	0	Basal Cells1	ENSSSCG00000018061
0	1.79411488179923	0.623	0.029	0	Basal Cells1	ENSSSCG00000036089
0	1.78919444913872	0.839	0.241	0	Basal Cells1	ANXA2
0	1.7502722018557	0.634	0.055	0	Basal Cells1	SLC3A1
0	1.74280683998482	0.642	0.04	0	Basal Cells1	GPNMB
0	1.69786667287974	0.735	0.14	0	Basal Cells1	DSP
0	1.68437685551669	0.685	0.119	0	Basal Cells1	S100A2
0	1.6835530743424	0.705	0.171	0	Basal Cells1	DST
0	1.66318018312091	0.721	0.136	0	Basal Cells1	GATA3
0	1.65304228204151	0.633	0.073	0	Basal Cells1	IRF6
0	1.63708311886388	0.772	0.227	0	Basal Cells1	GSTM3
0	1.62681608116865	0.601	0.045	0	Basal Cells1	ENSSSCG00000036274
0	1.62144653971879	0.803	0.208	0	Basal Cells1	ENSSSCG00000010734
0	1.60197594513274	0.549	0.029	0	Basal Cells1	ANXA13
0	1.58923740802314	0.584	0.056	0	Basal Cells1	HK2
0	1.53908135793765	0.556	0.061	0	Basal Cells1	C8orf4
0	1.526846750165	0.67	0.141	0	Basal Cells1	AMOT
0	1.52586016489781	0.621	0.096	0	Basal Cells1	DUSP6
0	1.52395856697428	0.549	0.029	0	Basal Cells1	ENSSSCG00000011147
0	1.51493399895574	0.67	0.128	0	Basal Cells1	P3H2
0	1.51115693013016	0.842	0.234	0	Basal Cells1	SPINT2
0	1.49677152564067	0.604	0.059	0	Basal Cells1	ENSSSCG00000023467
0	1.48846500885206	0.58	0.059	0	Basal Cells1	ENSSSCG00000023187
0	1.46892538290695	0.749	0.182	0	Basal Cells1	HES1
0	1.46717506367847	0.604	0.124	0	Basal Cells1	ENSSSCG00000030300
0	1.46189339906373	0.541	0.046	0	Basal Cells1	CXCL14
0	1.46184691283185	0.596	0.068	0	Basal Cells1	SNX22
0	1.45742599974985	0.848	0.319	0	Basal Cells1	DAB2
0	1.45007241951223	0.621	0.089	0	Basal Cells1	ENSSSCG00000029257
0	1.43919244506141	0.546	0.075	0	Basal Cells1	ENSSSCG00000032702
0	1.41362098093713	0.639	0.098	0	Basal Cells1	HOXB8
0	1.39965499703544	0.523	0.04	0	Basal Cells1	MALL
0	1.38066146623507	0.561	0.091	0	Basal Cells1	CLDN1
0	1.36316438145796	0.59	0.125	0	Basal Cells1	NFKBIZ
0	1.35847149225403	0.978	0.765	0	Basal Cells1	RPL35
0	1.34635046835187	0.635	0.121	0	Basal Cells1	ANG
0	1.32887347904306	0.583	0.11	0	Basal Cells1	ENSSSCG00000024419
0	1.32545969830772	0.804	0.197	0	Basal Cells1	EPCAM
0	1.30305697724026	0.661	0.204	0	Basal Cells1	AKR1B1
0	1.28107973612432	0.95	0.486	0	Basal Cells1	GLUL
0	1.26797226950248	0.981	0.789	0	Basal Cells1	RPLP0
0	1.25904447543826	0.659	0.157	0	Basal Cells1	ADD3
0	1.25341953766671	0.685	0.216	0	Basal Cells1	ENSSSCG00000036114
0	1.24787934012022	0.567	0.114	0	Basal Cells1	PTPRF
0	1.22732359783775	0.545	0.065	0	Basal Cells1	COL7A1
0	1.22053629243448	0.449	0.076	0	Basal Cells1	PATJ
0	1.20892001002413	0.577	0.108	0	Basal Cells1	CDH1
0	1.20010824965957	0.487	0.075	0	Basal Cells1	EHF
0	1.19433480055922	0.682	0.206	0	Basal Cells1	PIK3R1
0	1.19019811255805	0.651	0.15	0	Basal Cells1	TSPO
0	1.18447090955046	0.53	0.092	0	Basal Cells1	CRYBG1
0	1.18272224057701	0.549	0.11	0	Basal Cells1	EMX2
0	1.15651526248223	0.991	0.825	0	Basal Cells1	ENSSSCG00000003042
0	1.15609263666437	0.558	0.116	0	Basal Cells1	KRT18
0	1.14856952512551	0.458	0.041	0	Basal Cells1	EPHX2
0	1.14627596774838	0.985	0.797	0	Basal Cells1	RPL6
0	1.13355461740076	0.976	0.779	0	Basal Cells1	RPL7A
0	1.13228019199833	0.499	0.08	0	Basal Cells1	ENPP1
0	1.12390454313339	0.987	0.805	0	Basal Cells1	ENSSSCG00000004945
0	1.1204336746922	0.88	0.469	0	Basal Cells1	DNAJB1
0	1.11776006650953	0.545	0.089	0	Basal Cells1	ALPL
0	1.11764533258107	0.608	0.166	0	Basal Cells1	WLS
0	1.10459356401598	0.593	0.146	0	Basal Cells1	C1orf21
0	1.10380161567724	0.551	0.099	0	Basal Cells1	DDR1
0	1.09178280693362	0.894	0.501	0	Basal Cells1	ENSSSCG00000029160
0	1.09036872761775	0.668	0.145	0	Basal Cells1	GJB1
0	1.08965923945347	0.451	0.027	0	Basal Cells1	SOX9
0	1.08887728780151	0.971	0.765	0	Basal Cells1	ENSSSCG00000011952
0	1.07267271530369	0.916	0.628	0	Basal Cells1	ENSSSCG00000027573
0	1.06095321255451	0.377	0.014	0	Basal Cells1	COL17A1
0	1.05802919015186	0.569	0.211	0	Basal Cells1	CYR61
0	1.04622888934618	0.981	0.797	0	Basal Cells1	RPL7
0	1.04613791833258	0.457	0.07	0	Basal Cells1	SPATS2L
0	1.04246436619009	0.976	0.786	0	Basal Cells1	RPL32
0	1.04230308371606	0.451	0.081	0	Basal Cells1	NRIP1
0	1.03889442159425	0.806	0.304	0	Basal Cells1	DUSP1
0	1.0258069750418	0.629	0.226	0	Basal Cells1	BAZ2B
0	1.02422573461981	0.978	0.79	0	Basal Cells1	RPS28
0	1.02347399835579	0.386	0.025	0	Basal Cells1	NRCAM
0	1.01862424338628	0.623	0.173	0	Basal Cells1	FADS2
0	1.01598075113958	0.83	0.442	0	Basal Cells1	MIF
0	1.00743460442969	0.969	0.768	0	Basal Cells1	ENSSSCG00000011272
0	1.00486253143309	0.433	0.056	0	Basal Cells1	KIAA1217
0	1.00391142601172	0.905	0.64	0	Basal Cells1	ENSSSCG00000039046
0	0.995446934646124	0.441	0.056	0	Basal Cells1	SERTAD4
0	0.992499749347168	0.982	0.795	0	Basal Cells1	RPS18
0	0.980093774240903	0.861	0.476	0	Basal Cells1	CTSB
0	0.979704076975581	0.431	0.074	0	Basal Cells1	SSX2IP
0	0.977843200518037	0.542	0.078	0	Basal Cells1	TINAGL1
0	0.976573362577232	0.472	0.098	0	Basal Cells1	SORBS2
0	0.973982238999128	0.993	0.826	0	Basal Cells1	ENSSSCG00000003930
0	0.973022962042526	0.455	0.058	0	Basal Cells1	TRIM29
0	0.972682007009408	0.93	0.68	0	Basal Cells1	RPL13
0	0.968571296536862	0.388	0.024	0	Basal Cells1	KLF5
0	0.960463419854411	0.493	0.098	0	Basal Cells1	PAPLN
0	0.955420389998057	0.596	0.155	0	Basal Cells1	ENSSSCG00000012166
0	0.954786312718334	0.882	0.612	0	Basal Cells1	EEF1G
0	0.952810998010895	0.972	0.528	0	Basal Cells1	EGR1
0	0.947591743648678	0.978	0.789	0	Basal Cells1	RPL27A
0	0.946077835966507	0.431	0.056	0	Basal Cells1	S100A14
0	0.942523430548549	0.902	0.581	0	Basal Cells1	MCL1
0	0.942504248907091	0.382	0.013	0	Basal Cells1	C1orf116
0	0.941988404574656	0.542	0.139	0	Basal Cells1	PLEKHA5
0	0.94039292882745	0.459	0.077	0	Basal Cells1	DECR2
0	0.938432913906141	0.397	0.044	0	Basal Cells1	RDH10
0	0.938024824974136	0.421	0.04	0	Basal Cells1	FGFR2
0	0.937451019589677	0.988	0.821	0	Basal Cells1	RPS3
0	0.933343710049417	0.498	0.115	0	Basal Cells1	RETREG1
0	0.933295144506741	0.603	0.177	0	Basal Cells1	CDO1
0	0.931302596923575	0.952	0.573	0	Basal Cells1	SAT1
0	0.927036789805897	0.433	0.064	0	Basal Cells1	PDGFA
0	0.925558174282291	0.482	0.081	0	Basal Cells1	CD82
0	0.918118196877551	0.985	0.811	0	Basal Cells1	ENSSSCG00000005169
0	0.917614598106585	0.579	0.151	0	Basal Cells1	CD9
0	0.906220444507485	0.606	0.15	0	Basal Cells1	CLDN7
0	0.903665470712329	0.51	0.109	0	Basal Cells1	EPHX1
0	0.902363699847371	0.635	0.244	0	Basal Cells1	ALDH9A1
0	0.900916738766464	0.962	0.756	0	Basal Cells1	RPS10
0	0.896513143553211	0.966	0.763	0	Basal Cells1	RACK1
0	0.895794796477648	0.454	0.091	0	Basal Cells1	ENSSSCG00000026554
0	0.895360644506778	0.68	0.23	0	Basal Cells1	PDLIM1
0	0.892137024506078	0.379	0.016	0	Basal Cells1	PRSS35
0	0.891237872858008	0.323	0.032	0	Basal Cells1	FERMT1
0	0.88605858603668	0.491	0.078	0	Basal Cells1	COL14A1
0	0.885057684610728	0.728	0.321	0	Basal Cells1	BSG
0	0.884403811904005	0.471	0.134	0	Basal Cells1	FNBP1L
0	0.877501168204404	0.471	0.094	0	Basal Cells1	PGM2
0	0.876618543490261	0.387	0.054	0	Basal Cells1	ENSSSCG00000008115
0	0.874902193750955	0.428	0.09	0	Basal Cells1	ENSSSCG00000010212
0	0.872979971968907	0.99	0.82	0	Basal Cells1	RPL37
0	0.867108408225651	0.29	0.014	0	Basal Cells1	ZFHX4
0	0.864768154091162	0.988	0.829	0	Basal Cells1	ND4
0	0.860127440519402	0.5	0.125	0	Basal Cells1	BHLHE40
0	0.858818911047854	0.569	0.163	0	Basal Cells1	VAT1
0	0.858610611658232	0.999	0.845	0	Basal Cells1	ENSSSCG00000004489
0	0.851400228052227	0.979	0.809	0	Basal Cells1	ENSSSCG00000031088
0	0.851165688804007	0.971	0.784	0	Basal Cells1	ENSSSCG00000017239
0	0.84949297276225	0.976	0.795	0	Basal Cells1	RPL34
0	0.849325351311865	0.84	0.484	0	Basal Cells1	SSR4
0	0.846596357401007	0.347	0.015	0	Basal Cells1	SERPINE2
0	0.846136125972529	0.946	0.729	0	Basal Cells1	ENSSSCG00000025928
0	0.841731926521442	0.964	0.776	0	Basal Cells1	RPS3A
0	0.836449136885577	0.621	0.247	0	Basal Cells1	CHD2
0	0.832164576982544	0.978	0.802	0	Basal Cells1	ENSSSCG00000039544
0	0.831746724826293	0.429	0.063	0	Basal Cells1	EFNB2
0	0.825063760478495	0.332	0.033	0	Basal Cells1	TNIP2
0	0.824605082960828	0.373	0.044	0	Basal Cells1	ETV5
0	0.824538364601149	0.501	0.14	0	Basal Cells1	HOXB7
0	0.82295280737542	0.97	0.785	0	Basal Cells1	RPS11
0	0.819776090845502	0.377	0.04	0	Basal Cells1	PPFIBP2
0	0.818326380276307	0.526	0.163	0	Basal Cells1	RETSAT
0	0.818207557200321	0.311	0.016	0	Basal Cells1	RAPGEFL1
0	0.817370333870703	0.375	0.067	0	Basal Cells1	TANC1
0	0.812674594621572	0.72	0.324	0	Basal Cells1	PNRC1
0	0.812459996947757	0.61	0.239	0	Basal Cells1	GOLGB1
0	0.812007393127541	0.92	0.686	0	Basal Cells1	RPL3
0	0.81028794802665	0.344	0.068	0	Basal Cells1	F3
0	0.810002272700632	0.287	0.047	0	Basal Cells1	TTC25
0	0.809678402380813	0.975	0.798	0	Basal Cells1	ENSSSCG00000008170
0	0.805672383085275	0.827	0.468	0	Basal Cells1	SRSF11
0	0.80560389327565	0.431	0.084	0	Basal Cells1	LGALS8
0	0.803419712793491	0.581	0.217	0	Basal Cells1	SREK1
0	0.801718343232099	0.327	0.046	0	Basal Cells1	PTPRU
0	0.799655723105491	0.742	0.347	0	Basal Cells1	ENSSSCG00000028663
0	0.79647776947105	0.65	0.173	0	Basal Cells1	ATP1B1
0	0.795545122244208	0.398	0.11	0	Basal Cells1	ENSSSCG00000007454
0	0.793452565497496	0.665	0.117	0	Basal Cells1	WFDC2
0	0.791277881410471	0.415	0.11	0	Basal Cells1	CEP290
0	0.789611026274654	0.947	0.75	0	Basal Cells1	ENSSSCG00000029830
0	0.787731208265317	0.452	0.098	0	Basal Cells1	MTUS1
0	0.787234815681161	0.964	0.752	0	Basal Cells1	COX2
0	0.783598574813311	0.559	0.141	0	Basal Cells1	ENPP5
0	0.781860733982131	0.669	0.291	0	Basal Cells1	C1orf35
0	0.774340676658244	0.574	0.195	0	Basal Cells1	ACSL3
0	0.773392137383011	0.32	0.011	0	Basal Cells1	PTPRZ1
0	0.771907920932399	0.298	0.009	0	Basal Cells1	SERPINB5
0	0.771839008499223	0.981	0.811	0	Basal Cells1	RPL23
0	0.769971769338916	0.983	0.656	0	Basal Cells1	FOS
0	0.769843648662751	0.54	0.179	0	Basal Cells1	NFIB
0	0.766493907063572	0.43	0.082	0	Basal Cells1	DHRS3
0	0.765512643402469	0.363	0.048	0	Basal Cells1	PDLIM5
0	0.76356709380133	0.532	0.168	0	Basal Cells1	IQGAP2
0	0.761345205953001	0.309	0.015	0	Basal Cells1	ENSSSCG00000010370
0	0.757373752788291	0.97	0.791	0	Basal Cells1	RPLP2
0	0.755473770262595	0.344	0.036	0	Basal Cells1	NAV2
0	0.754927858641016	0.685	0.303	0	Basal Cells1	ENSSSCG00000039876
0	0.751572156705171	0.955	0.77	0	Basal Cells1	RPS14
0	0.750825342237184	0.913	0.68	0	Basal Cells1	RPS5
0	0.749181032565855	0.313	0.014	0	Basal Cells1	VSNL1
0	0.748656190540851	0.9	0.665	0	Basal Cells1	RPL10A
0	0.748160745922533	0.345	0.029	0	Basal Cells1	EFNA4
0	0.744590587678521	0.993	0.832	0	Basal Cells1	RPS20
0	0.743210609648164	0.995	0.833	0	Basal Cells1	TPT1
0	0.740270398394476	0.828	0.335	0	Basal Cells1	S100A6
0	0.737367626777139	0.934	0.724	0	Basal Cells1	ENSSSCG00000033019
0	0.736863634763696	0.619	0.221	0	Basal Cells1	COX7A1
0	0.735426349676202	0.966	0.782	0	Basal Cells1	RPL10
0	0.734641246900253	0.47	0.105	0	Basal Cells1	FOSB
0	0.731054190581011	0.897	0.662	0	Basal Cells1	ENSSSCG00000001546
0	0.727486009221246	0.364	0.045	0	Basal Cells1	DAPL1
0	0.727355020107555	0.349	0.054	0	Basal Cells1	DLG5
0	0.725443011317137	0.98	0.81	0	Basal Cells1	CYTB
0	0.724267074740719	0.905	0.565	0	Basal Cells1	ZFP36
0	0.723334240539983	0.542	0.204	0	Basal Cells1	CHD9
0	0.718574095558852	0.965	0.789	0	Basal Cells1	ENSSSCG00000035080
0	0.718529549688355	0.302	0.04	0	Basal Cells1	BMPR1B
0	0.717808303288073	0.363	0.08	0	Basal Cells1	MAP7
0	0.717152235583089	0.256	0.024	0	Basal Cells1	ENSSSCG00000008954
0	0.71581764204579	0.371	0.052	0	Basal Cells1	LGALS3
0	0.715087114402482	0.971	0.792	0	Basal Cells1	RPL26
0	0.709670555597362	0.338	0.045	0	Basal Cells1	BMP7
0	0.709064836561888	0.995	0.843	0	Basal Cells1	ENSSSCG00000018063
0	0.706982974479573	0.974	0.804	0	Basal Cells1	RPL5
0	0.705651128237109	0.426	0.1	0	Basal Cells1	FAR1
0	0.701765002716923	0.924	0.683	0	Basal Cells1	ENSSSCG00000039460
0	0.697951380336975	0.661	0.294	0	Basal Cells1	SMARCE1
0	0.697475788319074	0.416	0.1	0	Basal Cells1	COX6A2
0	0.697071345798711	0.977	0.802	0	Basal Cells1	RPL19
0	0.694849855587973	0.768	0.42	0	Basal Cells1	CAPNS1
0	0.692412800055592	0.585	0.213	0	Basal Cells1	RAB13
0	0.691511889767018	0.972	0.799	0	Basal Cells1	RPL17-C18orf32
0	0.689168155629726	0.576	0.206	0	Basal Cells1	NFKBIA
0	0.686272075396867	0.426	0.098	0	Basal Cells1	EXT1
0	0.685337962375866	0.75	0.375	0	Basal Cells1	TAF1D
0	0.684042786750448	0.312	0.022	0	Basal Cells1	SDC1
0	0.683818542220897	0.623	0.277	0	Basal Cells1	SARAF
0	0.683289801425149	0.436	0.116	0	Basal Cells1	FOXO3
0	0.682396299004591	0.661	0.33	0	Basal Cells1	ENSSSCG00000028670
0	0.681891577161659	0.424	0.108	0	Basal Cells1	PFN2
0	0.679661776058469	0.272	0.02	0	Basal Cells1	ADGRA3
0	0.679170671874504	0.289	0.04	0	Basal Cells1	CDCP1
0	0.678630415512165	0.969	0.788	0	Basal Cells1	ENSSSCG00000039740
0	0.677517550506717	0.909	0.665	0	Basal Cells1	EEF1B2
0	0.675852661158437	0.942	0.752	0	Basal Cells1	RPS15
0	0.672886932132444	0.401	0.085	0	Basal Cells1	KRT7
0	0.670505274499554	0.666	0.294	0	Basal Cells1	ATP1A1
0	0.670482826229201	0.99	0.839	0	Basal Cells1	COX3
0	0.66994304160255	0.628	0.212	0	Basal Cells1	TSTD1
0	0.668214493691918	0.283	0.037	0	Basal Cells1	ITGA2
0	0.668006098902441	0.543	0.199	0	Basal Cells1	PCF11
0	0.659620543020865	0.416	0.092	0	Basal Cells1	PNP
0	0.659557357923791	0.969	0.787	0	Basal Cells1	RPS4X
0	0.658436196802299	0.257	0.013	0	Basal Cells1	LHX1
0	0.65810506047245	0.32	0.053	0	Basal Cells1	MAPK12
0	0.655010196613333	0.547	0.195	0	Basal Cells1	CTSF
0	0.653726537721971	0.263	0.011	0	Basal Cells1	LPAR3
0	0.652239520137732	0.511	0.179	0	Basal Cells1	NASP
0	0.651344249458825	0.398	0.084	0	Basal Cells1	ENSSSCG00000010064
0	0.650344763298951	0.483	0.144	0	Basal Cells1	DUSP5
0	0.649554270446141	0.36	0.087	0	Basal Cells1	CCDC173
0	0.647169726943183	0.954	0.793	0	Basal Cells1	RPL11
0	0.644797960982444	0.599	0.224	0	Basal Cells1	PLS3
0	0.640262683801649	0.921	0.689	0	Basal Cells1	HSP90AB1
0	0.638692496995687	0.422	0.12	0	Basal Cells1	MAFF
0	0.637160168020136	0.337	0.053	0	Basal Cells1	TNFSF13
0	0.635185089623923	0.611	0.258	0	Basal Cells1	NKTR
0	0.63320074366191	0.25	0.012	0	Basal Cells1	BCL11A
0	0.630842864414177	0.62	0.281	0	Basal Cells1	NFE2L2
0	0.630653395123321	0.272	0.044	0	Basal Cells1	EGFR
0	0.627602622429743	0.253	0.019	0	Basal Cells1	TFAP2B
0	0.626513112723994	0.327	0.072	0	Basal Cells1	EML2
0	0.626451426005292	0.436	0.143	0	Basal Cells1	GSTO1
0	0.626011284839219	0.363	0.089	0	Basal Cells1	PEX10
0	0.625806610368819	0.262	0.029	0	Basal Cells1	FRAS1
0	0.625799693710546	0.357	0.058	0	Basal Cells1	PCSK1N
0	0.6251956258058	0.933	0.736	0	Basal Cells1	RPL22
0	0.625147900973416	0.861	0.55	0	Basal Cells1	TRMT112
0	0.622067784250881	0.691	0.325	0	Basal Cells1	ENSSSCG00000013421
0	0.62141290348754	0.251	0.022	0	Basal Cells1	LTBP2
0	0.621159004062569	0.71	0.348	0	Basal Cells1	STXBP3
0	0.621090886105096	0.949	0.754	0	Basal Cells1	RPL15
0	0.618918394765837	0.962	0.799	0	Basal Cells1	RPL9
0	0.618755513924964	0.291	0.048	0	Basal Cells1	ESRP1
0	0.609700055324161	0.415	0.121	0	Basal Cells1	GALM
0	0.609609735132481	0.416	0.119	0	Basal Cells1	FADS1
0	0.608455826668557	0.28	0.032	0	Basal Cells1	ETV4
0	0.60627806817541	0.382	0.105	0	Basal Cells1	ZNF219
0	0.605613848387642	0.468	0.146	0	Basal Cells1	DAG1
0	0.605595780353817	0.381	0.11	0	Basal Cells1	EGR2
0	0.605547340504831	0.9	0.633	0	Basal Cells1	FTL
0	0.604194717208958	0.965	0.797	0	Basal Cells1	ENSSSCG00000040273
0	0.604067928964697	0.983	0.822	0	Basal Cells1	ENSSSCG00000004970
0	0.601320462437634	0.279	0.019	0	Basal Cells1	MET
0	0.60092054116789	0.399	0.105	0	Basal Cells1	ENSSSCG00000005901
0	0.597120275974878	0.459	0.154	0	Basal Cells1	RGL2
0	0.595692715459899	0.519	0.187	0	Basal Cells1	CAST
0	0.594437928286451	0.968	0.806	0	Basal Cells1	ENSSSCG00000034617
0	0.592860351990853	0.381	0.091	0	Basal Cells1	BHLHB9
0	0.589871730171025	0.459	0.15	0	Basal Cells1	MRPL28
0	0.589835218227025	0.328	0.079	0	Basal Cells1	FLNB
0	0.587554454563655	0.955	0.774	0	Basal Cells1	RPS9
0	0.587303728090524	0.494	0.18	0	Basal Cells1	WDR46
0	0.58698861903091	0.503	0.175	0	Basal Cells1	LIMA1
0	0.586603097574864	0.422	0.128	0	Basal Cells1	HIF1A
0	0.584102249655913	0.257	0.012	0	Basal Cells1	CA8
0	0.581476009111461	0.39	0.076	0	Basal Cells1	ENSSSCG00000008799
0	0.579543119935274	0.571	0.198	0	Basal Cells1	AMOTL1
0	0.577251552209264	0.411	0.13	0	Basal Cells1	SKAP2
0	0.576979365754794	0.478	0.174	0	Basal Cells1	QARS
0	0.57679426346292	0.382	0.104	0	Basal Cells1	KCNK1
0	0.576183619198388	0.499	0.165	0	Basal Cells1	SLC25A25
0	0.576156556693178	0.351	0.072	0	Basal Cells1	NUP155
0	0.575770349126659	0.291	0.059	0	Basal Cells1	ALDH4A1
0	0.574345936452739	0.901	0.685	0	Basal Cells1	RPS21
0	0.572325468267995	0.334	0.073	0	Basal Cells1	MPZL2
0	0.571882224309981	0.25	0.03	0	Basal Cells1	ENSSSCG00000027013
0	0.571587496374023	0.252	0.044	0	Basal Cells1	DSG2
0	0.571575214536423	0.555	0.219	0	Basal Cells1	RBM5
0	0.570797038612179	0.39	0.08	0	Basal Cells1	ID4
0	0.56838544749601	0.506	0.187	0	Basal Cells1	ETF1
0	0.568186269556762	0.458	0.15	0	Basal Cells1	PLIN2
0	0.563848623276544	0.433	0.123	0	Basal Cells1	NFIX
0	0.563399292961575	0.301	0.04	0	Basal Cells1	GPC1
0	0.558456060621641	0.321	0.062	0	Basal Cells1	TNFRSF12A
0	0.55624786557277	0.512	0.187	0	Basal Cells1	ENSSSCG00000022842
0	0.553117756321538	0.613	0.22	0	Basal Cells1	CRYM
0	0.552546422213426	0.451	0.13	0	Basal Cells1	NFIL3
0	0.552058514978019	0.963	0.787	0	Basal Cells1	RPS26
0	0.54716841915169	0.311	0.062	0	Basal Cells1	FAM60A
0	0.542398980689955	0.338	0.088	0	Basal Cells1	AGRN
0	0.534055561349708	0.297	0.063	0	Basal Cells1	DTNB
0	0.532853102637163	0.567	0.231	0	Basal Cells1	SRSF6
0	0.532303148181736	0.56	0.218	0	Basal Cells1	CCND2
0	0.531705919327419	0.286	0.05	0	Basal Cells1	DUSP14
0	0.531693600780542	0.258	0.03	0	Basal Cells1	TMPRSS2
0	0.529603031216612	0.288	0.062	0	Basal Cells1	FARP1
0	0.522262093773714	0.307	0.066	0	Basal Cells1	PEG10
0	0.517499134672598	0.295	0.054	0	Basal Cells1	DNAJA4
0	0.512155772046742	0.331	0.083	0	Basal Cells1	ITGB5
0	0.509872623619368	0.962	0.632	0	Basal Cells1	ENSSSCG00000031912
0	0.508181898438445	0.325	0.074	0	Basal Cells1	TMEM9
0	0.503531060370615	0.406	0.116	0	Basal Cells1	CAPN1
0	0.491120728808407	0.39	0.113	0	Basal Cells1	YAP1
0	0.490365449139765	0.308	0.073	0	Basal Cells1	PKP4
0	0.489332214552451	0.421	0.124	0	Basal Cells1	EMP2
0	0.472994287861375	0.382	0.09	0	Basal Cells1	PDLIM3
0	0.456386924753496	0.303	0.067	0	Basal Cells1	CYBRD1
0	0.453750739657728	0.306	0.044	0	Basal Cells1	ENSSSCG00000002131
0	0.45243065154404	0.432	0.14	0	Basal Cells1	ENSSSCG00000025403
0	0.447776767546488	0.272	0.041	0	Basal Cells1	FAM110A
0	0.323353363890299	0.655	0.256	0	Basal Cells1	ENSSSCG00000005437
2.52004433298792e-307	0.648542477489874	0.727	0.364	8.20904441470814e-303	Basal Cells1	PNISR
5.92789192046155e-307	0.370279671560669	0.593	0.232	1.93101079309035e-302	Basal Cells1	RND3
1.61748548666017e-306	0.535004829758464	0.392	0.117	5.26895897279549e-302	Basal Cells1	MMP14
3.42456734239658e-305	0.700003014953583	0.683	0.334	1.11555281178568e-300	Basal Cells1	NOP58
2.56539351457903e-304	0.602993661696879	0.376	0.111	8.3567693737412e-300	Basal Cells1	ENSSSCG00000032297
2.69779038587559e-303	0.612694801146345	0.503	0.188	8.78805218198973e-299	Basal Cells1	SLC4A7
6.49501427858499e-302	0.453531658798377	0.453	0.148	2.11575090124906e-297	Basal Cells1	PGAP2
6.58524892939622e-301	0.52701454904031	0.983	0.809	2.14514483875082e-296	Basal Cells1	ENSSSCG00000033697
7.59993164754628e-301	0.552678034960831	0.328	0.085	2.4756777341882e-296	Basal Cells1	USP53
2.11559619182662e-298	0.597180555755719	0.358	0.103	6.89155459487522e-294	Basal Cells1	RAB11FIP2
2.26244094355902e-298	0.597938432417538	0.875	0.594	7.36990137364352e-294	Basal Cells1	ENSSSCG00000006063
2.83472427834921e-298	0.546997169729684	0.672	0.307	9.23411433672255e-294	Basal Cells1	CTSV
1.57616621169834e-296	0.3453725913667	0.722	0.334	5.13436143460734e-292	Basal Cells1	LMNA
1.83609193389952e-295	0.47416107639633	0.26	0.052	5.9810694746777e-291	Basal Cells1	PLEKHG3
3.00748493657568e-295	0.581510744499919	0.692	0.344	9.79688218089529e-291	Basal Cells1	RNPS1
5.538696669413e-295	0.629281458708215	0.718	0.372	1.80423044006128e-290	Basal Cells1	MRPL55
2.869618635742e-294	0.49754151696988	0.311	0.078	9.34778270592955e-290	Basal Cells1	WDR6
3.03345013203609e-294	0.57015442856792	0.65	0.304	9.88146380510755e-290	Basal Cells1	SRRM2
2.69574341656488e-293	0.570738864581382	0.652	0.299	8.78138417946009e-289	Basal Cells1	U2SURP
1.25631609658918e-292	0.469271722931025	0.406	0.132	4.09244968463926e-288	Basal Cells1	ENSSSCG00000004556
2.73022847825546e-292	0.522747003848688	0.403	0.129	8.89371926791717e-288	Basal Cells1	ESF1
4.60930085223461e-292	0.479293753598935	0.317	0.081	1.50147975261542e-287	Basal Cells1	PER1
5.44562915551912e-292	0.460741980412427	0.647	0.304	1.77391369741035e-287	Basal Cells1	GPX1
5.83007685456846e-292	0.669380247962553	0.635	0.296	1.89914753537567e-287	Basal Cells1	EIF5B
7.53223954724921e-292	0.520701191289649	0.363	0.106	2.45362703251643e-287	Basal Cells1	BBS4
1.00018498049127e-291	0.451008288253793	0.343	0.093	3.25810257395032e-287	Basal Cells1	PLXDC2
1.73064678160962e-291	0.543961571764351	0.293	0.07	5.63758189109334e-287	Basal Cells1	HOTAIRM1-5
3.01828583617772e-291	0.521470056191771	0.452	0.159	9.83206611134893e-287	Basal Cells1	ENSSSCG00000008583
7.69660276941723e-291	0.613001634741097	0.545	0.224	2.50716835213766e-286	Basal Cells1	DDX46
6.60568418455102e-290	0.56720302027087	0.889	0.606	2.15180162311749e-285	Basal Cells1	ENSSSCG00000029226
4.11093161724504e-289	0.450039844432631	0.371	0.111	1.33913597431757e-284	Basal Cells1	PITRM1
1.15487304776489e-288	0.483817326157431	0.424	0.143	3.76199895309414e-284	Basal Cells1	AKAP8
2.30853151668611e-287	0.579283016761655	0.431	0.147	7.52004141560501e-283	Basal Cells1	SMC5
3.11372817344312e-287	0.551147603056594	0.63	0.286	1.01429695249909e-282	Basal Cells1	ENSSSCG00000027676
7.20032852213001e-286	0.502658068135543	0.452	0.165	2.34550701608385e-281	Basal Cells1	TMEM8A
2.02098996804957e-285	0.442767975253574	0.779	0.404	6.58337482092148e-281	Basal Cells1	CCNL1
4.08034437609103e-285	0.592481372772569	0.781	0.471	1.32917218051165e-280	Basal Cells1	EEF1D
4.41890322531914e-285	0.546099153701768	0.306	0.079	1.43945772564771e-280	Basal Cells1	CCDC149
4.73996768833148e-284	0.473619291279548	0.991	0.837	1.54404447447398e-279	Basal Cells1	ENSSSCG00000037274
5.70823323140367e-284	0.450586282865749	0.51	0.195	1.85945697512974e-279	Basal Cells1	CD59
8.90683206799536e-284	0.475466302907847	0.631	0.285	2.90140054614949e-279	Basal Cells1	FNBP4
9.11454345812244e-282	0.540787126757131	0.427	0.152	2.96906253148338e-277	Basal Cells1	APMAP
9.88078182654568e-282	0.484814827205867	0.37	0.114	3.21866467999726e-277	Basal Cells1	LUC7L
4.0103092664027e-281	0.575720084244846	0.573	0.243	1.30635824353068e-276	Basal Cells1	GABARAPL1
9.10924458182965e-281	0.56727198289642	0.785	0.436	2.96733642253101e-276	Basal Cells1	FUS
1.23165657630435e-280	0.504441169945957	0.265	0.058	4.01212129731141e-276	Basal Cells1	MYOF
2.39708874984592e-279	0.551181399844502	0.797	0.454	7.80851660262308e-275	Basal Cells1	DDX17
2.86279596772753e-279	0.45049057267225	0.306	0.079	9.32555786487243e-275	Basal Cells1	TMTC3
9.94497043949929e-278	0.981137887777868	0.812	0.518	3.23957412066689e-273	Basal Cells1	HSPA5
1.30537578745959e-277	0.521966399913851	0.626	0.284	4.25226162764962e-273	Basal Cells1	AKAP9
3.37673496110282e-277	0.395200206362521	0.316	0.083	1.09997141357925e-272	Basal Cells1	TGIF1
1.50508462944046e-276	0.502835675684711	0.506	0.203	4.90281318040229e-272	Basal Cells1	AP2B1
1.9158639256991e-276	0.440679969833313	0.32	0.087	6.24092673796481e-272	Basal Cells1	MRTO4
3.86548255380871e-276	0.578771550093029	0.922	0.752	1.25918094190319e-271	Basal Cells1	RPS15A
7.57950215149865e-276	0.55237427101325	0.94	0.775	2.46902282585069e-271	Basal Cells1	RPS13
1.35877532072555e-275	0.639717217740219	0.259	0.057	4.42621060726347e-271	Basal Cells1	GPATCH4
2.18584949527217e-275	0.45472292607187	0.386	0.123	7.12040473084909e-271	Basal Cells1	PRPSAP1
5.62678116650211e-275	0.535535600399299	0.458	0.171	1.83292396498806e-270	Basal Cells1	TBC1D1
5.9885881272334e-275	0.600720084054006	0.378	0.121	1.95078258244628e-270	Basal Cells1	CCDC186
6.25181361824015e-272	0.534204002892777	0.569	0.244	2.03652828614173e-267	Basal Cells1	AHCYL1
9.38274339148754e-272	0.613052722520124	0.321	0.091	3.05642865977707e-267	Basal Cells1	MYO6
1.28552855214284e-271	0.407877119788719	0.344	0.1	4.1876092586053e-267	Basal Cells1	ENSSSCG00000004666
1.87077071506257e-271	0.697797084666222	0.417	0.145	6.09403560431634e-267	Basal Cells1	AHI1
9.77708932970171e-271	0.566641301889308	0.719	0.365	3.18488684915033e-266	Basal Cells1	ENSSSCG00000003914
1.86563025672932e-270	0.453494605599415	0.365	0.113	6.07729056129576e-266	Basal Cells1	SUPT20H
6.03112067676128e-270	0.451306881527357	0.384	0.125	1.96463756045499e-265	Basal Cells1	MCM7
1.69893126999741e-269	0.576903110654023	0.669	0.331	5.53426861201656e-265	Basal Cells1	PRRC2C
2.36276656344875e-269	0.407403840856573	0.426	0.151	7.6967120804343e-265	Basal Cells1	ENSSSCG00000029003
1.40631798718043e-268	0.551989422089975	0.933	0.755	4.58108084324026e-264	Basal Cells1	RPL27
2.92737775110077e-268	0.38299404394307	0.408	0.133	9.53593302421077e-264	Basal Cells1	TGFBR3
1.71691557507312e-267	0.327972873840676	0.272	0.062	5.59285248580069e-263	Basal Cells1	ENSSSCG00000031657
3.01085095554805e-265	0.375871263161613	0.565	0.236	9.80784698769779e-261	Basal Cells1	YBX3
6.0244443992528e-265	0.473701501309529	0.318	0.089	1.9624627630566e-260	Basal Cells1	RALGPS2
6.90285454564969e-265	0.417374459121876	0.288	0.074	2.24860486824539e-260	Basal Cells1	GRINA
8.33235956493988e-265	0.570200637767227	0.657	0.334	2.71426612827917e-260	Basal Cells1	YWHAE
2.03476525808126e-263	0.482694242422986	0.35	0.108	6.62824782819969e-259	Basal Cells1	TTLL12
5.10934852141767e-263	0.397585009080758	0.345	0.102	1.66437028085181e-258	Basal Cells1	EFNA1
1.8334460883817e-262	0.500824718153664	0.843	0.507	5.97245063290339e-258	Basal Cells1	SF3B1
1.91904986997005e-262	0.42764656269173	0.499	0.197	6.25130495142743e-258	Basal Cells1	SPTY2D1
5.85390283546729e-262	0.475328916450462	0.368	0.12	1.90690884865347e-257	Basal Cells1	PISD
4.21060169407748e-261	0.497512839686525	0.943	0.755	1.37160350184574e-256	Basal Cells1	RPSA
2.76757028972307e-260	0.457790657683888	0.255	0.058	9.01536021877289e-256	Basal Cells1	TRAK1
4.90509410397773e-260	0.488858856977603	0.358	0.114	1.59783440437074e-255	Basal Cells1	CTNND1
2.79534621453251e-258	0.407940405972031	0.303	0.084	9.10584029383967e-254	Basal Cells1	GSTK1
2.63562146103483e-257	0.456758444085796	0.403	0.14	8.58553690932096e-253	Basal Cells1	CASC3
1.96836259208291e-255	0.335519510045536	0.256	0.057	6.41194114371007e-251	Basal Cells1	GPRASP2
1.56799271948177e-254	0.490580841863083	0.5	0.209	5.10773628371185e-250	Basal Cells1	ENSSSCG00000014280
2.61905567771925e-254	0.408903949261729	0.431	0.156	8.53157387017045e-250	Basal Cells1	NFAT5
3.63338636206806e-254	0.524839402907121	0.689	0.354	1.18357560744367e-249	Basal Cells1	LAMP1
7.7968580375534e-254	0.468145014363439	0.263	0.062	2.53982650573302e-249	Basal Cells1	LUZP1
1.3002233749677e-253	0.389522089064408	0.271	0.066	4.23547764395728e-249	Basal Cells1	SLC12A4
6.61099039428766e-253	0.432718054272077	0.381	0.129	2.1535301209392e-248	Basal Cells1	RSL1D1
8.00950694365579e-253	0.516031808038852	0.493	0.2	2.60909688689587e-248	Basal Cells1	SETD5
8.95030020745995e-253	0.474387676185456	0.406	0.144	2.91556029258008e-248	Basal Cells1	SLC25A36
1.09506105209238e-252	0.495641459506438	0.257	0.062	3.56716137719094e-248	Basal Cells1	KRTCAP3
2.70420433330094e-252	0.447407474281004	0.693	0.356	8.8089456157278e-248	Basal Cells1	KMT2E
9.26424060895256e-252	0.552858186029772	0.62	0.303	3.0178263783663e-247	Basal Cells1	ESD
1.24523020527573e-248	0.437420345372631	0.527	0.224	4.05633739368569e-244	Basal Cells1	CCAR1
2.79432677190867e-248	0.503899155061599	0.635	0.31	9.1025194594925e-244	Basal Cells1	EWSR1
9.83385584475586e-248	0.417472900764984	0.436	0.162	3.20337854142922e-243	Basal Cells1	CTSH
1.58567638218052e-247	0.496350764189352	0.265	0.068	5.16534081495305e-243	Basal Cells1	MAP3K5
2.10051895311013e-247	0.399281413580237	0.324	0.097	6.84244048975624e-243	Basal Cells1	IDUA
7.34746339857e-247	0.44791850191067	0.401	0.146	2.39343620208418e-242	Basal Cells1	NDUFAF3
1.08382253735679e-246	0.548937570408548	0.951	0.716	3.53055191543975e-242	Basal Cells1	ND5
1.96692811061813e-246	0.431319766606991	0.4	0.141	6.40726832033856e-242	Basal Cells1	PARP1
2.65452167232214e-246	0.495075211477283	0.353	0.115	8.64710434758938e-242	Basal Cells1	FTSJ3
3.04624406178612e-246	0.47681530650307	0.839	0.522	9.92314003126828e-242	Basal Cells1	SSR2
1.59894150683751e-245	0.451989103795623	0.585	0.266	5.20855195852317e-241	Basal Cells1	CTNNA1
1.79719332550601e-245	0.487221900687364	0.279	0.075	5.85435725783584e-241	Basal Cells1	PTPN13
2.13644809992901e-245	0.467411496383957	0.364	0.123	6.95947968551875e-241	Basal Cells1	HSD17B8
4.0051995919547e-245	0.457948400532739	0.621	0.299	1.30469376707924e-240	Basal Cells1	YTHDC1
1.10433550981542e-244	0.532438291528504	0.953	0.785	3.59737292322374e-240	Basal Cells1	RPS17
1.67094481032937e-244	0.586189529766981	0.779	0.483	5.44310271964793e-240	Basal Cells1	HSPE1
7.42578627524838e-244	0.469734925968334	0.462	0.184	2.41894987916216e-239	Basal Cells1	PHIP
1.52781361571712e-243	0.250729655767647	0.485	0.191	4.97685285319851e-239	Basal Cells1	ARL4C
4.01768747312664e-242	0.315384237736083	0.423	0.151	1.308761694371e-237	Basal Cells1	ARL4A
7.67195154892088e-242	0.4046687255385	0.317	0.093	2.49913821706098e-237	Basal Cells1	LPAR6
4.69513786092983e-241	0.531741642368962	0.694	0.378	1.52944115819789e-236	Basal Cells1	KARS
9.18687089549543e-241	0.49593298891113	0.42	0.16	2.99262319420764e-236	Basal Cells1	PYGL
1.39696530146344e-240	0.397134236229183	0.283	0.078	4.55061446951714e-236	Basal Cells1	SLC2A4RG
1.51894214792701e-240	0.405543122045843	0.304	0.089	4.94795404687224e-236	Basal Cells1	GNL3
1.60766434526578e-240	0.372389096199604	0.253	0.06	5.23696660470329e-236	Basal Cells1	DOCK9
2.91555125026166e-240	0.540118833997114	0.32	0.097	9.49740819772735e-236	Basal Cells1	ITPR2
1.08669146275914e-239	0.399195448853795	0.283	0.078	3.53989743993789e-235	Basal Cells1	SERPINB6
1.67531685839786e-239	0.467688861260925	0.95	0.787	5.45734466623103e-235	Basal Cells1	RPS23
1.92959982970514e-239	0.51580558681623	0.911	0.688	6.28567144526451e-235	Basal Cells1	ENSSSCG00000020830
1.93307868961777e-239	0.466570855627628	0.507	0.215	6.29700383142988e-235	Basal Cells1	ACIN1
5.42768083114574e-239	0.40341923591666	0.439	0.165	1.76806703074572e-234	Basal Cells1	ENPP4
2.39261683262304e-238	0.428767257589371	0.393	0.141	7.79394933226956e-234	Basal Cells1	BPHL
4.4102005836123e-238	0.412423552790172	0.316	0.097	1.43662284011171e-233	Basal Cells1	DPCD
4.71494646207009e-238	0.447230041459719	0.298	0.088	1.53589381001933e-233	Basal Cells1	CYB561
5.22805438915003e-238	0.440767291647196	0.267	0.069	1.70303871726562e-233	Basal Cells1	EFL1
2.92824474053456e-237	0.438029103338482	0.358	0.12	9.53875724229132e-233	Basal Cells1	FBXW7
3.4512123463432e-237	0.387755661094548	0.433	0.161	1.1242324218213e-232	Basal Cells1	HOXD8
4.15304916255574e-237	0.393001642914584	0.256	0.064	1.35285576470253e-232	Basal Cells1	TADA2A
8.85638235142107e-237	0.285241181033167	0.699	0.351	2.88496655097541e-232	Basal Cells1	TSC22D1
2.73562061979835e-236	0.448574429237324	0.295	0.087	8.91128416899314e-232	Basal Cells1	POMGNT1
3.01384424776095e-236	0.466198919187733	0.346	0.115	9.8175976370813e-232	Basal Cells1	DICER1
5.8280471215931e-235	0.458800377864723	0.824	0.493	1.89848634985895e-230	Basal Cells1	HNRNPH1
1.61313883660155e-234	0.39946624006321	0.846	0.535	5.25479976022954e-230	Basal Cells1	BRD2
1.05469609128255e-233	0.357505302870481	0.314	0.097	3.43567251735291e-229	Basal Cells1	FKBP4
1.70742531587974e-233	0.268102490726033	0.332	0.102	5.56193796647824e-229	Basal Cells1	ARHGAP25
3.8631190352723e-233	0.488174961215044	0.25	0.063	1.25841102573995e-228	Basal Cells1	USP40
6.19092621911012e-233	0.40061130599418	0.426	0.163	2.01669421587512e-228	Basal Cells1	UBTF
1.01228261557162e-232	0.435511232133218	0.52	0.227	3.29751062022456e-228	Basal Cells1	THOC2
3.73727888447353e-232	0.304326340156901	0.361	0.119	1.21741859661725e-227	Basal Cells1	CEBPB
3.17644754424887e-231	0.258399561033239	0.645	0.303	1.03472778753907e-226	Basal Cells1	SLC38A2
6.34968989059664e-231	0.419322844758812	0.313	0.095	2.06841148186186e-226	Basal Cells1	ARL13B
6.52702151175432e-231	0.489748208684773	0.943	0.785	2.12617725745397e-226	Basal Cells1	RPS16
5.94935772656363e-230	0.418417246170981	0.4	0.144	1.9380032794281e-225	Basal Cells1	ASPH
6.20949342440748e-230	0.482944290616386	0.353	0.121	2.02274248300074e-225	Basal Cells1	MORN2
9.66787923451101e-229	0.360742909207625	0.374	0.132	3.14931166064196e-224	Basal Cells1	XPO1
1.22707794810901e-228	0.356936621824576	0.291	0.085	3.99720641596509e-224	Basal Cells1	PLOD1
1.32169157539781e-228	0.41235241303317	0.576	0.271	4.30541030685837e-224	Basal Cells1	MPHOSPH8
1.58314471706254e-228	0.482707986055314	0.26	0.067	5.15709391583122e-224	Basal Cells1	PTPRD
1.7383401025704e-228	0.563818926741687	0.496	0.218	5.66264288412309e-224	Basal Cells1	GOLGA4
3.2016859543499e-228	0.448759798799521	0.685	0.355	1.04294919962948e-223	Basal Cells1	DDX3Y
1.50091693752902e-227	0.424009130217858	0.537	0.239	4.88923692400077e-223	Basal Cells1	BAG3
1.58118514392821e-226	0.33571721228165	0.272	0.074	5.15071060634615e-222	Basal Cells1	ANXA4
1.69676809646697e-226	0.45362574757397	0.955	0.792	5.52722207424114e-222	Basal Cells1	RPS29
3.57837963883243e-226	0.423822291487467	0.289	0.085	1.16565716734966e-221	Basal Cells1	LIMK2
4.71100275418127e-226	0.42103457420709	0.49	0.21	1.53460914717455e-221	Basal Cells1	KDELR2
5.57136202109178e-226	0.312576666254666	0.437	0.163	1.81487117837065e-221	Basal Cells1	C9orf3
1.5387187794056e-224	0.456751119306606	0.274	0.078	5.01237642391376e-220	Basal Cells1	MGAT5
5.34234982530505e-224	0.38429425507436	0.257	0.067	1.74027045559312e-219	Basal Cells1	BEND7
1.16689696884367e-223	0.424928069980684	0.287	0.085	3.80116687600827e-219	Basal Cells1	ZFP2
2.1187832279687e-223	0.601374472612443	0.586	0.292	6.90193636510803e-219	Basal Cells1	HERPUD1
3.62866068815404e-223	0.398511346769827	0.69	0.362	1.18203621916618e-218	Basal Cells1	PNN
8.84178592134536e-223	0.354649031292833	0.27	0.075	2.88021176387825e-218	Basal Cells1	WDR34
1.58642164513362e-222	0.444002805230757	0.428	0.172	5.16776850902276e-218	Basal Cells1	SRSF9
2.06535341608833e-222	0.396079219952527	0.446	0.182	6.72788875290775e-218	Basal Cells1	PPP2R1A
7.66673489737889e-222	0.400736728568316	0.644	0.325	2.49743889282117e-217	Basal Cells1	HNRNPH3
9.61942711859193e-222	0.423097743573759	0.399	0.15	3.13352838388132e-217	Basal Cells1	RBM26
1.17174606865649e-221	0.40956339503771	0.475	0.199	3.81696281864852e-217	Basal Cells1	MSRB1
1.25378011310522e-221	0.482249863225292	0.844	0.559	4.08418871844025e-217	Basal Cells1	S100A11
1.0574734633263e-220	0.410196795622511	0.437	0.177	3.44471980678544e-216	Basal Cells1	MRPL12
1.33974592945647e-220	0.483057008476214	0.461	0.194	4.36422236520446e-216	Basal Cells1	CHD1
1.42304675350348e-220	0.287111650232835	0.398	0.148	4.63557479953759e-216	Basal Cells1	IVNS1ABP
3.19303660602963e-220	0.46734126852855	0.341	0.116	1.04013167441415e-215	Basal Cells1	BDP1
3.74156718753452e-220	0.394056708302058	0.256	0.069	1.21881551133937e-215	Basal Cells1	NAA25
6.46441431438381e-220	0.421287205655584	0.26	0.071	2.10578296291053e-215	Basal Cells1	FAM53C
7.07385341362836e-220	0.363217313212133	0.285	0.084	2.30430774948944e-215	Basal Cells1	MTURN
1.7339466005046e-219	0.397407531442882	0.272	0.077	5.64833105114373e-215	Basal Cells1	PARP16
2.43494144471277e-219	0.445951021137537	0.563	0.263	7.93182175615185e-215	Basal Cells1	TTC3
2.57116553006759e-219	0.419702252328565	0.533	0.245	8.37557171419517e-215	Basal Cells1	NIPBL
3.36684688594122e-219	0.396377702803452	0.41	0.158	1.09675037309535e-214	Basal Cells1	ECI1
1.41011864559093e-218	0.404918796113673	0.389	0.145	4.59346148801245e-214	Basal Cells1	ZC3H7A
2.19551873046342e-218	0.354779140381195	0.289	0.086	7.15190226448461e-214	Basal Cells1	RAC3
9.87091908578557e-218	0.382760671446488	0.385	0.141	3.21545189219465e-213	Basal Cells1	TIA1
1.20494287808404e-217	0.389337394647517	0.282	0.085	3.92510142535875e-213	Basal Cells1	SH3GLB2
1.5890842966339e-217	0.421485949003614	0.417	0.165	5.17644209628494e-213	Basal Cells1	SRRT
4.48274937179162e-216	0.439259402821231	0.478	0.208	1.46025560786112e-211	Basal Cells1	NXF1
1.48816750195719e-215	0.457382244928078	0.464	0.202	4.84770563762556e-211	Basal Cells1	RNF149
1.74088369054976e-215	0.436711808318841	0.257	0.071	5.67092862196584e-211	Basal Cells1	CD3EAP
4.22882625285149e-215	0.409380720252496	0.545	0.255	1.37754015186637e-210	Basal Cells1	TPR
4.69905762578424e-215	0.431678631012232	0.455	0.189	1.53071802159922e-210	Basal Cells1	ZNF326
1.04898407536671e-214	0.301108107491091	0.532	0.234	3.41706562550707e-210	Basal Cells1	TBX3
3.51877287708263e-214	0.4502513598287	0.329	0.11	1.14624026470967e-209	Basal Cells1	CEP295
1.5741681929033e-213	0.350898310459132	0.427	0.17	5.12785288838251e-209	Basal Cells1	NUFIP2
1.60169094704847e-213	0.404369803169829	0.332	0.112	5.21750826001039e-209	Basal Cells1	TRIM44
1.43196198391199e-212	0.391596593757118	0.456	0.196	4.66461616259332e-208	Basal Cells1	ENSSSCG00000011117
1.9417178921138e-212	0.271924504871009	0.36	0.125	6.32514603356072e-208	Basal Cells1	LAMC1
2.15017166418667e-212	0.288957016311555	0.709	0.376	7.00418419608806e-208	Basal Cells1	ATP2B1
2.55203504690641e-212	0.464382381939351	0.428	0.174	8.31325416529764e-208	Basal Cells1	PLXNB2
3.27163920956437e-212	0.471923480574685	0.8	0.5	1.06573647251559e-207	Basal Cells1	ENSSSCG00000013427
4.31874283845297e-212	0.480894185164245	0.763	0.438	1.40683047962606e-207	Basal Cells1	ND4L
1.2965596161676e-211	0.531312238701693	0.904	0.635	4.22354294966595e-207	Basal Cells1	ND1
1.65216058831105e-211	0.457058589354409	0.558	0.265	5.38191311642325e-207	Basal Cells1	ENSSSCG00000028035
3.77228393826621e-211	0.421030408841663	0.549	0.26	1.22882149289022e-206	Basal Cells1	PPIG
4.26129397677977e-211	0.377725567772367	0.267	0.077	1.38811651293601e-206	Basal Cells1	AGPAT5
6.45614261880158e-211	0.393989266451688	0.663	0.346	2.10308845807462e-206	Basal Cells1	EIF4A1
1.0944457944657e-210	0.427409080932174	0.461	0.198	3.56515717547202e-206	Basal Cells1	IMPDH2
1.17461794085453e-210	0.400921756916778	0.398	0.156	3.82631794233362e-206	Basal Cells1	ENSSSCG00000008974
3.15315481808148e-210	0.360196077248014	0.268	0.078	1.02714018199004e-205	Basal Cells1	PAK1
1.04410803817611e-209	0.413790045947568	0.339	0.118	3.40118193435868e-205	Basal Cells1	KANSL2
2.55586131220194e-209	0.420881582732359	0.37	0.137	8.32571822449783e-205	Basal Cells1	PRPF3
9.6049418979685e-209	0.306614353902278	0.325	0.109	3.12880982326324e-204	Basal Cells1	ENSSSCG00000037674
1.32388835486266e-208	0.415088985841668	0.383	0.147	4.31256631596511e-204	Basal Cells1	BRD3
1.3814474011249e-208	0.464080517507459	0.901	0.685	4.50006490916436e-204	Basal Cells1	ENSSSCG00000024263
4.15026047730221e-208	0.450148242966474	0.528	0.249	1.35194735048119e-203	Basal Cells1	DDIT4
1.32489146234494e-207	0.421792653184787	0.516	0.242	4.31583393858865e-203	Basal Cells1	ENSSSCG00000037081
3.58200297035283e-207	0.326860238344817	0.698	0.352	1.16683746759243e-202	Basal Cells1	ENSSSCG00000013260
1.55091220592566e-206	0.444352332922464	0.455	0.196	5.05209651080285e-202	Basal Cells1	GPAA1
2.45094348041452e-206	0.351052543134938	0.312	0.103	7.98394838745031e-202	Basal Cells1	ENSSSCG00000003660
3.45982658232306e-206	0.453206628708936	0.43	0.179	1.12703850919174e-201	Basal Cells1	SMARCC1
3.54964474933547e-205	0.371628094425515	0.467	0.201	1.15629677709603e-200	Basal Cells1	PDCD4
2.07916667150196e-204	0.421304932407537	0.278	0.086	6.77288543241765e-200	Basal Cells1	NAA16
2.23572848004814e-204	0.342500005582388	0.264	0.078	7.28288552375681e-200	Basal Cells1	HRAS
4.16172052808366e-204	0.371681143648348	0.431	0.181	1.35568046202325e-199	Basal Cells1	MFSD10
1.05701720199812e-203	0.387659326428003	0.658	0.343	3.44323353550889e-199	Basal Cells1	ENSSSCG00000023792
1.60850572484454e-203	0.324505855584529	0.255	0.072	5.23970739868109e-199	Basal Cells1	MRI1
3.52294866424096e-203	0.404811350254114	0.349	0.129	1.14760052737649e-198	Basal Cells1	KYAT3
4.97126136564332e-203	0.411770640955325	0.303	0.1	1.61938838985831e-198	Basal Cells1	ENSSSCG00000027115
7.70390695474319e-203	0.362119213079803	0.338	0.12	2.50954769050759e-198	Basal Cells1	THOC1
1.20891110348352e-202	0.361916776261651	0.56	0.269	3.93802791959756e-198	Basal Cells1	SLTM
1.6445922793732e-202	0.484595428399215	0.399	0.16	5.35725935005821e-198	Basal Cells1	SUCO
1.92482017432285e-202	0.43678628833888	0.31	0.105	6.27010171785667e-198	Basal Cells1	GTPBP4
1.25652041257943e-201	0.395265012742803	0.378	0.148	4.0931152439775e-197	Basal Cells1	TPD52
2.69444749293994e-201	0.384835002924338	0.279	0.087	8.77716270825186e-197	Basal Cells1	ZNF251
9.34901266586166e-201	0.477936701816339	0.984	0.814	3.04544087590444e-196	Basal Cells1	RPS12
7.36900634866944e-200	0.468039820651459	0.933	0.749	2.40045381807907e-195	Basal Cells1	HSD11B1L
2.82304391786367e-199	0.44821959924367	0.662	0.361	9.19606556244091e-195	Basal Cells1	LAMP2
2.62612703759535e-198	0.385017810359681	0.89	0.627	8.55460882496684e-194	Basal Cells1	ENSSSCG00000011803
3.35309910087047e-198	0.339613683888297	0.262	0.079	1.09227203210856e-193	Basal Cells1	SMARCD1
4.11968502223047e-198	0.323285409649848	0.549	0.26	1.34198739599158e-193	Basal Cells1	SAFB
6.33765292553485e-198	0.418831096487348	0.954	0.772	2.06449044049298e-193	Basal Cells1	ENSSSCG00000009303
1.22392080625547e-197	0.318651119022946	0.309	0.104	3.98692202637721e-193	Basal Cells1	GGA2
1.82794844462264e-196	0.366707936981904	0.291	0.095	5.95454205835825e-192	Basal Cells1	KDM3A
3.06612786637785e-196	0.39015790039999	0.462	0.203	9.98791152472584e-192	Basal Cells1	RNH1
6.34175216631957e-196	0.350073398748244	0.394	0.158	2.0658257681786e-191	Basal Cells1	ZC3H13
9.5707254991954e-196	0.325332853335588	0.261	0.078	3.1176638313629e-191	Basal Cells1	MAPKAPK5
1.06192689441397e-195	0.354015383837344	0.26	0.079	3.45922685855351e-191	Basal Cells1	PHGDH
1.54618290457965e-195	0.294804994108364	0.393	0.155	5.03669081166822e-191	Basal Cells1	NFIC
5.3508465339997e-195	0.324708051688002	0.835	0.517	1.7430382584504e-190	Basal Cells1	ZFP36L1
6.41826004759405e-195	0.451227778651461	0.392	0.159	2.09074821050376e-190	Basal Cells1	BOD1L1
6.46285645833789e-195	0.326257140427827	0.495	0.225	2.10527549130357e-190	Basal Cells1	RTF1
1.37395358348993e-194	0.377690015968649	0.269	0.083	4.47565379821844e-190	Basal Cells1	PPP1R10
4.61766962890943e-194	0.427192881210354	0.339	0.126	1.50420588161725e-189	Basal Cells1	SLC31A1
2.01485455414838e-193	0.490164296432	0.768	0.478	6.56338871013836e-189	Basal Cells1	NME2
1.14169894861663e-192	0.349831515440406	0.36	0.138	3.71908432511867e-188	Basal Cells1	CYP20A1
1.26297385956989e-192	0.412713458038053	0.925	0.727	4.11413734754891e-188	Basal Cells1	ENSSSCG00000013889
4.45968946038597e-192	0.368829359097964	0.366	0.143	1.45274384172073e-187	Basal Cells1	PHF20L1
3.85910369305086e-191	0.352701887032116	0.292	0.099	1.25710302801132e-186	Basal Cells1	CCDC28A
4.25996707766416e-191	0.48754536839674	0.295	0.101	1.3876842755491e-186	Basal Cells1	CHD6
9.34639315833542e-191	0.343612102582778	0.662	0.358	3.04458757132776e-186	Basal Cells1	SRRM1
1.20980877594926e-189	0.298386377722292	0.283	0.092	3.94095208765472e-185	Basal Cells1	CREBZF
1.23760743753249e-189	0.319331666591847	0.369	0.141	4.03150622776209e-185	Basal Cells1	TNFSF12
1.47765520837089e-189	0.468778787404763	0.925	0.757	4.81346184126817e-185	Basal Cells1	RPL39
4.77300442279499e-189	0.345810227324272	0.34	0.126	1.55480619072547e-184	Basal Cells1	SLC37A4
6.10452585959396e-189	0.40552592695078	0.558	0.277	1.98854929876273e-184	Basal Cells1	KTN1
8.71049421804212e-189	0.387348136912154	0.539	0.261	2.83744349152722e-184	Basal Cells1	ZRANB2
2.136581699077e-188	0.316467366882285	0.375	0.146	6.95991488474332e-184	Basal Cells1	C1orf198
4.71839295002066e-188	0.326090339110135	0.346	0.13	1.53701650346923e-183	Basal Cells1	MKNK2
6.45370692263898e-188	0.384732469216705	0.285	0.094	2.10229503004965e-183	Basal Cells1	PAXBP1
6.71099747006753e-188	0.322113723297469	0.252	0.074	2.1861074258745e-183	Basal Cells1	ARHGAP10
8.2205167281089e-188	0.314202812958746	0.308	0.107	2.67783332418148e-183	Basal Cells1	RBM22
9.39903162771457e-188	0.384577175623701	0.461	0.208	3.06173455272802e-183	Basal Cells1	USP7
1.07333970941918e-187	0.368731848365761	0.309	0.11	3.49640410343299e-183	Basal Cells1	TECR
1.08036743758294e-187	0.598680028490511	0.264	0.084	3.51929692792642e-183	Basal Cells1	MDN1
1.26881110282053e-187	0.373871323856643	0.287	0.096	4.13315216743789e-183	Basal Cells1	RALGAPA1
1.8596933906455e-187	0.359357756874433	0.597	0.308	6.0579512200277e-183	Basal Cells1	POLR2F
1.18579959786998e-186	0.362209115023957	0.331	0.124	3.86274219006145e-182	Basal Cells1	MLEC
5.93571801186116e-186	0.28120531493974	0.353	0.135	1.93356014236377e-181	Basal Cells1	ENSSSCG00000004575
7.24919683741993e-186	0.322666325009469	0.309	0.109	2.36142586978954e-181	Basal Cells1	NFIA
1.29808894177655e-185	0.344459261023834	0.314	0.114	4.22852472783712e-181	Basal Cells1	GNPTG
5.26483208715924e-185	0.398343122873039	0.462	0.208	1.71501905239212e-180	Basal Cells1	ACOX1
1.89056362414e-184	0.252153892183941	0.37	0.144	6.15851100563606e-180	Basal Cells1	FAM46C
3.48716336437523e-184	0.337688550199561	0.78	0.474	1.13594346594523e-179	Basal Cells1	RBM39
4.19179669923349e-184	0.340682560368759	0.306	0.106	1.36547777477531e-179	Basal Cells1	ADGRG2
4.30123113877573e-184	0.326435164533018	0.518	0.249	1.4011260434562e-179	Basal Cells1	HSPA4
1.5199037188024e-183	0.347940075223593	0.569	0.284	4.95108636399883e-179	Basal Cells1	SNRNP70
3.88317566359162e-183	0.272780422428495	0.305	0.106	1.26494447241497e-178	Basal Cells1	LAS1L
2.88992453617477e-182	0.325559521502618	0.38	0.156	9.4139291765893e-178	Basal Cells1	YIPF3
4.26713330266791e-182	0.330468551140862	0.331	0.123	1.39001867334407e-177	Basal Cells1	ATP9A
8.99619533520844e-182	0.317661162964699	0.318	0.116	2.93051063044415e-177	Basal Cells1	RBM23
1.56412626650954e-181	0.383806001383619	0.325	0.123	5.09514131315481e-177	Basal Cells1	SCAMP2
1.87453382257063e-181	0.340496719876679	0.614	0.32	6.10629392702381e-177	Basal Cells1	CHD3
2.55456532458612e-181	0.277557036778517	0.745	0.427	8.3214965448393e-177	Basal Cells1	TRA2B
2.9665585923238e-181	0.361491308739714	0.443	0.197	9.66356461449478e-177	Basal Cells1	QRICH1
6.28697665471952e-181	0.341981562058305	0.306	0.11	2.04798264527488e-176	Basal Cells1	LARS
6.59946553273706e-181	0.284057291434659	0.331	0.122	2.1497758972891e-176	Basal Cells1	CD320
8.98978168494573e-181	0.30994149505412	0.422	0.18	2.92842138387107e-176	Basal Cells1	RING1
4.30087537699725e-180	0.426417607564698	0.929	0.759	1.40101015405686e-175	Basal Cells1	ENSSSCG00000036296
4.67713102154949e-180	0.281477111077359	0.33	0.122	1.52357543026975e-175	Basal Cells1	TRA2A
6.35145667197076e-180	0.340658699170992	0.507	0.243	2.06898701089448e-175	Basal Cells1	ACP1
9.72301240882139e-180	0.333844436853791	0.292	0.102	3.16727129217357e-175	Basal Cells1	APH1A
1.38414943922906e-179	0.411874330035235	0.449	0.205	4.50886679828866e-175	Basal Cells1	SMC6
3.7228462448094e-179	0.345992728083569	0.288	0.099	1.21271716424666e-174	Basal Cells1	XPC
3.63670788387385e-178	0.315296288279367	0.259	0.084	1.18465759317191e-173	Basal Cells1	ENSSSCG00000002296
4.22152993182828e-178	0.313754929332201	0.347	0.135	1.37516337529306e-173	Basal Cells1	ENSSSCG00000016982
5.59569576915113e-178	0.343146114338161	0.532	0.255	1.82279789680098e-173	Basal Cells1	CNDP2
1.12468714704503e-177	0.324144718164741	0.303	0.109	3.6636683814992e-173	Basal Cells1	ZC3H7B
2.29717422562722e-177	0.297704105470874	0.31	0.112	7.48304503998065e-173	Basal Cells1	TBX2
3.87584443528649e-177	0.349484103025263	0.259	0.085	1.26255632479458e-172	Basal Cells1	NIT1
4.24560314588434e-177	0.267994232718699	0.279	0.094	1.38300522477182e-172	Basal Cells1	PLPPR3
4.30948502351669e-177	0.288592891384976	0.319	0.117	1.40381474641056e-172	Basal Cells1	ENSSSCG00000014361
5.66103632912817e-177	0.351031329188806	0.601	0.314	1.8440825842135e-172	Basal Cells1	ENSSSCG00000008222
6.92514294201392e-177	0.335699229032642	0.332	0.128	2.25586531336104e-172	Basal Cells1	ARF5
9.85408055168017e-177	0.335621307974994	0.507	0.244	3.20996673970982e-172	Basal Cells1	ENSSSCG00000008767
1.09086063494019e-176	0.28812081352582	0.268	0.087	3.55347851831767e-172	Basal Cells1	ZBED5
1.28677727949139e-176	0.296906534471596	0.279	0.094	4.19167698794321e-172	Basal Cells1	WDR43
1.45318166069005e-176	0.428779620410833	0.282	0.098	4.73373925969785e-172	Basal Cells1	ENSSSCG00000035908
1.85410286484414e-176	0.316590905283636	0.301	0.108	6.0397400822298e-172	Basal Cells1	ZC3H14
2.52821615442022e-176	0.302071284035779	0.254	0.08	8.23566412302387e-172	Basal Cells1	ZNF664
3.3469116526166e-176	0.339568042654299	0.308	0.113	1.09025647083986e-171	Basal Cells1	BSDC1
4.27394288746757e-176	0.306039460437918	0.254	0.081	1.39223689559256e-171	Basal Cells1	ZNF512B
1.03537684521334e-175	0.327710409610725	0.25	0.079	3.37274007328245e-171	Basal Cells1	NOP14
1.24417710117292e-175	0.312102043238866	0.265	0.087	4.05290690707079e-171	Basal Cells1	EMC8
2.04821077226917e-175	0.330120886466085	0.528	0.257	6.67204659066681e-171	Basal Cells1	RBM4
2.58033780267993e-175	0.339578518103164	0.252	0.079	8.40545039222988e-171	Basal Cells1	SLC25A29
3.86860049851158e-175	0.388496170711314	0.267	0.089	1.26019661239015e-170	Basal Cells1	RAP2B
5.33459608684493e-175	0.421859555853946	0.351	0.141	1.73774467528974e-170	Basal Cells1	KMT2C
6.22535462230473e-175	0.334369732752059	0.415	0.18	2.02790926821576e-170	Basal Cells1	NSRP1
6.94387546840744e-175	0.32137521852472	0.375	0.155	2.26196743383372e-170	Basal Cells1	SLK
5.19956956460123e-174	0.319575876007398	0.32	0.12	1.69375978566885e-169	Basal Cells1	ENSSSCG00000003352
5.29387149570229e-174	0.27177747669498	0.4	0.168	1.72447863972502e-169	Basal Cells1	PCYOX1
5.41137894635018e-174	0.262244320378435	0.68	0.376	1.76275669177357e-169	Basal Cells1	BCLAF1
8.90584138430095e-174	0.352537065018498	0.446	0.205	2.90107783093603e-169	Basal Cells1	ENSSSCG00000009310
9.88425529222938e-173	0.254145449404838	0.271	0.09	3.21979616144372e-168	Basal Cells1	ETV3
1.47897790244376e-172	0.259019676961709	0.497	0.236	4.81777051721054e-168	Basal Cells1	SCAF11
1.75678609050183e-172	0.335017206492239	0.475	0.22	5.72273068980973e-168	Basal Cells1	LDOC1
2.02843403155486e-172	0.318215951843803	0.425	0.189	6.60762385778995e-168	Basal Cells1	H2AFY
5.16513592929583e-172	0.360447296627728	0.292	0.105	1.68254302896812e-167	Basal Cells1	MAN2A2
2.97807280778438e-171	0.364782082231255	0.292	0.104	9.70107217135761e-167	Basal Cells1	YLPM1
3.11062835138764e-171	0.368059031578997	0.802	0.501	1.01328718546452e-166	Basal Cells1	SFPQ
4.4151530912882e-171	0.341034198288143	0.264	0.087	1.43823611948713e-166	Basal Cells1	PPFIBP1
5.76462795061553e-171	0.35224257891975	0.633	0.346	1.87782755491301e-166	Basal Cells1	PRPF40A
9.12708719137576e-171	0.324220384768439	0.388	0.166	2.97314865259065e-166	Basal Cells1	PDCD6IP
1.74265790229424e-170	0.332112505661226	0.653	0.355	5.6767081167235e-166	Basal Cells1	RBMX
1.80907713880224e-170	0.35640847427528	0.368	0.152	5.89306877964829e-166	Basal Cells1	GNL2
2.38870861767901e-170	0.257071552841511	0.309	0.113	7.78121832208939e-166	Basal Cells1	CTTN
3.20246364165163e-170	0.268803839724695	0.381	0.16	1.04320253126802e-165	Basal Cells1	NAP1L4
5.06134419497882e-170	0.27018278896743	0.391	0.166	1.64873287151435e-165	Basal Cells1	NOLC1
6.93840701615006e-170	0.38770077913681	0.6	0.317	2.26018608551088e-165	Basal Cells1	ENSSSCG00000017555
2.24508359510536e-169	0.330598079144753	0.297	0.109	7.3133598110557e-165	Basal Cells1	PFKL
2.29358680000843e-169	0.308112165741385	0.493	0.236	7.47135900102746e-165	Basal Cells1	CCNL2
2.66510681716217e-169	0.253730715429168	0.367	0.151	8.68158545690577e-165	Basal Cells1	PHF3
4.4700435747576e-169	0.287231076927065	0.279	0.099	1.45611669447729e-164	Basal Cells1	ENSSSCG00000003485
5.43292201551932e-168	0.318724599831962	0.356	0.147	1.76977434655542e-163	Basal Cells1	YIPF2
7.92795415733789e-168	0.296087175982609	0.58	0.303	2.58253106675282e-163	Basal Cells1	HDGF
1.4772796799117e-167	0.317299607115014	0.596	0.32	4.81223855731236e-163	Basal Cells1	SSRP1
2.459696577381e-167	0.357043419406345	0.389	0.169	8.01246160081862e-163	Basal Cells1	ENSSSCG00000001999
5.86887854278624e-167	0.301996358216938	0.315	0.12	1.91178718531262e-162	Basal Cells1	ENSSSCG00000020909
8.72086403735479e-167	0.370220211866832	0.46	0.217	2.84082146016832e-162	Basal Cells1	PCM1
2.56629902858262e-166	0.318190459245434	0.429	0.193	8.35971908560788e-162	Basal Cells1	ACAT1
3.16814612776017e-166	0.300876623379955	0.28	0.099	1.03202360111787e-161	Basal Cells1	PES1
7.2549524764832e-166	0.304223731561362	0.362	0.151	2.3633007692144e-161	Basal Cells1	PRPF6
7.90264277972159e-166	0.345049249712807	0.27	0.094	2.57428588549431e-161	Basal Cells1	MSI2
3.76386811717556e-165	0.311351815559403	0.299	0.11	1.22608003916994e-160	Basal Cells1	CTBP2
5.83152730138107e-165	0.324663997970746	0.261	0.089	1.89962001842488e-160	Basal Cells1	GMDS
1.72609784970517e-164	0.297970345944629	0.44	0.203	5.6227637454146e-160	Basal Cells1	HADH
2.9993211864393e-164	0.354927529345572	0.282	0.103	9.77028876482603e-160	Basal Cells1	OGFOD3
3.73746014178502e-164	0.321444487248842	0.362	0.151	1.21747764118647e-159	Basal Cells1	MIB1
5.50421796441402e-164	0.422220255291324	0.915	0.747	1.79299900190787e-159	Basal Cells1	RPL30
6.61297047186332e-164	0.290093178453627	0.291	0.107	2.15417513120948e-159	Basal Cells1	PSMG3
9.26762517169723e-164	0.291281468643342	0.334	0.131	3.01892889968037e-159	Basal Cells1	ENSSSCG00000039658
9.36131872036187e-164	0.354542360040732	0.542	0.28	3.04944957315788e-159	Basal Cells1	ENSSSCG00000038364
1.41117582479016e-163	0.386618942711682	0.377	0.161	4.59690524925393e-159	Basal Cells1	EXOC1
7.38261891254647e-163	0.325653645704877	0.35	0.145	2.40488811076201e-158	Basal Cells1	MICU2
2.2882124029161e-162	0.344112569973653	0.596	0.322	7.45385190249919e-158	Basal Cells1	ENSSSCG00000014338
2.03446703544208e-161	0.259252299837164	0.511	0.254	6.62727636795258e-157	Basal Cells1	GGNBP2
2.09976679884353e-161	0.320278501121711	0.518	0.258	6.83999034723278e-157	Basal Cells1	BEX1
3.47362465810517e-161	0.345270821572595	0.375	0.163	1.13153323237776e-156	Basal Cells1	ANKRD17
6.1788873902782e-161	0.350399055153974	0.251	0.084	2.01277256738312e-156	Basal Cells1	TRPM7
7.08109347229267e-161	0.251349289057001	0.262	0.088	2.30666619859934e-156	Basal Cells1	CBX4
7.08826411324351e-161	0.261358488466592	0.765	0.463	2.30900203488907e-156	Basal Cells1	TXNIP
8.29263665832756e-161	0.280810439678889	0.362	0.151	2.7013263914502e-156	Basal Cells1	PUM3
1.0089284051502e-160	0.289797637490033	0.351	0.146	3.28658427977677e-156	Basal Cells1	ORMDL2
3.29804227559682e-160	0.277714171206767	0.787	0.513	1.07433727127566e-155	Basal Cells1	IFI6
1.28813345544364e-159	0.272769744301537	0.297	0.111	4.19609473110765e-155	Basal Cells1	SEPT10
2.80184234207567e-159	0.360683702116427	0.837	0.586	9.12700142931151e-155	Basal Cells1	SERBP1
5.14954707723201e-159	0.303000298685333	0.324	0.129	1.67746496040833e-154	Basal Cells1	LCN2
1.65525495669269e-158	0.274685024540905	0.3	0.115	5.39199302142645e-154	Basal Cells1	ENSSSCG00000040060
2.1844422875427e-158	0.352088163680426	0.305	0.118	7.11582075167035e-154	Basal Cells1	CSPP1
2.2179353171923e-158	0.357807157379453	0.267	0.096	7.22492429575392e-154	Basal Cells1	ZMYM2
2.58629081014391e-158	0.306650116705767	0.341	0.14	8.42484231404377e-154	Basal Cells1	ACBD6
4.92670471133525e-158	0.304972900135301	0.275	0.1	1.60487405971746e-153	Basal Cells1	ENSSSCG00000023264
2.93654475898556e-157	0.273608900942645	0.3	0.114	9.56579455239548e-153	Basal Cells1	MPZL1
1.04103384150492e-156	0.321343638772436	0.253	0.087	3.39116773870229e-152	Basal Cells1	CCDC59
1.63578208212942e-156	0.295871848666942	0.445	0.21	5.32856013253657e-152	Basal Cells1	ENSSSCG00000023325
2.26299018494083e-156	0.262727435219327	0.651	0.371	7.37169052744474e-152	Basal Cells1	CFDP1
2.56513952104311e-156	0.284489711418866	0.473	0.229	8.35594198979793e-152	Basal Cells1	WBP2
3.18150495394982e-156	0.256928594645794	0.432	0.198	1.03637523874915e-151	Basal Cells1	HK1
3.81465539143996e-156	0.260919447737752	0.878	0.61	1.24262399376157e-151	Basal Cells1	ATF4
4.63179321103607e-156	0.285151728688602	0.283	0.105	1.508806638495e-151	Basal Cells1	KDM1A
7.87932104272853e-156	0.326590292536702	0.373	0.162	2.56668882966882e-151	Basal Cells1	ENSSSCG00000025525
8.1985464538144e-156	0.305697999063161	0.358	0.153	2.67067650733004e-151	Basal Cells1	FAF2
1.43829598624632e-155	0.333449008259838	0.365	0.159	4.68524917519739e-151	Basal Cells1	IPO4
1.72210726561613e-155	0.25253896141085	0.331	0.133	5.60976441774454e-151	Basal Cells1	CCDC9
2.27624533214427e-155	0.317724910917433	0.755	0.474	7.41486916945995e-151	Basal Cells1	HNRNPU
6.39736026778271e-155	0.325249047571961	0.485	0.241	2.08394010723022e-150	Basal Cells1	DDX24
7.82504765064398e-155	0.420436940260867	0.262	0.094	2.54900927219728e-150	Basal Cells1	INO80
1.31806937540027e-154	0.267380259965787	0.257	0.09	4.29361099036638e-150	Basal Cells1	HSD17B4
1.55102485176169e-154	0.351953498993308	0.711	0.44	5.0524634546137e-150	Basal Cells1	EIF3K
1.95016969843492e-154	0.281538790362897	0.345	0.144	6.35267779265174e-150	Basal Cells1	SBNO1
2.61527872302329e-154	0.258379196878115	0.462	0.22	8.51927044024837e-150	Basal Cells1	MORF4L2
6.28449001824468e-154	0.337829005931022	0.798	0.515	2.04717262344321e-149	Basal Cells1	PPIB
7.45806349299350e-154	0.359165254547693	0.913	0.718	2.42946418284263e-149	Basal Cells1	HYPK
4.04389107141453e-153	0.273288192783905	0.482	0.237	1.31729751651328e-148	Basal Cells1	PRPF4B
4.28887142927997e-153	0.29859635140798	0.347	0.147	1.39709986808795e-148	Basal Cells1	LRRC45
7.35231049291962e-153	0.332677687532954	0.44	0.209	2.39501514306857e-148	Basal Cells1	ENSSSCG00000002036
1.32277311510221e-152	0.34982014501971	0.317	0.128	4.30893342244546e-148	Basal Cells1	ENSSSCG00000028794
2.27211307287078e-152	0.313457823350865	0.317	0.129	7.40140833487658e-148	Basal Cells1	ENSSSCG00000032202
2.61460245861994e-152	0.268799072681609	0.327	0.133	8.51706750895444e-148	Basal Cells1	NSMCE1
3.89196989816116e-152	0.310416732973493	0.364	0.159	1.267809194326e-147	Basal Cells1	PAF1
4.35090082399022e-152	0.381266803006041	0.94	0.755	1.41730594341482e-147	Basal Cells1	EEF2
5.5754397703743e-152	0.26750741037547	0.618	0.335	1.81619950519943e-147	Basal Cells1	MAGED1
9.09057778007436e-152	0.273764312227947	0.349	0.147	2.96125571185922e-147	Basal Cells1	TCERG1
4.14555160099855e-151	0.319192417868791	0.323	0.132	1.35041343402528e-146	Basal Cells1	CHD8
4.4193032290519e-151	0.278707297184039	0.517	0.263	1.43958802686366e-146	Basal Cells1	RBBP7
5.00722205071397e-151	0.328864594609098	0.355	0.153	1.63110258302008e-146	Basal Cells1	DNAJC2
1.24745976054091e-150	0.285714976906043	0.544	0.282	4.06360016996202e-146	Basal Cells1	FXR1
2.34764442295108e-150	0.295429275903651	0.459	0.224	7.64745170776315e-146	Basal Cells1	ENSSSCG00000030996
7.51010016590937e-150	0.399217030093696	0.835	0.622	2.44641512904498e-145	Basal Cells1	KXD1
1.06282851077646e-149	0.327890108755239	0.647	0.375	3.46216387385432e-145	Basal Cells1	DHX9
6.18154204867265e-149	0.302187489173904	0.285	0.109	2.01363732235512e-144	Basal Cells1	KDM5B
8.93379250222905e-149	0.331407000665486	0.361	0.159	2.91018290760111e-144	Basal Cells1	COPG2
9.83760145359865e-149	0.285270391697232	0.422	0.197	3.20459867350976e-144	Basal Cells1	TMEM87A
1.65687067029424e-147	0.336440345338666	0.522	0.276	5.3972562084835e-143	Basal Cells1	TOMM20
2.45587965873547e-147	0.278514258333315	0.279	0.106	8.0000279883308e-143	Basal Cells1	ATXN7
5.85398977518188e-147	0.295975101897599	0.463	0.232	1.9069371692655e-142	Basal Cells1	ENSSSCG00000022864
1.67107558168654e-146	0.303834855498983	0.349	0.152	5.44352870734389e-142	Basal Cells1	ARF3
4.10774556386694e-145	0.253173207976708	0.293	0.114	1.33809811742966e-140	Basal Cells1	UIMC1
6.72154980737824e-145	0.255880485926268	0.293	0.116	2.18954484975346e-140	Basal Cells1	ENSSSCG00000033006
1.0727420997835e-144	0.258241799485486	0.331	0.14	3.49445739004476e-140	Basal Cells1	ENSSSCG00000039004
1.22001386579177e-144	0.358119001030716	0.275	0.106	3.9741951678167e-140	Basal Cells1	FAM46A
1.89387735757471e-144	0.468498436032583	0.276	0.106	6.16930549229962e-140	Basal Cells1	SCAPER
3.20477112565417e-144	0.346903529356822	0.774	0.534	1.04395419418185e-139	Basal Cells1	EIF3H
6.01475677210687e-144	0.270126392107619	0.441	0.215	1.95930701851381e-139	Basal Cells1	TCF25
6.91006999609865e-144	0.276579525161341	0.263	0.099	2.25095530122914e-139	Basal Cells1	SLC25A39
1.27542421204036e-142	0.331255746472428	0.308	0.127	4.15469437072147e-138	Basal Cells1	ANKHD1
3.33911709086794e-142	0.360195635248355	0.284	0.113	1.08771739235023e-137	Basal Cells1	NISCH
5.17008598969282e-142	0.306426563595294	0.374	0.17	1.68415551114243e-137	Basal Cells1	ABCF1
8.36663683462893e-142	0.259616689364881	0.276	0.106	2.72543194888037e-137	Basal Cells1	MLLT10
1.14815935532975e-141	0.269875484992998	0.509	0.266	3.74012909998665e-137	Basal Cells1	ENSSSCG00000002703
1.19774553571481e-141	0.30871131156252	0.289	0.115	3.90165608259098e-137	Basal Cells1	UPF3B
1.29270678927452e-141	0.297567772204439	0.25	0.091	4.21099236606176e-137	Basal Cells1	CPEB4
2.38147556486769e-141	0.257785637900118	0.297	0.12	7.7576566525565e-137	Basal Cells1	XPO5
3.96162449278981e-141	0.303749049958129	0.619	0.354	1.29049917852628e-136	Basal Cells1	HNRNPA1L2
7.71536766061323e-141	0.300812474088236	0.274	0.105	2.51328101544476e-136	Basal Cells1	RHOBTB3
1.09711656138247e-140	0.378823827647493	0.989	0.834	3.57385719870341e-136	Basal Cells1	ATP6
1.36156665520943e-140	0.321758267522806	0.318	0.135	4.43530337934471e-136	Basal Cells1	EIF2AK4
1.39566600010972e-140	0.25823149902293	0.477	0.24	4.54638199535741e-136	Basal Cells1	RANBP1
1.76243197695421e-139	0.340124300788585	0.839	0.599	5.74112216492835e-135	Basal Cells1	ENSSSCG00000011351
2.40448930330998e-139	0.256964840495997	0.485	0.248	7.83262390553224e-135	Basal Cells1	NCBP2
1.29120510512476e-138	0.290286324318009	0.963	0.789	4.20610062994392e-134	Basal Cells1	UBB
1.72138279448362e-138	0.264793355352872	0.482	0.243	5.6074044530304e-134	Basal Cells1	LRPAP1
2.32119479622863e-138	0.279258616774725	0.396	0.185	7.56129204871477e-134	Basal Cells1	NAXE
2.49286046590236e-138	0.257309480448639	0.686	0.414	8.12049296767693e-134	Basal Cells1	EIF3D
8.9917430151904e-138	0.260197890468592	0.308	0.129	2.92906028719827e-133	Basal Cells1	TPD52L2
3.840477915016e-137	0.328654003712693	0.259	0.098	1.25103568081646e-132	Basal Cells1	FAM84A
7.9697710101826e-137	0.25822512680632	0.321	0.134	2.59615290656698e-132	Basal Cells1	BHLHE41
1.13747239327351e-136	0.287449866148679	0.591	0.332	3.70531632108846e-132	Basal Cells1	ATRX
1.9058650000339e-136	0.26693201930159	0.466	0.233	6.20835523761043e-132	Basal Cells1	SCAND1
3.90278017699785e-136	0.294187609621138	0.535	0.281	1.27133064265705e-131	Basal Cells1	ENSSSCG00000040118
5.52784175096136e-136	0.269070158059298	0.603	0.34	1.80069445037566e-131	Basal Cells1	HMGN3
1.43245998901048e-135	0.293154396406114	0.309	0.132	4.66623841420163e-131	Basal Cells1	HSDL2
1.63017339140008e-135	0.253837508353186	0.37	0.17	5.31028982248576e-131	Basal Cells1	IARS
2.50083443927652e-135	0.341834203081419	0.357	0.163	8.14646818594327e-131	Basal Cells1	BRWD1
2.78957268609664e-135	0.309263624476557	0.99	0.834	9.0870330249598e-131	Basal Cells1	COX1
4.7582317008849e-135	0.250993563049408	0.295	0.121	1.54999397656326e-130	Basal Cells1	DKC1
4.97445850729198e-135	0.328288757466146	0.669	0.413	1.62042985875036e-130	Basal Cells1	EIF3G
6.37952731564771e-135	0.270959395003621	0.371	0.171	2.07813102307224e-130	Basal Cells1	ENSSSCG00000036998
1.0210643421295e-134	0.257474483192353	0.294	0.121	3.32611709448683e-130	Basal Cells1	DALRD3
1.21496683981538e-134	0.279459625940429	0.61	0.352	3.95775448069861e-130	Basal Cells1	ENSSSCG00000032003
1.49573262383436e-134	0.26167323168044	0.371	0.17	4.87234902214044e-130	Basal Cells1	RB1CC1
5.42526905983535e-134	0.254934122747193	0.392	0.184	1.76728139624137e-129	Basal Cells1	CBX5
1.13396487744595e-133	0.275947464962499	0.373	0.173	3.69389058828019e-129	Basal Cells1	ENSSSCG00000035570
1.47437723303994e-133	0.272705503095728	0.788	0.518	4.80278383662759e-129	Basal Cells1	HNRNPDL
3.32550122228001e-133	0.272050323625868	0.55	0.303	1.08328202315771e-128	Basal Cells1	C6orf62
6.44342376522936e-133	0.288002035792601	0.25	0.094	2.09894529152346e-128	Basal Cells1	CWC22
1.00659091015004e-132	0.268470990455768	0.539	0.285	3.27896988981375e-128	Basal Cells1	ENSSSCG00000027538
1.21084547680712e-132	0.272222822345992	0.273	0.108	3.94432914069919e-128	Basal Cells1	RIOK3
2.90358482013561e-132	0.283280258888155	0.274	0.11	9.45842755159176e-128	Basal Cells1	SYNRG
2.95052135038365e-132	0.285795783262234	0.25	0.095	9.61132329887473e-128	Basal Cells1	MRPL1
1.82148119225384e-131	0.303026009543517	0.774	0.517	5.93347498376689e-127	Basal Cells1	NCL
7.12709107034928e-131	0.285007603018114	0.607	0.354	2.32164991616628e-126	Basal Cells1	UBAP2L
7.4070022166395e-131	0.329328627578689	0.381	0.182	2.41283097207032e-126	Basal Cells1	FNDC3A
9.77364903440601e-131	0.262433405125087	0.265	0.103	3.18376617295776e-126	Basal Cells1	MPHOSPH10
1.27321675707821e-129	0.262413371471648	0.32	0.14	4.14750358618228e-125	Basal Cells1	NIT2
1.6720438929686e-128	0.343170058133792	0.917	0.676	5.44668298134522e-124	Basal Cells1	ENSSSCG00000035520
1.71527703942279e-128	0.255386052102264	0.295	0.125	5.58751495591974e-124	Basal Cells1	TNPO2
3.05401988035501e-128	0.27388511617832	0.277	0.114	9.94846976025645e-124	Basal Cells1	PLEKHA1
9.61457071544987e-128	0.328302124616305	0.958	0.759	3.13194641055779e-123	Basal Cells1	ND2
1.0632325204915e-127	0.269092259885608	0.68	0.417	3.46347993550106e-123	Basal Cells1	SSB
3.52391799970896e-127	0.306122504166323	0.348	0.161	1.14791628840519e-122	Basal Cells1	DDX18
6.60139755382338e-127	0.251793601327794	0.394	0.191	2.15040525315797e-122	Basal Cells1	HECTD1
7.13410857418658e-126	0.262652871997471	0.311	0.135	2.32393586804128e-121	Basal Cells1	SUMF1
7.59295142052254e-126	0.283860318068587	0.272	0.112	2.47340392523522e-121	Basal Cells1	ACAA1
1.68070658134659e-125	0.258603025969377	0.289	0.122	5.47490168873653e-121	Basal Cells1	RABGAP1
1.77501592541247e-125	0.267262001109328	0.7	0.44	5.78211437703112e-121	Basal Cells1	NANS
3.87709867555871e-125	0.288324051637621	0.862	0.618	1.26296489356325e-120	Basal Cells1	DDX5
1.00627263146427e-124	0.285022792406816	0.65	0.392	3.27793309699486e-120	Basal Cells1	ENSSSCG00000015337
1.17641820477021e-124	0.255379800607564	0.259	0.105	3.83218230203897e-120	Basal Cells1	ITPA
9.4662306822601e-124	0.313355224601906	0.286	0.121	3.08362464474623e-119	Basal Cells1	GIGYF2
1.46128868697669e-123	0.266870981232413	0.574	0.318	4.76014789782658e-119	Basal Cells1	ENSSSCG00000033068
1.49351901127086e-123	0.274717546247525	0.74	0.487	4.86513817921482e-119	Basal Cells1	ENSSSCG00000033500
3.7063791382168e-123	0.27381098080777	0.289	0.124	1.20735300427412e-118	Basal Cells1	ACAT2
8.48191825890482e-123	0.253728655562656	0.671	0.401	2.76298487283825e-118	Basal Cells1	TSPAN3
2.62889478822754e-122	0.28168449171313	0.292	0.126	8.56362477265121e-118	Basal Cells1	CLCN3
6.65949078278285e-121	0.27256291535686	0.424	0.214	2.16932912249151e-116	Basal Cells1	NRBP1
1.98753198194496e-119	0.252847178328082	0.257	0.103	6.47438543118572e-115	Basal Cells1	GLT8D1
2.12881596624396e-119	0.253913553006162	0.418	0.212	6.9346180100397e-115	Basal Cells1	HIGD2A
7.9873837847173e-118	0.297165790515266	0.914	0.675	2.60189026787166e-113	Basal Cells1	ND3
5.98596513883149e-117	0.255880745340189	0.297	0.132	1.94992814397436e-112	Basal Cells1	HBP1
8.60853370610135e-116	0.27761065955315	0.723	0.465	2.80422985476251e-111	Basal Cells1	PRDX2
6.01060793179932e-115	0.260435440146474	0.704	0.459	1.95795553378363e-110	Basal Cells1	ENSSSCG00000014075
3.37212067787552e-100	0.280267316529347	0.743	0.505	1.09846831081795e-95	Basal Cells1	BTF3
1.95391617940116e-99	0.281519833510623	0.258	0.116	6.36488195439929e-95	Basal Cells1	ENSSSCG00000030197
2.47512822795728e-83	0.292086951986973	0.941	0.787	8.06273020257086e-79	Basal Cells1	ENSSSCG00000031838
0	4.6406590317373	0.934	0.281	0	Myoid Cells1	ENSSSCG00000000146
0	4.63318253451281	0.937	0.308	0	Myoid Cells1	TPM2
0	4.62211469673974	0.946	0.309	0	Myoid Cells1	ACTA2
0	4.43256556633037	0.927	0.188	0	Myoid Cells1	TAGLN
0	4.41139432869652	0.913	0.288	0	Myoid Cells1	MYLK
0	4.20102614682382	0.874	0.136	0	Myoid Cells1	DES
0	3.76340900690245	0.867	0.212	0	Myoid Cells1	CALD1
0	3.68753918002025	0.825	0.086	0	Myoid Cells1	DCN
0	3.63862324254566	0.721	0.088	0	Myoid Cells1	PENK
0	3.41540684695717	0.812	0.126	0	Myoid Cells1	COL3A1
0	3.40088902534964	0.755	0.069	0	Myoid Cells1	COL1A2
0	3.3866319429205	0.513	0.084	0	Myoid Cells1	ENSSSCG00000008294
0	3.38159590246711	0.76	0.099	0	Myoid Cells1	MYL9
0	3.25879996153262	0.853	0.13	0	Myoid Cells1	LGALS1
0	3.25116947220273	0.556	0.048	0	Myoid Cells1	CRABP1
0	3.13660841248853	0.839	0.257	0	Myoid Cells1	FBLN1
0	3.07387351028074	0.624	0.062	0	Myoid Cells1	POSTN
0	3.00640136926817	0.61	0.055	0	Myoid Cells1	ENSSSCG00000003768
0	2.91546840082375	0.562	0.046	0	Myoid Cells1	COL1A1
0	2.8775808136888	0.649	0.051	0	Myoid Cells1	CNN1
0	2.79904798375901	0.753	0.14	0	Myoid Cells1	FSTL1
0	2.79122692456979	0.597	0.053	0	Myoid Cells1	MGP
0	2.77730524475439	0.514	0.035	0	Myoid Cells1	ENSSSCG00000028997
0	2.77534148211052	0.815	0.158	0	Myoid Cells1	GNG11
0	2.71764110859364	0.958	0.373	0	Myoid Cells1	IGFBP7
0	2.68794149265257	0.662	0.111	0	Myoid Cells1	NR2F2
0	2.6806599765011	0.557	0.051	0	Myoid Cells1	TFPI2
0	2.67259546873837	0.653	0.148	0	Myoid Cells1	PGM5
0	2.64163594123438	0.878	0.438	0	Myoid Cells1	TPM1
0	2.63696378596995	0.41	0.039	0	Myoid Cells1	PTN
0	2.59059140231829	0.901	0.497	0	Myoid Cells1	APP
0	2.58191219627089	0.928	0.684	0	Myoid Cells1	MYL6
0	2.57567452897994	0.608	0.137	0	Myoid Cells1	FBXO32
0	2.54520319005037	0.721	0.196	0	Myoid Cells1	CSRP1
0	2.53711223275299	0.535	0.143	0	Myoid Cells1	ENSSSCG00000022925
0	2.50434440225867	0.845	0.467	0	Myoid Cells1	DSTN
0	2.41860982538629	0.373	0.03	0	Myoid Cells1	RSPO3
0	2.40871601005797	0.658	0.129	0	Myoid Cells1	PDLIM7
0	2.3521306219437	0.692	0.229	0	Myoid Cells1	ENSSSCG00000034993
0	2.35073565305553	0.515	0.036	0	Myoid Cells1	LMOD1
0	2.32038099088976	0.651	0.119	0	Myoid Cells1	FGL2
0	2.30964815191538	0.555	0.035	0	Myoid Cells1	OGN
0	2.29813078340158	0.688	0.335	0	Myoid Cells1	HOXA5
0	2.29788513895884	0.572	0.072	0	Myoid Cells1	RASL12
0	2.28399254391136	0.502	0.087	0	Myoid Cells1	PAK3
0	2.24869243645413	0.61	0.088	0	Myoid Cells1	TIMP2
0	2.24362650016295	0.662	0.217	0	Myoid Cells1	FLNA
0	2.23851193076404	0.484	0.037	0	Myoid Cells1	EDN3
0	2.22863397023476	0.515	0.045	0	Myoid Cells1	FMOD
0	2.22598376023303	0.438	0.034	0	Myoid Cells1	C4A
0	2.2008582935402	0.641	0.197	0	Myoid Cells1	FERMT2
0	2.13905842605448	0.473	0.029	0	Myoid Cells1	KCNMB1
0	2.11317128590081	0.659	0.26	0	Myoid Cells1	PPP1R12A
0	2.10977826960398	0.423	0.035	0	Myoid Cells1	NTRK2
0	2.06401661827917	0.365	0.025	0	Myoid Cells1	C1S
0	2.0616013917366	0.498	0.123	0	Myoid Cells1	ISYNA1
0	2.06006702848577	0.488	0.093	0	Myoid Cells1	COL16A1
0	2.05586190038664	0.511	0.251	0	Myoid Cells1	GADD45B
0	2.05426658089658	0.511	0.053	0	Myoid Cells1	SMTN
0	2.01861379208216	0.759	0.339	0	Myoid Cells1	TIMP3
0	1.99870487911833	0.679	0.207	0	Myoid Cells1	CAVIN1
0	1.97453050526499	0.444	0.033	0	Myoid Cells1	CPED1
0	1.97308331297129	0.518	0.134	0	Myoid Cells1	VCL
0	1.96466145409465	0.715	0.125	0	Myoid Cells1	SPARCL1
0	1.95194964197724	0.471	0.03	0	Myoid Cells1	MFAP4
0	1.94777374343588	0.706	0.298	0	Myoid Cells1	SERPING1
0	1.94650005504915	0.384	0.053	0	Myoid Cells1	WFIKKN2
0	1.93902517493947	0.43	0.023	0	Myoid Cells1	OSR2
0	1.90357705754178	0.407	0.045	0	Myoid Cells1	NES
0	1.87402939565518	0.675	0.238	0	Myoid Cells1	SPARC
0	1.8659240993753	0.521	0.149	0	Myoid Cells1	GYG1
0	1.84664410337276	0.378	0.033	0	Myoid Cells1	FHL1
0	1.8147876386365	0.503	0.141	0	Myoid Cells1	ENSSSCG00000009934
0	1.80961735750335	0.418	0.044	0	Myoid Cells1	COL5A2
0	1.79454954409557	0.46	0.1	0	Myoid Cells1	MAOA
0	1.79356062194245	0.414	0.066	0	Myoid Cells1	CDC42EP3
0	1.79073535288465	0.671	0.328	0	Myoid Cells1	LMO4
0	1.78286612946471	0.366	0.078	0	Myoid Cells1	CCDC80
0	1.78261429292621	0.311	0.045	0	Myoid Cells1	DMD
0	1.75136548059205	0.63	0.293	0	Myoid Cells1	SCARB2
0	1.74320591938865	0.367	0.041	0	Myoid Cells1	SYNPO2
0	1.73973925515054	0.53	0.198	0	Myoid Cells1	PBXIP1
0	1.72515717021036	0.334	0.078	0	Myoid Cells1	ENSSSCG00000010494
0	1.71938505975425	0.29	0.018	0	Myoid Cells1	PDGFRB
0	1.70526141334179	0.423	0.065	0	Myoid Cells1	REM1
0	1.6980944436421	0.398	0.072	0	Myoid Cells1	COL15A1
0	1.68419677032873	0.412	0.092	0	Myoid Cells1	TUBB6
0	1.67947895329672	0.251	0.016	0	Myoid Cells1	ENSSSCG00000032383
0	1.66859883188852	0.577	0.284	0	Myoid Cells1	LAPTM4B
0	1.64641777778776	0.304	0.04	0	Myoid Cells1	C1R
0	1.62431750186038	0.427	0.141	0	Myoid Cells1	PCOLCE
0	1.62282630127893	0.334	0.021	0	Myoid Cells1	COL6A3
0	1.6117563485358	0.342	0.066	0	Myoid Cells1	AEBP1
0	1.61099711036668	0.667	0.282	0	Myoid Cells1	RGS2
0	1.60083621864093	0.354	0.087	0	Myoid Cells1	ENSSSCG00000012571
0	1.59868057245605	0.298	0.021	0	Myoid Cells1	HHIP
0	1.58595157091263	0.398	0.035	0	Myoid Cells1	TGFB1I1
0	1.57966538659238	0.502	0.211	0	Myoid Cells1	ENSSSCG00000024669
0	1.57548566490585	0.358	0.034	0	Myoid Cells1	PPP1R1B
0	1.57390680277676	0.391	0.111	0	Myoid Cells1	SSPN
0	1.54998931468951	0.481	0.211	0	Myoid Cells1	CFI
0	1.54307863409233	0.336	0.02	0	Myoid Cells1	EDNRA
0	1.53527629600111	0.382	0.107	0	Myoid Cells1	PRNP
0	1.52287034707143	0.308	0.036	0	Myoid Cells1	TMEM132C
0	1.51904000544778	0.275	0.046	0	Myoid Cells1	PTCH1
0	1.50916436762149	0.346	0.046	0	Myoid Cells1	MAMDC2
0	1.4777782411227	0.263	0.019	0	Myoid Cells1	ITGA8
0	1.471266719978	0.362	0.053	0	Myoid Cells1	FXYD1
0	1.46599010007096	0.303	0.018	0	Myoid Cells1	PRELP
0	1.46106830985567	0.256	0.03	0	Myoid Cells1	NPTX1
0	1.42714711749801	0.461	0.147	0	Myoid Cells1	CAV1
0	1.41647546648965	0.364	0.105	0	Myoid Cells1	DPYSL3
0	1.41372605599417	0.278	0.019	0	Myoid Cells1	PID1
0	1.41254317841531	0.251	0.041	0	Myoid Cells1	NCAM1
0	1.41243957249181	0.331	0.02	0	Myoid Cells1	ENSSSCG00000022506
0	1.38724049185911	0.276	0.026	0	Myoid Cells1	ITIH5
0	1.38706406475745	0.283	0.032	0	Myoid Cells1	RNASE1
0	1.37122982033313	0.276	0.018	0	Myoid Cells1	ECM2
0	1.37078509893469	0.309	0.022	0	Myoid Cells1	CLDN11
0	1.36296629056109	0.302	0.023	0	Myoid Cells1	RARRES2
0	1.35374920521138	0.315	0.043	0	Myoid Cells1	KANK2
0	1.34757609608863	0.273	0.021	0	Myoid Cells1	IGFBP6
0	1.34243803942914	0.409	0.166	0	Myoid Cells1	CBX6
0	1.31236636004842	0.707	0.458	0	Myoid Cells1	ITGB1
0	1.30578306403006	0.356	0.092	0	Myoid Cells1	LIMS2
0	1.29828003155935	0.252	0.022	0	Myoid Cells1	ATP1A2
0	1.29771016761654	0.296	0.049	0	Myoid Cells1	ABAT
0	1.29371290444551	0.269	0.031	0	Myoid Cells1	PPP1R12B
0	1.28212678206649	0.295	0.059	0	Myoid Cells1	NRP1
0	1.27337245646504	0.306	0.038	0	Myoid Cells1	SMARCD3
0	1.24867754730377	0.322	0.083	0	Myoid Cells1	COL4A5
0	1.22258520512312	0.313	0.086	0	Myoid Cells1	VWA1
0	1.22117449617674	0.26	0.015	0	Myoid Cells1	INMT
0	1.20893458916855	0.285	0.05	0	Myoid Cells1	DMPK
0	1.19036055509122	0.271	0.019	0	Myoid Cells1	MXRA8
0	1.14752145366075	0.305	0.064	0	Myoid Cells1	PCSK7
0	1.14710475960433	0.927	0.733	0	Myoid Cells1	TUBA1B
0	1.12689030728681	0.253	0.049	0	Myoid Cells1	SH3BGR
0	1.12459047831185	0.77	0.576	0	Myoid Cells1	YWHAQ
0	1.1183046548689	0.266	0.033	0	Myoid Cells1	WFDC1
0	1.10929987887636	0.745	0.567	0	Myoid Cells1	ENSSSCG00000009851
0	1.10539582477277	0.886	0.573	0	Myoid Cells1	EGR1
0	1.10435618170786	0.833	0.659	0	Myoid Cells1	COX6C
0	1.06817333434022	0.264	0.056	0	Myoid Cells1	NDE1
0	1.04433981522283	0.763	0.551	0	Myoid Cells1	BTG1
0	1.02531802050697	0.752	0.585	0	Myoid Cells1	LDHB
0	1.01982476883664	0.682	0.455	0	Myoid Cells1	CD81
0	1.00994765019471	0.94	0.781	0	Myoid Cells1	CALM3
0	0.793824904615112	0.889	0.742	0	Myoid Cells1	ENSSSCG00000033041
0	0.793580713798684	0.889	0.742	0	Myoid Cells1	GNAS
0	0.73152289346123	0.945	0.79	0	Myoid Cells1	ACTG1
1.04831921193007e-306	1.37367880516229	0.736	0.561	3.41489983286219e-302	Myoid Cells1	DNAJA1
4.22342830574066e-304	1.13111763530078	0.636	0.385	1.37578177059502e-299	Myoid Cells1	ENSSSCG00000013260
7.28728183666535e-289	1.46693793389662	0.324	0.106	2.37383205829374e-284	Myoid Cells1	ID1
5.24833790923298e-288	1.26769007167973	0.301	0.09	1.70964607393264e-283	Myoid Cells1	PRKAG3
5.01458835468372e-287	1.2034164470945	0.361	0.135	1.63350215653822e-282	Myoid Cells1	RBPMS
3.20178685941019e-282	0.985625891187955	0.579	0.324	1.04298206945287e-277	Myoid Cells1	VIM
1.10397219494037e-280	1.10219781955329	0.633	0.421	3.59618942501827e-276	Myoid Cells1	IFITM3
1.86411111961959e-274	0.585560486628403	0.947	0.785	6.0723419721608e-270	Myoid Cells1	ENSSSCG00000014540
5.95066418157403e-274	1.68827493566424	0.498	0.281	1.93842885714774e-269	Myoid Cells1	ENSSSCG00000036956
4.63616104426269e-259	0.54185902983766	0.99	0.842	1.51022946016857e-254	Myoid Cells1	ENSSSCG00000037274
8.30927430103503e-258	0.95839552841427	0.926	0.687	2.70674610356216e-253	Myoid Cells1	FOS
3.67529094300698e-247	0.832362154879089	0.847	0.692	1.19722602468453e-242	Myoid Cells1	NUCKS1
1.98777662749129e-237	0.817372899405858	0.751	0.601	6.47518236405289e-233	Myoid Cells1	HMGN2
4.09334571589722e-235	1.26111927890895	0.601	0.432	1.33340736695352e-230	Myoid Cells1	TPM4
5.60326284070642e-230	0.825429226552024	0.756	0.578	1.82526287036012e-225	Myoid Cells1	CD63
2.99457209368031e-228	1.27204662292543	0.43	0.233	9.75481859516361e-224	Myoid Cells1	BEX3
1.24318236699491e-226	1.02184399915042	0.266	0.078	4.04966656048593e-222	Myoid Cells1	F2R
1.41100070016106e-226	1.00748024242686	0.272	0.089	4.59633478077467e-222	Myoid Cells1	HSPB6
1.12774612574858e-225	1.23171742952846	0.36	0.162	3.67363300462598e-221	Myoid Cells1	PBX1
2.86828111845268e-221	1.44838643101207	0.694	0.514	9.34342574335961e-217	Myoid Cells1	BTG2
6.84203136869666e-220	0.999467379530282	0.52	0.322	2.22879171835294e-215	Myoid Cells1	SERPINH1
7.71427300944842e-220	1.09573691448055	0.348	0.149	2.51292443282782e-215	Myoid Cells1	HIPK1
3.49458863623721e-217	0.917768574439061	0.671	0.522	1.13836224825427e-212	Myoid Cells1	HSPB1
1.94691308654737e-215	1.13318440624425	0.353	0.161	6.34206937942805e-211	Myoid Cells1	ARHGAP1
9.89171608965631e-209	0.991637798571701	0.25	0.081	3.22222651620554e-204	Myoid Cells1	LHFPL6
6.30312887302232e-208	0.507617150940611	0.943	0.802	2.05324423038702e-203	Myoid Cells1	UBB
8.5315134152208e-207	1.23843609544319	0.437	0.243	2.77914049500818e-202	Myoid Cells1	ARL6IP5
2.75893607625498e-206	0.707871344924535	0.773	0.642	8.9872342684006e-202	Myoid Cells1	GNAI2
4.61849061154628e-206	1.1249975932049	0.343	0.148	1.5044733167112e-201	Myoid Cells1	ALDH2
2.13967985934461e-202	1.12519109347994	0.269	0.097	6.97000714181508e-198	Myoid Cells1	DHDH
2.25076511315975e-199	1.14433499021754	0.47	0.291	7.33186735611787e-195	Myoid Cells1	CAPZA2
1.87139553618381e-191	1.05430546484545	0.528	0.377	6.09607095911877e-187	Myoid Cells1	PRKAR1A
7.27727446174718e-191	1.81435905278635	0.465	0.294	2.37057215591414e-186	Myoid Cells1	NR4A1
5.57422805290918e-190	0.924007030225902	0.74	0.562	1.81580478823516e-185	Myoid Cells1	ZFP36L1
6.70058126143849e-186	0.672574776098279	0.802	0.693	2.18271434591359e-181	Myoid Cells1	ACTB
1.9746282148132e-184	0.74092083862908	0.791	0.663	6.43235140975401e-180	Myoid Cells1	SLC25A3
1.07425148040301e-182	1.17139038515199	0.379	0.197	3.4993741974128e-178	Myoid Cells1	BGN
2.22011198563033e-181	1.69921263485154	0.382	0.209	7.23201479319079e-177	Myoid Cells1	RASD1
1.12418851860979e-177	0.680579797146754	0.328	0.132	3.66204409937138e-173	Myoid Cells1	EMP3
7.59129109996427e-176	0.481732093531035	0.953	0.812	2.47286307581336e-171	Myoid Cells1	H3F3A
5.50777627371873e-172	0.692170694361117	0.8	0.701	1.79415812116388e-167	Myoid Cells1	EIF1
5.73414112265498e-169	1.13545664691859	0.447	0.278	1.86789647070486e-164	Myoid Cells1	TSPYL2
6.86744275164146e-169	1.17366664821341	0.571	0.404	2.2370694763472e-164	Myoid Cells1	LMNA
2.61350004816932e-168	0.704441004319103	0.807	0.673	8.51347640691157e-164	Myoid Cells1	ENSSSCG00000016998
5.85716063258995e-168	0.675288628260147	0.728	0.612	1.90797007606618e-163	Myoid Cells1	MYL12A
8.35061636833745e-168	0.697147387320628	0.794	0.671	2.72021328198592e-163	Myoid Cells1	ENSSSCG00000011803
6.35660423610146e-167	0.73347753409564	0.722	0.607	2.07066382991005e-162	Myoid Cells1	ENSSSCG00000028485
2.29528540983047e-166	0.757914840733883	0.733	0.613	7.47689222252275e-162	Myoid Cells1	CNBP
1.6078726913159e-159	1.03754027701205	0.323	0.158	5.23764529196154e-155	Myoid Cells1	SLMAP
2.09192744119401e-155	1.22157429535559	0.403	0.246	6.8144536396895e-151	Myoid Cells1	ENSSSCG00000039545
1.15916789642724e-152	0.6113957121738	0.811	0.702	3.77598942261173e-148	Myoid Cells1	GAPDH
2.22645695084459e-150	0.96364130233897	0.46	0.312	7.25268351737625e-146	Myoid Cells1	DDAH2
2.548969254926e-150	1.09962884359659	0.379	0.222	8.30326734792143e-146	Myoid Cells1	CCND1
6.32560997423778e-150	0.779264347203462	0.855	0.683	2.06056744910796e-145	Myoid Cells1	ENSSSCG00000031912
2.09550159280472e-149	0.920789657554187	0.259	0.111	6.82609643856137e-145	Myoid Cells1	EFEMP2
2.94178030704811e-149	1.03137119659161	0.562	0.426	9.58284935020922e-145	Myoid Cells1	SMARCA2
1.38898660639287e-146	0.851806816854313	0.595	0.487	4.52462387032476e-142	Myoid Cells1	ENSSSCG00000038628
1.70375835973535e-145	0.924621651159949	0.572	0.456	5.54999285683789e-141	Myoid Cells1	MORF4L1
2.95795002150811e-145	0.574818402256408	0.798	0.697	9.63552219506266e-141	Myoid Cells1	HMGB1
6.50435037550546e-145	1.01314739283046	0.534	0.414	2.1187921348209e-140	Myoid Cells1	NDUFB9
4.18877475746816e-144	1.08856265849825	0.286	0.135	1.36449337724525e-139	Myoid Cells1	SDC2
6.63136425115612e-144	0.962215222643324	0.431	0.267	2.16016690481411e-139	Myoid Cells1	SPTBN1
1.3962938130692e-143	0.869521010440347	0.634	0.528	4.54842709607293e-139	Myoid Cells1	MRFAP1
5.04806051173191e-142	1.07329206905417	0.447	0.308	1.64440571169667e-137	Myoid Cells1	NDUFS4
2.63729848794147e-141	1.36055042109809	0.467	0.331	8.59099982446934e-137	Myoid Cells1	IRF1
2.05716385252291e-139	0.991620383299872	0.488	0.35	6.70121124959337e-135	Myoid Cells1	WSB1
1.05333583479177e-138	1.00537762216751	0.418	0.256	3.43124148183418e-134	Myoid Cells1	PLK2
3.92480105066162e-138	1.08033461531828	0.341	0.189	1.27850394225302e-133	Myoid Cells1	GATA2
3.09567293571758e-137	0.982591195463696	0.436	0.277	1.00841545881e-132	Myoid Cells1	ENSSSCG00000015814
2.54664334317922e-135	0.772541300210112	0.277	0.132	8.2956906904063e-131	Myoid Cells1	ENSSSCG00000022176
2.52217952828034e-133	0.856753536192872	0.604	0.51	8.2159998133732e-129	Myoid Cells1	ENSSSCG00000038399
5.16728795347302e-133	1.06193929491726	0.283	0.139	1.68324405084384e-128	Myoid Cells1	LAMB2
1.47858278490699e-130	0.928331974729322	0.34	0.195	4.81648342183454e-126	Myoid Cells1	NDRG4
1.08062029943692e-129	1.45247350337175	0.406	0.272	3.52012062541576e-125	Myoid Cells1	TIMP1
9.82806480235449e-128	0.96155837265439	0.348	0.21	3.20149210936697e-123	Myoid Cells1	SH3BGRL
1.09901747580756e-127	0.89553477337181	0.417	0.27	3.58004942744312e-123	Myoid Cells1	ENSSSCG00000006887
5.64132974846145e-127	1.02017815985861	0.392	0.256	1.83766316556132e-122	Myoid Cells1	NDRG2
7.63395300555525e-126	1.13619583997767	0.432	0.293	2.48676019155962e-121	Myoid Cells1	DDIT3
3.08785746424009e-125	0.884236493029239	0.583	0.495	1.00586956897621e-120	Myoid Cells1	BANF1
9.62920734499771e-125	0.84315443097842	0.384	0.246	3.136714292633e-120	Myoid Cells1	ILK
1.79236994606411e-122	0.588377757774734	0.745	0.605	5.83864509930384e-118	Myoid Cells1	S100A11
8.86396574903447e-122	0.73753948593346	0.556	0.445	2.88743684274798e-117	Myoid Cells1	TUBB
5.91387764773957e-121	0.879480170646835	0.304	0.167	1.92644564375117e-116	Myoid Cells1	PCDHGC4
6.67305256624857e-120	0.49073900865881	0.811	0.72	2.17374687345547e-115	Myoid Cells1	CFL1
4.82567059626181e-118	1.01779549690914	0.395	0.268	1.57196219673229e-113	Myoid Cells1	ENSSSCG00000032573
9.13354873617191e-118	0.868338163550867	0.291	0.157	2.975253500808e-113	Myoid Cells1	PCDHGC5
4.028079449088e-117	0.754101931853968	0.258	0.123	1.31214688054042e-112	Myoid Cells1	ENSSSCG00000032436
6.30772091443726e-117	0.865378460948796	0.292	0.158	2.05474008787794e-112	Myoid Cells1	ENSSSCG00000032137
2.11302839723916e-116	0.768172593147705	0.763	0.629	6.88319000400656e-112	Myoid Cells1	ZFP36
2.23308380988763e-116	0.892233535981396	0.378	0.242	7.27427051070894e-112	Myoid Cells1	CLIC4
1.70222915018107e-115	1.13900203159059	0.437	0.303	5.54501145671483e-111	Myoid Cells1	RND3
1.89635101784295e-114	0.927149414757818	0.508	0.395	6.1773634406234e-110	Myoid Cells1	DYNLL2
3.24711489504829e-113	0.948798568948002	0.277	0.146	1.05774767706198e-108	Myoid Cells1	CALU
1.15788709742531e-112	1.03914582404824	0.449	0.331	3.77181721986296e-108	Myoid Cells1	FKBP5
1.24403588327575e-109	0.997663237601255	0.389	0.266	4.05244688977074e-105	Myoid Cells1	NPTN
1.38174349762548e-109	0.747370357099776	0.591	0.506	4.501029443515e-105	Myoid Cells1	SUMO2
1.74324317339599e-103	0.894747950513854	0.285	0.159	5.67861463733744e-99	Myoid Cells1	RBFOX2
4.59582734476021e-100	1.01128265510173	0.373	0.259	1.49709075755564e-95	Myoid Cells1	MARC2
1.53101047867834e-97	0.832979136972075	0.417	0.291	4.98726663429468e-93	Myoid Cells1	ENSSSCG00000005183
1.60125844156643e-97	0.732198678509528	0.543	0.467	5.21609937340265e-93	Myoid Cells1	EIF4G2
4.48199661692405e-97	0.446525727308467	0.858	0.739	1.46001039796301e-92	Myoid Cells1	ENSSSCG00000016737
4.8827710797635e-96	0.862283941726	0.494	0.391	1.59056267923296e-91	Myoid Cells1	MAGED1
8.3513081263844e-96	0.41331657739014	0.786	0.654	2.72043862216972e-91	Myoid Cells1	ENSSSCG00000029226
1.52492085028639e-95	0.964626766521552	0.319	0.198	4.96742966980793e-91	Myoid Cells1	FKBP9
2.217477969355e-95	1.0051024209285	0.542	0.45	7.22343448517392e-91	Myoid Cells1	ATP2B1
3.49154041127913e-95	0.890245456788797	0.271	0.149	1.13736928897418e-90	Myoid Cells1	DNAJB4
5.86051133441995e-95	0.959248474072588	0.384	0.276	1.9090615671873e-90	Myoid Cells1	MAP1LC3A
8.34829688594463e-94	0.715392085261718	0.602	0.522	2.71945771059646e-89	Myoid Cells1	NAP1L1
3.97062258581727e-92	0.690377285151063	0.544	0.458	1.29343030732998e-87	Myoid Cells1	TSPAN3
4.64640877483565e-90	0.519953933541504	0.742	0.671	1.51356765840271e-85	Myoid Cells1	DDX5
5.78610160978463e-89	1.33676769534343	0.473	0.384	1.88482259938734e-84	Myoid Cells1	CYCS
4.11242645218421e-88	0.90918732037423	0.28	0.167	1.33962291679901e-83	Myoid Cells1	IL11RA
3.19250562244458e-86	0.60478550436204	0.538	0.422	1.03995870651132e-81	Myoid Cells1	TSC22D1
4.3116104510325e-83	0.799966069674685	0.505	0.414	1.40450710442384e-78	Myoid Cells1	SEPT7
8.11302247580263e-83	0.876134036355826	0.257	0.149	2.64281707149271e-78	Myoid Cells1	ENSSSCG00000005982
8.14829894707572e-83	0.657469183296638	0.593	0.523	2.65430838200992e-78	Myoid Cells1	ENSSSCG00000000405
1.52018082823869e-82	0.651918455574982	0.336	0.217	4.95198904798753e-78	Myoid Cells1	SELENOP
4.72386552233998e-82	0.831310476301809	0.254	0.147	1.53879919390225e-77	Myoid Cells1	LBH
1.46336479485262e-81	0.996370284589699	0.295	0.187	4.76691081923242e-77	Myoid Cells1	ACADSB
2.89163800439879e-81	0.695385572202556	0.591	0.523	9.41951079932906e-77	Myoid Cells1	ENSSSCG00000006062
1.35064579014965e-80	0.767231428674827	0.504	0.43	4.39972866141248e-76	Myoid Cells1	LAPTM4A
9.14296769531884e-80	0.848750558007964	0.324	0.219	2.97832172675011e-75	Myoid Cells1	UBL3
9.42924175124814e-80	0.645024406762826	0.567	0.494	3.07157550046908e-75	Myoid Cells1	ATF2
1.83031111470829e-79	0.892776162688087	0.351	0.249	5.96223845616225e-75	Myoid Cells1	TOB1
3.60827200458007e-79	0.653890091662401	0.56	0.484	1.17539460549196e-74	Myoid Cells1	ATP5G3
4.50239553049759e-77	0.830316806567932	0.279	0.176	1.46665534405959e-72	Myoid Cells1	ENSSSCG00000003839
1.99072081485324e-76	0.859728795987117	0.319	0.217	6.48477305438442e-72	Myoid Cells1	ARNT
1.25779228583641e-74	0.956686718181287	0.254	0.149	4.09725837111211e-70	Myoid Cells1	ADAMTS1
1.2139070581932e-71	0.51067808494713	0.745	0.668	3.95430224206435e-67	Myoid Cells1	ATF4
2.82969894516396e-71	1.30324300702619	0.39	0.299	9.2177443138716e-67	Myoid Cells1	IFRD1
6.26194662504133e-71	0.677516502761297	0.517	0.453	2.03982911310721e-66	Myoid Cells1	ATP5O
2.89459908820016e-70	0.895175266721994	0.289	0.191	9.42915652981201e-66	Myoid Cells1	USP19
4.72760968989347e-70	0.682107810460254	0.527	0.471	1.5400188564828e-65	Myoid Cells1	PARK7
5.35686356347442e-69	0.64399715868103	0.616	0.529	1.74499830580179e-64	Myoid Cells1	TXNIP
1.47888954607273e-68	0.72813091053028	0.404	0.317	4.81748269633192e-64	Myoid Cells1	ACTN4
2.43727998337884e-68	0.503758500623598	0.413	0.282	7.93943954585656e-64	Myoid Cells1	CYR61
2.67069979495302e-67	0.896683136359298	0.369	0.281	8.69980458205947e-63	Myoid Cells1	ENSSSCG00000002449
8.16158322976347e-67	0.671702641388068	0.307	0.213	2.65863573709545e-62	Myoid Cells1	ENSSSCG00000024313
3.26186854247128e-65	0.886464289411396	0.413	0.333	1.06255367771002e-60	Myoid Cells1	IER5
7.48488448445242e-64	0.55394096308339	0.64	0.582	2.43820112081038e-59	Myoid Cells1	HNRNPDL
3.25387902887577e-63	1.00229627021264	0.437	0.352	1.05995109365628e-58	Myoid Cells1	ENSSSCG00000005437
5.41796826018467e-63	0.802809555718221	0.287	0.196	1.76490316075516e-58	Myoid Cells1	ENSSSCG00000039249
4.08202745409409e-62	0.820886746334398	0.391	0.307	1.32972044317115e-57	Myoid Cells1	ENSSSCG00000017336
1.63373975054487e-60	0.346667397308787	0.817	0.729	5.32190723739991e-56	Myoid Cells1	HNRNPA2B1
1.88370476157032e-59	0.478855964791391	0.657	0.61	6.13616826081531e-55	Myoid Cells1	HNRNPK
4.31327734914647e-59	0.539226155643607	0.587	0.524	1.40505009648446e-54	Myoid Cells1	PRDX2
6.84399574552276e-59	0.725460196896062	0.485	0.43	2.22943161410404e-54	Myoid Cells1	ENSSSCG00000003903
7.64716222775643e-59	0.601922196444505	0.27	0.173	2.49106309569166e-54	Myoid Cells1	ENSSSCG00000003253
8.15876637850349e-59	0.738103810358593	0.41	0.342	2.65771814779751e-54	Myoid Cells1	SEPT2
1.38302207353443e-58	0.83140183484353	0.283	0.197	4.50519440453842e-54	Myoid Cells1	TRIP6
4.05592912344808e-58	0.763455487547336	0.488	0.433	1.32121891196321e-53	Myoid Cells1	SRSF7
2.72042262769758e-57	0.473000722855459	0.618	0.555	8.86177670972487e-53	Myoid Cells1	PKM
1.76368788098229e-55	0.824640915808106	0.318	0.234	5.74521327229981e-51	Myoid Cells1	KIAA2026
6.29516603478888e-55	0.833956787291316	0.468	0.418	2.05065033583248e-50	Myoid Cells1	HSPD1
1.40508451919028e-54	0.673457927561013	0.5	0.452	4.57706282126235e-50	Myoid Cells1	ATP5I
1.70641533613153e-54	0.504252133954787	0.253	0.159	5.55864795744845e-50	Myoid Cells1	ENSSSCG00000008898
4.06449467463918e-53	0.877965161715805	0.3	0.219	1.32400914026371e-48	Myoid Cells1	TCAF1
2.81327796299543e-50	0.847985656862574	0.298	0.217	9.16425296445762e-46	Myoid Cells1	PHACTR2
1.26635504500239e-49	0.596364545022237	0.552	0.511	4.12515155909528e-45	Myoid Cells1	TRA2B
1.63095861650162e-49	0.758297184342537	0.323	0.251	5.31284769325403e-45	Myoid Cells1	RSRP1
2.90485638829678e-49	0.68178860222739	0.43	0.358	9.46256968487677e-45	Myoid Cells1	PPP1R15A
3.13183810077462e-49	0.636505850300735	0.565	0.521	1.02019626132733e-44	Myoid Cells1	TAX1BP1
1.97909943062117e-48	0.74548048766149	0.316	0.249	6.44691639524848e-44	Myoid Cells1	DRAP1
5.92860127149149e-48	0.554044517728226	0.265	0.179	1.93124186418835e-43	Myoid Cells1	ISG15
8.67457912560246e-48	0.61516852839245	0.542	0.516	2.825744150165e-43	Myoid Cells1	ISCU
1.40175411852471e-47	0.782174910940211	0.364	0.288	4.56621404109424e-43	Myoid Cells1	AMOTL1
6.25040671803952e-47	0.30667743143453	0.34	0.237	2.03606998840137e-42	Myoid Cells1	ID2
6.07937597366147e-46	0.772319099984633	0.292	0.212	1.98035672342022e-41	Myoid Cells1	PKD2
5.60267394779928e-45	0.606315120680637	0.558	0.516	1.82507103849562e-40	Myoid Cells1	ENSSSCG00000034019
6.11514430024329e-45	0.6629965138795	0.258	0.184	1.99200825580425e-40	Myoid Cells1	YWHAG
3.49066555273664e-44	0.706884501056095	0.261	0.189	1.13708430380396e-39	Myoid Cells1	PCNP
3.77601757234359e-44	0.463456925409065	0.62	0.59	1.23003772419092e-39	Myoid Cells1	COX6A1
1.59704215871783e-43	0.61315345669266	0.527	0.493	5.20236483202333e-39	Myoid Cells1	NDUFS5
1.72843922107613e-43	0.569617764471186	0.513	0.479	5.63039076265548e-39	Myoid Cells1	HNRNPD
6.3232020430214e-43	0.658389216810107	0.302	0.238	2.05978306551422e-38	Myoid Cells1	PPP1CB
1.34081750021278e-42	0.748731138408573	0.367	0.313	4.36771300694314e-38	Myoid Cells1	CHMP4B
8.72796063019057e-42	0.645382164188849	0.361	0.288	2.84313317528458e-37	Myoid Cells1	ISG12(A)
1.95862935984865e-40	0.489535832175535	0.659	0.617	6.38023513970698e-36	Myoid Cells1	BRD2
2.89075603636295e-40	0.40988840430725	0.69	0.625	9.41663778845232e-36	Myoid Cells1	TRMT112
3.51917194338969e-39	0.559126126560919	0.495	0.46	1.14637026055919e-34	Myoid Cells1	ITM2C
3.85518705111432e-39	0.695445568159622	0.307	0.248	1.25582718190049e-34	Myoid Cells1	SERTAD1
1.12633000536859e-38	0.662465388647943	0.268	0.204	3.66901999248817e-34	Myoid Cells1	DYNLRB1
1.3706316920734e-37	0.694592178108339	0.306	0.245	4.46483273692909e-33	Myoid Cells1	ENSSSCG00000029251
2.22503085474812e-37	0.281489685178356	0.832	0.73	7.24803800934201e-33	Myoid Cells1	HSP90AB1
8.36578801742399e-37	0.587341127705439	0.381	0.326	2.72515544667586e-32	Myoid Cells1	TMEM123
3.05001760295892e-36	0.695869217084323	0.343	0.29	9.93543234163869e-32	Myoid Cells1	RTN4
3.10392823850402e-35	0.651863527360866	0.26	0.202	1.01110462369269e-30	Myoid Cells1	PTPA
6.69998603093422e-35	0.71314899660537	0.271	0.21	2.18252044957682e-30	Myoid Cells1	VDAC3
1.10175116604063e-34	0.477102072840534	0.569	0.548	3.58895442337735e-30	Myoid Cells1	ATP5A1
1.89653066288386e-34	0.724599018122866	0.431	0.398	6.17794863434418e-30	Myoid Cells1	DNAJC8
2.08345642968037e-34	0.522971048310759	0.301	0.226	6.7868593196838e-30	Myoid Cells1	TLN1
4.20053385254342e-33	0.56063386646868	0.438	0.41	1.36832390246602e-28	Myoid Cells1	RABAC1
1.44940831769945e-32	0.805040444871607	0.275	0.216	4.72144759490596e-28	Myoid Cells1	ARL4A
2.09928926590216e-32	0.414417372090302	0.295	0.223	6.8384347836763e-28	Myoid Cells1	DYNLT3
5.65914813299943e-32	0.706645437350778	0.277	0.223	1.84346750432456e-27	Myoid Cells1	ENSSSCG00000011676
1.28603079578379e-30	0.72759112862427	0.342	0.3	4.1892453172657e-26	Myoid Cells1	CBX1
2.99331374161575e-30	0.860183597475025	0.352	0.312	9.75071951331331e-26	Myoid Cells1	TBX3
8.02101579143049e-30	0.626843605635987	0.265	0.214	2.61284589405848e-25	Myoid Cells1	TMEM106B
8.24719478097944e-30	0.534741421155959	0.438	0.408	2.68652369990405e-25	Myoid Cells1	PNRC2
8.509144821574e-30	0.786232074906696	0.272	0.221	2.77185392562773e-25	Myoid Cells1	ENSSSCG00000037251
1.2411231318188e-29	0.533306426836546	0.464	0.44	4.04295860189975e-25	Myoid Cells1	RAN
3.286803093382e-29	0.481022414001991	0.551	0.53	1.07067610766919e-24	Myoid Cells1	ENSSSCG00000001075
4.33827252238405e-29	0.600880846290004	0.407	0.373	1.41319227416661e-24	Myoid Cells1	TOB2
1.92085174094673e-28	0.65084247875223	0.401	0.383	6.25717454613399e-24	Myoid Cells1	ARF4
2.87608494463433e-28	0.701606345759402	0.365	0.325	9.36884670714633e-24	Myoid Cells1	BEX1
1.23872886825287e-26	0.499060321068584	0.53	0.522	4.03515928833372e-22	Myoid Cells1	ENSSSCG00000014343
9.49758594109177e-26	0.591680413967345	0.267	0.221	3.09383862031064e-21	Myoid Cells1	ENSSSCG00000014013
1.55436912827604e-25	0.437086723454309	0.557	0.534	5.0633574353592e-21	Myoid Cells1	FUS
2.26459695581876e-25	0.500064594604971	0.483	0.465	7.37692458357962e-21	Myoid Cells1	COX7A2
3.77740947471598e-25	0.612533480936901	0.325	0.292	1.23049113638873e-20	Myoid Cells1	C12orf57
8.9708707006187e-25	0.340907134865964	0.614	0.584	2.92226113072654e-20	Myoid Cells1	HNRNPH1
1.4463293903457e-24	0.651765880340713	0.261	0.217	4.71141798905111e-20	Myoid Cells1	GPX8
5.82379159177028e-24	0.553848425930751	0.447	0.436	1.89710011101917e-19	Myoid Cells1	SNU13
5.92381412821619e-24	0.688947139586149	0.267	0.225	1.92968245226642e-19	Myoid Cells1	CWC15
2.55316344319549e-23	0.408480863584459	0.568	0.563	8.3169299162093e-19	Myoid Cells1	ENSSSCG00000032129
2.64951739606904e-23	0.428052726590892	0.497	0.488	8.6308029176949e-19	Myoid Cells1	ENSSSCG00000033733
3.64619520066894e-23	0.573774098185537	0.403	0.378	1.18774808661791e-18	Myoid Cells1	APLP2
5.27529825509286e-23	0.326830193109409	0.716	0.662	1.7184284065965e-18	Myoid Cells1	MCL1
6.61785789374925e-22	0.582252226010306	0.389	0.374	2.15576720888882e-17	Myoid Cells1	PSMB6
8.95478413244252e-22	0.437071846244735	0.543	0.54	2.91702093114315e-17	Myoid Cells1	COX5B
1.3941543372312e-21	0.390983944367626	0.596	0.587	4.54145775353064e-17	Myoid Cells1	ENSSSCG00000013427
1.87640032584913e-21	0.340822710037174	0.692	0.663	6.11237406145355e-17	Myoid Cells1	ENSSSCG00000011351
2.15864923472212e-21	0.544238882141986	0.403	0.388	7.03179988210732e-17	Myoid Cells1	SNRPE
3.32064140611646e-21	0.425606368201319	0.482	0.476	1.08169893804244e-16	Myoid Cells1	ENSSSCG00000005453
3.35211676275884e-21	0.88446554469082	0.355	0.331	1.09195203546869e-16	Myoid Cells1	CRYM
5.86636176966616e-21	0.512672834790757	0.253	0.213	1.91096734646875e-16	Myoid Cells1	BNIP3L
3.30054314356674e-20	0.599429281931554	0.396	0.382	1.07515192901687e-15	Myoid Cells1	CCPG1
3.536991575342e-20	0.657884509917335	0.332	0.304	1.15217500566766e-15	Myoid Cells1	DYNC1I2
5.08944569021165e-20	0.579765887980219	0.358	0.333	1.65788693358644e-15	Myoid Cells1	HP1BP3
1.27216918639693e-19	0.592174372062717	0.35	0.32	4.14409112468799e-15	Myoid Cells1	BAG3
3.12738227996628e-19	0.587260683049014	0.263	0.228	1.01874477769902e-14	Myoid Cells1	ENSSSCG00000010795
9.37899235644994e-19	0.670875534676536	0.269	0.235	3.05520676011357e-14	Myoid Cells1	SLC25A4
1.17229002819378e-18	0.76539860941453	0.29	0.256	3.81873476684122e-14	Myoid Cells1	NR4A2
2.12317391632309e-18	0.303074993818383	0.601	0.611	6.91623903242246e-14	Myoid Cells1	COX4I1
4.88975342871497e-18	0.390752750875943	0.587	0.593	1.5928371794039e-13	Myoid Cells1	SFPQ
7.23907530623827e-18	1.04700968705108	0.384	0.369	2.35812878100712e-13	Myoid Cells1	GADD45A
8.77105654852477e-18	0.493968420991587	0.271	0.235	2.85717167068194e-13	Myoid Cells1	C9orf3
1.64321416180809e-17	0.509825534354723	0.301	0.279	5.35277013208985e-13	Myoid Cells1	PAIP2
1.21560332823379e-16	0.47484495022399	0.446	0.444	3.95982784172156e-12	Myoid Cells1	RBMX
2.41194594492264e-16	0.607925284048581	0.354	0.34	7.8569139155855e-12	Myoid Cells1	ZMYND11
1.04122398149752e-15	0.299265927367173	0.619	0.601	3.39178711972816e-11	Myoid Cells1	EIF3H
1.16536755233153e-15	0.52166388734036	0.255	0.23	3.79618480171996e-11	Myoid Cells1	ENSSSCG00000004414
4.52291072328516e-15	0.405358988291527	0.53	0.533	1.47333816811014e-10	Myoid Cells1	ENSSSCG00000014075
5.13125617400322e-15	0.491616468410352	0.432	0.427	1.67150669868155e-10	Myoid Cells1	ATPIF1
7.38073488030363e-15	0.561832181601097	0.393	0.384	2.40427438725891e-10	Myoid Cells1	RSF1
3.1613251612731e-14	0.492901458037551	0.413	0.418	1.02980167128471e-09	Myoid Cells1	ENSSSCG00000014435
4.94717462523109e-14	0.497292888226066	0.279	0.258	1.61154213416903e-09	Myoid Cells1	FLOT1
5.58503422262273e-14	0.565292049614919	0.353	0.347	1.81932489801935e-09	Myoid Cells1	NOL7
5.99785995419624e-14	0.562012164843343	0.25	0.224	1.95380288007942e-09	Myoid Cells1	ENSSSCG00000023643
6.88028833943805e-14	0.306387164807032	0.563	0.555	2.24125392657194e-09	Myoid Cells1	DDX17
8.09019352331913e-14	0.479046359700304	0.419	0.425	2.63538054022121e-09	Myoid Cells1	ERH
2.04802552848659e-13	0.370028071823847	0.437	0.435	6.67144315904506e-09	Myoid Cells1	CDC42
4.39044536365262e-13	0.583554080126998	0.296	0.278	1.43018757720984e-08	Myoid Cells1	WDR82
5.90472037511797e-13	0.463453626760354	0.411	0.416	1.92346266219468e-08	Myoid Cells1	SOD1
7.17502438630636e-13	0.468671613627174	0.388	0.385	2.3372641938393e-08	Myoid Cells1	TMEM59
7.57518556614767e-13	0.529678980190631	0.268	0.253	2.4676166981726e-08	Myoid Cells1	RAB11B
1.29427631138057e-12	0.504262889658819	0.413	0.422	4.21610508432221e-08	Myoid Cells1	HMGN3
2.04704640132727e-12	0.523675512124236	0.334	0.327	6.66825365232358e-08	Myoid Cells1	RBM8A
2.08243506660939e-12	0.524302878819375	0.278	0.263	6.78353222948008e-08	Myoid Cells1	UBE2E3
2.11856314059409e-12	0.607314326756336	0.35	0.348	6.90121943048526e-08	Myoid Cells1	ENSSSCG00000040782
5.46534179070252e-12	0.566646591947947	0.264	0.25	1.78033508832135e-07	Myoid Cells1	SDHD
5.58424862849604e-12	0.424348702165884	0.403	0.418	1.81906899073259e-07	Myoid Cells1	GNB1
6.11956704181418e-12	0.406303979090068	0.435	0.444	1.99344896387097e-07	Myoid Cells1	DDX3X
6.15070461079742e-12	0.290394893307323	0.59	0.596	2.00359202696726e-07	Myoid Cells1	NCL
6.81578089506736e-12	0.576222746659943	0.33	0.322	2.22024062656819e-07	Myoid Cells1	ENSSSCG00000035538
3.06300825662462e-11	0.482165733667322	0.355	0.36	9.9777493959547e-07	Myoid Cells1	ENSSSCG00000033653
3.25377983134904e-11	0.455682198007856	0.329	0.318	1.05991878006195e-06	Myoid Cells1	CCND2
6.41498832667913e-11	0.307439848151194	0.581	0.58	2.08968244741573e-06	Myoid Cells1	ENSSSCG00000040325
8.78071603114514e-11	0.50777486179351	0.396	0.408	2.86031824714553e-06	Myoid Cells1	ENSSSCG00000032166
8.80487546150307e-11	0.255208810885054	0.253	0.341	2.86818818158462e-06	Myoid Cells1	CIR1
1.1173492382636e-10	0.432337668080688	0.425	0.437	3.63976514364367e-06	Myoid Cells1	ENSSSCG00000024776
1.29140130155179e-10	0.449924600346785	0.327	0.323	4.20673973980494e-06	Myoid Cells1	MYO5A
2.02959696348887e-10	0.418312794036855	0.466	0.485	6.611412108565e-06	Myoid Cells1	HNRNPM
2.81249716185866e-10	0.363065762134867	0.39	0.4	9.16170950475458e-06	Myoid Cells1	CAPZB
3.02345759535461e-10	0.523052175149201	0.38	0.393	9.84891311686764e-06	Myoid Cells1	RBX1
5.03256051049605e-10	0.537872112512008	0.358	0.363	1.63935658629409e-05	Myoid Cells1	ENSSSCG00000026230
6.11373861999565e-10	0.549793356578653	0.36	0.361	1.99155035546358e-05	Myoid Cells1	ATXN7L3B
8.62673943885069e-10	0.454807686253609	0.399	0.409	2.81016037220561e-05	Myoid Cells1	C11orf58
1.0831024095485e-09	0.549002883810315	0.283	0.276	3.52820609910424e-05	Myoid Cells1	POLE4
2.04961047350613e-09	0.504474849213071	0.297	0.296	6.67660611744623e-05	Myoid Cells1	ENSSSCG00000038901
2.10736863404406e-09	0.552362088761828	0.265	0.259	6.86475332539851e-05	Myoid Cells1	ENSSSCG00000016100
2.14772530952451e-09	0.498606509184197	0.301	0.301	6.99621519577608e-05	Myoid Cells1	ENSSSCG00000038938
2.34507035158552e-09	0.376779327896871	0.409	0.424	7.63906667028982e-05	Myoid Cells1	TPI1
4.30660003943928e-09	0.414950127943626	0.371	0.386	0.000140287496284734	Myoid Cells1	C14orf166
1.05648750807706e-08	0.406055577087069	0.455	0.472	0.000344150805756102	Myoid Cells1	ENSSSCG00000028414
1.2857486102509e-08	0.503544601522349	0.325	0.329	0.000418832609789231	Myoid Cells1	ENSSSCG00000002860
3.84860903782977e-08	0.513224087304662	0.328	0.337	0.00125368439407305	Myoid Cells1	ENSSSCG00000004446
3.94486315789999e-08	0.497926595537298	0.415	0.433	0.00128503917368592	Myoid Cells1	ENSSSCG00000000377
9.77785469103025e-08	0.571923409671527	0.277	0.277	0.0031851361656031	Myoid Cells1	CACYBP
1.12522121888173e-07	0.325211668160957	0.532	0.543	0.00366540812050724	Myoid Cells1	ATP5G2
2.32914461650773e-07	0.29860206136884	0.51	0.534	0.00758718858827392	Myoid Cells1	GABARAP
2.34698423949098e-07	0.289841485195067	0.49	0.504	0.00764530116014188	Myoid Cells1	ENSSSCG00000007743
5.14840297257105e-07	0.531339558729811	0.267	0.263	0.0167709226831502	Myoid Cells1	ABHD16A
5.19997386847321e-07	0.344100986825651	0.499	0.526	0.0169389148765515	Myoid Cells1	NANS
7.08781951473513e-07	0.513244546270055	0.324	0.331	0.0230885720692497	Myoid Cells1	UBE2H
7.59151164391759e-07	0.411458365696261	0.353	0.372	0.0247293491800616	Myoid Cells1	ATP5C1
9.792636126546e-07	0.408947346203218	0.32	0.325	0.0318995121822236	Myoid Cells1	CLK1
1.55636721075463e-06	0.28832718660848	0.22	0.284	0.0506986618903319	Myoid Cells1	BAZ1B
1.86857020101563e-06	0.294504824393425	0.521	0.554	0.0608686742980843	Myoid Cells1	ELOB
2.01063735404649e-06	0.448979486687947	0.349	0.372	0.0654965118080643	Myoid Cells1	VDAC2
2.91585204650251e-06	0.455011103027325	0.396	0.418	0.0949838804148192	Myoid Cells1	IK
3.4404856819512e-06	0.264874634718747	0.424	0.434	0.11207382108956	Myoid Cells1	DBI
3.51813506160846e-06	0.334606798589393	0.398	0.412	0.114603249631896	Myoid Cells1	PGAM1
4.08193213053467e-06	0.264645657814676	0.285	0.367	0.132968939152167	Myoid Cells1	UBXN4
6.17710508654576e-06	0.445939508872554	0.308	0.322	0.201219198194228	Myoid Cells1	SNX3
6.6890345398369e-06	0.271341431695117	0.227	0.291	0.217895300135187	Myoid Cells1	LIMA1
8.18418318306324e-06	0.26223061840805	0.253	0.328	0.266599767188285	Myoid Cells1	GLRX3
9.39355137006825e-06	0.252564580772227	0.285	0.371	0.305994935879973	Myoid Cells1	CAPRIN1
1.06310759902592e-05	0.453424386739991	0.254	0.253	0.346307300382694	Myoid Cells1	ENSSSCG00000000273
1.17024485999526e-05	0.404415088861526	0.312	0.327	0.381207263143456	Myoid Cells1	POMP
1.17593118759803e-05	0.373426403775613	0.403	0.432	0.383059584360059	Myoid Cells1	NONO
1.27126322354667e-05	0.314750271325107	0.469	0.507	0.414113995070328	Myoid Cells1	CSDE1
1.31929978543878e-05	0.376106034808434	0.365	0.389	0.429761905106681	Myoid Cells1	SAP18
1.63785318448379e-05	0.257160216033584	0.215	0.279	0.533530674845596	Myoid Cells1	ENSSSCG00000006544
1.67707736171677e-05	0.335333954346664	0.385	0.414	0.546307950579239	Myoid Cells1	ATP6V1G1
1.98851023105161e-05	0.252575506159066	0.201	0.261	0.647757207765063	Myoid Cells1	MESD
4.18426807583864e-05	0.455365989697917	0.281	0.292	1	Myoid Cells1	SRP14
4.68284854063473e-05	0.25028197994723	0.193	0.25	1	Myoid Cells1	PRPF19
5.44083924090029e-05	0.264179788881203	0.224	0.283	1	Myoid Cells1	LARP7
5.47340006677906e-05	0.471246781999294	0.269	0.275	1	Myoid Cells1	ENSSSCG00000021180
5.78013378380327e-05	0.260315652110006	0.238	0.308	1	Myoid Cells1	NDUFB8
6.573819937094e-05	0.443332919615907	0.367	0.397	1	Myoid Cells1	KHDRBS1
6.9331858568375e-05	0.300499796033442	0.295	0.376	1	Myoid Cells1	TOP1
7.9345933408077e-05	0.468088189313726	0.291	0.304	1	Myoid Cells1	ENSSSCG00000035686
0.000100860931834637	0.269807178303417	0.198	0.251	1	Myoid Cells1	KDSR
0.00015887476218649	0.286308531258322	0.222	0.281	1	Myoid Cells1	USP8
0.000184057980253411	0.337214139733183	0.405	0.439	1	Myoid Cells1	ENSSSCG00000032003
0.000201608025778798	0.458467925122834	0.282	0.297	1	Myoid Cells1	MORF4L2
0.000210140151623722	0.30332050096706	0.202	0.256	1	Myoid Cells1	PSMD1
0.000251779994514556	0.406840010028874	0.513	0.579	1	Myoid Cells1	ZFP36L2
0.000255081672091916	0.333156001675378	0.412	0.448	1	Myoid Cells1	ENSSSCG00000034527
0.000280942685234085	0.258220281384282	0.208	0.266	1	Myoid Cells1	MRPL20
0.000305049909517071	0.358626059264096	0.473	0.505	1	Myoid Cells1	SSB
0.000316135553907536	0.382344215108504	0.373	0.403	1	Myoid Cells1	POLR2F
0.000352569344656447	0.262979124371715	0.273	0.345	1	Myoid Cells1	SEC11A
0.000400964591405445	0.397649995667429	0.366	0.402	1	Myoid Cells1	EIF4H
0.000433044944823517	0.45418942853583	0.492	0.526	1	Myoid Cells1	CCNL1
0.000515445132856108	0.328893446677453	0.227	0.287	1	Myoid Cells1	PPP2R5E
0.000523135374331421	0.297227595243148	0.21	0.268	1	Myoid Cells1	MRPL52
0.000611301002911768	0.421434594453356	0.268	0.282	1	Myoid Cells1	ENSSSCG00000000144
0.000638819516385789	0.573607101066132	0.256	0.261	1	Myoid Cells1	RYBP
0.000660924992511806	0.315237383302752	0.24	0.306	1	Myoid Cells1	CCT3
0.000773965713153988	0.586457552137692	0.263	0.267	1	Myoid Cells1	TOPORS
0.000790114291922717	0.254792934547262	0.301	0.377	1	Myoid Cells1	TOMM7
0.000833212573410186	0.459752220868641	0.281	0.293	1	Myoid Cells1	CD59
0.000997643557190567	0.255128141189797	0.21	0.265	1	Myoid Cells1	ENSSSCG00000035364
0.00117755913893997	0.283378049599374	0.211	0.268	1	Myoid Cells1	SNRPC
0.00146621283186253	0.27082634393022	0.208	0.261	1	Myoid Cells1	PSMD2
0.00147145334634004	0.454721870922004	0.276	0.291	1	Myoid Cells1	NDUFA6
0.0014925282433422	0.273745043856765	0.332	0.414	1	Myoid Cells1	SMIM7
0.00169444057113237	0.446031546056081	0.311	0.336	1	Myoid Cells1	SBDS
0.00169463039857184	0.259373368920847	0.233	0.289	1	Myoid Cells1	ENSSSCG00000031636
0.00173241662044691	0.31029303344044	0.396	0.433	1	Myoid Cells1	ENSSSCG00000008987
0.0018160293399585	0.372157831177843	0.26	0.272	1	Myoid Cells1	CTNNB1
0.00191807920048069	0.306714921641198	0.415	0.459	1	Myoid Cells1	UBE4A
0.00240165122581985	0.27859246178543	0.211	0.26	1	Myoid Cells1	CBX5
0.00317851613484523	0.276572428410761	0.228	0.288	1	Myoid Cells1	TMEM147
0.00403136946996984	0.254108813834675	0.27	0.339	1	Myoid Cells1	HSBP1
0.00460698965927546	0.279170771811639	0.24	0.302	1	Myoid Cells1	PSMA4
0.00478260769104133	0.257280413172318	0.227	0.284	1	Myoid Cells1	SMDT1
0.00499668490990385	0.298066607232199	0.468	0.515	1	Myoid Cells1	NDUFB10
0.00534675199098363	0.38456737373476	0.383	0.415	1	Myoid Cells1	SLC38A2
0.00643231209013673	0.358525551809971	0.325	0.354	1	Myoid Cells1	ENSSSCG00000039582
0.00662256854533256	0.272771119848405	0.241	0.293	1	Myoid Cells1	NASP
0.00662425091530489	0.282680593069163	0.246	0.305	1	Myoid Cells1	ENSSSCG00000004963
0.00665930296639312	0.342441219098463	0.217	0.264	1	Myoid Cells1	NSRP1
0.00669313980220315	0.336629813592845	0.391	0.417	1	Myoid Cells1	ATRX
0.0068761388069041	0.337393466495326	0.32	0.34	1	Myoid Cells1	YBX3
0.00693796947034656	0.297703143123948	0.409	0.448	1	Myoid Cells1	PSME1
0.00712847352595334	0.29378760270119	0.442	0.487	1	Myoid Cells1	ATP5F1
0.00733118367308419	0.392389401473417	0.383	0.427	1	Myoid Cells1	PABPN1
0	4.57401267995776	0.74	0.054	0	Myoid Cells2	CCL5
0	3.73670784122416	0.752	0.04	0	Myoid Cells2	TRAC
0	3.72280690244839	0.648	0.043	0	Myoid Cells2	ENSSSCG00000037885
0	3.70772942385831	0.863	0.097	0	Myoid Cells2	LAPTM5
0	3.69090431937485	0.792	0.055	0	Myoid Cells2	RAC2
0	3.54949017633641	0.633	0.029	0	Myoid Cells2	CTSW
0	3.52311976430916	0.64	0.03	0	Myoid Cells2	ENSSSCG00000039581
0	3.46187540205235	0.629	0.039	0	Myoid Cells2	ENSSSCG00000031902
0	3.43001945147074	0.777	0.071	0	Myoid Cells2	PTPRC
0	3.35293041677055	0.676	0.038	0	Myoid Cells2	CD2
0	3.29360956382207	0.558	0.029	0	Myoid Cells2	KLRK1
0	3.25217645415834	0.914	0.442	0	Myoid Cells2	TMSB4Y
0	3.20017162825034	0.778	0.137	0	Myoid Cells2	LCP1
0	3.1721388785891	0.586	0.024	0	Myoid Cells2	ENSSSCG00000016475
0	3.1233345700937	0.717	0.059	0	Myoid Cells2	CORO1A
0	3.02227445809009	0.801	0.09	0	Myoid Cells2	ENSSSCG00000033909
0	2.98000119566664	0.349	0.034	0	Myoid Cells2	CCL4
0	2.95041973095287	0.349	0.032	0	Myoid Cells2	ENSSSCG00000032343
0	2.93132986879204	0.629	0.095	0	Myoid Cells2	RGS1
0	2.91899808656792	0.689	0.086	0	Myoid Cells2	ETS1
0	2.81275308840586	0.368	0.017	0	Myoid Cells2	ENSSSCG00000029596
0	2.75521044789993	0.669	0.112	0	Myoid Cells2	ARHGDIB
0	2.73652358446376	0.604	0.077	0	Myoid Cells2	ENSSSCG00000036618
0	2.73487183033673	0.648	0.154	0	Myoid Cells2	ENSSSCG00000024973
0	2.72778504939906	0.397	0.016	0	Myoid Cells2	GZMB
0	2.63155535879439	0.636	0.12	0	Myoid Cells2	PSMB8
0	2.56533381265361	0.581	0.085	0	Myoid Cells2	GIMAP6
0	2.53557819665847	0.484	0.046	0	Myoid Cells2	ARHGAP30
0	2.51584495208689	0.507	0.053	0	Myoid Cells2	STK17B
0	2.42816374095923	0.974	0.663	0	Myoid Cells2	ENSSSCG00000001229
0	2.39036931662811	0.366	0.015	0	Myoid Cells2	SLAMF7
0	2.38390467961998	0.44	0.019	0	Myoid Cells2	CD8A
0	2.3693996696119	0.271	0.016	0	Myoid Cells2	CD69
0	2.30600351151857	0.474	0.047	0	Myoid Cells2	CD3G
0	2.29208391362205	0.3	0.013	0	Myoid Cells2	XCL1
0	2.27507269508503	0.514	0.033	0	Myoid Cells2	PTPRCAP
0	2.27107395468296	0.456	0.035	0	Myoid Cells2	CD247
0	2.24549995270398	0.401	0.033	0	Myoid Cells2	GIMAP7
0	2.24169840216808	0.384	0.017	0	Myoid Cells2	IKZF3
0	2.23889737263753	0.463	0.017	0	Myoid Cells2	CD3E
0	2.23245124032819	0.486	0.072	0	Myoid Cells2	ENSSSCG00000006418
0	2.2120210935744	0.378	0.017	0	Myoid Cells2	GZMK
0	2.20700119193555	0.468	0.063	0	Myoid Cells2	SRGN
0	2.19164925275539	0.455	0.022	0	Myoid Cells2	LCK
0	2.19032894364645	0.424	0.073	0	Myoid Cells2	FYB1
0	2.1847564749052	0.912	0.566	0	Myoid Cells2	B2M
0	2.14775994244309	0.961	0.764	0	Myoid Cells2	TMSB10
0	2.13881950379596	0.478	0.081	0	Myoid Cells2	ARHGAP45
0	2.11766024613277	0.41	0.016	0	Myoid Cells2	CD3D
0	2.11433281537526	0.395	0.033	0	Myoid Cells2	NKG7
0	2.11341001759912	0.27	0.012	0	Myoid Cells2	GZMA
0	2.11207746964753	0.312	0.042	0	Myoid Cells2	LTB
0	2.09835058614321	0.398	0.023	0	Myoid Cells2	ITGA4
0	2.08400974996128	0.429	0.054	0	Myoid Cells2	HCLS1
0	2.05720250447437	0.391	0.057	0	Myoid Cells2	TTF2
0	2.0305588595361	0.876	0.498	0	Myoid Cells2	ENSSSCG00000001341
0	2.0252642549069	0.409	0.047	0	Myoid Cells2	GIMAP4
0	1.99562721158553	0.319	0.015	0	Myoid Cells2	LAX1
0	1.97418103643006	0.429	0.03	0	Myoid Cells2	IL2RG
0	1.92888051119007	0.405	0.026	0	Myoid Cells2	SASH3
0	1.89874151232662	0.452	0.051	0	Myoid Cells2	CD53
0	1.89732804452808	0.501	0.102	0	Myoid Cells2	WIPF1
0	1.89244371085934	0.447	0.056	0	Myoid Cells2	ENSSSCG00000000657
0	1.87946355543024	0.433	0.092	0	Myoid Cells2	ENSSSCG00000016758
0	1.87497803174555	0.326	0.023	0	Myoid Cells2	SPN
0	1.86927259993252	0.386	0.076	0	Myoid Cells2	GNG2
0	1.86127342703223	0.261	0.033	0	Myoid Cells2	GPR183
0	1.85847200600924	0.404	0.091	0	Myoid Cells2	STK4
0	1.80682838934784	0.387	0.043	0	Myoid Cells2	TRAF3IP3
0	1.80573567223857	0.295	0.012	0	Myoid Cells2	TRAT1
0	1.77906466494524	0.274	0.038	0	Myoid Cells2	ENSSSCG00000006919
0	1.76863329190919	0.396	0.051	0	Myoid Cells2	GMFG
0	1.7643322995963	0.365	0.07	0	Myoid Cells2	TNFRSF1B
0	1.73979005142259	0.389	0.048	0	Myoid Cells2	ITGB2
0	1.72403061790711	0.298	0.01	0	Myoid Cells2	CD27
0	1.70809681373708	0.326	0.022	0	Myoid Cells2	CYTIP
0	1.69801275082907	0.306	0.019	0	Myoid Cells2	IL2RB
0	1.68927927714372	0.386	0.056	0	Myoid Cells2	LIMD2
0	1.68360628243558	0.357	0.079	0	Myoid Cells2	TAPBPL
0	1.67974130437514	0.35	0.056	0	Myoid Cells2	SKAP1
0	1.65712535541538	0.385	0.074	0	Myoid Cells2	PPP1R18
0	1.61330794520577	0.299	0.029	0	Myoid Cells2	APBB1IP
0	1.58965138097583	0.3	0.027	0	Myoid Cells2	ITGB7
0	1.54734372070988	0.329	0.057	0	Myoid Cells2	FYN
0	1.51623254792738	0.327	0.027	0	Myoid Cells2	CD37
0	1.49596617561856	0.314	0.013	0	Myoid Cells2	SEPT1
0	1.49495430710008	0.287	0.042	0	Myoid Cells2	ITGAL
0	1.47674735721757	0.29	0.026	0	Myoid Cells2	CD48
0	1.47425847481915	0.293	0.016	0	Myoid Cells2	SIT1
0	1.47184488225897	0.545	0.127	0	Myoid Cells2	CD52
0	1.38660703414269	0.259	0.029	0	Myoid Cells2	CCR5
0	1.3712197611551	0.255	0.026	0	Myoid Cells2	JAK3
0	1.30428047664576	0.281	0.013	0	Myoid Cells2	CST7
0	1.28222311687075	0.978	0.839	0	Myoid Cells2	ENSSSCG00000012119
0	1.26219852323485	0.279	0.035	0	Myoid Cells2	FXYD5
0	1.25700749672446	0.511	0.113	0	Myoid Cells2	ENSSSCG00000001455
0	1.21531028987412	0.518	0.123	0	Myoid Cells2	SLA-DQB1
0	1.19401036638482	0.255	0.031	0	Myoid Cells2	HCST
0	0.951011723917137	0.526	0.137	0	Myoid Cells2	ENSSSCG00000001456
1.18304661815622e-306	1.41240074450919	0.29	0.051	3.8537743586439e-302	Myoid Cells2	SEPT6
3.91159014908203e-299	1.46236164940296	0.279	0.049	1.27420049106347e-294	Myoid Cells2	SAMHD1
3.01346212577139e-295	1.64399306420199	0.352	0.082	9.8163528747003e-291	Myoid Cells2	PIP4K2A
2.17818825919742e-292	1.96226940348626	0.494	0.181	7.09544825433561e-288	Myoid Cells2	ENSSSCG00000001398
2.47991440102365e-292	2.11676014123114	0.63	0.318	8.07832116133453e-288	Myoid Cells2	RDX
3.73995676999344e-290	0.876882047864463	0.968	0.858	1.21829091782536e-285	Myoid Cells2	ENSSSCG00000034448
9.09772519323355e-280	1.88616932330082	0.555	0.224	2.96358398169583e-275	Myoid Cells2	ID2
1.79807715907099e-277	1.7736573511563	0.349	0.086	5.85723634567373e-273	Myoid Cells2	SAMD9
2.52337557089833e-269	1.58553548730998	0.404	0.12	8.21989592220131e-265	Myoid Cells2	TAP1
1.55079125499517e-268	0.939038409580132	0.932	0.818	5.05170251314676e-264	Myoid Cells2	RPS16
4.76198576069918e-267	1.16582384134177	0.262	0.047	1.55121686154776e-262	Myoid Cells2	PSMB9
1.98933384828217e-257	1.59608500614935	0.546	0.246	6.48025501077916e-253	Myoid Cells2	ARPC1B
4.31455583994029e-256	1.70638444763856	0.643	0.372	1.40546656486055e-251	Myoid Cells2	SH3BGRL3
1.39360167722118e-255	1.58764566447532	0.323	0.081	4.53965746354799e-251	Myoid Cells2	LAT
5.26307844243143e-250	1.43794771243676	0.304	0.068	1.71444780262204e-245	Myoid Cells2	ENSSSCG00000011121
3.3398908500537e-247	1.88258025139053	0.775	0.53	1.08796944440499e-242	Myoid Cells2	ZFP36L2
1.20945679812605e-246	0.936044398939194	0.921	0.82	3.93980551989562e-242	Myoid Cells2	ENSSSCG00000031838
1.86365288980942e-246	1.47246692802495	0.745	0.52	6.07084928855417e-242	Myoid Cells2	TPM3
6.78746199581173e-239	1.49901628262694	0.382	0.119	2.21101574513567e-234	Myoid Cells2	JPT1
1.94729759223365e-236	0.65821218538476	0.432	0.132	6.34332190670113e-232	Myoid Cells2	HLA-DRA
4.29783466608218e-230	1.10056918267058	0.258	0.054	1.40001964247627e-225	Myoid Cells2	CSK
9.05570295005541e-226	1.59185796592488	0.507	0.222	2.94989523598055e-221	Myoid Cells2	ENSSSCG00000001396
2.24352870571575e-224	1.65862587243588	0.343	0.099	7.30829475886905e-220	Myoid Cells2	FAM129A
4.96683307499953e-217	1.44499745823249	0.354	0.109	1.6179458741811e-212	Myoid Cells2	TGFB1
8.6474377051089e-217	0.783035140950192	0.94	0.826	2.81690283243922e-212	Myoid Cells2	RPS29
1.85871256557926e-211	1.6666406223108	0.436	0.178	6.05475618237445e-207	Myoid Cells2	OSTF1
3.23445014778443e-203	1.43690769713507	0.413	0.152	1.05362213564078e-198	Myoid Cells2	MSN
2.03449781899459e-194	1.28407393790055	0.416	0.154	6.62737664537486e-190	Myoid Cells2	EMP3
7.24910949952306e-193	1.42025347553494	0.261	0.067	2.36139741946964e-188	Myoid Cells2	RAB27A
4.3387392956179e-191	1.46850202475254	0.251	0.061	1.41334432554753e-186	Myoid Cells2	JAML
5.95094777846454e-188	1.51278601741618	0.339	0.116	1.93852123883482e-183	Myoid Cells2	LRCH4
3.28290883521092e-177	1.27510482214697	0.29	0.089	1.06940755306996e-172	Myoid Cells2	SEMA4A
4.29882972439845e-174	1.33345310926842	0.679	0.516	1.40034378272279e-169	Myoid Cells2	ARPC2
1.87761361537394e-157	0.674469336951144	0.935	0.832	6.11632635208061e-153	Myoid Cells2	RPLP2
3.07248679375154e-157	1.7139841132392	0.427	0.198	1.00086257306456e-152	Myoid Cells2	DUSP2
3.23958005043101e-154	1.5832113459466	0.309	0.11	1.0552932014279e-149	Myoid Cells2	MYCBP2
1.49818247495475e-149	1.43921612641441	0.457	0.242	4.8803294121651e-145	Myoid Cells2	EIF3I
2.48803498058527e-143	1.34535152072323	0.466	0.251	8.10477394925652e-139	Myoid Cells2	ACTR3
3.31265742679284e-142	1.07547573205029	0.29	0.099	1.07909815677777e-137	Myoid Cells2	COTL1
5.93087456369185e-141	1.33548526515886	0.459	0.244	1.93198238912262e-136	Myoid Cells2	MBNL1
1.57633850772277e-138	1.41569477913949	0.476	0.272	5.13492268890692e-134	Myoid Cells2	ARPC5
6.71140847587701e-132	0.62055910310948	0.923	0.828	2.18624131101693e-127	Myoid Cells2	ENSSSCG00000017239
2.01898941145054e-131	0.538002193472374	0.979	0.868	6.57685800780013e-127	Myoid Cells2	TPT1
1.50239954017737e-125	1.39015912127218	0.568	0.388	4.89406650212779e-121	Myoid Cells2	S100A10
4.4092126144066e-125	1.391166090024	0.478	0.289	1.43630100914295e-120	Myoid Cells2	ENSSSCG00000017168
5.8983689402348e-124	0.573397161247168	0.942	0.842	1.92139368228149e-119	Myoid Cells2	ENSSSCG00000039544
1.26525547704607e-123	1.30848445701902	0.32	0.133	4.12156971647757e-119	Myoid Cells2	PHF11
1.72275387512091e-122	1.20105073101081	0.43	0.221	5.61187074820637e-118	Myoid Cells2	TLN1
8.43265113930043e-118	1.21968718106516	0.404	0.214	2.74693610862712e-113	Myoid Cells2	CAPZA1
1.08921767712191e-117	1.63829017287574	0.32	0.142	3.54812658322461e-113	Myoid Cells2	TUBA4A
6.45067969383304e-116	1.06913223851321	0.669	0.561	2.10130891026611e-111	Myoid Cells2	ENSSSCG00000005656
3.89459080055005e-114	1.34181110593345	0.368	0.173	1.26866295327918e-109	Myoid Cells2	RGCC
1.65965683258394e-113	1.22771048582526	0.507	0.332	5.40633213214218e-109	Myoid Cells2	CAP1
3.28606822310876e-113	1.29645255803771	0.336	0.156	1.07043672367768e-108	Myoid Cells2	RASSF1
3.88034181324767e-110	1.13670876150356	0.265	0.103	1.26402134566543e-105	Myoid Cells2	MOV10
3.30679678671727e-109	1.18230330113854	0.333	0.158	1.07718905327315e-104	Myoid Cells2	MBD2
9.5538719603778e-108	0.797028372436539	0.789	0.714	3.11217379109307e-103	Myoid Cells2	ACTB
1.73785905051413e-103	1.36413416450173	0.454	0.284	5.66107585704977e-99	Myoid Cells2	PTBP3
8.67997306206713e-102	1.29950471808079	0.406	0.22	2.82750122496837e-97	Myoid Cells2	DYNLT3
4.61113628320616e-101	1.25560510235435	0.272	0.113	1.50207764425441e-96	Myoid Cells2	SNRK
2.32366811335655e-94	1.00584187898416	0.281	0.121	7.56934887925896e-90	Myoid Cells2	TGFBR2
1.53865386457754e-93	1.20099943436087	0.397	0.226	5.01216496386135e-89	Myoid Cells2	PKN1
9.06310712014263e-92	0.466918746229251	0.956	0.859	2.95230714438646e-87	Myoid Cells2	RPL37
1.59867149287815e-91	1.37662454463573	0.512	0.363	5.20767238805057e-87	Myoid Cells2	JAK1
1.24003354180515e-90	1.2339815220701	0.49	0.344	4.03940926243029e-86	Myoid Cells2	ACTR2
1.75235369152071e-90	0.633038342402702	0.831	0.78	5.70829215012872e-86	Myoid Cells2	ENSSSCG00000013889
1.74140771814591e-89	1.06256191302026	0.319	0.159	5.6726356418603e-85	Myoid Cells2	CCND3
4.49318486081905e-89	1.25197386825217	0.341	0.174	1.4636549684118e-84	Myoid Cells2	ENSSSCG00000002259
5.08316400194839e-87	0.468017127086072	0.955	0.858	1.65584067363469e-82	Myoid Cells2	ENSSSCG00000004970
1.03898909340164e-84	1.25863995048908	0.426	0.266	3.38450697175586e-80	Myoid Cells2	FKBP11
1.55160721862838e-84	0.586021167633851	0.866	0.794	5.05436051468196e-80	Myoid Cells2	RPS15A
2.92118666730939e-83	1.14600261085737	0.303	0.151	9.51576556876032e-79	Myoid Cells2	OGT
5.05940793330389e-82	1.3546620694909	0.407	0.261	1.64810213427374e-77	Myoid Cells2	ARL4C
2.18936643324791e-80	1.1136864375469	0.324	0.175	7.13186115630507e-76	Myoid Cells2	UNC119
5.43808043565678e-80	0.487194457344395	0.89	0.813	1.7714547019152e-75	Myoid Cells2	ENSSSCG00000036716
2.44396523031184e-79	1.12601733215044	0.329	0.182	7.9612167377408e-75	Myoid Cells2	SLC9A3R1
9.45292173163977e-79	0.516272808398023	0.906	0.83	3.07928925408165e-74	Myoid Cells2	RPS26
7.28856539235442e-77	1.03273308721911	0.567	0.459	2.37425017655945e-72	Myoid Cells2	ARPC3
4.00329988466655e-75	0.754407099835146	0.705	0.636	1.30407493743013e-70	Myoid Cells2	MYL12A
5.62125274825066e-75	1.19392192374825	0.395	0.254	1.83112308274265e-70	Myoid Cells2	ARPC5L
3.62583794920966e-74	1.32539027556465	0.351	0.206	1.18111671195505e-69	Myoid Cells2	CFLAR
9.47324234074765e-74	0.339308352818687	0.869	0.791	3.08590869249855e-69	Myoid Cells2	CD74
3.00491558062368e-70	1.03173210826575	0.456	0.326	9.78851250388165e-66	Myoid Cells2	ENSSSCG00000039071
3.65445308646232e-70	0.831003270976829	0.697	0.595	1.1904380929151e-65	Myoid Cells2	SF3B1
6.51446795707152e-70	1.11154242745002	0.295	0.155	2.12208793701605e-65	Myoid Cells2	SP140
1.2125521271682e-69	0.470124267714487	0.886	0.808	3.9498885542504e-65	Myoid Cells2	RPS10
2.3731948087869e-69	0.62625168414317	0.778	0.74	7.73068208962332e-65	Myoid Cells2	CFL1
7.22481393015421e-69	0.478141173010312	0.883	0.816	2.35348313774773e-64	Myoid Cells2	RPS13
1.00720490695721e-67	0.38066923259463	0.965	0.863	3.2809699844131e-63	Myoid Cells2	ENSSSCG00000003930
6.79897555148943e-66	0.424826783715671	0.917	0.832	2.21476628589768e-61	Myoid Cells2	ENSSSCG00000039740
1.46964573434268e-65	0.291900481386985	0.993	0.865	4.78737097962127e-61	Myoid Cells2	COX1
5.58294555594543e-65	0.46717922709519	0.89	0.82	1.81864451484922e-60	Myoid Cells2	RPS9
4.11057915480831e-64	1.19589195536168	0.252	0.127	1.33902115967881e-59	Myoid Cells2	ENSSSCG00000013568
5.971484331088e-64	0.411816457156309	0.922	0.836	1.94521102085192e-59	Myoid Cells2	ENSSSCG00000040273
2.15752033359188e-63	1.24630357539982	0.253	0.127	7.02812248667556e-59	Myoid Cells2	REL
1.24317131409051e-61	0.503849689265815	0.901	0.807	4.04963055564984e-57	Myoid Cells2	ND2
1.37893417444218e-60	0.416655820814762	0.929	0.843	4.49187807324541e-56	Myoid Cells2	RPL19
2.7054949399278e-60	0.996301105165734	0.251	0.127	8.81314976681481e-56	Myoid Cells2	FNBP1
1.71216858709039e-58	1.10644667569469	0.374	0.248	5.57738917244695e-54	Myoid Cells2	RAP1B
2.40799044225811e-57	0.962827501396666	0.41	0.288	7.8440288656558e-53	Myoid Cells2	HMGB2
3.60670731139068e-57	0.956838493582879	0.323	0.195	1.17488490668552e-52	Myoid Cells2	PTPN18
5.01799216364003e-57	0.919330996168232	0.288	0.166	1.63461094730574e-52	Myoid Cells2	ARF6
4.81068593081474e-55	0.605288760533664	0.729	0.671	1.5670809419629e-50	Myoid Cells2	GNAI2
6.65567993408438e-54	1.00334668116973	0.416	0.305	2.16808773852799e-49	Myoid Cells2	EZR
6.58543246580972e-53	1.07291914829884	0.272	0.154	2.14520462573751e-48	Myoid Cells2	SMCHD1
6.61587783618297e-53	0.410778710003394	0.901	0.826	2.1551222051366e-48	Myoid Cells2	RPS17
8.14480539957561e-53	1.29672920131121	0.318	0.2	2.65317035891175e-48	Myoid Cells2	KIAA1551
4.9491781169549e-51	0.434209226347517	0.841	0.799	1.61219477159806e-46	Myoid Cells2	HSD11B1L
7.15336029582681e-50	0.778839367861033	0.67	0.636	2.33020711636558e-45	Myoid Cells2	YWHAB
1.83446653967036e-49	0.879080891057677	0.263	0.15	5.97577475297618e-45	Myoid Cells2	TAPBP
1.26081244183576e-48	0.980639996244211	0.462	0.37	4.10709652927998e-44	Myoid Cells2	BZW1
4.10679922716216e-48	1.21499465210939	0.299	0.184	1.33778984824807e-43	Myoid Cells2	ZNF292
6.56383675482797e-48	0.260961384586539	0.998	0.873	2.13816982288521e-43	Myoid Cells2	ENSSSCG00000018063
1.16411024994383e-47	0.39588595986996	0.895	0.827	3.79208913919203e-43	Myoid Cells2	RPS23
1.18690967143274e-47	0.785501056574274	0.26	0.149	3.86635825469215e-43	Myoid Cells2	VASP
1.00279140999183e-46	0.885257127227131	0.389	0.279	3.2665930180484e-42	Myoid Cells2	H2AFV
2.12752120571948e-46	1.029539786772	0.27	0.162	6.93040032763119e-42	Myoid Cells2	WNK1
1.8787198635525e-45	0.857604161466316	0.52	0.428	6.11992995552228e-41	Myoid Cells2	SEPT7
2.92722738168845e-45	0.414213039170702	0.849	0.805	9.53544319585011e-41	Myoid Cells2	ENSSSCG00000036296
9.09962824286418e-45	0.346793787816942	0.914	0.831	2.96420390011301e-40	Myoid Cells2	RPL11
1.13311093908012e-43	0.894092895267011	0.381	0.276	3.69110888405351e-39	Myoid Cells2	CNN2
1.43121870060775e-43	0.880701828976916	0.257	0.154	4.66219491722976e-39	Myoid Cells2	RAVER1
4.27331142963177e-43	0.805608399945993	0.272	0.166	1.39203119820255e-38	Myoid Cells2	FUNDC1
4.33387859092263e-43	1.24577602664851	0.429	0.337	1.41176095099305e-38	Myoid Cells2	ANKRD12
6.56159277977886e-43	0.965650047500976	0.423	0.313	2.13743884801296e-38	Myoid Cells2	ENSSSCG00000005183
2.00828512340935e-41	0.883095909893321	0.263	0.161	6.54198878950595e-37	Myoid Cells2	BIN1
3.93451031460614e-41	0.376693901373627	0.926	0.841	1.28166673498295e-36	Myoid Cells2	H3F3A
4.48217305266259e-41	0.841690006734808	0.509	0.448	1.46006787190484e-36	Myoid Cells2	ENSSSCG00000022343
1.95156852708832e-38	0.912980383663991	0.374	0.287	6.3572344769902e-34	Myoid Cells2	PFN1
2.20398876173337e-38	0.912723882315291	0.341	0.245	7.17949339134647e-34	Myoid Cells2	SUN2
3.5835403012358e-36	1.03007137439125	0.252	0.159	1.16733825312756e-31	Myoid Cells2	ARHGAP25
4.18085508886577e-36	0.882203221857605	0.309	0.206	1.36191354519802e-31	Myoid Cells2	ENSSSCG00000014565
4.44542782642422e-36	0.659266069027383	0.658	0.604	1.44809811445769e-31	Myoid Cells2	BTG1
7.89006733115165e-36	0.278821854676459	0.957	0.859	2.57018943312265e-31	Myoid Cells2	RPS3
1.01704640981591e-35	0.426223710097476	0.783	0.752	3.31302867997534e-31	Myoid Cells2	ENSSSCG00000039460
1.59318603715246e-35	0.274771036184481	0.935	0.849	5.18980351602414e-31	Myoid Cells2	ENSSSCG00000031088
2.44947475013609e-35	0.870314087348578	0.289	0.187	7.9791639985683e-31	Myoid Cells2	ENSSSCG00000003253
3.55229434848735e-35	0.459059087454704	0.791	0.742	1.15715988401975e-30	Myoid Cells2	ENSSSCG00000035520
2.01295918108951e-34	0.759678516982642	0.505	0.445	6.55721453239908e-30	Myoid Cells2	ENSSSCG00000010203
3.21966809021511e-34	0.480231451919376	0.78	0.75	1.04880688038757e-29	Myoid Cells2	HNRNPA2B1
6.48493252972175e-34	0.802669291747251	0.383	0.29	2.11246677155686e-29	Myoid Cells2	RAP1A
2.18265455882271e-33	0.347276460411959	0.834	0.792	7.10999722536498e-29	Myoid Cells2	RPL30
6.05612157366721e-33	0.350728034160866	0.845	0.802	1.97278160262209e-28	Myoid Cells2	RPL39
1.33549881387614e-31	0.31246542555066	0.891	0.824	4.35038738620152e-27	Myoid Cells2	RPS3A
2.89887076524271e-31	0.757120388445791	0.49	0.428	9.44307151777813e-27	Myoid Cells2	CDC42
2.80476899930707e-30	0.734223062967746	0.253	0.164	9.13653501524279e-26	Myoid Cells2	NTAN1
3.38548185809463e-30	0.955190423061832	0.322	0.238	1.10282071527433e-25	Myoid Cells2	IQGAP1
3.47273383382462e-29	0.423465529141107	0.774	0.746	1.13124304636837e-24	Myoid Cells2	RPS21
6.7648715795031e-29	0.758789274736003	0.38	0.301	2.20365691702313e-24	Myoid Cells2	CTSC
1.01161183746561e-28	0.333626302957971	0.846	0.804	3.29532556054422e-24	Myoid Cells2	RPS15
1.42911977847745e-28	0.740524514664476	0.34	0.261	4.65535767839031e-24	Myoid Cells2	WDR1
1.46169999512851e-28	0.789452151676089	0.254	0.17	4.76148773413113e-24	Myoid Cells2	PSMB10
5.62486564556577e-27	0.784424679403112	0.391	0.326	1.83229998404305e-22	Myoid Cells2	ENSSSCG00000006395
1.24667759234621e-26	0.281442334958644	0.897	0.833	4.06105225706776e-22	Myoid Cells2	ENSSSCG00000035080
4.54882472747999e-26	0.726542827274225	0.253	0.172	1.48177965497661e-21	Myoid Cells2	MYH9
1.16504928564836e-25	1.62389382746722	0.328	0.257	3.79514804799954e-21	Myoid Cells2	NR4A2
1.66398431081724e-25	0.913052134981201	0.275	0.2	5.42042889248718e-21	Myoid Cells2	PPP2R5A
1.89965522726689e-25	0.340322851096749	0.875	0.828	6.18812690282189e-21	Myoid Cells2	ACTG1
2.01025900426341e-25	1.03241320073147	0.366	0.297	6.54841870638807e-21	Myoid Cells2	ROCK1
6.36633268033079e-24	0.732667113544659	0.297	0.225	2.07383287061775e-19	Myoid Cells2	MAP2K2
9.50003560159035e-24	0.925517194571095	0.273	0.197	3.09463659721806e-19	Myoid Cells2	SMC4
9.88659436897795e-24	0.31935129216931	0.765	0.747	3.22055811569457e-19	Myoid Cells2	RPS5
1.22066198217809e-23	0.723769560349891	0.438	0.391	3.97630640694513e-19	Myoid Cells2	CAPZB
9.87353060244416e-23	0.725835068270453	0.3	0.23	3.21630259374619e-18	Myoid Cells2	LDHA
3.77971853567326e-22	0.408277482749062	0.69	0.685	1.23124331299556e-17	Myoid Cells2	KXD1
6.07480334134466e-22	0.283936672208065	0.843	0.804	1.97886718844302e-17	Myoid Cells2	ENSSSCG00000029830
8.75574657132375e-22	0.631457998606726	0.465	0.425	2.85218444560871e-17	Myoid Cells2	UBAP2L
1.87008775145177e-21	0.673729415042713	0.467	0.432	6.09181085035414e-17	Myoid Cells2	PSME1
5.14266067998291e-21	0.679796052126887	0.285	0.213	1.67522171650443e-16	Myoid Cells2	CD47
5.62846605348471e-21	0.808585922805159	0.379	0.324	1.83347281692264e-16	Myoid Cells2	ENSSSCG00000002004
4.04482875322613e-20	0.730041430611271	0.261	0.195	1.31760296636341e-15	Myoid Cells2	ENSSSCG00000034868
4.69593184277692e-20	0.652113183431553	0.636	0.612	1.52969979778458e-15	Myoid Cells2	SON
5.13906136402205e-20	0.707610996057833	0.342	0.281	1.67404923933018e-15	Myoid Cells2	CD99
3.13406550951691e-19	0.631315884525575	0.365	0.323	1.02092183972513e-14	Myoid Cells2	ENSSSCG00000037054
6.79794721671601e-19	0.329428334059799	0.768	0.747	2.21443130584524e-14	Myoid Cells2	ENSSSCG00000024263
2.86635420180427e-18	0.660737085110223	0.428	0.395	9.33714881237742e-14	Myoid Cells2	FITM1
1.08299690529909e-17	0.514902145367427	0.597	0.612	3.52786241901177e-13	Myoid Cells2	OAZ1
1.16955055568778e-17	0.775833809392659	0.325	0.269	3.80981093515295e-13	Myoid Cells2	LRP10
5.37343333294628e-17	0.89957504230785	0.263	0.204	1.75039590820725e-12	Myoid Cells2	MIER1
6.06555591594691e-17	0.783607179065109	0.497	0.462	1.97585483961971e-12	Myoid Cells2	RSRC2
6.42102856135375e-17	0.524626688214045	0.563	0.563	2.09165005386098e-12	Myoid Cells2	ENSSSCG00000033500
9.06203159325547e-17	0.754315031607397	0.377	0.334	2.95195679150297e-12	Myoid Cells2	SF3B2
9.53279751647958e-17	0.408159663520494	0.552	0.514	3.10530879099322e-12	Myoid Cells2	CD81
1.89516590333474e-16	0.293702866574517	0.792	0.774	6.17350293011292e-12	Myoid Cells2	HYPK
2.33583581930952e-16	0.656794356131895	0.375	0.314	7.60898518140075e-12	Myoid Cells2	ENSSSCG00000015814
3.71657699846739e-16	0.780797613705964	0.275	0.222	1.21067495725075e-11	Myoid Cells2	CDC42SE1
4.48725168503152e-16	0.790247066741118	0.271	0.218	1.46172223639902e-11	Myoid Cells2	ERBIN
5.5863178933096e-16	0.644556956346346	0.327	0.275	1.8197430537456e-11	Myoid Cells2	STAT1
1.15980147074202e-15	0.36705124264647	0.74	0.713	3.77805329094213e-11	Myoid Cells2	ND1
2.39273243858259e-15	0.517005463688064	0.536	0.528	7.79432591868279e-11	Myoid Cells2	EIF3E
4.40637303208763e-15	0.26262810914151	0.767	0.753	1.43537601520254e-10	Myoid Cells2	RPL13
1.50783882956306e-13	0.507277583586607	0.524	0.521	4.91178498730167e-09	Myoid Cells2	EIF3K
1.5972299939523e-13	0.884607703776147	0.265	0.217	5.20297670529962e-09	Myoid Cells2	IVNS1ABP
2.26454087728841e-13	0.843359880784619	0.74	0.726	7.37674190776701e-09	Myoid Cells2	HSPA8
8.53109575742444e-13	0.524840597927825	0.358	0.308	2.77900444298101e-08	Myoid Cells2	BIRC3
7.27935029272829e-12	0.294587783799678	0.763	0.745	2.37124835785624e-07	Myoid Cells2	ND3
1.18924980740329e-11	0.712273052516237	0.29	0.251	3.87398124761623e-07	Myoid Cells2	PAK2
1.54977412194461e-11	0.439074706129268	0.701	0.688	5.04838920223458e-07	Myoid Cells2	ATF4
2.61768393758581e-11	0.668037528855696	0.452	0.44	8.52710542668578e-07	Myoid Cells2	DDX3X
4.43856062861969e-11	0.647474191652048	0.427	0.411	1.44586112477286e-06	Myoid Cells2	PTP4A2
8.53391030179125e-11	0.678087790799444	0.297	0.26	2.7799212808085e-06	Myoid Cells2	MGEA5
6.65336750329799e-10	0.592655982559646	0.335	0.309	2.16733446419932e-05	Myoid Cells2	REEP5
1.17278319992726e-09	0.763867711658738	0.271	0.237	3.82034127376306e-05	Myoid Cells2	NUP50
1.26739865511611e-09	0.599460258692493	0.27	0.236	4.12855111904073e-05	Myoid Cells2	GRB2
2.70298793289865e-09	0.727900868949809	0.472	0.455	8.80498319141736e-05	Myoid Cells2	STXBP3
4.21372717851467e-09	0.373598572478465	0.673	0.679	0.000137262162840115	Myoid Cells2	ENSSSCG00000006063
6.29535297402256e-09	0.441529062666334	0.503	0.52	0.000205071123128785	Myoid Cells2	ENSSSCG00000013046
1.51154918993481e-08	0.771237560209725	0.443	0.431	0.000492387148621265	Myoid Cells2	PRRC2C
3.06754082000988e-08	0.540956605051315	0.36	0.348	0.000999251422118219	Myoid Cells2	UBE2D3
3.16122273757189e-08	0.728626081492224	0.314	0.294	0.00102976830676404	Myoid Cells2	DDX6
4.11038919201856e-08	0.873407402929782	0.33	0.312	0.00133895927930004	Myoid Cells2	BPTF
1.85061024509817e-07	0.713838883561522	0.387	0.377	0.00602836287340728	Myoid Cells2	ACEA-U3
1.99819098597786e-07	0.312569035817431	0.319	0.423	0.00650910713682287	Myoid Cells2	ATRX
2.09508892779571e-07	0.710880999165733	0.33	0.308	0.00682475218229454	Myoid Cells2	PRPF4B
2.49613674531996e-07	0.714195995729765	0.386	0.376	0.00813116544787978	Myoid Cells2	U3
3.27663823152625e-07	0.728934441027758	0.27	0.243	0.0106736490391968	Myoid Cells2	ENSSSCG00000008583
3.83197130859577e-07	0.649708463165822	0.312	0.295	0.0124826465377507	Myoid Cells2	STAT3
5.5153466122082e-07	0.664499472741526	0.46	0.46	0.0179662415892682	Myoid Cells2	PNN
7.62517379341589e-07	0.43785428440112	0.321	0.295	0.0248390036320523	Myoid Cells2	ARL6IP5
7.69391155488568e-07	0.662618458519916	0.412	0.407	0.0250629168900401	Myoid Cells2	SRRM2
1.72671439608481e-06	0.304298987573366	0.238	0.316	0.0562477214524627	Myoid Cells2	RTF1
2.27033048190451e-06	0.362465531827699	0.582	0.612	0.0739560154480394	Myoid Cells2	COX4I1
3.11348948596822e-06	0.711126173401187	0.326	0.313	0.101421920005415	Myoid Cells2	SCAF11
3.74315782221241e-06	0.600386833705842	0.339	0.333	0.121933366058569	Myoid Cells2	ARL6IP1
4.55793342534979e-06	0.590899149696634	0.511	0.539	0.148474681330769	Myoid Cells2	ENSSSCG00000001075
5.94095673207921e-06	0.282591780036188	0.329	0.417	0.19352666554748	Myoid Cells2	SLC38A2
8.28982423240759e-06	0.657510422650657	0.352	0.344	0.270041024370677	Myoid Cells2	MFAP1
8.81863960404917e-06	0.492754230163037	0.376	0.365	0.287267185101902	Myoid Cells2	ENSSSCG00000016990
1.0362181390285e-05	0.266048683500051	0.196	0.263	0.337548058788534	Myoid Cells2	BAG1
1.13559376329618e-05	0.339647402609261	0.196	0.262	0.369919668393732	Myoid Cells2	MTIF2
1.3977791803631e-05	0.326676397465643	0.643	0.664	0.455326568003279	Myoid Cells2	SERBP1
1.56021700825893e-05	0.261988912979996	0.252	0.324	0.508240690440346	Myoid Cells2	CCAR1
2.92389008704732e-05	0.662113111038355	0.447	0.458	0.952457195855665	Myoid Cells2	KMT2E
2.97114154351232e-05	0.465244578120076	0.467	0.481	0.967849357799138	Myoid Cells2	HNRNPM
3.03920559435816e-05	0.349240089079401	0.278	0.357	0.990021222362172	Myoid Cells2	PPIG
3.68391493443695e-05	0.253129686839005	0.226	0.293	1	Myoid Cells2	PSMA4
5.26939641925605e-05	0.522821461115348	0.29	0.277	1	Myoid Cells2	SNRNP200
0.000126612336010057	0.723117148897077	0.405	0.419	1	Myoid Cells2	ARID4B
0.00015235717790543	0.431158236961453	0.502	0.527	1	Myoid Cells2	ENSSSCG00000014343
0.000177861902326285	0.705056893706668	0.389	0.396	1	Myoid Cells2	YTHDC1
0.000190330720875667	0.362718896025295	0.315	0.397	1	Myoid Cells2	AKAP9
0.000198113971005344	0.288702643957808	0.202	0.259	1	Myoid Cells2	HECTD1
0.000233375396382653	0.451284637549823	0.27	0.348	1	Myoid Cells2	BCAS2
0.000254019849304216	0.619320190116979	0.443	0.467	1	Myoid Cells2	EIF3A
0.000368165553793307	0.799961339849407	0.326	0.32	1	Myoid Cells2	DDX46
0.000427720344697874	0.443650014333916	0.271	0.259	1	Myoid Cells2	ENSSSCG00000006544
0.000462320498488405	0.257472315424208	0.278	0.349	1	Myoid Cells2	HP1BP3
0.000572650219518364	0.433262110499812	0.295	0.289	1	Myoid Cells2	TRAM1
0.000765384401167449	0.345836532334594	0.199	0.254	1	Myoid Cells2	DHX36
0.000787691568245787	0.277411192739801	0.35	0.433	1	Myoid Cells2	ENSSSCG00000008987
0.000881571687929774	0.298102277827829	0.201	0.255	1	Myoid Cells2	BBX
0.000891936863407269	0.676964313702179	0.358	0.359	1	Myoid Cells2	CHD2
0.000961416604938764	0.533692635089019	0.449	0.47	1	Myoid Cells2	BCLAF1
0.00130495809156995	0.26430686505112	0.22	0.276	1	Myoid Cells2	ENSSSCG00000007253
0.00145227269134412	0.31822292928783	0.281	0.349	1	Myoid Cells2	KIF5B
0.00182747717203654	0.525673881275978	0.457	0.475	1	Myoid Cells2	PNISR
0.0026960857387645	0.371443029126309	0.466	0.502	1	Myoid Cells2	COX7A2L
0.0029578040546055	0.459808155061491	0.258	0.255	1	Myoid Cells2	NOP53
0.0032879882099212	0.389258328908289	0.536	0.57	1	Myoid Cells2	RBM39
0.00360852258517627	0.291766879369139	0.272	0.333	1	Myoid Cells2	SEC11A
0.0037502940360482	0.324129142069725	0.231	0.29	1	Myoid Cells2	TCF25
0.00428693059270197	0.568026548692369	0.287	0.287	1	Myoid Cells2	CAST
0.00444762370519652	0.260671089498377	0.311	0.375	1	Myoid Cells2	SMC3
0.00454201522867775	0.278135689637824	0.242	0.297	1	Myoid Cells2	JMJD1C
0.00468740345157915	0.357271012923361	0.462	0.492	1	Myoid Cells2	HNRNPD
0.00531560286531733	1.1701084707831	0.26	0.27	1	Myoid Cells2	ADGRG1
0.0058628498844418	0.29885079369045	0.38	0.466	1	Myoid Cells2	CFDP1
0.00642373508905961	0.302820882411549	0.337	0.411	1	Myoid Cells2	ENSSSCG00000009047
0.00734499811538357	0.370349972238746	0.229	0.281	1	Myoid Cells2	CHD1
0.00748304849322492	0.279844432142102	0.237	0.29	1	Myoid Cells2	PSMA6
0.0077860252061621	0.544577140275484	0.268	0.267	1	Myoid Cells2	ENSSSCG00000002505
0.00785546456247203	0.498683699859106	0.432	0.472	1	Myoid Cells2	UBE2M
0.00815380797023255	0.395726021175147	0.431	0.445	1	Myoid Cells2	PNRC1
0.00849054209598556	0.631203610019903	0.336	0.343	1	Myoid Cells2	TPR
0	6.95409958722083	0.999	0.216	0	Caput Principal	DEFB128
0	6.61121830865183	0.892	0.061	0	Caput Principal	ENSSSCG00000030743
0	6.39891290531521	1	0.101	0	Caput Principal	GPX5
0	6.39872804026404	1	0.094	0	Caput Principal	RNASE10
0	6.25463751250839	1	0.289	0	Caput Principal	HEXB
0	6.05480888058229	1	0.076	0	Caput Principal	DEFB113
0	6.02778485486427	0.918	0.074	0	Caput Principal	DEFB124
0	5.88227489502479	0.922	0.082	0	Caput Principal	DEFB127
0	5.34335803949417	0.999	0.099	0	Caput Principal	ADAM7
0	5.25426575576119	0.689	0.027	0	Caput Principal	ENSSSCG00000036103
0	5.25105911603919	0.978	0.057	0	Caput Principal	DEFB114
0	5.22071300562066	0.803	0.058	0	Caput Principal	ENSSSCG00000007224
0	5.18934401099815	0.751	0.056	0	Caput Principal	ENSSSCG00000035210
0	5.11059940421851	0.998	0.042	0	Caput Principal	PVALB
0	5.08306842289193	0.817	0.06	0	Caput Principal	DEFB110
0	4.99407563520125	0.791	0.061	0	Caput Principal	ENSSSCG00000039455
0	4.8587950472478	0.689	0.055	0	Caput Principal	CST11
0	4.4648231020786	0.959	0.046	0	Caput Principal	ENSSSCG00000033649
0	4.36548128928725	0.993	0.03	0	Caput Principal	ENSSSCG00000037332
0	4.27910679698712	0.609	0.043	0	Caput Principal	ENSSSCG00000032248
0	4.27802080070097	0.988	0.037	0	Caput Principal	DEFB121
0	4.26907444161518	0.691	0.063	0	Caput Principal	SPAG11
0	4.13450591494772	0.989	0.058	0	Caput Principal	ADAM28
0	4.08999685632446	0.561	0.031	0	Caput Principal	GP2
0	3.83684919066398	0.834	0.079	0	Caput Principal	SPP1
0	3.67020640477337	0.992	0.251	0	Caput Principal	RCN1
0	3.64890475678572	0.969	0.033	0	Caput Principal	MUC15
0	3.43604932087843	0.984	0.086	0	Caput Principal	SERPINF1
0	3.37643353570807	0.975	0.042	0	Caput Principal	SRD5A2
0	3.25694635937102	0.962	0.08	0	Caput Principal	SLC46A2
0	3.16707055355499	0.811	0.018	0	Caput Principal	ENSSSCG00000036138
0	3.12217628166869	0.933	0.029	0	Caput Principal	BPI
0	3.01582004795224	0.921	0.065	0	Caput Principal	PDZK1
0	2.923869854847	0.665	0.168	0	Caput Principal	CLU
0	2.92328350644915	0.936	0.046	0	Caput Principal	PATE2
0	2.73703377208381	0.682	0.008	0	Caput Principal	OVCH2
0	2.68752467778516	0.555	0.017	0	Caput Principal	ENSSSCG00000038052
0	2.6853472571122	0.898	0.151	0	Caput Principal	MFGE8
0	2.68351192864111	0.921	0.075	0	Caput Principal	TPST2
0	2.6501961208196	0.918	0.143	0	Caput Principal	ENSSSCG00000013380
0	2.63192392986758	0.935	0.148	0	Caput Principal	SORT1
0	2.62805895060536	0.908	0.037	0	Caput Principal	GLB1L2
0	2.60071824825351	0.897	0.345	0	Caput Principal	MRPS6
0	2.44930191131784	0.914	0.208	0	Caput Principal	TMEM150C
0	2.42642178514072	0.767	0.062	0	Caput Principal	ENSSSCG00000009631
0	2.40526960274608	1	0.45	0	Caput Principal	NPC2
0	2.34964300913398	0.792	0.032	0	Caput Principal	MT3
0	2.2653220410232	0.604	0.048	0	Caput Principal	ENSSSCG00000036460
0	2.20700312631423	0.873	0.068	0	Caput Principal	CST6
0	2.20653000212651	0.617	0.03	0	Caput Principal	ENSSSCG00000033572
0	2.19334871421905	0.791	0.03	0	Caput Principal	AZGP1
0	2.09835050660522	0.873	0.062	0	Caput Principal	GFM2
0	2.04083759329536	0.675	0.026	0	Caput Principal	SLC13A1
0	2.03989004917943	0.388	0.009	0	Caput Principal	ADAMDEC1
0	2.02645418862841	0.975	0.402	0	Caput Principal	FKBP2
0	1.99121611891584	0.965	0.301	0	Caput Principal	ATOX1
0	1.98817844381906	0.79	0.066	0	Caput Principal	ENSSSCG00000003753
0	1.96553133240808	0.727	0.078	0	Caput Principal	ENSSSCG00000000951
0	1.96336668516075	0.87	0.136	0	Caput Principal	PEMT
0	1.94693192129358	0.886	0.146	0	Caput Principal	PRDX4
0	1.94469615565879	0.961	0.291	0	Caput Principal	TSTD1
0	1.93435781651882	0.798	0.228	0	Caput Principal	ENPP5
0	1.92644616174247	0.808	0.06	0	Caput Principal	SDF2L1
0	1.90324057382091	0.799	0.118	0	Caput Principal	PMEPA1
0	1.89504073643598	0.912	0.258	0	Caput Principal	GJB1
0	1.8950010474397	0.994	0.599	0	Caput Principal	GLUL
0	1.84746882201526	0.807	0.09	0	Caput Principal	CERS4
0	1.84562502546698	0.769	0.096	0	Caput Principal	ACSL4
0	1.7987361567811	0.9	0.394	0	Caput Principal	ENSSSCG00000001571
0	1.79044171280706	0.722	0.018	0	Caput Principal	ENSSSCG00000010056
0	1.78969756255213	0.753	0.123	0	Caput Principal	ADGRG2
0	1.78546622683494	0.946	0.348	0	Caput Principal	CYB5A
0	1.78162042485798	0.969	0.361	0	Caput Principal	GSN
0	1.77001055132189	0.739	0.1	0	Caput Principal	DNASE2
0	1.76148408660552	0.849	0.112	0	Caput Principal	ABHD12
0	1.75590375876857	0.999	0.687	0	Caput Principal	ITM2B
0	1.74158923841495	0.901	0.25	0	Caput Principal	MANF
0	1.7291767964403	0.945	0.323	0	Caput Principal	PDLIM1
0	1.7040354216563	0.807	0.136	0	Caput Principal	CRYL1
0	1.70352592579121	0.664	0.008	0	Caput Principal	ENSSSCG00000040440
0	1.69996350229535	0.952	0.337	0	Caput Principal	EPCAM
0	1.68816052183153	0.852	0.195	0	Caput Principal	PGAP2
0	1.68555410277324	0.886	0.268	0	Caput Principal	ERP29
0	1.68540786001476	0.689	0.1	0	Caput Principal	MTHFR
0	1.68533517505443	0.982	0.506	0	Caput Principal	CANX
0	1.65422035981189	0.817	0.161	0	Caput Principal	DNAJC10
0	1.65189369820004	0.733	0.048	0	Caput Principal	ENSSSCG00000038107
0	1.59336527080812	0.904	0.353	0	Caput Principal	ENSSSCG00000010674
0	1.57719832468836	0.768	0.054	0	Caput Principal	SCARB1
0	1.57400383849737	0.877	0.234	0	Caput Principal	PRDX6
0	1.56058193813163	0.655	0.038	0	Caput Principal	SERPINF2
0	1.55340475309437	0.894	0.247	0	Caput Principal	SSR3
0	1.55125217293127	0.899	0.245	0	Caput Principal	TRAM1
0	1.54334710720284	0.776	0.182	0	Caput Principal	ENSSSCG00000030373
0	1.5404050987824	0.864	0.245	0	Caput Principal	CLDN7
0	1.53562289574102	0.746	0.21	0	Caput Principal	ENPP4
0	1.52731962839163	0.743	0.122	0	Caput Principal	ENSSSCG00000039731
0	1.51345975828022	0.973	0.513	0	Caput Principal	ENSSSCG00000034072
0	1.48772355809924	0.632	0.026	0	Caput Principal	PXYLP1
0	1.47903917540486	0.429	0.005	0	Caput Principal	SLC1A1
0	1.47812681449894	0.963	0.503	0	Caput Principal	ENSSSCG00000000849
0	1.46884965964275	0.922	0.395	0	Caput Principal	DBI
0	1.46733717780019	0.74	0.144	0	Caput Principal	DNAJC3
0	1.46709418498097	0.891	0.325	0	Caput Principal	P4HB
0	1.46465099672955	0.649	0.051	0	Caput Principal	SFTA2
0	1.45316517961122	0.846	0.23	0	Caput Principal	COL18A1
0	1.45312817075705	0.739	0.206	0	Caput Principal	HOXD8
0	1.4291822089535	0.545	0.057	0	Caput Principal	SCD5
0	1.42695783943723	0.766	0.087	0	Caput Principal	ST6GALNAC4
0	1.4260095278668	0.933	0.406	0	Caput Principal	PDIA6
0	1.41922888167689	0.874	0.274	0	Caput Principal	LMAN2
0	1.41845706477207	0.824	0.267	0	Caput Principal	CDO1
0	1.41689437555842	0.836	0.268	0	Caput Principal	ATRAID
0	1.41153270931199	0.817	0.198	0	Caput Principal	SEC11C
0	1.39739184990851	0.899	0.363	0	Caput Principal	BCAP31
0	1.39180860557447	0.956	0.429	0	Caput Principal	SEC61B
0	1.38635045812316	0.586	0.026	0	Caput Principal	SLC9A2
0	1.38358683694427	0.947	0.396	0	Caput Principal	VAMP8
0	1.38280945563576	0.955	0.471	0	Caput Principal	TMBIM6
0	1.38189360829792	0.303	0.019	0	Caput Principal	MS4A7
0	1.36643563315522	0.493	0.029	0	Caput Principal	FZD5
0	1.35588103287205	0.855	0.245	0	Caput Principal	FKBP11
0	1.34347341988272	0.736	0.17	0	Caput Principal	MYO1B
0	1.33699007652416	0.618	0.078	0	Caput Principal	MGST2
0	1.33510284532074	0.82	0.271	0	Caput Principal	ACSL3
0	1.32821887914717	0.634	0.069	0	Caput Principal	NEURL1
0	1.32592126619285	0.664	0.153	0	Caput Principal	C6orf89
0	1.31403197084175	0.847	0.243	0	Caput Principal	CUTA
0	1.31338198747424	0.618	0.086	0	Caput Principal	SCD
0	1.30916581449892	0.561	0.07	0	Caput Principal	EGFL8
0	1.29351002606719	0.449	0.011	0	Caput Principal	CRYBB1
0	1.2779019825201	0.903	0.362	0	Caput Principal	KRTCAP2
0	1.26374472088739	0.736	0.213	0	Caput Principal	HOXB7
0	1.2636875454749	0.554	0.008	0	Caput Principal	ROS1
0	1.26333946772907	0.811	0.252	0	Caput Principal	TXNDC17
0	1.25124708009502	0.76	0.166	0	Caput Principal	CHID1
0	1.25079188801463	0.993	0.59	0	Caput Principal	SSR2
0	1.24487069618568	0.64	0.122	0	Caput Principal	SLC44A4
0	1.2432731559411	0.604	0.086	0	Caput Principal	ENSSSCG00000011903
0	1.240471762383	0.545	0.005	0	Caput Principal	LIPI
0	1.22992971793884	0.649	0.06	0	Caput Principal	GSPT2
0	1.22715221077229	0.865	0.326	0	Caput Principal	TMED10
0	1.22661852267989	0.632	0.112	0	Caput Principal	TSPAN6
0	1.21996498366873	0.697	0.187	0	Caput Principal	CLINT1
0	1.2162160910256	0.645	0.136	0	Caput Principal	TMEM254
0	1.2151926182913	0.963	0.376	0	Caput Principal	SPINT2
0	1.208152388456	0.902	0.382	0	Caput Principal	ROMO1
0	1.19327120400918	0.939	0.437	0	Caput Principal	ENSSSCG00000003914
0	1.1855731479741	0.857	0.315	0	Caput Principal	DAD1
0	1.18477034166606	0.8	0.244	0	Caput Principal	PGRMC1
0	1.18209006148798	0.315	0.007	0	Caput Principal	LY6G5C
0	1.16899682650643	0.509	0.009	0	Caput Principal	LBP
0	1.16787288292926	0.697	0.143	0	Caput Principal	STT3B
0	1.16734394346253	0.538	0.022	0	Caput Principal	ENSSSCG00000020872
0	1.1590808128261	0.442	0.05	0	Caput Principal	GNE
0	1.15577171798406	0.737	0.23	0	Caput Principal	GINM1
0	1.15211511148364	0.648	0.123	0	Caput Principal	PJA1
0	1.15163046565043	0.711	0.178	0	Caput Principal	DPM3
0	1.15075741831136	0.749	0.194	0	Caput Principal	PPT1
0	1.14834104306912	0.655	0.139	0	Caput Principal	TMED3
0	1.1479565342726	0.511	0.048	0	Caput Principal	RARRES1
0	1.13356659292823	0.747	0.199	0	Caput Principal	HM13
0	1.12884308322761	0.814	0.266	0	Caput Principal	ENSSSCG00000001414
0	1.10627332751228	0.622	0.129	0	Caput Principal	AIG1
0	1.1052173980533	0.58	0.079	0	Caput Principal	DDAH1
0	1.10512413523712	0.449	0.042	0	Caput Principal	ENPP2
0	1.10466128545512	0.733	0.226	0	Caput Principal	GPD1
0	1.09678372268309	0.861	0.325	0	Caput Principal	ENSSSCG00000027538
0	1.0933549508019	0.668	0.149	0	Caput Principal	CD320
0	1.08787203041734	0.813	0.27	0	Caput Principal	RHOC
0	1.08213866871972	0.654	0.154	0	Caput Principal	KCNK1
0	1.06573958886228	0.619	0.094	0	Caput Principal	H2AFJ
0	1.06493065904405	0.783	0.245	0	Caput Principal	MSRB1
0	1.06176762355248	0.786	0.247	0	Caput Principal	DDT
0	1.0610799877452	0.474	0.074	0	Caput Principal	COX15
0	1.05425714033429	0.497	0.041	0	Caput Principal	CDS1
0	1.04748098468428	0.742	0.208	0	Caput Principal	ENSSSCG00000037071
0	1.04111645534228	0.708	0.175	0	Caput Principal	COA3
0	1.02810106554871	0.354	0.007	0	Caput Principal	ENSSSCG00000002825
0	1.01293333877052	0.625	0.164	0	Caput Principal	ENSSSCG00000001927
0	1.01173006546195	0.675	0.135	0	Caput Principal	ENSSSCG00000002472
0	0.99904633163472	0.533	0.05	0	Caput Principal	ENSSSCG00000007980
0	0.997405515862325	0.634	0.115	0	Caput Principal	SLC35B1
0	0.994874866285754	0.479	0.025	0	Caput Principal	SLC7A5
0	0.991814733707393	0.325	0.005	0	Caput Principal	ENSSSCG00000015547
0	0.980128424237233	0.509	0.093	0	Caput Principal	MSMO1
0	0.973512962248	0.646	0.172	0	Caput Principal	TMEM205
0	0.96324328161639	0.649	0.163	0	Caput Principal	AGTRAP
0	0.961550585428766	0.709	0.192	0	Caput Principal	DUSP2
0	0.960128172562403	0.416	0.006	0	Caput Principal	RBM11
0	0.959731641196721	0.511	0.029	0	Caput Principal	ENSSSCG00000039222
0	0.956100421386489	0.501	0.019	0	Caput Principal	TMEM52
0	0.954821423387753	0.494	0.043	0	Caput Principal	TMEM100
0	0.952527567215133	0.518	0.076	0	Caput Principal	GPT2
0	0.945364351413466	0.656	0.173	0	Caput Principal	SURF4
0	0.944100395121992	0.456	0.005	0	Caput Principal	TEDDM1
0	0.943371241205032	0.455	0.064	0	Caput Principal	PIGH
0	0.94264453852491	0.429	0.005	0	Caput Principal	SLC17A2
0	0.929817060793326	0.456	0.014	0	Caput Principal	APBA2
0	0.924835344747476	0.336	0.006	0	Caput Principal	SDCBP2
0	0.922647391863326	0.497	0.08	0	Caput Principal	PRADC1
0	0.921931231973547	0.494	0.041	0	Caput Principal	ACP4
0	0.912023710615312	0.595	0.145	0	Caput Principal	CLCN3
0	0.90731041342751	0.465	0.036	0	Caput Principal	GUCY1B3
0	0.902915030258016	0.637	0.155	0	Caput Principal	ENSSSCG00000007088
0	0.900720520739954	0.339	0.04	0	Caput Principal	BCAS1
0	0.899213069263041	0.413	0.02	0	Caput Principal	ENSSSCG00000038475
0	0.894295536570649	0.425	0.043	0	Caput Principal	TMEM38A
0	0.894025306240283	0.615	0.141	0	Caput Principal	VPS26B
0	0.893072287057039	0.327	0.017	0	Caput Principal	FBXO2
0	0.884536779304124	0.53	0.081	0	Caput Principal	MON2
0	0.884278897522175	0.44	0.028	0	Caput Principal	ENSSSCG00000012409
[truncated: 13,208 more rows]
