# Supplementary material for: A Single-Cell Landscape of Spermioteleosis in Mice and Pigs
Source: Cells. 2024 Mar 22;13(7):563. doi: 10.3390/cells13070563 (PMC11011153; doi:10.3390/cells13070563)
Supplement: Supplementary file 1 [file cells-13-00563-s001.zip › File 1 Supplement Tables/Table S3 Testis and epididymis sample clusters DEGs of mouse.xlsx]

p_val	avg_log2FC	pct.1	pct.2	p_val_adj	cluster	gene
0	4.03967094367309	0.999	0.452	0	0	Col1a2
0	3.98772129667398	0.997	0.35	0	0	Col3a1
0	3.88329919477845	0.987	0.255	0	0	Col1a1
0	3.60202511824092	1	0.685	0	0	Sparc
0	3.33775160332014	0.949	0.178	0	0	Col6a1
0	3.30774026512778	0.988	0.324	0	0	Gsn
0	3.30304503554978	0.6	0.122	0	0	Apod
0	3.27898423267678	0.604	0.08	0	0	C3
0	3.2494693973425	0.425	0.075	0	0	Col6a5
0	3.1903546173088	0.873	0.234	0	0	Mgp
0	3.18137595412406	0.927	0.372	0	0	Penk
0	3.10042149954099	0.879	0.114	0	0	Col6a2
0	3.01703358282276	0.892	0.137	0	0	Bgn
0	2.98031830875506	0.673	0.065	0	0	Fmod
0	2.97784080395691	0.939	0.197	0	0	Serping1
0	2.95473652507103	0.747	0.071	0	0	Dpt
0	2.93390777877922	0.99	0.293	0	0	Dcn
0	2.90604056503386	0.952	0.224	0	0	S100a6
0	2.8342272207686	0.834	0.091	0	0	Matn2
0	2.83359711034168	0.875	0.127	0	0	Serpinf1
0	2.79233146198492	0.707	0.082	0	0	Sfrp1
0	2.77476988040051	0.771	0.094	0	0	Col6a3
0	2.63669744022749	0.795	0.113	0	0	Cygb
0	2.62460419585783	0.765	0.096	0	0	Clec3b
0	2.5870878454507	0.843	0.13	0	0	C1s1
0	2.57863452289839	0.973	0.456	0	0	Timp2
0	2.5714568583726	0.816	0.106	0	0	Col5a1
0	2.56148665470464	0.829	0.131	0	0	Fstl1
0	2.56036454800926	0.798	0.128	0	0	Igf1
0	2.52709352885418	0.749	0.091	0	0	Entpd2
0	2.52211958983295	0.808	0.175	0	0	Egr1
0	2.51904059876503	0.785	0.179	0	0	Ly6a
0	2.49762023477687	0.79	0.102	0	0	Rcn3
0	2.47246887483097	0.808	0.106	0	0	Serpinh1
0	2.47218058155167	0.761	0.08	0	0	Col5a2
0	2.38896961447108	0.755	0.104	0	0	Ogn
0	2.38615330721924	0.661	0.09	0	0	Cxcl12
0	2.38518611544678	0.721	0.082	0	0	Islr
0	2.37959433026481	0.86	0.177	0	0	Igfbp6
0	2.37150140677894	0.721	0.122	0	0	Itih5
0	2.35972240278921	0.677	0.058	0	0	Olfml3
0	2.34511297817705	0.876	0.249	0	0	Fos
0	2.33846746349283	0.616	0.069	0	0	Fmo2
0	2.33570383931068	0.831	0.146	0	0	Lrp1
0	2.33015789390801	0.716	0.105	0	0	Col14a1
0	2.32805087947711	0.792	0.151	0	0	Plpp3
0	2.32435551067266	0.485	0.059	0	0	Pi16
0	2.30744353004567	0.766	0.099	0	0	Rarres2
0	2.29924545388093	0.694	0.106	0	0	Col15a1
0	2.27436566048983	0.517	0.055	0	0	Mfap4
0	2.24169180386862	0.868	0.203	0	0	Sparcl1
0	2.23022292793797	0.674	0.104	0	0	Lbp
0	2.22126941407093	0.659	0.059	0	0	Gas1
0	2.21210834143191	0.781	0.157	0	0	Pcolce
0	2.20528230220088	0.762	0.126	0	0	Fkbp9
0	2.19342817079314	0.785	0.153	0	0	Rbp1
0	2.19275810855304	0.569	0.057	0	0	Lpl
0	2.1877030514342	0.764	0.135	0	0	Lamb2
0	2.15168633485672	0.641	0.09	0	0	Cpxm1
0	2.14914585231313	0.687	0.093	0	0	Adamts2
0	2.14378349086846	0.662	0.061	0	0	Fbln1
0	2.09792294856732	0.536	0.059	0	0	Adamts1
0	2.08880896404522	0.591	0.073	0	0	Crispld2
0	2.07132099124191	0.743	0.261	0	0	Klf4
0	2.052826458145	0.65	0.141	0	0	Fosb
0	2.05202622356157	0.599	0.143	0	0	Igfbp4
0	2.05174494548857	0.873	0.286	0	0	Jun
0	2.04746959059874	0.62	0.055	0	0	Tnxb
0	2.02698528033868	0.677	0.108	0	0	Mmp14
0	2.02577901248788	0.618	0.078	0	0	C1qtnf6
0	2.02352528577763	0.666	0.107	0	0	Meg3
0	2.00087410282804	0.867	0.303	0	0	Cd63
0	1.99896074483496	0.668	0.096	0	0	Nid1
0	1.99191244926499	0.576	0.042	0	0	Mfap2
0	1.98580117945765	0.532	0.085	0	0	C7
0	1.97891317031209	0.309	0.061	0	0	Sult1e1
0	1.97799668446623	0.613	0.112	0	0	Calml4
0	1.96407527597921	0.523	0.074	0	0	Ccdc80
0	1.95479828132756	0.608	0.084	0	0	Aebp1
0	1.94233155325552	0.676	0.105	0	0	Pdgfra
0	1.94208712191224	0.669	0.109	0	0	Fbn1
0	1.93147388281089	0.332	0.043	0	0	Inmt
0	1.92387570827256	0.428	0.054	0	0	Ccn1
0	1.92087861252028	0.724	0.147	0	0	Calu
0	1.9200692099512	0.705	0.125	0	0	Ltbp4
0	1.91598233457167	0.368	0.039	0	0	Cilp
0	1.90551868816687	0.626	0.083	0	0	C1ra
0	1.89872705462007	0.436	0.08	0	0	Ly6c1
0	1.890574170722	0.893	0.281	0	0	Igfbp7
0	1.87463007446304	0.476	0.041	0	0	Lum
0	1.8708720246391	0.533	0.1	0	0	Socs3
0	1.86378101905518	0.92	0.447	0	0	Cst3
0	1.84502666484282	0.724	0.19	0	0	Ier2
0	1.84044295854523	0.558	0.053	0	0	Ctsk
0	1.82123819401817	0.556	0.081	0	0	Mfap5
0	1.80923569512108	0.466	0.035	0	0	Angpt4
0	1.80670357083469	0.478	0.04	0	0	Srpx
0	1.80325683677152	0.631	0.091	0	0	Htra3
0	1.80121309220074	0.638	0.089	0	0	Rnase4
0	1.78919762274539	0.553	0.049	0	0	Pdgfrl
0	1.78492929119674	0.456	0.066	0	0	Eln
0	1.78405791149925	0.773	0.237	0	0	Sptbn1
0	1.75385644700809	0.41	0.039	0	0	Cfb
0	1.74455632145391	0.443	0.051	0	0	Fbln2
0	1.74008626675666	0.518	0.062	0	0	Tgfb2
0	1.72572269619745	0.43	0.039	0	0	Mdk
0	1.72462419214083	0.463	0.037	0	0	Pi15
0	1.71800877260131	0.744	0.179	0	0	Ctsl
0	1.70851496476304	0.615	0.096	0	0	Cavin1
0	1.7043886714953	0.631	0.099	0	0	Cd34
0	1.70356602562156	0.664	0.138	0	0	Bicc1
0	1.6919646920628	0.489	0.12	0	0	Gadd45g
0	1.68569021222268	0.633	0.133	0	0	Vkorc1
0	1.68418424697047	0.591	0.099	0	0	Htra1
0	1.68351074318951	0.539	0.071	0	0	Gpc3
0	1.68040379098183	0.822	0.212	0	0	Ifitm3
0	1.6671572947534	0.69	0.162	0	0	Ahnak
0	1.65775319694896	0.364	0.042	0	0	C4b
0	1.65412431390571	0.679	0.157	0	0	Ifitm2
0	1.65340298508185	0.496	0.051	0	0	Cd248
0	1.65213293110218	0.992	0.847	0	0	Rps12
0	1.65203948560471	0.445	0.028	0	0	Mmp23
0	1.64214138342932	0.534	0.066	0	0	Atp1a2
0	1.63572598335969	0.467	0.045	0	0	Il33
0	1.63113170160402	0.813	0.423	0	0	Rrbp1
0	1.63085598820715	0.446	0.127	0	0	Smoc2
0	1.61703547254804	0.441	0.03	0	0	Lox
0	1.6170117835951	0.745	0.251	0	0	Lgals1
0	1.61645495024138	0.438	0.04	0	0	Mmp2
0	1.61028323345623	0.478	0.091	0	0	Id3
0	1.60700070147667	0.627	0.139	0	0	Nenf
0	1.60215910633448	0.618	0.138	0	0	Maged2
0	1.59897388946108	0.78	0.265	0	0	P4hb
0	1.59856950334759	0.956	0.406	0	0	Psap
0	1.58232412845225	0.646	0.261	0	0	Ckap4
0	1.57566058203598	0.564	0.081	0	0	Pmp22
0	1.57005864844796	0.572	0.114	0	0	Pik3r1
0	1.56050097765409	0.598	0.111	0	0	Fcgrt
0	1.56010423043301	0.457	0.125	0	0	Csrp2
0	1.55833242549069	0.307	0.05	0	0	Postn
0	1.55727833299793	0.745	0.241	0	0	Nedd4
0	1.55628837789989	0.44	0.069	0	0	Fbln5
0	1.54778099282868	0.409	0.045	0	0	Itm2a
0	1.54688425911353	0.469	0.049	0	0	Fkbp10
0	1.54603862288185	0.952	0.425	0	0	Rps4x
0	1.54455373837269	0.572	0.108	0	0	Il6st
0	1.53788360681088	0.51	0.101	0	0	Gaa
0	1.53133617700183	0.529	0.121	0	0	Atf5
0	1.52396220772702	0.489	0.071	0	0	Dpep1
0	1.52052465882362	0.375	0.026	0	0	Gdf10
0	1.51910592638819	0.557	0.148	0	0	Fkbp7
0	1.51654074428352	0.506	0.058	0	0	Bmp1
0	1.51647321019273	0.524	0.106	0	0	Il11ra1
0	1.51629685072985	0.469	0.091	0	0	Scara5
0	1.51262725023663	0.373	0.042	0	0	Chrdl1
0	1.50214914935262	0.689	0.228	0	0	Tshz2
0	1.49016010771512	0.664	0.184	0	0	Zfp36
0	1.4876526889497	0.672	0.17	0	0	Slit3
0	1.4837775140819	0.466	0.059	0	0	Ptgis
0	1.48344430296154	0.544	0.112	0	0	Nfix
0	1.47879591069413	0.346	0.041	0	0	Col6a6
0	1.474098770191	0.454	0.059	0	0	Loxl2
0	1.46803437809212	0.501	0.063	0	0	Ppic
0	1.45694290124506	0.78	0.282	0	0	Tuba1a
0	1.45109501663419	0.484	0.077	0	0	Tgm2
0	1.44903571760731	0.981	0.769	0	0	Rplp1
0	1.42359518674046	0.44	0.039	0	0	Mrc2
0	1.41621674265251	0.858	0.481	0	0	Gas5
0	1.41261430135791	0.548	0.11	0	0	Lamb1
0	1.40816267528715	0.458	0.08	0	0	Nbl1
0	1.4071386144073	0.828	0.312	0	0	Rpl36a
0	1.37530947154829	0.385	0.034	0	0	Rspo3
0	1.37055734053071	0.487	0.111	0	0	Man2a1
0	1.36836177328174	0.436	0.075	0	0	Loxl1
0	1.36393975240828	0.605	0.237	0	0	Mxra8
0	1.36238268356112	0.348	0.019	0	0	Cpz
0	1.35923134355577	0.47	0.092	0	0	Lpar1
0	1.34796443838561	0.429	0.095	0	0	Thbs3
0	1.34759708451963	0.485	0.091	0	0	Ddah2
0	1.34637058009827	0.735	0.22	0	0	Vim
0	1.32408782378606	0.471	0.066	0	0	Nupr1
0	1.32214220935938	0.432	0.046	0	0	Selenom
0	1.31849525535377	0.956	0.6	0	0	Rpsa
0	1.30571792776938	0.478	0.165	0	0	Col16a1
0	1.30567958430263	0.635	0.123	0	0	Col4a1
0	1.30382826735561	0.733	0.294	0	0	Ppib
0	1.30332570487204	0.402	0.041	0	0	C1rb
0	1.30299304002758	0.469	0.084	0	0	Nr2f2
0	1.30181580623512	0.655	0.188	0	0	Junb
0	1.29555031781105	0.424	0.113	0	0	Tgfbi
0	1.29387126231874	0.499	0.104	0	0	Pltp
0	1.2887783947005	0.262	0.041	0	0	Cxcl14
0	1.2776143591775	0.472	0.071	0	0	Hspg2
0	1.27465192438796	0.469	0.074	0	0	Cavin3
0	1.26436446594891	0.481	0.099	0	0	Gpx8
0	1.26397708824949	0.52	0.213	0	0	Nr4a1
0	1.25828999416248	0.456	0.077	0	0	Fgfr1
0	1.24691026215257	0.408	0.077	0	0	Cebpd
0	1.24085933398139	0.415	0.065	0	0	Arap1
0	1.23980078310048	0.439	0.113	0	0	Errfi1
0	1.23719779716624	0.471	0.077	0	0	Abi3bp
0	1.23441090117967	0.297	0.02	0	0	Kazald1
0	1.23412341711403	0.679	0.298	0	0	App
0	1.23242642474419	0.383	0.037	0	0	C1s2
0	1.22603384602364	0.409	0.056	0	0	Svep1
0	1.22599002754246	0.417	0.066	0	0	Plod1
0	1.22250818926663	0.506	0.127	0	0	Heg1
0	1.22096365734657	0.602	0.161	0	0	Lama2
0	1.21758429494395	0.309	0.057	0	0	Tent5a
0	1.21557550805128	0.321	0.044	0	0	Peg3
0	1.21524570941776	0.359	0.054	0	0	Osr2
0	1.21327366472556	0.936	0.635	0	0	Rps8
0	1.21316361471651	0.431	0.09	0	0	Lsp1
0	1.20625086075351	0.457	0.09	0	0	Cyp27a1
0	1.20217496754865	0.541	0.128	0	0	Adamtsl1
0	1.20160383246981	0.361	0.046	0	0	Cfh
0	1.20119173325712	0.618	0.212	0	0	Tmed3
0	1.19727109052041	0.359	0.05	0	0	Lgi2
0	1.19185243777084	0.625	0.186	0	0	Nfib
0	1.18727318825061	0.452	0.119	0	0	Cp
0	1.18683245123098	0.327	0.034	0	0	Adamts15
0	1.1809524398312	0.649	0.204	0	0	Rcn1
0	1.17894218821872	0.376	0.052	0	0	Efemp2
0	1.17771171355727	0.523	0.157	0	0	Zfas1
0	1.17534258635955	0.651	0.265	0	0	Jund
0	1.17015544752337	0.469	0.092	0	0	Pid1
0	1.16779081167059	0.321	0.057	0	0	Icam1
0	1.16503134765471	0.382	0.051	0	0	Zcchc24
0	1.16239147988704	0.532	0.176	0	0	2900097C17Rik
0	1.15727545280632	0.282	0.03	0	0	Mrap2
0	1.15610830394411	0.95	0.706	0	0	Fth1
0	1.15474602422552	0.392	0.092	0	0	Gas6
0	1.14930452235696	0.418	0.079	0	0	Lamc1
0	1.14702077411445	0.505	0.107	0	0	Fxyd1
0	1.14554028084291	0.403	0.065	0	0	Ddr2
0	1.14530696439309	0.477	0.112	0	0	S100a16
0	1.14467738303721	0.438	0.093	0	0	Thra
0	1.14052560746886	0.385	0.052	0	0	Ndn
0	1.13184968777251	0.488	0.256	0	0	Cbx5
0	1.12760806002756	0.391	0.05	0	0	Col4a5
0	1.12399562508149	0.576	0.163	0	0	Grn
0	1.1227116821297	0.427	0.134	0	0	Egflam
0	1.11738835038517	0.921	0.636	0	0	Rps5
0	1.11539657868164	0.357	0.053	0	0	Frmd6
0	1.11330384280665	0.488	0.136	0	0	Dusp1
0	1.11214343467953	0.447	0.1	0	0	Snhg18
0	1.11196092763125	0.6	0.247	0	0	Rps12-ps9
0	1.1103974884818	0.646	0.232	0	0	Anxa5
0	1.1096937273734	0.895	0.577	0	0	Rps19
0	1.10947033585225	0.307	0.037	0	0	Abca8a
0	1.10865573779897	0.711	0.29	0	0	Slc25a4
0	1.10123420108159	0.378	0.06	0	0	Ikbip
0	1.10030140701935	0.505	0.171	0	0	Os9
0	1.09956894207087	0.401	0.072	0	0	Fam114a1
0	1.09813511316521	0.833	0.512	0	0	Rps3a1
0	1.09758549277212	0.321	0.06	0	0	Chpf
0	1.09272762953446	0.855	0.521	0	0	Rpl7
0	1.09221483966924	0.347	0.051	0	0	Lrrc17
0	1.09182564400881	0.907	0.584	0	0	Rpl3
0	1.09052155345888	0.32	0.029	0	0	Igsf10
0	1.08680505199578	0.446	0.109	0	0	Crtap
0	1.08627612097731	0.464	0.11	0	0	Txndc5
0	1.08462733553152	0.872	0.509	0	0	Rps27a
0	1.08237445526274	0.326	0.05	0	0	Acp5
0	1.08156601112255	0.696	0.271	0	0	S100a10
0	1.07968018206728	0.333	0.033	0	0	Oaf
0	1.07947473120309	0.574	0.238	0	0	Zc3h11a
0	1.07827981497696	0.404	0.096	0	0	Sema5a
0	1.07587376575841	0.983	0.829	0	0	Tpt1
0	1.07313548664858	0.275	0.038	0	0	Olfml2b
0	1.07118302158248	0.585	0.183	0	0	Itgb1
0	1.07027822196806	0.413	0.083	0	0	Cd302
0	1.06982034590534	0.324	0.029	0	0	Emilin1
0	1.06979551879632	0.475	0.14	0	0	Btg2
0	1.06957609144668	0.519	0.174	0	0	Glg1
0	1.06856090806606	0.653	0.25	0	0	Maged1
0	1.06777043065323	0.565	0.256	0	0	Rps3a3
0	1.06757788823534	0.509	0.16	0	0	Dag1
0	1.06361449475309	0.354	0.047	0	0	Col4a6
0	1.0620667442451	0.377	0.061	0	0	Antxr1
0	1.06154650085647	0.858	0.406	0	0	Rpl39
0	1.05657212141982	0.753	0.383	0	0	Anxa2
0	1.05636644992924	0.539	0.184	0	0	Lamp2
0	1.05593983954097	0.513	0.108	0	0	Col4a2
0	1.05550490395021	0.477	0.147	0	0	Gm20427
0	1.05529628485763	0.413	0.128	0	0	Adh1
0	1.05458252832515	0.378	0.083	0	0	Myadm
0	1.05431492095109	0.357	0.053	0	0	Creb3l1
0	1.05380466794591	0.945	0.656	0	0	Rps9
0	1.05225905081756	0.392	0.066	0	0	Rhoj
0	1.05064001214641	0.342	0.078	0	0	Phlda1
0	1.04942275323027	0.297	0.035	0	0	Serpina3n
0	1.04878589773419	0.311	0.043	0	0	Cyp1b1
0	1.04865588320736	0.498	0.159	0	0	Ssr3
0	1.04451607034979	0.348	0.129	0	0	Cdkn1c
0	1.04248698767331	0.452	0.122	0	0	Sulf2
0	1.04240588729638	0.448	0.097	0	0	Maf
0	1.04111098743792	0.302	0.051	0	0	Fkbp11
0	1.03875825679377	0.274	0.04	0	0	Prss23
0	1.03608280503088	0.305	0.032	0	0	Des
0	1.02702659763036	0.465	0.195	0	0	Vat1
0	1.02173648030303	0.333	0.122	0	0	Abi1
0	1.02151420583963	0.259	0.024	0	0	Hoxc8
0	1.02026149426705	0.351	0.069	0	0	Nrep
0	1.01823349589694	0.513	0.165	0	0	Cd81
0	1.01414833712772	0.314	0.033	0	0	Gpx7
0	1.01281592348699	0.292	0.056	0	0	Serpine2
0	1.00959942193986	0.47	0.129	0	0	Tgfbr3
0	1.00579665951095	0.463	0.177	0	0	9530068E07Rik
0	1.0044278942114	0.592	0.165	0	0	Selenop
0	1.0033607394388	0.343	0.052	0	0	Meis1
0	1.00040263808802	0.274	0.032	0	0	Vldlr
0	0.999723652252957	0.315	0.032	0	0	P3h3
0	0.998257233268442	0.937	0.657	0	0	Rpl4
0	0.997845447875466	0.493	0.117	0	0	Cald1
0	0.99694133558866	0.918	0.558	0	0	Rack1
0	0.996073400443548	0.474	0.15	0	0	Zfp36l1
0	0.994687393363021	0.335	0.072	0	0	Spon1
0	0.994344357198423	0.474	0.116	0	0	Pbx1
0	0.993865298301567	0.667	0.281	0	0	Itm2c
0	0.99190950539582	0.437	0.108	0	0	Ltbp1
0	0.989760850714569	0.298	0.047	0	0	Pdpn
0	0.986542476329717	0.332	0.051	0	0	Ckb
0	0.985808108560018	0.311	0.052	0	0	Efemp1
0	0.984751574264636	0.444	0.138	0	0	Slc38a2
0	0.984302054887457	0.388	0.097	0	0	Marcks
0	0.980890617894195	0.428	0.117	0	0	Hspa1a
0	0.978324557311258	0.896	0.61	0	0	Rpl12
0	0.977263260661762	0.444	0.183	0	0	Pcdhga1
0	0.974735295918071	0.3	0.036	0	0	Arhgef25
0	0.974395711626052	0.373	0.068	0	0	Axl
0	0.97379792185922	0.475	0.18	0	0	Rpsa-ps10
0	0.972347308008689	0.364	0.077	0	0	Ntrk2
0	0.972208392268862	0.293	0.045	0	0	Pdlim3
0	0.971036900373922	0.598	0.359	0	0	Sar1a
0	0.969882364322613	0.278	0.065	0	0	Atf3
0	0.969622022602039	0.263	0.048	0	0	Clec11a
0	0.967561076467052	0.376	0.073	0	0	Csrp1
0	0.967010039843848	0.447	0.18	0	0	Kdelr2
0	0.962948832192531	0.423	0.101	0	0	Ifi27l2a
0	0.961708440159531	0.306	0.038	0	0	Fmo1
0	0.961526990091816	0.284	0.032	0	0	Vcan
0	0.960601333440311	0.302	0.046	0	0	Wfdc1
0	0.958948774619706	0.347	0.076	0	0	S100a13
0	0.958046170340144	0.973	0.793	0	0	Rpl13a
0	0.957263734577411	0.475	0.113	0	0	Cyba
0	0.956590041920131	0.869	0.591	0	0	Hspa5
0	0.955885101838647	0.344	0.06	0	0	Copz2
0	0.948500948092976	0.477	0.183	0	0	Add3
0	0.946950437442504	0.484	0.232	0	0	Klf9
0	0.945201607752936	0.338	0.062	0	0	Golim4
0	0.943877425725446	0.881	0.589	0	0	Rps21
0	0.942207702387318	0.48	0.205	0	0	Ctdsp2
0	0.939659574923667	0.315	0.057	0	0	Tspan4
0	0.938914435877958	0.336	0.068	0	0	Naalad2
0	0.938177710067218	0.344	0.068	0	0	Grb10
0	0.937860160845602	0.612	0.244	0	0	Ssr4
0	0.93713350154055	0.273	0.036	0	0	Stc2
0	0.934649191728865	0.739	0.413	0	0	Gm11478
0	0.933875874591732	0.424	0.121	0	0	Ar
0	0.931952814626404	0.87	0.545	0	0	Eef1b2
0	0.931562639495062	0.517	0.175	0	0	Nisch
0	0.930972037313329	0.309	0.058	0	0	Cd63-ps
0	0.929257965646034	0.478	0.176	0	0	Ttc3
0	0.922090925692723	0.328	0.057	0	0	Fkbp14
0	0.921332993395694	0.305	0.118	0	0	Smoc1
0	0.920040937703887	0.505	0.285	0	0	Serpinb6a
0	0.919810375645338	0.308	0.068	0	0	Lama4
0	0.917271027160667	0.673	0.412	0	0	Calr
0	0.915959674936663	0.329	0.073	0	0	Col4a4
0	0.91519301792076	0.27	0.047	0	0	Maob
0	0.915021997975838	0.285	0.032	0	0	P3h1
0	0.914830196124382	0.502	0.238	0	0	Ddost
0	0.913028358506089	0.413	0.101	0	0	Slc1a5
0	0.912442116437501	0.428	0.164	0	0	Spock2
0	0.912220327545465	0.317	0.06	0	0	Cmtm3
0	0.911641913348799	0.448	0.127	0	0	Nfia
0	0.910238604549509	0.273	0.029	0	0	S1pr2
0	0.908189699250215	0.852	0.467	0	0	Rpl14
0	0.904053313320199	0.658	0.385	0	0	Sdf4
0	0.903578496685659	0.285	0.084	0	0	Pla2g7
0	0.901238834323519	0.268	0.047	0	0	P4ha2
0	0.899924977063604	0.354	0.078	0	0	Cbx6
0	0.899545108869013	0.339	0.081	0	0	Ecm1
0	0.898409540786419	0.868	0.623	0	0	Rps2
0	0.897863986473488	0.305	0.053	0	0	Gm16897
0	0.897727209706575	0.251	0.022	0	0	Medag
0	0.896949452863319	0.354	0.093	0	0	Lmna
0	0.893754542924721	0.501	0.258	0	0	Fuca1
0	0.893744150173895	0.361	0.132	0	0	Boc
0	0.893443208313411	0.409	0.093	0	0	Ctsz
0	0.893323222201836	0.389	0.11	0	0	C2
0	0.892916253366951	0.282	0.041	0	0	Flrt2
0	0.892074929555387	0.95	0.715	0	0	Rplp2
0	0.887758318560138	0.533	0.217	0	0	Ptms
0	0.887725970881945	0.836	0.599	0	0	Laptm4a
0	0.882021990328539	0.864	0.594	0	0	Hsp90b1
0	0.875230366772934	0.678	0.315	0	0	Rbbp7
0	0.873174738911984	0.272	0.037	0	0	Slc43a3
0	0.86918711842376	0.28	0.033	0	0	Prelp
0	0.868446838628948	0.433	0.141	0	0	Atp6ap1
0	0.867750501208748	0.351	0.098	0	0	Pcsk5
0	0.863728164586425	0.363	0.104	0	0	Mpzl1
0	0.863338796829	0.574	0.343	0	0	Rpl22l1
0	0.862078422024685	0.255	0.024	0	0	Fzd2
0	0.853116205475093	0.252	0.034	0	0	Rian
0	0.850942902245252	0.307	0.07	0	0	Prnp
0	0.850765327683954	0.497	0.169	0	0	Ccnd2
0	0.849851983627887	0.369	0.097	0	0	Colgalt1
0	0.849382508562172	0.827	0.475	0	0	Rpl5
0	0.848160604140917	0.253	0.033	0	0	G0s2
0	0.847878318202681	0.934	0.737	0	0	Rpl37a
0	0.846145403330215	0.374	0.1	0	0	Nfic
0	0.844806954853442	0.826	0.554	0	0	Rps15
0	0.843552035875814	0.532	0.29	0	0	Arf4
0	0.842488927014311	0.947	0.763	0	0	Rps24
0	0.842243021948149	0.788	0.522	0	0	Nme2
0	0.842023298865833	0.896	0.665	0	0	Rpl9
0	0.83993517160521	0.716	0.416	0	0	Myl6
0	0.839554798548811	0.531	0.245	0	0	Sec62
0	0.838343777525931	0.279	0.07	0	0	Gata2
0	0.832522972377925	0.664	0.319	0	0	Zbtb20
0	0.828656064676193	0.26	0.026	0	0	Kdelr3
0	0.827438864948129	0.299	0.076	0	0	Tubb6
0	0.826956793177764	0.955	0.806	0	0	Rps20
0	0.826930401296205	0.671	0.384	0	0	Wdr89
0	0.82495635393098	0.366	0.158	0	0	Bet1l
0	0.824940933945562	0.489	0.265	0	0	Ift20
0	0.82204494830607	0.302	0.081	0	0	Hsd17b11
0	0.820777005107431	0.345	0.091	0	0	Sfxn1
0	0.818322495720276	0.385	0.119	0	0	Ppp1r15a
0	0.816431742192337	0.448	0.165	0	0	Nucb2
0	0.816406730218592	0.428	0.174	0	0	Sdf2
0	0.815783733455369	0.392	0.102	0	0	Flna
0	0.814886473979158	0.33	0.087	0	0	Nrp1
0	0.814436751145418	0.909	0.698	0	0	Rpl8
0	0.81340046444082	0.338	0.136	0	0	Gm5805
0	0.812627754675647	0.671	0.386	0	0	Rps10
0	0.809991233735998	0.302	0.062	0	0	Egfr
0	0.809635721857446	0.261	0.039	0	0	Poglut3
0	0.808852874778111	0.947	0.637	0	0	Rps3
0	0.808090154016373	0.452	0.207	0	0	Lrpap1
0	0.80804830240271	0.284	0.054	0	0	Clmp
0	0.80765547576292	0.362	0.102	0	0	Nav1
0	0.806339168519177	0.401	0.133	0	0	Lima1
0	0.806113723298776	0.982	0.886	0	0	Eef1a1
0	0.805785104149055	0.401	0.085	0	0	Adamts5
0	0.80477882184628	0.259	0.038	0	0	Glt8d2
0	0.80172373655902	0.641	0.276	0	0	Apoe
0	0.801394433971868	0.46	0.201	0	0	Snhg8
0	0.799287195931471	0.389	0.102	0	0	Cped1
0	0.799116488041799	0.39	0.16	0	0	Tapbp
0	0.794636909530257	0.344	0.097	0	0	Fermt2
0	0.794086079751762	0.321	0.089	0	0	Nid2
0	0.789382489063631	0.318	0.081	0	0	Trip6
0	0.787927674050656	0.989	0.604	0	0	Malat1
0	0.787091865234208	0.566	0.312	0	0	Ugt1a10
0	0.782538992827778	0.278	0.053	0	0	Csf1
0	0.781856478705135	0.902	0.717	0	0	Rps28
0	0.781797018828564	0.299	0.053	0	0	Ltbp3
0	0.780275391290141	0.316	0.062	0	0	Colec12
0	0.779532221620913	0.58	0.263	0	0	Tmed9
0	0.777600232708082	0.329	0.097	0	0	Lman1
0	0.775084376606117	0.316	0.071	0	0	S100a1
0	0.774189413377788	0.443	0.188	0	0	Spop
0	0.772905972574103	0.576	0.236	0	0	Gpx1
0	0.772281781345689	0.288	0.057	0	0	P4ha1
0	0.771162449996925	0.905	0.729	0	0	Rplp0
0	0.769903603187656	0.488	0.214	0	0	Txnip
0	0.768972453648743	0.934	0.676	0	0	Hsp90ab1
0	0.765350285324499	0.449	0.243	0	0	Mia3
0	0.764773421846729	0.355	0.14	0	0	Fxyd6
0	0.763876819195309	0.259	0.05	0	0	Xdh
0	0.761187970135441	0.35	0.154	0	0	Wipi1
0	0.760533796777959	0.507	0.232	0	0	Atf4
0	0.758501844710678	0.479	0.222	0	0	Anapc5
0	0.756136318755908	0.452	0.22	0	0	Ssr2
0	0.753350911139542	0.353	0.102	0	0	Slc24a3
0	0.74796178245843	0.315	0.06	0	0	Ecm2
0	0.747362061484985	0.308	0.098	0	0	H1f0
0	0.745514111951547	0.297	0.09	0	0	Tiparp
0	0.745135729948503	0.281	0.063	0	0	Kank2
0	0.742638965145158	0.31	0.105	0	0	Pnp
0	0.738624027817807	0.381	0.108	0	0	Hspa1b
0	0.737311322416529	0.305	0.063	0	0	Meis2
0	0.735252726624518	0.395	0.139	0	0	Cnpy2
0	0.733764979086163	0.673	0.308	0	0	Rpl10
0	0.732805194748975	0.335	0.089	0	0	Slc44a1
0	0.731871454261682	0.252	0.043	0	0	Nt5e
0	0.731508899773067	0.254	0.036	0	0	Tpm2
0	0.730634674885169	0.398	0.124	0	0	Fndc3b
0	0.729468145928643	0.262	0.049	0	0	Fam102b
0	0.728256987092516	0.923	0.754	0	0	Rpl23
0	0.727207581856907	0.38	0.224	0	0	Camk2n1
0	0.723736375086524	0.554	0.344	0	0	Ddb1
0	0.723458871258831	0.414	0.173	0	0	Chd3
0	0.722476142749466	0.277	0.057	0	0	2310022B05Rik
0	0.722466255635406	0.876	0.693	0	0	Rps18
0	0.7215896666952	0.313	0.093	0	0	Atp6ap2
0	0.721202492277063	0.906	0.73	0	0	Rpl18a
0	0.721013820194582	0.355	0.118	0	0	Ramp2
0	0.71893202312768	0.254	0.046	0	0	Palm
0	0.71864550920338	0.468	0.188	0	0	Tmem50a
0	0.715689641566996	0.97	0.827	0	0	Rps14
0	0.713994496157714	0.904	0.684	0	0	Rpl17
0	0.710060296544469	0.862	0.57	0	0	Gm42418
0	0.709741153902979	0.25	0.042	0	0	Gria3
0	0.709327794053042	0.32	0.136	0	0	Gm9794
0	0.708315850394504	0.264	0.057	0	0	Igf2r
0	0.707034755013414	0.26	0.062	0	0	Pkd2
0	0.705717298595237	0.264	0.072	0	0	Arhgap20
0	0.704592836174212	0.444	0.259	0	0	Eprs
0	0.70354094106055	0.363	0.101	0	0	Myl9
0	0.700972574079103	0.252	0.049	0	0	Prrx1
0	0.699353972349175	0.316	0.098	0	0	Gadd45b
0	0.69892386647	0.419	0.235	0	0	Arl1
0	0.698236686622089	0.404	0.133	0	0	Anxa6
0	0.697665006268804	0.549	0.264	0	0	Rpl10a
0	0.69651535934881	0.516	0.256	0	0	Gm49804
0	0.6945989244975	0.254	0.038	0	0	Ms4a4d
0	0.694155404288053	0.281	0.072	0	0	Tshz1
0	0.692540690311534	0.359	0.114	0	0	Chd9
0	0.692233670023379	0.821	0.6	0	0	Rps23
0	0.690533454754311	0.278	0.077	0	0	Scarb2
0	0.690332869702646	0.272	0.055	0	0	Sept8
0	0.689816032379423	0.576	0.25	0	0	Celf2
0	0.688942704477546	0.323	0.091	0	0	Parva
0	0.687969139781583	0.25	0.089	0	0	Snhg5
0	0.68575274658896	0.512	0.23	0	0	Ddx3x
0	0.684644512049066	0.327	0.11	0	0	Mbtps1
0	0.683971671706051	0.349	0.087	0	0	Fgl2
0	0.683475190839205	0.326	0.1	0	0	Pros1
0	0.681132122583958	0.878	0.744	0	0	Rpl31
0	0.680373561524632	0.523	0.199	0	0	Ctsd
0	0.679771497715794	0.485	0.297	0	0	Mxd4
0	0.67900667587321	0.458	0.286	0	0	Hexa
0	0.675468415135344	0.28	0.065	0	0	Cnn3
0	0.674899656145621	0.307	0.124	0	0	Amotl1
0	0.67415797281274	0.339	0.13	0	0	Htatsf1
0	0.66993067831231	0.721	0.393	0	0	Tuba1b
0	0.667179139723604	0.295	0.073	0	0	Rab34
0	0.662661614077662	0.306	0.105	0	0	Gns
0	0.661417703328737	0.789	0.59	0	0	Rpl38
0	0.66049179848012	0.271	0.069	0	0	Slc16a2
0	0.658228173015656	0.326	0.123	0	0	Pbxip1
0	0.655516712974546	0.304	0.084	0	0	Dapk1
0	0.655203303793218	0.322	0.101	0	0	Oat
0	0.65394213038553	0.334	0.14	0	0	Kdelr1
0	0.652957264723244	0.294	0.092	0	0	Degs1
0	0.651494089696631	0.4	0.212	0	0	Copb2
0	0.649196200024355	0.282	0.077	0	0	Capn2
0	0.647932070296788	0.78	0.536	0	0	Rpl7a
0	0.647848594701593	0.343	0.173	0	0	Tpst1
0	0.644824871327163	0.265	0.074	0	0	Tm7sf3
0	0.642808452309136	0.61	0.332	0	0	Sqstm1
0	0.640749245640912	0.253	0.054	0	0	Col18a1
0	0.639540500973309	0.265	0.076	0	0	Isoc1
0	0.639514404030279	0.357	0.135	0	0	Aldh7a1
0	0.637324642242562	0.366	0.136	0	0	Eid1
0	0.637165936706141	0.295	0.086	0	0	Svil
0	0.636416771358499	0.362	0.16	0	0	Dnajc1
0	0.635705300852579	0.271	0.084	0	0	Asl
0	0.634312325570806	0.735	0.535	0	0	Rpl13
0	0.633662389018397	0.786	0.409	0	0	Ftl1
0	0.632939802222686	0.671	0.475	0	0	Rpl21
0	0.632855343580849	0.264	0.073	0	0	Ndst1
0	0.631484748691682	0.594	0.343	0	0	Rpl6
0	0.631243832074426	0.797	0.541	0	0	Rpl22
0	0.631238992520469	0.362	0.117	0	0	Abca1
0	0.630411487359972	0.459	0.251	0	0	Rpl9-ps6
0	0.629081589476363	0.369	0.18	0	0	Ptov1
0	0.628052547786841	0.408	0.228	0	0	Srpr
0	0.625915262684418	0.426	0.269	0	0	Sec61a1
0	0.622369240160576	0.587	0.363	0	0	Pdia6
0	0.620550724467639	0.255	0.081	0	0	Sdc2
0	0.619926834152288	0.376	0.139	0	0	Map4k4
0	0.619406652243656	0.266	0.086	0	0	Ier3
0	0.61803343868274	0.561	0.382	0	0	Rpn2
0	0.617973127912018	0.867	0.682	0	0	Rpl30
0	0.617485728530017	0.345	0.149	0	0	Tgoln1
0	0.615805695880529	0.255	0.093	0	0	Ccnd1
0	0.615517195087051	0.297	0.09	0	0	Ldb1
0	0.611466331844774	0.326	0.096	0	0	Ifi30
0	0.610932736877496	0.523	0.357	0	0	Smarca2
0	0.610699135364742	0.46	0.248	0	0	Sfr1
0	0.610523801627045	0.54	0.398	0	0	Erp29
0	0.609396282958796	0.376	0.157	0	0	Nucb1
0	0.606809664694794	0.372	0.219	0	0	Erlec1
0	0.605999221038279	0.474	0.266	0	0	Dnajc3
0	0.605309177263467	0.285	0.086	0	0	Tnfrsf1a
0	0.603783142229256	0.392	0.18	0	0	Nptn
0	0.603713866281982	0.299	0.09	0	0	Hdac7
0	0.601567550704233	0.865	0.67	0	0	Rpl18
0	0.601098958437623	0.381	0.208	0	0	Sptan1
0	0.599422225291324	0.258	0.07	0	0	Lrp6
0	0.597413648919384	0.361	0.144	0	0	Smc1a
0	0.597337400019149	0.538	0.202	0	0	Ctsb
0	0.592499006181916	0.351	0.185	0	0	Sec31a
0	0.590806303479068	0.451	0.293	0	0	Surf4
0	0.589924529609996	0.391	0.159	0	0	Cpq
0	0.589331161288884	0.305	0.113	0	0	Rhob
0	0.587242250851314	0.356	0.168	0	0	Mylk
0	0.586450113705346	0.374	0.152	0	0	Rnaset2a
0	0.586335682694818	0.418	0.195	0	0	Rps10-ps2
0	0.585284960331393	0.267	0.084	0	0	Klc1
0	0.584220801596145	0.297	0.084	0	0	Zeb2
0	0.583009536506741	0.394	0.15	0	0	Emp3
0	0.581953461779417	0.282	0.085	0	0	Ski
0	0.581002387276637	0.36	0.15	0	0	Mir99ahg
0	0.580160060839231	0.325	0.161	0	0	Klf2
0	0.579569110320565	0.65	0.468	0	0	Rpl24
0	0.578935603929915	0.294	0.098	0	0	Rin2
0	0.57738441641039	0.346	0.114	0	0	Plxdc2
0	0.577052144054413	0.394	0.246	0	0	H13
0	0.576598609960343	0.874	0.696	0	0	Rps17
0	0.574950107430892	0.862	0.646	0	0	Rpl23a
0	0.570350967527346	0.877	0.703	0	0	Rps15a
0	0.569838407268321	0.271	0.083	0	0	Xbp1
0	0.569311962940489	0.278	0.111	0	0	Ppfibp1
0	0.567177189006421	0.302	0.104	0	0	Ncoa1
0	0.566670603653052	0.269	0.104	0	0	Nfe2l1
0	0.565490905179313	0.314	0.134	0	0	Gm15501
0	0.563799700800769	0.293	0.101	0	0	Pam
0	0.563518420591509	0.466	0.166	0	0	Rbms3
0	0.563432524771716	0.431	0.184	0	0	Atrx
0	0.56284991480912	0.358	0.176	0	0	Ostc
0	0.556647327130465	0.506	0.333	0	0	Gm8730
0	0.554472254239381	0.297	0.092	0	0	Setbp1
0	0.551465476511271	0.273	0.108	0	0	Gm15500
0	0.551057380359379	0.266	0.086	0	0	Gnai1
0	0.550835676371373	0.341	0.146	0	0	Atraid
0	0.550313100240549	0.74	0.588	0	0	Rpl36
0	0.547888001718809	0.283	0.131	0	0	Emc10
0	0.547683006118373	0.319	0.134	0	0	Plin3
0	0.547558380967021	0.577	0.405	0	0	Mir703
0	0.542978174542369	0.256	0.119	0	0	Slc38a10
0	0.54178022585581	0.388	0.2	0	0	Sept7
0	0.54073634544881	0.639	0.312	0	0	Aldh2
0	0.540674954940451	0.484	0.315	0	0	Eif4g1
0	0.540610156965115	0.303	0.144	0	0	Ssr1
0	0.540141248295029	0.397	0.158	0	0	Akap13
0	0.538693192883109	0.256	0.084	0	0	Hpgd
0	0.536832975450044	0.421	0.21	0	0	Etfb
0	0.536800307176211	0.259	0.067	0	0	Cnn2
0	0.536576341573629	0.395	0.197	0	0	Sumo3
0	0.534865542500799	0.448	0.268	0	0	Nap1l1
0	0.531450256763962	0.288	0.092	0	0	Timp3
0	0.530698176417662	0.9	0.769	0	0	Eef2
0	0.530209401238092	0.32	0.131	0	0	Reep5
0	0.52960174858376	0.27	0.119	0	0	Ifrd1
0	0.526239806618241	0.784	0.557	0	0	Rps16
0	0.525871108228582	0.499	0.344	0	0	Pdia3
0	0.523364499199303	0.305	0.116	0	0	Pea15a
0	0.522748019424392	0.261	0.111	0	0	Sel1l
0	0.522449256082607	0.305	0.125	0	0	Hexim1
0	0.521701950110766	0.265	0.097	0	0	Antxr2
0	0.521064944732581	0.314	0.151	0	0	Sec22b
0	0.517861952148996	0.29	0.113	0	0	Ubtf
0	0.51641967821622	0.359	0.155	0	0	Creg1
0	0.515681033778455	0.942	0.724	0	0	mt-Rnr2
0	0.515474938726553	0.377	0.202	0	0	Copa
0	0.511743045160027	0.303	0.126	0	0	Rock2
0	0.510616583040184	0.442	0.246	0	0	Tmem59
0	0.510525338501612	0.287	0.107	0	0	Serinc1
0	0.510219200964949	0.364	0.198	0	0	Atp2a2
0	0.510016181216231	0.264	0.075	0	0	Selenbp1
0	0.509861570704577	0.252	0.084	0	0	Bst2
0	0.509711381408014	0.742	0.514	0	0	Rpl19
0	0.508370889760492	0.332	0.144	0	0	Scpep1
0	0.505940038276812	0.614	0.425	0	0	Ptp4a2
0	0.505345346201433	0.395	0.231	0	0	Krtcap2
0	0.504885336845542	0.252	0.077	0	0	Bmpr2
0	0.504588427974784	0.872	0.705	0	0	Rpl11
0	0.501427291652815	0.343	0.14	0	0	Atp2b1
0	0.50132839942782	0.353	0.135	0	0	Ablim1
0	0.49978858021307	0.298	0.107	0	0	AU020206
0	0.499361794652966	0.57	0.347	0	0	Rbm39
0	0.498731885199276	0.41	0.202	0	0	Ctnnb1
0	0.498049438699608	0.255	0.092	0	0	Fam168a
0	0.494300890655293	0.339	0.14	0	0	Rpl10-ps3
0	0.493219881289084	0.486	0.259	0	0	Hmgb1
0	0.491371049981884	0.407	0.222	0	0	Rhoa
0	0.490316061320938	0.312	0.132	0	0	Ilk
0	0.488901505078818	0.664	0.37	0	0	Ncl
0	0.48793988430292	0.454	0.267	0	0	Aplp2
0	0.486928484498593	0.416	0.202	0	0	Tmem256
0	0.485794007793387	0.387	0.199	0	0	Prrc2c
0	0.484905246612525	0.469	0.205	0	0	Cd47
0	0.484572157720554	0.254	0.088	0	0	Zyx
0	0.483516251658114	0.324	0.146	0	0	Stat3
0	0.480703970651416	0.255	0.096	0	0	Magt1
0	0.478010064691837	0.393	0.186	0	0	Clk1
0	0.477127148367263	0.703	0.198	0	0	Gpx3
0	0.473968040527917	0.407	0.23	0	0	Rpl34
0	0.469916179659684	0.708	0.558	0	0	Rps25
0	0.467622119498532	0.83	0.682	0	0	Rpl37
0	0.466304715447325	0.356	0.181	0	0	Clic4
0	0.466263736974755	0.31	0.123	0	0	Cuedc1
0	0.464927821273587	0.417	0.247	0	0	Tspan3
0	0.458707606330801	0.735	0.487	0	0	Gnas
0	0.455988546287584	0.377	0.189	0	0	Hp1bp3
0	0.450481745180279	0.524	0.229	0	0	Scd2
0	0.449668685518817	0.321	0.137	0	0	Glud1
0	0.445304209176655	0.255	0.089	0	0	Camk2d
0	0.445050305051712	0.322	0.151	0	0	Acat1
0	0.444252674450358	0.536	0.377	0	0	Rpl35
0	0.443635494073432	0.272	0.106	0	0	Anxa1
0	0.435784369625283	0.56	0.365	0	0	Rps6
0	0.43493237202162	0.272	0.1	0	0	Dlc1
0	0.4341165190893	0.391	0.228	0	0	Rbms1
0	0.432846683962495	0.352	0.179	0	0	Tcf25
0	0.431780775076805	0.256	0.087	0	0	Map1b
0	0.429498069164109	0.286	0.12	0	0	Fxyd5
0	0.427883474538695	0.798	0.653	0	0	Rps13
0	0.414469067460609	0.369	0.192	0	0	Arhgdia
0	0.414250676296235	0.759	0.626	0	0	Rpl28
0	0.414129861968579	0.563	0.268	0	0	Tceal9
0	0.412499681630223	0.497	0.271	0	0	Fkbp5
0	0.412426137244209	0.283	0.137	0	0	Rps2-ps10
0	0.409279717455795	0.702	0.39	0	0	Txn1
0	0.408251087089368	0.257	0.101	0	0	Add1
0	0.406385319470827	0.275	0.122	0	0	Arhgef12
0	0.403231935875566	0.265	0.111	0	0	Cr1l
0	0.402063947551597	0.263	0.116	0	0	Stx4a
0	0.399995530823617	0.904	0.767	0	0	Rps29
0	0.399143565803171	0.673	0.429	0	0	Gnai2
0	0.39858237753407	0.477	0.257	0	0	Prdx2
0	0.398003576714469	0.428	0.224	0	0	Rac1
0	0.393190021695339	0.439	0.118	0	0	Mfge8
0	0.390153228534978	0.251	0.097	0	0	Ifnar2
0	0.383382630727699	0.278	0.118	0	0	Gnaq
0	0.381911712030587	0.463	0.248	0	0	Clic1
0	0.378550437821382	0.25	0.11	0	0	Tomm5
0	0.375685491401429	0.36	0.184	0	0	Tcf4
0	0.375164988087794	0.298	0.136	0	0	Mbnl2
0	0.373699552479956	0.282	0.123	0	0	Tspo
0	0.373490898260097	0.547	0.341	0	0	Hmgn1
0	0.372026055892512	0.719	0.543	0	0	Rps11
0	0.363423385531499	0.506	0.272	0	0	Hspa8
0	0.353591786716375	0.456	0.217	0	0	Tubb5
0	0.347532101492926	0.36	0.183	0	0	Ifi27
0	0.345936870896349	0.506	0.305	0	0	Arpc1b
0	0.326944365338543	0.343	0.118	0	0	Hmgcs2
0	0.313128413972205	0.267	0.12	0	0	Sri
0	0.312207006262447	0.605	0.378	0	0	Cdc42
0	0.308720341274492	0.303	0.134	0	0	Plac8
0	0.305391793333943	0.278	0.119	0	0	Ebf1
0	0.303720104339664	0.495	0.245	0	0	Mtch1
0	0.300887551648977	0.902	0.794	0	0	Rpl32
0	0.291229528300833	0.872	0.743	0	0	Rps27
0	0.287890861372588	0.347	0.165	0	0	Acaa2
0	0.286206921592276	0.295	0.135	0	0	Tpm1
0	0.273708336655089	0.86	0.592	0	0	mt-Rnr1
0	0.273584193743333	0.297	0.138	0	0	Pls3
8.18944743722916e-308	0.446638521040458	0.34	0.187	3.43629214466136e-303	0	Hnrnpdl
1.19494901774674e-306	0.473204701740313	0.267	0.131	5.01400607846531e-302	0	Prkcsh
1.25477346723308e-306	0.537795280671557	0.324	0.184	5.26502946851001e-302	0	Ehbp1
4.09115385554032e-303	0.365045081969083	0.357	0.191	1.71664815778472e-298	0	Kif5b
1.81540522633606e-302	0.264187893016565	0.393	0.213	7.61744032970613e-298	0	Jak1
4.44627242253629e-297	0.524504463367051	0.349	0.2	1.86565590849623e-292	0	Prdx4
2.02657520471046e-295	0.497393654029076	0.262	0.131	8.50350955896509e-291	0	Prrc1
3.20128114351181e-295	0.346023561238176	0.495	0.31	1.34325756781756e-290	0	Sec61b
4.01892733815243e-290	0.256640369008117	0.259	0.122	1.68634191108876e-285	0	Tenm3
5.8023873987894e-290	0.402415424088141	0.373	0.215	2.43468175253203e-285	0	Cope
9.50554433952838e-290	0.307065176688571	0.312	0.157	3.98852640486611e-285	0	Anp32a
1.72040200056152e-289	0.427222547243557	0.293	0.151	7.21880679435612e-285	0	Siva1
1.92076494538676e-288	0.499102212054133	0.382	0.232	8.05952971084284e-284	0	Ccnl1
6.80088557749708e-288	0.422903636350801	0.351	0.201	2.85365158831778e-283	0	Rpl27a
2.33292494799792e-287	0.289336308607936	0.35	0.184	9.78895308179927e-283	0	Morf4l2
1.69197862082871e-285	0.298729989731506	0.819	0.705	7.09954229299729e-281	0	Rps7
1.95131184520939e-280	0.460807103785789	0.436	0.287	8.18770450249859e-276	0	Ube2r2
8.18187800015194e-278	0.341698144947939	0.282	0.14	3.43311600886376e-273	0	Dpm3
9.90986814194539e-278	0.313571713960572	0.25	0.116	4.15818067236029e-273	0	Reep3
5.83193292942948e-277	0.411041564775438	0.565	0.423	2.44707905718861e-272	0	Eif3f
7.25821671997274e-276	0.347792969417471	0.251	0.119	3.04554773570056e-271	0	Uso1
3.82072205403078e-275	0.380688438906837	0.316	0.168	1.60317497387132e-270	0	Sptssa
4.79662796614498e-273	0.302148649305444	0.26	0.126	2.01266509459443e-268	0	Rbpms
8.32346708913445e-273	0.427526174516251	0.538	0.387	3.49252679060081e-268	0	Son
1.21084182377599e-271	0.406228720347811	0.3	0.158	5.08069229256405e-267	0	Nars
7.75364245698671e-270	0.364111844150188	0.265	0.131	3.25342837495162e-265	0	Baz1b
1.00562506609e-269	0.284068199489513	0.377	0.209	4.21960277731363e-265	0	Rnh1
2.24889825232278e-269	0.291276846667456	0.459	0.281	9.43637706674638e-265	0	Anp32b
5.47545718155459e-269	0.4238340386049	0.371	0.222	2.29750183338031e-264	0	Tsn
1.30510909812876e-266	0.343731652953077	0.386	0.231	5.47623777574828e-262	0	Pnisr
1.65822857580818e-266	0.340688663728502	0.264	0.131	6.95792710409114e-262	0	Tmed2
2.17209515131825e-265	0.312006776282586	0.344	0.199	9.11411125493138e-261	0	Slc29a1
1.91055397490748e-264	0.453806558532282	0.4	0.244	8.01668447871179e-260	0	Dpysl3
2.59483640040684e-264	0.324887921943725	0.535	0.362	1.08879335361071e-259	0	Ndfip1
1.20805175176992e-262	0.274117437636045	0.669	0.511	5.0689851504266e-258	0	Oaz1
2.6165454566034e-262	0.361397967634216	0.685	0.538	1.09790247359079e-257	0	Npm1
3.11772866208957e-260	0.358990528037869	0.264	0.133	1.30819894661278e-255	0	Acadsb
6.28407759204892e-257	0.335953423360624	0.254	0.123	2.63679895762373e-252	0	Scaf11
1.08452372876969e-256	0.393627120458063	0.347	0.199	4.55066156591762e-252	0	Prpf19
3.16285483546359e-256	0.403604867306114	0.267	0.14	1.32713388896052e-251	0	Paics
1.24174524721486e-255	0.525023325030277	0.362	0.229	5.21036305731356e-251	0	Gm14586
6.57816004213933e-255	0.342658572534286	0.479	0.32	2.76019595368166e-250	0	Canx
4.99637699045483e-254	0.451465465188884	0.381	0.241	2.09647978519485e-249	0	Tm9sf3
1.84046151882397e-248	0.483916761982766	0.375	0.242	7.72257653298539e-244	0	Ddx50
8.15324408985671e-248	0.373601593691782	0.298	0.166	3.42110122010387e-243	0	Rtn4
7.48481773363026e-247	0.459546242179075	0.318	0.189	3.14062952103126e-242	0	Sept2
7.60666426687205e-245	0.363928004039898	0.602	0.452	3.19175632637951e-240	0	Bsg
1.73908973331237e-239	0.336706214808935	0.321	0.181	7.29722052097869e-235	0	Hnrnpul2
5.92305350099037e-239	0.475436806026211	0.308	0.182	2.48531324901556e-234	0	2410006H16Rik
1.16485277078168e-235	0.473755459836938	0.37	0.242	4.88772222619993e-231	0	Rpl37rt
5.32862685102833e-234	0.392025668435205	0.675	0.551	2.23589182669149e-229	0	Rabac1
1.25983913309729e-230	0.416253210997383	0.321	0.195	5.28628500247622e-226	0	Laptm4b
6.93237214788806e-228	0.254225360091752	0.285	0.157	2.90882335325383e-223	0	Pakap
6.86803146967873e-227	0.313367087207017	0.459	0.301	2.8818260046772e-222	0	Tpm3
7.66175974993688e-223	0.341018548666036	0.368	0.227	3.21487439107352e-218	0	Eif4a1
2.30776247525038e-222	0.412201680627132	0.407	0.277	9.68337134615057e-218	0	Gm2000
6.32467975904435e-222	0.35536762791321	0.295	0.168	2.65383562689501e-217	0	Tmem167
4.63988010871267e-219	0.383681021894057	0.265	0.149	1.94689369361584e-214	0	Copg1
2.12686155612575e-216	0.423830934628877	0.269	0.154	8.92431108950364e-212	0	Ganab
7.56296994935574e-214	0.292296182933506	0.422	0.267	3.17342219074967e-209	0	Ssb
4.34292662858344e-213	0.270993528597345	0.273	0.146	1.82229201335361e-208	0	Esd
3.58486188902347e-211	0.402780556885227	0.402	0.267	1.50420804863425e-206	0	Carhsp1
2.09995477363779e-210	0.40470023356591	0.37	0.242	8.81141023018416e-206	0	Sec11a
8.66609131802813e-210	0.359018241599632	0.311	0.188	3.6362919170446e-205	0	Golgb1
1.78672416178943e-207	0.44763253327771	0.259	0.148	7.49709458286846e-203	0	Pccb
2.47025230305981e-204	0.440755898591667	0.252	0.143	1.0365178663639e-199	0	Gars
6.95847616836077e-202	0.328896303496705	0.406	0.267	2.91977660024418e-197	0	Hnrnpa0
4.86660206692563e-200	0.428569690180053	0.28	0.169	2.04202622728199e-195	0	Ergic1
9.21419464115087e-198	0.349818920917141	0.258	0.147	3.8662760714269e-193	0	Ecpas
2.20855385934207e-195	0.452999781921202	0.551	0.45	9.26709199379934e-191	0	Gdi2
2.84241708923026e-194	0.323439856582347	0.276	0.16	1.19267821064102e-189	0	Cyb5r3
1.26102451825061e-193	0.473788955277163	0.4	0.293	5.29125887857957e-189	0	Selenow
5.17400185542968e-193	0.354503619848668	0.278	0.166	2.1710111785383e-188	0	Gm11361
8.20665798499683e-187	0.292077809569139	0.342	0.215	3.44351369050467e-182	0	Hnrnpa1
5.96359665208051e-185	0.299705084488823	0.304	0.186	2.50232515521298e-180	0	Rab1a
3.06143941278938e-184	0.336895477599965	0.26	0.155	1.28457997760643e-179	0	Ttc28
6.8540427319848e-183	0.316945331786616	0.455	0.323	2.87595633034082e-178	0	Srsf3
1.02349460622202e-181	0.274569602213444	0.272	0.159	4.29458336770759e-177	0	Ash1l
1.41500523281e-181	0.377278422470578	0.517	0.409	5.93736195687075e-177	0	Cox7a2l
1.58181472805412e-181	0.378684784282302	0.293	0.186	6.63729459891511e-177	0	Rpl31-ps8
5.51771346818159e-181	0.325700443180924	0.358	0.235	2.31523257124899e-176	0	Ddx17
3.62230958696912e-176	0.387956877815314	0.338	0.224	1.51992110269224e-171	0	Copz1
4.44531159305099e-175	0.313338216823511	0.271	0.161	1.8652527444442e-170	0	Srsf6
2.77331440326424e-173	0.302509578905395	0.301	0.188	1.16368272360967e-168	0	Srek1
1.29425498647332e-170	0.323793976959958	0.404	0.281	5.43069392324204e-166	0	Vcp
3.79982003439473e-170	0.266285792864188	0.374	0.248	1.59440448643203e-165	0	Ddx6
4.92642909744784e-169	0.348448628370732	0.345	0.234	2.06712964928911e-164	0	Nop53
3.90148949747192e-168	0.412160965221583	0.336	0.23	1.63706499313922e-163	0	Oxct1
5.17249244124901e-168	0.287333317141977	0.459	0.333	2.17037782834808e-163	0	Srsf5
1.29886028448045e-167	0.276119229093374	0.391	0.265	5.45001775367998e-163	0	Top1
1.18767324292549e-165	0.264012393060806	0.291	0.177	4.98347692731536e-161	0	Ap2m1
1.62337116548565e-163	0.271530697181065	0.295	0.185	6.81166541037777e-159	0	Rbm5
8.57578308545863e-162	0.278892497097146	0.306	0.197	3.59839858265844e-157	0	Atp2b4
8.72898520383016e-162	0.299783018333059	0.34	0.228	3.66268219152714e-157	0	Ankrd11
4.15728721343279e-161	0.347519577846617	0.314	0.208	1.7443977147564e-156	0	Zmynd11
5.75179814645701e-160	0.432648814765721	0.444	0.348	2.41345450225336e-155	0	Ergic3
4.8962796240751e-157	0.27584473202023	0.27	0.164	2.05447893026191e-152	0	Polr2m
5.36512640266194e-156	0.252120540092053	0.345	0.23	2.25120703855695e-151	0	Kmt2e
5.47257094193872e-156	0.280380656468352	0.494	0.38	2.29629076723749e-151	0	Tmed10
3.0223184537825e-153	0.299188633973819	0.291	0.186	1.26816482320714e-148	0	Atp6v0d1
2.58913939127882e-151	0.291520516406299	0.328	0.22	1.08640288858059e-146	0	Pbrm1
1.37734156415674e-150	0.369208987069447	0.287	0.191	5.77932520320167e-146	0	Rdh5
4.41875632311699e-149	0.403117368378572	0.287	0.193	1.85411015317989e-144	0	Derl1
3.18374464969685e-146	0.326486738296752	0.335	0.234	1.3358992550128e-141	0	Ccnd3
3.49706948999577e-146	0.40422920471425	0.469	0.38	1.46737035800222e-141	0	Hdlbp
7.7468265051912e-145	0.342435667366141	0.345	0.247	3.25056840157823e-140	0	Gm14164
1.38656583360257e-141	0.352174773226993	0.293	0.199	5.81803023779639e-137	0	Stx5a
8.16058644272523e-138	0.318092910524855	0.377	0.275	3.42418207136751e-133	0	Selenof
5.75584611194293e-135	0.259810810920258	0.283	0.185	2.41515302857125e-130	0	Syncrip
8.48625460216456e-132	0.382076260234513	0.332	0.239	3.56083243106825e-127	0	Gm9843
6.76463095590958e-127	0.266567445796112	0.477	0.373	2.83843914909966e-122	0	Gnb2
2.09715219605351e-126	0.427010061995125	0.327	0.24	8.79965061464052e-122	0	Mcrip1
9.59959127084843e-125	0.259265733183582	0.298	0.202	4.027988497248e-120	0	1810058I24Rik
5.35577911776321e-123	0.288032591544247	0.354	0.255	2.24728491781344e-118	0	Tpm4
1.19928601524641e-122	0.337540476804911	0.259	0.174	5.03220411997394e-118	0	Plekha5
1.86816021076348e-119	0.301847002529477	0.262	0.175	7.83880024436356e-115	0	Ufc1
2.10504857497428e-119	0.42198864875691	0.38	0.3	8.8327838205921e-115	0	Gm44503
6.27471668803219e-117	0.275846340401921	0.289	0.198	2.63287112229831e-112	0	Ralbp1
7.22483251698251e-117	0.30371349845582	0.315	0.229	3.03153972412586e-112	0	Nsa2
5.64119452727287e-116	0.338870872657037	0.333	0.249	2.36704522364369e-111	0	Eif4b
6.97635837819658e-115	0.289695435174251	0.319	0.23	2.92727997549128e-110	0	Cdc37
4.55488211947986e-114	0.295614972552348	0.275	0.189	1.91122853733375e-109	0	Acbd3
4.00061148175959e-113	0.352167804277999	0.475	0.384	1.67865657774633e-108	0	Dnaja1
1.25886178182904e-109	0.274733640828505	0.256	0.174	5.28218403655466e-105	0	Copb1
1.08966239341651e-108	0.276902043136417	0.491	0.412	4.57222340277567e-104	0	Eif3a
2.83376499905719e-108	0.273591592320728	0.269	0.186	1.1890477936044e-103	0	Erp44
1.84642724052756e-102	0.272341185343137	0.272	0.191	7.74760870125364e-98	0	Nup210l
1.58849138228024e-101	0.577687226821463	0.527	0.435	6.66530984004788e-97	0	Mt2
6.30921829909503e-101	0.266047988528311	0.254	0.177	2.64734799830027e-96	0	Kif1b
1.02111350248629e-100	0.250215670186944	0.25	0.171	4.28459225643247e-96	0	Polr2f
2.1288991105942e-95	0.348227264740984	0.327	0.253	8.93286066805325e-91	0	Tbrg1
2.78368354686062e-95	0.260215008301241	0.271	0.192	1.16803361626271e-90	0	Imp3
7.3183920808343e-92	0.260257852003035	0.287	0.21	3.07079731711807e-87	0	Rsrc2
9.72910636191454e-84	0.26405764201167	0.383	0.307	4.08233302945934e-79	0	Dync1h1
3.37836290055591e-81	0.275221376450747	0.258	0.189	1.41756107307326e-76	0	Ankrd12
7.68376853890118e-81	0.317000529481843	0.268	0.201	3.22410927892293e-76	0	Mydgf
1.16911672112074e-80	0.291690073763716	0.432	0.368	4.90561376182261e-76	0	Pttg1ip
2.11564183430006e-80	0.309421897094692	0.393	0.318	8.87723313672304e-76	0	Rpn1
2.32230535344733e-72	0.321302942775451	0.359	0.302	9.744393263065e-68	0	Use1
1.13128703256842e-61	0.281864468961572	0.411	0.359	4.7468803886571e-57	0	Mapk3
6.95756919203866e-37	0.291820110825058	0.313	0.281	2.91939603297942e-32	0	Ppp1r2
6.80793602595005e-20	0.288818232220755	0.282	0.262	2.85660995648864e-15	0	Rpl26
0	3.92651326459656	1	0.285	0	1	Rsph1
0	3.82990783253956	0.999	0.298	0	1	Lyar
0	3.60964208609083	0.992	0.137	0	1	Cox8c
0	3.59757363283099	0.996	0.189	0	1	Rbakdn
0	3.48706701091298	0.99	0.155	0	1	Spink2
0	3.43683993541844	1	0.262	0	1	Ldhc
0	3.40998286927076	0.991	0.158	0	1	Gm50253
0	3.39524652497606	0.995	0.145	0	1	Tuba3a
0	3.37762308068439	0.996	0.199	0	1	Dkkl1
0	3.33116512988463	0.993	0.132	0	1	Tuba3b
0	3.30863558122985	0.998	0.201	0	1	Ropn1l
0	3.19724803760787	0.988	0.172	0	1	Cmtm2a
0	3.18677737854187	0.996	0.278	0	1	Nasp
0	3.17621895980352	1	0.253	0	1	Meig1
0	3.10250839087136	0.991	0.118	0	1	Clgn
0	3.09908457179212	0.988	0.148	0	1	Ldhal6b
0	3.09005656462812	0.966	0.111	0	1	Dmrtb1
0	3.04611147546243	0.982	0.104	0	1	Cox7b2
0	3.04123180010619	0.992	0.17	0	1	Cetn1
0	2.99088048957466	0.984	0.137	0	1	Rpl39l
0	2.98245689855689	0.991	0.18	0	1	BC051142
0	2.97735564016139	0.993	0.233	0	1	Serf1
0	2.93364379336713	0.976	0.104	0	1	1700010I14Rik
0	2.92875414781625	0.979	0.113	0	1	March11
0	2.91715390723263	0.958	0.082	0	1	1700018B24Rik
0	2.89842821577538	0.978	0.175	0	1	Tmem97
0	2.89300409806779	0.975	0.108	0	1	Fbp1
0	2.88828334779536	0.98	0.142	0	1	Cox6b2
0	2.87568668898449	0.987	0.137	0	1	Hspa2
0	2.86177163694972	0.971	0.132	0	1	Acrbp
0	2.86064792157674	0.971	0.078	0	1	Gm11837
0	2.85255732521124	0.946	0.082	0	1	Gm3417
0	2.85163934677047	0.947	0.066	0	1	Zpbp2
0	2.83977434695222	0.988	0.246	0	1	Gkap1
0	2.8263052800737	0.967	0.133	0	1	1700123L14Rik
0	2.81885914964639	0.974	0.119	0	1	Mns1
0	2.81106706077322	0.994	0.187	0	1	Spata4
0	2.80766730813992	0.966	0.101	0	1	Catsperz
0	2.8025743268402	0.981	0.151	0	1	Cenpv
0	2.8024943601829	0.966	0.125	0	1	Ppp3r2
0	2.76909545240402	0.943	0.071	0	1	AA467197
0	2.76395088970005	0.952	0.103	0	1	Pabpc2
0	2.75098732364787	0.955	0.083	0	1	Gk2
0	2.73646015572399	0.994	0.24	0	1	Asrgl1
0	2.70842136717944	0.963	0.107	0	1	1700028J19Rik
0	2.67599900543099	0.959	0.084	0	1	Eid3
0	2.66900007123902	0.981	0.191	0	1	Sccpdh
0	2.65519463286963	0.984	0.147	0	1	Pdcl2
0	2.64133389081541	0.951	0.085	0	1	Stpg4
0	2.63614952557032	0.967	0.12	0	1	Cfap206
0	2.62082807849569	0.916	0.069	0	1	1700020D05Rik
0	2.62082257118085	0.953	0.071	0	1	Ccdc113
0	2.60496990699465	0.964	0.13	0	1	Cetn4
0	2.60361079031277	0.943	0.101	0	1	Cklf
0	2.60332707161091	0.974	0.131	0	1	Dnaaf1
0	2.59843419592002	0.953	0.12	0	1	Tbpl1
0	2.59587292943285	0.983	0.198	0	1	Cfap36
0	2.5884197759312	0.975	0.14	0	1	1700008K24Rik
0	2.58092472919282	0.95	0.094	0	1	Gtf2a1l
0	2.57685949944198	0.996	0.198	0	1	Spata33
0	2.57578764321119	0.972	0.127	0	1	Nphp1
0	2.57413033426599	0.992	0.378	0	1	Hsbp1
0	2.56624223771008	0.96	0.094	0	1	Mroh4
0	2.56072722549512	0.937	0.1	0	1	Phospho2
0	2.55429951717024	0.93	0.062	0	1	Gm128
0	2.5534579022772	0.999	0.229	0	1	Fabp9
0	2.54588961583825	0.98	0.137	0	1	Mael
0	2.52339480416413	0.953	0.089	0	1	Morn5
0	2.47359038381417	0.995	0.224	0	1	Fhl4
0	2.46894573200917	0.992	0.183	0	1	Phf7
0	2.46785054156696	0.915	0.092	0	1	Lsm10
0	2.44882639696576	0.911	0.065	0	1	1700012B09Rik
0	2.44219697472569	0.98	0.218	0	1	Larp7
0	2.44146545649464	0.995	0.4	0	1	Calm3
0	2.43912101629987	0.988	0.168	0	1	Ybx2
0	2.43042332316902	0.996	0.231	0	1	Fam229b
0	2.41709734169641	0.944	0.123	0	1	Slc2a5
0	2.40477961072587	0.994	0.375	0	1	Tcp1
0	2.40404453705219	0.988	0.318	0	1	Csnk2b
0	2.40241574424738	0.905	0.064	0	1	1700010B08Rik
0	2.40208899461022	0.966	0.126	0	1	Gtsf1
0	2.38306613794231	0.865	0.14	0	1	Slc2a3
0	2.38034613199856	0.838	0.055	0	1	Pabpc6
0	2.37437510143738	0.95	0.135	0	1	Ccdc30
0	2.37011573613549	0.945	0.128	0	1	1700037H04Rik
0	2.36184140152093	0.974	0.261	0	1	Sucla2
0	2.34564177054523	0.85	0.064	0	1	Zmynd10
0	2.34075163830036	0.957	0.127	0	1	Lrrc46
0	2.33046075060962	0.923	0.104	0	1	Tctex1d2
0	2.32585852959844	0.92	0.073	0	1	Tekt1
0	2.32375546891758	0.924	0.072	0	1	Rnf32
0	2.32245069876095	0.988	0.405	0	1	Vdac2
0	2.31933007237045	0.91	0.066	0	1	1700019A02Rik
0	2.31589670462242	0.988	0.283	0	1	Ybx3
0	2.31310778774771	0.901	0.083	0	1	Ccdc38
0	2.31203024752919	0.988	0.177	0	1	4922502D21Rik
0	2.30601831029542	0.92	0.078	0	1	Acyp1
0	2.30594087385353	0.897	0.075	0	1	Ccdc173
0	2.30329719265967	0.961	0.142	0	1	Tcea2
0	2.29942113980475	0.983	0.184	0	1	Adam5
0	2.29894161343473	0.966	0.163	0	1	Adam3
0	2.29359974441731	0.943	0.137	0	1	Cfap298
0	2.29188085932942	0.935	0.126	0	1	Gykl1
0	2.29151617819212	0.863	0.075	0	1	1700086L19Rik
0	2.28867422487903	0.953	0.143	0	1	Txnrd3
0	2.2868282341095	0.993	0.196	0	1	Pgam2
0	2.27917093910191	0.922	0.08	0	1	Dpep3
0	2.27900701657566	0.977	0.222	0	1	Lancl1
0	2.2758389101812	0.918	0.093	0	1	Plaat1
0	2.27512474652775	0.927	0.099	0	1	Prdx6b
0	2.27415358837326	0.937	0.13	0	1	Hagh
0	2.27246539736853	0.968	0.189	0	1	Ak6
0	2.26119626081755	0.92	0.099	0	1	Cmtm2b
0	2.25711756637816	0.928	0.084	0	1	Lypd4
0	2.2444084408437	0.906	0.166	0	1	Ddt
0	2.24354674639844	0.926	0.093	0	1	Gm2762
0	2.24189703494044	0.852	0.058	0	1	Rasl2-9
0	2.24051156281058	0.985	0.281	0	1	Ppm1g
0	2.21956609395281	0.84	0.123	0	1	Gm50240
0	2.21176871938297	0.987	0.376	0	1	Ran
0	2.21121114668465	0.982	0.221	0	1	Sord
0	2.20895612866687	0.923	0.076	0	1	Ddx25
0	2.1994565750312	0.879	0.059	0	1	Shcbp1l
0	2.19731420029088	0.922	0.144	0	1	Svip
0	2.19395499765343	0.9	0.056	0	1	Tdrd6
0	2.19067291761487	0.914	0.089	0	1	Ttc25
0	2.18345519046677	0.9	0.07	0	1	Cdca3
0	2.18181243069168	0.991	0.306	0	1	Tubb4b
0	2.17404183105838	0.817	0.037	0	1	Mesp1
0	2.16211515177326	0.817	0.07	0	1	Gm20621
0	2.16066990080526	0.952	0.156	0	1	Larp1b
0	2.14776972538343	0.849	0.051	0	1	Pbp2
0	2.14484014792658	0.908	0.086	0	1	Catsper2
0	2.13556677503751	0.884	0.045	0	1	Tmbim7
0	2.13078998766811	0.916	0.114	0	1	Insl6
0	2.12585218380221	0.88	0.057	0	1	Cfap45
0	2.11996267707761	0.87	0.04	0	1	4930544G11Rik
0	2.10872530862423	0.825	0.047	0	1	1700003H04Rik
0	2.10390669716845	0.984	0.268	0	1	Elof1
0	2.10013162621981	0.863	0.069	0	1	Enkur
0	2.0964845432872	0.885	0.055	0	1	Nlrp14
0	2.09378940683415	0.993	0.497	0	1	Morf4l1
0	2.09000175948493	0.813	0.044	0	1	1700010K23Rik
0	2.08507230878045	0.925	0.108	0	1	C2cd6
0	2.08169573323531	0.862	0.048	0	1	Nkapl
0	2.07380678546435	0.945	0.197	0	1	Ube2s
0	2.07280808417365	0.961	0.163	0	1	Fank1
0	2.07186108720601	0.947	0.176	0	1	Pias2
0	2.06972245940884	0.883	0.101	0	1	Cfap97
0	2.06831066742243	0.925	0.11	0	1	Pwwp3a
0	2.06775201358964	0.994	0.211	0	1	Crisp2
0	2.06725812888593	0.811	0.064	0	1	Tekt4
0	2.06580100568872	0.942	0.139	0	1	Ccdc181
0	2.06356303898366	0.824	0.033	0	1	Gm31072
0	2.06126096880509	0.99	0.61	0	1	Calm1
0	2.05928438608059	0.905	0.097	0	1	Syce1
0	2.05724354757961	0.891	0.121	0	1	Ndufaf3
0	2.05606304944526	0.902	0.084	0	1	Bbof1
0	2.05548488518178	0.939	0.129	0	1	Oscp1
0	2.04636880799396	0.923	0.121	0	1	Cage1
0	2.04162430538316	0.848	0.046	0	1	Cfap161
0	2.03834285800659	0.988	0.306	0	1	Nudt4
0	2.0341468278212	0.926	0.149	0	1	Chrac1
0	2.02965367399722	0.914	0.112	0	1	Stk33
0	2.02743377653352	0.88	0.116	0	1	Fam98c
0	2.02490966624967	0.809	0.064	0	1	Actl7b
0	2.02220178766375	0.955	0.233	0	1	Bscl2
0	2.02104161624502	0.836	0.054	0	1	Myl10
0	2.01119584857874	0.798	0.033	0	1	1700029P11Rik
0	2.00353515524422	0.887	0.08	0	1	Psmc3ip
0	2.00289780660154	0.883	0.077	0	1	Zpbp
0	1.99782643787248	0.584	0.044	0	1	Spaca1
0	1.9971810108252	0.897	0.083	0	1	Efhc1
0	1.99517167955476	0.996	0.21	0	1	Smim24
0	1.99059966189664	0.917	0.128	0	1	Ak8
0	1.98627559813094	0.865	0.062	0	1	Ssmem1
0	1.98600417708024	0.884	0.109	0	1	Wbp11
0	1.98197765894717	0.915	0.107	0	1	Adam32
0	1.98063278254292	0.875	0.054	0	1	Adad1
0	1.97380770128076	0.924	0.125	0	1	Ypel1
0	1.97040826868922	0.973	0.355	0	1	Srp14
0	1.9673021196841	0.984	0.383	0	1	Psmc3
0	1.96676422890887	0.854	0.059	0	1	Syngr4
0	1.96657566855682	0.908	0.138	0	1	Vps26a
0	1.96591012821958	0.845	0.059	0	1	Prps1l1
0	1.96503579174217	0.98	0.302	0	1	Jpt1
0	1.96341430063028	0.941	0.16	0	1	Rangrf
0	1.96205901844591	0.948	0.202	0	1	Ift74
0	1.96130554325383	0.901	0.101	0	1	Spata1
0	1.9585296695222	0.917	0.178	0	1	Dnah8
0	1.95744976249125	0.872	0.062	0	1	Adam2
0	1.95644148127678	0.866	0.062	0	1	Spag6l
0	1.954650588001	0.84	0.047	0	1	1700051A21Rik
0	1.94576560283443	0.845	0.05	0	1	Ccdc96
0	1.93836014480545	0.924	0.127	0	1	1700029F12Rik
0	1.93363506499665	0.883	0.096	0	1	Papolb
0	1.92393503120166	0.997	0.254	0	1	Spa17
0	1.92291528472524	0.881	0.126	0	1	2810025M15Rik
0	1.91795798512424	0.832	0.043	0	1	Wfdc15a
0	1.91679443837489	0.913	0.144	0	1	Usp1
0	1.91642968246867	0.905	0.141	0	1	Crat
0	1.91428194262584	0.911	0.168	0	1	Tomm22
0	1.91234795650678	0.803	0.028	0	1	1700100I10Rik
0	1.91168888010924	0.989	0.382	0	1	Sh3glb1
0	1.909968190771	0.919	0.209	0	1	Aprt
0	1.90784740941793	0.858	0.093	0	1	Mad2l2
0	1.90707989273468	0.81	0.055	0	1	Smpd5
0	1.89968433708737	0.744	0.054	0	1	Gtsf2
0	1.89627405270176	0.887	0.127	0	1	Pam16
0	1.8954280957517	0.853	0.052	0	1	Slc9b1
0	1.89340523001754	0.82	0.033	0	1	Hdgfl1
0	1.88517784595491	0.966	0.328	0	1	Tomm7
0	1.87944167934729	0.833	0.074	0	1	Cdkn3
0	1.87915181449595	0.974	0.371	0	1	Ggnbp2
0	1.87565368757228	0.887	0.098	0	1	Tsnaxip1
0	1.87521452676981	0.844	0.086	0	1	Nme5
0	1.87446845643975	0.846	0.051	0	1	Ccdc65
0	1.87384873836848	0.894	0.136	0	1	Znhit2
0	1.87177820224824	0.926	0.135	0	1	Ccdc92
0	1.86895879845834	0.947	0.222	0	1	Mtch2
0	1.86851148008738	0.888	0.1	0	1	Dnali1
0	1.86774606313487	0.879	0.104	0	1	4930403D09Rik
0	1.86705002135797	0.915	0.152	0	1	Rpgrip1
0	1.86027924417838	0.912	0.119	0	1	Haspin
0	1.85704490768804	0.724	0.034	0	1	Dydc1
0	1.85448177183238	0.769	0.038	0	1	Ghrl
0	1.85446978670323	0.986	0.346	0	1	Mkrn1
0	1.85227001271919	0.731	0.033	0	1	Ccna1
0	1.84989117816546	0.799	0.034	0	1	Toporsl
0	1.84639168793664	0.97	0.34	0	1	Pdcd5
0	1.84591258597622	0.873	0.103	0	1	D130020L05Rik
0	1.84455339459496	0.977	0.283	0	1	Arl4a
0	1.83993811889729	0.861	0.064	0	1	Lrwd1
0	1.83922194848756	0.862	0.059	0	1	Ddx4
0	1.83803470624084	0.96	0.229	0	1	Dnajc15
0	1.82655110659223	0.963	0.312	0	1	Ndufc1
0	1.82572649705185	0.996	0.572	0	1	Pabpc1
0	1.8088131978248	0.885	0.139	0	1	Prss39
0	1.80664853934473	0.844	0.104	0	1	Arsa
0	1.80412144568639	0.909	0.124	0	1	Lrrc27
0	1.80323785811866	0.997	0.598	0	1	Ybx1
0	1.80085532183347	0.803	0.132	0	1	Diablo
0	1.79783267127471	0.784	0.036	0	1	Tmem89
0	1.7959330651802	0.809	0.033	0	1	Dynlrb2
0	1.79315712803181	0.964	0.306	0	1	Vdac3
0	1.79214224526425	0.806	0.032	0	1	Pom121l12
0	1.79172121623387	0.976	0.371	0	1	Cct7
0	1.79087042176348	0.747	0.052	0	1	Tekt2
0	1.78968530394083	0.933	0.23	0	1	Smc4
0	1.78652084817518	0.879	0.102	0	1	Mrpl39
0	1.78417517641987	0.942	0.192	0	1	Tesk1
0	1.78282719021033	0.793	0.032	0	1	Taf7l2
0	1.78077992791541	0.884	0.119	0	1	Pcbp3
0	1.77920510874323	0.93	0.411	0	1	Atxn7l3b
0	1.77322772116168	0.821	0.063	0	1	Nxt1
0	1.76838226979067	0.957	0.205	0	1	Usp2
0	1.76714205518681	0.886	0.115	0	1	Supt20
0	1.7662598924184	0.885	0.1	0	1	Fam178b
0	1.76179886863115	0.773	0.04	0	1	Pdzd9
0	1.75689706473471	0.885	0.124	0	1	Znrd1as
0	1.75685992269869	0.766	0.037	0	1	Dyrk3
0	1.75675484836138	0.819	0.042	0	1	Acr
0	1.7552651719277	0.954	0.283	0	1	Dnajb6
0	1.7550970684698	0.977	0.275	0	1	Pgp
0	1.75470724459306	0.872	0.082	0	1	Ccdc60
0	1.75176884678786	0.797	0.031	0	1	Spesp1
0	1.75020357693675	0.803	0.051	0	1	Ccdc83
0	1.74919343100172	0.886	0.121	0	1	Ift43
0	1.74812229385158	0.786	0.035	0	1	Lrrc34
0	1.74763589906433	0.815	0.039	0	1	Morc2b
0	1.74750098159781	0.972	0.188	0	1	Spata24
0	1.74544191095041	0.937	0.192	0	1	Pacrg
0	1.74410971828574	0.819	0.072	0	1	1700006J14Rik
0	1.74260508005984	0.968	0.169	0	1	Atp8b3
0	1.73949422303676	0.865	0.13	0	1	Fdft1
0	1.73848464640975	0.703	0.035	0	1	Aurka
0	1.73536499418948	0.93	0.172	0	1	Aqp11
0	1.73440505354904	0.882	0.126	0	1	Ncbp1
0	1.72283470911539	0.812	0.044	0	1	Ccnb2
0	1.72264903910413	0.82	0.059	0	1	Slc22a16
0	1.72167420591802	0.819	0.04	0	1	Kctd19
0	1.72091268148805	0.783	0.034	0	1	1700001G11Rik
0	1.71836616550989	0.858	0.089	0	1	Smco2
0	1.71334787176267	0.943	0.239	0	1	Bag5
0	1.70924314048236	0.779	0.037	0	1	Rsph6a
0	1.7084579001919	0.98	0.182	0	1	Plaat5
0	1.70796591273209	0.845	0.106	0	1	Gtf2e2
0	1.70324077722532	0.738	0.031	0	1	Ccdc89
0	1.70287891352646	0.986	0.479	0	1	Cox7a2
0	1.70257619830051	0.956	0.299	0	1	Cox5a
0	1.70163439084025	0.807	0.074	0	1	Efcab10
0	1.70123153995731	0.804	0.059	0	1	Tprn
0	1.69961854523943	0.895	0.178	0	1	Nsmce1
0	1.69547102104961	0.834	0.094	0	1	Itgae
0	1.69072607893082	0.967	0.351	0	1	H2afz
0	1.68559123112033	0.994	0.296	0	1	Ppp1r11
0	1.68516912671852	0.525	0.035	0	1	Spata45
0	1.68251180393276	0.903	0.135	0	1	Spata16
0	1.68249105735016	0.783	0.052	0	1	Ccdc175
0	1.68164124084132	0.807	0.069	0	1	Ube2d2b
0	1.67883237905976	0.849	0.101	0	1	Nop9
0	1.67782051944758	0.886	0.15	0	1	Exosc5
0	1.67765266507106	0.975	0.197	0	1	Hspa4l
0	1.67764227217585	0.727	0.067	0	1	Pttg1
0	1.67593196818594	0.73	0.077	0	1	Cdc42ep3
0	1.67139890150514	0.961	0.302	0	1	Cct4
0	1.67128862552159	0.976	0.24	0	1	4930453N24Rik
0	1.66826370297879	0.765	0.03	0	1	4931417E11Rik
0	1.66659123267272	0.776	0.059	0	1	Gm26787
0	1.66591543581239	0.99	0.194	0	1	Dnajb3
0	1.66473527209945	0.934	0.208	0	1	Cep63
0	1.6628733012275	0.844	0.112	0	1	Cchcr1
0	1.66276552414669	0.531	0.04	0	1	Piwil1
0	1.66212709653628	0.789	0.042	0	1	Slc6a21
0	1.66181358768332	0.884	0.151	0	1	Trafd1
0	1.65960387919614	0.922	0.247	0	1	Uqcc2
0	1.65515466615497	0.69	0.098	0	1	Ccer1
0	1.65354699416421	0.947	0.248	0	1	Upf3a
0	1.65332741484278	0.888	0.16	0	1	Glt8d1
0	1.65110135310979	0.998	0.41	0	1	Gstm5
0	1.65071431842006	0.971	0.281	0	1	Slc25a39
0	1.64327644026678	0.932	0.162	0	1	Morn2
0	1.64318200132941	0.798	0.046	0	1	Ccpg1os
0	1.64135025120849	0.8	0.057	0	1	Slc30a3
0	1.63876850449405	0.887	0.228	0	1	Psip1
0	1.63768266920925	0.852	0.096	0	1	Brdt
0	1.63571667253831	0.939	0.272	0	1	Dnajb1
0	1.63529235494956	0.788	0.061	0	1	Ccl27a
0	1.63191550343691	0.978	0.421	0	1	Uqcrq
0	1.63190208767477	0.864	0.172	0	1	Akirin2
0	1.63130941408676	0.72	0.052	0	1	1700028P14Rik
0	1.6300990214893	0.944	0.172	0	1	Tsacc
0	1.62994631160862	0.496	0.038	0	1	Fam24a
0	1.62973662228071	0.81	0.075	0	1	Nemp1
0	1.62947030768521	0.927	0.194	0	1	1110032A03Rik
0	1.62753499062681	0.772	0.032	0	1	Rpl10l
0	1.62739165067734	0.77	0.043	0	1	1700026D11Rik
0	1.62726593671848	0.799	0.087	0	1	Nol8
0	1.62711074195361	0.814	0.069	0	1	Amn1
0	1.62629554309899	0.775	0.055	0	1	4930567K20Rik
0	1.62611180213985	0.833	0.107	0	1	1700030C12Rik
0	1.62577800628772	0.89	0.163	0	1	Nudt18
0	1.62534011566754	0.872	0.15	0	1	Ccnk
0	1.62425989664777	0.87	0.112	0	1	Efhd1
0	1.62359533196733	0.843	0.089	0	1	Uchl3
0	1.62257372721496	0.747	0.041	0	1	Gm5142
0	1.62042793487852	0.955	0.153	0	1	1700074P13Rik
0	1.61907536821606	0.787	0.055	0	1	Pfn4
0	1.61888640001998	0.88	0.166	0	1	Cetn3
0	1.61878293419042	0.992	0.505	0	1	Hsp90aa1
0	1.6165843365217	0.663	0.042	0	1	Sycp3
0	1.61573890748426	0.986	0.204	0	1	Ccdc136
0	1.613862494297	0.998	0.667	0	1	Ubb
0	1.61330022231484	0.882	0.161	0	1	Gmfb
0	1.6105595850033	0.812	0.059	0	1	Ube2u
0	1.60913599093584	0.9	0.142	0	1	March10
0	1.60818243520885	0.889	0.137	0	1	Pebp4
0	1.60548786435745	0.443	0.039	0	1	Lyzl6
0	1.60517135213598	0.796	0.06	0	1	Rimbp3
0	1.60412015531122	0.828	0.094	0	1	4933432K03Rik
0	1.59962490723118	0.789	0.101	0	1	Cpeb2
0	1.59929488671915	0.862	0.146	0	1	Wdr48
0	1.596115643329	0.773	0.051	0	1	Cenpw
0	1.59607089944978	0.78	0.051	0	1	Cfap53
0	1.59556750753512	0.807	0.08	0	1	Rdh11
0	1.59436557841077	0.805	0.059	0	1	Cabcoco1
0	1.59309295571141	0.746	0.033	0	1	1700001J11Rik
0	1.59292659617589	0.933	0.194	0	1	Limd2
0	1.58792688015494	0.815	0.084	0	1	Qrich2
0	1.58612010528109	0.811	0.102	0	1	Fbxw5
0	1.5810985813325	0.805	0.094	0	1	Ccdc7b
0	1.57608709258045	0.846	0.111	0	1	Rnf126
0	1.5757608608074	0.797	0.093	0	1	Ggn
0	1.57258242645122	0.835	0.132	0	1	Ciapin1
0	1.57206933177477	0.896	0.123	0	1	Gsto2
0	1.56823654004201	0.79	0.055	0	1	Cep126
0	1.56772835670829	0.804	0.089	0	1	Sept12
0	1.56747054942652	0.939	0.252	0	1	Btbd1
0	1.56738867530688	0.79	0.053	0	1	Lca5l
0	1.56677863597891	0.963	0.172	0	1	Hspb9
0	1.56636974144329	0.803	0.085	0	1	Mpi
0	1.56546063303242	0.952	0.279	0	1	Arl2bp
0	1.56278357599891	0.881	0.152	0	1	Nectin3
0	1.56084582240601	0.85	0.112	0	1	Cct6b
0	1.55934308059502	0.871	0.181	0	1	Med28
0	1.55841868210132	0.764	0.047	0	1	Mdh1b
0	1.55558398175389	0.788	0.065	0	1	Smc1b
0	1.55495831928811	0.81	0.106	0	1	1700018B08Rik
0	1.55449349959147	0.85	0.125	0	1	B230118H07Rik
0	1.55245624156221	0.847	0.128	0	1	Lrrcc1
0	1.552012370819	0.499	0.028	0	1	Armh2
0	1.5499309351331	0.651	0.064	0	1	1700021F07Rik
0	1.54879265698433	0.889	0.199	0	1	Mff
0	1.5482609959395	0.742	0.041	0	1	Ccdc110
0	1.54532260660681	0.566	0.033	0	1	Tsga8
0	1.54368754646078	0.792	0.075	0	1	B9d1
0	1.54173459409946	0.794	0.079	0	1	Dnajc5g
0	1.54170807302717	0.762	0.052	0	1	Tex22
0	1.54007952849264	0.983	0.478	0	1	Elob
0	1.53670962839799	0.736	0.035	0	1	Iqcg
0	1.535976449915	0.713	0.032	0	1	Arc
0	1.5357812278032	0.746	0.048	0	1	Fam216a
0	1.53277299916508	0.758	0.037	0	1	1700020N01Rik
0	1.52995892776025	0.845	0.126	0	1	Lin7a
0	1.52750150087212	0.951	0.368	0	1	Hdgf
0	1.52246321548835	0.727	0.065	0	1	2810408I11Rik
0	1.52179523416599	0.886	0.183	0	1	Dnajc2
0	1.52175436155624	0.782	0.082	0	1	4930518J20Rik
0	1.51834426339353	0.761	0.096	0	1	Pias4
0	1.51511377929716	0.913	0.239	0	1	Timm8b
0	1.51503981900077	0.742	0.051	0	1	4930488L21Rik
0	1.51391967328815	0.778	0.073	0	1	Tcfl5
0	1.51156201349182	0.853	0.109	0	1	Ankrd36
0	1.51043873792817	0.963	0.359	0	1	Ldha
0	1.51024330765783	0.914	0.236	0	1	Actr10
0	1.5100997051511	0.769	0.082	0	1	Grtp1
0	1.50509185791482	0.796	0.101	0	1	Trmt10a
0	1.50145904553443	0.89	0.192	0	1	Arl3
0	1.50023661508554	0.784	0.075	0	1	Haus1
0	1.49814839129936	0.81	0.083	0	1	Ruvbl2
0	1.49807487844549	0.827	0.122	0	1	Atxn2l
0	1.49641818482061	0.698	0.048	0	1	Saxo2
0	1.49529006141557	0.752	0.043	0	1	Zfp541
0	1.49513544005074	0.667	0.072	0	1	1700034J05Rik
0	1.49474168380078	0.756	0.091	0	1	Cfap126
0	1.49434656914586	0.891	0.164	0	1	Spag17
0	1.49378339535941	0.748	0.051	0	1	Lypd9
0	1.49319437463138	0.775	0.078	0	1	Bcap29
0	1.49314155629055	0.481	0.039	0	1	Krt88
0	1.49170542977064	0.849	0.121	0	1	Cfap69
0	1.48830299004946	0.702	0.039	0	1	CK137956
0	1.48720059676941	0.699	0.023	0	1	Adam1b
0	1.48525482030949	0.702	0.025	0	1	1700108J01Rik
0	1.48406077063685	0.782	0.082	0	1	Mzt2
0	1.48222483244727	0.697	0.02	0	1	Pxt1
0	1.48185742002346	0.6	0.057	0	1	Sprtn
0	1.479913238837	0.741	0.049	0	1	4833427G06Rik
0	1.47807318314721	0.791	0.082	0	1	Lsm2
0	1.47574730351344	0.716	0.026	0	1	1700018L02Rik
0	1.4753231023793	0.73	0.052	0	1	1700025F22Rik
0	1.47391100228261	0.952	0.346	0	1	Rrp1
0	1.47314270326602	0.798	0.107	0	1	Ap1m1
0	1.47228453529239	0.788	0.097	0	1	4930449C09Rik
0	1.47118183588267	0.794	0.091	0	1	Cd55b
0	1.4709115357275	0.955	0.29	0	1	Egln2
0	1.46716063090351	0.786	0.088	0	1	1700016K19Rik
0	1.46434764498583	0.739	0.053	0	1	Tcte2
0	1.46390250067095	0.717	0.054	0	1	Tkfc
0	1.46315681465171	0.99	0.26	0	1	Gm5617
0	1.46313273894463	0.759	0.053	0	1	Stag3
0	1.46039616684525	0.83	0.102	0	1	Ccdc192
0	1.46029410408335	0.501	0.039	0	1	Acrv1
0	1.4590120376092	0.821	0.131	0	1	Tmem60
0	1.45847062743393	0.893	0.183	0	1	Saysd1
0	1.45638324237235	0.834	0.122	0	1	Gmps
0	1.45608939409109	0.766	0.064	0	1	Rsph9
0	1.45594378385353	0.904	0.235	0	1	Msl1
0	1.45144888852691	0.774	0.064	0	1	Agbl5
0	1.4485586692225	0.773	0.076	0	1	Gm45861
0	1.44775503491893	0.828	0.122	0	1	Wdr12
0	1.44532959074191	0.784	0.088	0	1	Kcnmb4os1
0	1.44170102512466	0.725	0.04	0	1	Hsf5
0	1.43949205270104	0.822	0.139	0	1	Znhit1
0	1.4363467557925	0.806	0.109	0	1	C1qtnf4
0	1.43477574412668	0.765	0.106	0	1	Atoh8
0	1.43164422954844	0.822	0.114	0	1	Efcab2
0	1.43077652076512	0.928	0.252	0	1	Stk39
0	1.43041706466138	0.927	0.249	0	1	Fam104a
0	1.43031730553009	0.698	0.081	0	1	Ankrd54
0	1.4291746190293	0.988	0.29	0	1	Mea1
0	1.42604431365309	0.75	0.055	0	1	Irak1bp1
0	1.42523780179391	0.708	0.047	0	1	2300009A05Rik
0	1.42393755668866	0.733	0.038	0	1	Trim69
0	1.42198490105673	0.921	0.263	0	1	Cct3
0	1.42143186729345	0.765	0.091	0	1	Tarbp2
0	1.42128374471038	0.905	0.241	0	1	Dgcr6
0	1.41934402754171	0.847	0.148	0	1	Usp8
0	1.41778708909767	0.697	0.043	0	1	Ccdc39
0	1.41738588235932	0.919	0.282	0	1	Ube2i
0	1.4164014251331	0.714	0.048	0	1	Fsip2
0	1.41457335608903	0.862	0.187	0	1	Rb1cc1
0	1.41421094971207	0.797	0.092	0	1	Pnpla2
0	1.41392823426264	0.838	0.129	0	1	Zc3h14
0	1.412374567807	0.739	0.055	0	1	Tbp
0	1.41188314763219	0.699	0.028	0	1	Fam170a
0	1.41114664311821	0.91	0.233	0	1	Sod2
0	1.4080255534953	0.863	0.177	0	1	Ppm1b
0	1.407322365363	0.789	0.091	0	1	Kif9
0	1.40374314031916	0.789	0.087	0	1	Tdrd7
0	1.40238895611943	0.865	0.166	0	1	Acot7
0	1.4021039621384	0.752	0.093	0	1	Pomt1
0	1.39794096142498	0.77	0.095	0	1	Lrrc63
0	1.39538409174973	0.698	0.047	0	1	Xkr8
0	1.39235816310755	0.678	0.043	0	1	1700108N11Rik
0	1.38933940796596	0.819	0.135	0	1	Gtf2a2
0	1.3892119572684	0.862	0.194	0	1	Nop10
0	1.38781974527054	0.47	0.045	0	1	4930558C23Rik
0	1.38592575887954	0.75	0.138	0	1	Setx
0	1.38433874239274	0.728	0.064	0	1	Hook2
0	1.38288860947214	0.838	0.145	0	1	Art3
0	1.37929446264439	0.929	0.273	0	1	Fkbp4
0	1.37851568496874	0.769	0.081	0	1	Rhbdd3
0	1.37830478467041	0.689	0.016	0	1	1700018F24Rik
0	1.37771001300347	0.8	0.133	0	1	Dcaf7
0	1.37505644902946	0.844	0.119	0	1	Gm37389
0	1.37417881187313	0.788	0.109	0	1	Crem
0	1.37037338108899	0.708	0.049	0	1	Cdhr4
0	1.36984758532937	0.698	0.037	0	1	Gpr160
0	1.36843381008648	0.637	0.021	0	1	Glipr1l1
0	1.3663912646412	0.874	0.226	0	1	Gm15920
0	1.36513599895454	0.792	0.121	0	1	Snrpc
0	1.36415714072442	0.731	0.059	0	1	Ptpdc1
0	1.3640906209873	0.723	0.056	0	1	Cfap70
0	1.36290640307759	0.681	0.034	0	1	Cdc20
0	1.3621816362259	0.679	0.028	0	1	Pom121l2
0	1.35847564184175	0.635	0.024	0	1	Tomm20l
0	1.35649012421948	0.406	0.036	0	1	Tex101
0	1.35622248727358	0.784	0.095	0	1	Ero1lb
0	1.35432653360406	0.759	0.105	0	1	Mif4gd
0	1.35290186848735	0.845	0.179	0	1	Cep57
0	1.35180236204523	0.802	0.104	0	1	1700001L05Rik
0	1.3512793274612	0.763	0.085	0	1	Axdnd1
0	1.34827279010618	0.624	0.029	0	1	Ccnb1
0	1.34702917721977	0.473	0.038	0	1	Spaca3
0	1.34423906779021	0.734	0.078	0	1	Sugp2
0	1.34258129657424	0.761	0.088	0	1	Rwdd4a
0	1.34230283603699	0.686	0.082	0	1	Ly6k
0	1.34224124118967	0.707	0.041	0	1	Wdr63
0	1.34146354034069	0.636	0.02	0	1	Prss21
0	1.34117185571235	0.691	0.052	0	1	Wdr20rt
0	1.33886385291484	0.93	0.354	0	1	Tmem258
0	1.33850772601177	0.722	0.083	0	1	Ifitm7
0	1.33712926364122	0.78	0.125	0	1	Nup62
0	1.33702205554148	0.841	0.154	0	1	Rnf19b
0	1.33628738728986	0.783	0.092	0	1	Fbxo36
0	1.33493318008833	0.657	0.023	0	1	Speer2
0	1.33385003029333	0.719	0.044	0	1	Lrrc6
0	1.33249586775859	0.8	0.112	0	1	Trim37
0	1.33116026877016	0.494	0.042	0	1	Efcab9
0	1.32715539746161	0.733	0.078	0	1	Med9os
0	1.32342883251669	0.444	0.029	0	1	Plac8l1
0	1.32323047296844	0.835	0.163	0	1	Srpk1
0	1.3216320367548	0.672	0.027	0	1	Lrrc23
0	1.31853256755535	0.61	0.02	0	1	Cyct
0	1.31757621945936	0.854	0.214	0	1	Ndufa12
0	1.31577773378305	0.737	0.086	0	1	Abhd17b
0	1.31428260720093	0.917	0.278	0	1	Mpc2
0	1.31325402762722	0.653	0.029	0	1	AY702103
0	1.31322260702483	0.56	0.106	0	1	1700016D06Rik
0	1.31218727210472	0.921	0.304	0	1	Psmc2
0	1.31201726801595	0.832	0.162	0	1	Rnaseh2a
0	1.31139713150839	0.737	0.06	0	1	Armc3
0	1.30982949432488	0.57	0.034	0	1	Tesmin
0	1.30927971469909	0.762	0.146	0	1	Elp5
0	1.30729120439747	0.696	0.043	0	1	Fam50b
0	1.30458388498475	0.735	0.09	0	1	Exosc3
0	1.30412574070104	0.725	0.04	0	1	4930430A15Rik
0	1.30332524484545	0.668	0.03	0	1	Tekt3
0	1.30329289194774	0.714	0.096	0	1	Flywch1
0	1.30302688908682	0.739	0.078	0	1	Haus4
0	1.30213401192356	0.518	0.074	0	1	Spaca7
0	1.30045813212108	0.679	0.041	0	1	Flacc1
0	1.29977845359612	0.93	0.187	0	1	Phkg2
0	1.2985758910481	0.571	0.028	0	1	4932431P20Rik
0	1.29773256026427	0.988	0.54	0	1	Mt1
0	1.29483882604043	0.698	0.035	0	1	Drc1
0	1.29421206872639	0.746	0.085	0	1	Sept10
0	1.29348045465994	0.829	0.156	0	1	Atp6v1d
0	1.29122133723803	0.988	0.21	0	1	Tcp11
0	1.29022666770593	0.738	0.108	0	1	Gm36423
0	1.2893494740128	0.606	0.028	0	1	Plk1
0	1.28908160156444	0.706	0.056	0	1	Gm20604
0	1.28816495672056	0.736	0.066	0	1	Efcab5
0	1.28701827443389	0.911	0.302	0	1	Nipbl
0	1.28662992805065	0.865	0.141	0	1	Stard6
0	1.28609791794547	0.738	0.081	0	1	Ankrd42
0	1.28421121676625	0.683	0.029	0	1	Slco6c1
0	1.28412024131119	0.709	0.064	0	1	Pbx4
0	1.27832171146617	0.614	0.043	0	1	Sycp2
0	1.27803514473976	0.68	0.04	0	1	Iqcd
0	1.27598938326783	0.699	0.091	0	1	Phyhipl
0	1.27409138735636	0.764	0.095	0	1	Rfx2
0	1.2724694864407	0.992	0.575	0	1	Dynll1
0	1.27222462549101	0.953	0.395	0	1	Pafah1b1
0	1.27018786348193	0.689	0.064	0	1	Cog6
0	1.26670798248663	0.642	0.05	0	1	Slc22a21
0	1.26601231710722	0.664	0.042	0	1	Birc5
0	1.26556201940388	0.731	0.088	0	1	Ift22
0	1.26534274408735	0.651	0.033	0	1	Cfap65
0	1.26450477917707	0.822	0.167	0	1	Strap
0	1.2638358450799	0.789	0.144	0	1	Dnajb2
0	1.26320631024326	0.722	0.223	0	1	Eif1b
0	1.26196224808643	0.651	0.054	0	1	Mycbpap
0	1.25982445512377	0.651	0.033	0	1	Angel1
0	1.25787758758722	0.656	0.03	0	1	4930550C14Rik
0	1.25701437965421	0.673	0.049	0	1	Gm15492
0	1.25529177573037	0.768	0.105	0	1	Grk4
0	1.2547844199779	0.767	0.11	0	1	Chaf1a
0	1.24866261301797	0.905	0.285	0	1	Polr1d
0	1.24735213551476	0.681	0.064	0	1	3110070M22Rik
0	1.24668062850045	0.804	0.162	0	1	Ptges3
0	1.24650421405676	0.708	0.057	0	1	Galnt3
0	1.2450632940411	0.736	0.077	0	1	Ift140
0	1.24313634632451	0.821	0.182	0	1	Cops7a
0	1.24223806355752	0.794	0.151	0	1	Mrpl47
0	1.2420342877098	0.647	0.054	0	1	1700022H01Rik
0	1.24037306513475	0.653	0.043	0	1	Znhit3
0	1.24004930335021	0.86	0.2	0	1	Suclg1
0	1.23994031274221	0.608	0.024	0	1	6430531B16Rik
0	1.23915273500713	0.822	0.16	0	1	Rabepk
0	1.23901565778218	0.562	0.035	0	1	Tex21
0	1.23845175189711	0.89	0.287	0	1	Slirp
0	1.23814785765113	0.581	0.028	0	1	1700029M20Rik
0	1.2337946894375	0.667	0.049	0	1	Dnal4
0	1.2319355299763	0.69	0.044	0	1	Cenpn
0	1.23070980486418	0.768	0.137	0	1	Fbxo30
0	1.22313752536639	0.753	0.085	0	1	Ttc29
0	1.2206752819825	0.797	0.168	0	1	Dhrs1
0	1.21975788579611	0.659	0.075	0	1	Dnajb13
0	1.21898065246806	0.771	0.125	0	1	Fyttd1
0	1.21740974716201	0.695	0.087	0	1	Dis3l
0	1.21586286150571	0.576	0.046	0	1	1700012P22Rik
0	1.21367210941995	0.737	0.089	0	1	Ift122
0	1.21337628257598	0.864	0.259	0	1	Fgfr1op2
0	1.21304490859451	0.642	0.059	0	1	Chrne
0	1.21222399179541	0.667	0.051	0	1	Ttll6
0	1.21194357798328	0.572	0.025	0	1	Nek2
0	1.21191940373097	0.978	0.523	0	1	Atpif1
0	1.20798246060929	0.927	0.367	0	1	Ndufa7
0	1.20702944944249	0.425	0.023	0	1	Tex36
0	1.20636847732825	0.916	0.327	0	1	Ndufv2
0	1.20625002305582	0.761	0.096	0	1	Itgb3bp
0	1.20523964089113	0.738	0.099	0	1	Tsga10
0	1.20144626322622	0.658	0.081	0	1	Zmynd15
0	1.20132423694393	0.422	0.032	0	1	Fam209
0	1.1997762156556	0.624	0.072	0	1	Nubp2
0	1.1953667084861	0.542	0.032	0	1	1700102P08Rik
0	1.19523815831585	0.692	0.069	0	1	Zscan21
0	1.19485026947806	0.547	0.017	0	1	Gm3443
0	1.19428464720005	0.611	0.019	0	1	Rwdd2a
0	1.1920416293035	0.489	0.065	0	1	Fam183b
0	1.19163450601755	0.789	0.165	0	1	Creld2
0	1.19007341405429	0.731	0.092	0	1	Ccdc178
0	1.1899156334107	0.826	0.148	0	1	Cdkl3
0	1.18886568913373	0.648	0.071	0	1	Ddx20
0	1.18694993642869	0.839	0.241	0	1	Dad1
0	1.18647514919365	0.635	0.032	0	1	Pdha2
0	1.18220234238494	0.894	0.29	0	1	Trip12
0	1.18174290686391	0.794	0.113	0	1	4933415F23Rik
0	1.17877866969227	0.786	0.113	0	1	Cfap43
0	1.17754371223229	0.927	0.38	0	1	Csnk1a1
0	1.17703047582074	0.818	0.158	0	1	Bspry
0	1.17512812521062	0.815	0.116	0	1	Cfap299
0	1.17420928706889	0.634	0.034	0	1	6820408C15Rik
0	1.17199954176099	0.69	0.082	0	1	Zfp574
0	1.17169682898072	0.86	0.244	0	1	Ube2l3
0	1.16925953861964	0.718	0.099	0	1	Nkiras2
0	1.1676445645047	0.835	0.209	0	1	Mrpl57
0	1.16683340957999	0.667	0.085	0	1	0610009L18Rik
0	1.16634573947672	0.781	0.134	0	1	Tpgs2
0	1.16587056708152	0.776	0.145	0	1	Ptpmt1
0	1.16564362883719	0.784	0.159	0	1	Chic2
0	1.1653516670003	0.939	0.416	0	1	Drap1
0	1.1632646850512	0.746	0.123	0	1	Trim27
0	1.16175737772522	0.791	0.139	0	1	Chchd6
0	1.16172886060516	0.441	0.041	0	1	Spata46
0	1.16130073453526	0.668	0.057	0	1	Mrps22
0	1.16093426855268	0.665	0.053	0	1	Ppp1r42
0	1.15973717367924	0.402	0.011	0	1	1700041C23Rik
0	1.15649179246885	0.925	0.322	0	1	Odc1
0	1.15342298947417	0.997	0.331	0	1	Odf2
0	1.15192920032993	0.847	0.231	0	1	Ndufb1-ps
0	1.15167533472198	0.734	0.102	0	1	Kif3b
0	1.15084873934194	0.761	0.147	0	1	Itgb1bp1
0	1.14876430317368	0.607	0.024	0	1	Gm26611
0	1.14874036292378	0.773	0.148	0	1	Ak2
0	1.14810295283674	0.612	0.025	0	1	4930455B14Rik
0	1.14769909798643	0.471	0.047	0	1	Fam170b
0	1.14703796752819	0.457	0.043	0	1	Fndc11
0	1.14699088583359	0.667	0.098	0	1	Ppm1d
0	1.14645653551162	0.618	0.022	0	1	4930444P10Rik
0	1.14623485399342	0.405	0.072	0	1	Cks2
0	1.1454654383228	0.865	0.192	0	1	Ccdc7a
0	1.14377056578517	0.477	0.017	0	1	Ccdc105
0	1.14241916532289	0.963	0.448	0	1	Tmsb10
0	1.14200669764102	0.483	0.04	0	1	Ccdc81
0	1.14180754476965	0.721	0.102	0	1	Ppp1ccb
0	1.1414222316396	0.75	0.123	0	1	Arhgap29
0	1.14010300502632	0.569	0.041	0	1	Ppp1r32
0	1.13842635584007	0.538	0.089	0	1	Tex33
0	1.13731092910381	0.744	0.112	0	1	Gm973
0	1.1362334303577	0.62	0.029	0	1	Acsl6
0	1.13602532997767	0.66	0.099	0	1	Rpa1
0	1.13510732340571	0.574	0.028	0	1	Gm7444
0	1.13263451782649	0.726	0.106	0	1	Zdhhc5
0	1.13111272670831	0.688	0.08	0	1	Nup205
0	1.12997344408357	0.59	0.025	0	1	Tcte1
0	1.12941879574618	0.838	0.205	0	1	Klhdc3
0	1.12899799803067	0.707	0.102	0	1	Smim8
0	1.12892762705276	0.697	0.088	0	1	1700017D01Rik
0	1.12889270650088	0.843	0.225	0	1	Ddx1
0	1.12772300480237	0.632	0.07	0	1	Naa30
0	1.12636193329796	0.811	0.199	0	1	Sugt1
0	1.12503887070454	0.776	0.473	0	1	Calm2
0	1.12299347169707	0.634	0.048	0	1	Ubxn10
0	1.12205787924518	0.48	0.065	0	1	1700001J03Rik
0	1.12082966882855	0.618	0.039	0	1	Oit1
0	1.12020269818235	0.77	0.15	0	1	Trim24
0	1.11882968032827	0.716	0.102	0	1	Ttll13
0	1.11853055426011	0.817	0.172	0	1	Ep400
0	1.11732630509082	0.454	0.021	0	1	Tmem225
0	1.11568222152192	0.748	0.171	0	1	Wbp2
0	1.11499020217014	0.654	0.066	0	1	Slc25a33
0	1.11496720902734	0.665	0.065	0	1	Dnajc27
0	1.11466796390969	0.888	0.319	0	1	Fkbp1a
0	1.11455091554887	0.632	0.037	0	1	Adam18
0	1.11446198658509	0.474	0.052	0	1	1700001L19Rik
0	1.11356764339066	0.799	0.161	0	1	Aven
0	1.11248653525946	0.741	0.206	0	1	Tulp2
0	1.11146954068711	0.598	0.027	0	1	Ddias
0	1.11095563021744	0.655	0.072	0	1	Tsga10ip
0	1.11013174244932	0.853	0.24	0	1	Eloc
0	1.10890044176399	0.566	0.017	0	1	Trpd52l3
0	1.10799288101222	0.583	0.027	0	1	1700048O20Rik
0	1.10791354632518	0.816	0.178	0	1	Kiz
0	1.10755478253891	0.699	0.105	0	1	Letm2
0	1.10753041148828	0.584	0.025	0	1	Izumo4
0	1.10589509604493	0.484	0.061	0	1	Dusp13
0	1.10561120566485	0.81	0.179	0	1	Rnf19a
0	1.10406050086861	0.873	0.211	0	1	Amz2
0	1.10281091785629	0.683	0.07	0	1	Lztfl1
0	1.10176602847469	0.684	0.077	0	1	4933409G03Rik
0	1.10136188569981	0.475	0.043	0	1	Zfp956
0	1.10131182188103	0.484	0.037	0	1	Ppil6
0	1.10123566205441	0.687	0.069	0	1	Rps4l
0	1.10086753212647	0.838	0.234	0	1	Tmf1
0	1.1001525986893	0.858	0.222	0	1	Tmbim4
0	1.0997986090234	0.497	0.015	0	1	Prss46
0	1.09860562936133	0.578	0.016	0	1	Ttc30a2
0	1.09845762501863	0.712	0.119	0	1	Peli2
0	1.09669986358654	0.612	0.035	0	1	Enkd1
0	1.0961498359348	0.822	0.129	0	1	1700003E16Rik
0	1.0959477687593	0.949	0.304	0	1	Fxr1
0	1.09483182656138	0.816	0.192	0	1	Nsun2
0	1.09425165811756	0.425	0.033	0	1	Tmem190
0	1.09275029027374	0.688	0.091	0	1	Ahi1
0	1.09133437985363	0.698	0.092	0	1	Mcm7
0	1.09006311872253	0.642	0.063	0	1	Nsun7
0	1.08465691546003	0.683	0.078	0	1	Bbip1
0	1.0842037999876	0.759	0.164	0	1	Immp1l
0	1.08388562493386	0.799	0.192	0	1	Rnf7
0	1.08318749585156	0.768	0.186	0	1	Tmem242
0	1.08248085863493	0.723	0.104	0	1	Pfkp
0	1.08212073478145	0.615	0.065	0	1	Fam118b
0	1.08169238862879	0.564	0.016	0	1	Dll3
0	1.08090617039615	0.574	0.031	0	1	Tmem202
0	1.08031534977943	0.747	0.124	0	1	Ccdc189
0	1.07890743755057	0.803	0.185	0	1	Cops5
0	1.07758468564676	0.576	0.033	0	1	Gm5922
0	1.07642537627996	0.507	0.026	0	1	4930444F02Rik
0	1.07612968061401	0.826	0.216	0	1	Cops4
0	1.0753133534553	0.636	0.062	0	1	Arl6ip6
0	1.07530549440808	0.643	0.1	0	1	Cep290
0	1.07439948304771	0.811	0.216	0	1	Trim28
0	1.07340575753562	0.879	0.282	0	1	Psme4
0	1.07329852038524	0.576	0.025	0	1	Pih1d2
0	1.07284869719974	0.889	0.33	0	1	Ube2d3
0	1.07200892451704	0.587	0.028	0	1	Spdya
0	1.07150887793286	0.832	0.237	0	1	Dctn2
0	1.07144840846665	0.585	0.047	0	1	Cenpf
0	1.06982855017017	0.933	0.423	0	1	Eif2s2
0	1.06929192033754	0.975	0.473	0	1	Eif5
0	1.06729029173913	0.635	0.046	0	1	Slc26a8
0	1.0667507273881	0.698	0.147	0	1	Lgals8
0	1.0666175220415	0.802	0.192	0	1	Pfdn1
0	1.06551765275692	0.574	0.041	0	1	1700021F13Rik
0	1.06481768469098	0.564	0.01	0	1	Gm4871
0	1.06475190590026	0.91	0.354	0	1	Aamp
0	1.06461486207506	0.71	0.103	0	1	Ash2l
0	1.06456538936555	0.66	0.075	0	1	Wdr31
0	1.0635713910659	0.743	0.128	0	1	Pmpcb
0	1.06183287186142	0.69	0.089	0	1	Efcab6
0	1.06120137856879	0.644	0.064	0	1	Hirip3
0	1.05999306555927	0.717	0.114	0	1	Phf10
0	1.05959576251764	0.365	0.028	0	1	1700067P10Rik
0	1.05499571098243	0.662	0.07	0	1	Pex13
0	1.05368897152331	0.661	0.084	0	1	Thumpd3
0	1.05338795053992	0.802	0.197	0	1	Svbp
0	1.05323816109386	0.631	0.057	0	1	Ccdc62
0	1.05285729568804	0.703	0.096	0	1	Mroh2b
0	1.05276501258464	0.709	0.147	0	1	Ppp2r2d
0	1.05137242633354	0.879	0.293	0	1	Ndufb5
0	1.04992041844818	0.893	0.327	0	1	Spcs1
0	1.04952546625954	0.574	0.027	0	1	1700026J12Rik
0	1.04935165242706	0.898	0.28	0	1	Pcmt1
0	1.04784273360315	0.62	0.112	0	1	Deup1
0	1.04594253049413	0.652	0.085	0	1	Fzr1
0	1.04569265772601	0.706	0.114	0	1	Mrpl35
0	1.04382649753712	0.658	0.077	0	1	Pde6d
0	1.04338962247563	0.945	0.455	0	1	Btf3
0	1.04250821098601	0.688	0.105	0	1	Chmp2b
0	1.04021244089296	0.824	0.219	0	1	Usp47
0	1.04017300281449	0.595	0.071	0	1	Ttc4
0	1.03920084242652	0.506	0.039	0	1	Cdca8
0	1.03773212232864	0.469	0.025	0	1	Tcam1
0	1.03524126101151	0.55	0.022	0	1	Adam30
0	1.03511901265635	0.581	0.025	0	1	Ovol2
0	1.03444057958666	0.646	0.071	0	1	Fbxw10
0	1.03428686850487	0.632	0.044	0	1	Abca14
0	1.03342858698227	0.615	0.058	0	1	Wdr53
0	1.03212190911378	0.708	0.126	0	1	Cand1
0	1.031827818898	0.618	0.083	0	1	Nme8
0	1.03142900618613	0.689	0.107	0	1	Tbc1d15
0	1.03052910531505	0.576	0.024	0	1	Cep72
0	1.03035524200177	0.625	0.059	0	1	Nup188
0	1.02762468818541	0.547	0.026	0	1	Lrrc73
0	1.02727397976847	0.653	0.076	0	1	Ms4a13
0	1.02715136153186	0.591	0.037	0	1	Elovl2
0	1.02681518835293	0.512	0.032	0	1	Pbk
0	1.02652279450441	0.852	0.269	0	1	Psmd8
0	1.02611125401837	0.883	0.324	0	1	Atp5j
0	1.02423278334933	0.696	0.124	0	1	Zfp318
0	1.02378006971058	0.737	0.131	0	1	Tex2
0	1.02325661654128	0.501	0.041	0	1	1700097N02Rik
0	1.02285598521437	0.557	0.036	0	1	Gm48168
0	1.02175414251677	0.72	0.131	0	1	Kif2a
0	1.02149590957176	0.548	0.028	0	1	Spag1
0	1.01939292638005	0.879	0.299	0	1	Tbca
0	1.01701316470761	0.839	0.249	0	1	Cul3
0	1.01638143610687	0.873	0.283	0	1	Psmd2
0	1.01626152773281	0.661	0.083	0	1	Hcfc2
0	1.01552345866091	0.804	0.2	0	1	Acbd6
0	1.01471506467728	0.636	0.081	0	1	1810044D09Rik
0	1.01468991052435	0.635	0.061	0	1	Rnf17
0	1.01451825237119	0.778	0.182	0	1	Bag6
0	1.01394485418132	0.803	0.192	0	1	Dnajb14
0	1.01189361181078	0.933	0.192	0	1	Mlf1
0	1.01110402440982	0.531	0.035	0	1	Cfap58
0	1.01064381248358	0.593	0.047	0	1	Dnah17
0	1.01045147336601	0.597	0.044	0	1	Hsf2bp
0	1.00965670068122	0.416	0.036	0	1	1700061G19Rik
0	1.00942418938989	0.546	0.04	0	1	Gm39302
0	1.00935105183534	0.901	0.35	0	1	Glrx3
0	1.00842578615347	0.461	0.064	0	1	Gtsf1l
0	1.00782010056936	0.58	0.044	0	1	Med26
0	1.00777012509804	0.728	0.15	0	1	Mtfr1l
0	1.00759123769119	0.527	0.014	0	1	Hyal6
0	1.00736947007931	0.561	0.025	0	1	Nuf2
0	1.00734511814468	0.735	0.14	0	1	Fem1c
0	1.00716912743741	0.644	0.057	0	1	Gm17359
0	1.00714778579058	0.666	0.118	0	1	Siah2
0	1.00684189483325	0.725	0.147	0	1	Lpcat3
0	1.00655090717125	0.62	0.055	0	1	Ak9
0	1.00603642558872	0.717	0.105	0	1	C530008M17Rik
0	1.00417127859567	0.648	0.048	0	1	Fam227b
0	1.00325159209135	0.599	0.093	0	1	Cd320
0	1.00261589549448	0.426	0.067	0	1	Ankrd61
0	1.00096142067994	0.867	0.288	0	1	Ppp2r5c
0	1.00090422101672	0.446	0.017	0	1	Hist1h2bp
0	1.00024697141229	0.715	0.115	0	1	Ranbp9
0	1.00010425111619	0.712	0.126	0	1	Cnot4
0	0.999897346915009	0.741	0.142	0	1	Gnpat
0	0.999413270236494	0.607	0.05	0	1	1700088E04Rik
0	0.998187211768434	0.694	0.118	0	1	Cebpg
0	0.997461550189111	0.653	0.119	0	1	Bms1
0	0.997210125194906	0.847	0.213	0	1	Lrrfip2
0	0.996940311802067	0.624	0.07	0	1	Odf4
0	0.996722090158897	0.898	0.348	0	1	Prkar1a
0	0.996569558282806	0.578	0.054	0	1	4930539J05Rik
0	0.996378157903917	0.703	0.158	0	1	Thoc7
0	0.996174227493023	0.598	0.046	0	1	Cfap44
0	0.995769924331944	1	0.722	0	1	Pebp1
0	0.995009358603677	0.385	0.016	0	1	Il31
0	0.994829559589448	0.435	0.068	0	1	Prss54
0	0.994708323209476	0.558	0.027	0	1	Cenpu
0	0.994477787613757	0.803	0.198	0	1	Mrpl20
0	0.993882074522001	0.446	0.024	0	1	Asb4
0	0.99010307666158	0.729	0.149	0	1	Csnk2a2
0	0.989131890852971	0.504	0.06	0	1	Coprs
0	0.988430022324873	0.548	0.024	0	1	Csl
0	0.988034812968199	0.874	0.286	0	1	Ewsr1
0	0.986171618085742	0.639	0.089	0	1	Ddhd1
0	0.985245174143797	0.609	0.058	0	1	Katnal1
0	0.98518053594028	0.644	0.059	0	1	Ak7
0	0.985165541055083	0.792	0.205	0	1	Larp1
0	0.985094238271078	0.613	0.075	0	1	Tcp10a
0	0.984904119053091	0.578	0.043	0	1	Ccdc24
0	0.984394626220068	0.63	0.072	0	1	Erich2
0	0.98328852306342	0.672	0.103	0	1	Kif3a
0	0.983194741562868	0.526	0.042	0	1	Cenpe
0	0.982500401411057	0.475	0.02	0	1	Dnaic2
0	0.980343642394105	0.688	0.114	0	1	Senp2
0	0.978910033047989	0.523	0.031	0	1	1700019G24Rik
0	0.978443912352105	0.532	0.029	0	1	Gm42064
0	0.975855553243319	0.665	0.108	0	1	Cir1
0	0.975758730636338	0.615	0.062	0	1	Pdcd2l
0	0.974578265808229	0.813	0.247	0	1	Grina
0	0.974276070221438	0.636	0.06	0	1	Top2a
0	0.973537524288301	0.652	0.095	0	1	Ammecr1l
0	0.972729678277753	0.607	0.081	0	1	Lkaaear1
0	0.972687087395315	0.57	0.131	0	1	Llcfc1
0	0.972246570893154	0.797	0.133	0	1	Pde1c
0	0.971439797778862	0.524	0.019	0	1	Gm31138
0	0.970833474040475	0.541	0.085	0	1	Tssk1
0	0.970532116668755	0.574	0.041	0	1	Sephs2
0	0.970164873505027	0.735	0.152	0	1	Ppp2r5e
0	0.968735464520024	0.728	0.165	0	1	1110065P20Rik
0	0.967922138046028	0.477	0.085	0	1	Kif2b
0	0.967211238371681	0.517	0.022	0	1	Catsperg2
0	0.966474209072016	0.517	0.033	0	1	Gm10762
0	0.964241912198742	0.527	0.029	0	1	Ankar
0	0.963805595042451	0.593	0.049	0	1	Lancl2
0	0.962353065856842	0.839	0.255	0	1	Ralgps2
0	0.961827954391808	0.578	0.043	0	1	Mok
0	0.961261583079481	0.595	0.057	0	1	Btbd16
0	0.961211914024782	0.481	0.091	0	1	Creb3l4
0	0.960979650888432	0.643	0.088	0	1	Mycbp
0	0.960123541358213	0.744	0.173	0	1	Knop1
0	0.958851542285668	0.527	0.032	0	1	Gm42918
0	0.958673718789869	0.518	0.029	0	1	1700065I16Rik
0	0.958612096607392	0.446	0.014	0	1	Glipr1l3
0	0.958213432921104	0.812	0.241	0	1	Uqcrc1
0	0.957157174573971	0.625	0.073	0	1	Vrk3
0	0.956426437306131	0.561	0.044	0	1	Wdr78
0	0.956127397205132	0.547	0.029	0	1	Spag5
0	0.955711049154251	0.57	0.039	0	1	Cfap57
0	0.954874583318106	0.503	0.038	0	1	Lrrc71
0	0.954177434108148	0.715	0.165	0	1	Bod1
0	0.95406812436486	0.757	0.175	0	1	Cnot1
0	0.953793715612126	0.529	0.03	0	1	Reep4
0	0.951420440381883	0.688	0.104	0	1	Thap4
0	0.949600696415831	0.579	0.031	0	1	Katnal2
0	0.948869597887184	0.702	0.128	0	1	Tpp2
0	0.948572527896457	0.88	0.315	0	1	Hspa4
0	0.948204606632876	0.444	0.035	0	1	Ccdc116
0	0.948167437254915	0.437	0.013	0	1	Foxj1
0	0.946903798118111	0.89	0.332	0	1	Tprgl
0	0.946807301221572	0.398	0.031	0	1	Slc35g3
0	0.943690483918966	0.573	0.051	0	1	Cstf1
0	0.943098241313865	0.633	0.07	0	1	Mrpl1
0	0.942978097785695	0.68	0.109	0	1	Yeats4
0	0.942451584632021	0.824	0.269	0	1	Serp1
0	0.941824395962462	0.572	0.053	0	1	Pifo
0	0.941687739726421	0.548	0.092	0	1	Kat7
0	0.941085871885016	0.693	0.127	0	1	Camsap1
0	0.938988563746365	0.845	0.272	0	1	Stt3b
0	0.9381504178482	0.386	0.029	0	1	Tssk4
0	0.937923113472874	0.674	0.086	0	1	1700129C05Rik
0	0.936188509696137	0.825	0.158	0	1	Spag16
0	0.936082934729544	0.57	0.048	0	1	Rexo5
0	0.935959079321154	0.589	0.101	0	1	Rhno1
0	0.935700035150194	0.701	0.154	0	1	Ube2j2
0	0.935050633391628	0.82	0.209	0	1	Slain2
0	0.934571216016803	0.556	0.106	0	1	Ddi1
0	0.934204553180481	0.677	0.09	0	1	Cds1
0	0.933514260230423	0.721	0.148	0	1	Nmt1
0	0.932672172459184	0.638	0.088	0	1	Ppp2r1b
0	0.932262682816217	0.734	0.159	0	1	Tomm70a
0	0.931751547564383	0.658	0.087	0	1	Daxx
0	0.931301267580263	0.563	0.036	0	1	Fam186a
0	0.930440447541196	0.873	0.295	0	1	Hspa9
0	0.92998562283681	0.56	0.06	0	1	Hoxa4
0	0.929557819952456	0.582	0.061	0	1	Aqp9
0	0.929520309361444	0.529	0.083	0	1	Gmcl1
0	0.92832937982306	0.476	0.029	0	1	4930589P08Rik
0	0.927221891844502	0.437	0.014	0	1	Lef1os1
0	0.926684080244546	0.755	0.2	0	1	Ehd1
0	0.925209456385903	0.599	0.071	0	1	Morn4
0	0.924426851316668	0.667	0.127	0	1	Gm42688
0	0.924115749108183	0.545	0.027	0	1	Ccdc13
0	0.923976506022192	0.506	0.012	0	1	Spag8
0	0.923223312003053	0.614	0.086	0	1	Tbcc
0	0.922712896616288	0.518	0.035	0	1	Ckap2l
0	0.922665037340016	0.569	0.034	0	1	Dnaic1
0	0.922404443242586	0.63	0.065	0	1	Iqch
0	0.922049344346177	0.737	0.178	0	1	Actr1a
0	0.921927602093918	0.586	0.061	0	1	2700049A03Rik
0	0.921486067326348	0.891	0.34	0	1	Cct5
0	0.921042730418634	0.506	0.04	0	1	Foxm1
0	0.920835858645942	0.874	0.314	0	1	Eif3g
0	0.920407934508028	0.523	0.034	0	1	Samd15
0	0.919975181692667	0.544	0.033	0	1	9530077C05Rik
0	0.919880613473198	0.737	0.176	0	1	Polr2i
0	0.918327608243345	0.904	0.37	0	1	Selenos
0	0.917732755711195	0.653	0.107	0	1	Bola3
0	0.917705760578146	0.956	0.458	0	1	Map1lc3a
0	0.917584649700542	0.608	0.064	0	1	Ccdc146
0	0.916062971543618	0.717	0.16	0	1	Poldip2
0	0.915554525602376	0.682	0.128	0	1	Bpgm
0	0.915313514079352	0.854	0.315	0	1	Rtn3
0	0.914668501093254	0.507	0.015	0	1	Muc3
0	0.913465139386795	0.485	0.021	0	1	Tmem30c
0	0.913359033770477	0.457	0.01	0	1	A930018P22Rik
0	0.912642228269969	0.665	0.103	0	1	Med9
0	0.911715635273	0.845	0.275	0	1	Ubxn4
0	0.911530679033066	0.586	0.06	0	1	Mak
0	0.91098569065726	0.543	0.12	0	1	Tmco5
0	0.90948537120825	0.755	0.162	0	1	Pkig
0	0.907859260527141	0.431	0.035	0	1	Spag6
0	0.907762198549511	0.495	0.025	0	1	Wdr54
0	0.90627842222291	0.748	0.175	0	1	Git1
0	0.905367662658016	0.577	0.058	0	1	Pla2g6
0	0.904485677529337	0.776	0.208	0	1	Kcmf1
0	0.904114074973246	0.872	0.306	0	1	Ik
0	0.903400251557479	0.651	0.111	0	1	Nup50
0	0.902340295077207	0.863	0.228	0	1	Ipo5
0	0.90219634304444	0.612	0.093	0	1	Pik3ip1
0	0.900842796292019	0.595	0.072	0	1	Tcp10b
0	0.899770749988844	0.668	0.108	0	1	Ezh2
0	0.898555025298378	0.606	0.084	0	1	1700008J07Rik
0	0.898395131099724	0.554	0.057	0	1	Gm16835
0	0.895736405373628	0.885	0.325	0	1	Metap2
0	0.89558806842671	0.361	0.019	0	1	Nipsnap3a
0	0.894948361825898	0.679	0.132	0	1	Ndufaf8
0	0.894612041720379	0.569	0.092	0	1	Lyrm7
0	0.892843128911939	0.56	0.046	0	1	Styxl1
0	0.892121099446787	0.602	0.051	0	1	Dpy19l2
0	0.89052474691578	0.895	0.362	0	1	Psmb6
0	0.890454679460564	0.429	0.075	0	1	Selenov
0	0.890030138026794	0.826	0.265	0	1	Ergic2
0	0.88985291210369	0.337	0.036	0	1	Spaca4
0	0.889626720048039	0.6	0.053	0	1	5330417C22Rik
0	0.889570162371141	0.799	0.249	0	1	Fnta
0	0.889031309377595	0.42	0.018	0	1	Kcnj9
0	0.888049590986514	0.636	0.088	0	1	Mtmr6
0	0.887655470269558	0.535	0.049	0	1	Cdkn2c
0	0.887624932272443	0.471	0.021	0	1	Rfx8
0	0.887580792250334	0.395	0.01	0	1	Gm5458
0	0.887226837571223	0.606	0.09	0	1	Ift57
0	0.887115393164579	0.746	0.196	0	1	Ppp1r14b
0	0.886383539891614	0.741	0.17	0	1	Plpp1
0	0.886212985271924	0.737	0.121	0	1	Zfand4
0	0.886027981757126	0.567	0.052	0	1	Ralgds
0	0.885353462329449	0.535	0.045	0	1	Ttc12
0	0.884942810826609	0.698	0.152	0	1	Tiprl
0	0.884740045586506	0.935	0.425	0	1	Ndufb8
0	0.883675133620202	0.586	0.134	0	1	Rnf166
0	0.883620306620304	0.567	0.044	0	1	Gramd1c
0	0.883148159491961	0.457	0.095	0	1	Cabyr
0	0.882633920847424	0.363	0.044	0	1	Tmem210
0	0.882580460900487	0.313	0.034	0	1	Fam24b
0	0.882307532906846	0.54	0.036	0	1	Tmem39b
0	0.881886592926204	0.532	0.127	0	1	Cylc2
0	0.881728259053081	0.464	0.012	0	1	4930522O17Rik
0	0.881485234548494	0.561	0.058	0	1	Spout1
0	0.881457402349422	0.621	0.084	0	1	Optn
0	0.880919325511745	0.624	0.097	0	1	Fkbpl
0	0.880644232474808	0.367	0.051	0	1	Kcne3
0	0.880010121157345	0.607	0.079	0	1	Naa25
0	0.879234664436654	0.463	0.067	0	1	Pphln1
0	0.877063919197181	0.702	0.152	0	1	Asnsd1
0	0.877015710877765	0.595	0.077	0	1	Cptp
0	0.876926503919682	0.527	0.041	0	1	Msl3l2
0	0.876636722028417	0.427	0.027	0	1	Psma8
0	0.876548755131852	0.711	0.164	0	1	Wdfy1
0	0.87624323453215	0.665	0.102	0	1	Ctnnbl1
0	0.875599458410667	0.582	0.075	0	1	Thop1
0	0.87535747699135	0.58	0.064	0	1	Tex9
0	0.874742183878545	0.902	0.173	0	1	Pgk2
0	0.87430382000265	0.547	0.049	0	1	Lrrc56
0	0.873967804455746	0.747	0.185	0	1	Srp9
0	0.87376796032606	0.818	0.24	0	1	Gpx4-ps2
0	0.873213307158225	0.692	0.123	0	1	Dhx30
0	0.87051152297074	0.477	0.013	0	1	Gm36864
0	0.868442532235721	0.604	0.09	0	1	Cdkl2
0	0.867535342089817	0.385	0.019	0	1	1700007K13Rik
0	0.867498648893071	0.652	0.111	0	1	Rbm27
0	0.866485333010272	0.856	0.316	0	1	Cct8
0	0.866120861757183	0.757	0.227	0	1	Sbno1
0	0.865811658928315	0.366	0.022	0	1	Odf3l1
0	0.865604748185691	0.513	0.035	0	1	Cpt1b
0	0.865181904820347	0.658	0.128	0	1	Rcor3
0	0.864886187719682	0.667	0.121	0	1	Txndc9
0	0.863887868795176	0.429	0.014	0	1	Prss43
0	0.862277648995905	0.497	0.025	0	1	Ccdc40
0	0.862203017738425	0.66	0.115	0	1	Spast
0	0.862131836011219	0.799	0.24	0	1	Eif3b
0	0.861485689154689	0.322	0.041	0	1	Lyzl1
0	0.859684032277139	0.439	0.071	0	1	Spatc1l
0	0.859120821544399	0.706	0.163	0	1	Cep83
0	0.858585598640973	0.634	0.12	0	1	Fem1b
0	0.8563491492804	0.599	0.1	0	1	Gm1673
0	0.855812074741199	0.424	0.047	0	1	Tchp
0	0.855391597546222	0.574	0.072	0	1	Ubl7
0	0.855089271769855	0.487	0.028	0	1	Tmem217
0	0.854887432715503	0.541	0.052	0	1	Armt1
0	0.854790294092411	0.583	0.105	0	1	Akap3
0	0.854214927432156	0.877	0.358	0	1	Ndufa5
0	0.85407875659907	0.759	0.2	0	1	Gpbp1
0	0.853699847467134	0.6	0.089	0	1	Rimklb
0	0.853551486458012	0.44	0.096	0	1	Txndc8
0	0.853469608506299	0.501	0.039	0	1	Frs3os
0	0.852606148210863	0.579	0.068	0	1	Dot1l
0	0.852388069890589	0.484	0.04	0	1	Prc1
0	0.852116812031572	0.778	0.226	0	1	Rnf10
0	0.850909395987002	0.518	0.047	0	1	Gm10840
0	0.850577684206984	0.9	0.274	0	1	Ubxn6
0	0.850100908205287	0.576	0.058	0	1	D16Ertd472e
0	0.848281537103612	0.521	0.04	0	1	Zdhhc12
0	0.848236294357317	0.392	0.036	0	1	1700029J07Rik
0	0.846318534550273	0.575	0.068	0	1	Ptbp2
0	0.84618073846265	0.488	0.035	0	1	Fsip1
0	0.846046793957196	0.63	0.108	0	1	Pold3
[truncated: 9,317 more rows]
