# Supplementary material for: A Single-Cell Landscape of Spermioteleosis in Mice and Pigs
Source: Cells. 2024 Mar 22;13(7):563. doi: 10.3390/cells13070563 (PMC11011153; doi:10.3390/cells13070563)
Supplement: Supplementary file 1 [file cells-13-00563-s001.zip › File 1 Supplement Tables/Table S4 Testis and epididymis sample clusters DEGs of pig.xlsx]

p_val	avg_log2FC	pct.1	pct.2	p_val_adj	cluster	gene
CD52	0	4.82020013940702	0.94	0.258	0	0	CD52
ENSSSCG00000040753	0	4.53437754770098	0.791	0.133	0	0	ENSSSCG00000040753
SPINK14	0	4.28026125452102	0.654	0.084	0	0	SPINK14
ENSSSCG00000033572	0	4.09652567424588	0.662	0.118	0	0	ENSSSCG00000033572
DEFB135	0	4.0505795760745	0.641	0.095	0	0	DEFB135
ENSSSCG00000033649	0	3.80386967966672	0.679	0.13	0	0	ENSSSCG00000033649
ENSSSCG00000039858	0	3.79797099966649	0.563	0.065	0	0	ENSSSCG00000039858
ENSSSCG00000036460	0	3.79431887867422	0.572	0.088	0	0	ENSSSCG00000036460
UBXN11	0	3.75226309163219	0.706	0.22	0	0	UBXN11
EDDM3B	0	3.66763058835567	0.533	0.099	0	0	EDDM3B
ENSSSCG00000039747	0	3.26494929104027	0.494	0.053	0	0	ENSSSCG00000039747
CRISP1	0	3.07451796105707	0.435	0.062	0	0	CRISP1
ENSSSCG00000002131	0	2.81836310166832	0.411	0.133	0	0	ENSSSCG00000002131
B2M	0	2.76186104002092	0.89	0.544	0	0	B2M
ENSSSCG00000033906	0	2.7220910681133	0.401	0.087	0	0	ENSSSCG00000033906
ENSSSCG00000012409	0	2.68660891014007	0.406	0.146	0	0	ENSSSCG00000012409
DEFB115	0	2.6475868282368	0.546	0.224	0	0	DEFB115
ENSSSCG00000029257	0	2.6415965757954	0.451	0.187	0	0	ENSSSCG00000029257
WFDC10A	0	2.63689232722606	0.368	0.039	0	0	WFDC10A
ENSSSCG00000033137	0	2.55953720512131	0.344	0.018	0	0	ENSSSCG00000033137
ENSSSCG00000038515	0	2.54121200487099	0.323	0.019	0	0	ENSSSCG00000038515
PATE2	0	2.530537852297	0.4	0.104	0	0	PATE2
FKBP2	0	2.45723829880517	0.518	0.462	0	0	FKBP2
TSTD1	0	2.30638708511333	0.447	0.319	0	0	TSTD1
FOXJ3	0	2.24725364070926	0.537	0.223	0	0	FOXJ3
ENSSSCG00000015006	0	2.22759717070759	0.422	0.106	0	0	ENSSSCG00000015006
CTBS	0	2.11074934196208	0.257	0.018	0	0	CTBS
ENSSSCG00000016571	0	2.09260088052295	0.46	0.19	0	0	ENSSSCG00000016571
RPL35A	0	2.02629035443366	0.458	0.264	0	0	RPL35A
ND1	0	2.00483083681768	0.803	0.748	0	0	ND1
PLS3	0	2.00454490090381	0.355	0.251	0	0	PLS3
CST6	0	1.99415803652408	0.278	0.09	0	0	CST6
SPINT2	0	1.9724489374474	0.484	0.41	0	0	SPINT2
ENSSSCG00000012427	0	1.93805220136412	0.396	0.217	0	0	ENSSSCG00000012427
RTL5	0	1.91397397351895	0.261	0.111	0	0	RTL5
MTURN	0	1.84773938855488	0.269	0.145	0	0	MTURN
ADAM7	0	1.82968490911413	0.54	0.187	0	0	ADAM7
NPC2	0	1.7891019783295	0.596	0.4	0	0	NPC2
ENSSSCG00000001229	0	1.78903050583359	0.823	0.644	0	0	ENSSSCG00000001229
ENSSSCG00000039731	0	1.7359166417464	0.289	0.129	0	0	ENSSSCG00000039731
ITM2B	0	1.58592122110815	0.655	0.657	0	0	ITM2B
IFI6	0	1.53202044213421	0.655	0.645	0	0	IFI6
S100A6	0	1.47300506391977	0.558	0.385	0	0	S100A6
ND2	0	1.4359356472457	0.811	0.84	0	0	ND2
TPT1	0	0.866757699715254	0.947	0.925	0	0	TPT1
RPS4X	0	0.801213215134051	0.8	0.813	0	0	RPS4X
RPLP2	0	0.785807731099975	0.839	0.878	0	0	RPLP2
ENSSSCG00000003042	0	0.785246609321512	0.906	0.903	0	0	ENSSSCG00000003042
RPS18	0	0.691005690657933	0.85	0.88	0	0	RPS18
COX1	0	0.662062610825732	0.92	0.935	0	0	COX1
ENSSSCG00000004945	0	0.651728836538402	0.843	0.831	0	0	ENSSSCG00000004945
ENSSSCG00000037274	0	0.587572995852042	0.895	0.876	0	0	ENSSSCG00000037274
ENSSSCG00000012119	0	0.577152819292058	0.824	0.749	0	0	ENSSSCG00000012119
RPL37	0	0.561232452460542	0.873	0.889	0	0	RPL37
ERGIC3	0	0.337158179217498	0.158	0.389	0	0	ERGIC3
NOP58	0	0.332908871520604	0.194	0.438	0	0	NOP58
NDUFA6	0	0.302453326473454	0.142	0.341	0	0	NDUFA6
ENSSSCG00000033653	0	0.282358544983468	0.178	0.4	0	0	ENSSSCG00000033653
PIGC	0	0.277707051747134	0.177	0.423	0	0	PIGC
CTSF	0	0.25762869941375	0.14	0.367	0	0	CTSF
ANKRD12	0	0.257233332363023	0.169	0.428	0	0	ANKRD12
ENSSSCG00000032059	1.26857542432673e-304	0.261007320036194	0.135	0.325	2.53854628162021e-300	0	ENSSSCG00000032059
TRAPPC5	2.6140145892582e-302	0.263184867487863	0.171	0.385	5.23090459456459e-298	0	TRAPPC5
AMN1	1.49241747430952e-300	0.273161667863201	0.096	0.258	2.98647660784078e-296	0	AMN1
NCBP2	3.08086054631798e-297	0.281881532003719	0.155	0.357	6.1651100392369e-293	0	NCBP2
VAPA	1.1169707102574e-295	0.30846711679757	0.157	0.358	2.23517008829609e-291	0	VAPA
EIF5B	4.93409786164433e-284	0.384348934711919	0.224	0.458	9.87362323093646e-280	0	EIF5B
SQSTM1	8.0763130310419e-282	0.266523283690794	0.205	0.431	1.6161510006418e-277	0	SQSTM1
RUSC1	2.13644714647182e-281	0.263936923092942	0.109	0.273	4.27524438480475e-277	0	RUSC1
ARPC1A	8.62888883095305e-280	0.255420439723685	0.11	0.275	1.72672694396201e-275	0	ARPC1A
RPS28	2.19030487087074e-273	0.592190448632491	0.815	0.841	4.38301907709944e-269	0	RPS28
GDI2	2.95320108122248e-273	0.394109249671676	0.244	0.504	5.9096506836343e-269	0	GDI2
ENSSSCG00000034448	1.32890341554228e-272	0.574492919938983	0.845	0.894	2.65926862484167e-268	0	ENSSSCG00000034448
ENSSSCG00000039582	1.10621900083858e-268	0.295221812325033	0.185	0.397	2.21365484257808e-264	0	ENSSSCG00000039582
RPN1	8.72386569273015e-267	0.251671089575428	0.126	0.297	1.74573276377223e-262	0	RPN1
LCP1	7.34536150606566e-266	1.24874906606089	0.308	0.186	1.4698802909788e-261	0	LCP1
NDUFS5	9.00071973033398e-264	0.291127836826924	0.257	0.508	1.80113402523713e-259	0	NDUFS5
SUN2	5.84411123031901e-260	0.261295413680844	0.134	0.308	1.16946509829914e-255	0	SUN2
BBX	2.09070615347334e-259	0.251044964212185	0.163	0.347	4.1837120837155e-255	0	BBX
UBL3	2.46864255249212e-256	0.259612124654089	0.129	0.298	4.94000061179199e-252	0	UBL3
UBE2D3	1.98697771615884e-255	0.313494899145379	0.221	0.453	3.97614110780545e-251	0	UBE2D3
VAPB	2.23356038197257e-255	0.331884685089202	0.11	0.267	4.46957768036531e-251	0	VAPB
RNF181	2.56807440885427e-255	0.268748628475894	0.11	0.268	5.13897369955828e-251	0	RNF181
LAPTM5	1.58740538576478e-253	1.10645027324367	0.287	0.165	3.1765569174539e-249	0	LAPTM5
ENSSSCG00000009631	3.78261515528132e-252	1.51804129382296	0.396	0.308	7.56939118723345e-248	0	ENSSSCG00000009631
ENSSSCG00000016735	2.9845997873741e-249	1.35371692367163	0.28	0.183	5.9724826345143e-245	0	ENSSSCG00000016735
YKT6	6.63328324398913e-248	0.3085079655255	0.108	0.263	1.32738630995466e-243	0	YKT6
DDX6	2.3887918137503e-242	0.26335112729901	0.14	0.311	4.78021129849572e-238	0	DDX6
ENSSSCG00000037071	2.22896802333519e-241	0.302937754758664	0.132	0.298	4.46038791149605e-237	0	ENSSSCG00000037071
IVNS1ABP	2.10380268627419e-239	0.434663211201013	0.127	0.29	4.20991955550328e-235	0	IVNS1ABP
COX5A	2.86273282827969e-235	0.335056750573967	0.176	0.368	5.72861466267048e-231	0	COX5A
ENSSSCG00000013992	2.5061384537005e-234	0.365728195927033	0.261	0.511	5.01503365970007e-230	0	ENSSSCG00000013992
ENSSSCG00000010203	1.78841546197597e-232	0.301736806017282	0.246	0.485	3.5787981809601e-228	0	ENSSSCG00000010203
SELENOT	2.54021038839857e-231	0.307656560034092	0.11	0.257	5.08321500822437e-227	0	SELENOT
ACSL3	5.46106566408848e-228	0.324806159403352	0.152	0.322	1.09281385004075e-223	0	ACSL3
ENSSSCG00000032165	9.00503681994349e-228	0.321064488852812	0.217	0.434	1.80199791803889e-223	0	ENSSSCG00000032165
CHID1	4.20331533178838e-225	0.434797731421499	0.12	0.275	8.41125431044174e-221	0	CHID1
ATP5C1	1.01452337928908e-224	0.361409931520334	0.193	0.394	2.03016273429537e-220	0	ATP5C1
LMAN1	1.49089492217266e-224	0.321572118996446	0.118	0.267	2.98342982875971e-220	0	LMAN1
ENSSSCG00000015434	4.38583048744493e-221	0.294212286793836	0.11	0.253	8.77648538842604e-217	0	ENSSSCG00000015434
SARAF	5.70389371030607e-220	0.465152280422699	0.21	0.421	1.14140617036935e-215	0	SARAF
NANS	1.74709455395404e-217	0.632660379978296	0.262	0.508	3.49611091191743e-213	0	NANS
SLC25A4	5.41685515991481e-217	0.284235304506244	0.142	0.301	1.08396688605055e-212	0	SLC25A4
ENSSSCG00000015337	7.91337662247063e-217	0.390102905835568	0.243	0.474	1.5835457959226e-212	0	ENSSSCG00000015337
ROMO1	1.9164559986682e-215	0.396373947619218	0.221	0.436	3.83502009893493e-211	0	ROMO1
SRSF2	1.38372739465084e-214	0.324227949451499	0.154	0.324	2.7689768894358e-210	0	SRSF2
C14orf166	7.79462760007646e-213	0.286506851923512	0.253	0.484	1.5597829290513e-208	0	C14orf166
ATOX1	6.70651324732303e-211	0.335815514894178	0.23	0.451	1.34204036592181e-206	0	ATOX1
PSMB1	6.53565868637521e-208	0.436627463359926	0.204	0.406	1.30785065973054e-203	0	PSMB1
HMGN3	3.22285849143273e-207	0.38215565516539	0.212	0.417	6.44926212720603e-203	0	HMGN3
C18orf32	1.15067425353332e-203	0.467964589966298	0.13	0.283	2.30261424874553e-199	0	C18orf32
OCIAD1	6.826466064086e-202	0.394007821362468	0.157	0.325	1.36604412408425e-197	0	OCIAD1
PTBP3	1.7381206330887e-200	0.371249009272925	0.154	0.316	3.47815319887381e-196	0	PTBP3
RBX1	2.31471476033634e-200	0.555187029355894	0.235	0.457	4.63197570690905e-196	0	RBX1
M6PR	4.84029993146494e-199	0.281546221447299	0.13	0.277	9.68592419285448e-195	0	M6PR
ATP6	3.57158826613582e-197	0.518519002191211	0.913	0.931	7.14710527936439e-193	0	ATP6
FAM120A	3.85137696800414e-196	0.279334705983386	0.119	0.257	7.70699045067308e-192	0	FAM120A
SH3BGRL3	1.2931810571417e-195	1.37586720326421	0.417	0.386	2.58778461344625e-191	0	SH3BGRL3
TMEM30A	9.30272614739817e-194	0.559153880322141	0.172	0.349	1.86156852935585e-189	0	TMEM30A
DDOST	1.18559609605235e-193	0.421222800863274	0.157	0.321	2.37249634781037e-189	0	DDOST
ENSSSCG00000030318	5.67947955169178e-193	0.351213072887667	0.131	0.276	1.13652065308904e-188	0	ENSSSCG00000030318
ENSSSCG00000024660	5.48803023227699e-192	1.31791396032932	0.277	0.198	1.09820972978095e-187	0	ENSSSCG00000024660
RPS27L	5.63405633942168e-192	0.530206611344748	0.204	0.4	1.12743101408167e-187	0	RPS27L
TM9SF3	1.84779695159366e-190	0.334164058387418	0.118	0.255	3.69762647983408e-186	0	TM9SF3
ANG	8.34687691975352e-189	1.57423070408747	0.285	0.206	1.67029354041188e-184	0	ANG
SDF2L1	8.62594523669903e-189	1.62982676056474	0.271	0.191	1.72613790131584e-184	0	SDF2L1
EIF3F	2.03490361025823e-187	0.378422814885691	0.157	0.319	4.07204561448773e-183	0	EIF3F
ENSSSCG00000014264	1.11094710005407e-186	0.350457133770261	0.261	0.487	2.2231162419182e-182	0	ENSSSCG00000014264
ENSSSCG00000002907	1.76010218665587e-186	0.291439559382431	0.189	0.364	3.52214048571706e-182	0	ENSSSCG00000002907
CD47	2.74722593696347e-184	0.414384563890301	0.137	0.284	5.4974738224576e-180	0	CD47
SAR1A	1.13808838357859e-180	0.312360396475407	0.119	0.253	2.27742866437911e-176	0	SAR1A
RAB14	1.85564640921894e-180	0.440798890557585	0.162	0.323	3.71333402948803e-176	0	RAB14
RNPS1	4.25289604049671e-177	0.323174636701856	0.223	0.414	8.51047026663797e-173	0	RNPS1
ELOB	2.01660250598683e-175	0.340035804259174	0.348	0.627	4.03542327473024e-171	0	ELOB
CLSTN1	8.14346161494275e-174	0.326055121277087	0.129	0.265	1.62958810376619e-169	0	CLSTN1
MRFAP1	1.93407149959915e-172	0.349209015062007	0.295	0.53	3.87027047784786e-168	0	MRFAP1
PSMA3	2.98936321719304e-170	0.470007454783491	0.169	0.331	5.982014733925e-166	0	PSMA3
SEC61G	2.28882344731821e-169	0.300126575029285	0.197	0.373	4.58016460042848e-165	0	SEC61G
ENSSSCG00000020790	2.47949436481418e-168	0.401814947240995	0.264	0.486	4.96171617342966e-164	0	ENSSSCG00000020790
ARPC3	3.4789286512705e-168	0.387450306148677	0.258	0.473	6.9616841240574e-164	0	ARPC3
SPCS1	2.23901314133531e-164	0.349430944019282	0.216	0.396	4.48048919712609e-160	0	SPCS1
RPN2	3.74663786381646e-164	0.504875004102737	0.21	0.393	7.49739702928312e-160	0	RPN2
EMC10	8.5854301863705e-162	0.402568636534636	0.143	0.283	1.7180304345946e-157	0	EMC10
ENSSSCG00000039740	1.93260774053248e-160	0.484704285673981	0.761	0.859	3.86734134957955e-156	0	ENSSSCG00000039740
ENSSSCG00000005656	8.84271027578357e-160	0.326440045090477	0.301	0.529	1.76951475328705e-155	0	ENSSSCG00000005656
ENSSSCG00000000394	3.85355983842365e-157	0.372421144411587	0.155	0.295	7.71135859266956e-153	0	ENSSSCG00000000394
DDT	2.26933379449394e-155	0.52102668372934	0.193	0.368	4.54116385616183e-151	0	DDT
ND3	1.17121343496951e-153	0.834067849582854	0.656	0.744	2.34371520471749e-149	0	ND3
GABARAPL2	1.2687717376316e-153	0.499195319084367	0.173	0.329	2.5389391241746e-149	0	GABARAPL2
ENSSSCG00000016990	1.35714943240174e-153	0.397555110628937	0.208	0.38	2.71579172917913e-149	0	ENSSSCG00000016990
RPL27A	2.90635097544375e-153	0.472145647853348	0.774	0.861	5.81589893696049e-149	0	RPL27A
RAP1B	1.1197855365624e-152	0.306601238236453	0.145	0.281	2.24080283721502e-148	0	RAP1B
SNRNP25	6.08644013308693e-152	0.472412875725384	0.133	0.267	1.21795753503203e-147	0	SNRNP25
SELENOH	6.21255939530504e-152	0.342132090641988	0.131	0.258	1.24319526059449e-147	0	SELENOH
RPS3A	4.2039443050758e-151	0.477894795476336	0.747	0.821	8.41251294888718e-147	0	RPS3A
TMCO1	1.66772892389468e-150	0.40189729925005	0.189	0.346	3.33729234960564e-146	0	TMCO1
ENSSSCG00000005436	2.10330063144104e-150	0.391488959701048	0.166	0.313	4.20891489357667e-146	0	ENSSSCG00000005436
WBP2	4.73559535578432e-150	0.572673191033503	0.199	0.374	9.47639986646e-146	0	WBP2
YWHAB	6.87301379966638e-150	0.259068381542322	0.376	0.625	1.37535879145124e-145	0	YWHAB
TMED9	7.44336628896979e-150	0.595183891391522	0.251	0.451	1.48949202808575e-145	0	TMED9
ENSSSCG00000001398	4.75559013154803e-149	1.41869609768366	0.257	0.182	9.51641141224076e-145	0	ENSSSCG00000001398
RHOC	1.13706941345867e-147	0.329667801203038	0.141	0.273	2.27538960327215e-143	0	RHOC
ENSSSCG00000013721	4.31359529692528e-146	0.459714862485233	0.166	0.314	8.63193554867719e-142	0	ENSSSCG00000013721
ATF2	3.21021379372159e-145	0.309893668770006	0.272	0.474	6.42395882261627e-141	0	ATF2
RPS10	1.04408362495716e-140	0.521384646888379	0.724	0.838	2.08931574190178e-136	0	RPS10
UBAP2L	3.13050816793354e-139	0.450076149254189	0.276	0.496	6.26445989485181e-135	0	UBAP2L
SMC6	1.15493875807619e-138	0.429264907265177	0.182	0.33	2.31114794878626e-134	0	SMC6
TMEM254	5.23111814748159e-138	0.413189985162642	0.134	0.256	1.04679905249254e-133	0	TMEM254
CXCL16	2.20774088890008e-136	0.495725848584947	0.132	0.256	4.41791029277796e-132	0	CXCL16
ABLIM1	6.90542214827681e-136	0.287952477176347	0.18	0.32	1.38184402609167e-131	0	ABLIM1
MYL12A	3.39390891124141e-132	0.29433257012794	0.363	0.611	6.79155112228518e-128	0	MYL12A
ENSSSCG00000035908	1.23316295597245e-129	1.45196062499872	0.36	0.321	2.46768239119648e-125	0	ENSSSCG00000035908
ENSSSCG00000001341	6.40043966828643e-124	0.928950089338792	0.473	0.459	1.2807919820208e-119	0	ENSSSCG00000001341
GJB1	1.79589341212171e-123	1.5536045254846	0.264	0.203	3.59376230699676e-119	0	GJB1
REEP5	4.3968460992272e-123	0.460669146519213	0.209	0.367	8.79852872916356e-119	0	REEP5
RAC1	1.06624060713242e-122	0.467772834927936	0.2	0.356	2.13365407893268e-118	0	RAC1
ENSSSCG00000004970	3.03987016176301e-120	0.313969157735337	0.843	0.889	6.08308418070396e-116	0	ENSSSCG00000004970
MRPS34	7.57950597553132e-119	0.548052382061197	0.159	0.292	1.51673494076357e-114	0	MRPS34
AMOT	1.35405004277281e-118	1.51212523461034	0.283	0.231	2.70958954059266e-114	0	AMOT
CDC42	3.89931946683285e-118	0.437499655305145	0.224	0.385	7.80292818507922e-114	0	CDC42
ENSSSCG00000014280	2.74844598441224e-116	0.480706152835186	0.175	0.308	5.49991525940733e-112	0	ENSSSCG00000014280
C1orf21	1.09002944970632e-114	0.624539015109826	0.194	0.342	2.18125793180731e-110	0	C1orf21
PNRC2	2.35653282165389e-114	0.452209592764754	0.233	0.399	4.7156578294116e-110	0	PNRC2
GRN	4.39078072268539e-114	1.49566615257648	0.255	0.203	8.78639130416573e-110	0	GRN
ENSSSCG00000033744	1.33109161798196e-113	0.513849478650108	0.176	0.315	2.66364743674369e-109	0	ENSSSCG00000033744
ENSSSCG00000014296	2.31894742281158e-113	0.459852125193997	0.164	0.288	4.64044568778826e-109	0	ENSSSCG00000014296
EMC6	1.40847837123899e-112	0.711352529354314	0.233	0.407	2.81850606868634e-108	0	EMC6
ENSSSCG00000014850	2.03039820263041e-109	0.598704096237137	0.22	0.386	4.06302984328372e-105	0	ENSSSCG00000014850
BCAP31	2.66302984686593e-109	0.548411241924906	0.22	0.379	5.32898902656341e-105	0	BCAP31
ARPC1B	7.43496732573112e-109	1.22585911420546	0.336	0.304	1.48781131155205e-104	0	ARPC1B
TM9SF2	1.37665006638908e-108	0.66144044408284	0.177	0.317	2.75481444785119e-104	0	TM9SF2
ENSSSCG00000039544	8.72185783994014e-106	0.441976661404683	0.768	0.876	1.74533097235042e-101	0	ENSSSCG00000039544
ACTR3	3.01197419363181e-103	0.550005099577029	0.177	0.309	6.02726155887662e-99	0	ACTR3
PTP4A2	6.07832971020256e-103	0.503876018018528	0.261	0.436	1.21633455830864e-98	0	PTP4A2
RPS20	3.83457569125062e-101	0.262808366662271	0.889	0.914	7.67336941576162e-97	0	RPS20
NDFIP1	4.05274265739019e-100	1.33369282771686	0.471	0.556	8.10994333170352e-96	0	NDFIP1
COX5B	1.57363982574591e-98	0.423317607934414	0.362	0.603	3.14901065530015e-94	0	COX5B
RAP1A	3.86753167356328e-98	0.43991616734114	0.164	0.281	7.73931763196747e-94	0	RAP1A
CAPZA1	5.38674609012905e-98	0.561586016564226	0.166	0.29	1.07794176009573e-93	0	CAPZA1
NME2	3.57269462369985e-97	0.402555452914249	0.348	0.566	7.14931921148577e-93	0	NME2
H2AFV	2.41668250122922e-91	0.568063942522914	0.189	0.32	4.8360233532098e-87	0	H2AFV
MIF	9.69158460666596e-91	0.332232330344079	0.304	0.487	1.93938299563993e-86	0	MIF
SSR3	5.58431220761122e-89	0.653023332715739	0.233	0.394	1.11747671586508e-84	0	SSR3
RBBP7	3.51457674729981e-88	1.52319679769408	0.352	0.357	7.03301952902165e-84	0	RBBP7
PET100	5.45481703872185e-88	0.73011503144489	0.197	0.334	1.09156343761863e-83	0	PET100
ENSSSCG00000006395	1.65273178905833e-87	0.269222254565147	0.164	0.272	3.30728158308463e-83	0	ENSSSCG00000006395
ARPC5L	5.65954586628209e-86	0.596405587210644	0.189	0.317	1.13253172330171e-81	0	ARPC5L
LMAN2	2.55250882435181e-85	0.654887876394697	0.188	0.316	5.10782540841041e-81	0	LMAN2
ENSSSCG00000029003	1.65054606498698e-82	1.15979159119545	0.252	0.215	3.30290773064545e-78	0	ENSSSCG00000029003
TMEM59	1.32127513311839e-81	0.633198819721686	0.247	0.411	2.64400366888321e-77	0	TMEM59
TSPAN3	1.47627208911589e-81	0.664295473398114	0.279	0.462	2.95416807752982e-77	0	TSPAN3
EIF3I	1.85123350408294e-79	0.544893520986876	0.193	0.318	3.70450336502037e-75	0	EIF3I
TMED10	2.41651693836777e-78	0.724663072474478	0.217	0.358	4.83569204536774e-74	0	TMED10
RNF149	5.02106288978961e-78	0.468486050402489	0.152	0.253	1.0047648948758e-73	0	RNF149
RPSA	3.36009859733129e-76	0.41498604728784	0.702	0.814	6.72389330311964e-72	0	RPSA
RDX	4.12057437371999e-73	0.548362046234349	0.248	0.393	8.24568137925106e-69	0	RDX
EZR	2.4751200324621e-71	0.486824742678128	0.176	0.284	4.95296269695991e-67	0	EZR
TMEM248	1.53341909038578e-70	0.713511982223205	0.185	0.303	3.06852494177098e-66	0	TMEM248
ATP6AP2	3.62579275597095e-67	0.546636751955859	0.161	0.26	7.25557388397346e-63	0	ATP6AP2
LAMP2	8.76891253381009e-67	1.42351193739565	0.355	0.371	1.75474708714074e-62	0	LAMP2
FCGRT	1.67286550307577e-66	0.364614720701104	0.188	0.292	3.34757115820492e-62	0	FCGRT
VAMP8	1.91259091760083e-66	0.486991344651097	0.252	0.395	3.82728568521103e-62	0	VAMP8
ACTR2	3.1069149433461e-63	0.576030038726519	0.24	0.379	6.21724749312988e-59	0	ACTR2
SOD1	1.30226317713855e-62	1.55437636128776	0.396	0.465	2.60595884377196e-58	0	SOD1
RPL11	5.69361077672881e-60	0.389164790108089	0.725	0.802	1.1393484525312e-55	0	RPL11
DBI	5.75584688631355e-59	0.457925774323904	0.248	0.38	1.15180252042021e-54	0	DBI
COX2	3.07391427459733e-58	0.574582990842056	0.68	0.778	6.15120985489671e-54	0	COX2
NAP1L1	7.11235705532899e-58	0.472333961638867	0.349	0.554	1.42325377034188e-53	0	NAP1L1
RPL23	1.0834649748358e-57	0.349097593981942	0.775	0.833	2.16812176114392e-53	0	RPL23
COX7A2L	4.56209209153725e-56	0.642116077515648	0.303	0.479	9.1292024843752e-52	0	COX7A2L
ENSSSCG00000032003	9.48419491333139e-56	0.687953087722905	0.298	0.476	1.89788224410674e-51	0	ENSSSCG00000032003
ENSSSCG00000001038	6.96269032733847e-55	0.673503224418379	0.24	0.373	1.3933039614037e-50	0	ENSSSCG00000001038
EPCAM	7.49370934014913e-55	1.18631099072747	0.321	0.311	1.49956617605724e-50	0	EPCAM
ENSSSCG00000036716	4.43663355256324e-50	0.417479596079617	0.705	0.832	8.87814740203429e-46	0	ENSSSCG00000036716
SAT1	1.37259956030075e-48	0.295182523308007	0.579	0.583	2.74670898011784e-44	0	SAT1
PPIB	9.53012032553302e-48	0.659013208756487	0.349	0.546	1.90707237834241e-43	0	PPIB
ENSSSCG00000017544	2.09940902436834e-45	0.639521053704361	0.212	0.321	4.20112739866348e-41	0	ENSSSCG00000017544
ENSSSCG00000008170	2.12463710450959e-44	0.277728844627502	0.782	0.878	4.25161130983415e-40	0	ENSSSCG00000008170
SORT1	2.01470537202572e-41	1.36716611729578	0.331	0.358	4.03162691996067e-37	0	SORT1
RPL19	6.3776200008814e-40	0.302765020484768	0.756	0.817	1.27622553837638e-35	0	RPL19
ENSSSCG00000009772	6.98874483217248e-40	0.763772203102347	0.221	0.337	1.39851772836603e-35	0	ENSSSCG00000009772
RACK1	5.18639479034706e-39	0.444778716255079	0.69	0.809	1.03784946149635e-34	0	RACK1
PSMB4	5.88287732705027e-38	0.76089740181343	0.326	0.499	1.17722258191603e-33	0	PSMB4
ARPC5	9.21623283487034e-38	0.614871592461616	0.207	0.304	1.8442603525859e-33	0	ARPC5
COX17	1.41554096326666e-36	0.61625624029148	0.231	0.339	2.83263902159291e-32	0	COX17
TPM3	2.639687889805e-36	0.75968510345106	0.503	0.611	5.28227943628879e-32	0	TPM3
RPL22	5.11704456499448e-36	0.527300907924408	0.617	0.734	1.02397178790105e-31	0	RPL22
ENSSSCG00000038364	5.08443463721243e-35	0.712066895916369	0.204	0.302	1.01744621525258e-30	0	ENSSSCG00000038364
ENSSSCG00000022842	6.4234640189687e-35	0.705021750544363	0.218	0.331	1.28539938483583e-30	0	ENSSSCG00000022842
EIF3E	1.76386026612961e-34	0.716241409258445	0.349	0.542	3.52966077855196e-30	0	EIF3E
MAT2A	1.44528882237162e-33	1.51168002681887	0.335	0.379	2.89216746244784e-29	0	MAT2A
ENSSSCG00000033733	3.3282023467046e-32	0.700886849657724	0.315	0.483	6.66006571599058e-28	0	ENSSSCG00000033733
ENSSSCG00000011351	1.3837940163305e-31	0.479554609459507	0.44	0.664	2.76911020607897e-27	0	ENSSSCG00000011351
SEC11C	1.58435772104041e-29	1.26406145818296	0.271	0.278	3.17045823557397e-25	0	SEC11C
LDHA	1.66246946115691e-28	0.700901836780798	0.195	0.283	3.32676763872109e-24	0	LDHA
ENSSSCG00000015814	1.96407201716956e-26	0.563147457564836	0.239	0.331	3.93030451355801e-22	0	ENSSSCG00000015814
PRDX4	2.45247502833819e-26	0.827341436733482	0.196	0.284	4.90764777920755e-22	0	PRDX4
ENSSSCG00000009303	1.17260646627625e-22	0.298503891252744	0.742	0.855	2.3465027996654e-18	0	ENSSSCG00000009303
ENSSSCG00000002004	1.28110464167966e-22	0.557040784640709	0.2	0.275	2.56361849846516e-18	0	ENSSSCG00000002004
CANX	1.70230094593436e-22	0.744220883950966	0.36	0.533	3.40647442290925e-18	0	CANX
ENSSSCG00000038107	1.38281226864951e-19	0.259982814831983	0.338	0.323	2.76714563079454e-15	0	ENSSSCG00000038107
SNRPD3	1.64570338145632e-19	1.38262181466268	0.346	0.418	3.29321703663223e-15	0	SNRPD3
RPS23	1.19660017915269e-18	0.335528747819971	0.698	0.811	2.39451661850245e-14	0	RPS23
SSR2	1.30514165462749e-17	0.576294379889266	0.393	0.571	2.61171896507506e-13	0	SSR2
RPS11	4.64264737934067e-17	0.268935900033368	0.703	0.835	9.29040167079862e-13	0	RPS11
BNIP3L	7.76893302205937e-16	0.85545795618555	0.21	0.294	1.5546411870443e-11	0	BNIP3L
ENSSSCG00000023277	4.31371094235999e-15	1.16667691042994	0.323	0.378	8.63216696675658e-11	0	ENSSSCG00000023277
ENSSSCG00000007743	6.4758366030377e-15	0.717666594665518	0.329	0.473	1.29587966263387e-10	0	ENSSSCG00000007743
ALDH9A1	1.30682797312678e-14	0.984703636089334	0.259	0.365	2.61509345702399e-10	0	ALDH9A1
ENSSSCG00000020830	3.54916084606122e-14	0.343026155608355	0.52	0.742	7.1022257690531e-10	0	ENSSSCG00000020830
CD63	1.54039931565424e-12	0.869997053604973	0.471	0.603	3.08249307055571e-08	0	CD63
SSR4	8.34821861415211e-11	0.600546369570706	0.409	0.586	1.67056202687798e-06	0	SSR4
SELENOF	1.258787484882e-09	1.0667180990629	0.407	0.531	2.51895963599738e-05	0	SELENOF
SEC61B	3.2775691101704e-09	0.821097107064683	0.326	0.466	6.55874354636199e-05	0	SEC61B
ENSSSCG00000000849	6.84910314579149e-09	0.793179623128917	0.373	0.531	0.000137057403050433	0	ENSSSCG00000000849
ERP29	2.6274169270405e-08	1.03865992474429	0.232	0.311	0.000525772401270073	0	ERP29
KRTCAP2	1.26597005712344e-07	1.1872479401818	0.347	0.438	0.00253333268130971	0	KRTCAP2
COX6C	7.46368348005393e-07	0.565165682644198	0.532	0.712	0.0149355770119359	0	COX6C
NDUFA13	9.43827364981501e-07	1.2354430059609	0.355	0.46	0.0188869294006448	0	NDUFA13
GPAA1	1.79472937356268e-05	1.05377907527943	0.2	0.26	0.359143294943627	0	GPAA1
TMSB4Y	3.00157701642657e-05	0.896651750364831	0.356	0.428	0.600645576757122	0	TMSB4Y
SPCS3	3.0125271948535e-05	0.972443110545999	0.259	0.346	0.602836816962133	0	SPCS3
PDLIM1	0.000213178305733899	0.888113610989801	0.241	0.266	1	0	PDLIM1
ATRAID	0.000909724656866127	1.13010180238567	0.266	0.317	1	0	ATRAID
ATF3	0	3.19539365272616	0.728	0.127	0	1	ATF3
ENSSSCG00000018061	0	2.82139603251274	0.923	0.526	0	1	ENSSSCG00000018061
ALDH1A1	0	2.7074499289902	0.853	0.472	0	1	ALDH1A1
KRT14	0	2.58481354694753	0.687	0.11	0	1	KRT14
IER3	0	2.49497697772991	0.585	0.069	0	1	IER3
CRYAB	0	2.44103481384152	0.574	0.073	0	1	CRYAB
ENSSSCG00000029160	0	2.40045949503373	0.733	0.254	0	1	ENSSSCG00000029160
KRT8	0	2.28271883134239	0.668	0.119	0	1	KRT8
CXCL2	0	2.11488405764711	0.459	0.059	0	1	CXCL2
TACSTD2	0	2.10830627328671	0.621	0.086	0	1	TACSTD2
EGR1	0	2.08751966129705	0.806	0.193	0	1	EGR1
KRT5	0	2.06876575043686	0.515	0.015	0	1	KRT5
VMP1	0	2.03030012223232	0.66	0.189	0	1	VMP1
DNAJB1	0	2.01246120300958	0.731	0.323	0	1	DNAJB1
CP	0	2.00673448375818	0.566	0.048	0	1	CP
ANXA1	0	1.98468615982368	0.639	0.155	0	1	ANXA1
FOS	0	1.97809595034486	0.892	0.3	0	1	FOS
ENSSSCG00000031912	0	1.93973602043571	0.863	0.286	0	1	ENSSSCG00000031912
HES1	0	1.86014862536414	0.555	0.085	0	1	HES1
ENSSSCG00000036013	0	1.86007851706767	0.465	0.02	0	1	ENSSSCG00000036013
DUSP1	0	1.77938419060625	0.653	0.156	0	1	DUSP1
ENSSSCG00000035520	0	1.77290960348688	0.834	0.294	0	1	ENSSSCG00000035520
ZFP36	0	1.72774480620883	0.748	0.268	0	1	ZFP36
ELF3	0	1.68331437282726	0.394	0.033	0	1	ELF3
SYNE2	0	1.64981012266271	0.585	0.215	0	1	SYNE2
NPG1	0	1.63234981458892	0.468	0.014	0	1	NPG1
ENSSSCG00000036089	0	1.60740522812496	0.458	0.016	0	1	ENSSSCG00000036089
S100A2	0	1.57622033475899	0.5	0.073	0	1	S100A2
GATA3	0	1.57132957322421	0.565	0.082	0	1	GATA3
MCL1	0	1.5565604456667	0.793	0.394	0	1	MCL1
ENSSSCG00000018063	0	1.55056150588648	0.988	0.872	0	1	ENSSSCG00000018063
PERP	0	1.52762903277029	0.569	0.091	0	1	PERP
U3	0	1.51416051303966	0.525	0.104	0	1	U3
CLDN4	0	1.50587039768305	0.383	0.057	0	1	CLDN4
ENSSSCG00000010734	0	1.50537805648262	0.606	0.164	0	1	ENSSSCG00000010734
GPNMB	0	1.49501221531717	0.466	0.025	0	1	GPNMB
NFKBIZ	0	1.4903061447165	0.443	0.059	0	1	NFKBIZ
RPL6	0	1.48332077356801	0.94	0.702	0	1	RPL6
ENSSSCG00000030300	0	1.47524597736607	0.447	0.062	0	1	ENSSSCG00000030300
HSPA8	0	1.47063475671095	0.81	0.436	0	1	HSPA8
DUSP6	0	1.45741018325423	0.466	0.059	0	1	DUSP6
CYR61	0	1.45582947347474	0.418	0.079	0	1	CYR61
CXCL14	0	1.45478188354165	0.4	0.018	0	1	CXCL14
RPL10A	0	1.44469792506092	0.787	0.422	0	1	RPL10A
DSP	0	1.43558633625453	0.555	0.108	0	1	DSP
ND4	0	1.37879112758324	0.967	0.811	0	1	ND4
ENSSSCG00000036274	0	1.3727707487822	0.439	0.024	0	1	ENSSSCG00000036274
C8orf4	0	1.35650307766567	0.404	0.032	0	1	C8orf4
PIK3R1	0	1.34138888874567	0.538	0.132	0	1	PIK3R1
TP63	0	1.32447940516789	0.491	0.03	0	1	TP63
IRF6	0	1.31586642325919	0.463	0.049	0	1	IRF6
CCNL1	0	1.31248017835936	0.67	0.212	0	1	CCNL1
BTG2	0	1.31161102826387	0.685	0.154	0	1	BTG2
ENSSSCG00000031838	0	1.29704857615323	0.907	0.612	0	1	ENSSSCG00000031838
ENSSSCG00000024263	0	1.29119979539777	0.815	0.341	0	1	ENSSSCG00000024263
PNRC1	0	1.28966896386936	0.602	0.221	0	1	PNRC1
CLDN1	0	1.28604349847953	0.408	0.037	0	1	CLDN1
DAB2	0	1.25473161046199	0.635	0.223	0	1	DAB2
MALL	0	1.25260442820447	0.381	0.022	0	1	MALL
ENSSSCG00000003930	0	1.24614230269612	0.973	0.81	0	1	ENSSSCG00000003930
RPS14	0	1.21692522460821	0.904	0.652	0	1	RPS14
ENSSSCG00000028663	0	1.21557325168127	0.618	0.275	0	1	ENSSSCG00000028663
UBB	0	1.2142875670094	0.905	0.639	0	1	UBB
7SK	0	1.21195670858162	0.373	0.068	0	1	7SK
FNBP4	0	1.20724848578241	0.527	0.171	0	1	FNBP4
COL7A1	0	1.20096153297772	0.397	0.034	0	1	COL7A1
NKX3-1	0	1.18845128200787	0.489	0.129	0	1	NKX3-1
RPL35	0	1.18167964129171	0.937	0.759	0	1	RPL35
RPL7	0	1.18087308690103	0.935	0.734	0	1	RPL7
GLUL	0	1.14317336049187	0.751	0.508	0	1	GLUL
HSP90AB1	0	1.13912394345463	0.804	0.483	0	1	HSP90AB1
SLC3A1	0	1.12878283067402	0.464	0.078	0	1	SLC3A1
SNRNP70	0	1.12761413387654	0.469	0.156	0	1	SNRNP70
RPS15	0	1.1259401185321	0.883	0.608	0	1	RPS15
RPS3	0	1.12533031352443	0.966	0.788	0	1	RPS3
ENSSSCG00000011272	0	1.11214033716228	0.919	0.698	0	1	ENSSSCG00000011272
ZFP36L2	0	1.11163352875749	0.661	0.292	0	1	ZFP36L2
ENSSSCG00000011803	0	1.11016135078283	0.77	0.391	0	1	ENSSSCG00000011803
ENSSSCG00000029226	0	1.1099363152367	0.762	0.462	0	1	ENSSSCG00000029226
NR4A2	0	1.1078645077802	0.321	0.116	0	1	NR4A2
WFDC2	0	1.10371391598288	0.489	0.077	0	1	WFDC2
FADS2	0	1.10171218172514	0.462	0.105	0	1	FADS2
SAT11	0	1.09891705495011	0.885	0.53	0	1	SAT1
HSPA5	0	1.09797644377035	0.683	0.4	0	1	HSPA5
ENSSSCG00000036114	0	1.09616746327198	0.517	0.169	0	1	ENSSSCG00000036114
ENSSSCG00000035080	0	1.08791619979252	0.924	0.724	0	1	ENSSSCG00000035080
RPL10	0	1.08653297185653	0.925	0.674	0	1	RPL10
ACEA-U3	0	1.08445932453028	0.528	0.156	0	1	ACEA-U3
ENSSSCG00000023187	0	1.08226801730444	0.434	0.045	0	1	ENSSSCG00000023187
RPL13	0	1.07024469247225	0.848	0.588	0	1	RPL13
DST	0	1.06525173830045	0.521	0.187	0	1	DST
ENSSSCG00000024419	0	1.06486942846422	0.432	0.124	0	1	ENSSSCG00000024419
BHLHE40	0	1.05980132311374	0.383	0.05	0	1	BHLHE40
RPL9	0	1.0524816776916	0.925	0.693	0	1	RPL9
NKTR	0	1.04482512359799	0.484	0.203	0	1	NKTR
ENSSSCG00000039046	0	1.04043508801392	0.805	0.499	0	1	ENSSSCG00000039046
ATF4	0	1.04018052661818	0.788	0.418	0	1	ATF4
HOXB8	0	1.03794826781979	0.468	0.066	0	1	HOXB8
MRPL55	0	1.03583649855799	0.585	0.237	0	1	MRPL55
GOLGB1	0	1.03512676261231	0.472	0.204	0	1	GOLGB1
ENSSSCG00000027573	0	1.03366532449041	0.814	0.53	0	1	ENSSSCG00000027573
NCL	0	1.03039297242182	0.664	0.299	0	1	NCL
S100A11	0	1.02531076047094	0.685	0.311	0	1	S100A11
ND4L	0	1.02329412729182	0.63	0.253	0	1	ND4L
RPL32	0	1.01533436082941	0.932	0.738	0	1	RPL32
TINAGL1	0	1.00763938816688	0.398	0.06	0	1	TINAGL1
ENSSSCG00000032702	0	1.00667955846495	0.399	0.064	0	1	ENSSSCG00000032702
U2SURP	0	1.00176618440539	0.532	0.206	0	1	U2SURP
SLC38A2	0	0.998106889280314	0.527	0.152	0	1	SLC38A2
RPL3	0	0.996487928688392	0.839	0.566	0	1	RPL3
RPLP0	0	0.993334274654533	0.934	0.754	0	1	RPLP0
RPL34	0	0.987496674871373	0.932	0.749	0	1	RPL34
PNN	0	0.980945970414839	0.588	0.267	0	1	PNN
ENSSSCG00000011952	0	0.973948457335741	0.906	0.742	0	1	ENSSSCG00000011952
PPP1R15A	0	0.970419576256701	0.467	0.117	0	1	PPP1R15A
ZFP36L1	0	0.969704629642442	0.685	0.282	0	1	ZFP36L1
ANXA2	0	0.966235873082188	0.649	0.268	0	1	ANXA2
CHD2	0	0.95568729628102	0.52	0.206	0	1	CHD2
TPR	0	0.955311087753338	0.454	0.2	0	1	TPR
MAFF	0	0.948249319918826	0.31	0.045	0	1	MAFF
DAPL1	0	0.947330860889056	0.288	0.053	0	1	DAPL1
GADD45A	0	0.93833419129741	0.499	0.114	0	1	GADD45A
ENSSSCG00000013260	0	0.935562121633467	0.512	0.142	0	1	ENSSSCG00000013260
SERTAD4	0	0.935147842470616	0.322	0.032	0	1	SERTAD4
EHF	0	0.93333096181812	0.352	0.059	0	1	EHF
CCND2	0	0.93267188653315	0.432	0.096	0	1	CCND2
YTHDC1	0	0.932264269700814	0.523	0.232	0	1	YTHDC1
RPL7A	0	0.930840221711833	0.928	0.762	0	1	RPL7A
DDX46	0	0.930492169468237	0.455	0.21	0	1	DDX46
NFKBIA	0	0.930414375989342	0.457	0.169	0	1	NFKBIA
TAF1D	0	0.929776613736677	0.62	0.29	0	1	TAF1D
ENSSSCG00000025928	0	0.928257663905659	0.87	0.642	0	1	ENSSSCG00000025928
CHD9	0	0.925115551262492	0.416	0.123	0	1	CHD9
COX7A1	0	0.92270943177745	0.462	0.134	0	1	COX7A1
AKR1B1	0	0.917026504103103	0.487	0.205	0	1	AKR1B1
ENSSSCG00000017239	0	0.914401640712946	0.94	0.767	0	1	ENSSSCG00000017239
PAPLN	0	0.909136572810922	0.36	0.05	0	1	PAPLN
P3H2	0	0.909119913150791	0.492	0.106	0	1	P3H2
RPS9	0	0.906576374151543	0.911	0.7	0	1	RPS9
DDR1	0	0.906258730811847	0.399	0.061	0	1	DDR1
FOSB	0	0.906161023990744	0.347	0.036	0	1	FOSB
DDIT4	0	0.905433996891625	0.421	0.134	0	1	DDIT4
RPS15A	0	0.904395499548365	0.876	0.665	0	1	RPS15A
ENSSSCG00000004489	0	0.901742902826011	0.994	0.924	0	1	ENSSSCG00000004489
CTSB	0	0.899158352724718	0.685	0.317	0	1	CTSB
ENSSSCG00000028670	0	0.896259491338606	0.533	0.192	0	1	ENSSSCG00000028670
RPL5	0	0.893022962288693	0.938	0.766	0	1	RPL5
TRA2B	0	0.892925953373741	0.61	0.267	0	1	TRA2B
ARL4C	0	0.890916950839901	0.434	0.105	0	1	ARL4C
SPTY2D1	0	0.890853874987018	0.387	0.127	0	1	SPTY2D1
SF3B1	0	0.888875279599032	0.764	0.386	0	1	SF3B1
ADGRG1	0	0.888735286685847	0.375	0.104	0	1	ADGRG1
RGCC	0	0.886505825768912	0.276	0.088	0	1	RGCC
AKAP9	0	0.885545995745166	0.516	0.228	0	1	AKAP9
ATP2B1	0	0.883852681867643	0.562	0.192	0	1	ATP2B1
RND3	0	0.882946801367418	0.432	0.112	0	1	RND3
PCF11	0	0.881028794102034	0.426	0.165	0	1	PCF11
NRIP1	0	0.879710829092853	0.332	0.059	0	1	NRIP1
ENSSSCG00000029830	0	0.876736515733717	0.892	0.692	0	1	ENSSSCG00000029830
BRD2	0	0.876448454821862	0.738	0.403	0	1	BRD2
CD74	0	0.873861742560553	0.879	0.579	0	1	CD74
SRRM2	0	0.871781814573662	0.554	0.273	0	1	SRRM2
DUSP5	0	0.86779485095905	0.364	0.063	0	1	DUSP5
ENSSSCG00000026554	0	0.867274660095335	0.334	0.04	0	1	ENSSSCG00000026554
EEF1G	0	0.861654052454564	0.767	0.535	0	1	EEF1G
HK2	0	0.857554470483957	0.427	0.092	0	1	HK2
ENSSSCG00000040273	0	0.856993496898576	0.935	0.751	0	1	ENSSSCG00000040273
PDGFA	0	0.856756147175184	0.32	0.03	0	1	PDGFA
BCLAF1	0	0.852526036359154	0.575	0.276	0	1	BCLAF1
PRRC2C	0	0.851660022718281	0.575	0.284	0	1	PRRC2C
SRSF11	0	0.850271612722127	0.713	0.393	0	1	SRSF11
ENSSSCG00000023792	0	0.848553788160598	0.551	0.243	0	1	ENSSSCG00000023792
S100A14	0	0.84739193925159	0.31	0.03	0	1	S100A14
ADD3	0	0.847158909313843	0.506	0.195	0	1	ADD3
KRT18	0	0.84350586326277	0.407	0.072	0	1	KRT18
TIPARP	0	0.843317329008067	0.357	0.091	0	1	TIPARP
ENSSSCG00000005437	0	0.842290399649992	0.488	0.153	0	1	ENSSSCG00000005437
DDX5	0	0.84002879138411	0.759	0.448	0	1	DDX5
ENSSSCG00000027676	0	0.834786006009235	0.519	0.212	0	1	ENSSSCG00000027676
SOX9	0	0.829230906418041	0.326	0.046	0	1	SOX9
KMT2E	0	0.825872393134609	0.595	0.301	0	1	KMT2E
RGL2	0	0.822048890910593	0.35	0.088	0	1	RGL2
ENSSSCG00000001546	0	0.820205526565814	0.793	0.562	0	1	ENSSSCG00000001546
RPL191	0	0.819312588063533	0.949	0.765	0	1	RPL19
RBM39	0	0.819154288301792	0.668	0.352	0	1	RBM39
ENSSSCG00000005169	0	0.818640903975138	0.959	0.836	0	1	ENSSSCG00000005169
HOXB7	0	0.81464747907088	0.365	0.065	0	1	HOXB7
STXBP3	0	0.811909072519492	0.609	0.327	0	1	STXBP3
RBM5	0	0.810942297016512	0.443	0.174	0	1	RBM5
ENSSSCG00000012166	0	0.809105091064656	0.446	0.119	0	1	ENSSSCG00000012166
ACIN1	0	0.808091168337861	0.416	0.173	0	1	ACIN1
ENSSSCG00000036296	0	0.804976138961268	0.879	0.665	0	1	ENSSSCG00000036296
F3	0	0.804786624298411	0.251	0.043	0	1	F3
ENSSSCG00000033019	0	0.803460150429273	0.856	0.639	0	1	ENSSSCG00000033019
RPL231	0	0.803311302184698	0.954	0.784	0	1	RPL23
PGM2	0	0.801365996484499	0.359	0.067	0	1	PGM2
RPL17-C18orf32	0	0.800132490484984	0.931	0.765	0	1	RPL17-C18orf32
RPL26	0	0.798696990724697	0.931	0.745	0	1	RPL26
EMX2	0	0.795408980618545	0.402	0.077	0	1	EMX2
BSG	0	0.794804714355694	0.562	0.249	0	1	BSG
KMT2A	0	0.79187520002902	0.288	0.089	0	1	KMT2A
LMNA	0	0.790032996509674	0.539	0.169	0	1	LMNA
RPS111	0	0.788612616540036	0.928	0.755	0	1	RPS11
HNRNPH1	0	0.788453053528019	0.704	0.356	0	1	HNRNPH1
C1orf116	0	0.787155419704426	0.278	0.007	0	1	C1orf116
ENSSSCG00000011147	0	0.779864283248739	0.402	0.071	0	1	ENSSSCG00000011147
PNISR	0	0.778729671126458	0.614	0.328	0	1	PNISR
EIF4A1	0	0.778430068670179	0.533	0.253	0	1	EIF4A1
GNAS	0	0.775339013422591	0.792	0.35	0	1	GNAS
RPS16	0	0.773486088258379	0.921	0.737	0	1	RPS16
RSRC2	0	0.772882741691061	0.572	0.294	0	1	RSRC2
HSD11B1L	0	0.772462974481209	0.876	0.67	0	1	HSD11B1L
RPS5	0	0.769730424592832	0.835	0.61	0	1	RPS5
FADS1	0	0.768064431373484	0.311	0.058	0	1	FADS1
CNN2	0	0.763726866648579	0.404	0.12	0	1	CNN2
DECR2	0	0.762089601856461	0.336	0.058	0	1	DECR2
ENSSSCG00000008115	0	0.761823916271322	0.279	0.026	0	1	ENSSSCG00000008115
ND5	0	0.759217695277667	0.877	0.633	0	1	ND5
RNASE9	0	0.759189203727928	0.293	0.066	0	1	RNASE9
ENSSSCG000000395441	0	0.753563547382824	0.952	0.811	0	1	ENSSSCG00000039544
ENSSSCG00000039876	0	0.752099480323092	0.563	0.267	0	1	ENSSSCG00000039876
SLC25A25	0	0.750378062787013	0.378	0.084	0	1	SLC25A25
RDH10	0	0.749229823017773	0.29	0.042	0	1	RDH10
CHD1	0	0.749038179022955	0.373	0.17	0	1	CHD1
ENSSSCG00000013889	0	0.74883122009268	0.869	0.6	0	1	ENSSSCG00000013889
HSPB1	0	0.746769142082725	0.595	0.251	0	1	HSPB1
PHIP	0	0.746431592260274	0.381	0.143	0	1	PHIP
HNRNPDL	0	0.745597837525561	0.664	0.367	0	1	HNRNPDL
ENSSSCG00000039460	0	0.74190491821997	0.85	0.613	0	1	ENSSSCG00000039460
PRSS35	0	0.740104947548416	0.275	0.008	0	1	PRSS35
NFIL3	0	0.736972794300124	0.334	0.098	0	1	NFIL3
UBE2M	0	0.735760235924944	0.509	0.266	0	1	UBE2M
RPL371	0	0.733099188430268	0.973	0.867	0	1	RPL37
ATRX	0	0.732805005898471	0.491	0.233	0	1	ATRX
ENPP1	0	0.73273068418838	0.365	0.064	0	1	ENPP1
SLC4A7	0	0.731693095807178	0.392	0.109	0	1	SLC4A7
COL17A1	0	0.731269851375471	0.276	0.024	0	1	COL17A1
ACTB	0	0.728408030209616	0.779	0.462	0	1	ACTB
COX3	0	0.728065389584241	0.983	0.914	0	1	COX3
FUS	0	0.724373349496606	0.642	0.349	0	1	FUS
RPL27A1	0	0.724192861503042	0.941	0.805	0	1	RPL27A
NUCKS1	0	0.723688974075554	0.778	0.506	0	1	NUCKS1
TRIM29	0	0.721709839255402	0.331	0.08	0	1	TRIM29
DDX17	0	0.719571475308189	0.662	0.348	0	1	DDX17
WLS	0	0.719359566457104	0.447	0.108	0	1	WLS
RPL111	0	0.71879156827034	0.924	0.743	0	1	RPL11
TNIP2	0	0.717792361736922	0.25	0.028	0	1	TNIP2
ENSSSCG000000049451	0	0.717508096463105	0.953	0.816	0	1	ENSSSCG00000004945
ENSSSCG00000033697	0	0.717165336015923	0.941	0.786	0	1	ENSSSCG00000033697
FITM1	0	0.715110260852135	0.394	0.149	0	1	FITM1
KLF5	0	0.71361209415597	0.279	0.032	0	1	KLF5
ENSSSCG00000031088	0	0.712907419780508	0.956	0.823	0	1	ENSSSCG00000031088
PTPRF	0	0.712598425325372	0.414	0.109	0	1	PTPRF
RPS3A1	0	0.710282879822525	0.928	0.767	0	1	RPS3A
ENSSSCG00000034749	0	0.709558395931491	0.359	0.139	0	1	ENSSSCG00000034749
FGFR2	0	0.707696149085716	0.306	0.024	0	1	FGFR2
SRSF6	0	0.707373528620613	0.445	0.155	0	1	SRSF6
GPX1	0	0.706078701471656	0.53	0.201	0	1	GPX1
ENSSSCG00000034617	0	0.704426686959305	0.933	0.789	0	1	ENSSSCG00000034617
NFE2L2	0	0.702266438980603	0.473	0.202	0	1	NFE2L2
BHLHB9	0	0.701077865445397	0.278	0.047	0	1	BHLHB9
RPL27	0	0.700722437458165	0.878	0.673	0	1	RPL27
RPS29	0	0.698219449356015	0.931	0.761	0	1	RPS29
SCAF11	0	0.693957074693562	0.416	0.158	0	1	SCAF11
ATP1B1	0	0.693363231302612	0.475	0.14	0	1	ATP1B1
CRYBG1	0	0.692138727374445	0.403	0.078	0	1	CRYBG1
CHD3	0	0.68494333378532	0.496	0.248	0	1	CHD3
RBMX	0	0.684841834647092	0.521	0.216	0	1	RBMX
C1orf35	0	0.68375259035494	0.544	0.255	0	1	C1orf35
DDIT3	0	0.681717332884909	0.391	0.145	0	1	DDIT3
COX6A2	0	0.679377673554326	0.32	0.072	0	1	COX6A2
MIF1	0	0.679219740289789	0.679	0.366	0	1	MIF
FNBP1L	0	0.678018032878552	0.343	0.116	0	1	FNBP1L
CCNL2	0	0.675455301505601	0.407	0.179	0	1	CCNL2
EEF1B2	0	0.675433000183262	0.817	0.603	0	1	EEF1B2
BDP1	0	0.674764867759524	0.277	0.087	0	1	BDP1
PRDX2	0	0.673554239075792	0.563	0.265	0	1	PRDX2
SRRM1	0	0.669339082333882	0.557	0.303	0	1	SRRM1
SON	0	0.668251866900058	0.728	0.446	0	1	SON
UBTF	0	0.665234452970737	0.33	0.087	0	1	UBTF
AMOTL1	0	0.664546284274944	0.419	0.148	0	1	AMOTL1
EEF2	0	0.66451969830287	0.875	0.666	0	1	EEF2
ITM2C	0	0.664038033893667	0.524	0.217	0	1	ITM2C
SAFB	0	0.66108016898691	0.446	0.187	0	1	SAFB
IER5	0	0.658263855984354	0.431	0.132	0	1	IER5
CD9	0	0.655310316403978	0.422	0.105	0	1	CD9
EPHX2	0	0.655097944862563	0.335	0.076	0	1	EPHX2
KIAA1551	0	0.655041011462349	0.316	0.11	0	1	KIAA1551
CYTB	0	0.651999426591784	0.947	0.823	0	1	CYTB
BAG3	0	0.650618273655167	0.4	0.149	0	1	BAG3
RPL39	0	0.649974244460805	0.88	0.658	0	1	RPL39
ENSSSCG000000049701	0	0.649782934945322	0.967	0.854	0	1	ENSSSCG00000004970
HNRNPH3	0	0.649013509418165	0.524	0.271	0	1	HNRNPH3
ENSSSCG00000013427	0	0.647855828382139	0.652	0.39	0	1	ENSSSCG00000013427
EGR2	0	0.647123441377415	0.283	0.051	0	1	EGR2
ENSSSCG000000030421	0	0.646100034039813	0.978	0.892	0	1	ENSSSCG00000003042
SRSF7	0	0.646093746729701	0.541	0.229	0	1	SRSF7
CDH1	0	0.643103479658214	0.418	0.083	0	1	CDH1
ZNF219	0	0.640337395502151	0.277	0.053	0	1	ZNF219
TOB2	0	0.638814815620098	0.452	0.188	0	1	TOB2
RPS101	0	0.634812630539917	0.921	0.768	0	1	RPS10
TSC22D1	0	0.632021729566311	0.519	0.272	0	1	TSC22D1
ENSSSCG00000035570	0	0.631296581349822	0.294	0.09	0	1	ENSSSCG00000035570
SPATS2L	0	0.630189023691265	0.334	0.065	0	1	SPATS2L
SNX22	0	0.628675050990953	0.438	0.142	0	1	SNX22
MRPL28	0	0.62848749611923	0.339	0.115	0	1	MRPL28
SREK1	0	0.625980362683587	0.454	0.207	0	1	SREK1
RPL15	0	0.624473967227325	0.88	0.693	0	1	RPL15
TBX3	0	0.622510279140645	0.386	0.107	0	1	TBX3
DHX9	0	0.621371192971076	0.537	0.269	0	1	DHX9
EIF3H	0	0.620854057802595	0.654	0.425	0	1	EIF3H
IFRD1	0	0.619828224951702	0.4	0.12	0	1	IFRD1
CAPNS1	0	0.619243446094657	0.632	0.385	0	1	CAPNS1
RACK11	0	0.617794662771861	0.91	0.734	0	1	RACK1
RPS13	0	0.615083387736211	0.903	0.736	0	1	RPS13
ENSSSCG00000017336	0	0.612950325148885	0.413	0.137	0	1	ENSSSCG00000017336
HNRNPA1L2	0	0.612288362358947	0.505	0.23	0	1	HNRNPA1L2
RPS231	0	0.61154367431765	0.917	0.738	0	1	RPS23
ENSSSCG00000031023	0	0.610434827338742	0.499	0.095	0	1	ENSSSCG00000031023
PLEKHA5	0	0.609476771118146	0.398	0.112	0	1	PLEKHA5
TXNIP	0	0.608155132847415	0.649	0.308	0	1	TXNIP
PNP	0	0.606497138363117	0.312	0.091	0	1	PNP
RPS201	0	0.605515183230807	0.98	0.891	0	1	RPS20
ENSSSCG000000397401	0	0.604936542979752	0.937	0.799	0	1	ENSSSCG00000039740
KXD1	0	0.602712121070903	0.753	0.524	0	1	KXD1
MMP14	0	0.602188835619637	0.285	0.056	0	1	MMP14
RPS21	0	0.601000018973511	0.829	0.599	0	1	RPS21
SFPQ	0	0.598707956690501	0.677	0.402	0	1	SFPQ
CSRNP1	0	0.596077552784198	0.275	0.065	0	1	CSRNP1
THOC2	0	0.59436949604694	0.428	0.205	0	1	THOC2
HOOK2	0	0.593546835222602	0.354	0.084	0	1	HOOK2
ZC3H13	0	0.593118247794872	0.31	0.117	0	1	ZC3H13
ENSSSCG000000081701	0	0.591550688454371	0.938	0.821	0	1	ENSSSCG00000008170
ECI1	0	0.589027686705771	0.305	0.095	0	1	ECI1
EFNA4	0	0.588414524929767	0.25	0.017	0	1	EFNA4
RPS26	0	0.587140766236273	0.93	0.771	0	1	RPS26
LARP7	0	0.584531451967863	0.337	0.132	0	1	LARP7
CD82	0	0.58421808412542	0.352	0.069	0	1	CD82
SLTM	0	0.583062166587689	0.461	0.233	0	1	SLTM
ANXA13	0	0.581260201340314	0.406	0.122	0	1	ANXA13
PARP1	0	0.581150244550616	0.303	0.091	0	1	PARP1
VAT1	0	0.580738952809419	0.42	0.155	0	1	VAT1
ENSSSCG00000013421	0	0.580498651495372	0.562	0.271	0	1	ENSSSCG00000013421
SLC25A36	0	0.578065737577903	0.308	0.1	0	1	SLC25A36
BTG1	0	0.576902866594348	0.65	0.358	0	1	BTG1
RPS281	0	0.574433291030407	0.944	0.811	0	1	RPS28
IMPDH2	0	0.573141220675954	0.351	0.12	0	1	IMPDH2
PEX10	0	0.572167198606066	0.276	0.077	0	1	PEX10
SERTAD1	0	0.569861572354076	0.307	0.086	0	1	SERTAD1
EWSR1	0	0.567980371932452	0.522	0.267	0	1	EWSR1
RETREG1	0	0.566108465503824	0.371	0.12	0	1	RETREG1
AKAP8	0	0.565521408181232	0.328	0.11	0	1	AKAP8
RPS17	0	0.561292443713831	0.922	0.764	0	1	RPS17
RPL30	0	0.560840622466791	0.863	0.681	0	1	RPL30
ENSSSCG00000016998	0	0.560813418206227	0.746	0.503	0	1	ENSSSCG00000016998
MRPL12	0	0.555573933145677	0.338	0.11	0	1	MRPL12
FOSL2	0	0.545110164323627	0.25	0.038	0	1	FOSL2
KARS	0	0.543102296545291	0.561	0.325	0	1	KARS
PLK2	0	0.542128008652759	0.338	0.105	0	1	PLK2
PDLIM3	0	0.54019301630108	0.272	0.037	0	1	PDLIM3
SERPINE2	0	0.539154388453377	0.253	0.021	0	1	SERPINE2
TIA1	0	0.535424585790742	0.3	0.099	0	1	TIA1
DHRS3	0	0.533488954018235	0.322	0.063	0	1	DHRS3
DDX39B	0	0.530524716236988	0.406	0.186	0	1	DDX39B
NFIX	0	0.529603113646172	0.315	0.087	0	1	NFIX
NUFIP2	0	0.529378430860853	0.334	0.128	0	1	NUFIP2
RING1	0	0.525032788318041	0.319	0.119	0	1	RING1
CTSV	0	0.5247173088198	0.493	0.186	0	1	CTSV
RPL221	0	0.52333346612058	0.869	0.654	0	1	RPL22
HYPK	0	0.52238599951261	0.843	0.601	0	1	HYPK
PPFIBP2	0	0.521858110499915	0.276	0.037	0	1	PPFIBP2
WDR46	0	0.521705617203949	0.383	0.147	0	1	WDR46
CDC42SE1	0	0.519898516292331	0.317	0.1	0	1	CDC42SE1
NOP53	0	0.519564418264204	0.341	0.111	0	1	NOP53
COX21	0	0.519233569405908	0.909	0.709	0	1	COX2
HSPE1	0	0.518674801117275	0.639	0.388	0	1	HSPE1
ENSSSCG000000372741	0	0.513816908342302	0.982	0.867	0	1	ENSSSCG00000037274
JMJD1C	0	0.512022563463851	0.381	0.165	0	1	JMJD1C
ETV5	0	0.51089797584233	0.27	0.068	0	1	ETV5
TMEM123	0	0.509467591346946	0.416	0.146	0	1	TMEM123
QRICH1	0	0.508518406716662	0.339	0.11	0	1	QRICH1
KMT2C	0	0.505247185587141	0.294	0.1	0	1	KMT2C
PITRM1	0	0.50515908002393	0.276	0.075	0	1	PITRM1
ENSSSCG00000037054	0	0.503920506044419	0.36	0.141	0	1	ENSSSCG00000037054
NR4A1	0	0.503813510269	0.386	0.099	0	1	NR4A1
CLK1	0	0.502501245013729	0.403	0.151	0	1	CLK1
ENSSSCG00000017168	0	0.498328502521806	0.403	0.166	0	1	ENSSSCG00000017168
CAPN1	0	0.497574104784803	0.31	0.063	0	1	CAPN1
ENSSSCG00000004666	0	0.495758235499979	0.274	0.066	0	1	ENSSSCG00000004666
SERPINH1	0	0.494710637381993	0.425	0.137	0	1	SERPINH1
ENSSSCG00000007454	0	0.488669602095335	0.31	0.118	0	1	ENSSSCG00000007454
CEBPB	0	0.488052742128349	0.266	0.052	0	1	CEBPB
ATP1A1	0	0.485884477684687	0.515	0.222	0	1	ATP1A1
HNRNPA2B1	0	0.484292818908462	0.818	0.572	0	1	HNRNPA2B1
TSPYL2	0	0.480816596690294	0.376	0.15	0	1	TSPYL2
WSB1	0	0.479878883917619	0.435	0.163	0	1	WSB1
FTL	0	0.477653857574371	0.802	0.559	0	1	FTL
RPS181	0	0.473525903551247	0.949	0.854	0	1	RPS18
DAG1	0	0.472935586568339	0.342	0.101	0	1	DAG1
IRF1	0	0.472217754895107	0.391	0.133	0	1	IRF1
TMEM8A	0	0.470684619043423	0.34	0.134	0	1	TMEM8A
RETSAT	0	0.468482701949921	0.398	0.139	0	1	RETSAT
MFSD10	0	0.468161055445757	0.353	0.133	0	1	MFSD10
MTUS1	0	0.467524930656073	0.332	0.107	0	1	MTUS1
ENSSSCG00000036956	0	0.459768095981708	0.387	0.089	0	1	ENSSSCG00000036956
ARHGAP25	0	0.458639784343702	0.292	0.073	0	1	ARHGAP25
DICER1	0	0.454087027478813	0.269	0.097	0	1	DICER1
NFIB	0	0.448268068924453	0.395	0.121	0	1	NFIB
COQ10B	0	0.446067823938053	0.288	0.095	0	1	COQ10B
GAPDH	0	0.445274126707428	0.777	0.495	0	1	GAPDH
TNFSF12	0	0.440537324317681	0.276	0.077	0	1	TNFSF12
CSTB	0	0.440491772055136	0.455	0.212	0	1	CSTB
CTSH	0	0.439163854112742	0.323	0.094	0	1	CTSH
ZC3H7A	0	0.437964455914032	0.312	0.109	0	1	ZC3H7A
ENSSSCG00000010064	0	0.431764755238931	0.288	0.064	0	1	ENSSSCG00000010064
BGN	0	0.427391475758821	0.315	0.075	0	1	BGN
PPP2R1A	0	0.425184606449188	0.341	0.137	0	1	PPP2R1A
CDO1	0	0.424508983994567	0.441	0.205	0	1	CDO1
EMD	0	0.421601513366189	0.395	0.169	0	1	EMD
TRIM44	0	0.418501722500173	0.253	0.08	0	1	TRIM44
ENSSSCG00000006063	0	0.418013840701205	0.778	0.5	0	1	ENSSSCG00000006063
EFNB2	0	0.414792406096026	0.313	0.08	0	1	EFNB2
ENSSSCG000000063951	0	0.411114229392914	0.45	0.189	0	1	ENSSSCG00000006395
SRSF9	0	0.406771427020296	0.326	0.127	0	1	SRSF9
PDCD4	0	0.40644857045465	0.369	0.161	0	1	PDCD4
PCSK1N	0	0.404059888888475	0.256	0.045	0	1	PCSK1N
FOXO3	0	0.400647094875378	0.336	0.114	0	1	FOXO3
RNPS11	0	0.393819100139504	0.559	0.296	0	1	RNPS1
EMP2	0	0.393775944980541	0.308	0.074	0	1	EMP2
DDAH2	0	0.392608814982081	0.378	0.135	0	1	DDAH2
ENSSSCG00000006581	0	0.387151625289274	0.263	0.06	0	1	ENSSSCG00000006581
GSTO1	0	0.387002607845097	0.32	0.122	0	1	GSTO1
BPHL	0	0.386854660205043	0.292	0.08	0	1	BPHL
APMAP	0	0.381514503605404	0.331	0.135	0	1	APMAP
NDRG2	0	0.377133989553154	0.314	0.099	0	1	NDRG2
CRYM	0	0.362210461862611	0.45	0.196	0	1	CRYM
CASC3	0	0.361328766611328	0.312	0.119	0	1	CASC3
PATJ	0	0.359910728108013	0.328	0.116	0	1	PATJ
XPO1	0	0.356603988813305	0.289	0.102	0	1	XPO1
DLG5	0	0.341319920693144	0.253	0.055	0	1	DLG5
TANC1	0	0.340132751926264	0.274	0.055	0	1	TANC1
RSRP1	0	0.32569774952136	0.316	0.122	0	1	RSRP1
PFN2	0	0.314881071463922	0.306	0.114	0	1	PFN2
TPM4	0	0.314476837202	0.461	0.193	0	1	TPM4
AIF1	0	0.294388742719855	0.256	0.048	0	1	AIF1
ENSSSCG00000009633	0	0.290838087669079	0.326	0.114	0	1	ENSSSCG00000009633
ENSSSCG00000006887	0	0.279215226669047	0.339	0.125	0	1	ENSSSCG00000006887
TSPO	0	0.274283173900789	0.513	0.197	0	1	TSPO
EPCAM1	0	0.263639604106898	0.603	0.266	0	1	EPCAM
HOXA5	0	0.256552092982618	0.454	0.138	0	1	HOXA5
TPT11	4.08408472340094e-307	0.357783562585946	0.988	0.925	8.17266193999761e-303	1	TPT1
MKNK2	5.60138453060889e-307	0.406595632823404	0.273	0.101	1.12089305842015e-302	1	MKNK2
CAST	6.47585824646825e-307	0.475462765261735	0.427	0.205	1.29588399370076e-302	1	CAST
AHCYL1	3.89285891715621e-306	0.361654169657089	0.428	0.199	7.78999997912129e-302	1	AHCYL1
NOP581	1.8096656045181e-304	0.377680145381493	0.549	0.301	3.62132184120118e-300	1	NOP58
BEX1	3.74926752692429e-304	0.45822341502896	0.374	0.163	7.5026592481282e-300	1	BEX1
U2AF2	2.96422243216155e-303	0.472563241249954	0.282	0.107	5.93170550899847e-299	1	U2AF2
ENSSSCG000000344481	4.19103694652269e-302	0.393016238389871	0.965	0.858	8.38668403368655e-298	1	ENSSSCG00000034448
ENSSSCG000000208301	4.90688549272831e-301	0.447787708234836	0.818	0.622	9.81916855949862e-297	1	ENSSSCG00000020830
EEF1D	9.41550801440991e-301	0.494232734385868	0.656	0.397	1.88413730876357e-296	1	EEF1D
ENSSSCG00000028035	2.65350763155253e-298	0.616560944048127	0.449	0.227	5.30993412149976e-294	1	ENSSSCG00000028035
EIF3G	1.27186905900335e-297	0.579357224625652	0.553	0.327	2.5451371739716e-293	1	EIF3G
HDGF	1.67931580199648e-297	0.534839454616052	0.46	0.237	3.36047885137516e-293	1	HDGF
KANSL2	1.0744176028327e-295	0.412307110412569	0.259	0.095	2.15001706502852e-291	1	KANSL2
ENSSSCG00000037808	1.73199034314535e-292	0.320015989723033	0.254	0.09	3.46588587566817e-288	1	ENSSSCG00000037808
TOB1	2.52138829083555e-292	0.452202180752732	0.325	0.137	5.04555010879102e-288	1	TOB1
H2AFY	4.07297473757097e-292	0.282435535801383	0.337	0.14	8.15042974735327e-288	1	H2AFY
PHF3	1.43081396929976e-290	0.505123202914421	0.289	0.116	2.86320183396575e-286	1	PHF3
ENSSSCG00000039004	1.70565424159398e-289	0.329500489394563	0.25	0.088	3.41318470285371e-285	1	ENSSSCG00000039004
SMC1A	1.91197542495141e-289	0.646860315716099	0.306	0.124	3.82605402287026e-285	1	SMC1A
H3F3A	3.76741590212365e-289	0.452603759894433	0.931	0.737	7.53897596173963e-285	1	H3F3A
TUBA1B	1.26904938396958e-287	0.340660668775988	0.834	0.588	2.53949472226153e-283	1	TUBA1B
SSR41	9.89309048938653e-287	0.441311136051981	0.707	0.479	1.97970633783114e-282	1	SSR4
ENSSSCG00000039071	1.29691752426285e-284	0.48070323294055	0.337	0.14	2.59526165780239e-280	1	ENSSSCG00000039071
ZNF326	2.09875672853158e-284	0.476644281125664	0.341	0.15	4.19982208946455e-280	1	ZNF326
ACOX1	3.5093765662303e-284	0.445981496122018	0.358	0.159	7.02261344668345e-280	1	ACOX1
ENSSSCG00000017555	7.39773381375373e-284	0.57041158433939	0.502	0.27	1.48036051347026e-279	1	ENSSSCG00000017555
ENSSSCG00000004963	1.56575182975819e-283	0.377476527412681	0.346	0.151	3.13322598652911e-279	1	ENSSSCG00000004963
SMC5	1.69388640545277e-283	0.647185117790933	0.341	0.154	3.38963608595153e-279	1	SMC5
TTC3	1.51639642698554e-282	0.456874498091983	0.426	0.209	3.03446089004076e-278	1	TTC3
BIRC3	1.21230335191935e-281	0.750325102303793	0.397	0.197	2.4259402375258e-277	1	BIRC3
DDX3X	1.48688395194467e-281	0.558159061143283	0.522	0.284	2.97540347623647e-277	1	DDX3X
ENSSSCG00000014540	8.01193346161771e-281	0.441409873424242	0.878	0.672	1.60326800500432e-276	1	ENSSSCG00000014540
SLK	8.83271699275897e-281	0.582276891822687	0.303	0.126	1.767514997421e-276	1	SLK
CEP290	1.44927483057488e-280	0.680752887496971	0.317	0.139	2.90014386346339e-276	1	CEP290
RPLP21	5.09558285839814e-280	0.299931416692209	0.95	0.847	1.01967708579405e-275	1	RPLP2
DDX21	2.34278355188701e-279	0.463169027399061	0.25	0.092	4.68814416568109e-275	1	DDX21
PRPF4B	9.86430809991974e-279	0.708128617106507	0.409	0.204	1.97394669387494e-274	1	PRPF4B
ENSSSCG00000014343	1.55942734257994e-278	0.524779874604282	0.579	0.332	3.12057005523672e-274	1	ENSSSCG00000014343
TOP1	2.18988215377043e-278	0.504549026212073	0.423	0.209	4.38217317791002e-274	1	TOP1
ZRANB2	9.4354271955071e-278	0.631890885655076	0.437	0.224	1.88812333609293e-273	1	ZRANB2
ENSSSCG00000025525	2.27658867466346e-276	0.339697016105429	0.291	0.118	4.55568159686905e-272	1	ENSSSCG00000025525
PBX2	2.38636095615568e-276	0.368820759855425	0.254	0.094	4.77534690936314e-272	1	PBX2
ENSSSCG00000037081	2.02349414188029e-275	0.422593754783574	0.408	0.203	4.04921412731665e-271	1	ENSSSCG00000037081
HNRNPU	1.3100587326617e-274	0.563003448741259	0.646	0.393	2.62155852992933e-270	1	HNRNPU
SSR21	4.25594647547611e-274	0.333879662445784	0.713	0.46	8.51657449207525e-270	1	SSR2
YWHAE	7.42416084325223e-271	0.484534230580239	0.506	0.286	1.4856488263432e-266	1	YWHAE
PCYOX1	1.44033868417898e-270	0.266843956277184	0.303	0.125	2.88226174091055e-266	1	PCYOX1
SMC3	1.25018844154379e-269	0.587489040429705	0.437	0.225	2.50175209037328e-265	1	SMC3
SLC9A3R1	2.9095679798665e-264	0.254803978721181	0.307	0.126	5.82233648451086e-260	1	SLC9A3R1
ENSSSCG00000017928	6.01621964715241e-263	0.369072528365257	0.355	0.162	1.20390571359167e-258	1	ENSSSCG00000017928
FTSJ3	1.92561384591443e-260	0.369579628565392	0.27	0.107	3.85334586705937e-256	1	FTSJ3
ESF1	2.13663430272203e-260	0.503942298914913	0.313	0.139	4.27561890317706e-256	1	ESF1
CDK2AP2	1.54873629366659e-259	0.386310665967784	0.33	0.146	3.09917619725622e-255	1	CDK2AP2
FAM210B	2.11897849931055e-258	0.299103482590914	0.256	0.096	4.24028787497033e-254	1	FAM210B
EIF3K	2.21342383191629e-255	0.445415125994766	0.61	0.386	4.42928243004769e-251	1	EIF3K
SMARCE1	4.65768495920822e-255	0.397579019301167	0.521	0.29	9.32049337187156e-251	1	SMARCE1
SERBP1	9.96039287493537e-255	0.41685624396318	0.741	0.51	1.99317421820332e-250	1	SERBP1
DDX18	9.54345826425471e-254	0.553714593275541	0.283	0.118	1.90974143326001e-249	1	DDX18
ENSSSCG00000005901	1.02424019470864e-253	0.454787764928337	0.294	0.131	2.04960705363146e-249	1	ENSSSCG00000005901
CHD8	2.11838935144987e-253	0.473626231598102	0.26	0.104	4.23910893118633e-249	1	CHD8
CNDP2	8.83519923143193e-253	0.27052242610879	0.405	0.194	1.76801171820184e-248	1	CNDP2
THRAP3	5.54860023800907e-252	0.461340983374698	0.473	0.258	1.11033039362799e-247	1	THRAP3
RBM4	1.28469397773952e-250	0.420542643252752	0.419	0.218	2.57080111885456e-246	1	RBM4
CHD4	3.021569052401e-249	0.631892318036997	0.495	0.282	6.04646183075963e-245	1	CHD4
ENSSSCG00000038947	1.2632342300802e-248	0.422571311515738	0.476	0.26	2.52785801781349e-244	1	ENSSSCG00000038947
ETF1	4.17796465225281e-248	0.480494702070107	0.385	0.196	8.3605250656231e-244	1	ETF1
RAB11FIP2	2.64759742277703e-247	0.426933819183584	0.263	0.109	5.29810720271911e-243	1	RAB11FIP2
ENSSSCG00000001075	4.11386153862445e-246	0.397417750500401	0.582	0.341	8.23224832494139e-242	1	ENSSSCG00000001075
NONO	5.65433611868814e-245	0.369227366745831	0.484	0.264	1.13148920071068e-240	1	NONO
BAZ1B	1.22829513632778e-244	0.544364183356667	0.327	0.15	2.45794139730552e-240	1	BAZ1B
RBM26	1.80199766005986e-244	0.448519826989103	0.317	0.145	3.60597751754578e-240	1	RBM26
TRA2A	5.16658220064551e-244	0.305630994285967	0.254	0.101	1.03388476417117e-239	1	TRA2A
DNAJA1	8.3188495316825e-244	0.376498277445514	0.649	0.388	1.66468497978499e-239	1	DNAJA1
RPS12	2.36128810018936e-243	0.370540769990998	0.956	0.842	4.72517361728892e-239	1	RPS12
CTNNA1	9.7391311490096e-241	0.263473604587429	0.43	0.223	1.94889753422831e-236	1	CTNNA1
SETD5	1.93052363759088e-240	0.49699711222543	0.397	0.205	3.86317085118311e-236	1	SETD5
SRPRA	2.37145562587322e-240	0.472380062689383	0.386	0.197	4.74551985293491e-236	1	SRPRA
CHTOP	5.70092205866866e-239	0.398381855390145	0.399	0.203	1.14081151316019e-234	1	CHTOP
TRMT112	3.11429787412478e-236	0.346992897132117	0.704	0.468	6.2320214759111e-232	1	TRMT112
CCAR1	9.84236953599938e-236	0.378214908109051	0.42	0.223	1.96955656784884e-231	1	CCAR1
SAFB2	3.2743566070833e-235	0.518978032950829	0.344	0.167	6.55231500643439e-231	1	SAFB2
ZMYND11	2.86418319140905e-234	0.280780331825882	0.38	0.181	5.73151698432865e-230	1	ZMYND11
ARL5B	1.13302994159932e-233	0.330895864281143	0.251	0.1	2.2673062161344e-229	1	ARL5B
TOP2B	4.51737530721624e-233	0.381546541136785	0.296	0.129	9.03971972727042e-229	1	TOP2B
VEZF1	2.24789732054445e-232	0.358212560579406	0.327	0.152	4.49826732814149e-228	1	VEZF1
EXOC1	2.46724137737379e-232	0.457339699148437	0.313	0.143	4.9371967202627e-228	1	EXOC1
TUBA4A	2.97076931890579e-232	0.550163905530534	0.294	0.126	5.94480648406237e-228	1	TUBA4A
SSB	1.67862297178826e-231	0.35331328070655	0.568	0.337	3.35909242884549e-227	1	SSB
NOLC1	9.06757899040684e-231	0.434467454030816	0.311	0.14	1.81451323177031e-226	1	NOLC1
RSF1	1.46040378577976e-230	0.483751115441749	0.465	0.263	2.92241401572388e-226	1	RSF1
DMAC2	1.80759392878382e-229	0.315435209969451	0.27	0.114	3.61717621088931e-225	1	DMAC2
ENSSSCG00000016509	2.42827039003149e-229	0.436686195379658	0.441	0.24	4.85921187749202e-225	1	ENSSSCG00000016509
ENSSSCG00000032297	2.78422708472848e-229	0.554334828112895	0.298	0.134	5.57151681925016e-225	1	ENSSSCG00000032297
BAZ2B	7.30343998773502e-228	0.467862969283675	0.47	0.265	1.46149137594566e-223	1	BAZ2B
MCM7	1.34508558202805e-227	0.374141465306365	0.29	0.129	2.69165075819632e-223	1	MCM7
CYCS	5.53355050080678e-227	0.289405484048938	0.437	0.24	1.10731879071644e-222	1	CYCS
ALDOA	8.18834498136703e-227	0.324596662425015	0.451	0.245	1.63856971422136e-222	1	ALDOA
PTBP31	2.77394379014077e-226	0.315094942387894	0.423	0.219	5.5509389184507e-222	1	PTBP3
SMIM7	6.38292653548475e-225	0.332639165464203	0.431	0.228	1.27728742901585e-220	1	SMIM7
EZR1	4.48462544314908e-224	0.25415995533431	0.416	0.209	8.97418397428563e-220	1	EZR
ILF3	4.59755705545761e-223	0.420634267201411	0.412	0.22	9.20017142367623e-219	1	ILF3
TOPORS	1.15520201799648e-222	0.552357576318233	0.335	0.165	2.31167475821276e-218	1	TOPORS
ENSSSCG00000036998	1.86909519410406e-222	0.299813662136713	0.293	0.13	3.74024639292164e-218	1	ENSSSCG00000036998
NXF1	8.6829821277792e-222	0.407757775213826	0.376	0.197	1.73755155358989e-217	1	NXF1
ESD	1.58624211340319e-220	0.413259269108644	0.489	0.291	3.17422909313111e-216	1	ESD
ENSSSCG00000014075	1.60386630688998e-218	0.451983448343095	0.588	0.374	3.20949686671754e-214	1	ENSSSCG00000014075
RNF1491	6.276249283215e-218	0.304741595819013	0.37	0.184	1.25594024406415e-213	1	RNF149
HECTD1	3.74747421077953e-213	0.375806229345568	0.318	0.152	7.49907064319091e-209	1	HECTD1
RPS4X1	1.4259611906965e-212	0.285982149348451	0.916	0.789	2.85349093870278e-208	1	RPS4X
HMGN2	3.11416091291203e-212	0.326323779166686	0.661	0.43	6.23174740282827e-208	1	HMGN2
SRRT	9.16217283250267e-211	0.507480404980477	0.323	0.158	1.83344240551211e-206	1	SRRT
ENSSSCG00000039658	1.83841423056563e-210	0.344475072102706	0.268	0.116	3.67885071678488e-206	1	ENSSSCG00000039658
NFIC	3.18247392950701e-210	0.26699696786093	0.291	0.134	6.36844858033647e-206	1	NFIC
PUM3	1.30881567910526e-209	0.418840401537785	0.277	0.125	2.61907105545753e-205	1	PUM3
FBL	1.67407577941573e-209	0.260245481887603	0.255	0.107	3.34999304218882e-205	1	FBL
BRD3	5.08460561490898e-209	0.354471235078787	0.287	0.134	1.01748042959944e-204	1	BRD3
BTF3	1.12640912522481e-208	0.392871992390948	0.622	0.413	2.25405730048736e-204	1	BTF3
HNRNPA3	1.54622005355711e-208	0.462462033783576	0.316	0.155	3.09414094917313e-204	1	HNRNPA3
RPSA1	4.29375883523014e-208	0.303487419249816	0.885	0.748	8.59224080517903e-204	1	RPSA
CCDC50	1.01213091253386e-206	0.285136252748633	0.269	0.119	2.0253751690715e-202	1	CCDC50
HM13	2.30671592357226e-206	0.261364760811696	0.27	0.119	4.61596923466044e-202	1	HM13
CNOT6L	3.97348328296369e-206	0.3025347301316	0.27	0.121	7.95133739753864e-202	1	CNOT6L
COPG2	1.64940253007499e-205	0.283942724002768	0.272	0.122	3.30061940293306e-201	1	COPG2
ENSA	1.65098433433816e-205	0.300603592301848	0.421	0.229	3.30378475144409e-201	1	ENSA
PRPF3	1.32614564229524e-203	0.48868515642911	0.29	0.135	2.65375004479701e-199	1	PRPF3
HSD17B8	2.61790410324328e-203	0.330878715531764	0.273	0.126	5.23868790100013e-199	1	HSD17B8
ZFAND5	4.62198929429983e-203	0.30281201951153	0.342	0.169	9.24906277682339e-199	1	ZFAND5
ATP61	1.23188792797324e-201	0.292362637684456	0.98	0.914	2.46513093266726e-197	1	ATP6
SRSF5	1.70057370099272e-201	0.422133600764371	0.482	0.286	3.40301803305654e-197	1	SRSF5
QARS	2.88545416311614e-200	0.304750493780434	0.364	0.192	5.77408232581172e-196	1	QARS
IQGAP1	2.67047926669441e-199	0.355858002589461	0.352	0.182	5.34389606058218e-195	1	IQGAP1
PPIG	1.67779099418744e-197	0.372770695180383	0.445	0.254	3.35742755846848e-193	1	PPIG
ENSSSCG00000016886	2.30117523687056e-197	0.283736393601826	0.372	0.195	4.60488176650168e-193	1	ENSSSCG00000016886
SMARCC1	1.7014464003761e-196	0.456484756885993	0.349	0.185	3.40476439179261e-192	1	SMARCC1
RTF1	2.85680723677859e-196	0.454018928046565	0.396	0.219	5.71675696151764e-192	1	RTF1
EIF4B	1.25815604283067e-194	0.450551014663882	0.56	0.364	2.51769605730846e-190	1	EIF4B
ENSSSCG00000023331	5.37573176189914e-194	0.324089460648607	0.596	0.383	1.07573768287364e-189	1	ENSSSCG00000023331
NIPBL	1.29209850158752e-193	0.459154105074039	0.445	0.253	2.58561831152679e-189	1	NIPBL
ZNF292	9.74497118587816e-193	0.555824038359647	0.267	0.124	1.95006618400608e-188	1	ZNF292
PRPF6	2.28510383857817e-192	0.440620737460636	0.288	0.14	4.57272129137877e-188	1	PRPF6
CDC5L	3.33491114047927e-192	0.571303305652694	0.397	0.218	6.67349068321307e-188	1	CDC5L
CFL1	9.93786863712914e-192	0.295922746613938	0.789	0.521	1.98866689297591e-187	1	CFL1
GALM	4.52180391583991e-191	0.263501543143709	0.303	0.15	9.04858181598725e-187	1	GALM
ENSSSCG00000009047	2.60477639743198e-190	0.391099191803213	0.473	0.281	5.21241804890113e-186	1	ENSSSCG00000009047
SUPT20H	2.07427160616617e-189	0.32804863019167	0.284	0.135	4.15082491109912e-185	1	SUPT20H
ATP5G2	1.17008580099937e-187	0.327377971940989	0.558	0.342	2.34145869637984e-183	1	ATP5G2
ATP5G3	2.38929852454538e-187	0.306268659841411	0.476	0.268	4.78122527746776e-183	1	ATP5G3
ENSSSCG00000033500	3.07881692246451e-187	0.364767433270842	0.641	0.429	6.16102054354372e-183	1	ENSSSCG00000033500
DTX3	9.86221172696607e-186	0.34375749638212	0.256	0.116	1.97352718868318e-181	1	DTX3
WBP4	2.4627779018155e-185	0.333752659262195	0.262	0.122	4.928264859323e-181	1	WBP4
MORF4L2	1.04457623196724e-184	0.33623224599823	0.344	0.18	2.09030149778964e-180	1	MORF4L2
YIPF3	5.9699831991231e-184	0.262825876678519	0.29	0.142	1.19465333797652e-179	1	YIPF3
ENSSSCG00000008974	2.7802208232732e-182	0.384740833664598	0.312	0.159	5.56349988945200e-178	1	ENSSSCG00000008974
CBX1	9.04566985477408e-182	0.268127440696926	0.336	0.17	1.81012899463884e-177	1	CBX1
EIF3D	9.89975075108331e-182	0.426153660993852	0.576	0.369	1.98103912279928e-177	1	EIF3D
USP8	3.80232187320775e-180	0.405115046575358	0.315	0.164	7.60882630047602e-176	1	USP8
ENSSSCG000000056561	9.91486887623379e-180	0.299443979383804	0.631	0.401	1.98406441082314e-175	1	ENSSSCG00000005656
USF2	4.13698597519701e-179	0.251136036213699	0.271	0.126	8.27852263496675e-175	1	USF2
TCF25	6.61169817427653e-179	0.455853219607774	0.36	0.198	1.32306692165448e-174	1	TCF25
HNRNPK	1.0328905216703e-175	0.282907720664561	0.676	0.467	2.06691722291444e-171	1	HNRNPK
NRBP1	1.75465225822905e-175	0.429192041551659	0.326	0.173	3.51123463394215e-171	1	NRBP1
ENSSSCG00000002703	3.65763519818474e-175	0.264948378239722	0.393	0.217	7.31929379508748e-171	1	ENSSSCG00000002703
NEMF	1.40440734095387e-174	0.350241012338775	0.26	0.122	2.81035952998278e-170	1	NEMF
EIF3A	1.43619394134556e-174	0.455670840305939	0.548	0.35	2.87396769602661e-170	1	EIF3A
HNRNPM	1.6602621147534e-174	0.351986554899379	0.531	0.328	3.32235051783303e-170	1	HNRNPM
VPS25	5.66201910035382e-174	0.299820782504485	0.259	0.122	1.1330266421718e-169	1	VPS25
TAF15	6.08587157088529e-173	0.351245373842649	0.315	0.165	1.21784376004985e-168	1	TAF15
COX4I1	2.72094147084314e-172	0.317676903480566	0.664	0.46	5.4448759773042e-168	1	COX4I1
PDAP1	1.28127474594479e-171	0.373275046883656	0.388	0.219	2.56395889411013e-167	1	PDAP1
HNRNPR	3.21892806270979e-170	0.278188013704764	0.358	0.191	6.44139694628856e-166	1	HNRNPR
BPTF	1.08442182678005e-168	0.453940936891986	0.404	0.236	2.17003651756955e-164	1	BPTF
CLTA	3.28154550943022e-168	0.274141950134347	0.41	0.233	6.56670071892081e-164	1	CLTA
ZMAT2	1.46685345363682e-167	0.545726789201335	0.298	0.155	2.93532044607264e-163	1	ZMAT2
GNB2	1.99870679388195e-167	0.296208794757892	0.394	0.224	3.99961216523716e-163	1	GNB2
DDX42	3.17190510508501e-167	0.362263787696765	0.326	0.173	6.34729930578561e-163	1	DDX42
PKM	1.26596606294981e-166	0.261003101349386	0.604	0.399	2.53332468856886e-162	1	PKM
YWHAB1	1.88597902592525e-165	0.26367310206176	0.714	0.489	3.77403262877902e-161	1	YWHAB
ENSSSCG00000008583	2.697518658385e-165	0.526855663267075	0.384	0.217	5.39800458729422e-161	1	ENSSSCG00000008583
NDUFAF3	9.70127055153986e-164	0.28393550566902	0.302	0.156	1.94132125006864e-159	1	NDUFAF3
MPHOSPH8	4.49823504333551e-163	0.363388398370881	0.477	0.282	9.00141814521869e-159	1	MPHOSPH8
NARS	2.68548615371348e-162	0.333368417984656	0.354	0.195	5.37392634219605e-158	1	NARS
ATF7IP	9.07662791127018e-162	0.274775813338734	0.266	0.131	1.81632401132428e-157	1	ATF7IP
HSPD1	9.75914091162558e-161	0.302967694521533	0.435	0.251	1.9529016878254e-156	1	HSPD1
SSRP1	6.23199210898352e-159	0.299601551080678	0.471	0.288	1.24708394092869e-154	1	SSRP1
HERPUD1	1.21702450290072e-158	0.395807465996832	0.463	0.283	2.43538773275463e-154	1	HERPUD1
ASH1L	1.53171642640607e-158	0.305644733450364	0.28	0.143	3.0651177408812e-154	1	ASH1L
PFN1	2.60318660685513e-156	0.306490605607558	0.305	0.156	5.20923671897781e-152	1	PFN1
DNAJC8	2.82149142175216e-153	0.287221353476069	0.441	0.264	5.64608648406825e-149	1	DNAJC8
ANKRD121	7.8219339924236e-153	0.421813744964969	0.467	0.296	1.56524721122389e-148	1	ANKRD12
ENSSSCG00000022343	5.20689994573825e-151	0.282187640352856	0.555	0.356	1.04195274814168e-146	1	ENSSSCG00000022343
HNRNPD	5.75723674271729e-151	0.297107101059866	0.523	0.333	1.15208064458516e-146	1	HNRNPD
PAK2	7.07918718782148e-151	0.318316885252775	0.292	0.151	1.41661614815496e-146	1	PAK2
POLR2E	8.12748978524269e-151	0.320771614560731	0.288	0.151	1.62639198092492e-146	1	POLR2E
DDX3Y	6.90267296029108e-150	0.360326765752099	0.571	0.359	1.38129388608385e-145	1	DDX3Y
ENSSSCG00000000071	9.02832927815868e-150	0.31420092756875	0.555	0.369	1.80665897185233e-145	1	ENSSSCG00000000071
ENSSSCG00000020909	5.25775688505557e-149	0.698421073384409	0.254	0.133	1.05212973026847e-144	1	ENSSSCG00000020909
SNRNP200	3.1001437889948e-148	0.28337312548098	0.356	0.203	6.20369773615749e-144	1	SNRNP200
AES	2.36030085153191e-147	0.258561719618183	0.377	0.217	4.7231980340005e-143	1	AES
ENSSSCG00000009310	4.87706541135443e-147	0.381195525592364	0.354	0.207	9.75949559466134e-143	1	ENSSSCG00000009310
ENSSSCG00000023126	3.7948268953675e-145	0.277996621271179	0.34	0.189	7.5938281003199e-141	1	ENSSSCG00000023126
NSD3	1.98473222873499e-144	0.349752302073303	0.268	0.139	3.9716476629216e-140	1	NSD3
ARID4A	3.10819231061898e-144	0.388840047725785	0.318	0.176	6.21980363277964e-140	1	ARID4A
HSPH1	4.6322994360812e-144	0.663965270870634	0.3	0.163	9.26969440154209e-140	1	HSPH1
HADHA	2.46649364276643e-143	0.280453116136511	0.29	0.155	4.93570042853991e-139	1	HADHA
SCAND1	2.58530064112386e-143	0.28643206314663	0.352	0.197	5.17344511295296e-139	1	SCAND1
ZNF74	3.10521192715929e-142	0.372737704382821	0.26	0.136	6.21383958743846e-138	1	ZNF74
VPS4B	5.34113701534995e-141	0.292637719429854	0.326	0.181	1.06881492814168e-136	1	VPS4B
SMARCA2	8.0038783434621e-141	0.318939189350142	0.492	0.306	1.6016560953102e-136	1	SMARCA2
PTPN1	1.31211096381354e-140	0.359452089088613	0.272	0.143	2.62566524968727e-136	1	PTPN1
ENSSSCG00000040118	4.9676465738022e-139	0.292925572115653	0.412	0.253	9.94075755883557e-135	1	ENSSSCG00000040118
MRPL57	6.49060328321762e-138	0.277333862003197	0.337	0.193	1.29883462300468e-133	1	MRPL57
ENSSSCG00000004294	6.83149847948652e-138	0.317098401871767	0.435	0.268	1.36705116073005e-133	1	ENSSSCG00000004294
ENSSSCG000000367161	3.32102171006122e-137	0.26961496940888	0.895	0.76	6.6456965440035e-133	1	ENSSSCG00000036716
RNH1	5.64488532073375e-137	0.277685908058013	0.35	0.206	1.12959800153203e-132	1	RNH1
ENSSSCG00000023325	7.52046369098748e-136	0.292625164903914	0.333	0.192	1.5049199892035e-131	1	ENSSSCG00000023325
PSME1	2.97911730089832e-134	0.251708358292218	0.439	0.26	5.96151163082763e-130	1	PSME1
ENSSSCG00000014060	3.2273404521803e-129	0.276473548951047	0.262	0.14	6.45823097885801e-125	1	ENSSSCG00000014060
ZFR	2.55300753683243e-128	0.274621272661743	0.278	0.153	5.10882338195537e-124	1	ZFR
CEP295	4.86589001398983e-127	0.440460083230495	0.261	0.142	9.73713250699505e-123	1	CEP295
BOD1L1	1.61405709494795e-126	0.549595665420202	0.321	0.19	3.22988965270034e-122	1	BOD1L1
CLK4	1.83205642283694e-124	0.260976798022663	0.257	0.138	3.666128107739e-120	1	CLK4
SENP6	3.48503369749859e-124	0.266390595099948	0.358	0.215	6.97390093206443e-120	1	SENP6
HUWE1	4.31736890623899e-124	0.428277302414394	0.26	0.142	8.63948691827484e-120	1	HUWE1
ENSSSCG00000006062	8.47500435656718e-123	0.264469185677764	0.588	0.4	1.69593312179266e-118	1	ENSSSCG00000006062
KDM5A	7.38583178965187e-122	0.324571953031426	0.261	0.142	1.47797879942724e-117	1	KDM5A
CGGBP1	2.08060763166471e-120	0.378920768686088	0.371	0.23	4.16350393172425e-116	1	CGGBP1
TMEM259	1.82215109842207e-118	0.259265114726317	0.279	0.156	3.6463065630524e-114	1	TMEM259
NSRP1	3.34409629823514e-115	0.287264028265526	0.328	0.193	6.69187110239835e-111	1	NSRP1
WDR1	2.09722182535655e-112	0.337058204225762	0.288	0.166	4.19675059472099e-108	1	WDR1
ENSSSCG00000038901	4.59962497563952e-112	0.311713277943256	0.275	0.156	9.20430953875224e-108	1	ENSSSCG00000038901
TMSB10	5.95225122167628e-111	0.341605185651217	0.863	0.636	1.19110499196964e-106	1	TMSB10
ARGLU1	6.58031703358267e-110	0.264062786177721	0.436	0.277	1.31678724159023e-105	1	ARGLU1
SETD2	1.65535176790025e-109	0.295224953229013	0.273	0.158	3.31252442274519e-105	1	SETD2
MGEA5	2.93275744639095e-109	0.311719278218988	0.346	0.212	5.86874092597293e-105	1	MGEA5
LRRC45	8.09878987211905e-107	0.273772842422425	0.271	0.157	1.62064884130974e-102	1	LRRC45
ENSSSCG00000022864	2.73388984360446e-106	0.269246125066064	0.365	0.229	5.47078696603688e-102	1	ENSSSCG00000022864
BRD4	2.57809423443646e-102	0.285281497185799	0.35	0.222	5.15902437253081e-98	1	BRD4
SNW1	8.66581130111107e-100	0.255843722011001	0.331	0.2	1.73411549946534e-95	1	SNW1
HARS2	2.41273236510335e-99	0.276403981191069	0.327	0.202	4.82811873580832e-95	1	HARS2
AHI1	5.38657783953126e-97	0.409069812113886	0.321	0.2	1.0779080914686e-92	1	AHI1
DYNC1I2	7.83342030306768e-96	0.272416272689718	0.348	0.216	1.56754573684687e-91	1	DYNC1I2
TMSB4Y1	3.24739449815456e-94	0.587138266031181	0.548	0.373	6.49836113025708e-90	1	TMSB4Y
ROCK1	3.57989576507339e-94	0.299313107711694	0.354	0.226	7.16372941548836e-90	1	ROCK1
SRSF10	1.34677590656634e-93	0.26557600071767	0.339	0.213	2.69503326662991e-89	1	SRSF10
MIER1	1.46955763191428e-93	0.38992434619684	0.253	0.149	2.94073177722366e-89	1	MIER1
GOLGA4	1.38148619702724e-91	0.274434410516337	0.4	0.262	2.76449202887122e-87	1	GOLGA4
IK	1.17472861265215e-89	0.258243326621645	0.466	0.314	2.35074942677821e-85	1	IK
IPO4	8.75329594537145e-89	0.340967166844213	0.278	0.168	1.75162205162828e-84	1	IPO4
TRIR	7.00592026956745e-86	0.281649149552236	0.253	0.151	1.40195470514314e-81	1	TRIR
ABCF3	1.7972494671097e-85	0.291562440537346	0.38	0.252	3.59647590863323e-81	1	ABCF3
RFC1	1.8759696809819e-85	0.418869941369466	0.264	0.164	3.75400292861289e-81	1	RFC1
TCERG1	1.48392161496674e-73	0.286757053315554	0.278	0.178	2.96947554370994e-69	1	TCERG1
CCDC186	3.08224574564217e-70	0.26836029587458	0.293	0.187	6.16788196160454e-66	1	CCDC186
RDX1	7.32148378563584e-22	0.289096445904821	0.392	0.323	1.46510212034359e-17	1	RDX
ACTA2	0	5.79603785885483	0.866	0.092	0	2	ACTA2
ENSSSCG00000000146	0	5.74365862819612	0.859	0.099	0	2	ENSSSCG00000000146
TPM2	0	5.71971672254359	0.857	0.109	0	2	TPM2
MYLK	0	5.26736470162181	0.845	0.139	0	2	MYLK
TAGLN	0	5.1730309116404	0.84	0.077	0	2	TAGLN
DES	0	4.74679433871916	0.784	0.043	0	2	DES
CALD1	0	3.90945992136428	0.803	0.1	0	2	CALD1
ENSSSCG00000008294	0	3.53579642087493	0.462	0.029	0	2	ENSSSCG00000008294
MYL9	0	3.52772984871679	0.692	0.041	0	2	MYL9
IGFBP7	0	3.49539820403807	0.951	0.21	0	2	IGFBP7
GNG11	0	3.43497082901401	0.809	0.083	0	2	GNG11
PENK	0	3.34097573775092	0.644	0.055	0	2	PENK
FBLN1	0	3.31002598448108	0.747	0.109	0	2	FBLN1
SPARCL1	0	3.2570221416076	0.714	0.058	0	2	SPARCL1
APP	0	3.13002517571652	0.883	0.228	0	2	APP
POSTN	0	3.09142857864617	0.557	0.021	0	2	POSTN
CNN1	0	2.92480990177845	0.577	0.012	0	2	CNN1
ENSSSCG00000003768	0	2.91353488946614	0.544	0.025	0	2	ENSSSCG00000003768
BTG21	0	2.88304796670134	0.696	0.164	0	2	BTG2
LGALS1	0	2.88100934899628	0.76	0.12	0	2	LGALS1
CRABP1	0	2.75889933577645	0.494	0.071	0	2	CRABP1
CSRP1	0	2.75655027223999	0.667	0.062	0	2	CSRP1
HOXA51	0	2.74429676615406	0.626	0.12	0	2	HOXA5
MYL6	0	2.74105752166678	0.906	0.513	0	2	MYL6
ENSSSCG00000028997	0	2.71659547886589	0.456	0.016	0	2	ENSSSCG00000028997
FBXO32	0	2.69148312733119	0.541	0.048	0	2	FBXO32
PGM5	0	2.58043466850205	0.6	0.062	0	2	PGM5
NR2F2	0	2.5526869270693	0.612	0.069	0	2	NR2F2
EGR11	0	2.54362898352628	0.852	0.2	0	2	EGR1
CAVIN1	0	2.52233955887554	0.686	0.086	0	2	CAVIN1
NR4A11	0	2.52026562522336	0.466	0.094	0	2	NR4A1
FOS1	0	2.45567141623904	0.906	0.311	0	2	FOS
GADD45B	0	2.44552160790876	0.505	0.109	0	2	GADD45B
TFPI2	0	2.42243424579023	0.499	0.038	0	2	TFPI2
FLNA	0	2.41443990104732	0.614	0.098	0	2	FLNA
ENSSSCG000000369561	0	2.37639764753187	0.503	0.079	0	2	ENSSSCG00000036956
ENSSSCG00000022925	0	2.34938649198077	0.496	0.138	0	2	ENSSSCG00000022925
LMOD1	0	2.30387856758506	0.459	0.011	0	2	LMOD1
DSTN	0	2.29751665916884	0.77	0.386	0	2	DSTN
RASL12	0	2.28423999359904	0.506	0.03	0	2	RASL12
TIMP3	0	2.26742259560187	0.755	0.15	0	2	TIMP3
FGL2	0	2.24569696016375	0.612	0.07	0	2	FGL2
EDN3	0	2.20297482873903	0.432	0.011	0	2	EDN3
ENSSSCG00000034993	0	2.13393507226969	0.668	0.131	0	2	ENSSSCG00000034993
ENSSSCG000000319121	0	2.12575493649987	0.845	0.301	0	2	ENSSSCG00000031912
ZFP361	0	2.12310118386037	0.756	0.277	0	2	ZFP36
FERMT2	0	2.09908159554092	0.608	0.136	0	2	FERMT2
FSTL1	0	2.09029836400759	0.704	0.083	0	2	FSTL1
PAK3	0	2.0805740705014	0.451	0.1	0	2	PAK3
KCNMB1	0	2.07553191736387	0.42	0.005	0	2	KCNMB1
PPP1R12A	0	2.04907241299978	0.607	0.167	0	2	PPP1R12A
SMTN	0	1.99592015433136	0.472	0.031	0	2	SMTN
PTN	0	1.9911839115469	0.373	0.047	0	2	PTN
FMOD	0	1.98636276323434	0.45	0.03	0	2	FMOD
GNAS1	0	1.984397050642	0.864	0.35	0	2	GNAS
GADD45A1	0	1.98011411547226	0.414	0.134	0	2	GADD45A
ENSSSCG000000132601	0	1.97501294417925	0.626	0.134	0	2	ENSSSCG00000013260
NES	0	1.97172357543869	0.386	0.013	0	2	NES
TPM1	0	1.97133177737817	0.811	0.372	0	2	TPM1
PDLIM7	0	1.95459275804951	0.598	0.159	0	2	PDLIM7
TPM41	0	1.91554396147295	0.619	0.176	0	2	TPM4
WFIKKN2	0	1.90948858686125	0.342	0.02	0	2	WFIKKN2
COL16A1	0	1.90308049311071	0.433	0.064	0	2	COL16A1
RGS2	0	1.88849424862069	0.617	0.161	0	2	RGS2
IFRD11	0	1.87782566591746	0.405	0.126	0	2	IFRD1
OGN	0	1.87146084746451	0.487	0.035	0	2	OGN
IRF11	0	1.86477937798418	0.477	0.126	0	2	IRF1
PLK21	0	1.8523659866394	0.442	0.096	0	2	PLK2
LMNA1	0	1.84262288447697	0.583	0.171	0	2	LMNA
RSPO3	0	1.83097028259776	0.326	0.036	0	2	RSPO3
MFAP4	0	1.81450981325901	0.414	0.015	0	2	MFAP4
OSR2	0	1.78394612253392	0.375	0.015	0	2	OSR2
CAV1	0	1.7752154993455	0.477	0.056	0	2	CAV1
RASD1	0	1.77223147914181	0.366	0.09	0	2	RASD1
RND31	0	1.7530815654219	0.431	0.12	0	2	RND3
CYCS1	0	1.75262989497116	0.482	0.238	0	2	CYCS
ENSSSCG00000009934	0	1.75151163693732	0.464	0.092	0	2	ENSSSCG00000009934
VCL	0	1.74880907342622	0.481	0.09	0	2	VCL
CDC42EP3	0	1.74613290371967	0.376	0.037	0	2	CDC42EP3
SERPING1	0	1.73065410387802	0.645	0.142	0	2	SERPING1
ENSSSCG000000054371	0	1.72928586255132	0.461	0.165	0	2	ENSSSCG00000005437
IFITM3	0	1.72368380411238	0.648	0.211	0	2	IFITM3
TUBB6	0	1.7231856299804	0.398	0.043	0	2	TUBB6
ENSSSCG00000024669	0	1.67300572632036	0.457	0.085	0	2	ENSSSCG00000024669
COL15A1	0	1.65887994646932	0.393	0.032	0	2	COL15A1
GYG1	0	1.6502686482107	0.471	0.113	0	2	GYG1
REM1	0	1.646046053128	0.378	0.024	0	2	REM1
UBB1	0	1.64486423409425	0.93	0.641	0	2	UBB
ZFP36L11	0	1.63871455357148	0.735	0.283	0	2	ZFP36L1
TSC22D11	0	1.62612546211781	0.567	0.27	0	2	TSC22D1
PPP1R15A1	0	1.62563232821954	0.457	0.126	0	2	PPP1R15A
DNAJA11	0	1.62503711718521	0.725	0.383	0	2	DNAJA1
MAOA	0	1.62259506872076	0.434	0.107	0	2	MAOA
HSPB11	0	1.61425187605236	0.673	0.248	0	2	HSPB1
DDIT31	0	1.5986318223976	0.421	0.146	0	2	DDIT3
SSPN	0	1.59393360929475	0.365	0.047	0	2	SSPN
ITGB1	0	1.58322098639921	0.702	0.25	0	2	ITGB1
PRNP	0	1.57845219817003	0.37	0.073	0	2	PRNP
PBXIP1	0	1.5673546208117	0.491	0.138	0	2	PBXIP1
LAPTM4B	0	1.54560249931418	0.543	0.179	0	2	LAPTM4B
LMO4	0	1.52976298702573	0.623	0.209	0	2	LMO4
ADAMTS1	0	1.52495053172313	0.265	0.047	0	2	ADAMTS1
TGFB1I1	0	1.5045856499565	0.362	0.017	0	2	TGFB1I1
ENSSSCG000000291601	0	1.50347380326249	0.716	0.267	0	2	ENSSSCG00000029160
TIMP2	0	1.49683447037274	0.542	0.166	0	2	TIMP2
ATP2B11	0	1.49675114846941	0.524	0.206	0	2	ATP2B1
CPED1	0	1.48116597952245	0.39	0.039	0	2	CPED1
ENSSSCG00000012571	0	1.4773499793967	0.314	0.041	0	2	ENSSSCG00000012571
CYR611	0	1.44490725897301	0.42	0.086	0	2	CYR61
BTG11	0	1.43859321043967	0.752	0.349	0	2	BTG1
ENSSSCG000000118031	0	1.43639542285871	0.782	0.398	0	2	ENSSSCG00000011803
CD81	0	1.43214107565075	0.663	0.243	0	2	CD81
ID1	0	1.40796092420863	0.32	0.052	0	2	ID1
VWA1	0	1.40485528391799	0.321	0.028	0	2	VWA1
BEX3	0	1.40432133437903	0.394	0.119	0	2	BEX3
SERPINH11	0	1.40179638978881	0.521	0.129	0	2	SERPINH1
PDGFRB	0	1.39863723834083	0.255	0.029	0	2	PDGFRB
CBX6	0	1.39615734047777	0.38	0.079	0	2	CBX6
SPARC	0	1.38846321899282	0.674	0.134	0	2	SPARC
PPP1R1B	0	1.38830289004618	0.317	0.031	0	2	PPP1R1B
SYNPO2	0	1.3834565519544	0.327	0.04	0	2	SYNPO2
DPYSL3	0	1.38272677147995	0.39	0.064	0	2	DPYSL3
TSPYL21	0	1.36766473157526	0.425	0.148	0	2	TSPYL2
FXYD1	0	1.35423638175849	0.318	0.027	0	2	FXYD1
TUBA1B1	0	1.34973952733391	0.916	0.582	0	2	TUBA1B
CCDC80	0	1.34921073388089	0.322	0.055	0	2	CCDC80
SCARB2	0	1.34638822130858	0.607	0.221	0	2	SCARB2
IER51	0	1.34363781757659	0.419	0.14	0	2	IER5
WSB11	0	1.34270495119228	0.488	0.161	0	2	WSB1
C4A	0	1.32768071537927	0.388	0.085	0	2	C4A
EDNRA	0	1.32718718180176	0.297	0.013	0	2	EDNRA
ENSSSCG000000292261	0	1.32200750028031	0.791	0.464	0	2	ENSSSCG00000029226
PKD2	0	1.31970672790516	0.33	0.093	0	2	PKD2
AEBP1	0	1.3161821816649	0.3	0.042	0	2	AEBP1
BGN1	0	1.31572736002404	0.343	0.076	0	2	BGN
ENSSSCG000000068871	0	1.31427741422204	0.438	0.115	0	2	ENSSSCG00000006887
PTCH1	0	1.31119701136055	0.25	0.026	0	2	PTCH1
SPTBN1	0	1.31045606522228	0.469	0.204	0	2	SPTBN1
DNAJB11	0	1.30133161941329	0.676	0.34	0	2	DNAJB1
PRKAG3	0	1.29937296216367	0.273	0.027	0	2	PRKAG3
NDRG21	0	1.2866006838196	0.366	0.096	0	2	NDRG2
CCNL11	0	1.27968459733223	0.52	0.244	0	2	CCNL1
ENSSSCG00000039545	0	1.2790905752445	0.392	0.168	0	2	ENSSSCG00000039545
LAMB2	0	1.27751439369164	0.287	0.043	0	2	LAMB2
U31	0	1.27732023765925	0.339	0.14	0	2	U3
ARL5B1	0	1.27367235709929	0.274	0.1	0	2	ARL5B
HSPA81	0	1.26767121272748	0.755	0.452	0	2	HSPA8
LIMS2	0	1.26461771930619	0.361	0.119	0	2	LIMS2
PRELP	0	1.26232074109698	0.265	0.016	0	2	PRELP
TBX31	0	1.25283639012755	0.344	0.119	0	2	TBX3
ENSSSCG000000180611	0	1.24403328673365	0.947	0.531	0	2	ENSSSCG00000018061
KANK2	0	1.2375804418871	0.29	0.025	0	2	KANK2
S100A111	0	1.22993483485373	0.701	0.317	0	2	S100A11
MGP	0	1.22211702044945	0.535	0.06	0	2	MGP
DDAH21	0	1.21621872369217	0.442	0.131	0	2	DDAH2
NUCKS11	0	1.2066292918715	0.827	0.505	0	2	NUCKS1
HHIP	0	1.20516169575262	0.262	0.027	0	2	HHIP
ITIH5	0	1.20301307882272	0.269	0.069	0	2	ITIH5
VIM	0	1.20021629316687	0.618	0.232	0	2	VIM
CSRNP11	0	1.19644511041296	0.271	0.07	0	2	CSRNP1
ENSSSCG00000022506	0	1.19046484768679	0.291	0.022	0	2	ENSSSCG00000022506
TRA2B1	0	1.18828740921234	0.562	0.282	0	2	TRA2B
MAMDC2	0	1.18501609038279	0.309	0.025	0	2	MAMDC2
SMARCA21	0	1.18211666259712	0.557	0.301	0	2	SMARCA2
ACTB1	0	1.1665860700064	0.786	0.468	0	2	ACTB
ZFP36L21	0	1.16053898206268	0.55	0.316	0	2	ZFP36L2
DMPK	0	1.15935295502453	0.256	0.022	0	2	DMPK
CLIC4	0	1.15071694664635	0.396	0.111	0	2	CLIC4
ENSSSCG00000032436	0	1.14533068784473	0.288	0.048	0	2	ENSSSCG00000032436
TOB11	0	1.14300570202335	0.346	0.138	0	2	TOB1
MCL11	0	1.13286856799245	0.711	0.415	0	2	MCL1
ENSSSCG00000010494	0	1.13165615215254	0.311	0.069	0	2	ENSSSCG00000010494
TIMP1	0	1.12905127148643	0.383	0.166	0	2	TIMP1
GNAI2	0	1.12570297028097	0.783	0.454	0	2	GNAI2
ENSSSCG000000355201	0	1.12204341739283	0.751	0.318	0	2	ENSSSCG00000035520
ATF41	0	1.12167568409461	0.747	0.432	0	2	ATF4
ENSSSCG000000173361	0	1.11011150209273	0.391	0.146	0	2	ENSSSCG00000017336
ATP5G31	0	1.10795866212609	0.546	0.262	0	2	ATP5G3
SERTAD11	0	1.10354615426287	0.318	0.089	0	2	SERTAD1
SMARCD3	0	1.09884240176685	0.272	0.05	0	2	SMARCD3
COL6A3	0	1.09548431870711	0.293	0.036	0	2	COL6A3
SLC38A21	0	1.08787770157866	0.415	0.177	0	2	SLC38A2
CFI	0	1.08432672045462	0.461	0.161	0	2	CFI
DCN	0	1.08043097582929	0.749	0.12	0	2	DCN
ARHGAP1	0	1.07744042554209	0.332	0.102	0	2	ARHGAP1
FITM11	0	1.07506304409201	0.387	0.155	0	2	FITM1
CAPZA2	0	1.07378506792694	0.455	0.183	0	2	CAPZA2
ALDH2	0	1.07087560410767	0.307	0.113	0	2	ALDH2
DNAJB4	0	1.05938028766727	0.285	0.084	0	2	DNAJB4
MARC2	0	1.05582518170243	0.354	0.143	0	2	MARC2
PCSK7	0	1.05572877889877	0.276	0.031	0	2	PCSK7
BAG31	0	1.04941842712833	0.364	0.16	0	2	BAG3
COL4A5	0	1.04933274981874	0.29	0.043	0	2	COL4A5
GATA2	0	1.04896944266246	0.338	0.092	0	2	GATA2
COL4A2	0	1.04856677332957	0.255	0.039	0	2	COL4A2
PRDX21	0	1.04273710638355	0.586	0.268	0	2	PRDX2
APLP2	0	1.04013608845794	0.441	0.203	0	2	APLP2
FHL1	0	1.03910095117754	0.344	0.124	0	2	FHL1
ENSSSCG00000033041	0	1.03725434643604	0.881	0.582	0	2	ENSSSCG00000033041
NTRK2	0	1.0360300199184	0.375	0.085	0	2	NTRK2
HSP90AB11	0	1.03512132119786	0.827	0.487	0	2	HSP90AB1
SRSF71	0	1.02842076140709	0.485	0.244	0	2	SRSF7
ATF31	0	1.02707105449099	0.609	0.158	0	2	ATF3
PCOLCE	0	1.02553468197931	0.387	0.112	0	2	PCOLCE
HSPD11	0	1.02478389040702	0.47	0.25	0	2	HSPD1
BCAM	0	1.01929795196212	0.28	0.078	0	2	BCAM
7SK1	0	1.01432237004717	0.259	0.091	0	2	7SK
PCDHGC5	0	1.01211525836424	0.274	0.063	0	2	PCDHGC5
ENSSSCG00000032137	0	1.00672529267552	0.274	0.065	0	2	ENSSSCG00000032137
YWHAQ	0	1.00574350612292	0.756	0.462	0	2	YWHAQ
ENSSSCG000000169981	0	0.999652822645955	0.796	0.501	0	2	ENSSSCG00000016998
AMOTL11	0	0.997801431404758	0.358	0.163	0	2	AMOTL1
BANF1	0	0.993884557905189	0.576	0.328	0	2	BANF1
COL5A2	0	0.986964750611238	0.388	0.058	0	2	COL5A2
DDX51	0	0.983944603152729	0.738	0.457	0	2	DDX5
USP19	0	0.973654811524246	0.301	0.124	0	2	USP19
TOB21	0	0.972616174975899	0.415	0.199	0	2	TOB2
RUNX1T1	0	0.971699459675473	0.251	0.063	0	2	RUNX1T1
NRP1	0	0.970814783207529	0.284	0.045	0	2	NRP1
ABAT	0	0.970718710541702	0.265	0.072	0	2	ABAT
RPL10A1	0	0.959196702867987	0.768	0.433	0	2	RPL10A
HMGN21	0	0.958522114572288	0.718	0.427	0	2	HMGN2
RBPMS	0	0.951238164873707	0.348	0.072	0	2	RBPMS
ENSSSCG000000145401	0	0.949090442758854	0.933	0.668	0	2	ENSSSCG00000014540
ILK	0	0.943192273058585	0.362	0.159	0	2	ILK
HNRNPDL1	0	0.942279060426613	0.642	0.377	0	2	HNRNPDL
ACTN4	0	0.937474387603023	0.423	0.158	0	2	ACTN4
NCL1	0	0.929992545170233	0.592	0.318	0	2	NCL
TXNIP1	0	0.929972765687261	0.619	0.319	0	2	TXNIP
RARRES2	0	0.929298239492405	0.266	0.035	0	2	RARRES2
CCND21	0	0.928958551670045	0.321	0.119	0	2	CCND2
CLDN11	0	0.903282846735897	0.28	0.074	0	2	CLDN11
GAPDH1	0	0.901750511595579	0.783	0.5	0	2	GAPDH
CALU	0	0.893233697750704	0.27	0.098	0	2	CALU
ENSSSCG000000180631	0	0.887995661878126	0.99	0.875	0	2	ENSSSCG00000018063
JAM2	0	0.886017968221386	0.268	0.073	0	2	JAM2
LDHB	0	0.883862393490741	0.74	0.423	0	2	LDHB
CALM3	0	0.878395915181694	0.933	0.695	0	2	CALM3
IL11RA	0	0.877216884618121	0.268	0.095	0	2	IL11RA
LTBP4	0	0.864304185033909	0.251	0.062	0	2	LTBP4
ENSSSCG00000022176	0	0.86131437493039	0.281	0.062	0	2	ENSSSCG00000022176
DMD	0	0.847940698509676	0.279	0.061	0	2	DMD
TRIP6	0	0.846437887674496	0.269	0.098	0	2	TRIP6
RSRP11	0	0.844694363294404	0.325	0.125	0	2	RSRP1
SELENOP	0	0.83612903391453	0.343	0.141	0	2	SELENOP
ISG15	0	0.826070057150273	0.292	0.094	0	2	ISG15
ITM2C1	0	0.826007243663932	0.463	0.233	0	2	ITM2C
BRD21	0	0.825238084994968	0.659	0.422	0	2	BRD2
ENSSSCG00000003253	0	0.821878228533934	0.276	0.081	0	2	ENSSSCG00000003253
RPL91	0	0.819293330717279	0.935	0.697	0	2	RPL9
SLC25A3	0	0.805314786333125	0.784	0.523	0	2	SLC25A3
ENSSSCG00000003839	0	0.802948728730284	0.287	0.1	0	2	ENSSSCG00000003839
PBX1	0	0.800055095203455	0.332	0.105	0	2	PBX1
SLMAP	0	0.799798534503365	0.314	0.112	0	2	SLMAP
TCF4	0	0.799547584362833	0.27	0.091	0	2	TCF4
TMEM132C	0	0.795300247885294	0.274	0.035	0	2	TMEM132C
PRKAR1A	0	0.781066163079265	0.521	0.295	0	2	PRKAR1A
TUBB	0	0.777539321398294	0.557	0.3	0	2	TUBB
TMEM1231	0	0.772667225366774	0.381	0.157	0	2	TMEM123
SDC2	0	0.766813437128183	0.266	0.075	0	2	SDC2
ENSSSCG000000242631	0	0.764018481373608	0.751	0.361	0	2	ENSSSCG00000024263
ND41	0	0.763242814503213	0.977	0.813	0	2	ND4
ACTG1	0	0.754062919363661	0.935	0.708	0	2	ACTG1
ENSSSCG00000009851	0	0.725134117739166	0.717	0.479	0	2	ENSSSCG00000009851
CNBP	0	0.716603064329891	0.728	0.474	0	2	CNBP
ARNT	0	0.716146184294177	0.334	0.137	0	2	ARNT
HNRNPH11	0	0.70459848339895	0.625	0.375	0	2	HNRNPH1
ID2	0	0.704139061564442	0.361	0.134	0	2	ID2
MYL12A1	0	0.702387633377462	0.742	0.475	0	2	MYL12A
CFL11	0	0.701692518249818	0.809	0.524	0	2	CFL1
MORF4L1	0	0.689371192681972	0.566	0.315	0	2	MORF4L1
CCND1	0	0.668020412954726	0.361	0.146	0	2	CCND1
RNASE1	0	0.656378202854265	0.254	0.076	0	2	RNASE1
H3F3A1	0	0.645141945247959	0.944	0.739	0	2	H3F3A
ENSSSCG000000318381	0	0.629215252894998	0.896	0.62	0	2	ENSSSCG00000031838
ARL6IP5	0	0.627953149795682	0.427	0.197	0	2	ARL6IP5
COX6C1	0	0.625744364174832	0.813	0.612	0	2	COX6C
EIF1	0	0.623663682124652	0.796	0.554	0	2	EIF1
ENSSSCG000000044891	0	0.61830057548901	0.994	0.926	0	2	ENSSSCG00000004489
ENSSSCG00000038406	0	0.616056630225897	0.252	0.085	0	2	ENSSSCG00000038406
ENSSSCG00000014565	0	0.601472402736197	0.315	0.115	0	2	ENSSSCG00000014565
ENSSSCG000000336971	0	0.59250250674443	0.959	0.787	0	2	ENSSSCG00000033697
HMGB1	0	0.585658286442312	0.797	0.563	0	2	HMGB1
ENSSSCG000000372742	0	0.569033179993824	0.983	0.869	0	2	ENSSSCG00000037274
RPS141	0	0.56522370360375	0.891	0.66	0	2	RPS14
RPL51	0	0.545569128644497	0.945	0.769	0	2	RPL5
RPL61	0	0.510513118224139	0.933	0.709	0	2	RPL6
ENSSSCG000000346171	0	0.49295937767323	0.952	0.79	0	2	ENSSSCG00000034617
COL1A2	0	0.299461553203196	0.682	0.115	0	2	COL1A2
C1S	0	0.284721460989741	0.325	0.073	0	2	C1S
C1R	0	0.252799020053487	0.283	0.062	0	2	C1R
ISYNA1	7.15878789608558e-308	0.927501472809805	0.45	0.224	1.43254504588569e-303	2	ISYNA1
EIF4G2	1.00337080432657e-307	0.83579185556485	0.544	0.345	2.00784531653791e-303	2	EIF4G2
HNRNPA2B11	3.0710544594896e-307	0.581282258685194	0.807	0.579	6.14548707888465e-303	2	HNRNPA2B1
PEA15	4.68957994954201e-305	1.01459091601032	0.429	0.224	9.38431843702852e-301	2	PEA15
RPL341	7.3440436679887e-305	0.50018223221927	0.937	0.752	1.46961657840122e-300	2	RPL34
RBMX1	4.83630916343965e-304	0.840610733123062	0.445	0.234	9.67793826695909e-300	2	RBMX
NR4A21	4.99458444675382e-302	1.36910262636151	0.301	0.123	9.99466293639908e-298	2	NR4A2
TIPARP1	5.34241521842167e-302	1.11572686605999	0.278	0.108	1.06907070935836e-297	2	TIPARP
PCDHGC4	1.83051206198118e-299	0.629593495375243	0.29	0.115	3.66303768723055e-295	2	PCDHGC4
COQ10B1	1.05408807353659e-298	0.909438163839562	0.268	0.102	2.10933564395407e-294	2	COQ10B
NPTN	1.8077482187897e-296	0.686984289096866	0.387	0.183	3.61748496062006e-292	2	NPTN
SH3BGRL	1.11405557780025e-295	0.733027036767159	0.339	0.15	2.22933661673609e-291	2	SH3BGRL
MRFAP11	2.21884348176132e-286	0.642719828931923	0.629	0.404	4.44012769135259e-282	2	MRFAP1
SEPT7	1.54621152087968e-284	0.861623062779132	0.503	0.294	3.09412387443232e-280	2	SEPT7
HOOK21	8.47816972479155e-283	0.731263322432593	0.265	0.102	1.69656654362804e-278	2	HOOK2
RPS151	4.21426579399535e-273	0.488274570661874	0.865	0.617	8.43316728036409e-269	2	RPS15
RPL17-C18orf321	4.66748313013466e-272	0.458828779277457	0.937	0.768	9.34010049171247e-268	2	RPL17-C18orf32
COX31	7.80801554285847e-271	0.33061775972527	0.989	0.915	1.56246199028141e-266	2	COX3
C9orf3	2.39668461961108e-270	0.452211993958754	0.312	0.137	4.79600559230373e-266	2	C9orf3
HIPK1	3.34289157147878e-270	0.71909062469547	0.329	0.151	6.6894603236862e-266	2	HIPK1
ENSSSCG000000010751	4.40580010586833e-270	0.720640609376995	0.564	0.349	8.81644659185312e-266	2	ENSSSCG00000001075
CD741	4.19904299397405e-269	0.389076762906465	0.841	0.591	8.40270493524146e-265	2	CD74
ENSSSCG000000121191	2.6513746940939e-266	0.318078976393429	0.957	0.754	5.30566590035131e-262	2	ENSSSCG00000012119
EEF21	4.57691009504623e-266	0.496300705764272	0.888	0.669	9.158854791197e-262	2	EEF2
DYNLL2	2.37248323830347e-265	0.813282461022751	0.488	0.28	4.74757620816907e-261	2	DYNLL2
SLC25A251	1.31002766614424e-263	0.745228431252773	0.267	0.106	2.62149636272123e-259	2	SLC25A25
RPL71	5.94810341717963e-260	0.431089544981197	0.939	0.738	1.19027497481181e-255	2	RPL7
EMP3	1.2155913970525e-257	0.46347230236065	0.295	0.115	2.43251994464176e-253	2	EMP3
ENSSSCG000000350801	2.16660955019198e-257	0.461722664670174	0.914	0.73	4.33560237088917e-253	2	ENSSSCG00000035080
ENSSSCG00000038628	8.14809455686776e-256	0.703983970705986	0.588	0.399	1.63051520177481e-251	2	ENSSSCG00000038628
RBFOX2	1.12781013425771e-254	0.62542916367946	0.278	0.119	2.2568608596631e-250	2	RBFOX2
CBX11	2.12392798836253e-253	0.898916357771243	0.348	0.172	4.25019229751227e-249	2	CBX1
RPL232	1.40736408687158e-250	0.381116660755726	0.953	0.788	2.81627627423873e-246	2	RPL23
ENSSSCG00000038399	1.65732238429508e-247	0.714452553178722	0.6	0.406	3.31646782321289e-243	2	ENSSSCG00000038399
CYTB1	3.5858841476815e-240	0.301118074024695	0.971	0.822	7.17571276792545e-236	2	CYTB
ENSSSCG00000000405	5.62804266868497e-240	0.680703343224392	0.581	0.384	1.12622761843055e-235	2	ENSSSCG00000000405
PHACTR2	2.63869080442451e-239	0.700816660042981	0.309	0.141	5.28028416873388e-235	2	PHACTR2
WFDC1	8.87168633697778e-237	0.80471689051536	0.255	0.108	1.77531315289262e-232	2	WFDC1
TLN1	1.48630619695454e-235	0.771652378528394	0.305	0.14	2.97424733072573e-231	2	TLN1
BEX11	3.42652664137456e-235	0.918344970615437	0.343	0.172	6.85682246205463e-231	2	BEX1
DDX171	1.78681929517376e-234	0.616827748963368	0.572	0.368	3.57560409157221e-230	2	DDX17
KIAA2026	4.08142922918008e-234	0.770275096659693	0.32	0.156	8.16734803051226e-230	2	KIAA2026
HNRNPD1	1.32798006274516e-231	0.706068928448681	0.521	0.338	2.65742090355934e-227	2	HNRNPD
ISG12(A)	6.8350370080338e-229	0.558597500275527	0.386	0.193	1.36775925567764e-224	2	ISG12(A)
ZMYND111	1.73642120967872e-227	0.783119429097586	0.364	0.188	3.47475248268808e-223	2	ZMYND11
ENSSSCG000000143431	2.66720507350132e-226	0.733550494910157	0.532	0.344	5.3373440725835e-222	2	ENSSSCG00000014343
ENSSSCG00000032129	5.49297771099612e-226	0.555641128669152	0.575	0.365	1.09919976974743e-221	2	ENSSSCG00000032129
PKM1	1.95893460733348e-225	0.545636852336339	0.607	0.403	3.92002404273502e-221	2	PKM
HES11	4.87553889053317e-225	1.01471799303744	0.294	0.133	9.75644087384593e-221	2	HES1
CLK11	5.71076782887741e-225	0.638705188127505	0.337	0.166	1.14278175023666e-220	2	CLK1
FUS1	2.98824911640562e-220	0.672315778892942	0.557	0.368	5.97978530683928e-216	2	FUS
ENSSSCG00000024313	4.13482218146618e-220	0.431586121523365	0.3	0.137	8.27419266733198e-216	2	ENSSSCG00000024313
EIF3H1	6.19645942919249e-216	0.623252464447707	0.623	0.435	1.23997349637571e-211	2	EIF3H
ENSSSCG00000014013	1.10949259554535e-215	0.458964482119227	0.285	0.13	2.22020563294581e-211	2	ENSSSCG00000014013
ENSSSCG000000134271	2.01076800394214e-214	0.652118512651518	0.586	0.406	4.02374785268863e-210	2	ENSSSCG00000013427
FKBP9	2.1517699228084e-214	0.487554437001084	0.333	0.16	4.30590679253189e-210	2	FKBP9
NDUFS4	1.47658381023014e-210	0.728949281222291	0.43	0.262	2.95479186265153e-206	2	NDUFS4
HSD11B1L1	2.34909850275312e-209	0.422467204158791	0.869	0.675	4.70078101385928e-205	2	HSD11B1L
GPX8	6.13724694902275e-206	0.798918826009773	0.258	0.119	1.22812448696894e-201	2	GPX8
MAGED1	1.08178165195462e-205	0.509630962862323	0.469	0.273	2.16475326372639e-201	2	MAGED1
RBM391	1.12394106159074e-205	0.673820374157338	0.555	0.375	2.24911845834924e-201	2	RBM39
ENSSSCG00000005453	2.23373358268184e-205	0.408714987530527	0.481	0.278	4.46992427230463e-201	2	ENSSSCG00000005453
PARK7	5.41243439884873e-205	0.616550826657005	0.52	0.343	1.08308224755362e-200	2	PARK7
ENSSSCG000000389011	2.93183838590178e-204	0.870473057829331	0.298	0.155	5.86690179402805e-200	2	ENSSSCG00000038901
HNRNPK1	4.64314012484097e-204	0.491945833542953	0.661	0.474	9.29138770381927e-200	2	HNRNPK
ENSSSCG00000016737	2.96055015760878e-203	0.460423378344554	0.858	0.652	5.92435692039093e-199	2	ENSSSCG00000016737
ENSSSCG000000390711	2.91948534187045e-201	0.572662193955046	0.306	0.149	5.84218211761696e-197	2	ENSSSCG00000039071
ENSSSCG000000060621	5.34298177427929e-200	0.687684043213626	0.584	0.405	1.06918408285103e-195	2	ENSSSCG00000006062
PCNP	1.00112773135444e-199	0.724550257545248	0.269	0.128	2.00335670321338e-195	2	PCNP
YWHAG	6.18540414178499e-198	0.618777840301422	0.26	0.119	1.23776122281259e-193	2	YWHAG
ND4L1	8.13814920469414e-196	0.524799387634652	0.473	0.284	1.62852503735134e-191	2	ND4L
PSAP	2.80856334219549e-195	0.451874796077735	0.521	0.326	5.6202161040674e-191	2	PSAP
ATF21	3.42324307283822e-191	0.444897270492473	0.562	0.365	6.85025171305656e-187	2	ATF2
ATP5G21	8.26051117154084e-191	0.583357031900085	0.543	0.348	1.65301089053704e-186	2	ATP5G2
DUSP11	1.85715151850255e-189	0.634190112957437	0.385	0.206	3.71634590367546e-185	2	DUSP1
SFPQ1	3.19859940245154e-189	0.640382631892791	0.6	0.419	6.40071726424578e-185	2	SFPQ
DNAJC81	5.68786754145177e-189	0.807932926504918	0.43	0.27	1.13819917371991e-184	2	DNAJC8
SUMO2	3.42936705204847e-188	0.502367563600278	0.594	0.403	6.86250640785419e-184	2	SUMO2
GNB1	3.75316559889527e-188	0.637175908775567	0.415	0.256	7.51045967994933e-184	2	GNB1
PTPA	8.60276717473151e-188	0.709740932884111	0.25	0.12	1.72149973933552e-183	2	PTPA
SPTY2D11	9.40857176056145e-187	0.938938965349145	0.287	0.147	1.88274929500595e-182	2	SPTY2D1
RPL271	2.95134957972509e-186	0.398163120185642	0.879	0.678	5.90594564398787e-182	2	RPL27
RPS91	6.81707753527451e-185	0.356957273302296	0.894	0.708	1.36416538558378e-180	2	RPS9
ANXA5	3.71338964435975e-183	0.57867924976864	0.276	0.133	7.43086401732829e-179	2	ANXA5
CTSV1	8.66754943046854e-183	0.354796468809401	0.389	0.208	1.73446331653106e-178	2	CTSV
ENSSSCG000000362961	1.68176261863192e-182	0.390205133594145	0.878	0.67	3.36537517614434e-178	2	ENSSSCG00000036296
ENSSSCG000000015461	2.64624405472475e-182	0.423867534429551	0.775	0.57	5.2953989779097e-178	2	ENSSSCG00000001546
NDRG4	2.8197242547754e-182	0.512206600722387	0.311	0.163	5.64255020623105e-178	2	NDRG4
RPS31	1.47522278298174e-181	0.305649237340327	0.956	0.793	2.95206831102475e-177	2	RPS3
HNRNPA1L21	2.04755244499851e-181	0.605930443631224	0.415	0.249	4.09735719768652e-177	2	HNRNPA1L2
SEPT2	1.84334468289575e-180	0.691655414582068	0.416	0.262	3.68871704494268e-176	2	SEPT2
DDX3X1	3.58688113297443e-180	0.692690918041382	0.456	0.299	7.17770783519513e-176	2	DDX3X
PPP1CB	1.55693958620723e-179	0.559960490199164	0.301	0.156	3.11559180595929e-175	2	PPP1CB
CTNNB1	1.1314115041084e-178	0.600675277634339	0.293	0.151	2.26406756087133e-174	2	CTNNB1
RPL261	1.78493212663139e-177	0.340381782669235	0.932	0.749	3.57182767860208e-173	2	RPL26
ACADSB	7.74236872305674e-174	0.882571125099973	0.277	0.145	1.54932540517088e-169	2	ACADSB
ID3	2.81768531415066e-172	0.376834413546516	0.276	0.126	5.63847008214689e-168	2	ID3
RPL151	4.87782827006107e-172	0.358789440841323	0.896	0.695	9.76102215121921e-168	2	RPL15
PSME11	3.04172173890623e-171	0.583181044911045	0.433	0.265	6.08678937172526e-167	2	PSME1
ATRX1	5.46044690326425e-171	0.661731407240072	0.411	0.25	1.09269002981221e-166	2	ATRX
ACEA-U31	1.02212042913211e-169	0.883058496436869	0.343	0.191	2.04536519073626e-165	2	ACEA-U3
IL6ST	1.78754911554828e-168	0.743006320301782	0.262	0.133	3.57706453512367e-164	2	IL6ST
RTN4	8.15184154785489e-168	0.669439274238209	0.357	0.207	1.63126501214124e-163	2	RTN4
RPL31	2.01335383103428e-166	0.370268319221936	0.789	0.58	4.0289223512827e-162	2	RPL3
TGFBR3	8.66872664498072e-166	0.488769098058451	0.258	0.123	1.73469888892709e-161	2	TGFBR3
NDUFB9	2.75888646535269e-165	0.641137839883127	0.522	0.371	5.52080770581726e-161	2	NDUFB9
ATP5O	3.901074317775e-165	0.56663998719965	0.506	0.35	7.80643981729956e-161	2	ATP5O
ENSSSCG00000003903	4.57695718965484e-165	0.604201297640478	0.477	0.325	9.1589490322183e-161	2	ENSSSCG00000003903
DYNLRB1	1.67035460273303e-164	0.559222484010892	0.274	0.141	3.34254659552907e-160	2	DYNLRB1
ENSSSCG00000012523	3.98684560629179e-164	0.601085912964443	0.251	0.122	7.9780767427505e-160	2	ENSSSCG00000012523
COX7A11	2.58859826374674e-163	0.637091942911414	0.304	0.164	5.18004398558359e-159	2	COX7A1
TRMT1121	3.1451275891641e-161	0.363813779385913	0.683	0.476	6.29371481867628e-157	2	TRMT112
FKBP5	1.05681966119481e-160	0.624936879644795	0.415	0.265	2.11480182401694e-156	2	FKBP5
ENSSSCG000000039301	1.22308174548358e-159	0.261685686878865	0.963	0.815	2.4475088808872e-155	2	ENSSSCG00000003930
ENSSSCG000000402731	2.25996580819236e-157	0.309821481101914	0.923	0.757	4.52241757877372e-153	2	ENSSSCG00000040273
ARF4	4.70097863353268e-157	0.642976538475717	0.414	0.27	9.40712834356224e-153	2	ARF4
FLOT1	3.44099629884333e-156	0.594732926647085	0.291	0.158	6.88577769361539e-152	2	FLOT1
PNRC21	4.31659833697957e-153	0.481935287838866	0.468	0.311	8.63794493212981e-149	2	PNRC2
NAP1L11	1.02909445223913e-151	0.429124723035087	0.612	0.449	2.05932090837572e-147	2	NAP1L1
EIF4A11	2.45025023655627e-151	0.665358561762484	0.414	0.277	4.90319574837276e-147	2	EIF4A1
C12orf57	1.70514964487042e-149	0.738050598592598	0.333	0.205	3.41217495435019e-145	2	C12orf57
ATP5A1	4.27917972076505e-147	0.462131651892626	0.575	0.417	8.56306653922295e-143	2	ATP5A1
ENSSSCG000000158141	1.42426070927999e-145	0.369748128532861	0.441	0.272	2.85008810534019e-141	2	ENSSSCG00000015814
RPL301	1.58246931208243e-145	0.309827663412952	0.867	0.685	3.16667934040815e-141	2	RPL30
SNRPE	1.92692719986798e-145	0.536553972315273	0.413	0.263	3.85597401965581e-141	2	SNRPE
TMBIM1	9.76873711873607e-145	0.506620241147946	0.254	0.129	1.95482198483027e-140	2	TMBIM1
CTNNA11	1.02828787455152e-142	0.569303911277296	0.374	0.236	2.05770686576505e-138	2	CTNNA1
ENSSSCG000000259281	2.44622104945776e-142	0.309950891686963	0.846	0.65	4.89513294206992e-138	2	ENSSSCG00000025928
FADS21	1.30977364315101e-141	0.620265559056828	0.266	0.141	2.62098803730948e-137	2	FADS2
TAX1BP1	5.98662031107658e-140	0.570666724333189	0.563	0.398	1.19798259044953e-135	2	TAX1BP1
ENSSSCG00000005183	9.90795153784992e-140	0.495311575541212	0.421	0.265	1.98268018223915e-135	2	ENSSSCG00000005183
DDIT41	1.02280631478197e-139	0.631155272478308	0.29	0.159	2.0467377165102e-135	2	DDIT4
ENSSSCG000000140751	5.04629416279751e-139	0.556122592227808	0.534	0.387	1.00981392491741e-134	2	ENSSSCG00000014075
ENSSSCG000000208302	1.00049237677608e-136	0.277037513914487	0.808	0.627	2.00208529516661e-132	2	ENSSSCG00000020830
CD99	1.15756069739676e-136	0.348085690837061	0.309	0.169	2.31639471156066e-132	2	CD99
TOP2B1	1.19827115454959e-136	0.617488073028315	0.257	0.138	2.39786040736917e-132	2	TOP2B
ENSSSCG000000330191	1.10388666970596e-135	0.292146051360501	0.848	0.645	2.20898761474859e-131	2	ENSSSCG00000033019
RPS232	4.32244363746455e-134	0.256972096563913	0.917	0.742	8.64964196293031e-130	2	RPS23
CDC421	3.35431194287241e-133	0.290754402810515	0.458	0.299	6.71231362888198e-129	2	CDC42
ENSSSCG00000026230	1.01771634760552e-131	0.558218324790871	0.354	0.221	2.03655218319341e-127	2	ENSSSCG00000026230
ENSSSCG00000032942	1.7449289204023e-129	0.461664772316021	0.305	0.175	3.49177726261705e-125	2	ENSSSCG00000032942
NOL7	2.16493550427571e-129	0.69146787717224	0.359	0.235	4.33225243760613e-125	2	NOL7
ENSSSCG000000112721	4.14713355728115e-128	0.274861168702911	0.892	0.707	8.29882896147531e-124	2	ENSSSCG00000011272
COX6A1	5.68091605418357e-128	0.406116253369759	0.615	0.464	1.13680811160267e-123	2	COX6A1
RSF11	2.35362046471601e-127	0.70019834878578	0.401	0.276	4.70982991194322e-123	2	RSF1
HNRNPM1	2.86161038183533e-127	0.530530820784134	0.479	0.34	5.72636853509068e-123	2	HNRNPM
HP1BP3	3.07909983980058e-124	0.675863006636435	0.363	0.238	6.16158668942495e-120	2	HP1BP3
DYNC1I21	3.39194691331217e-123	0.724317279576096	0.341	0.22	6.78762496822898e-119	2	DYNC1I2
NONO1	1.09421323036603e-122	0.512523612969694	0.412	0.279	2.18963009528546e-118	2	NONO
CHMP4B	3.97736825375782e-122	0.498065198547472	0.369	0.241	7.95911161259478e-118	2	CHMP4B
ENSSSCG00000021180	3.66291686474103e-121	0.476128978406803	0.298	0.176	7.32986293803327e-117	2	ENSSSCG00000021180
RBM8A	2.42320769942476e-120	0.52730869020349	0.339	0.215	4.84908092731889e-116	2	RBM8A
CHD31	1.51125622177693e-119	0.697856170110698	0.39	0.269	3.02417482539782e-115	2	CHD3
TMEM106B	1.69697932390694e-116	0.384725778398599	0.262	0.147	3.39582532507017e-112	2	TMEM106B
PGAM1	3.20796216052062e-116	0.441748374157655	0.395	0.258	6.41945307941781e-112	2	PGAM1
NDUFS51	2.92861781116375e-115	0.397859630251818	0.525	0.387	5.86045710191977e-111	2	NDUFS5
KHDRBS1	7.80587291441144e-115	0.537856871522948	0.382	0.259	1.56203322890287e-110	2	KHDRBS1
SNRNP701	9.17281095083931e-112	0.708648675208253	0.3	0.188	1.83557119937245e-107	2	SNRNP70
TOPORS1	2.12148568144261e-111	0.928496151737755	0.282	0.176	4.2453049971348e-107	2	TOPORS
CTSC	2.33551599393501e-109	0.415409162963095	0.292	0.171	4.67360105546335e-105	2	CTSC
COX4I11	5.68079597424701e-109	0.339227063161231	0.6	0.474	1.13678408240657e-104	2	COX4I1
CRYM1	3.14688519249257e-108	0.773493499859372	0.338	0.218	6.29723195869688e-104	2	CRYM
ERH	1.16177888188293e-107	0.538377582141889	0.418	0.291	2.32483572053593e-103	2	ERH
TCAF1	1.40339193819424e-107	0.651613279741107	0.284	0.173	2.80832760752049e-103	2	TCAF1
ENSSSCG000000179281	3.12099776316358e-107	0.56067829886951	0.285	0.177	6.24542862386663e-103	2	ENSSSCG00000017928
PGRMC1	4.64744423538657e-107	0.548993581608933	0.27	0.16	9.30000065943207e-103	2	PGRMC1
ATPIF1	4.67066050091981e-107	0.526004499149028	0.439	0.319	9.34645872839063e-103	2	ATPIF1
OAZ1	1.49674417161086e-106	0.320218410729649	0.614	0.473	2.99513476181048e-102	2	OAZ1
SERBP11	2.51995683644375e-106	0.297313805482205	0.68	0.524	5.04268562540758e-102	2	SERBP1
ENSSSCG000000389471	4.27779531413634e-106	0.501267755221225	0.396	0.276	8.56029620311823e-102	2	ENSSSCG00000038947
ENSSSCG00000038938	6.69445391043731e-106	0.597566957677353	0.305	0.199	1.33962717201761e-101	2	ENSSSCG00000038938
ENSSSCG00000002449	4.61706452641558e-104	0.629963929730338	0.354	0.236	9.23920782381021e-100	2	ENSSSCG00000002449
ZFAND51	7.95072173419905e-104	0.498413562959372	0.291	0.181	1.59101892623057e-99	2	ZFAND5
HNRNPH31	6.12048895341309e-103	0.576031458074937	0.406	0.294	1.22477104446749e-98	2	HNRNPH3
UBE2M1	1.17289454850918e-102	0.603722982352427	0.397	0.287	2.34707928102171e-98	2	UBE2M
DYNLT3	1.12175666533099e-101	0.43909546135668	0.309	0.196	2.24474726299385e-97	2	DYNLT3
MORF4L21	1.27945108972431e-101	0.616132237848686	0.294	0.19	2.56030957564732e-97	2	MORF4L2
BCLAF11	3.13149063901089e-101	0.632218279954085	0.42	0.305	6.2664259177247e-97	2	BCLAF1
SMC31	3.78191087780604e-101	0.692344567649862	0.353	0.242	7.56798185757767e-97	2	SMC3
WDR82	7.55485160983585e-101	0.645761475463265	0.308	0.202	1.51180135564425e-96	2	WDR82
ZNF3261	3.84802718417697e-100	0.611331962557884	0.269	0.165	7.70028719825654e-96	2	ZNF326
DRAP1	1.12053158658665e-99	0.562125516028288	0.313	0.208	2.24229575791854e-95	2	DRAP1
ILF31	2.98305908240946e-99	0.572568723028385	0.343	0.234	5.96939952980956e-95	2	ILF3
U2SURP1	1.66260848306317e-98	0.611202959651942	0.352	0.239	3.3270458354577e-94	2	U2SURP
NKTR1	1.89156480244147e-98	0.771403053338434	0.337	0.23	3.78521032616562e-94	2	NKTR
HYPK1	4.95335847039439e-98	0.277312475981517	0.824	0.609	9.91216563510621e-94	2	HYPK
MRPL551	7.99635550644598e-97	0.477692309484768	0.392	0.273	1.6001507003949e-92	2	MRPL55
RSRC21	1.78572009192363e-95	0.532096376785741	0.442	0.319	3.57340447594838e-91	2	RSRC2
ENSSSCG00000040782	2.62834424486178e-95	0.666976261924928	0.35	0.244	5.2595796683929e-91	2	ENSSSCG00000040782
ATP5I	3.65016466243997e-95	0.381789290512737	0.497	0.377	7.30434450600862e-91	2	ATP5I
ALDOA1	7.62631096626376e-95	0.42281026280586	0.37	0.261	1.52610108745904e-90	2	ALDOA
VEZF11	1.26429657330719e-94	0.591684099766456	0.264	0.165	2.52998387284503e-90	2	VEZF1
ENSSSCG000000049631	3.03313814204995e-94	0.512500353243627	0.268	0.166	6.06961273605615e-90	2	ENSSSCG00000004963
ENSSSCG00000029251	1.05174089926763e-93	0.511942770026206	0.325	0.221	2.10463871352445e-89	2	ENSSSCG00000029251
SDHD	7.22960733255012e-92	0.259884314257146	0.265	0.158	1.4467167233166e-87	2	SDHD
ZMAT21	3.2751864311399e-91	0.743660338832446	0.257	0.164	6.55397556735405e-87	2	ZMAT2
TTC31	3.42318321300709e-91	0.613779203801113	0.333	0.227	6.85013192754848e-87	2	TTC3
SSB1	6.87381287048821e-91	0.371232553969382	0.48	0.355	1.3755186935134e-86	2	SSB
HNRNPR1	8.04703515915169e-91	0.502275468180426	0.306	0.202	1.61029220569784e-86	2	HNRNPR
ENSSSCG000000286701	1.92158166342812e-90	0.35722343558287	0.343	0.227	3.84527706668601e-86	2	ENSSSCG00000028670
MAP1LC3A	1.96664778909635e-89	0.35082808713632	0.379	0.264	3.93545889076071e-85	2	MAP1LC3A
ENSSSCG000000000711	2.21553752499226e-88	0.418286026000243	0.498	0.381	4.43351214126201e-84	2	ENSSSCG00000000071
BTF31	6.79095951786323e-88	0.317281723558282	0.554	0.427	1.35893890911961e-83	2	BTF3
SON1	2.66458494766661e-87	0.411405780087406	0.6	0.471	5.33210093877565e-83	2	SON
HSPE11	9.8940076128209e-87	0.270673262990786	0.552	0.406	1.97988986340159e-82	2	HSPE1
ENSSSCG00000001571	1.46505665719382e-85	0.284271393278232	0.414	0.29	2.93172487671054e-81	2	ENSSSCG00000001571
POLR2E1	2.3342575324972e-85	0.523103533489568	0.25	0.16	4.67108274828016e-81	2	POLR2E
ADH5	4.5513258224651e-84	0.45556816051631	0.303	0.2	9.10765810333492e-80	2	ADH5
CLTA1	1.24753129233462e-83	0.45991617955355	0.349	0.246	2.4964348690908e-79	2	CLTA
SMIM71	6.98787223651871e-83	0.479479477612894	0.349	0.244	1.39834311324976e-78	2	SMIM7
SRSF61	1.62447516533374e-82	0.455541154552792	0.283	0.185	3.25073725334936e-78	2	SRSF6
C11orf58	9.78120572696619e-82	0.442293270747163	0.409	0.305	1.9573170780232e-77	2	C11orf58
UBL31	4.32009652505512e-80	0.401803124175616	0.312	0.216	8.64494515628781e-76	2	UBL3
PNN1	1.05501191311336e-79	0.506482341601693	0.405	0.3	2.11118433933114e-75	2	PNN
PDAP11	5.46906513173989e-79	0.548827524060136	0.326	0.232	1.09441462351247e-74	2	PDAP1
ENSSSCG00000023643	1.08880627152997e-78	0.52301486165934	0.251	0.162	2.17881022995863e-74	2	ENSSSCG00000023643
CD59	1.2791976186353e-78	0.389051512576043	0.306	0.207	2.5598023546511e-74	2	CD59
ENSSSCG00000034527	3.14634805880421e-78	0.446399892145434	0.417	0.31	6.2961571004731e-74	2	ENSSSCG00000034527
SAFB1	2.13479335975674e-77	0.544939369568183	0.309	0.213	4.27193499220921e-73	2	SAFB
PFN11	1.2202966571925e-75	0.357646393939072	0.26	0.166	2.44193564070792e-71	2	PFN1
EIF3L	4.31772415773864e-75	0.394729683211183	0.38	0.283	8.64019781205079e-71	2	EIF3L
UBE2H	2.60204941162664e-74	0.460265114160372	0.333	0.238	5.20696107760607e-70	2	UBE2H
HNRNPA31	3.51717712972161e-74	0.524997297957761	0.253	0.168	7.03822315428591e-70	2	HNRNPA3
PNRC11	6.79127680720236e-74	0.433553904047372	0.362	0.264	1.35900240188927e-69	2	PNRC1
ATXN7L3B	7.16210543286093e-74	0.433214614960852	0.367	0.264	1.4332089181698e-69	2	ATXN7L3B
POLR2F	1.38800965152213e-72	0.336768183199818	0.377	0.276	2.77754611366094e-68	2	POLR2F
YWHAE1	3.45410872249998e-72	0.399054157343714	0.404	0.306	6.91201696459472e-68	2	YWHAE
TCEA1	1.55951633941143e-71	0.470979002274592	0.28	0.189	3.12074814679621e-67	2	TCEA1
EMD1	8.39805808243375e-71	0.366092648272364	0.284	0.19	1.68053540287582e-66	2	EMD
HNRNPU1	3.57802747752969e-69	0.372781544491337	0.531	0.415	7.15999078528466e-65	2	HNRNPU
CWC15	3.6483343600458e-69	0.614890533477312	0.267	0.184	7.30068188788764e-65	2	CWC15
EIF4B1	6.48608337748673e-69	0.474996516120131	0.471	0.381	1.29793014466887e-64	2	EIF4B
ENSSSCG000000237921	3.86752798236334e-68	0.422018632418014	0.372	0.276	7.73931024550727e-64	2	ENSSSCG00000023792
NFE2L1	1.09516667970984e-67	0.379830496857386	0.285	0.197	2.19153804276737e-63	2	NFE2L1
UBE2E3	1.38484446016964e-67	0.250723299672582	0.281	0.188	2.77121224924546e-63	2	UBE2E3
SNU13	2.20675152642839e-67	0.378907730061039	0.455	0.356	4.41593047953586e-63	2	SNU13
GNB21	2.2717458029163e-67	0.393910439288828	0.326	0.237	4.5459905262158e-63	2	GNB2
ENSSSCG00000032573	9.54373782710482e-67	0.343308411335245	0.381	0.281	1.90979737658195e-62	2	ENSSSCG00000032573
FNBP41	2.15651206377593e-66	0.478243528312548	0.302	0.212	4.31539629082202e-62	2	FNBP4
TOP11	2.5243998427232e-66	0.545260697147075	0.317	0.229	5.0515765252734e-62	2	TOP1
ABCF31	2.68012744861539e-66	0.55024495003426	0.342	0.26	5.36320303742426e-62	2	ABCF3
EIF3G1	1.2522815264707e-65	0.387927760463951	0.437	0.349	2.50594056262051e-61	2	EIF3G
LIMA1	1.70705118999289e-65	0.346396019393042	0.252	0.165	3.41598013629477e-61	2	LIMA1
CDC37	6.65676735658978e-65	0.475476962762937	0.283	0.203	1.33208571572718e-60	2	CDC37
HMGN31	1.40306999390772e-64	0.269777493757823	0.416	0.32	2.80768336480874e-60	2	HMGN3
PSMB6	4.23955776875152e-64	0.386505708558099	0.39	0.3	8.48377905104866e-60	2	PSMB6
CHTOP1	4.96024868512631e-63	0.408337703897444	0.305	0.221	9.92595364380625e-59	2	CHTOP
ENSSSCG00000040857	1.21806518642341e-59	0.367659289517232	0.308	0.226	2.4374702445519e-55	2	ENSSSCG00000040857
ENSSSCG00000008987	1.22020328280746e-59	0.403490616739817	0.412	0.332	2.441748789226e-55	2	ENSSSCG00000008987
DDX39B1	1.65731404330178e-59	0.38139959970068	0.288	0.208	3.3164511320512e-55	2	DDX39B
DHX91	3.54076433048956e-58	0.341559765581049	0.389	0.296	7.08542350174266e-54	2	DHX9
HDGF1	4.91016772499946e-58	0.526164841099676	0.339	0.26	9.82573663449643e-54	2	HDGF
ENSSSCG000000276761	6.79132912863982e-58	0.36587225659467	0.333	0.246	1.35901287193211e-53	2	ENSSSCG00000027676
ENSSSCG00000014435	1.0328068366408e-56	0.355649758025916	0.428	0.338	2.06674976080191e-52	2	ENSSSCG00000014435
ENSSSCG00000024776	3.50546125463708e-56	0.268381880157484	0.438	0.34	7.01477851665426e-52	2	ENSSSCG00000024776
ISCU	1.97809715596417e-55	0.279319984197564	0.539	0.453	3.9583702187999e-51	2	ISCU
UBE4A	3.55872774347706e-55	0.298906620985855	0.427	0.338	7.12137008747195e-51	2	UBE4A
ENSSSCG000000027031	4.0324150711524e-55	0.409737514268391	0.313	0.232	8.06926579888307e-51	2	ENSSSCG00000002703
ENSSSCG00000035686	1.6543532517581e-53	0.342620489876208	0.299	0.217	3.31052629209313e-49	2	ENSSSCG00000035686
TAF1D1	1.28668805839602e-51	0.320664094418662	0.412	0.327	2.57479147365627e-47	2	TAF1D
CLSTN11	5.06415254356084e-51	0.286907356064068	0.279	0.199	1.01338756549196e-46	2	CLSTN1
PBRM1	6.68520669765946e-51	0.429560245307915	0.254	0.183	1.33777671226864e-46	2	PBRM1
ENSSSCG00000000377	8.57760644219786e-51	0.334234507390368	0.42	0.326	1.71646482514821e-46	2	ENSSSCG00000000377
GNS	1.99901213105989e-50	0.317078740189078	0.284	0.208	4.00022317546396e-46	2	GNS
GABARAP	2.00754365680905e-50	0.302448552731451	0.513	0.417	4.01729561164059e-46	2	GABARAP
ENSSSCG00000034019	2.53213704015446e-50	0.300342365939748	0.551	0.45	5.06705943105309e-46	2	ENSSSCG00000034019
ZNF395	3.91533259108062e-50	0.413399198026633	0.263	0.189	7.83497204801143e-46	2	ZNF395
SRPRA1	4.0427493895859e-50	0.476777919227419	0.285	0.215	8.08994580350035e-46	2	SRPRA
ENSSSCG000000090471	4.46689005400924e-49	0.491149767852239	0.371	0.3	8.93869368707788e-45	2	ENSSSCG00000009047
SENP61	4.55692776811959e-49	0.532573454513034	0.296	0.227	9.1188681567841e-45	2	SENP6
SEC62	6.57429364286285e-49	0.345888464765446	0.446	0.368	1.31558190087329e-44	2	SEC62
CCNL21	6.62325758226193e-49	0.429355621558472	0.274	0.203	1.32538007478643e-44	2	CCNL2
ENSSSCG00000038444	5.90897105587186e-47	0.367213402518636	0.258	0.189	1.18244419799052e-42	2	ENSSSCG00000038444
IK1	5.97645617079067e-46	0.386642133572825	0.404	0.326	1.19594864433692e-41	2	IK
ENSSSCG00000004446	2.16851937239913e-44	0.410620606115029	0.334	0.27	4.33942411610789e-40	2	ENSSSCG00000004446
ENSSSCG00000000273	4.82249615339692e-44	0.408624107805698	0.269	0.205	9.65029705256258e-40	2	ENSSSCG00000000273
ENSSSCG00000037251	1.19459393707427e-43	0.406387656277934	0.267	0.196	2.39050192747932e-39	2	ENSSSCG00000037251
ENSSSCG00000035538	3.71637826510287e-43	0.406765277225688	0.332	0.255	7.43684454629736e-39	2	ENSSSCG00000035538
PIK3R11	5.36277052412338e-43	0.250475780769818	0.255	0.182	1.07314400958233e-38	2	PIK3R1
SRSF51	2.93430207236037e-42	0.346444242004671	0.371	0.306	5.87183187700033e-38	2	SRSF5
H2AFZ	3.02727420113876e-42	0.31763343514815	0.319	0.245	6.05787840389878e-38	2	H2AFZ
GOT2	3.23410778122672e-42	0.288829413499163	0.251	0.182	6.4717730810128e-38	2	GOT2
ENSSSCG00000032166	6.26519518450964e-42	0.34925911920876	0.4	0.333	1.25372820837222e-37	2	ENSSSCG00000032166
ENSSSCG00000020808	4.71346925399076e-41	0.394134602574389	0.267	0.203	9.43212332416091e-37	2	ENSSSCG00000020808
PSMC5	1.08281974915346e-40	0.460172097133849	0.337	0.277	2.16683060003099e-36	2	PSMC5
NFE2L21	1.3345177928819e-40	0.372148205529242	0.302	0.233	2.67050355533596e-36	2	NFE2L2
TMED4	1.47813054924657e-40	0.355269021945021	0.315	0.247	2.95788704209732e-36	2	TMED4
ENSSSCG00000016711	1.88048448544739e-40	0.286657255112681	0.281	0.216	3.76303750382877e-36	2	ENSSSCG00000016711
RBM51	3.31313802245408e-40	0.384626693714579	0.269	0.205	6.62992049673286e-36	2	RBM5
KMT2E1	3.41667948953286e-39	0.281968557812485	0.403	0.335	6.8371173265042e-35	2	KMT2E
ENSSSCG000000165091	3.5348581701999e-39	0.369101870317992	0.325	0.262	7.07360468438703e-35	2	ENSSSCG00000016509
CACYBP	5.21665466342328e-39	0.402060440141641	0.283	0.219	1.04390476469763e-34	2	CACYBP
SDCBP	7.25305199144459e-39	0.304561400749624	0.289	0.223	1.45140823400798e-34	2	SDCBP
AKAP91	1.02210426829025e-38	0.428168803854734	0.329	0.261	2.04533285127561e-34	2	AKAP9
HARS21	1.03379089286217e-38	0.418535281868868	0.273	0.212	2.06871895570649e-34	2	HARS2
ENSSSCG00000000144	1.33097625399542e-38	0.415693362575598	0.265	0.207	2.66341658187024e-34	2	ENSSSCG00000000144
SBDS	3.12380679240435e-38	0.423594692949293	0.331	0.274	6.25104977228035e-34	2	SBDS
SERINC3	3.7553175041897e-38	0.35818223877957	0.343	0.285	7.514765857634e-34	2	SERINC3
ENSSSCG000000286631	4.40051251733552e-38	0.350538750471737	0.388	0.316	8.80586559844011e-34	2	ENSSSCG00000028663
PAIP2	2.86415553189788e-37	0.380039092878561	0.307	0.246	5.73146163488085e-33	2	PAIP2
POLE4	1.90196199312863e-35	0.379482065135306	0.281	0.222	3.8060161444497e-31	2	POLE4
RAB11B	1.95464959293863e-35	0.366391989052757	0.274	0.214	3.91144930042949e-31	2	RAB11B
ECHS1	4.35954309758295e-35	0.312962563725456	0.376	0.32	8.72388169257324e-31	2	ECHS1
ENSSSCG00000002860	8.2702217454906e-35	0.27257529082763	0.329	0.269	1.65495407349013e-30	2	ENSSSCG00000002860
EIF3D1	2.70111365090437e-34	0.309094907815798	0.458	0.391	5.40519852682474e-30	2	EIF3D
DCTN2	4.25790066532523e-34	0.340729015526215	0.258	0.202	8.52048502138232e-30	2	DCTN2
ENSSSCG00000004414	8.69550653866651e-34	0.321024937857797	0.25	0.196	1.74005781345255e-29	2	ENSSSCG00000004414
SEC63	1.00288496933907e-32	0.305046885618351	0.358	0.298	2.00687311214441e-28	2	SEC63
ABHD16A	1.03976764273566e-31	0.26502525954929	0.269	0.21	2.08067902987832e-27	2	ABHD16A
BIRC31	3.67702001837143e-31	0.380707590651536	0.274	0.22	7.35808475876307e-27	2	BIRC3
KPNB1	2.27174024675927e-30	0.272053552485773	0.397	0.337	4.54597940778997e-26	2	KPNB1
CCT2	3.05142991166476e-29	0.301493031482334	0.343	0.282	6.10621639623234e-25	2	CCT2
AIMP1	3.71092456220264e-29	0.285474959827398	0.367	0.305	7.42593114142371e-25	2	AIMP1
PABPN1	6.60704140030116e-29	0.316358777167683	0.398	0.342	1.32213505461426e-24	2	PABPN1
YTHDC11	1.59035622828677e-28	0.313599805938187	0.323	0.267	3.18246184842466e-24	2	YTHDC1
KIF5B	1.96516630277214e-28	0.372507837166448	0.343	0.284	3.93249428847732e-24	2	KIF5B
NEDD8	6.55639908337687e-28	0.330552029003856	0.255	0.207	1.31200102057454e-23	2	NEDD8
PSMA4	2.89003087515549e-27	0.305570441086264	0.251	0.201	5.78324078427364e-23	2	PSMA4
BCAS2	6.90283486696435e-27	0.38943074499304	0.328	0.277	1.38132628522824e-22	2	BCAS2
NAA20	1.00393882894479e-26	0.285593916710529	0.277	0.225	2.00898199060141e-22	2	NAA20
THRAP31	2.00697846628379e-26	0.267248206846493	0.335	0.282	4.01616460888048e-22	2	THRAP3
RAD21	7.35515245923467e-26	0.287156893218148	0.267	0.22	1.47183955861745e-21	2	RAD21
SRSF101	1.43313523983692e-25	0.342216516248494	0.274	0.226	2.86784692843766e-21	2	SRSF10
NUDC	2.10139682074992e-25	0.33189671471961	0.267	0.217	4.20510517800267e-21	2	NUDC
RBM41	1.73331626161319e-24	0.261105017807294	0.286	0.242	3.46853917111414e-20	2	RBM4
ENSSSCG00000009788	3.08381991805114e-24	0.370395107882746	0.272	0.226	6.17103203801214e-20	2	ENSSSCG00000009788
RYBP	1.50881435401459e-23	0.432371572534091	0.267	0.222	3.0192884038186e-19	2	RYBP
ENSSSCG000000280351	1.95725975943005e-23	0.340502725677201	0.299	0.254	3.91667250459548e-19	2	ENSSSCG00000028035
ENSSSCG000000175551	2.11788394224051e-23	0.262570372458476	0.347	0.298	4.23809755681749e-19	2	ENSSSCG00000017555
SSRP11	4.13728014599694e-21	0.277774146457105	0.353	0.309	8.27911130015447e-17	2	SSRP1
UQCR10	1.25372510428108e-20	0.339752225375513	0.253	0.216	2.50882930617687e-16	2	UQCR10
SRRM11	3.36213585320428e-20	0.268426205340049	0.375	0.335	6.72797005584708e-16	2	SRRM1
ENSSSCG00000016100	3.55074491995626e-20	0.252762531673102	0.269	0.229	7.10539565932448e-16	2	ENSSSCG00000016100
ZRANB21	4.04712369063785e-20	0.305277856065191	0.291	0.25	8.09869921733541e-16	2	ZRANB2
PSMC3	9.47615143884257e-20	0.298161919240341	0.316	0.28	1.89627266442679e-15	2	PSMC3
SPAG9	1.06914213463515e-19	0.259086329173663	0.26	0.221	2.13946032561839e-15	2	SPAG9
ENSSSCG00000039249	2.38422258530355e-17	0.261827334158188	0.295	0.251	4.77106781545093e-13	2	ENSSSCG00000039249
PUF60	5.90197065815141e-17	0.293929602597633	0.277	0.245	1.18104334840268e-12	2	PUF60
SLTM1	1.53507366988323e-16	0.273826368742767	0.298	0.262	3.07183592080333e-12	2	SLTM
WASF2	1.84329575811484e-15	0.258103467391108	0.273	0.242	3.68861914156361e-11	2	WASF2
RTF11	2.70762128849357e-15	0.286533657917679	0.273	0.241	5.41822096040448e-11	2	RTF1
AP2M1	3.65567628170689e-15	0.268017306354792	0.314	0.287	7.31537380732365e-11	2	AP2M1
TPR1	6.53087753753173e-14	0.376742058542508	0.264	0.233	1.30689390403547e-09	2	TPR
CGGBP11	2.42170501699329e-13	0.266526460463559	0.272	0.248	4.84607390950527e-09	2	CGGBP1
TOX4	6.9282951270529e-10	0.326432984290191	0.255	0.234	1.38642113787455e-05	2	TOX4
CHD41	6.3128186231715e-09	0.281243956639259	0.33	0.311	0.000126325813468285	2	CHD4
GOLGB11	3.55001786169821e-08	0.363049911063893	0.26	0.241	0.000710394074304429	2	GOLGB1
CNTNAP2	0	2.9535478893718	0.372	0.06	0	3	CNTNAP2
CSMD3	0	2.88620794200537	0.34	0.03	0	3	CSMD3
NXPH1	0	2.81235618808008	0.297	0.021	0	3	NXPH1
CTNNA3	0	2.75038862194426	0.367	0.07	0	3	CTNNA3
ENSSSCG00000035172	0	2.71127501876351	0.285	0.019	0	3	ENSSSCG00000035172
CCSER1	0	2.70572736184899	0.281	0.02	0	3	CCSER1
PRKG1	0	2.70348495154659	0.333	0.07	0	3	PRKG1
CTNND2	0	2.69372060891281	0.304	0.031	0	3	CTNND2
DLG2	0	2.62846461235093	0.289	0.027	0	3	DLG2
NELL1	0	2.61350991188462	0.313	0.026	0	3	NELL1
ERC2	0	2.58274376164404	0.273	0.026	0	3	ERC2
ANKS1B	0	2.57243693545113	0.284	0.023	0	3	ANKS1B
PRKN	0	2.56693285242551	0.297	0.029	0	3	PRKN
USH2A	0	2.53801575409169	0.268	0.018	0	3	USH2A
THSD7B	0	2.53598590509339	0.276	0.029	0	3	THSD7B
DCC	0	2.50186644271498	0.265	0.019	0	3	DCC
ENSSSCG00000023479	0	2.49081723166843	0.303	0.033	0	3	ENSSSCG00000023479
ASTN2	0	2.45522884225973	0.252	0.029	0	3	ASTN2
EXOC4	0	2.43743590474924	0.301	0.067	0	3	EXOC4
GRM8	0	2.42034083097595	0.254	0.037	0	3	GRM8
SMYD3	0	2.3651661217837	0.279	0.063	0	3	SMYD3
ENOX1	0	2.36397609084084	0.278	0.069	0	3	ENOX1
PTPRM	0	2.24403616163507	0.267	0.069	0	3	PTPRM
ENSSSCG00000035984	0	2.16796180336561	0.268	0.034	0	3	ENSSSCG00000035984
ENSSSCG00000038101	6.11319097896595e-241	2.06602903770651	0.266	0.087	1.22331064680088e-236	3	ENSSSCG00000038101
CDKAL1	2.06611783564566e-210	2.14733683372128	0.274	0.1	4.13450840091054e-206	3	CDKAL1
LRBA	1.05218231558854e-120	2.0335227104592	0.251	0.118	2.10552203172423e-116	3	LRBA
REV1	1.99440998844148e-86	1.89181208023954	0.258	0.143	3.99101382787025e-82	3	REV1
RABGAP1L	7.73092284671715e-61	1.75015798732479	0.255	0.162	1.54703497085657e-56	3	RABGAP1L
TBC1D1	2.78781412403343e-56	0.437894490416244	0.097	0.253	5.5786948436033e-52	3	TBC1D1
PPP2R5E	6.4745446598812e-50	0.252228112072992	0.106	0.252	1.29562113188883e-45	3	PPP2R5E
MYO5A	2.56788713279722e-39	0.488797052507764	0.167	0.327	5.13859894144051e-35	3	MYO5A
SYNE21	3.59436288645927e-31	0.317398394411961	0.151	0.276	7.19267957209365e-27	3	SYNE2
BBX1	4.48110469200633e-19	0.483970707306778	0.169	0.278	8.96713859917386e-15	3	BBX
ENSSSCG000000142801	2.44306102861243e-14	0.446617455143299	0.167	0.259	4.88880942435633e-10	3	ENSSSCG00000014280
ENSSSCG00000011117	3.29783197641207e-10	0.616989182227486	0.212	0.312	6.59929156799819e-06	3	ENSSSCG00000011117
BAZ2B1	1.93053876599656e-05	0.813221282820135	0.221	0.3	0.386320112463572	3	BAZ2B
PRM1	0	7.37791757001015	1	0.112	0	4	PRM1
TNP1	0	7.05036634743045	1	0.111	0	4	TNP1
PRM2	0	6.5689798645851	0.999	0.103	0	4	PRM2
TNP2	0	6.11562004261646	0.998	0.109	0	4	TNP2
OAZ3	0	5.44897772125302	1	0.087	0	4	OAZ3
ENSSSCG00000031818	0	5.37069005230148	0.998	0.106	0	4	ENSSSCG00000031818
GSG1	0	5.36531303887337	1	0.092	0	4	GSG1
TPPP2	0	5.36400048934403	1	0.085	0	4	TPPP2
PROCA1	0	5.26905149835212	1	0.113	0	4	PROCA1
CRISP2	0	5.15273125727721	1	0.11	0	4	CRISP2
ODF1	0	5.02748380545473	1	0.092	0	4	ODF1
HMGB4	0	5.00633113651595	0.938	0.077	0	4	HMGB4
PRSS37	0	4.91413781760353	0.978	0.061	0	4	PRSS37
IQCF5	0	4.85038995929458	0.997	0.077	0	4	IQCF5
PRM3	0	4.82518693820626	0.976	0.068	0	4	PRM3
ENSSSCG00000014233	0	4.79508372425542	0.987	0.075	0	4	ENSSSCG00000014233
ENSSSCG00000036997	0	4.78908880713292	0.904	0.063	0	4	ENSSSCG00000036997
PAQR5	0	4.62530004487019	0.997	0.068	0	4	PAQR5
GPR161	0	4.62185985043362	0.999	0.076	0	4	GPR161
C7orf34	0	4.61729458614511	0.997	0.081	0	4	C7orf34
IQCF1	0	4.5288446717494	0.937	0.067	0	4	IQCF1
HSPA1L	0	4.48820517677275	0.992	0.071	0	4	HSPA1L
BANF2	0	4.47746583519543	0.995	0.061	0	4	BANF2
H1FNT	0	4.4174205648177	0.941	0.057	0	4	H1FNT
ENSSSCG00000007125	0	4.27461333315328	0.896	0.054	0	4	ENSSSCG00000007125
ENSSSCG00000032608	0	4.2549816910962	0.934	0.077	0	4	ENSSSCG00000032608
SMCP	0	4.22597851040301	0.995	0.067	0	4	SMCP
CARHSP1	0	4.07479676676075	0.996	0.162	0	4	CARHSP1
IRGC	0	4.04185010196087	0.991	0.049	0	4	IRGC
TEX35	0	3.98682709620678	0.96	0.051	0	4	TEX35
TSPAN6	0	3.92710630224574	0.993	0.13	0	4	TSPAN6
TEX44	0	3.90456085112031	0.991	0.051	0	4	TEX44
HSPB9	0	3.90231257351675	0.998	0.093	0	4	HSPB9
CYLC2	0	3.9020851667438	0.955	0.074	0	4	CYLC2
GSTM3	0	3.87871592453045	1	0.309	0	4	GSTM3
LRRC51	0	3.87055590585887	0.99	0.049	0	4	LRRC51
SPATA18	0	3.82156468656606	0.989	0.042	0	4	SPATA18
DCUN1D1	0	3.72855493428357	0.995	0.137	0	4	DCUN1D1
FAM229B	0	3.688713931635	0.993	0.098	0	4	FAM229B
TRIM36	0	3.66122603726814	0.979	0.069	0	4	TRIM36
ARL9	0	3.60657422085519	0.987	0.084	0	4	ARL9
AKAP12	0	3.59800558787425	0.994	0.134	0	4	AKAP12
UBQLNL	0	3.57840057445762	0.976	0.036	0	4	UBQLNL
SPATA6	0	3.57651372784589	0.975	0.082	0	4	SPATA6
DNAJB8	0	3.5679654945478	0.984	0.037	0	4	DNAJB8
SPATA3	0	3.56402900299183	0.97	0.029	0	4	SPATA3
GPX4	0	3.56360437077121	1	0.38	0	4	GPX4
ENSSSCG00000011673	0	3.5585131391298	0.99	0.082	0	4	ENSSSCG00000011673
ENSSSCG00000016977	0	3.52201321898453	0.96	0.031	0	4	ENSSSCG00000016977
ENSSSCG00000008607	0	3.50849254899979	0.974	0.083	0	4	ENSSSCG00000008607
SPATA7	0	3.50107474108786	0.937	0.084	0	4	SPATA7
ENSSSCG00000010084	0	3.49329496480806	0.982	0.035	0	4	ENSSSCG00000010084
GALNTL5	0	3.48553021500605	0.91	0.06	0	4	GALNTL5
C9orf50	0	3.47305074778657	0.976	0.045	0	4	C9orf50
CDV3	0	3.46396249336355	0.995	0.207	0	4	CDV3
PDZD9	0	3.44811690508285	0.989	0.079	0	4	PDZD9
CAPZA3	0	3.44786089402118	0.839	0.045	0	4	CAPZA3
RBM4B	0	3.4075662658338	0.979	0.095	0	4	RBM4B
HABP4	0	3.40628679254846	0.977	0.111	0	4	HABP4
NUPR2	0	3.40308691713246	0.981	0.058	0	4	NUPR2
UBE2J1	0	3.37373485233454	0.976	0.164	0	4	UBE2J1
PGAM2	0	3.36583952128635	0.994	0.089	0	4	PGAM2
DNAJC5B	0	3.34301340464132	0.963	0.062	0	4	DNAJC5B
C20orf144	0	3.3342893151281	0.968	0.031	0	4	C20orf144
ISG20L2	0	3.32007739916984	0.982	0.094	0	4	ISG20L2
UBL4B	0	3.28692507074962	0.971	0.03	0	4	UBL4B
ENSSSCG00000006260	0	3.27874005138743	0.992	0.15	0	4	ENSSSCG00000006260
CCDC91	0	3.26845092964673	0.988	0.124	0	4	CCDC91
TMEM239	0	3.23817104731387	0.962	0.024	0	4	TMEM239
CLMN	0	3.22339958072342	0.982	0.085	0	4	CLMN
FAM220A	0	3.20515706365587	0.884	0.097	0	4	FAM220A
TFAM	0	3.19947545289467	0.888	0.157	0	4	TFAM
TCP11	0	3.19676620044233	0.979	0.059	0	4	TCP11
CCDC136	0	3.17319559251709	0.987	0.088	0	4	CCDC136
UBXN6	0	3.16515571824514	0.993	0.224	0	4	UBXN6
HSPA4L	0	3.16252468066224	0.989	0.135	0	4	HSPA4L
RNF38	0	3.16246584219331	0.984	0.118	0	4	RNF38
RAB13	0	3.14403213584754	0.994	0.215	0	4	RAB13
PHF7	0	3.14038631794366	0.947	0.097	0	4	PHF7
CELA2A	0	3.13855605540959	0.943	0.053	0	4	CELA2A
ENSSSCG00000031307	0	3.1102939155058	0.849	0.024	0	4	ENSSSCG00000031307
LEMD1	0	3.10446286253717	0.965	0.035	0	4	LEMD1
MS4A14	0	3.10286935218678	0.856	0.052	0	4	MS4A14
KIAA0930	0	3.09381783476727	0.976	0.12	0	4	KIAA0930
AKAP4	0	3.08992671695642	0.953	0.037	0	4	AKAP4
ENSSSCG00000033553	0	3.07973871714207	0.897	0.045	0	4	ENSSSCG00000033553
YBX2	0	3.07543320131444	0.967	0.089	0	4	YBX2
ODF2	0	3.07172416647622	0.985	0.129	0	4	ODF2
EHBP1	0	3.06279761912703	0.984	0.145	0	4	EHBP1
ANXA131	0	3.05886453619303	0.976	0.116	0	4	ANXA13
CDC34	0	3.05657732694936	0.936	0.139	0	4	CDC34
ASB5	0	3.05403164651955	0.965	0.035	0	4	ASB5
OTUB2	0	3.05100327178273	0.927	0.057	0	4	OTUB2
CCSER2	0	3.04824484660446	0.955	0.18	0	4	CCSER2
ENSSSCG00000017942	0	3.01735914740644	0.957	0.037	0	4	ENSSSCG00000017942
PKIB	0	3.01195864843754	0.965	0.048	0	4	PKIB
HDAC11	0	3.0036383772877	0.958	0.064	0	4	HDAC11
TXNDC8	0	2.9991073990484	0.913	0.033	0	4	TXNDC8
ENSSSCG00000007031	0	2.98815579518099	0.985	0.154	0	4	ENSSSCG00000007031
RNF138	0	2.97969255050967	0.984	0.115	0	4	RNF138
GSTO2	0	2.96019481332195	0.914	0.037	0	4	GSTO2
DYNLL1	0	2.95581783043902	0.995	0.32	0	4	DYNLL1
SPATA24	0	2.94619892357558	0.888	0.096	0	4	SPATA24
ENSSSCG00000017814	0	2.93734240903169	0.97	0.078	0	4	ENSSSCG00000017814
FAM81B	0	2.91795834091684	0.963	0.061	0	4	FAM81B
ANKRD35	0	2.91477415286951	0.997	0.105	0	4	ANKRD35
C19orf71	0	2.90226942503208	0.892	0.021	0	4	C19orf71
VWA3B	0	2.86203222027476	0.936	0.062	0	4	VWA3B
ADAM3A	0	2.86103760844225	0.945	0.084	0	4	ADAM3A
SRPK2	0	2.83743963197571	0.985	0.167	0	4	SRPK2
PMFBP1	0	2.83511645123559	0.942	0.065	0	4	PMFBP1
CEP83	0	2.82700517512919	0.96	0.124	0	4	CEP83
NRDC	0	2.82089058876349	0.978	0.175	0	4	NRDC
PSMA6	0	2.81691038804689	0.99	0.271	0	4	PSMA6
OSBPL1A	0	2.81613507723844	0.959	0.101	0	4	OSBPL1A
C12orf50	0	2.8152551092958	0.972	0.089	0	4	C12orf50
KLHL10	0	2.80926829870726	0.948	0.035	0	4	KLHL10
DNAJA4	0	2.79361322083174	0.91	0.124	0	4	DNAJA4
GRK4	0	2.79299301562199	0.973	0.095	0	4	GRK4
ENSSSCG00000028202	0	2.78822309089958	0.961	0.086	0	4	ENSSSCG00000028202
KIF2C	0	2.77381635026085	0.945	0.052	0	4	KIF2C
FHAD1	0	2.76401321114423	0.958	0.107	0	4	FHAD1
HSDL2	0	2.75356765789821	0.844	0.158	0	4	HSDL2
SPATA20	0	2.75190270071341	0.931	0.048	0	4	SPATA20
CYLC1	0	2.74521333795831	0.785	0.04	0	4	CYLC1
FAM187B	0	2.73873709394566	0.903	0.026	0	4	FAM187B
CCDC150	0	2.72467985384665	0.886	0.099	0	4	CCDC150
ABCF2	0	2.69500698576566	0.958	0.098	0	4	ABCF2
PRKAR2A	0	2.69371361301536	0.819	0.084	0	4	PRKAR2A
CCPG1	0	2.67415359159091	0.991	0.308	0	4	CCPG1
ST6GALNAC2	0	2.67321450793288	0.959	0.089	0	4	ST6GALNAC2
PSMF1	0	2.67013872565906	0.972	0.144	0	4	PSMF1
SSX2IP	0	2.65970004991199	0.971	0.177	0	4	SSX2IP
ACAP1	0	2.65629035331217	0.958	0.092	0	4	ACAP1
CHD5	0	2.65547291402736	0.932	0.055	0	4	CHD5
IPO5	0	2.65274076015077	0.909	0.172	0	4	IPO5
RNF19B	0	2.63964145137178	0.97	0.152	0	4	RNF19B
BSDC1	0	2.62838441658692	0.964	0.172	0	4	BSDC1
AK1	0	2.62591029426391	0.94	0.073	0	4	AK1
CMTM2	0	2.62268302723418	0.951	0.086	0	4	CMTM2
EIF4E	0	2.61529089023008	0.934	0.098	0	4	EIF4E
PGK2	0	2.59889891161163	0.962	0.073	0	4	PGK2
FHL11	0	2.59763975170533	0.899	0.108	0	4	FHL1
ARL2BP	0	2.59030637482014	0.867	0.155	0	4	ARL2BP
FXR1	0	2.58361828719809	0.996	0.287	0	4	FXR1
LRRFIP2	0	2.58202519443386	0.894	0.129	0	4	LRRFIP2
TSSK3	0	2.57906382926003	0.921	0.031	0	4	TSSK3
HERPUD2	0	2.5787050503249	0.939	0.076	0	4	HERPUD2
TP53TG5	0	2.57270583422622	0.72	0.021	0	4	TP53TG5
CCDC196	0	2.5725320148098	0.914	0.03	0	4	CCDC196
CABYR	0	2.56425449160616	0.95	0.073	0	4	CABYR
TUBA8	0	2.56039943521137	0.778	0.038	0	4	TUBA8
RCC1	0	2.55034456780678	0.921	0.049	0	4	RCC1
ACTL9	0	2.53935757564732	0.894	0.016	0	4	ACTL9
NSDHL	0	2.53466013595931	0.929	0.085	0	4	NSDHL
MEX3D	0	2.53306956315384	0.939	0.072	0	4	MEX3D
BZW1	0	2.5221810178162	0.993	0.37	0	4	BZW1
RABIF	0	2.50382988165833	0.89	0.041	0	4	RABIF
SELENOV	0	2.50264296132544	0.915	0.033	0	4	SELENOV
ENSSSCG00000012757	0	2.49616321642353	0.929	0.194	0	4	ENSSSCG00000012757
CFAP97	0	2.49269604051304	0.888	0.114	0	4	CFAP97
HK1	0	2.48910348947072	0.971	0.226	0	4	HK1
ENSSSCG00000028717	0	2.48640569574499	0.776	0.066	0	4	ENSSSCG00000028717
ENSSSCG00000001926	0	2.47100217087011	0.925	0.072	0	4	ENSSSCG00000001926
HEMGN	0	2.46786072237127	0.683	0.047	0	4	HEMGN
C2orf73	0	2.4672908658804	0.805	0.057	0	4	C2orf73
PHACTR1	0	2.45933085822865	0.892	0.087	0	4	PHACTR1
STMN1	0	2.45461105299441	0.991	0.226	0	4	STMN1
ENSSSCG00000017808	0	2.44537531299286	0.91	0.022	0	4	ENSSSCG00000017808
ENSSSCG00000001655	0	2.43019895683258	0.971	0.222	0	4	ENSSSCG00000001655
CSNK1G2	0	2.42962584451589	0.974	0.155	0	4	CSNK1G2
ENSSSCG00000006486	0	2.4290995624862	0.907	0.076	0	4	ENSSSCG00000006486
ZNRF4	0	2.42745896281516	0.898	0.026	0	4	ZNRF4
CCNY	0	2.42173866646052	0.986	0.2	0	4	CCNY
ALMS1	0	2.40032499586237	0.939	0.111	0	4	ALMS1
C3orf38	0	2.38660795906744	0.904	0.15	0	4	C3orf38
MLF1	0	2.38163779532082	0.846	0.068	0	4	MLF1
ICA1	0	2.37816402984083	0.894	0.074	0	4	ICA1
ZFAND3	0	2.37471963253003	0.969	0.15	0	4	ZFAND3
ENSSSCG00000008035	0	2.37172322122081	0.781	0.102	0	4	ENSSSCG00000008035
ASB17	0	2.36857839409637	0.777	0.019	0	4	ASB17
C3orf22	0	2.35973153802199	0.897	0.014	0	4	C3orf22
ENSSSCG00000030908	0	2.35651956124487	0.907	0.038	0	4	ENSSSCG00000030908
SPATA19	0	2.34760054556667	0.739	0.067	0	4	SPATA19
ENSSSCG00000033833	0	2.31560449767955	0.891	0.033	0	4	ENSSSCG00000033833
ENSSSCG00000010954	0	2.31159273463375	0.972	0.2	0	4	ENSSSCG00000010954
ASRGL1	0	2.30973864563582	0.985	0.168	0	4	ASRGL1
MFF	0	2.3055903825516	0.984	0.199	0	4	MFF
PHKG2	0	2.3004604882584	0.943	0.104	0	4	PHKG2
ENTPD5	0	2.29459948898731	0.923	0.076	0	4	ENTPD5
BPIFA3	0	2.29393603953296	0.889	0.017	0	4	BPIFA3
PAFAH1B1	0	2.28395699426755	0.988	0.284	0	4	PAFAH1B1
ACTL7A	0	2.2828786442491	0.9	0.039	0	4	ACTL7A
CCIN	0	2.27743350926267	0.729	0.017	0	4	CCIN
CLPB	0	2.26349660809602	0.91	0.05	0	4	CLPB
ACTRT2	0	2.25827957152762	0.871	0.029	0	4	ACTRT2
FUNDC2	0	2.25495399730827	0.945	0.132	0	4	FUNDC2
ENSSSCG00000022295	0	2.24748095512464	0.894	0.074	0	4	ENSSSCG00000022295
ENSSSCG00000024930	0	2.21813755959796	0.872	0.028	0	4	ENSSSCG00000024930
LIPE	0	2.21591510652719	0.883	0.022	0	4	LIPE
KLHDC3	0	2.21373449999078	0.974	0.187	0	4	KLHDC3
AGPAT3	0	2.2134224823407	0.819	0.152	0	4	AGPAT3
ENSSSCG00000016392	0	2.21336108352897	0.898	0.061	0	4	ENSSSCG00000016392
FAM209B	0	2.21326265601014	0.58	0.051	0	4	FAM209B
ENSSSCG00000000908	0	2.21028894778157	0.9	0.042	0	4	ENSSSCG00000000908
HRASLS5	0	2.20672925411036	0.889	0.073	0	4	HRASLS5
HSPB2	0	2.2053823908012	0.771	0.101	0	4	HSPB2
YOD1	0	2.1989959390478	0.896	0.06	0	4	YOD1
RUNDC3A	0	2.18809765096767	0.87	0.029	0	4	RUNDC3A
SPA17	0	2.18420364618638	0.95	0.138	0	4	SPA17
C6orf106	0	2.16597012756028	0.968	0.197	0	4	C6orf106
RAP1GDS1	0	2.16568678864195	0.945	0.113	0	4	RAP1GDS1
TMBIM6	0	2.1614176512675	0.993	0.477	0	4	TMBIM6
CCDC171	0	2.15911154900925	0.867	0.082	0	4	CCDC171
DNPEP	0	2.15854281800926	0.767	0.08	0	4	DNPEP
CCDC70	0	2.15624957551525	0.833	0.014	0	4	CCDC70
USP50	0	2.14850801090957	0.856	0.031	0	4	USP50
EVI5	0	2.14821001534322	0.953	0.122	0	4	EVI5
FAR1	0	2.14796232091995	0.937	0.153	0	4	FAR1
PLEKHA3	0	2.14755798122033	0.935	0.135	0	4	PLEKHA3
TRIM10	0	2.14687148948921	0.877	0.032	0	4	TRIM10
LARP1B	0	2.14575896206446	0.942	0.105	0	4	LARP1B
C9orf24	0	2.14314415515046	0.841	0.023	0	4	C9orf24
UBE2R2	0	2.14210640386141	0.958	0.158	0	4	UBE2R2
PRKCQ	0	2.1402339963538	0.929	0.073	0	4	PRKCQ
STX18	0	2.13023856407095	0.84	0.072	0	4	STX18
FAM177A1	0	2.12724873014922	0.894	0.082	0	4	FAM177A1
PGP	0	2.12136223567237	0.935	0.123	0	4	PGP
LCN2	0	2.11314768736813	0.902	0.111	0	4	LCN2
BCL2L14	0	2.11306061883769	0.855	0.036	0	4	BCL2L14
ENSSSCG00000035857	0	2.10364823523252	0.849	0.069	0	4	ENSSSCG00000035857
FAM71D	0	2.10209263915336	0.847	0.017	0	4	FAM71D
LIN7A	0	2.09935949100279	0.91	0.083	0	4	LIN7A
ARL4A	0	2.09703033844821	0.965	0.179	0	4	ARL4A
MYO5A1	0	2.09121058754086	0.89	0.283	0	4	MYO5A
STK33	0	2.09001164890281	0.893	0.074	0	4	STK33
EIF11	0	2.08669476550745	1	0.56	0	4	EIF1
AMZ2	0	2.08545878972156	0.937	0.152	0	4	AMZ2
CLPX	0	2.08366030224288	0.924	0.143	0	4	CLPX
C12orf65	0	2.08325064010301	0.686	0.057	0	4	C12orf65
BAG1	0	2.07932354243732	0.948	0.22	0	4	BAG1
DNAJC21	0	2.0764254882979	0.883	0.175	0	4	DNAJC21
ENSSSCG00000028892	0	2.07632706336297	0.852	0.046	0	4	ENSSSCG00000028892
CD164L2	0	2.06703368934835	0.828	0.013	0	4	CD164L2
SUCO	0	2.06532462449716	0.923	0.184	0	4	SUCO
SPATA6L	0	2.06523418825713	0.848	0.053	0	4	SPATA6L
PDE4A	0	2.06055825004747	0.864	0.032	0	4	PDE4A
PLCZ1	0	2.05502969759639	0.861	0.035	0	4	PLCZ1
FBXL15	0	2.05222642516688	0.776	0.061	0	4	FBXL15
FAM46C	0	2.0496014801862	0.971	0.201	0	4	FAM46C
CCDC149	0	2.03963254914808	0.894	0.114	0	4	CCDC149
LPIN1	0	2.03489814476322	0.892	0.049	0	4	LPIN1
SRP54	0	2.03034447785243	0.907	0.105	0	4	SRP54
MKRN1	0	2.0209216187167	0.975	0.169	0	4	MKRN1
TMEM269	0	2.01150717150545	0.842	0.01	0	4	TMEM269
ATAD1	0	2.00823992984107	0.881	0.085	0	4	ATAD1
ACE	0	2.00297958627233	0.83	0.026	0	4	ACE
ATL3	0	1.99920604490494	0.905	0.098	0	4	ATL3
IQCE	0	1.98565688923574	0.883	0.082	0	4	IQCE
ENSSSCG00000004624	0	1.97790098002753	0.929	0.14	0	4	ENSSSCG00000004624
FHL5	0	1.97709628400399	0.662	0.025	0	4	FHL5
ENSSSCG00000040543	0	1.97413973628617	0.836	0.016	0	4	ENSSSCG00000040543
CA2	0	1.97221274398412	0.862	0.04	0	4	CA2
C10orf82	0	1.97159794548435	0.653	0.029	0	4	C10orf82
CUL3	0	1.97133685151169	0.971	0.223	0	4	CUL3
DLGAP4	0	1.96825258865674	0.762	0.103	0	4	DLGAP4
PACRG	0	1.96441521953134	0.916	0.094	0	4	PACRG
MRRF	0	1.96171069840897	0.717	0.074	0	4	MRRF
MYOZ1	0	1.95918674958891	0.834	0.028	0	4	MYOZ1
KIF15	0	1.95781583110634	0.707	0.085	0	4	KIF15
COX6B2	0	1.95007025687585	0.865	0.079	0	4	COX6B2
DCAF1	0	1.94495366115655	0.894	0.13	0	4	DCAF1
C17orf74	0	1.9443990275712	0.834	0.011	0	4	C17orf74
ENSSSCG00000034265	0	1.940044562183	0.882	0.075	0	4	ENSSSCG00000034265
CLDND2	0	1.9256952905023	0.836	0.018	0	4	CLDND2
MLLT11	0	1.92282034471382	0.832	0.025	0	4	MLLT11
CSTL1	0	1.91993618124725	0.684	0.009	0	4	CSTL1
EIF4H	0	1.91601087794864	0.972	0.302	0	4	EIF4H
DUSP15	0	1.91478447008215	0.86	0.058	0	4	DUSP15
NUP153	0	1.91297201480016	0.874	0.076	0	4	NUP153
LTN1	0	1.91040503705495	0.836	0.1	0	4	LTN1
YPEL1	0	1.90069558877452	0.9	0.087	0	4	YPEL1
OXR1	0	1.89130447816175	0.929	0.204	0	4	OXR1
TOR1AIP1	0	1.88713463928836	0.713	0.076	0	4	TOR1AIP1
RASSF8	0	1.88684735293016	0.901	0.136	0	4	RASSF8
FAM78A	0	1.88412272471942	0.753	0.028	0	4	FAM78A
SPZ1	0	1.86882943137026	0.799	0.018	0	4	SPZ1
GRIP1	0	1.86729764955523	0.849	0.063	0	4	GRIP1
FAM57A	0	1.85983756097798	0.817	0.036	0	4	FAM57A
IRS1	0	1.85604074021246	0.588	0.031	0	4	IRS1
HOOK1	0	1.85418156638783	0.736	0.024	0	4	HOOK1
SPATA32	0	1.85015356257702	0.756	0.014	0	4	SPATA32
CEP63	0	1.83050197460401	0.945	0.156	0	4	CEP63
ENSSSCG00000014969	0	1.83039286204663	0.839	0.128	0	4	ENSSSCG00000014969
LRRC72	0	1.83033799344802	0.813	0.016	0	4	LRRC72
CAPZB	0	1.82747922785046	0.967	0.316	0	4	CAPZB
IPMK	0	1.82567494169745	0.846	0.059	0	4	IPMK
FAM71B	0	1.80738261814467	0.503	0.011	0	4	FAM71B
TTC7A	0	1.80442280066069	0.857	0.04	0	4	TTC7A
PSME3	0	1.8042682846262	0.681	0.119	0	4	PSME3
SMKR1	0	1.80214892968617	0.753	0.029	0	4	SMKR1
ENSSSCG00000001779	0	1.79692687637278	0.937	0.23	0	4	ENSSSCG00000001779
RUFY3	0	1.79377306063496	0.891	0.12	0	4	RUFY3
ERGIC2	0	1.79267473882326	0.944	0.229	0	4	ERGIC2
MINK1	0	1.7889835143596	0.847	0.079	0	4	MINK1
PPM1G	0	1.78712009787162	0.929	0.2	0	4	PPM1G
MS4A5	0	1.78554356833405	0.611	0.033	0	4	MS4A5
USP28	0	1.78073639047948	0.847	0.08	0	4	USP28
ATP8B3	0	1.77711983382005	0.848	0.068	0	4	ATP8B3
ELOF1	0	1.77049633177308	0.906	0.137	0	4	ELOF1
VDAC3	0	1.77039238960991	0.972	0.234	0	4	VDAC3
C4orf48	0	1.76945646102585	0.812	0.039	0	4	C4orf48
CHCHD5	0	1.76764391599345	0.87	0.119	0	4	CHCHD5
TEX43	0	1.76364538824467	0.724	0.035	0	4	TEX43
MPP6	0	1.76221523638205	0.806	0.071	0	4	MPP6
ENSSSCG00000022778	0	1.76026849654494	0.814	0.092	0	4	ENSSSCG00000022778
ENSSSCG000000359081	0	1.75733625317277	0.966	0.3	0	4	ENSSSCG00000035908
RNF19A	0	1.75260954962403	0.872	0.14	0	4	RNF19A
ZBBX	0	1.7520479950357	0.835	0.047	0	4	ZBBX
ADAM2	0	1.75152576266296	0.922	0.096	0	4	ADAM2
FAM161A	0	1.74514154612343	0.879	0.108	0	4	FAM161A
PLEKHO1	0	1.73375600719189	0.849	0.156	0	4	PLEKHO1
PNPLA8	0	1.73111937037027	0.766	0.075	0	4	PNPLA8
PRSS58	0	1.72180048213873	0.758	0.008	0	4	PRSS58
CST8	0	1.71706091967712	0.76	0.008	0	4	CST8
SLC39A13	0	1.71224230083893	0.805	0.047	0	4	SLC39A13
VRK3	0	1.71134508474687	0.814	0.072	0	4	VRK3
VCPKMT	0	1.70984382152403	0.791	0.058	0	4	VCPKMT
ASPH	0	1.70546117109203	0.891	0.156	0	4	ASPH
ZDHHC3	0	1.70512568074608	0.918	0.152	0	4	ZDHHC3
DYNLL21	0	1.7023764921903	0.875	0.273	0	4	DYNLL2
KLHDC9	0	1.69770775056064	0.661	0.091	0	4	KLHDC9
PPP2R2B	0	1.694941851881	0.868	0.048	0	4	PPP2R2B
ENSSSCG00000039538	0	1.69470747029831	0.802	0.054	0	4	ENSSSCG00000039538
FAM71A	0	1.68105922170339	0.726	0.01	0	4	FAM71A
[truncated: 7,467 more rows]
