# Supplementary material for: A Single-Cell Landscape of Spermioteleosis in Mice and Pigs
Source: Cells. 2024 Mar 22;13(7):563. doi: 10.3390/cells13070563 (PMC11011153; doi:10.3390/cells13070563)
Supplement: Supplementary file 1 [file cells-13-00563-s001.zip › File 1 Supplement Tables/Table S5 Testis clusters DEGs of mouse.xlsx]

p_val	avg_log2FC	pct.1	pct.2	p_val_adj	cluster	gene
0	1.78380477960565	0.972	0.41	0	Spermatocytes1	Zpbp2
0	1.7119012931929	0.891	0.235	0	Spermatocytes1	Ccna1
0	1.70733851827248	0.991	0.582	0	Spermatocytes1	Tmem97
0	1.70152833498039	0.999	0.835	0	Spermatocytes1	Lyar
0	1.69820485311049	0.977	0.435	0	Spermatocytes1	Phospho2
0	1.67111435295782	0.878	0.223	0	Spermatocytes1	Dydc1
0	1.65968206014432	0.995	0.696	0	Spermatocytes1	Nasp
0	1.65882226430992	0.995	0.635	0	Spermatocytes1	Spink2
0	1.65867735036444	0.964	0.411	0	Spermatocytes1	AA467197
0	1.65840199519451	0.971	0.424	0	Spermatocytes1	Tbpl1
0	1.65796414502362	0.973	0.473	0	Spermatocytes1	1700018B24Rik
0	1.65762897994395	0.982	0.555	0	Spermatocytes1	Dmrtb1
0	1.62458881800857	0.877	0.218	0	Spermatocytes1	Aurka
0	1.59516165381555	0.994	0.563	0	Spermatocytes1	Clgn
0	1.58859670696956	0.946	0.347	0	Spermatocytes1	Pabpc6
0	1.58856671425275	0.959	0.41	0	Spermatocytes1	Cklf
0	1.58478735406252	0.927	0.361	0	Spermatocytes1	Rasl2-9
0	1.57616709703551	0.96	0.416	0	Spermatocytes1	1700020D05Rik
0	1.5759766982655	0.95	0.402	0	Spermatocytes1	Lsm10
0	1.55596828541452	0.981	0.528	0	Spermatocytes1	Pabpc2
0	1.55540633866647	0.995	0.656	0	Spermatocytes1	Gm50253
0	1.55394166364424	0.995	0.648	0	Spermatocytes1	Gkap1
0	1.55385831971864	0.964	0.421	0	Spermatocytes1	Ccdc38
0	1.55325478681216	0.991	0.676	0	Spermatocytes1	Vdac2
0	1.54335714259116	0.951	0.377	0	Spermatocytes1	Cfap97
0	1.52803820122951	0.984	0.52	0	Spermatocytes1	1700010I14Rik
0	1.52785836855042	0.946	0.399	0	Spermatocytes1	Aprt
0	1.526729990587	0.995	0.808	0	Spermatocytes1	Calm1
0	1.5144122149799	0.981	0.528	0	Spermatocytes1	Mns1
0	1.50310112158193	0.978	0.471	0	Spermatocytes1	Gk2
0	1.50111561146131	0.929	0.342	0	Spermatocytes1	Pbp2
0	1.50042081501165	1	0.939	0	Spermatocytes1	Rsph1
0	1.49970375000041	0.972	0.445	0	Spermatocytes1	Gm11837
0	1.49517662126544	0.939	0.377	0	Spermatocytes1	Cdca3
0	1.4909696685044	0.974	0.479	0	Spermatocytes1	Gtf2a1l
0	1.48504822399485	0.959	0.383	0	Spermatocytes1	Catsper2
0	1.47842080900816	0.983	0.531	0	Spermatocytes1	March11
0	1.46701169931859	0.985	0.568	0	Spermatocytes1	Acrbp
0	1.45741980719657	0.965	0.419	0	Spermatocytes1	Ccdc113
0	1.45490388341306	0.994	0.646	0	Spermatocytes1	Cox8c
0	1.45457207535151	0.984	0.617	0	Spermatocytes1	Sccpdh
0	1.44551742237441	0.933	0.368	0	Spermatocytes1	Wbp11
0	1.44410094619219	0.913	0.318	0	Spermatocytes1	Cfap161
0	1.44391854278638	0.97	0.46	0	Spermatocytes1	Eid3
0	1.44133107452355	0.968	0.456	0	Spermatocytes1	Stpg4
0	1.43638781294646	0.958	0.463	0	Spermatocytes1	Cfap298
0	1.43507789234373	0.954	0.409	0	Spermatocytes1	Hagh
0	1.4263390258287	0.989	0.695	0	Spermatocytes1	Ran
0	1.42042524647339	0.994	0.796	0	Spermatocytes1	Rbakdn
0	1.41926182763856	0.971	0.533	0	Spermatocytes1	Catsperz
0	1.41458175537467	0.986	0.581	0	Spermatocytes1	Larp7
0	1.41333993187121	0.896	0.294	0	Spermatocytes1	Mesp1
0	1.40669901409652	0.948	0.422	0	Spermatocytes1	Vps26a
0	1.40640401812845	0.909	0.318	0	Spermatocytes1	Nkapl
0	1.40317744967432	0.929	0.369	0	Spermatocytes1	Pcbp3
0	1.4026664021444	0.913	0.345	0	Spermatocytes1	Arsa
0	1.40143948562226	0.861	0.28	0	Spermatocytes1	Ghrl
0	1.39989579857935	0.907	0.319	0	Spermatocytes1	4930544G11Rik
0	1.39173302291667	0.948	0.465	0	Spermatocytes1	Gm3417
0	1.39132094864663	0.935	0.414	0	Spermatocytes1	Tomm22
0	1.38752345873196	0.978	0.565	0	Spermatocytes1	Srp14
0	1.38131646245883	0.872	0.276	0	Spermatocytes1	Pdzd9
0	1.37798871304114	0.936	0.36	0	Spermatocytes1	Acyp1
0	1.37458444130835	0.879	0.313	0	Spermatocytes1	1700010K23Rik
0	1.3739286569636	0.984	0.525	0	Spermatocytes1	Cfap36
0	1.37065399954804	0.995	0.669	0	Spermatocytes1	Tuba3a
0	1.36375062162124	0.868	0.296	0	Spermatocytes1	Pias4
0	1.36238632176884	0.937	0.383	0	Spermatocytes1	Pwwp3a
0	1.36087813686094	0.915	0.344	0	Spermatocytes1	Spag6l
0	1.36052397060336	0.988	0.629	0	Spermatocytes1	1700123L14Rik
0	1.35838932666322	0.938	0.406	0	Spermatocytes1	Tctex1d2
0	1.35737359888854	0.982	0.603	0	Spermatocytes1	Ppp3r2
0	1.35677087473576	0.938	0.41	0	Spermatocytes1	Rnf32
0	1.35656622217456	0.979	0.537	0	Spermatocytes1	Fbp1
0	1.35579806148168	0.985	0.537	0	Spermatocytes1	Hspa2
0	1.35503828304904	0.97	0.542	0	Spermatocytes1	Slc2a5
0	1.35496641541458	0.934	0.381	0	Spermatocytes1	Bbof1
0	1.35329748792778	0.902	0.332	0	Spermatocytes1	Gtf2e2
0	1.34678178751953	0.881	0.267	0	Spermatocytes1	Toporsl
0	1.34192985065433	0.871	0.256	0	Spermatocytes1	Dyrk3
0	1.33922655644785	0.982	0.509	0	Spermatocytes1	Cox7b2
0	1.33901172062428	0.994	0.731	0	Spermatocytes1	Cmtm2a
0	1.33657350871317	0.796	0.181	0	Spermatocytes1	Ccnb1
0	1.32516583164061	0.994	0.76	0	Spermatocytes1	Hsbp1
0	1.32478944786979	0.918	0.345	0	Spermatocytes1	Trafd1
0	1.32411295109069	0.954	0.448	0	Spermatocytes1	Ddt
0	1.31308791213213	0.873	0.273	0	Spermatocytes1	Ccnb2
0	1.31307040695462	0.964	0.536	0	Spermatocytes1	Txnrd3
0	1.30998535117696	0.968	0.538	0	Spermatocytes1	1700028J19Rik
0	1.3079543601016	0.827	0.217	0	Spermatocytes1	Arc
0	1.30729127904472	0.904	0.369	0	Spermatocytes1	Med28
0	1.30609991657163	0.966	0.536	0	Spermatocytes1	Larp1b
0	1.30526103126253	0.996	0.796	0	Spermatocytes1	Dkkl1
0	1.30498908918885	0.951	0.395	0	Spermatocytes1	Gm128
0	1.3006882571723	0.989	0.747	0	Spermatocytes1	Morf4l1
0	1.3003850516677	0.728	0.174	0	Spermatocytes1	4932431P20Rik
0	1.2969222754099	0.98	0.641	0	Spermatocytes1	Rpl39l
0	1.29651273498056	0.994	0.631	0	Spermatocytes1	Tuba3b
0	1.29282387765395	0.948	0.426	0	Spermatocytes1	Usp1
0	1.29038552107679	0.92	0.353	0	Spermatocytes1	Supt20
0	1.28864901331579	0.78	0.176	0	Spermatocytes1	Plk1
0	1.28810785252242	0.875	0.35	0	Spermatocytes1	Myl10
0	1.2880229285299	0.992	0.676	0	Spermatocytes1	Ldhal6b
0	1.28689346039471	0.885	0.316	0	Spermatocytes1	Dcaf7
0	1.28542664010565	0.993	0.715	0	Spermatocytes1	Pabpc1
0	1.2798893781469	0.928	0.406	0	Spermatocytes1	1700010B08Rik
0	1.27837133017045	0.862	0.285	0	Spermatocytes1	Hdgfl1
0	1.27825487149331	0.816	0.271	0	Spermatocytes1	Pttg1
0	1.27645245836962	0.979	0.606	0	Spermatocytes1	Dnaaf1
0	1.27573767926959	0.932	0.403	0	Spermatocytes1	1700012B09Rik
0	1.27561741213521	0.929	0.363	0	Spermatocytes1	Zmynd10
0	1.27502287057841	0.909	0.449	0	Spermatocytes1	Gm50240
0	1.27378672977807	0.923	0.396	0	Spermatocytes1	1700086L19Rik
0	1.27305410742311	0.917	0.332	0	Spermatocytes1	Tmbim7
0	1.27188698003353	0.936	0.427	0	Spermatocytes1	Ttc25
0	1.26999917432354	0.982	0.649	0	Spermatocytes1	Ggnbp2
0	1.26939027630797	0.894	0.342	0	Spermatocytes1	Ccdc96
0	1.26923034889693	0.979	0.559	0	Spermatocytes1	Cfap206
0	1.26718316209936	0.932	0.453	0	Spermatocytes1	Insl6
0	1.26658288254749	0.968	0.578	0	Spermatocytes1	Cetn4
0	1.26629467408	0.905	0.352	0	Spermatocytes1	Ciapin1
0	1.26576556804081	0.927	0.369	0	Spermatocytes1	Tdrd6
0	1.26564352331415	0.891	0.315	0	Spermatocytes1	1700003H04Rik
0	1.26297417258425	0.896	0.409	0	Spermatocytes1	Fam98c
0	1.26261786540464	0.917	0.359	0	Spermatocytes1	Ccdc173
0	1.26217744131882	0.878	0.287	0	Spermatocytes1	Nxt1
0	1.25809263137022	0.972	0.475	0	Spermatocytes1	Nphp1
0	1.25462015533317	0.907	0.338	0	Spermatocytes1	Adad1
0	1.25129196728094	0.935	0.424	0	Spermatocytes1	Tekt1
0	1.25064188293669	0.913	0.357	0	Spermatocytes1	Nlrp14
0	1.24831538525281	0.901	0.371	0	Spermatocytes1	Enkur
0	1.23928776071025	0.993	0.712	0	Spermatocytes1	Serf1
0	1.23885968743959	0.982	0.603	0	Spermatocytes1	Cenpv
0	1.2368893747155	0.967	0.571	0	Spermatocytes1	Ak6
0	1.23593357428081	0.936	0.43	0	Spermatocytes1	Ddx25
0	1.23244954640385	0.971	0.558	0	Spermatocytes1	Ccdc30
0	1.23131940875967	0.851	0.29	0	Spermatocytes1	Gm31072
0	1.23091853856716	0.951	0.507	0	Spermatocytes1	1700037H04Rik
0	1.23072835894886	0.959	0.574	0	Spermatocytes1	Dnajb1
0	1.22940529339128	0.921	0.392	0	Spermatocytes1	1700019A02Rik
0	1.22869609558425	0.998	0.799	0	Spermatocytes1	Ropn1l
0	1.22762628632138	0.915	0.343	0	Spermatocytes1	Zpbp
0	1.22260223643149	0.704	0.11	0	Spermatocytes1	Dnaic2
0	1.22160289949842	0.934	0.414	0	Spermatocytes1	Chrac1
0	1.2189988176845	0.832	0.277	0	Spermatocytes1	Gm26787
0	1.21787688036993	0.929	0.431	0	Spermatocytes1	Spata1
0	1.21735597090489	0.888	0.316	0	Spermatocytes1	Lrwd1
0	1.21379504730659	0.85	0.282	0	Spermatocytes1	Pom121l12
0	1.21200203892869	0.88	0.339	0	Spermatocytes1	1700051A21Rik
0	1.21059342696285	0.948	0.475	0	Spermatocytes1	Plaat1
0	1.21058188106065	0.888	0.396	0	Spermatocytes1	Cdkn3
0	1.21020676328453	0.927	0.447	0	Spermatocytes1	2810025M15Rik
0	1.20326779353804	0.882	0.325	0	Spermatocytes1	Slc9b1
0	1.20099058151845	0.893	0.36	0	Spermatocytes1	Tekt4
0	1.20028840124627	0.904	0.372	0	Spermatocytes1	Cetn3
0	1.19973418455344	0.899	0.409	0	Spermatocytes1	Pam16
0	1.19963905664484	0.986	0.666	0	Spermatocytes1	Sucla2
0	1.19857563803104	0.815	0.24	0	Spermatocytes1	Hook2
0	1.19317588981929	0.937	0.462	0	Spermatocytes1	Nipbl
0	1.19125683321916	0.845	0.275	0	Spermatocytes1	Taf7l2
0	1.1867963946307	0.961	0.599	0	Spermatocytes1	Hdgf
0	1.18541387901708	0.908	0.371	0	Spermatocytes1	Ncbp1
0	1.18371136333258	0.859	0.281	0	Spermatocytes1	Cabcoco1
0	1.18295104501355	0.804	0.233	0	Spermatocytes1	Rpa1
0	1.18172814166191	0.765	0.208	0	Spermatocytes1	Slc22a21
0	1.18151197648115	0.911	0.345	0	Spermatocytes1	Cfap45
0	1.17951121942222	0.841	0.271	0	Spermatocytes1	Spesp1
0	1.17838937830867	0.821	0.252	0	Spermatocytes1	Abhd17b
0	1.17711774940227	0.948	0.531	0	Spermatocytes1	Ube2s
0	1.1740231783286	0.816	0.264	0	Spermatocytes1	1700001J11Rik
0	1.17310475572879	0.855	0.315	0	Spermatocytes1	Nemp1
0	1.16737320871885	0.862	0.338	0	Spermatocytes1	Tprn
0	1.16440053294665	0.753	0.189	0	Spermatocytes1	Prss21
0	1.1640702801905	0.899	0.361	0	Spermatocytes1	Ccdc60
0	1.16217208714906	0.93	0.492	0	Spermatocytes1	Stk33
0	1.16217012144381	0.861	0.321	0	Spermatocytes1	Wbp2
0	1.16143485071519	0.854	0.315	0	Spermatocytes1	Ccdc83
0	1.16113006652935	0.848	0.32	0	Spermatocytes1	Bcap29
0	1.16081835916437	0.992	0.743	0	Spermatocytes1	Cetn1
0	1.15939824865665	0.854	0.287	0	Spermatocytes1	Morc2b
0	1.15827591965705	0.856	0.282	0	Spermatocytes1	1700029P11Rik
0	1.15597659013704	0.778	0.204	0	Spermatocytes1	Pxt1
0	1.15270992098358	0.97	0.534	0	Spermatocytes1	Cox6b2
0	1.14865426618523	0.988	0.683	0	Spermatocytes1	Hsp90aa1
0	1.14860520738184	0.935	0.455	0	Spermatocytes1	Dpep3
0	1.14491409932179	0.909	0.487	0	Spermatocytes1	Akirin2
0	1.14486023775438	0.827	0.271	0	Spermatocytes1	Mzt2
0	1.14476147720783	0.779	0.227	0	Spermatocytes1	Cog6
0	1.14386443722183	0.78	0.221	0	Spermatocytes1	Adam1b
0	1.14196110598527	0.854	0.293	0	Spermatocytes1	Amn1
0	1.14051827401169	0.822	0.282	0	Spermatocytes1	Rsph6a
0	1.14033970554468	0.926	0.466	0	Spermatocytes1	Spata16
0	1.13818094759821	0.818	0.273	0	Spermatocytes1	1700100I10Rik
0	1.13807051480239	0.946	0.479	0	Spermatocytes1	Morn5
0	1.13781860560502	0.996	0.779	0	Spermatocytes1	Tcp1
0	1.13775587414586	1	0.973	0	Spermatocytes1	Ldhc
0	1.1354841703017	0.92	0.447	0	Spermatocytes1	Fdft1
0	1.13132311508154	0.814	0.268	0	Spermatocytes1	4931417E11Rik
0	1.12915088421094	0.828	0.294	0	Spermatocytes1	Ccdc178
0	1.12732856386077	0.788	0.255	0	Spermatocytes1	CK137956
0	1.12712471854178	0.79	0.23	0	Spermatocytes1	Galnt3
0	1.12701355240189	0.823	0.275	0	Spermatocytes1	1700001G11Rik
0	1.12653621647306	0.939	0.465	0	Spermatocytes1	Slc2a3
0	1.1265005459933	0.833	0.293	0	Spermatocytes1	Snrpc
0	1.12618386224669	0.937	0.449	0	Spermatocytes1	Ube2i
0	1.12600461629511	0.935	0.44	0	Spermatocytes1	Sod2
0	1.12397638127249	0.876	0.326	0	Spermatocytes1	Art3
0	1.1206212565002	0.859	0.34	0	Spermatocytes1	Slc22a16
0	1.11938380587843	0.959	0.503	0	Spermatocytes1	Cct4
0	1.1172502079748	0.808	0.259	0	Spermatocytes1	Flywch1
0	1.11651420715182	0.887	0.395	0	Spermatocytes1	Mad2l2
0	1.11594837858855	0.946	0.504	0	Spermatocytes1	Prdx6b
0	1.11257051121786	0.896	0.411	0	Spermatocytes1	Gmfb
0	1.11164841997751	0.904	0.367	0	Spermatocytes1	Glt8d1
0	1.11159949552622	0.813	0.268	0	Spermatocytes1	Cfap53
0	1.10839817596534	0.762	0.227	0	Spermatocytes1	Birc5
0	1.10744115908342	0.981	0.694	0	Spermatocytes1	Psmc3
0	1.10681040784414	0.953	0.564	0	Spermatocytes1	Pias2
0	1.10614193306642	0.825	0.273	0	Spermatocytes1	Dynlrb2
0	1.10591395286865	0.985	0.66	0	Spermatocytes1	Pdcl2
0	1.10214720571994	0.862	0.323	0	Spermatocytes1	Ptges3
0	1.10110161862041	0.835	0.296	0	Spermatocytes1	Slc6a21
0	1.09994437192605	0.909	0.404	0	Spermatocytes1	Efhc1
0	1.09875293138118	0.667	0.164	0	Spermatocytes1	Cenpe
0	1.09589330542123	0.829	0.286	0	Spermatocytes1	Tmem89
0	1.0928226765706	0.871	0.417	0	Spermatocytes1	Itgae
0	1.09158814642529	0.934	0.477	0	Spermatocytes1	Gm2762
0	1.08741149159639	0.893	0.358	0	Spermatocytes1	Adam2
0	1.08732864795185	0.95	0.522	0	Spermatocytes1	Eif2s2
0	1.08567016215554	0.906	0.364	0	Spermatocytes1	Shcbp1l
0	1.08231539588898	0.882	0.36	0	Spermatocytes1	Usp8
0	1.08048331121007	0.992	0.761	0	Spermatocytes1	Calm3
0	1.08038292465753	0.869	0.378	0	Spermatocytes1	Prps1l1
0	1.08015587979786	0.958	0.503	0	Spermatocytes1	Tomm7
0	1.07962686826278	0.958	0.58	0	Spermatocytes1	Bscl2
0	1.07951501002787	0.782	0.229	0	Spermatocytes1	Gpr160
0	1.07909349121071	0.891	0.381	0	Spermatocytes1	Ssmem1
0	1.07838844265182	0.865	0.333	0	Spermatocytes1	Ccdc65
0	1.07737421439876	0.94	0.505	0	Spermatocytes1	Cmtm2b
0	1.07659042290531	0.857	0.312	0	Spermatocytes1	Nol8
0	1.07550096713678	0.976	0.635	0	Spermatocytes1	Cct7
0	1.07481764593319	0.889	0.362	0	Spermatocytes1	Mrpl39
0	1.07436691761518	0.846	0.3	0	Spermatocytes1	Kctd19
0	1.07396245070222	0.79	0.253	0	Spermatocytes1	Hsf5
0	1.07246892764901	0.813	0.298	0	Spermatocytes1	Peli2
0	1.06991426749572	0.765	0.233	0	Spermatocytes1	2300009A05Rik
0	1.06878705099133	0.792	0.247	0	Spermatocytes1	Tbp
0	1.06774160813546	0.724	0.195	0	Spermatocytes1	Tomm20l
0	1.0676702672783	0.792	0.262	0	Spermatocytes1	Ptpdc1
0	1.06656549855832	0.756	0.218	0	Spermatocytes1	Cdc20
0	1.06615979424866	0.853	0.346	0	Spermatocytes1	Atxn2l
0	1.06539682857859	0.877	0.41	0	Spermatocytes1	Nop9
0	1.06275040274063	0.578	0.13	0	Spermatocytes1	Asb4
0	1.06263646059822	0.963	0.593	0	Spermatocytes1	Lrrc46
0	1.0606439807871	0.762	0.234	0	Spermatocytes1	Zscan21
0	1.06016997659343	0.758	0.233	0	Spermatocytes1	Bms1
0	1.05920162223246	0.898	0.35	0	Spermatocytes1	Ift43
0	1.05846496718452	0.779	0.241	0	Spermatocytes1	Tbc1d15
0	1.05686914672873	0.784	0.273	0	Spermatocytes1	Cnot4
0	1.05517115361368	0.806	0.256	0	Spermatocytes1	Iqcg
0	1.05470001202108	0.882	0.349	0	Spermatocytes1	Ddx4
0	1.0543757714425	0.84	0.298	0	Spermatocytes1	Ruvbl2
0	1.05395633253914	0.949	0.549	0	Spermatocytes1	Ift74
0	1.05321236729351	0.863	0.395	0	Spermatocytes1	Ube2d2b
0	1.05293589792028	0.959	0.562	0	Spermatocytes1	Cox5a
0	1.05260965105877	0.912	0.42	0	Spermatocytes1	Rtn3
0	1.05250785091083	0.804	0.284	0	Spermatocytes1	Exosc3
0	1.05202056654335	0.926	0.473	0	Spermatocytes1	Lypd4
0	1.05035221546396	0.817	0.267	0	Spermatocytes1	Lrrc34
0	1.04875656392961	0.838	0.335	0	Spermatocytes1	Ap1m1
0	1.04570572615568	0.96	0.507	0	Spermatocytes1	Mroh4
0	1.04409335194089	0.993	0.702	0	Spermatocytes1	BC051142
0	1.04357200586961	0.979	0.656	0	Spermatocytes1	Lancl1
0	1.04325005564647	0.867	0.351	0	Spermatocytes1	Gmps
0	1.04131014837697	0.831	0.332	0	Spermatocytes1	Slc30a3
0	1.04059203773172	0.922	0.482	0	Spermatocytes1	Msl1
0	1.03763221291025	0.642	0.119	0	Spermatocytes1	Rfx8
0	1.03686266495827	0.793	0.252	0	Spermatocytes1	Fam216a
0	1.0361684753803	0.802	0.284	0	Spermatocytes1	Ccdc110
0	1.03597417354339	0.729	0.208	0	Spermatocytes1	Fam118b
0	1.03541147859705	0.911	0.478	0	Spermatocytes1	Nsmce1
0	1.03509409333134	0.842	0.374	0	Spermatocytes1	Trmt10a
0	1.03316317599571	0.902	0.396	0	Spermatocytes1	Arl3
0	1.03294216669508	0.843	0.313	0	Spermatocytes1	Acr
0	1.03163309869691	0.709	0.175	0	Spermatocytes1	Nek2
0	1.03157981806756	0.939	0.564	0	Spermatocytes1	Csnk1a1
0	1.03117747612605	0.792	0.258	0	Spermatocytes1	Pfkp
0	1.03101298386581	0.784	0.273	0	Spermatocytes1	Cenpw
0	1.03048491547552	0.955	0.509	0	Spermatocytes1	Dnah8
0	1.03034700737536	0.761	0.266	0	Spermatocytes1	Xkr8
0	1.0302233805643	0.7	0.172	0	Spermatocytes1	Med26
0	1.03007083097204	0.805	0.319	0	Spermatocytes1	Tex22
0	1.02803739611861	0.695	0.184	0	Spermatocytes1	Tcte1
0	1.02704615717362	0.81	0.283	0	Spermatocytes1	Rhbdd3
0	1.02675833252392	0.918	0.504	0	Spermatocytes1	Syce1
0	1.02475623107119	0.89	0.402	0	Spermatocytes1	Brd2
0	1.02334245238166	0.782	0.282	0	Spermatocytes1	Rfc1
0	1.02186794415658	0.983	0.771	0	Spermatocytes1	Mkrn1
0	1.01755270774554	0.935	0.544	0	Spermatocytes1	Cage1
0	1.01728472532605	0.987	0.743	0	Spermatocytes1	Ppm1g
0	1.01616170352542	0.988	0.772	0	Spermatocytes1	Csnk2b
0	1.01234914393104	0.962	0.648	0	Spermatocytes1	Dnajb6
0	1.01203945833299	0.686	0.165	0	Spermatocytes1	Izumo4
0	1.01120478491854	0.793	0.278	0	Spermatocytes1	Zfp541
0	1.00916527385383	0.967	0.6	0	Spermatocytes1	Svip
0	1.00870894126884	0.795	0.298	0	Spermatocytes1	1700025F22Rik
0	1.00792536244475	0.734	0.218	0	Spermatocytes1	Angel1
0	1.00762960933706	0.853	0.324	0	Spermatocytes1	Uchl3
0	1.00743797999323	0.922	0.484	0	Spermatocytes1	Adam32
0	1.00715674898945	0.699	0.2	0	Spermatocytes1	Gm7444
0	1.00365982437499	0.976	0.63	0	Spermatocytes1	Mael
0	1.00251923084178	0.963	0.569	0	Spermatocytes1	Atxn7l3b
0	1.00126742919747	0.734	0.211	0	Spermatocytes1	Cd320
0	1.00070540959504	0.786	0.268	0	Spermatocytes1	Cand1
0	0.999118652263301	0.727	0.249	0	Spermatocytes1	Naa30
0	0.998977998345748	0.819	0.331	0	Spermatocytes1	Trim24
0	0.997751730921805	0.654	0.157	0	Spermatocytes1	Spag1
0	0.997337577689539	0.904	0.462	0	Spermatocytes1	Slirp
0	0.9971573987781	0.86	0.377	0	Spermatocytes1	Nsun2
0	0.993673537043038	0.921	0.527	0	Spermatocytes1	Znhit2
0	0.993624352137544	0.742	0.212	0	Spermatocytes1	Lrrc23
0	0.992865752962999	0.813	0.331	0	Spermatocytes1	Haus1
0	0.989697340006669	0.895	0.424	0	Spermatocytes1	Fam178b
0	0.989024713916326	0.983	0.67	0	Spermatocytes1	Actg1
0	0.987038431344685	0.86	0.369	0	Spermatocytes1	Fbxw5
0	0.986190308142294	0.745	0.238	0	Spermatocytes1	Fam170a
0	0.986181122491301	0.842	0.331	0	Spermatocytes1	Cfap299
0	0.985664862507616	0.841	0.328	0	Spermatocytes1	Mpi
0	0.985664253387962	0.993	0.823	0	Spermatocytes1	Asrgl1
0	0.985119613397024	0.855	0.342	0	Spermatocytes1	Smpd5
0	0.984989159541807	0.815	0.292	0	Spermatocytes1	Lca5l
0	0.984951482201022	0.773	0.249	0	Spermatocytes1	Ccdc39
0	0.984426902075928	0.764	0.256	0	Spermatocytes1	Trim69
0	0.983107904541815	0.889	0.378	0	Spermatocytes1	Diablo
0	0.979880865935745	0.925	0.493	0	Spermatocytes1	Papolb
0	0.979859792456035	0.936	0.501	0	Spermatocytes1	C2cd6
0	0.979530673522278	0.838	0.344	0	Spermatocytes1	Rdh11
0	0.979455617673046	0.811	0.326	0	Spermatocytes1	Lsm2
0	0.978174745526063	0.876	0.413	0	Spermatocytes1	Ube2l3
0	0.977864601573746	0.823	0.309	0	Spermatocytes1	Wfdc15a
0	0.975234792900836	0.815	0.323	0	Spermatocytes1	Itgb1bp1
0	0.974854922606775	0.703	0.19	0	Spermatocytes1	Acsl6
0	0.974105190153657	0.819	0.299	0	Spermatocytes1	Cep126
0	0.971045893774421	0.758	0.238	0	Spermatocytes1	Wdr63
0	0.968864535019732	0.679	0.209	0	Spermatocytes1	Cenpf
0	0.968855655084621	0.74	0.234	0	Spermatocytes1	Pom121l2
0	0.967149753300967	0.924	0.46	0	Spermatocytes1	Selenos
0	0.966553264909818	0.839	0.365	0	Spermatocytes1	Rimbp3
0	0.964413373179444	0.968	0.639	0	Spermatocytes1	Vdac3
0	0.964260000996266	0.894	0.489	0	Spermatocytes1	Lin7a
0	0.963374868466679	0.778	0.293	0	Spermatocytes1	4930488L21Rik
0	0.963167532717547	0.92	0.513	0	Spermatocytes1	Crat
0	0.959295416655794	0.849	0.349	0	Spermatocytes1	Strap
0	0.958537741417248	0.817	0.326	0	Spermatocytes1	Tarbp2
0	0.95816954248628	0.735	0.213	0	Spermatocytes1	Slco6c1
0	0.95808808183316	0.887	0.447	0	Spermatocytes1	Wdr48
0	0.954884192467573	0.985	0.671	0	Spermatocytes1	Ybx3
0	0.9547209461384	0.879	0.391	0	Spermatocytes1	Nop10
0	0.953208689901044	0.725	0.218	0	Spermatocytes1	Tekt3
0	0.95039340043117	0.786	0.302	0	Spermatocytes1	Sept10
0	0.949844208712042	0.984	0.765	0	Spermatocytes1	Mt1
0	0.947391296390511	0.796	0.311	0	Spermatocytes1	Plpp1
0	0.945555685115603	0.847	0.357	0	Spermatocytes1	Ep400
0	0.944354346812067	0.929	0.559	0	Spermatocytes1	Rpgrip1
0	0.942189400613008	0.718	0.211	0	Spermatocytes1	Nup188
0	0.942152198265227	0.879	0.438	0	Spermatocytes1	Smim14
0	0.942005408188934	0.825	0.318	0	Spermatocytes1	Chic2
0	0.941035566099481	0.8	0.312	0	Spermatocytes1	Nxn
0	0.940988702129984	0.719	0.206	0	Spermatocytes1	1700018F24Rik
0	0.939194728028872	0.981	0.579	0	Spermatocytes1	H2afz
0	0.938389699600684	0.773	0.284	0	Spermatocytes1	Rpl10l
0	0.93645938220236	0.885	0.388	0	Spermatocytes1	Ewsr1
0	0.934878800588853	0.872	0.399	0	Spermatocytes1	Ubxn4
0	0.933375913960451	0.816	0.307	0	Spermatocytes1	Grtp1
0	0.932987608943298	0.803	0.328	0	Spermatocytes1	4930567K20Rik
0	0.93243280458791	0.813	0.299	0	Spermatocytes1	Tdrd7
0	0.92944753565086	0.87	0.39	0	Spermatocytes1	Tmbim4
0	0.928696638014541	0.663	0.191	0	Spermatocytes1	Wdr78
0	0.928425810289819	0.869	0.416	0	Spermatocytes1	Usp47
0	0.926684353191182	0.854	0.413	0	Spermatocytes1	Ccdc7b
0	0.92641985170338	0.793	0.306	0	Spermatocytes1	Kif3b
0	0.92512360230333	0.746	0.256	0	Spermatocytes1	Chmp2b
0	0.924259231975302	0.716	0.218	0	Spermatocytes1	Pde6d
0	0.923479439747802	0.623	0.132	0	Spermatocytes1	Slc2a8
0	0.92223700174949	0.985	0.687	0	Spermatocytes1	Adam3
0	0.92159695831922	0.908	0.471	0	Spermatocytes1	Tsnaxip1
0	0.919736165097791	0.832	0.334	0	Spermatocytes1	Pde1c
0	0.918838861406139	0.713	0.213	0	Spermatocytes1	Dnal4
0	0.91834431290932	0.682	0.218	0	Spermatocytes1	Ttc4
0	0.918312063231677	0.722	0.209	0	Spermatocytes1	Fam227b
0	0.918269978500772	0.668	0.167	0	Spermatocytes1	Ovol2
0	0.911243079988081	0.798	0.322	0	Spermatocytes1	Ccl27a
0	0.908677703110755	0.63	0.152	0	Spermatocytes1	Reep4
0	0.908543384641721	0.792	0.302	0	Spermatocytes1	Mdh1b
0	0.908082569432442	0.799	0.293	0	Spermatocytes1	Rwdd4a
0	0.9063359486544	0.789	0.333	0	Spermatocytes1	Ppp2r5e
0	0.906098119802093	0.961	0.611	0	Spermatocytes1	Ldha
0	0.90580672803267	0.949	0.591	0	Spermatocytes1	Mtch2
0	0.905429949051673	0.956	0.597	0	Spermatocytes1	Gykl1
0	0.903360114741537	0.803	0.29	0	Spermatocytes1	Gtsf2
0	0.902591292728624	0.804	0.328	0	Spermatocytes1	Gm45861
0	0.901937026374216	0.852	0.399	0	Spermatocytes1	Wdr12
0	0.900782564728454	0.778	0.308	0	Spermatocytes1	Itgb3bp
0	0.900576357068611	0.813	0.326	0	Spermatocytes1	Ube2u
0	0.90043254058793	0.713	0.243	0	Spermatocytes1	1700108J01Rik
0	0.899964987574112	0.849	0.348	0	Spermatocytes1	Atp6v1d
0	0.89947652392199	0.791	0.291	0	Spermatocytes1	Ccpg1os
0	0.899389346609019	0.835	0.413	0	Spermatocytes1	Nup62
0	0.898633442042043	0.776	0.292	0	Spermatocytes1	Efcab5
0	0.897768593339694	0.682	0.215	0	Spermatocytes1	Wdr53
0	0.897476525530175	0.667	0.179	0	Spermatocytes1	D16Ertd472e
0	0.895754953666319	0.794	0.309	0	Spermatocytes1	Srp9
0	0.895403530821365	0.801	0.345	0	Spermatocytes1	Pfn4
0	0.894614457119853	0.753	0.249	0	Spermatocytes1	Btrc
0	0.894402226759172	0.732	0.241	0	Spermatocytes1	1700018L02Rik
0	0.893641555406465	1	0.963	0	Spermatocytes1	Meig1
0	0.891976427396946	0.629	0.17	0	Spermatocytes1	Ckap2l
0	0.891261845543847	0.765	0.274	0	Spermatocytes1	Rexo2
0	0.891230998395213	0.971	0.559	0	Spermatocytes1	Hspa5
0	0.890006208354396	0.879	0.48	0	Spermatocytes1	D130020L05Rik
0	0.889649882018011	0.913	0.497	0	Spermatocytes1	Polr1d
0	0.889519383322094	0.849	0.368	0	Spermatocytes1	Spag16
0	0.889064530039658	0.732	0.23	0	Spermatocytes1	Lztfl1
0	0.88901793038516	0.678	0.201	0	Spermatocytes1	2700049A03Rik
0	0.888554544537974	0.776	0.327	0	Spermatocytes1	Kif2a
0	0.888425836436092	0.861	0.443	0	Spermatocytes1	Lrrcc1
0	0.887850262923225	0.657	0.189	0	Spermatocytes1	Aqp9
0	0.887733614017117	0.702	0.23	0	Spermatocytes1	AY702103
0	0.887629987511862	0.931	0.5	0	Spermatocytes1	Cct3
0	0.885706142549553	0.725	0.238	0	Spermatocytes1	Rbm27
0	0.885051528475623	0.899	0.473	0	Spermatocytes1	Ndufaf3
0	0.884096340969985	0.769	0.256	0	Spermatocytes1	4930430A15Rik
0	0.882767824330455	0.771	0.292	0	Spermatocytes1	Armc3
0	0.882025755587031	0.728	0.265	0	Spermatocytes1	Fzr1
0	0.881929652397185	0.928	0.522	0	Spermatocytes1	Ak8
0	0.881289420095194	0.911	0.5	0	Spermatocytes1	Fkbp1a
0	0.879678844712162	0.752	0.293	0	Spermatocytes1	Sugp2
0	0.879546832464536	0.993	0.79	0	Spermatocytes1	Spata4
0	0.879412857653796	0.725	0.287	0	Spermatocytes1	1700108N11Rik
0	0.878652892590771	0.728	0.275	0	Spermatocytes1	Ttll6
0	0.878537055975998	0.74	0.247	0	Spermatocytes1	Lrrc6
0	0.878066015262043	0.595	0.14	0	Spermatocytes1	Incenp
0	0.877478159815117	0.776	0.33	0	Spermatocytes1	Lypd9
0	0.877117772979029	0.804	0.336	0	Spermatocytes1	Ddx46
0	0.876284118807995	0.74	0.26	0	Spermatocytes1	Gm20604
0	0.873928537285879	0.69	0.22	0	Spermatocytes1	Ak9
0	0.872826919725314	0.655	0.185	0	Spermatocytes1	Tmem202
0	0.87266453972731	0.839	0.379	0	Spermatocytes1	Cops7a
0	0.87061846220023	0.853	0.393	0	Spermatocytes1	Smarca2
0	0.870348998663028	0.72	0.233	0	Spermatocytes1	Sppl3
0	0.870206155651666	0.775	0.314	0	Spermatocytes1	Haus4
0	0.86842672497427	0.869	0.47	0	Spermatocytes1	Cchcr1
0	0.868205215444997	0.831	0.356	0	Spermatocytes1	Golga4
0	0.868055343342639	0.712	0.266	0	Spermatocytes1	Gm15492
0	0.867145538760976	0.691	0.218	0	Spermatocytes1	Slc26a8
0	0.866815708333497	0.913	0.436	0	Spermatocytes1	Psip1
0	0.866052710747134	0.696	0.188	0	Spermatocytes1	Glipr1l1
0	0.865130079964926	0.726	0.265	0	Spermatocytes1	Cds1
0	0.865094788758989	0.663	0.181	0	Spermatocytes1	Slc41a3
0	0.865079820888603	0.844	0.453	0	Spermatocytes1	Tmem60
0	0.864450495653886	0.634	0.193	0	Spermatocytes1	Foxm1
0	0.863882432285809	0.884	0.499	0	Spermatocytes1	Ccnk
0	0.863006716882902	0.712	0.265	0	Spermatocytes1	Slc25a33
0	0.86259389927102	0.609	0.152	0	Spermatocytes1	Hyal6
0	0.86222155065209	0.79	0.304	0	Spermatocytes1	Ccdc175
0	0.86197248489326	0.903	0.548	0	Spermatocytes1	Mff
0	0.861764577102636	0.668	0.202	0	Spermatocytes1	Ddias
0	0.861647775907634	0.697	0.22	0	Spermatocytes1	Speer2
0	0.861639475462157	0.655	0.189	0	Spermatocytes1	Cstf1
0	0.86148152171869	0.831	0.39	0	Spermatocytes1	Gorasp2
0	0.861254674892954	0.97	0.657	0	Spermatocytes1	Fank1
0	0.859900436596294	0.878	0.488	0	Spermatocytes1	Gm15920
0	0.85919611113108	0.895	0.496	0	Spermatocytes1	Exosc5
0	0.858721235092638	0.813	0.326	0	Spermatocytes1	Pnpla2
0	0.85775930251171	0.828	0.378	0	Spermatocytes1	Cfap43
0	0.857657376118776	0.956	0.592	0	Spermatocytes1	Ndufc1
0	0.85722486521692	0.726	0.247	0	Spermatocytes1	Drc1
0	0.856114464262152	0.899	0.501	0	Spermatocytes1	Ppp2r5c
0	0.856107127677228	0.654	0.188	0	Spermatocytes1	Rwdd2a
0	0.855802335039001	0.756	0.27	0	Spermatocytes1	Irak1bp1
0	0.855612487338087	0.951	0.617	0	Spermatocytes1	Tcea2
0	0.855062424764675	0.579	0.12	0	Spermatocytes1	Fa2h
0	0.853742021903702	0.844	0.407	0	Spermatocytes1	Sugt1
0	0.853241657183251	0.754	0.294	0	Spermatocytes1	Cfap70
0	0.853202593417276	0.898	0.507	0	Spermatocytes1	Dnali1
0	0.852817065233314	0.83	0.424	0	Spermatocytes1	Lrrc63
0	0.851887596204516	0.766	0.322	0	Spermatocytes1	Ube2j2
0	0.850308192097269	0.57	0.111	0	Spermatocytes1	Prss42
0	0.850198057093964	0.908	0.489	0	Spermatocytes1	Timm8b
0	0.84968524224913	0.629	0.179	0	Spermatocytes1	Trpd52l3
0	0.848744760860629	0.728	0.29	0	Spermatocytes1	Ahi1
0	0.848445270015796	0.778	0.35	0	Spermatocytes1	Bod1
0	0.846079214761789	0.65	0.203	0	Spermatocytes1	Gm26611
0	0.843478173210988	0.673	0.21	0	Spermatocytes1	4930550C14Rik
0	0.842833438626879	0.993	0.807	0	Spermatocytes1	Ybx1
0	0.841948510574408	0.804	0.312	0	Spermatocytes1	Creld2
0	0.840812769504511	0.849	0.458	0	Spermatocytes1	Ggn
0	0.84015581848118	0.809	0.36	0	Spermatocytes1	Ak2
0	0.840079345763901	0.826	0.343	0	Spermatocytes1	Gtf2a2
0	0.839546250884004	0.76	0.267	0	Spermatocytes1	Senp2
0	0.839277197239979	0.907	0.486	0	Spermatocytes1	Cct5
0	0.838767352177622	0.966	0.594	0	Spermatocytes1	Hsp90b1
0	0.838027457426609	0.871	0.415	0	Spermatocytes1	Psmc3ip
0	0.837427707138133	0.875	0.476	0	Spermatocytes1	Rb1cc1
0	0.836145895509912	0.931	0.529	0	Spermatocytes1	Smc4
0	0.835395240813913	0.712	0.262	0	Spermatocytes1	Cenpn
0	0.834901115317258	0.773	0.319	0	Spermatocytes1	Rsph9
0	0.834498478089532	0.839	0.432	0	Spermatocytes1	Qrich2
0	0.833119034248808	0.75	0.301	0	Spermatocytes1	Ckap4
0	0.832476154545689	0.733	0.284	0	Spermatocytes1	Thumpd3
0	0.831720601377727	0.767	0.299	0	Spermatocytes1	Tpp2
0	0.831620900918586	0.609	0.17	0	Spermatocytes1	Dll3
0	0.831268064791121	0.816	0.375	0	Spermatocytes1	Prpf40a
0	0.830701513266132	0.661	0.192	0	Spermatocytes1	Dot1l
0	0.830311945665319	0.782	0.283	0	Spermatocytes1	1700026D11Rik
0	0.830218335126455	0.675	0.207	0	Spermatocytes1	6820408C15Rik
0	0.829029889303432	0.649	0.19	0	Spermatocytes1	4930444P10Rik
0	0.828669066277047	0.764	0.312	0	Spermatocytes1	Nmt1
0	0.825997628867664	0.839	0.428	0	Spermatocytes1	4933432K03Rik
0	0.825717378010016	0.761	0.294	0	Spermatocytes1	Zdhhc5
0	0.825275360064301	0.645	0.229	0	Spermatocytes1	Gm39302
0	0.825105255997212	0.796	0.348	0	Spermatocytes1	Pomt1
0	0.824925680904309	0.78	0.293	0	Spermatocytes1	Gm5142
0	0.824127423969412	0.94	0.565	0	Spermatocytes1	Haspin
0	0.823426066676494	0.612	0.179	0	Spermatocytes1	Cenpu
0	0.823194556126819	0.711	0.243	0	Spermatocytes1	Pex13
0	0.823181606535341	0.85	0.419	0	Spermatocytes1	Brdt
0	0.822986673913145	0.687	0.215	0	Spermatocytes1	Znhit3
0	0.821088541868382	0.702	0.23	0	Spermatocytes1	Top2a
0	0.819987894065386	0.617	0.187	0	Spermatocytes1	Lrrc73
0	0.818508810096358	0.806	0.305	0	Spermatocytes1	Mif4gd
0	0.817787985339446	0.801	0.38	0	Spermatocytes1	Ero1lb
0	0.816923043429766	0.671	0.204	0	Spermatocytes1	Pdcd2l
0	0.816234927388605	0.696	0.24	0	Spermatocytes1	Retreg2
0	0.816223653994409	0.68	0.218	0	Spermatocytes1	Abca14
0	0.815324353973108	0.665	0.203	0	Spermatocytes1	6430531B16Rik
0	0.81526940569441	0.773	0.332	0	Spermatocytes1	Agbl5
0	0.815040871556137	0.766	0.285	0	Spermatocytes1	Ift140
0	0.814514972608174	0.943	0.584	0	Spermatocytes1	Ccdc181
0	0.813589940588296	0.638	0.18	0	Spermatocytes1	Katnal2
0	0.813555091302955	0.939	0.547	0	Spermatocytes1	Oscp1
0	0.811382506573729	0.62	0.156	0	Spermatocytes1	Tmem39b
0	0.810951172131875	0.705	0.271	0	Spermatocytes1	Sertad2
0	0.810889781393041	0.788	0.331	0	Spermatocytes1	Ccdc88a
0	0.810255175970056	0.673	0.235	0	Spermatocytes1	Tbcc
0	0.809553347671597	0.702	0.238	0	Spermatocytes1	Wdr33
0	0.806353765587209	0.794	0.304	0	Spermatocytes1	Fyttd1
0	0.805898751514808	0.673	0.223	0	Spermatocytes1	Vrk3
0	0.80531798827679	0.562	0.132	0	Spermatocytes1	Mypop
0	0.80517726018088	0.981	0.753	0	Spermatocytes1	Atpif1
0	0.804825114789561	0.696	0.249	0	Spermatocytes1	Flacc1
0	0.803826677087512	0.942	0.555	0	Spermatocytes1	Mt2
0	0.803694537763002	0.775	0.267	0	Spermatocytes1	1700028P14Rik
0	0.803647180960566	0.782	0.337	0	Spermatocytes1	2810408I11Rik
0	0.803343506355588	0.851	0.377	0	Spermatocytes1	Syngr4
0	0.803258902462624	0.813	0.356	0	Spermatocytes1	Elp5
0	0.801431983642875	0.765	0.299	0	Spermatocytes1	Ankrd54
0	0.801016845784814	0.713	0.25	0	Spermatocytes1	Rps4l
0	0.800678216872928	0.673	0.242	0	Spermatocytes1	Katnal1
0	0.800643351685891	0.657	0.212	0	Spermatocytes1	Enkd1
0	0.800513134115642	0.63	0.18	0	Spermatocytes1	1700026J12Rik
0	0.800506531893123	0.68	0.22	0	Spermatocytes1	Adam18
0	0.799945128821338	0.819	0.367	0	Spermatocytes1	Rnf7
0	0.799806413166261	0.631	0.187	0	Spermatocytes1	Cdc25a
0	0.799705764403354	0.856	0.478	0	Spermatocytes1	Ndufa12
0	0.797879137312232	0.789	0.384	0	Spermatocytes1	Axdnd1
0	0.795646924383067	0.709	0.252	0	Spermatocytes1	Mrps22
0	0.795491684943773	0.73	0.304	0	Spermatocytes1	Cebpg
0	0.795423312808308	0.685	0.227	0	Spermatocytes1	Pik3ip1
0	0.79500786110105	0.772	0.314	0	Spermatocytes1	B9d1
0	0.794863939851813	0.71	0.268	0	Spermatocytes1	Cir1
0	0.79393630438217	0.637	0.183	0	Spermatocytes1	Cep72
0	0.792383127730921	0.647	0.203	0	Spermatocytes1	Bap1
0	0.791194538762815	0.827	0.439	0	Spermatocytes1	Cd55b
0	0.790712960963459	0.775	0.362	0	Spermatocytes1	Zmynd15
0	0.789804406131389	0.497	0.126	0	Spermatocytes1	Map4k1
0	0.789663202402822	0.701	0.255	0	Spermatocytes1	Ccdc62
0	0.7895502164984	0.594	0.141	0	Spermatocytes1	Sh3gl1
0	0.789521585782821	0.887	0.521	0	Spermatocytes1	4930403D09Rik
0	0.788835466729042	0.705	0.224	0	Spermatocytes1	Pde4dip
0	0.788095301747833	0.556	0.124	0	Spermatocytes1	Mapk8ip2
0	0.787823243327951	0.901	0.486	0	Spermatocytes1	Efhd1
0	0.787474098554697	0.579	0.138	0	Spermatocytes1	Fam186b
0	0.786298034998869	0.821	0.427	0	Spermatocytes1	4930518J20Rik
0	0.78552477777828	0.782	0.299	0	Spermatocytes1	Tekt2
0	0.784847639190524	0.821	0.404	0	Spermatocytes1	1700006J14Rik
0	0.783840990036254	0.58	0.143	0	Spermatocytes1	Muc3
0	0.783116621537247	0.824	0.344	0	Spermatocytes1	Arpc1a
0	0.781991127420891	0.612	0.185	0	Spermatocytes1	Adam30
0	0.781537060586686	0.745	0.313	0	Spermatocytes1	4833427G06Rik
0	0.781358920224879	0.854	0.402	0	Spermatocytes1	Gm20621
0	0.780926004219406	0.725	0.3	0	Spermatocytes1	Nup50
0	0.780485090568741	0.602	0.159	0	Spermatocytes1	Gm4871
0	0.779548013494973	0.721	0.316	0	Spermatocytes1	Wdr20rt
0	0.77903482933716	0.696	0.308	0	Spermatocytes1	1700022H01Rik
0	0.777905269688193	0.679	0.226	0	Spermatocytes1	Hirip3
0	0.776950303239263	0.788	0.323	0	Spermatocytes1	Map4
0	0.776321800329905	0.669	0.212	0	Spermatocytes1	Elovl2
0	0.776128976740366	0.594	0.178	0	Spermatocytes1	Gm10762
0	0.77540601045557	0.693	0.265	0	Spermatocytes1	Suco
0	0.775261125170026	0.629	0.181	0	Spermatocytes1	Ttc30a2
0	0.774890223392317	0.982	0.736	0	Spermatocytes1	Sord
0	0.774368627747268	0.814	0.403	0	Spermatocytes1	Kif9
0	0.774228104101854	0.689	0.254	0	Spermatocytes1	Ak7
0	0.773884186122064	0.985	0.724	0	Spermatocytes1	Adam5
0	0.773828877399767	0.67	0.227	0	Spermatocytes1	5330417C22Rik
0	0.773604933219082	0.755	0.333	0	Spermatocytes1	Tcte2
0	0.772579549399614	0.842	0.388	0	Spermatocytes1	Ndufb1-ps
0	0.771488579029873	0.644	0.219	0	Spermatocytes1	Naa25
0	0.769568210487075	0.531	0.112	0	Spermatocytes1	Cutc
0	0.769376100864416	0.871	0.445	0	Spermatocytes1	Ndufb5
0	0.769254693744255	0.692	0.277	0	Spermatocytes1	Ppp2r1b
0	0.769253039282153	0.699	0.267	0	Spermatocytes1	Ammecr1l
0	0.769170005373162	0.901	0.552	0	Spermatocytes1	Trip12
0	0.768918135250593	0.638	0.201	0	Spermatocytes1	Spout1
0	0.768899187028369	0.881	0.463	0	Spermatocytes1	Ankrd36
0	0.76849802682138	0.8	0.399	0	Spermatocytes1	Lpcat3
0	0.768291955435756	0.831	0.391	0	Spermatocytes1	B230118H07Rik
0	0.768016831726442	0.563	0.128	0	Spermatocytes1	Slc35a3
0	0.767955621392118	0.762	0.35	0	Spermatocytes1	Ppp1r10
0	0.7677103462877	0.597	0.162	0	Spermatocytes1	Dhrs4
0	0.76673152236249	0.61	0.171	0	Spermatocytes1	Entpd6
0	0.766336953571864	0.784	0.316	0	Spermatocytes1	Cnot1
0	0.764817366961919	0.819	0.417	0	Spermatocytes1	Znhit1
0	0.764026875565962	0.554	0.126	0	Spermatocytes1	Kdm4d
0	0.764023245575167	0.516	0.107	0	Spermatocytes1	Zfp39
0	0.763683756231256	0.78	0.354	0	Spermatocytes1	Fbxo36
0	0.763280361142847	0.606	0.18	0	Spermatocytes1	Ralgds
0	0.763212787839227	0.587	0.151	0	Spermatocytes1	AI987944
0	0.763046727526338	0.684	0.233	0	Spermatocytes1	Cfap20
0	0.762905251300842	0.689	0.258	0	Spermatocytes1	Iqcd
0	0.762349480257107	0.982	0.793	0	Spermatocytes1	Cox7a2
0	0.762189320494767	0.938	0.589	0	Spermatocytes1	Btbd1
0	0.761828987475191	0.699	0.26	0	Spermatocytes1	Hcfc2
0	0.761820178067152	0.749	0.345	0	Spermatocytes1	Ift22
0	0.761658313697699	0.615	0.175	0	Spermatocytes1	Nuf2
0	0.760164494294194	0.651	0.225	0	Spermatocytes1	Cfap44
0	0.759862154815255	0.716	0.285	0	Spermatocytes1	Ppp1r42
0	0.759306966542287	0.771	0.304	0	Spermatocytes1	Pdcd4
0	0.759213369568738	0.801	0.401	0	Spermatocytes1	Rfx2
0	0.759177410127226	0.817	0.435	0	Spermatocytes1	Atoh8
0	0.757911509640045	0.919	0.573	0	Spermatocytes1	Ypel1
0	0.757710870482208	0.968	0.664	0	Spermatocytes1	Pdcd5
0	0.757612129488089	0.773	0.347	0	Spermatocytes1	Ppp2r2d
0	0.757478249121693	0.703	0.303	0	Spermatocytes1	Nsun7
0	0.757432718739117	0.599	0.173	0	Spermatocytes1	Zcchc2
0	0.755473121270852	0.601	0.173	0	Spermatocytes1	Spag5
0	0.755034757280332	0.761	0.318	0	Spermatocytes1	Stag3
0	0.754588955515307	0.857	0.374	0	Spermatocytes1	Actl7b
0	0.753174974444448	0.611	0.188	0	Spermatocytes1	Sephs2
0	0.752998689251698	0.661	0.249	0	Spermatocytes1	Baiap2
0	0.752688208363433	0.684	0.236	0	Spermatocytes1	Kdm1a
0	0.752662095000948	0.913	0.559	0	Spermatocytes1	Nudt18
0	0.752445455603399	0.909	0.567	0	Spermatocytes1	Dgcr6
0	0.751229158539179	0.852	0.447	0	Spermatocytes1	Smc6
0	0.751101564006903	0.586	0.177	0	Spermatocytes1	Ankar
0	0.750547756787698	0.9	0.525	0	Spermatocytes1	Pebp4
0	0.748830220881274	0.989	0.741	0	Spermatocytes1	Phf7
0	0.74802010697431	0.808	0.412	0	Spermatocytes1	Ehd1
0	0.74693482278397	0.917	0.486	0	Spermatocytes1	Sem1
0	0.746607381086297	0.804	0.39	0	Spermatocytes1	Efcab2
0	0.746500428769792	0.565	0.141	0	Spermatocytes1	Prss46
0	0.745838630451874	0.616	0.2	0	Spermatocytes1	Abcc3
0	0.744957219349133	0.844	0.449	0	Spermatocytes1	Mrpl57
0	0.744736251993981	0.98	0.757	0	Spermatocytes1	Jpt1
0	0.744083936270276	0.896	0.547	0	Spermatocytes1	Ube2d3
0	0.7430087829969	0.729	0.282	0	Spermatocytes1	Ash2l
0	0.74254642477926	0.987	0.795	0	Spermatocytes1	Nudt4
0	0.741861086123903	0.73	0.3	0	Spermatocytes1	Pacs1
0	0.740961121313803	0.834	0.462	0	Spermatocytes1	4930449C09Rik
0	0.74083842949553	0.644	0.195	0	Spermatocytes1	Insig2
0	0.740656762510442	0.937	0.598	0	Spermatocytes1	Ccdc92
0	0.740571343048536	0.56	0.139	0	Spermatocytes1	Ccdc151
0	0.740225313621458	0.869	0.424	0	Spermatocytes1	Suclg1
0	0.739669234100164	0.579	0.154	0	Spermatocytes1	Rrm1
0	0.739534194831313	0.633	0.209	0	Spermatocytes1	Tex10
0	0.738993794885165	0.534	0.119	0	Spermatocytes1	Nusap1
0	0.738045431560101	0.573	0.148	0	Spermatocytes1	Pomt2
0	0.736914036162748	0.985	0.787	0	Spermatocytes1	Tubb4b
0	0.736205934928929	0.551	0.119	0	Spermatocytes1	A930018P22Rik
0	0.736041983479334	0.611	0.21	0	Spermatocytes1	Gm42918
0	0.736023923138049	0.67	0.229	0	Spermatocytes1	Ranbp3
0	0.735044588946113	0.873	0.46	0	Spermatocytes1	Smco2
0	0.734825872714835	0.644	0.201	0	Spermatocytes1	Strada
0	0.73297711536772	0.694	0.26	0	Spermatocytes1	Ctnnbl1
0	0.730764569436128	0.691	0.26	0	Spermatocytes1	Nubp2
0	0.730752777924751	0.851	0.449	0	Spermatocytes1	Ddx1
0	0.730561545270061	0.785	0.403	0	Spermatocytes1	Ifitm7
0	0.730441268874733	0.557	0.189	0	Spermatocytes1	4930589P08Rik
0	0.730206634209656	0.82	0.418	0	Spermatocytes1	Ccdc192
0	0.729922274865774	0.813	0.395	0	Spermatocytes1	Trim37
0	0.729535121891497	0.65	0.217	0	Spermatocytes1	Ccdc146
0	0.729148060346647	0.778	0.359	0	Spermatocytes1	Actr1a
0	0.728818878319117	0.702	0.265	0	Spermatocytes1	Wapl
0	0.727822430597936	0.731	0.317	0	Spermatocytes1	Mcm7
0	0.726292140821944	0.911	0.535	0	Spermatocytes1	Prkar1a
0	0.726082299153765	0.676	0.229	0	Spermatocytes1	Cfap65
0	0.724915381992417	0.694	0.289	0	Spermatocytes1	Kif3a
0	0.72400240995284	0.662	0.233	0	Spermatocytes1	Dpy19l2
0	0.723114310254808	0.969	0.661	0	Spermatocytes1	1700008K24Rik
0	0.722695416238025	0.74	0.353	0	Spermatocytes1	Zfp574
0	0.722615224491747	0.74	0.349	0	Spermatocytes1	Efcab6
0	0.72230251598317	0.74	0.327	0	Spermatocytes1	Tiprl
0	0.722208625180249	0.591	0.209	0	Spermatocytes1	1700019G24Rik
0	0.721326628131856	0.941	0.623	0	Spermatocytes1	Drap1
0	0.720183556485867	0.623	0.221	0	Spermatocytes1	4930455B14Rik
0	0.720147445400395	0.735	0.289	0	Spermatocytes1	1700020N01Rik
0	0.719191282868218	0.793	0.392	0	Spermatocytes1	Tcfl5
0	0.718532969521101	0.687	0.261	0	Spermatocytes1	Bbip1
0	0.718436903341817	0.836	0.446	0	Spermatocytes1	Rnf126
0	0.717395166674039	0.615	0.197	0	Spermatocytes1	Adss
0	0.716993196049999	0.73	0.301	0	Spermatocytes1	Phf10
0	0.716939904947123	0.628	0.197	0	Spermatocytes1	Spdya
0	0.716426981922913	0.678	0.253	0	Spermatocytes1	Eapp
0	0.715798301023076	0.987	0.792	0	Spermatocytes1	Sh3glb1
0	0.715329998959093	0.789	0.347	0	Spermatocytes1	Smc1b
0	0.714461805161175	0.693	0.286	0	Spermatocytes1	Dnajc27
0	0.712745286374286	0.608	0.188	0	Spermatocytes1	Gramd1c
0	0.712497461862083	0.758	0.32	0	Spermatocytes1	Immp1l
0	0.712299762320067	0.663	0.254	0	Spermatocytes1	Hipk3
0	0.711957205814505	0.891	0.47	0	Spermatocytes1	Atp6v1g1
0	0.711203036900163	0.721	0.314	0	Spermatocytes1	Cdhr4
0	0.708329933636571	0.704	0.293	0	Spermatocytes1	Fam50b
0	0.70742330022023	0.842	0.451	0	Spermatocytes1	Dctn2
0	0.706358133438745	0.997	0.88	0	Spermatocytes1	Fhl4
0	0.705349918878994	0.633	0.2	0	Spermatocytes1	Tpst1
0	0.705015421050493	0.655	0.235	0	Spermatocytes1	Mrpl1
0	0.704968561089342	0.639	0.211	0	Spermatocytes1	Bad
0	0.704688677018874	0.716	0.301	0	Spermatocytes1	Dync1li2
0	0.704542238191734	0.605	0.196	0	Spermatocytes1	Dnaic1
0	0.70414582246255	0.834	0.455	0	Spermatocytes1	Brd3
0	0.703944852359359	0.788	0.391	0	Spermatocytes1	Arhgap29
0	0.702607061667239	0.563	0.156	0	Spermatocytes1	Gstt3
0	0.702463846362553	0.663	0.238	0	Spermatocytes1	Mtmr6
0	0.701925631849527	0.582	0.206	0	Spermatocytes1	1700065I16Rik
0	0.701733377566906	0.732	0.291	0	Spermatocytes1	Smc5
0	0.701631493547376	0.506	0.1	0	Spermatocytes1	Kif23
0	0.701411336794802	0.518	0.134	0	Spermatocytes1	4933427E11Rik
0	0.700636746138994	0.726	0.327	0	Spermatocytes1	Cul5
0	0.700530292441791	0.728	0.263	0	Spermatocytes1	Tkfc
0	0.700376812018487	0.593	0.199	0	Spermatocytes1	1700048O20Rik
0	0.699963662252338	0.81	0.362	0	Spermatocytes1	Sf3b2
0	0.698386873509727	0.516	0.13	0	Spermatocytes1	Slc25a2
0	0.698383929516914	0.69	0.27	0	Spermatocytes1	Ide
0	0.697817066196372	0.527	0.127	0	Spermatocytes1	Zfp646
0	0.695776702094704	0.605	0.198	0	Spermatocytes1	Pih1d2
0	0.69547013850837	0.723	0.254	0	Spermatocytes1	Nup205
0	0.695115447192476	0.603	0.178	0	Spermatocytes1	Fam186a
0	0.694930826763267	0.688	0.267	0	Spermatocytes1	Txndc9
0	0.694495157748003	0.99	0.759	0	Spermatocytes1	4922502D21Rik
0	0.694045560589762	0.569	0.18	0	Spermatocytes1	Tlcd1
0	0.693946161013151	0.752	0.323	0	Spermatocytes1	Ubr5
0	0.692766374216992	0.74	0.293	0	Spermatocytes1	Zfp318
0	0.692293482108476	0.479	0.103	0	Spermatocytes1	Ppp1r27
0	0.692202951159899	0.493	0.114	0	Spermatocytes1	1700017G19Rik
0	0.692152045431048	0.668	0.23	0	Spermatocytes1	Gtf2h1
0	0.689697557217882	0.745	0.344	0	Spermatocytes1	Nkiras2
0	0.689599654102619	0.604	0.215	0	Spermatocytes1	4930549G23Rik
0	0.689221105779514	0.616	0.236	0	Spermatocytes1	Ccdc24
0	0.689130241491038	0.608	0.214	0	Spermatocytes1	Styxl1
0	0.689053778404911	0.778	0.344	0	Spermatocytes1	Nop58
0	0.689044312470754	0.471	0.087	0	Spermatocytes1	Rhcg
0	0.687974526687215	0.784	0.318	0	Spermatocytes1	Pdia6
0	0.687711932999969	0.836	0.414	0	Spermatocytes1	Ppp3ca
0	0.687382746233127	0.554	0.163	0	Spermatocytes1	Sirt3
0	0.686893904936015	0.879	0.431	0	Spermatocytes1	Ik
0	0.684503362188427	0.625	0.203	0	Spermatocytes1	Rexo5
0	0.68423032022361	0.581	0.198	0	Spermatocytes1	Mocs3
0	0.68299564053731	0.741	0.262	0	Spermatocytes1	Ccdc89
0	0.682441709696392	0.558	0.153	0	Spermatocytes1	Kat5
0	0.681528631450205	0.658	0.27	0	Spermatocytes1	Poc1b
0	0.679974148067662	0.527	0.146	0	Spermatocytes1	Gm36864
0	0.679475975556102	0.569	0.156	0	Spermatocytes1	Ccdc40
0	0.679090299371634	0.557	0.151	0	Spermatocytes1	Slco6d1
0	0.679009710749145	0.576	0.174	0	Spermatocytes1	Ints10
0	0.678923709849022	0.554	0.167	0	Spermatocytes1	Rnf40
0	0.678526781360147	0.635	0.234	0	Spermatocytes1	Ylpm1
0	0.678143655205237	0.812	0.375	0	Spermatocytes1	Hadha
0	0.67757405089296	0.635	0.211	0	Spermatocytes1	Hsf2bp
0	0.677192674245214	0.634	0.247	0	Spermatocytes1	1700012P22Rik
0	0.677054055993951	0.59	0.175	0	Spermatocytes1	Pfkm
0	0.675311102817182	0.478	0.118	0	Spermatocytes1	Espl1
0	0.672453681480678	0.768	0.317	0	Spermatocytes1	Ssh2
0	0.671521299013744	0.681	0.284	0	Spermatocytes1	Mycbpap
0	0.67060175782378	0.619	0.198	0	Spermatocytes1	Rmnd5b
0	0.669911510584405	0.556	0.175	0	Spermatocytes1	Myh10
0	0.669549218153035	0.569	0.169	0	Spermatocytes1	Catsperg2
0	0.669110210710506	0.59	0.181	0	Spermatocytes1	Cnppd1
0	0.668802722952294	0.987	0.765	0	Spermatocytes1	Elof1
0	0.668721422189791	0.641	0.218	0	Spermatocytes1	Ift46
0	0.668274428138006	0.56	0.173	0	Spermatocytes1	Lrriq1
0	0.666896323123356	0.538	0.153	0	Spermatocytes1	Ncapg
0	0.666711993176167	0.766	0.361	0	Spermatocytes1	Nktr
0	0.666656433843536	0.562	0.151	0	Spermatocytes1	Wdr66
0	0.665882591987776	0.623	0.215	0	Spermatocytes1	Sdhaf4
0	0.665211666006898	0.509	0.137	0	Spermatocytes1	Gm2694
0	0.664600912166957	0.871	0.422	0	Spermatocytes1	Cct8
0	0.663839390874177	0.687	0.297	0	Spermatocytes1	Nop14
0	0.663811212737661	0.783	0.369	0	Spermatocytes1	Crem
0	0.663221666918307	0.525	0.139	0	Spermatocytes1	Frmd8
0	0.66267042954187	0.567	0.172	0	Spermatocytes1	Tmem41b
0	0.662214259317199	0.621	0.224	0	Spermatocytes1	Lancl2
0	0.662021434265917	0.541	0.172	0	Spermatocytes1	4933405L10Rik
0	0.661498653046677	0.743	0.346	0	Spermatocytes1	Ranbp9
0	0.658666836714211	0.506	0.126	0	Spermatocytes1	Prss43
0	0.657680103268659	0.59	0.199	0	Spermatocytes1	Cdc27
0	0.657353365731346	0.347	0.072	0	Spermatocytes1	Gm3453
0	0.654982952418125	0.504	0.141	0	Spermatocytes1	4930522O17Rik
0	0.653618089795662	0.515	0.131	0	Spermatocytes1	Crtam
0	0.652259846031131	0.663	0.281	0	Spermatocytes1	Ubxn10
0	0.652232091071668	0.617	0.236	0	Spermatocytes1	Mok
0	0.651710567203987	0.607	0.218	0	Spermatocytes1	Wdr18
0	0.651654348566933	0.996	0.932	0	Spermatocytes1	Ubb
0	0.650357785576347	0.508	0.132	0	Spermatocytes1	Hilpda
0	0.649285527333125	0.696	0.272	0	Spermatocytes1	Dhx30
0	0.647426053557465	0.776	0.357	0	Spermatocytes1	St13
0	0.646226284581483	0.522	0.155	0	Spermatocytes1	A730035I17Rik
0	0.645184535041939	0.444	0.106	0	Spermatocytes1	4930526F13Rik
0	0.645167299426237	0.509	0.15	0	Spermatocytes1	Alx1
0	0.643567365896096	0.687	0.254	0	Spermatocytes1	Daxx
0	0.643533823401041	0.551	0.19	0	Spermatocytes1	Tmem217
0	0.643094402621566	0.529	0.147	0	Spermatocytes1	4930513N10Rik
0	0.642576162719521	0.585	0.196	0	Spermatocytes1	Ttc12
0	0.641936052976341	0.742	0.347	0	Spermatocytes1	Ift122
0	0.641797434080913	0.583	0.19	0	Spermatocytes1	Wdr35
0	0.641493512224388	0.626	0.218	0	Spermatocytes1	1810013L24Rik
0	0.640811041201426	0.581	0.181	0	Spermatocytes1	9530077C05Rik
0	0.640048542876767	0.512	0.13	0	Spermatocytes1	Sppl2b
0	0.639659822994258	0.542	0.164	0	Spermatocytes1	Ate1
0	0.639613539265473	0.548	0.154	0	Spermatocytes1	Mtmr9
0	0.638482159010426	0.611	0.237	0	Spermatocytes1	Gm5922
0	0.638147283954385	0.489	0.123	0	Spermatocytes1	Foxj1
0	0.638052803546497	0.552	0.17	0	Spermatocytes1	Mrps11
0	0.637241274734175	0.66	0.25	0	Spermatocytes1	Gm17359
0	0.636379100580955	0.594	0.198	0	Spermatocytes1	Fam133b
0	0.634841898882365	0.651	0.247	0	Spermatocytes1	Commd1
0	0.634486322465179	0.58	0.199	0	Spermatocytes1	Plxdc1
0	0.633864882629408	0.865	0.42	0	Spermatocytes1	Prdx5
0	0.63172245444697	0.745	0.332	0	Spermatocytes1	Higd2a
0	0.631462439266455	0.56	0.18	0	Spermatocytes1	Cdca8
0	0.630199214164546	0.495	0.13	0	Spermatocytes1	Eps8l3
0	0.629343717218143	0.529	0.143	0	Spermatocytes1	Lrrc49
0	0.629231013682752	0.534	0.157	0	Spermatocytes1	Tdp1
0	0.628394554861731	0.603	0.231	0	Spermatocytes1	Mfn2
0	0.62671745912455	0.623	0.231	0	Spermatocytes1	Dnah17
0	0.626226711319483	0.485	0.137	0	Spermatocytes1	Ccdc180
0	0.625727014256938	0.478	0.115	0	Spermatocytes1	4930432K21Rik
0	0.624894515398706	0.49	0.128	0	Spermatocytes1	1700125H20Rik
0	0.624527972765783	0.607	0.209	0	Spermatocytes1	Dhx40
0	0.624036227846709	0.716	0.284	0	Spermatocytes1	Fsip2
0	0.623992443723866	0.562	0.204	0	Spermatocytes1	Csl
0	0.623991471478791	0.56	0.171	0	Spermatocytes1	Ints13
0	0.621699859846197	0.585	0.2	0	Spermatocytes1	Ptbp2
0	0.621468064211874	0.522	0.162	0	Spermatocytes1	Phf1
0	0.620398006380886	0.484	0.117	0	Spermatocytes1	Rnf113a2
0	0.620302065089919	0.438	0.114	0	Spermatocytes1	Iqca
0	0.618881348222958	0.644	0.237	0	Spermatocytes1	Matr3
0	0.618649497009292	0.65	0.259	0	Spermatocytes1	Arl8b
0	0.618397881826861	0.454	0.129	0	Spermatocytes1	Syce1l
0	0.617067902643486	0.648	0.232	0	Spermatocytes1	Snx1
0	0.61551659627034	0.508	0.143	0	Spermatocytes1	Fam45a
0	0.614195937556096	0.427	0.075	0	Spermatocytes1	Shisa3
0	0.614020170571062	0.501	0.134	0	Spermatocytes1	Cfap52
0	0.613957983077168	0.454	0.101	0	Spermatocytes1	Gm13610
0	0.612988864634152	0.534	0.177	0	Spermatocytes1	1700052K11Rik
0	0.610526372444294	0.677	0.265	0	Spermatocytes1	Acin1
0	0.610232014118705	0.824	0.38	0	Spermatocytes1	Marc2
0	0.609741192059409	0.585	0.22	0	Spermatocytes1	Cdkn2c
0	0.609349501051013	0.412	0.087	0	Spermatocytes1	Pkdrej
0	0.608910021693068	0.484	0.133	0	Spermatocytes1	Poc5
0	0.60867727769162	0.669	0.248	0	Spermatocytes1	Snrpb2
0	0.608405114552068	0.55	0.197	0	Spermatocytes1	4932412D23Rik
0	0.605682712854149	0.51	0.157	0	Spermatocytes1	AI429214
0	0.605332791089651	0.473	0.121	0	Spermatocytes1	Extl2
0	0.605293937258331	0.496	0.128	0	Spermatocytes1	Crbn
0	0.605259333716463	0.459	0.105	0	Spermatocytes1	Ppp1r13l
0	0.604866420053099	0.452	0.115	0	Spermatocytes1	Arl14ep
0	0.604813808126157	0.509	0.146	0	Spermatocytes1	4930598N05Rik
0	0.602644333011635	0.542	0.163	0	Spermatocytes1	Sphkap
0	0.602593305877927	0.506	0.156	0	Spermatocytes1	Pex11g
0	0.601377462824187	0.643	0.243	0	Spermatocytes1	Mrpl18
0	0.599791772060795	0.494	0.156	0	Spermatocytes1	Stamos
0	0.599296681590148	0.597	0.213	0	Spermatocytes1	Tm2d2
0	0.59702848179535	0.488	0.132	0	Spermatocytes1	Abca15
0	0.595977860288168	0.621	0.243	0	Spermatocytes1	Chchd7
0	0.594733551965057	0.49	0.13	0	Spermatocytes1	Ccdc130
0	0.59276429733733	0.609	0.216	0	Spermatocytes1	Uchl5
0	0.591154651344532	0.575	0.183	0	Spermatocytes1	Trpc4ap
0	0.591031700016086	0.653	0.243	0	Spermatocytes1	Rsrc1
0	0.590004288673437	0.495	0.15	0	Spermatocytes1	Fam184a
0	0.589937784326232	0.535	0.178	0	Spermatocytes1	Gm31138
0	0.588085896299842	0.597	0.206	0	Spermatocytes1	Ubac1
0	0.587438946650976	0.613	0.213	0	Spermatocytes1	Farsa
0	0.587109018892374	0.447	0.117	0	Spermatocytes1	5830448L01Rik
0	0.586708074016327	0.464	0.142	0	Spermatocytes1	Gm33104
0	0.585093733006704	0.559	0.197	0	Spermatocytes1	Sfmbt1
0	0.584170450138051	0.502	0.16	0	Spermatocytes1	Spag8
0	0.581393106789383	0.51	0.16	0	Spermatocytes1	Krba1
0	0.581184182587615	0.516	0.175	0	Spermatocytes1	Dmac2l
0	0.578981550669399	0.641	0.233	0	Spermatocytes1	Wac
0	0.578735355732882	0.623	0.243	0	Spermatocytes1	Mcrip1
0	0.576663881503628	0.547	0.191	0	Spermatocytes1	Ccdc13
0	0.573127409739117	0.494	0.138	0	Spermatocytes1	Lef1os1
0	0.572117942969364	0.558	0.194	0	Spermatocytes1	Mpp5
0	0.571287492374623	0.613	0.212	0	Spermatocytes1	Ube2q1
0	0.570820651420542	0.523	0.159	0	Spermatocytes1	Crybg3
0	0.570443652160858	0.504	0.164	0	Spermatocytes1	Il4i1
0	0.569831504735501	0.471	0.14	0	Spermatocytes1	Gm13306
0	0.569510516214217	0.503	0.156	0	Spermatocytes1	Sass6
0	0.568743525621838	0.494	0.15	0	Spermatocytes1	Iqub
0	0.567689019772802	0.52	0.161	0	Spermatocytes1	Taf12
0	0.566880468117702	0.51	0.167	0	Spermatocytes1	Amdhd2
0	0.566857321563421	0.437	0.1	0	Spermatocytes1	Efcab8
0	0.566788109009166	0.462	0.132	0	Spermatocytes1	Glipr1l3
0	0.565951093013572	0.394	0.08	0	Spermatocytes1	Pnma1
0	0.56589932201821	0.476	0.126	0	Spermatocytes1	Bub1b
0	0.565818345293276	0.453	0.119	0	Spermatocytes1	Gm30889
0	0.564767008388086	0.528	0.161	0	Spermatocytes1	Dcaf15
0	0.564643424353377	0.462	0.137	0	Spermatocytes1	Dynlt1f
0	0.563610685395804	0.515	0.164	0	Spermatocytes1	Wdr93
0	0.563451373395601	0.452	0.13	0	Spermatocytes1	Wfdc3
0	0.562890276631686	0.668	0.26	0	Spermatocytes1	Gps1
0	0.561634786233208	0.614	0.217	0	Spermatocytes1	Clptm1l
0	0.561006857170764	0.542	0.173	0	Spermatocytes1	Dr1
0	0.560467409176743	0.464	0.139	0	Spermatocytes1	Samd10
0	0.557974425924948	0.436	0.105	0	Spermatocytes1	Slx4
0	0.55530639371861	0.474	0.141	0	Spermatocytes1	Donson
0	0.554402856568602	0.52	0.165	0	Spermatocytes1	A430005L14Rik
0	0.553509295018581	0.429	0.104	0	Spermatocytes1	Bcas1
0	0.553479724000099	0.472	0.149	0	Spermatocytes1	Gm8093
0	0.552209445460553	0.465	0.128	0	Spermatocytes1	Dnal1
0	0.551638371455414	0.507	0.152	0	Spermatocytes1	Senp1
0	0.547314826930322	0.538	0.174	0	Spermatocytes1	Nudt21
0	0.546684717974961	0.468	0.127	0	Spermatocytes1	Dusp22
0	0.546579766681313	0.561	0.183	0	Spermatocytes1	Zdhhc12
0	0.546417477268246	0.51	0.167	0	Spermatocytes1	Ahdc1
0	0.546075670795817	0.452	0.121	0	Spermatocytes1	Spen
0	0.544343411612406	0.431	0.099	0	Spermatocytes1	Kctd9
0	0.543018310434882	0.435	0.109	0	Spermatocytes1	Gm6185
0	0.542684807975245	0.475	0.125	0	Spermatocytes1	Jagn1
0	0.539185849058549	0.414	0.097	0	Spermatocytes1	Bora
0	0.538626676845989	0.455	0.135	0	Spermatocytes1	Lrrc29
0	0.538434165248938	0.432	0.115	0	Spermatocytes1	Tada2b
0	0.538351064216846	0.518	0.168	0	Spermatocytes1	Ubap1
0	0.537893628831908	0.569	0.197	0	Spermatocytes1	Gspt1
0	0.536960077901745	0.509	0.157	0	Spermatocytes1	Tmem230
0	0.535780626086978	0.466	0.14	0	Spermatocytes1	Rbm44
0	0.534966203645067	0.542	0.176	0	Spermatocytes1	Hdac1
0	0.533614728318617	0.398	0.102	0	Spermatocytes1	Hap1
0	0.533576195800584	0.555	0.181	0	Spermatocytes1	Gm3443
0	0.533461887678131	0.484	0.148	0	Spermatocytes1	Gid8
0	0.531653655837652	0.403	0.093	0	Spermatocytes1	Toe1
0	0.531385911856586	0.459	0.132	0	Spermatocytes1	Slc9c1
0	0.526454048162852	0.471	0.131	0	Spermatocytes1	Plekhm2
0	0.525630465104861	0.423	0.112	0	Spermatocytes1	Gm13942
0	0.525457387677236	0.489	0.15	0	Spermatocytes1	Qrich1
0	0.525372417676564	0.447	0.131	0	Spermatocytes1	Cacna1h
0	0.518938777331337	0.391	0.083	0	Spermatocytes1	4930483J18Rik
0	0.518533366958346	0.455	0.13	0	Spermatocytes1	Atf7ip2
0	0.51611754889073	0.531	0.173	0	Spermatocytes1	Med16
0	0.512170889683035	0.439	0.117	0	Spermatocytes1	Capn11
0	0.511505430015294	0.646	0.229	0	Spermatocytes1	Rnf34
0	0.51103172296792	0.457	0.134	0	Spermatocytes1	Nek11
0	0.509637626677771	0.423	0.108	0	Spermatocytes1	Kif20a
0	0.507310368395977	0.494	0.146	0	Spermatocytes1	Tmem127
0	0.506650707814136	0.401	0.096	0	Spermatocytes1	Dhx38
0	0.506453158301763	0.408	0.105	0	Spermatocytes1	Snip1
0	0.506212742878445	0.423	0.101	0	Spermatocytes1	Adgrl2
0	0.503731796586851	0.44	0.118	0	Spermatocytes1	Gosr1
0	0.499439861821447	0.407	0.106	0	Spermatocytes1	1700066M21Rik
0	0.496666896534498	0.387	0.095	0	Spermatocytes1	4930524O07Rik
0	0.495919918553339	0.358	0.077	0	Spermatocytes1	4930540M05Rik
0	0.492543900823509	0.404	0.104	0	Spermatocytes1	Nedd1
0	0.490764080476936	0.361	0.073	0	Spermatocytes1	Cenpl
0	0.488524673959704	0.485	0.14	0	Spermatocytes1	Yipf5
0	0.486979838457001	0.417	0.109	0	Spermatocytes1	Cdk20
0	0.484347793502798	0.415	0.101	0	Spermatocytes1	Josd1
0	0.483952401095405	0.376	0.094	0	Spermatocytes1	4930437M23Rik
0	0.480889320997447	0.501	0.154	0	Spermatocytes1	Ctr9
0	0.475873601619356	0.366	0.076	0	Spermatocytes1	Elfn1
0	0.465379427240332	0.356	0.079	0	Spermatocytes1	Dnah10
0	0.458967408967943	0.394	0.094	0	Spermatocytes1	Dmac2
0	0.458952009244584	0.834	0.405	0	Spermatocytes1	Penk
0	0.455035041550438	0.316	0.061	0	Spermatocytes1	9330171B17Rik
0	0.452526455416384	0.429	0.11	0	Spermatocytes1	Nolc1
0	0.450958364158143	0.315	0.062	0	Spermatocytes1	Gm15347
0	0.443578397432398	0.321	0.065	0	Spermatocytes1	Zbtb5
0	0.436315309970175	0.314	0.059	0	Spermatocytes1	Agtr1a
0	0.431883999628255	0.396	0.094	0	Spermatocytes1	Rnpep
0	0.355475889228189	0.25	0.037	0	Spermatocytes1	Ngfr
5.87372400193387e-308	0.616639763050256	0.591	0.229	2.16992985803443e-303	Spermatocytes1	Cep164
6.05025194060936e-308	0.573454755181064	0.692	0.279	2.23514457441932e-303	Spermatocytes1	Elf2
1.72256237185469e-307	0.592901544420324	0.682	0.281	6.36366217034278e-303	Spermatocytes1	Ddx24
2.19040800429296e-307	0.54137346249186	0.54	0.184	8.09202429025949e-303	Spermatocytes1	Drc3
2.91503358852486e-307	0.646070224789454	0.798	0.366	1.07690085860874e-302	Spermatocytes1	Mrpl20
4.65060474648022e-307	0.586040819161844	0.599	0.229	1.71807291149219e-302	Spermatocytes1	Cfap57
7.46433629745066e-307	0.6896773680793	0.782	0.401	2.7575497583672e-302	Spermatocytes1	Ppp1r14b
1.34647271495236e-306	0.488368601819099	0.461	0.138	4.97427415084849e-302	Spermatocytes1	Gm7135
1.79200845313839e-306	0.633493848005846	0.613	0.222	6.62021682842916e-302	Spermatocytes1	Kat7
3.16217169310509e-306	0.719299304792049	0.786	0.406	1.16820108858382e-301	Spermatocytes1	Grk4
4.1554746252398e-306	0.618566548509125	0.83	0.395	1.53515699080234e-301	Spermatocytes1	Dnaja1
9.16706438907124e-306	0.610269948203568	0.651	0.265	3.38658859725459e-301	Spermatocytes1	Arl6ip6
1.45151540451239e-305	0.694830773935132	0.769	0.392	5.36233335889011e-301	Spermatocytes1	Tsga10
1.47367273311695e-305	0.574498777558825	0.613	0.24	5.44418917795395e-301	Spermatocytes1	Ppp3cc
2.86994644551703e-305	0.546318465712279	0.479	0.152	1.06024431536736e-300	Spermatocytes1	Dbf4
4.55219500848917e-305	0.538075078263296	0.522	0.173	1.68171740198615e-300	Spermatocytes1	Ormdl2
7.88066188483891e-305	0.626124076474731	0.611	0.242	2.91135292011604e-300	Spermatocytes1	Oit1
9.25905828748134e-305	0.504027608167437	0.379	0.097	3.42057390314423e-300	Spermatocytes1	Slc34a2
1.53676709765655e-304	0.662419483075239	0.397	0.108	5.6772786888726e-300	Spermatocytes1	Tmed6
1.98959303968749e-304	0.715080065043984	0.944	0.624	7.3501535665175e-300	Spermatocytes1	Pacrg
6.23556642375041e-304	0.559581249007022	0.592	0.227	2.30360530392611e-299	Spermatocytes1	Atxn7l1
1.40196736873053e-303	0.476639604164252	0.4	0.108	5.17928805030118e-299	Spermatocytes1	Gm2511
1.43990741231687e-303	0.675294261912202	0.783	0.384	5.31944995332222e-299	Spermatocytes1	Tmem242
1.82188677319343e-303	0.727584375011307	0.885	0.501	6.73059630620848e-299	Spermatocytes1	Dnajc2
3.55083630306307e-303	0.537523482369035	0.491	0.156	1.31178545544059e-298	Spermatocytes1	Ccdc191
4.34437473315677e-303	0.719185449558754	0.833	0.432	1.60494235767011e-298	Spermatocytes1	Nme5
9.05719658436019e-303	0.555982207919848	0.47	0.152	3.34600013416018e-298	Spermatocytes1	Ccdc87
1.0763418031087e-302	0.405680946006862	0.309	0.063	3.97632952322445e-298	Spermatocytes1	4921504A21Rik
1.96594652919657e-302	0.703454395344391	0.706	0.321	7.26279626281089e-298	Spermatocytes1	Chrne
2.86524384760735e-302	0.564389636440894	0.575	0.211	1.05850703462158e-297	Spermatocytes1	Pde8a
3.68775387803273e-302	0.623405559924796	0.742	0.329	1.36236691516163e-297	Spermatocytes1	Snw1
4.15682564390253e-302	0.389905316854512	0.29	0.055	1.53565609762691e-297	Spermatocytes1	4930511A02Rik
4.36334797676926e-302	0.760205576493904	0.889	0.514	1.61195164305787e-297	Spermatocytes1	Znrd1as
5.47131413614173e-302	0.565099877618014	0.555	0.2	2.02126758131484e-297	Spermatocytes1	Tsta3
6.1595117394399e-302	0.403879102363498	0.691	0.268	2.27550842190128e-297	Spermatocytes1	Sycp3
7.9863377102005e-302	0.509325412381035	0.478	0.153	2.95039274027937e-297	Spermatocytes1	Zfp423
8.71703964986299e-302	0.42916444048513	0.313	0.066	3.22033595784889e-297	Spermatocytes1	4921507G05Rik
9.13917509227744e-302	0.465962030627811	0.597	0.206	3.37628545434005e-297	Spermatocytes1	Cyct
1.09540151470318e-301	0.716396657978896	0.917	0.552	4.04674181576796e-297	Spermatocytes1	Tmem258
2.92798289518928e-301	0.657845789492172	0.821	0.422	1.08168472096978e-296	Spermatocytes1	Trim28
3.10018054660586e-301	0.715965146973378	0.833	0.475	1.1452996993326e-296	Spermatocytes1	Dhrs1
3.21565718372127e-301	0.535869560471789	0.561	0.199	1.18796023338215e-296	Spermatocytes1	Klhdc2
4.14274008389758e-301	0.625358476735448	0.721	0.307	1.53045246919428e-296	Spermatocytes1	Trim27
4.39644808792222e-301	0.66905222068613	0.748	0.366	1.62417981712111e-296	Spermatocytes1	Ankrd42
4.51640860839704e-301	0.468332811029506	0.737	0.29	1.66849683220012e-296	Spermatocytes1	Cdc42ep3
5.49195780013466e-301	0.71863505344287	0.933	0.597	2.02889397010375e-296	Spermatocytes1	1700029F12Rik
8.12346496679379e-301	0.476929109303914	0.344	0.08	3.00105166268263e-296	Spermatocytes1	Srf
1.15322370681665e-300	0.563852002960872	0.541	0.193	4.26035434009274e-296	Spermatocytes1	6030443J06Rik
2.55631888638304e-300	0.600745944502736	0.567	0.207	9.44380886196485e-296	Spermatocytes1	Vit
2.74620747744654e-300	0.663932678649405	0.734	0.344	1.01453142839308e-295	Spermatocytes1	Rpl22l1
3.21133615788842e-300	0.497205897497777	0.504	0.159	1.18636391680872e-295	Spermatocytes1	Tmem30c
4.84647935844512e-300	0.646031567537779	0.7	0.321	1.79043486939038e-295	Spermatocytes1	N4bp2l2
6.47739580620965e-300	0.59957823081699	0.419	0.116	2.39294433268803e-295	Spermatocytes1	Gm5458
9.63104128727068e-300	0.732123640091211	0.866	0.514	3.55799558275641e-295	Spermatocytes1	1700030C12Rik
1.25069393846725e-299	0.551190432511506	0.499	0.167	4.62043861687957e-295	Spermatocytes1	2810402E24Rik
1.31218818619462e-299	0.575349265549353	0.557	0.201	4.84761681625879e-295	Spermatocytes1	Tmem128
1.33572109011904e-299	0.551981537791075	0.583	0.213	4.93455442322677e-295	Spermatocytes1	Slc39a6
1.97861516527229e-299	0.68224312937499	0.8	0.412	7.30959800506541e-295	Spermatocytes1	Tram1
2.6337563268365e-299	0.547225873950653	0.513	0.175	9.72988599823207e-295	Spermatocytes1	Snap29
3.90138999567852e-299	0.683139294562172	0.884	0.499	1.44129050610351e-294	Spermatocytes1	Metap2
1.30743173585982e-298	0.532918266425583	0.617	0.226	4.83004506178691e-294	Spermatocytes1	Srp68
1.3762936788263e-298	0.545118199358337	0.498	0.164	5.08444173768799e-294	Spermatocytes1	Gpr137
1.55274568090168e-298	0.562325521637041	0.493	0.162	5.73630836895509e-294	Spermatocytes1	Traf3ip1
1.84308674815152e-298	0.514529127712251	0.435	0.129	6.80891537369615e-294	Spermatocytes1	BC037704
1.92930159899257e-298	0.412336676495258	0.309	0.063	7.12741889715826e-294	Spermatocytes1	Gm32916
2.36439979592285e-298	0.47806382827391	0.492	0.155	8.7348021660778e-294	Spermatocytes1	Lin7c
9.84957059123785e-298	0.516223749842933	0.506	0.168	3.638726863521e-293	Spermatocytes1	Actl6a
6.80226846472245e-297	0.513430956017574	0.583	0.214	2.51296203892242e-292	Spermatocytes1	Ubqln1
7.15865573080222e-297	0.713423846235331	0.903	0.556	2.64462218663026e-292	Spermatocytes1	Ndufv2
1.08027797696634e-296	0.706718705083459	0.891	0.492	3.99087093030675e-292	Spermatocytes1	Psmb6
1.32079243705318e-296	0.470631780216367	0.366	0.09	4.87940350020558e-292	Spermatocytes1	Ttk
1.61173889392703e-296	0.543249450376805	0.446	0.136	5.95424699583464e-292	Spermatocytes1	Fam228a
3.30168788187715e-296	0.695873395585861	0.714	0.346	1.21974255420188e-291	Spermatocytes1	3110070M22Rik
4.01644870958699e-296	0.593867509137898	0.572	0.218	1.48379664678272e-291	Spermatocytes1	Pex11b
6.29380010229563e-296	0.581709143562546	0.737	0.316	2.32511857179107e-291	Spermatocytes1	Pmpcb
7.55348092564405e-296	0.604970689574671	0.669	0.292	2.79048245836068e-291	Spermatocytes1	Optn
9.56636435978175e-296	0.460618005819137	0.472	0.144	3.53410198543417e-291	Spermatocytes1	Nmd3
1.39725567346146e-295	0.615441211234413	0.788	0.393	5.16188163446868e-291	Spermatocytes1	Oaz2
1.42094928990396e-295	0.428465119427471	0.438	0.126	5.24941296169219e-291	Spermatocytes1	Trim33
1.56072667719262e-295	0.446554904687044	0.473	0.144	5.76579256355271e-291	Spermatocytes1	Ap1g1
2.46388553777889e-295	0.594206815731737	0.67	0.284	9.10233234221656e-291	Spermatocytes1	Ezh2
2.70060078429028e-295	0.553105395843744	0.497	0.168	9.97682947740358e-291	Spermatocytes1	Gnb1l
4.50089290006013e-295	0.557436966410731	0.558	0.205	1.66276486406922e-290	Spermatocytes1	Ntpcr
5.16716308412167e-295	0.465609066426252	0.445	0.13	1.90890505816707e-290	Spermatocytes1	Coa3
5.19034451717792e-295	0.646272426482981	0.679	0.297	1.91746897498104e-290	Spermatocytes1	Ndufaf8
7.72283579324147e-295	0.556713654544214	0.489	0.164	2.8530472270972e-290	Spermatocytes1	Crlf1
9.56451760617127e-295	0.555447408292274	0.723	0.313	3.53341973924785e-290	Spermatocytes1	Ndufs2
1.49289418127358e-294	0.488287845398583	0.524	0.176	5.51519897387898e-290	Spermatocytes1	Slco3a1
3.89528148394337e-294	0.583372807177761	0.624	0.238	1.4390338386132e-289	Spermatocytes1	Nsrp1
6.50521629311272e-294	0.54091274682093	0.613	0.236	2.40322205516463e-289	Spermatocytes1	Fam126a
1.11398716509474e-293	0.444376266093871	0.346	0.082	4.1154027840095e-289	Spermatocytes1	Prss56
1.4886412349142e-293	0.573035654163816	0.692	0.288	5.49948731414354e-289	Spermatocytes1	Yeats4
3.51461263595879e-293	0.620002228895543	0.55	0.209	1.29840334610225e-288	Spermatocytes1	Samd15
4.22634278287862e-293	0.642591386726639	0.926	0.556	1.56133781427885e-288	Spermatocytes1	Fkbp4
7.03628847516391e-293	0.508796888645961	0.441	0.135	2.5994160513798e-288	Spermatocytes1	Rbm46os
7.83638628143456e-293	0.649056862414585	0.712	0.333	2.89499618395037e-288	Spermatocytes1	Smim8
1.374990724193e-292	0.528120687097405	0.656	0.263	5.07962823238619e-288	Spermatocytes1	Dtymk
1.7814987531468e-292	0.646842170860493	0.92	0.522	6.58139084375022e-288	Spermatocytes1	Npm1
2.75476134472287e-292	0.508253458407222	0.706	0.297	1.01769148358097e-287	Spermatocytes1	Mxra8
8.17513929516274e-292	0.680122081487859	0.87	0.448	3.02014170981197e-287	Spermatocytes1	Tbca
1.26035882250999e-291	0.578994888609298	0.608	0.244	4.65614359799867e-287	Spermatocytes1	1700088E04Rik
6.11916186443034e-291	0.548655406551157	0.603	0.231	2.2606019675765e-286	Spermatocytes1	Myo9a
7.31190044515829e-291	0.539967046536757	0.645	0.25	2.70123538145483e-286	Spermatocytes1	Dlst
7.95120122476544e-291	0.465203416440375	0.468	0.146	2.9374122684651e-286	Spermatocytes1	Pank2
9.7429870236812e-291	0.490736819839232	0.456	0.139	3.59935169615855e-286	Spermatocytes1	Zfp110
1.01767105204833e-290	0.429934185717592	0.451	0.133	3.75958216758214e-286	Spermatocytes1	Ddit4l
1.91436361186258e-290	0.4208217195467	0.399	0.106	7.07223349130392e-286	Spermatocytes1	Nsmaf
2.77165708575421e-290	0.322484417676151	0.317	0.067	1.02393327719018e-285	Spermatocytes1	Rgcc
3.55682597711353e-290	0.503914442818974	0.498	0.164	1.31399822072505e-285	Spermatocytes1	Hoxd8
7.8479275061863e-290	0.590002013276214	0.389	0.104	2.8992598586104e-285	Spermatocytes1	4933428M09Rik
1.55318409160605e-289	0.552983631816779	0.544	0.201	5.73792798962022e-285	Spermatocytes1	Rnf125
2.63087845952697e-289	0.614130385285424	0.53	0.175	9.71925429303049e-285	Spermatocytes1	Zfp956
2.68599469866691e-289	0.655312339137182	0.953	0.663	9.92287021528517e-285	Spermatocytes1	Tesk1
4.5598687780967e-289	0.403226557387585	0.394	0.105	1.68455232269226e-284	Spermatocytes1	Atg13
1.15229209591191e-288	0.533841299381666	0.576	0.216	4.25691268992738e-284	Spermatocytes1	Lpgat1
5.11977317425422e-288	0.463868888213408	0.428	0.125	1.89139780376474e-283	Spermatocytes1	Nuggc
5.3186594617931e-288	0.702821859420633	0.876	0.541	1.96487236497022e-283	Spermatocytes1	Zfp91
5.51830043947705e-288	0.424486115780107	0.371	0.094	2.03862573135601e-283	Spermatocytes1	Sec22a
6.15659280420647e-288	0.543355950591302	0.516	0.183	2.274430079658e-283	Spermatocytes1	Smim13
6.69639435029734e-288	0.639841727747773	0.694	0.322	2.47384896483035e-283	Spermatocytes1	Rcor3
1.17997262049238e-287	0.439697582817932	0.319	0.071	4.359172851885e-283	Spermatocytes1	Catip
1.2868332486205e-287	0.529874850833287	0.551	0.202	4.75394807037873e-283	Spermatocytes1	Trim41
1.31271523120376e-287	0.508847371460879	0.523	0.181	4.84956387863605e-283	Spermatocytes1	Frg1
1.60620708902184e-287	0.476421021764439	0.528	0.174	5.93381084897339e-283	Spermatocytes1	Prc1
1.87225154918343e-287	0.549428008260484	0.453	0.143	6.91665889814835e-283	Spermatocytes1	Spef2
2.93265980728488e-287	0.691983670247097	0.929	0.588	1.08341251260525e-282	Spermatocytes1	Hnrnpu
3.0127290848342e-287	0.639404588447869	0.734	0.352	1.1129925058103e-282	Spermatocytes1	Ppm1d
6.6077582207999e-287	0.687788076001541	0.936	0.609	2.44110411951011e-282	Spermatocytes1	Stk39
9.01298469067054e-287	0.410768176981951	0.349	0.083	3.32966693427442e-282	Spermatocytes1	Wrn
9.93096218971571e-287	0.604700484157655	0.693	0.313	3.66879536174667e-282	Spermatocytes1	Pbx4
1.32723461979996e-286	0.669765502750251	0.606	0.256	4.903202855927e-282	Spermatocytes1	1700021F13Rik
1.46759301972432e-286	0.66508979290562	0.934	0.586	5.42172889276757e-282	Spermatocytes1	Ywhae
2.70320667217256e-286	0.661636828933536	0.794	0.425	9.98645640900709e-282	Spermatocytes1	Chaf1a
2.92245855383073e-286	0.650805507580869	0.678	0.308	1.07964386354169e-281	Spermatocytes1	Rhno1
5.90640153293878e-286	0.640172724890704	0.982	0.742	2.18200191831357e-281	Spermatocytes1	Arl4a
1.60120911991247e-285	0.609769813098084	0.749	0.366	5.91534685169263e-281	Spermatocytes1	Csnk2a2
2.90250702592164e-285	0.527538463956555	0.484	0.163	1.07227317058623e-280	Spermatocytes1	Gm9803
4.09501748632963e-285	0.414146499650678	0.338	0.08	1.51282230997475e-280	Spermatocytes1	Gm10184
4.69813223954073e-285	0.560559127766988	0.577	0.206	1.73563099325353e-280	Spermatocytes1	Tex21
5.58318776434861e-285	0.577654082391728	0.466	0.157	2.06259705578331e-280	Spermatocytes1	1700030O20Rik
1.04791856400124e-284	0.491741139588677	0.448	0.138	3.87132555098976e-280	Spermatocytes1	Dusp19
1.19809352677574e-284	0.465539951741722	0.404	0.113	4.42611691596763e-280	Spermatocytes1	Dhx58
2.00788853067905e-284	0.671954810852828	0.75	0.359	7.4177425988876e-280	Spermatocytes1	1700034J05Rik
5.25260706920838e-284	0.542003658888699	0.485	0.163	1.94047062957765e-279	Spermatocytes1	Ccdc144b
5.25594493438748e-284	0.418438566744037	0.333	0.079	1.94170373711077e-279	Spermatocytes1	1700063I16Rik
5.67414561198602e-284	0.681455523088588	0.87	0.511	2.096199613436e-279	Spermatocytes1	Rnf19b
6.01677599267176e-284	0.543183300144851	0.446	0.142	2.22277755497273e-279	Spermatocytes1	Gm26708
6.32990230642053e-284	0.506002911290192	0.485	0.163	2.33845580906094e-279	Spermatocytes1	Tmed7
6.75644531223301e-284	0.667346385147384	0.97	0.73	2.49603359169824e-279	Spermatocytes1	Uqcrq
1.57785411801844e-283	0.447301656973578	0.359	0.091	5.82906646819553e-279	Spermatocytes1	G730003C15Rik
1.91959424209932e-283	0.465427306992734	0.392	0.109	7.09155700858751e-279	Spermatocytes1	Brf2
3.97220481062412e-283	0.51485371722058	0.471	0.15	1.46745162318887e-278	Spermatocytes1	Dnaaf2
4.76916149640173e-283	0.414564329177552	0.344	0.083	1.76187133161569e-278	Spermatocytes1	Lzic
1.35016279496906e-282	0.672573148782476	0.945	0.621	4.9879064134542e-278	Spermatocytes1	Ddx5
1.64849719077694e-282	0.702753375046114	0.812	0.452	6.09004317188725e-278	Spermatocytes1	Dnajb2
2.45369872176146e-282	0.699417478087894	0.937	0.626	9.06469918780337e-278	Spermatocytes1	Cep63
5.51218655810223e-282	0.469857262087894	0.462	0.146	2.03636708015971e-277	Spermatocytes1	Armc9
6.62885873465891e-282	0.553867199167309	0.607	0.239	2.44889928234504e-277	Spermatocytes1	Slbp
7.23236993263568e-282	0.687115321588916	0.862	0.504	2.6718544242136e-277	Spermatocytes1	Cct6b
1.92580568072268e-281	0.490516714426725	0.482	0.158	7.11450392629378e-277	Spermatocytes1	Med24
1.92935402663517e-281	0.50587041580081	0.522	0.186	7.12761258059831e-277	Spermatocytes1	Rubcn
2.31128718450353e-281	0.479495892314149	0.49	0.163	8.53858824571138e-277	Spermatocytes1	Brf1
2.44393759846819e-281	0.43780600592857	0.417	0.122	9.02863867002103e-277	Spermatocytes1	Tada3
2.46170596232507e-281	0.51863888923415	0.715	0.302	9.09428033661752e-277	Spermatocytes1	Thoc7
4.95597489250783e-281	0.499272639266625	0.506	0.174	1.83088580453917e-276	Spermatocytes1	Abca16
5.29055577977053e-281	0.379052810476588	0.288	0.059	1.95449002172063e-276	Spermatocytes1	Epyc
6.08389810614651e-281	0.531754113503857	0.696	0.296	2.24757447735371e-276	Spermatocytes1	Cops3
8.71391428830114e-281	0.662439341108358	0.827	0.45	3.21918135552709e-276	Spermatocytes1	Sept12
1.03365033356645e-280	0.673580397365713	0.891	0.498	3.81861442729455e-276	Spermatocytes1	Ndufa6
1.37219921477585e-280	0.680814947146375	0.95	0.618	5.06931555914641e-276	Spermatocytes1	Prss39
1.41709322048472e-280	0.478696986000325	0.469	0.149	5.23516748443669e-276	Spermatocytes1	Chmp6
1.4307887029605e-280	0.420418557685162	0.373	0.098	5.28576270534698e-276	Spermatocytes1	Ttc9
1.56096469102059e-280	0.498393868278419	0.512	0.175	5.76667185803736e-276	Spermatocytes1	Tbl2
2.33804800960534e-280	0.472534145970706	0.558	0.201	8.637450761885e-276	Spermatocytes1	Dcaf8
2.69482676002344e-280	0.685265070010421	0.842	0.483	9.95549849955458e-276	Spermatocytes1	Serp1
3.16985006182468e-280	0.572949846437981	0.687	0.306	1.17103770833989e-275	Spermatocytes1	Thap4
5.39393692512842e-280	0.605030946050765	0.71	0.306	1.99268211825019e-275	Spermatocytes1	Kpnb1
5.72150204005557e-280	0.465306889697785	0.536	0.188	2.11369449865773e-275	Spermatocytes1	Phtf1
8.74605183360316e-280	0.596830192303563	0.635	0.272	3.23105392888802e-275	Spermatocytes1	Iqch
1.91096782230321e-279	0.42434082927736	0.403	0.114	7.05968842593474e-275	Spermatocytes1	Napepld
2.24433064487343e-279	0.562294396421408	0.458	0.144	8.29123070135593e-275	Spermatocytes1	Kcnj9
3.49780119673571e-279	0.63253097549801	0.831	0.468	1.29219269611008e-274	Spermatocytes1	Eif3b
6.33297287298834e-279	0.593942464890107	0.649	0.289	2.33959016846808e-274	Spermatocytes1	Tollip
6.61570112158397e-279	0.475592708675652	0.504	0.169	2.44403846534677e-274	Spermatocytes1	Timm44
2.14335490993694e-278	0.372188805129331	0.276	0.053	7.91819604378004e-274	Spermatocytes1	Spc25
2.23672389708257e-278	0.492552643715417	0.424	0.131	8.26312909299215e-274	Spermatocytes1	Zmynd12
2.3831323507239e-278	0.587235390212306	0.685	0.31	8.80400584327928e-274	Spermatocytes1	Arih2
3.4063247031035e-278	0.553429799031339	0.579	0.232	1.25839853506752e-273	Spermatocytes1	Inpp5k
5.9386507225806e-278	0.568629697079825	0.587	0.231	2.19391573644295e-273	Spermatocytes1	Tex9
1.07742833701416e-277	0.526264289228051	0.658	0.267	3.9803435054314e-273	Spermatocytes1	Arid2
1.50881024092247e-277	0.633266951472088	0.875	0.456	5.57399767303987e-273	Spermatocytes1	Hspa9
1.89837730938758e-277	0.389180663537256	0.354	0.088	7.01317529407053e-273	Spermatocytes1	Elmod3
2.27025276972504e-277	0.448567136894791	0.406	0.117	8.3869948071952e-273	Spermatocytes1	Ttc41
4.90352728364729e-277	0.615956014795711	0.806	0.414	1.81151008439782e-272	Spermatocytes1	Fnta
1.16156619512321e-276	0.411640734059683	0.373	0.099	4.29117399464368e-272	Spermatocytes1	Ado
1.0470283434549e-275	0.630045877148688	0.712	0.352	3.86803680922544e-271	Spermatocytes1	Xpo6
1.49656077922804e-275	0.554463480071938	0.675	0.289	5.52874448670217e-271	Spermatocytes1	Eif3d
1.75518516050314e-275	0.439877731437803	0.387	0.107	6.48418053844673e-271	Spermatocytes1	Pcgf1
1.99563835149219e-275	0.439813878648052	0.536	0.182	7.3724867619176e-271	Spermatocytes1	Cdkn2d
2.48613210367921e-275	0.386402883003494	0.339	0.082	9.18451783062209e-271	Spermatocytes1	Gmpr2
4.00148646250796e-275	0.531978267259916	0.611	0.245	1.47826914384432e-270	Spermatocytes1	Memo1
5.53956579152209e-275	0.617625847139456	0.769	0.406	2.04648179036201e-270	Spermatocytes1	Asap1
8.17569565520122e-275	0.528719922339992	0.608	0.222	3.02034724590099e-270	Spermatocytes1	Tsga8
1.14678856243842e-274	0.593903369835317	0.544	0.216	4.23658098621625e-270	Spermatocytes1	Cpt1b
1.42780245465343e-274	0.453612761015666	0.365	0.097	5.27473060822618e-270	Spermatocytes1	Zfp41
1.92694843442431e-274	0.475694706639646	0.424	0.128	7.11872560129374e-270	Spermatocytes1	Pask
2.07029986826315e-274	0.363182245446135	0.281	0.057	7.64830880332457e-270	Spermatocytes1	Neil3
2.6471908348055e-274	0.383802154792524	0.346	0.086	9.77951710102196e-270	Spermatocytes1	Usb1
4.98336545195513e-274	0.442850470545791	0.357	0.095	1.84100469891579e-269	Spermatocytes1	Zc2hc1c
1.69644278226973e-273	0.427509988477797	0.402	0.115	6.26716857053907e-269	Spermatocytes1	Pdcd10
4.74894139150623e-273	0.453137037455429	0.402	0.116	1.75440141826415e-268	Spermatocytes1	Slc39a3
5.38292989046778e-273	0.5759157592007	0.81	0.395	1.98861578943551e-268	Spermatocytes1	Zc3h14
1.15716916982699e-272	0.518967662854477	0.676	0.286	4.27493006409185e-268	Spermatocytes1	Prpf38b
1.45392247716545e-272	0.466588148306858	0.413	0.122	5.37122580739233e-268	Spermatocytes1	Tacc3
1.62942219945505e-272	0.642324358639866	0.957	0.595	6.01957443144679e-268	Spermatocytes1	Gtsf1
1.72119504547653e-272	0.5061492002671	0.509	0.178	6.35861085650396e-268	Spermatocytes1	Khdrbs3
2.69465359150198e-272	0.39354971043387	0.397	0.111	9.95485876308576e-268	Spermatocytes1	Dpf2
1.70955398528681e-271	0.587137927001112	0.737	0.359	6.31560528784507e-267	Spermatocytes1	Cd164
2.99504135644679e-271	0.53375158422902	0.693	0.296	1.10645812831214e-266	Spermatocytes1	Wbp4
5.6487490339343e-271	0.49368781203481	0.339	0.085	2.08681735560635e-266	Spermatocytes1	Gm10376
6.96958559515256e-271	0.467528934958167	0.419	0.128	2.57477400641721e-266	Spermatocytes1	Ppp2cb
7.71773674790452e-271	0.660581499989735	0.835	0.479	2.85116348677837e-266	Spermatocytes1	Fbxo30
7.86945916294119e-271	0.506031921896337	0.526	0.19	2.90721429856537e-266	Spermatocytes1	Ccdc174
3.80571426805528e-270	0.452765288294314	0.483	0.161	1.40594502204766e-265	Spermatocytes1	Btaf1
5.69002756837336e-270	0.465265964999829	0.445	0.139	2.10206688458417e-265	Spermatocytes1	Sde2
1.49386860607525e-269	0.685320296126122	0.921	0.582	5.5187987914238e-265	Spermatocytes1	Ndufa7
2.54722201802547e-269	0.608637195513132	0.985	0.739	9.41020230119149e-265	Spermatocytes1	Ybx2
2.74824767860549e-269	0.501395414138871	0.532	0.186	1.01528513990723e-264	Spermatocytes1	Cfap58
2.8360669940082e-269	0.650536370234528	0.943	0.633	1.04772822959645e-264	Spermatocytes1	Btf3
3.11285726876786e-269	0.476206657690118	0.412	0.124	1.14998286080091e-264	Spermatocytes1	Maats1
3.36674843436778e-269	0.454946032872863	0.419	0.126	1.24377787410849e-264	Spermatocytes1	Polg
5.80352032367852e-269	0.421619761539638	0.406	0.118	2.14399451317656e-264	Spermatocytes1	Cipc
7.59410633569349e-269	0.498387240549758	0.683	0.289	2.80549070359524e-264	Spermatocytes1	Cwc15
1.09079250206023e-268	0.608471332413376	0.797	0.405	4.02971474036113e-264	Spermatocytes1	Pfdn1
2.94577107315658e-268	0.570556695867019	0.604	0.259	1.08825620755624e-263	Spermatocytes1	Pla2g6
3.41067665877129e-268	0.639185284012633	0.72	0.357	1.26000627804988e-263	Spermatocytes1	Nme8
3.80891809132705e-268	0.564181343072471	0.795	0.389	1.40712861047895e-263	Spermatocytes1	Son
3.9756972706932e-268	0.548580292678784	0.72	0.336	1.46874184271219e-263	Spermatocytes1	Eif3e
6.73709099737694e-268	0.427989150154654	0.409	0.118	2.48888352716096e-263	Spermatocytes1	Zbtb32
7.60395320370099e-268	0.458437706301016	0.347	0.091	2.80912843204326e-263	Spermatocytes1	Gm9748
5.53879600598538e-267	0.373332007472969	0.287	0.061	2.04619740849118e-262	Spermatocytes1	Rbm48
1.24623567925683e-266	0.587510474851363	0.673	0.312	4.60396846987851e-262	Spermatocytes1	Ttll5
2.09732485026612e-266	0.345320852884506	0.302	0.067	7.74814719433811e-262	Spermatocytes1	Mtmr14
2.91515923932943e-266	0.523817813622029	0.766	0.384	1.07694727778547e-261	Spermatocytes1	Agbl4
9.1571021702848e-266	0.601738304310895	0.736	0.36	3.38290825476831e-261	Spermatocytes1	Ttc29
2.12239839589797e-265	0.621442157674367	0.801	0.425	7.84077639396588e-261	Spermatocytes1	Ndufs4
2.2162102820127e-265	0.421780871149151	0.409	0.121	8.18734564483951e-261	Spermatocytes1	Mplkip
3.43012609371136e-265	0.414492103748931	0.349	0.091	1.26719148279979e-260	Spermatocytes1	Kpna2
8.50138703287962e-265	0.561780147606712	0.601	0.252	3.14066741155672e-260	Spermatocytes1	Fam98a
8.60269833512702e-265	0.482608440608887	0.511	0.184	3.17809484594597e-260	Spermatocytes1	Trappc6a
1.23077790842989e-264	0.473120355117329	0.496	0.174	4.54686282711256e-260	Spermatocytes1	Prrc2a
1.36990848792575e-264	0.461943822785097	0.376	0.106	5.06085292694409e-260	Spermatocytes1	1700008O03Rik
3.18919569972893e-264	0.558060913294707	0.778	0.392	1.17818456735086e-259	Spermatocytes1	Gpbp1
5.19401778903426e-264	0.481129029280095	0.494	0.169	1.91882599180293e-259	Spermatocytes1	Abcc12
6.47226796799237e-264	0.543018680976142	0.816	0.401	2.39104995541542e-259	Spermatocytes1	Cpeb2
1.04299445392844e-262	0.488438793789309	0.491	0.171	3.85313441114782e-258	Spermatocytes1	Entpd1
2.54966500792798e-262	0.660026791027334	0.961	0.684	9.41922743878834e-258	Spermatocytes1	Arl2bp
4.10117459619428e-262	0.529098153622416	0.71	0.317	1.51509693107205e-257	Spermatocytes1	Rp9
6.84784613361831e-262	0.489774766148746	0.645	0.266	2.52979979714261e-257	Spermatocytes1	Selenof
8.06513489401132e-262	0.490975024112195	0.583	0.227	2.9795027838946e-257	Spermatocytes1	Krcc1
9.04009688526796e-262	0.623172313257323	0.954	0.693	3.33968299232454e-257	Spermatocytes1	Rrp1
1.29514038489957e-261	0.509756275405414	0.668	0.283	4.78463712393448e-257	Spermatocytes1	Tln1
5.83558516166198e-261	0.472487159160637	0.584	0.234	2.15584022627279e-256	Spermatocytes1	Parl
5.98967820695575e-261	0.478973366373965	0.587	0.232	2.21276681999566e-256	Spermatocytes1	Eif4a3
6.37273929988195e-261	0.487338984982895	0.558	0.219	2.35428107955539e-256	Spermatocytes1	Ccdc171
8.76634148397343e-261	0.502627362914282	0.504	0.183	3.2385495344243e-256	Spermatocytes1	Bbs7
1.24177248601037e-260	0.448690123296966	0.461	0.153	4.5874800950681e-256	Spermatocytes1	Med7
2.22158700574965e-260	0.423507670634541	0.378	0.106	8.20720887534095e-256	Spermatocytes1	Ptges3l
2.34544675950554e-260	0.674777699363749	0.858	0.526	8.66478396364133e-256	Spermatocytes1	Tmf1
5.68558718567633e-260	0.546309777338627	0.554	0.221	2.10042647400441e-255	Spermatocytes1	Msl3l2
9.0825494983142e-260	0.437904531653329	0.384	0.112	3.35536626116221e-255	Spermatocytes1	Arid3b
9.74955234059924e-260	0.633978223887079	0.893	0.544	3.60177712118758e-255	Spermatocytes1	Aamp
1.65936608799428e-259	0.457931960850721	0.44	0.143	6.13019613887729e-255	Spermatocytes1	Pigo
3.39149627230865e-259	0.674105232516282	0.915	0.612	1.25292046787899e-254	Spermatocytes1	Uqcc2
5.41829959071642e-259	0.582999281186627	0.554	0.23	2.00168241779837e-254	Spermatocytes1	0610009B22Rik
1.5510733007533e-258	0.439120139225689	0.603	0.243	5.73013009497293e-254	Spermatocytes1	Nudt3
4.82408854696509e-258	0.614053732844799	0.856	0.493	1.78216303190531e-253	Spermatocytes1	Dad1
7.77618220103538e-258	0.498468081902229	0.455	0.159	2.8727549905285e-253	Spermatocytes1	Igbp1b
7.82769666363785e-258	0.431692106984368	0.394	0.117	2.89178597844773e-253	Spermatocytes1	Rnft1
8.0950056019803e-258	0.543540231929919	0.797	0.404	2.99053791953958e-253	Spermatocytes1	Rpn2
1.46666731625001e-257	0.49211364181922	0.453	0.154	5.4183090664224e-253	Spermatocytes1	Gm9887
3.62863820682571e-257	0.380206499322209	0.482	0.162	1.34052781274762e-252	Spermatocytes1	Rhobtb1
3.77062137517835e-257	0.566773173503403	0.65	0.293	1.39298065463214e-252	Spermatocytes1	Synj2bp
7.47793681508362e-257	0.503443898650515	0.534	0.203	2.76257419759634e-252	Spermatocytes1	Sh2b3
7.97874645570705e-257	0.449575883148566	0.367	0.104	2.94758830313186e-252	Spermatocytes1	Gm2453
1.75822528174123e-256	0.388032534617895	0.307	0.073	6.49541165833664e-252	Spermatocytes1	Cdkl1
2.13598550986165e-256	0.49096674078658	0.518	0.191	7.89097126908188e-252	Spermatocytes1	Med1
2.28921331162316e-256	0.625090740385737	0.882	0.519	8.45704073712943e-252	Spermatocytes1	Atp5j
4.79767230996475e-256	0.400412721343139	0.296	0.068	1.77240408147028e-251	Spermatocytes1	Col2a1
7.83115108054535e-256	0.419440407083015	0.493	0.171	2.89306214368587e-251	Spermatocytes1	Fyco1
8.00597103811883e-256	0.438141274995537	0.552	0.206	2.95764588061224e-251	Spermatocytes1	Aldh1a2
1.02421173438773e-255	0.495390899383928	0.431	0.142	3.78374541034859e-251	Spermatocytes1	Tut1
1.33864002970678e-255	0.505306592066602	0.527	0.203	4.94533786174577e-251	Spermatocytes1	Lyrm1
1.59858035430313e-255	0.467901913788879	0.486	0.164	5.90563540290206e-251	Spermatocytes1	Fsip1
1.77871548884943e-255	0.409655271431509	0.358	0.1	6.57110863045646e-251	Spermatocytes1	Gm2093
1.83166579685019e-255	0.640342419269881	0.831	0.485	6.76672295330365e-251	Spermatocytes1	Srpk1
2.67563132224548e-255	0.4888928084797	0.392	0.115	9.88458479377146e-251	Spermatocytes1	4921504E06Rik
2.71059053581386e-255	0.470763606074271	0.517	0.186	1.00137346164571e-250	Spermatocytes1	Ciao2b
2.87514618150095e-255	0.570817146763492	0.741	0.37	1.0621652538319e-250	Spermatocytes1	Tomm70a
6.57593304460207e-255	0.510642922387076	0.546	0.214	2.42934694466734e-250	Spermatocytes1	Sdad1
1.29145568471762e-254	0.628541652597835	0.994	0.816	4.77102473605231e-250	Spermatocytes1	Spata33
2.31565582095523e-254	0.507225070244827	0.478	0.172	8.55472729935491e-250	Spermatocytes1	Gm27045
3.92830284633924e-254	0.497814402635661	0.595	0.238	1.45123292052311e-249	Spermatocytes1	Sec23ip
9.73832521312658e-254	0.525326266724653	0.651	0.279	3.59762948348535e-249	Spermatocytes1	Fam162a
1.26339257256569e-253	0.508791995772993	0.539	0.211	4.66735118082944e-249	Spermatocytes1	Prkrip1
1.79294959328939e-253	0.540425512640616	0.946	0.629	6.623693682489e-249	Spermatocytes1	Arpc2
5.58045770986304e-253	0.43835036284473	0.608	0.243	2.0615884917547e-248	Spermatocytes1	Ccs
7.54818268703843e-253	0.498621838933832	0.56	0.226	2.78852513007261e-248	Spermatocytes1	Lrrc41
2.70055870097036e-252	0.38723880551104	0.443	0.142	9.97667400899479e-248	Spermatocytes1	Fam160b1
6.40970808957059e-252	0.442816143419512	0.399	0.121	2.36793845953006e-247	Spermatocytes1	Pkd2l2
7.10065423682377e-252	0.601061967127228	0.708	0.362	2.62319469470981e-247	Spermatocytes1	Tmem267
1.21996693312685e-251	0.385720361053307	0.315	0.078	4.50692384105053e-247	Spermatocytes1	Ppp1r1c
1.52653441493321e-251	0.620488786566656	0.792	0.417	5.63947608908775e-247	Spermatocytes1	Sbno1
1.84532437439765e-251	0.55159718895601	0.805	0.409	6.81718183633724e-247	Spermatocytes1	Rbm25
2.4325708657733e-251	0.647056414391617	0.854	0.528	8.98664654942631e-247	Spermatocytes1	Eif3k
3.74305100044573e-251	0.403508131250707	0.404	0.123	1.38279533109467e-246	Spermatocytes1	Bin3
4.22198194430159e-251	0.624121964157719	0.965	0.679	1.55972678968334e-246	Spermatocytes1	Bag5
5.84462185250599e-251	0.568854714334023	0.703	0.351	2.15917865097129e-246	Spermatocytes1	Ube2f
1.24791259239172e-250	0.467818014252414	0.635	0.275	4.61016349007272e-246	Spermatocytes1	Mlec
1.65116634057211e-250	0.429317342508214	0.409	0.127	6.09990381197555e-246	Spermatocytes1	Jhy
2.25837059663596e-250	0.563295696850648	0.738	0.372	8.34309849515224e-246	Spermatocytes1	Poldip2
3.78938717934948e-250	0.511467065023529	0.483	0.177	1.39991330566708e-245	Spermatocytes1	Atp8b5
4.2949459238262e-250	0.349183452708927	0.262	0.054	1.58668187263911e-245	Spermatocytes1	Ccdc154
5.30534119304894e-250	0.457627865698021	0.49	0.177	1.95995219694807e-245	Spermatocytes1	Lmf1
6.25209771058562e-250	0.422169198457587	0.367	0.106	2.30971245722164e-245	Spermatocytes1	Ndufa4l2
7.91136164030163e-250	0.401118030016089	0.419	0.131	2.92269433077663e-245	Spermatocytes1	Rad17
1.35344941238899e-249	0.569770142236926	0.573	0.245	5.00004816418864e-245	Spermatocytes1	Lrrc56
2.92483851246876e-249	0.602847598860888	0.876	0.518	1.08052309166133e-244	Spermatocytes1	Hspa4
7.28049032560361e-249	0.579057810511621	0.855	0.514	2.68963154098774e-244	Spermatocytes1	Ralgps2
8.09573542230748e-249	0.424589123784375	0.457	0.155	2.99080753706305e-244	Spermatocytes1	Rnf167
2.31895826810074e-248	0.480994251391644	0.66	0.28	8.56692752984457e-244	Spermatocytes1	Gm42688
3.00033574852992e-248	0.536051880505352	0.444	0.153	1.10841403557941e-243	Spermatocytes1	1700016K05Rik
8.53300312806141e-248	0.501013601966977	0.601	0.249	3.15234734559973e-243	Spermatocytes1	Dync2h1
1.13883345966905e-247	0.543943982321186	0.556	0.233	4.20719245005536e-243	Spermatocytes1	Frs3os
2.74653655650848e-247	0.555987783829535	0.538	0.217	1.01465300007093e-242	Spermatocytes1	Gm42064
2.80641512522885e-247	0.515421717976907	0.587	0.248	1.0367739397133e-242	Spermatocytes1	Cep95
3.61890711329718e-247	0.553821008067726	0.72	0.345	1.33693285486538e-242	Spermatocytes1	Gm973
7.21764406568992e-247	0.552482176833517	0.682	0.312	2.66641424718783e-242	Spermatocytes1	Phpt1
7.48665738079156e-247	0.622123368796076	0.804	0.413	2.76579583618582e-242	Spermatocytes1	Efcab10
1.40486466994169e-246	0.387723479524383	0.389	0.116	5.18999155016557e-242	Spermatocytes1	Stk10
2.21456012973061e-246	0.435066973988715	0.522	0.193	8.1812494872638e-242	Spermatocytes1	Scrib
3.75878961791661e-246	0.381531410940169	0.438	0.145	1.38860964854693e-241	Spermatocytes1	Xrcc4
6.27272512830258e-246	0.493510966841028	0.433	0.15	2.31733284414882e-241	Spermatocytes1	Gm7094
2.00817214435061e-245	0.438577801363579	0.456	0.155	7.41879035287447e-241	Spermatocytes1	Ppp1r35
3.11524165077145e-245	0.416040587250782	0.452	0.152	1.1508637230445e-240	Spermatocytes1	Catsperb
4.9661591150049e-245	0.477919467357938	0.478	0.179	1.83464816185626e-240	Spermatocytes1	Gm26512
4.96784298930423e-245	0.398828901858304	0.362	0.103	1.83527023553866e-240	Spermatocytes1	Uhrf1
8.8714436635942e-245	0.517940170756786	0.7	0.321	3.2773774326416e-240	Spermatocytes1	Dync1i2
2.07846483909399e-244	0.407221619132822	0.397	0.122	7.67847265506492e-240	Spermatocytes1	Nup133
2.97467375616378e-244	0.490230796681148	0.499	0.187	1.09893372573958e-239	Spermatocytes1	Nadk2
4.6467206258176e-244	0.631571327365147	0.784	0.429	1.7166380007958e-239	Spermatocytes1	Dnajc5g
1.03898416937689e-243	0.501814534932166	0.491	0.184	3.83831921692905e-239	Spermatocytes1	1700018A04Rik
1.73175322340482e-243	0.619380693091451	0.936	0.593	6.39761593322442e-239	Spermatocytes1	H3f3a
1.91264983536941e-243	0.407938136993146	0.385	0.116	7.06590228680523e-239	Spermatocytes1	Tmem237
4.7098064577005e-243	0.491987796951362	0.507	0.187	1.73994379966829e-238	Spermatocytes1	Nxf1
5.55907026698183e-243	0.594074956923236	0.971	0.667	2.0536873287311e-238	Spermatocytes1	Cox6c
7.34314097278019e-243	0.438502711099775	0.538	0.203	2.71277656957419e-238	Spermatocytes1	Dnah14
1.49044340629949e-242	0.519200015690576	0.533	0.216	5.5061450758922e-238	Spermatocytes1	Arfgap3
2.93021060369701e-242	0.61686207670687	0.591	0.255	1.08250770332378e-237	Spermatocytes1	Tpm4
6.20464278077908e-242	0.423500557062906	0.32	0.082	2.29218118250322e-237	Spermatocytes1	Sgo2a
8.34330893123478e-242	0.397323811886144	0.512	0.188	3.08226861846606e-237	Spermatocytes1	Prkaca
8.45132549529515e-242	0.439378117623285	0.479	0.17	3.12217317772689e-237	Spermatocytes1	Mcrs1
9.91877699273272e-242	0.498624278446698	0.959	0.708	3.66429378442525e-237	Spermatocytes1	Egln2
1.22202731765688e-241	0.471204839232817	0.589	0.24	4.51453551961981e-237	Spermatocytes1	Atp6v1a
1.52724439969039e-241	0.479712898160042	0.744	0.356	5.64209898577621e-237	Spermatocytes1	Rnf187
2.5971311648719e-241	0.435886395618654	0.435	0.146	9.59458166238626e-237	Spermatocytes1	Shmt1
2.60475399874741e-241	0.504098676073838	0.608	0.256	9.62274269757255e-237	Spermatocytes1	Rab6a
3.86399624004678e-241	0.471553283423643	0.62	0.256	1.42747613096048e-236	Spermatocytes1	Bola3
1.1303436472607e-240	0.44330815067784	0.498	0.183	4.1758285360752e-236	Spermatocytes1	Gtf2b
1.96290616822186e-240	0.478712309507478	0.616	0.269	7.251564257262e-236	Spermatocytes1	Ap2s1
3.19461164246955e-240	0.37773477470924	0.344	0.095	1.18018537907753e-235	Spermatocytes1	Sptbn4
3.56625297931153e-240	0.457892567098183	0.539	0.212	1.31748083814706e-235	Spermatocytes1	Pdhx
3.8383225765954e-240	0.496374769870697	0.505	0.194	1.41799150947164e-235	Spermatocytes1	Htatip2
6.34158703055476e-240	0.470717257074704	0.664	0.301	2.34277249669784e-235	Spermatocytes1	Naa15
8.01302481414715e-240	0.622020467994762	0.726	0.39	2.96025175709038e-235	Spermatocytes1	Letm2
9.04186637110612e-240	0.537122787577242	0.473	0.18	3.34033669347773e-235	Spermatocytes1	1700003I22Rik
1.23816152111846e-239	0.59396925641816	0.871	0.49	4.57414010746793e-235	Spermatocytes1	Cox7c
1.7677019273336e-239	0.577938219306228	0.722	0.378	6.53042123014852e-235	Spermatocytes1	Camsap1
2.80309580992726e-239	0.395251869106781	0.347	0.097	1.03554768506143e-234	Spermatocytes1	Herc6
3.20950778577445e-239	0.419981237002577	0.443	0.15	1.18568846129866e-234	Spermatocytes1	Mrpl32
3.88403325158275e-239	0.404396177357122	0.427	0.14	1.43487840413222e-234	Spermatocytes1	Taf3
4.87449127612437e-239	0.436674586634671	0.65	0.281	1.80078331213862e-234	Spermatocytes1	Ankrd13a
7.95064256403589e-239	0.295105051649485	0.582	0.224	2.93720588243178e-234	Spermatocytes1	Tesmin
9.09171959034664e-239	0.390935672478321	0.42	0.139	3.35875396826176e-234	Spermatocytes1	Necab1
2.06501377499115e-238	0.425198603180657	0.527	0.2	7.62878038894979e-234	Spermatocytes1	Lrrc59
2.91885231466745e-238	0.408041920305999	0.456	0.157	1.07831161060760e-233	Spermatocytes1	Polr3k
4.95039167634793e-238	0.463396172288555	0.465	0.164	1.82882319699322e-233	Spermatocytes1	Syt11
5.85604051115689e-238	0.43832924714799	0.366	0.109	2.16339704603669e-233	Spermatocytes1	Gm3948
9.20420537793507e-238	0.512853453218852	0.567	0.246	3.40030959277055e-233	Spermatocytes1	Pdk2
2.87674529406812e-237	0.531533085611954	0.587	0.262	1.06275601398759e-232	Spermatocytes1	Ica1l
5.07431685352204e-237	0.45898060153151	0.468	0.17	1.87460487519665e-232	Spermatocytes1	Art5
6.46485768447972e-237	0.433836771549539	0.398	0.127	2.38831237437734e-232	Spermatocytes1	Slc4a8
8.46161031933545e-237	0.389339362284941	0.329	0.088	3.12597270027209e-232	Spermatocytes1	Zfp955b
9.45442361667909e-237	0.42293237238691	0.433	0.147	3.49274771670976e-232	Spermatocytes1	Dnah1
1.555691366737e-236	0.522710389000918	0.635	0.278	5.7471906161365e-232	Spermatocytes1	Snhg4
1.70865273260821e-236	0.439643823012648	0.485	0.179	6.31227579007451e-232	Spermatocytes1	Mul1
1.96631854067896e-236	0.416584348174029	0.435	0.147	7.26417058483028e-232	Spermatocytes1	Slc25a28
2.07467797823217e-236	0.307750937548711	0.629	0.255	7.66448285498311e-232	Spermatocytes1	Sycp2
2.77020310557144e-236	0.480382447164327	0.666	0.308	1.02339613329126e-231	Spermatocytes1	Med9
4.99524062472055e-236	0.530561069642794	0.523	0.212	1.84539174399051e-231	Spermatocytes1	Dedd
5.5763556920318e-236	0.425294361663519	0.554	0.211	2.06007308330731e-231	Spermatocytes1	Ptpa
6.28381397955391e-236	0.411744471999538	0.325	0.089	2.3214293984666e-231	Spermatocytes1	Gm5070
7.80225738655506e-236	0.406237931713513	0.47	0.167	2.88238794631504e-231	Spermatocytes1	Thoc1
1.11445072091076e-235	0.529534482503396	0.781	0.416	4.11711529826063e-231	Spermatocytes1	Rdx
1.15185438997792e-235	0.608838928527558	0.877	0.526	4.25529567289543e-231	Spermatocytes1	Nectin3
1.38786248276739e-235	0.546961380406132	0.725	0.367	5.12718037008758e-231	Spermatocytes1	Prkag2
1.95249155544781e-235	0.427429144097894	0.444	0.151	7.21308955329086e-231	Spermatocytes1	Nploc4
2.17216574348768e-235	0.427478968831583	0.538	0.211	8.02463190616653e-231	Spermatocytes1	Nbas
2.3487613652983e-235	0.541791108356381	0.687	0.333	8.67702911182151e-231	Spermatocytes1	Mrpl35
3.00265228696696e-235	0.436507494412896	0.549	0.221	1.1092698343742e-230	Spermatocytes1	Nme7
3.16627839839738e-235	0.438216048061032	0.543	0.213	1.16971822871994e-230	Spermatocytes1	Ccdc34
5.18074821931202e-235	0.382555518188198	0.45	0.153	1.91392381466044e-230	Spermatocytes1	Cxxc1
7.69460350905416e-235	0.41388707263203	0.395	0.125	2.84261737434988e-230	Spermatocytes1	Usp42
1.81527044138511e-234	0.569709651898315	0.724	0.384	6.706153591609e-230	Spermatocytes1	Ppp1ccb
3.01577469335693e-234	0.580865408085044	0.829	0.482	1.11411764496685e-229	Spermatocytes1	Cops4
4.50200894425581e-234	0.43733695668542	0.775	0.374	1.66317716427643e-229	Spermatocytes1	Setx
1.09749541961479e-233	0.430673795461713	0.511	0.193	4.05447732868293e-229	Spermatocytes1	Rbm26
1.6657561133255e-233	0.525634914893756	0.424	0.148	6.15380280945838e-229	Spermatocytes1	C920021L13Rik
2.34078190353838e-233	0.357394459887165	0.471	0.163	8.64755058624183e-229	Spermatocytes1	Psmd3
3.51924087010179e-233	0.388465801033808	0.492	0.17	1.3001131546417e-228	Spermatocytes1	Tcam1
6.07004569388969e-233	0.459111137774656	0.381	0.122	2.24245698069367e-228	Spermatocytes1	4930452G13Rik
9.1364412774151e-233	0.583416356785498	0.881	0.559	3.37527550111546e-228	Spermatocytes1	Rnaseh2a
1.59188834099808e-232	0.427891546466526	0.418	0.142	5.88091309814921e-228	Spermatocytes1	Nsg1
1.63692613791884e-232	0.616001342066074	0.901	0.595	6.04729623131357e-228	Spermatocytes1	Psme4
5.92612627577379e-232	0.431588457737467	0.625	0.265	2.18928883005911e-227	Spermatocytes1	Pfdn6
1.89419647914369e-231	0.531164068652015	0.603	0.277	6.99773005290052e-227	Spermatocytes1	Ubl7
2.09829768801647e-231	0.428851978587777	0.459	0.163	7.75174114883926e-227	Spermatocytes1	Msrb3
2.14607912869275e-231	0.471060945668853	0.434	0.152	7.92826012512964e-227	Spermatocytes1	1700012C08Rik
2.9531261622395e-231	0.40722231453481	0.379	0.117	1.09097339811614e-226	Spermatocytes1	Zswim2
6.08125723903406e-231	0.605139382322355	0.934	0.612	2.24659886181635e-226	Spermatocytes1	Rangrf
1.21781897977077e-230	0.397517134558937	0.367	0.11	4.49898865696717e-226	Spermatocytes1	Dapp1
4.57373958984916e-230	0.435198377739351	0.404	0.133	1.68967661667797e-225	Spermatocytes1	Stkld1
6.79564076262858e-230	0.456738627583426	0.421	0.145	2.51051356693788e-225	Spermatocytes1	Morf4l1-ps1
7.6141344582299e-230	0.366804416661163	0.344	0.098	2.81288969290387e-225	Spermatocytes1	Mre11a
8.71033984920766e-230	0.363366161520669	0.363	0.107	3.21786085049279e-225	Spermatocytes1	Ube2o
1.04525631665138e-229	0.437345044162867	0.514	0.202	3.86149041060519e-225	Spermatocytes1	Trip4
3.22549766532284e-229	0.497775902352409	0.534	0.223	1.19159560250022e-224	Spermatocytes1	Lig3
3.36160733872638e-229	0.479433111412055	0.671	0.307	1.24187859914569e-224	Spermatocytes1	Ndufaf2
5.0584806739034e-229	0.424853546063894	0.391	0.127	1.86875451536013e-224	Spermatocytes1	Ribc2
2.2838825904773e-228	0.351400265206261	0.538	0.214	8.43734745400029e-224	Spermatocytes1	Ptpn1
2.89708542390629e-228	0.594061272723405	0.958	0.672	1.0702702681537e-223	Spermatocytes1	Tmsb10
2.97350160645085e-228	0.443656094602767	0.685	0.31	1.09850069847114e-223	Spermatocytes1	Snrpg
3.80628649357176e-228	0.352565869548726	0.403	0.127	1.40615641932022e-223	Spermatocytes1	Cdk1
5.52812229354485e-228	0.523220636154919	0.678	0.334	2.04225421890427e-223	Spermatocytes1	Ap3b1
6.48377142544702e-228	0.419196485064871	0.292	0.074	2.39529967770289e-223	Spermatocytes1	Tent5b
1.36512103223712e-227	0.469499967083893	0.414	0.143	5.0431666293936e-223	Spermatocytes1	AV205837
1.43229882442877e-227	0.517821664794773	0.762	0.406	5.2913415470872e-223	Spermatocytes1	Hnrnpul1
1.65711869355582e-227	0.421010471538801	0.579	0.243	6.12189358960326e-223	Spermatocytes1	Tex261
2.01855932290597e-227	0.390355570974294	0.397	0.131	7.45716370661153e-223	Spermatocytes1	Abraxas2
2.27604307832757e-227	0.443656768164442	0.516	0.191	8.40838594426555e-223	Spermatocytes1	Pbk
2.69429310530561e-227	0.47708828940349	0.552	0.233	9.95352701893052e-223	Spermatocytes1	Kcnmb4
2.73149235895473e-227	0.392380265872044	0.332	0.094	1.00909522216864e-222	Spermatocytes1	Gm13267
2.964841062682e-227	0.34423036000102	0.454	0.156	1.09530123378661e-222	Spermatocytes1	Atp2b4
4.03445265947589e-227	0.510565069675814	0.607	0.277	1.49044784599018e-222	Spermatocytes1	Samd8
5.31307297600414e-227	0.378946227210808	0.69	0.321	1.96280854952521e-222	Spermatocytes1	Dazap2
6.83355749533004e-227	0.404331237325212	0.384	0.122	2.52452114549978e-222	Spermatocytes1	Dnah6
1.8965155550655e-226	0.426593773934719	0.569	0.232	7.00629741507848e-222	Spermatocytes1	1700029M20Rik
3.1366933110361e-226	0.419982966323007	0.383	0.121	1.15878860989607e-221	Spermatocytes1	Hunk
3.40817032663632e-226	0.383565674671714	0.38	0.119	1.25908036376925e-221	Spermatocytes1	Polr3e
4.01980313095495e-226	0.453228447365592	0.601	0.258	1.48503587066869e-221	Spermatocytes1	Npepps
8.03391338834553e-226	0.452500973228037	0.706	0.346	2.96796862305649e-221	Spermatocytes1	Usp34
9.01670241402144e-226	0.574525492037416	0.858	0.519	3.33104037281194e-221	Spermatocytes1	Eif3c
1.40253501546538e-225	0.613108087655352	0.899	0.588	5.18138510763376e-221	Spermatocytes1	Fgfr1op2
2.47424900592858e-225	0.49249559448179	0.542	0.225	9.14061810260197e-221	Spermatocytes1	Ino80c
3.05230893615173e-225	0.37606606888053	0.359	0.109	1.12761449028254e-220	Spermatocytes1	Daw1
3.60171074075491e-225	0.430866395271785	0.49	0.186	1.33057999895709e-220	Spermatocytes1	Irak3
3.74165766007382e-225	0.374363783049156	0.295	0.076	1.38228058936107e-220	Spermatocytes1	Tmem177
4.16996840524161e-225	0.380981027516117	0.351	0.105	1.54051142794841e-220	Spermatocytes1	Grk3
5.13480740702358e-225	0.457898939150207	0.498	0.194	1.89695190037672e-220	Spermatocytes1	Zfp35
6.92703805775208e-225	0.491369933444279	0.547	0.236	2.55905566967535e-220	Spermatocytes1	Isca2
1.02145136037266e-224	0.419435248637803	0.417	0.14	3.7735477606247e-220	Spermatocytes1	Ino80e
2.0665853749534e-224	0.369523576665846	0.365	0.111	7.63458635069034e-220	Spermatocytes1	Abca17
2.64325113609607e-224	0.387134865880032	0.437	0.152	9.76496267207969e-220	Spermatocytes1	Prdm2
3.2052760440088e-224	0.55769239852072	0.702	0.362	1.18412512893817e-219	Spermatocytes1	Dis3l
5.34583084479966e-224	0.349348866092096	0.303	0.078	1.97491028899434e-219	Spermatocytes1	Tuft1
1.01802078537469e-223	0.544671954286762	0.601	0.28	3.7608741874097e-219	Spermatocytes1	Gm16835
1.04013920323786e-223	0.359197230906298	0.262	0.061	3.84258625852164e-219	Spermatocytes1	Gm5129
1.32868892345781e-223	0.361689033380101	0.321	0.088	4.90857548993017e-219	Spermatocytes1	Cit
1.62312118418004e-223	0.391758908156154	0.417	0.137	5.99629659071633e-219	Spermatocytes1	Rrp7a
4.59493445679263e-223	0.348057766738812	0.389	0.122	1.6975066363729e-218	Spermatocytes1	Ecd
1.3698653982387e-222	0.407348407864313	0.569	0.238	5.06069374071322e-218	Spermatocytes1	Rhot1
1.60524918109226e-222	0.433794205210893	0.508	0.2	5.93027204970915e-218	Spermatocytes1	Lrch4
1.67034505893875e-222	0.550313886435699	0.719	0.374	6.17075575123743e-218	Spermatocytes1	4933409G03Rik
5.15449447348301e-222	0.496908963508418	0.556	0.235	1.90422489333883e-217	Spermatocytes1	Dnttip1
7.20850603147713e-222	0.44333704195416	0.611	0.276	2.6630383832086e-217	Spermatocytes1	1110051M20Rik
7.59719045582493e-222	0.409941597286561	0.727	0.347	2.80663007009541e-217	Spermatocytes1	Arf1
1.14249373912458e-221	0.421135802729155	0.586	0.241	4.22071462044794e-217	Spermatocytes1	Mdm2
2.37841057378555e-221	0.385858959375889	0.512	0.201	8.78656218273596e-217	Spermatocytes1	Ncbp2
5.59007342873609e-221	0.449344949164201	0.442	0.163	2.06514082677797e-216	Spermatocytes1	Ccdc103
1.10268901278328e-220	0.42798940905958	0.601	0.252	4.07366401992527e-216	Spermatocytes1	Chtop
1.1408352523308e-220	0.558554870717028	0.961	0.73	4.21458767268568e-216	Spermatocytes1	Pafah1b1
1.2973542767437e-220	0.456364470881735	0.407	0.141	4.79281590457426e-216	Spermatocytes1	Eno4
2.29703209427007e-220	0.550819003109085	0.679	0.347	8.4859256658619e-216	Spermatocytes1	Tsga10ip
2.88093712560205e-220	0.369921824445864	0.342	0.101	1.06430460231117e-215	Spermatocytes1	Rad51ap1
3.9899480343152e-220	0.413504217702249	0.437	0.156	1.47400650231706e-215	Spermatocytes1	Sf3b4
1.09724589982877e-219	0.43935353987838	0.534	0.222	4.05355552773741e-215	Spermatocytes1	Cab39l
1.57674035719521e-219	0.406159793277987	0.52	0.209	5.82495190158626e-215	Spermatocytes1	Mrs2
1.8969930507216e-219	0.472687267502183	0.329	0.096	7.00806142728082e-215	Spermatocytes1	Gm5800
2.41250557065718e-219	0.290589044735843	0.286	0.071	8.91251932967882e-215	Spermatocytes1	Zer1
2.59729877783186e-219	0.386800325168495	0.497	0.189	9.59520087494424e-215	Spermatocytes1	Emc4
4.66995475352476e-219	0.41599468686581	0.438	0.153	1.72522138459465e-214	Spermatocytes1	Efhb
5.73378820879188e-219	0.352737689935445	0.422	0.143	2.11823337797399e-214	Spermatocytes1	Med8
9.36994218452437e-219	0.510661347082343	0.856	0.483	3.46153774122884e-214	Spermatocytes1	Psmd2
1.18601649752467e-218	0.34598506214308	0.28	0.07	4.38150074680538e-214	Spermatocytes1	Aurkc
1.30249064546827e-218	0.424559324914781	0.554	0.235	4.81179119155344e-214	Spermatocytes1	Gtf2f2
2.49517044606088e-218	0.528031140858372	0.643	0.322	9.21790817888272e-214	Spermatocytes1	Pih1d1
2.87125349052132e-218	0.511791414963998	0.731	0.383	1.06072717700329e-213	Spermatocytes1	Polr2i
3.61917643787404e-218	0.40843788045952	0.444	0.163	1.33703235144381e-213	Spermatocytes1	Tmem116
4.23333815103912e-218	0.352068217147454	0.319	0.09	1.56392211313838e-213	Spermatocytes1	Ube2c
4.87551385178052e-218	0.327717817479448	0.27	0.066	1.80116108226328e-213	Spermatocytes1	Gm43579
6.35143601493308e-218	0.353158940458648	0.278	0.07	2.34641100699673e-213	Spermatocytes1	Slc6a16
1.15029576620271e-217	0.423699487209129	0.731	0.347	4.24953764908267e-213	Spermatocytes1	Iscu
2.01824497711838e-217	0.451617469190042	0.51	0.209	7.45600241896843e-213	Spermatocytes1	Wdr62
3.35779051402723e-217	0.421058989272585	0.417	0.142	1.24046854959708e-212	Spermatocytes1	Spats2
3.44577450936586e-217	0.388816560227178	0.407	0.14	1.27297247699503e-212	Spermatocytes1	Boll
3.73306852120718e-217	0.387894456935042	0.356	0.11	1.37910750378957e-212	Spermatocytes1	Ppp4r4
3.74295174718096e-217	0.339584858111324	0.354	0.107	1.38275866396106e-212	Spermatocytes1	Myo1c
6.60888348559386e-217	0.510355579466304	0.656	0.324	2.44151982608294e-212	Spermatocytes1	Gtf2f1
7.67912032212474e-217	0.385041778902584	0.466	0.168	2.83689742060254e-212	Spermatocytes1	Smarca4
1.29151739287379e-216	0.395093932952821	0.324	0.092	4.77125270449364e-212	Spermatocytes1	4930458A03Rik
3.48553641141928e-216	0.502014372864991	0.647	0.319	1.28766171647062e-211	Spermatocytes1	Pgrmc2
4.74164376806349e-216	0.386155857267116	0.31	0.086	1.75170545723569e-211	Spermatocytes1	Ccdc42
5.22685490026926e-216	0.388416907311536	0.397	0.135	1.93095700580647e-211	Spermatocytes1	Ptar1
5.8200545513865e-216	0.381722855762933	0.362	0.114	2.15010275291872e-211	Spermatocytes1	Ino80b
1.37630420444348e-215	0.551378518679587	0.829	0.516	5.08448062247555e-211	Spermatocytes1	Grina
1.39047928163325e-215	0.501264677207424	0.966	0.684	5.1368476101377e-211	Spermatocytes1	Aqp11
2.05748091974698e-215	0.379709378054941	0.329	0.097	7.60095176182128e-211	Spermatocytes1	1700010B13Rik
2.37831180293698e-215	0.409211866319786	0.417	0.147	8.78619729359009e-211	Spermatocytes1	Zfp672
4.70911888955674e-215	0.487584472301049	0.786	0.418	1.73968979136894e-210	Spermatocytes1	Skp1a
4.92817471744056e-215	0.42110188135497	0.467	0.171	1.82061558586406e-210	Spermatocytes1	Cntrl
5.04087423771505e-215	0.461837282945581	0.536	0.225	1.86225016963907e-210	Spermatocytes1	Golga3
5.28636184181825e-215	0.424592811194194	0.754	0.371	1.95294065522291e-210	Spermatocytes1	Rab2a
5.31245004638467e-215	0.410971794144357	0.452	0.168	1.96257842063589e-210	Spermatocytes1	Smg5
1.6475628387032e-214	0.339654334787482	0.26	0.061	6.08659139502124e-210	Spermatocytes1	A630010A05Rik
2.03180780477653e-214	0.451481211310826	0.523	0.217	7.50610757318594e-210	Spermatocytes1	Gas8
3.17996765598334e-214	0.406896701832707	0.41	0.141	1.17477545114992e-209	Spermatocytes1	Odf2l
5.21438967972089e-214	0.343800654692292	0.455	0.163	1.92635197937929e-209	Spermatocytes1	Rock1
7.46466448272581e-214	0.376174769766909	0.368	0.116	2.7576709998534e-209	Spermatocytes1	Mettl6
2.08453793349868e-213	0.350022458547226	0.454	0.166	7.70090848772419e-209	Spermatocytes1	Plbd2
2.10367964241489e-213	0.45934038662611	0.438	0.166	7.77162370297334e-209	Spermatocytes1	Ttc16
2.19217337534707e-213	0.334908880619997	0.397	0.134	8.09854610054467e-209	Spermatocytes1	Reep2
3.47830847165393e-213	0.565016814755481	0.909	0.572	1.28499149868311e-208	Spermatocytes1	Actr10
4.59984466937313e-213	0.313363490585322	0.256	0.06	1.69932061620652e-208	Spermatocytes1	Slc25a54
6.13948808893679e-213	0.447285433843439	0.51	0.209	2.26811108469592e-208	Spermatocytes1	Nit1
8.95615332538205e-213	0.353834942441831	0.291	0.077	3.30867172299589e-208	Spermatocytes1	4930555A03Rik
9.10567296806829e-213	0.35297106857774	0.35	0.107	3.36390876459347e-208	Spermatocytes1	Mcat
1.05723056812565e-212	0.350374196313304	0.363	0.112	3.90572688782661e-208	Spermatocytes1	Tmem33
1.55539025595337e-212	0.449560990542731	0.538	0.227	5.74607822256853e-208	Spermatocytes1	Strn4
1.59351629160435e-212	0.412321723281952	0.657	0.306	5.88692723607396e-208	Spermatocytes1	Dnaja2
1.64148459970142e-212	0.417909195605317	0.49	0.197	6.06413655667697e-208	Spermatocytes1	Shroom3
1.90934007104327e-212	0.395123458750637	0.458	0.171	7.05367502445516e-208	Spermatocytes1	Pomgnt1
3.79449112206118e-212	0.402318092982546	0.501	0.197	1.40179885522306e-207	Spermatocytes1	Ythdc1
3.95911150588385e-212	0.350401095314361	0.452	0.162	1.46261456361867e-207	Spermatocytes1	Ilf2
4.8822049685305e-212	0.352396817029063	0.355	0.11	1.80363298152422e-207	Spermatocytes1	Zfp105
6.59184251292139e-212	0.435154100394953	0.459	0.176	2.43522437954855e-207	Spermatocytes1	Coq4
8.23426642909186e-212	0.333595442298722	0.422	0.145	3.0419850468994e-207	Spermatocytes1	Usp19
1.30896249101155e-211	0.32567451069735	0.297	0.08	4.83570013054396e-207	Spermatocytes1	Arl4c
1.72180255810866e-211	0.52158113718861	0.621	0.304	6.36085519042082e-207	Spermatocytes1	Morn4
1.96461718189574e-211	0.352895020451189	0.316	0.091	7.25788525507743e-207	Spermatocytes1	Alg9
2.72880290003385e-211	0.488910229359237	0.803	0.417	1.0081016553595e-206	Spermatocytes1	Cox5b
3.48214170766557e-211	0.440032414997122	0.663	0.308	1.28640761106289e-206	Spermatocytes1	Gm20498
3.52021182841454e-211	0.335928412963621	0.414	0.139	1.30047185577118e-206	Spermatocytes1	Zmynd8
4.78812677684336e-211	0.459195950502186	0.438	0.167	1.76887767516924e-206	Spermatocytes1	CAAA01118383.1
1.40844433770186e-210	0.54663170063485	0.895	0.596	5.20321591677197e-206	Spermatocytes1	Tprgl
1.66474797844944e-210	0.532002896892774	0.796	0.459	6.15007845678576e-206	Spermatocytes1	Cops5
3.89993048958526e-210	0.404173759561989	0.354	0.113	1.44075132076748e-205	Spermatocytes1	Txnl4b
1.1295228248487e-209	0.41672959001736	0.375	0.127	4.17279617183854e-205	Spermatocytes1	1700065D16Rik
3.57987834990817e-209	0.35210170023484	0.28	0.073	1.32251445880658e-204	Spermatocytes1	1700116B05Rik
3.76490873805051e-209	0.31523906572772	0.464	0.171	1.390870235098e-204	Spermatocytes1	Faf2
4.24430978269843e-209	0.36167703025796	0.344	0.106	1.56797536302228e-204	Spermatocytes1	Pelp1
4.70939795421775e-209	0.365129970246479	0.663	0.312	1.73979288622666e-204	Spermatocytes1	Mxd4
5.56107079674817e-209	0.322364106001612	0.25	0.058	2.05442638444268e-204	Spermatocytes1	Gcnt3
6.78138463902489e-209	0.582064177421738	0.863	0.532	2.50524692719497e-204	Spermatocytes1	Acot7
7.94051043156572e-209	0.459546013594384	0.453	0.176	2.93346276873332e-204	Spermatocytes1	4930465K10Rik
8.00565881551468e-209	0.376939568568935	0.328	0.098	2.95753053621559e-204	Spermatocytes1	Prr19
3.12579616259915e-208	0.445523142549856	0.398	0.141	1.154762876349e-203	Spermatocytes1	Gm27017
4.47602861816175e-208	0.489830356346591	0.988	0.806	1.6535792524075e-203	Spermatocytes1	Pgam2
5.4421082159698e-208	0.392161429929166	0.341	0.105	2.01047803822572e-203	Spermatocytes1	Cfap221
6.23099680626878e-208	0.35295322705184	0.293	0.081	2.30191715013988e-203	Spermatocytes1	Gm43701
1.14753975058535e-207	0.384507203728751	0.327	0.099	4.23935610058746e-203	Spermatocytes1	4930447N08Rik
2.15390342594113e-207	0.385847015575747	0.574	0.243	7.9571654264543e-203	Spermatocytes1	Lman2
3.0654578998246e-207	0.387778810724283	0.314	0.09	1.1324721119322e-202	Spermatocytes1	Prss44
9.58314794655792e-207	0.503647058408695	0.62	0.303	3.54030234589689e-202	Spermatocytes1	Otud7b
1.79119227361844e-206	0.273064648306015	0.306	0.084	6.6172016164286e-202	Spermatocytes1	Lsg1
2.50266116355496e-206	0.36315667182711	0.592	0.253	9.24558113652109e-202	Spermatocytes1	Nckap1
3.33021944628845e-206	0.490909678519478	0.685	0.352	1.23028297004234e-201	Spermatocytes1	Ppa2
3.37062955214132e-206	0.391917352558405	0.366	0.121	1.24521167544757e-201	Spermatocytes1	Recql
4.87870232421163e-206	0.409102471243001	0.477	0.182	1.8023389996335e-201	Spermatocytes1	Cby1
8.5138899431256e-206	0.347804483509821	0.33	0.098	3.14528636168889e-201	Spermatocytes1	Gins1
8.82898133167776e-206	0.296573607666385	0.319	0.092	3.26169057336172e-201	Spermatocytes1	Kctd10
1.23161309966418e-205	0.295924502421716	0.339	0.101	4.54994827408937e-201	Spermatocytes1	Ncapd2
1.26602851791096e-205	0.332762534215134	0.547	0.226	4.67708915371847e-201	Spermatocytes1	Ptbp1
1.45334632564342e-205	0.34608167912037	0.611	0.251	5.36909733082447e-201	Spermatocytes1	Sprtn
1.9553829690254e-205	0.37504560990243	0.318	0.095	7.22377130247053e-201	Spermatocytes1	Prss47
3.49968944248399e-205	0.415365844271503	0.476	0.191	1.29289027073686e-200	Spermatocytes1	Gm16066
5.07074709715424e-205	0.3204226984916	0.407	0.138	1.87328610010169e-200	Spermatocytes1	Fxr2
5.46183058950357e-205	0.483890947914484	0.623	0.309	2.0177640746803e-200	Spermatocytes1	Brap
1.01887554630287e-204	0.302931424106247	0.254	0.061	3.76403193070671e-200	Spermatocytes1	Zswim3
1.23196505618832e-204	0.510035173882299	0.664	0.343	4.55124850707651e-200	Spermatocytes1	Spast
1.2569589521112e-204	0.387714961974147	0.383	0.128	4.6435834567844e-200	Spermatocytes1	Dnah12
3.13466274869706e-204	0.365270725861484	0.285	0.077	1.15803845925115e-199	Spermatocytes1	Gm41109
5.64719577261609e-204	0.337609227128584	0.315	0.092	2.08624353427756e-199	Spermatocytes1	Pik3cd
1.62755249574468e-203	0.339669850571154	0.373	0.123	6.01266718502956e-199	Spermatocytes1	Cdh2
1.75506956344763e-203	0.370695118316248	0.285	0.076	6.48375348824459e-199	Spermatocytes1	Zbtb42
2.08223343134398e-203	0.284883336724954	0.256	0.061	7.69239496541405e-199	Spermatocytes1	Aar2
2.53097646543804e-203	0.401785187555134	0.444	0.166	9.35018635626774e-199	Spermatocytes1	Cfap46
4.04935142658971e-203	0.563198560775108	0.861	0.528	1.49595189752504e-198	Spermatocytes1	Ppm1b
4.33013806340013e-203	0.391243867322361	0.524	0.216	1.59968290476191e-198	Spermatocytes1	Ube3a
4.43556644338955e-203	0.38067168687222	0.406	0.146	1.6386313111814e-198	Spermatocytes1	1700001G01Rik
4.53432277521767e-203	0.458292250477867	0.652	0.309	1.67511486284866e-198	Spermatocytes1	Saxo2
8.28052772220313e-203	0.468073683268427	0.605	0.284	3.0590753564135e-198	Spermatocytes1	Btbd16
1.3573364029002e-202	0.335745745724853	0.465	0.172	5.01440787323421e-198	Spermatocytes1	Nap1l4
2.49216383102949e-202	0.365029461673869	0.538	0.215	9.20680084097225e-198	Spermatocytes1	Bub3
2.60300116344689e-202	0.517069891553883	0.825	0.492	9.61626719812184e-198	Spermatocytes1	Eif4g3
3.0229804374248e-202	0.449411706984625	0.353	0.111	1.11677966299784e-197	Spermatocytes1	Fam228b
3.30434683112649e-202	0.371173222076013	0.494	0.197	1.22072484982306e-197	Spermatocytes1	Fndc3a
4.6896812574466e-202	0.461085828929406	0.69	0.342	1.7325089469385e-197	Spermatocytes1	Uqcrfs1
7.32064839429832e-202	0.399352661717046	0.649	0.307	2.70446713630563e-197	Spermatocytes1	Surf4
1.08948171702325e-201	0.286205002254632	0.25	0.059	4.02487230719899e-197	Spermatocytes1	Scly
1.22947225422073e-201	0.276289240988895	0.254	0.061	4.54203934876763e-197	Spermatocytes1	Mad2l1bp
1.31656356149364e-201	0.422366313520448	0.479	0.193	4.86378076522596e-197	Spermatocytes1	Gm17018
2.20222274186212e-201	0.388823025602557	0.323	0.099	8.13567147526124e-197	Spermatocytes1	Gm49461
2.238373138146e-201	0.394572829572785	0.651	0.307	8.26922188425278e-197	Spermatocytes1	Ddhd1
3.05794023835387e-201	0.358097273381118	0.342	0.105	1.12969486225507e-196	Spermatocytes1	Fancg
3.49084878013074e-201	0.362760082706385	0.351	0.113	1.2896242648437e-196	Spermatocytes1	Akr1e1
4.56116264043493e-201	0.335007677568706	0.271	0.07	1.68503031425587e-196	Spermatocytes1	Zswim1
7.21571314359203e-201	0.320486537865337	0.373	0.123	2.66570090663721e-196	Spermatocytes1	Utp18
8.2009682009559e-201	0.582014641790676	0.889	0.581	3.02968368247914e-196	Spermatocytes1	Spag17
1.05462719574806e-200	0.502870684694847	0.758	0.411	3.89610924925207e-196	Spermatocytes1	Chchd6
1.23792576480447e-200	0.381519245422135	0.401	0.142	4.57326915291715e-196	Spermatocytes1	Tctn2
1.32298186999814e-200	0.446148793350434	0.52	0.227	4.88749192233413e-196	Spermatocytes1	Mroh8
2.51145628642307e-200	0.408925226159246	0.52	0.221	9.27807295893274e-196	Spermatocytes1	Eif1ad
3.1837921697024e-200	0.377649261814539	0.347	0.111	1.17618834125316e-195	Spermatocytes1	1700016G22Rik
5.47307406635441e-200	0.384441540600972	0.509	0.208	2.02191775233331e-195	Spermatocytes1	Hnrnpll
6.01956451847382e-200	0.482934197255725	0.708	0.393	2.22380772005978e-195	Spermatocytes1	Nudt9
1.13936808430843e-199	0.38937788044544	0.641	0.302	4.20916751386062e-195	Spermatocytes1	Timm23
1.61031122770574e-199	0.396622058475597	0.549	0.241	5.9489727685133e-195	Spermatocytes1	Ubac2
1.75998395510338e-199	0.499591734282258	0.604	0.294	6.50190872533843e-195	Spermatocytes1	Ift57
2.83230428586265e-199	0.43140829641059	0.45	0.165	1.04633817232624e-194	Spermatocytes1	Ccdc105
3.18036056539911e-199	0.46420479141726	0.571	0.257	1.17492060367539e-194	Spermatocytes1	Ppp1r32
3.41846305520702e-199	0.319131252922344	0.251	0.062	1.26288280648513e-194	Spermatocytes1	Gm7789
3.80842966817809e-199	0.375213138715414	0.38	0.129	1.40694817231503e-194	Spermatocytes1	Arhgap19
4.63200496378613e-199	0.382199907087264	0.337	0.107	1.71120159377151e-194	Spermatocytes1	4930592C13Rik
5.03716460286688e-199	0.366569786509849	0.603	0.262	1.86087971923711e-194	Spermatocytes1	Cisd1
5.5650466434314e-199	0.443654357089573	0.476	0.194	2.05589518148286e-194	Spermatocytes1	Fam118a
8.23228969910901e-199	0.291542558488114	0.253	0.062	3.04125478354184e-194	Spermatocytes1	Gm15908
1.03244002491668e-198	0.377570600759792	0.457	0.179	3.81414318404968e-194	Spermatocytes1	Hmgcr
1.57852075477188e-198	0.475628624870235	0.617	0.306	5.83152922435377e-194	Spermatocytes1	Rtca
2.40220812572589e-198	0.562011567926151	0.943	0.642	8.87447747886915e-194	Spermatocytes1	Upf3a
3.0643324733292e-198	0.520733029473254	0.7	0.374	1.13205634562201e-193	Spermatocytes1	Fem1b
6.13304217712579e-198	0.362136533265154	0.372	0.127	2.26572977149558e-193	Spermatocytes1	Paqr8
9.212651008359e-198	0.414339403311171	0.385	0.132	3.40342966201807e-193	Spermatocytes1	Ribc1
1.12028760573248e-197	0.341901416147205	0.3	0.085	4.13867850185751e-193	Spermatocytes1	Alg13
1.20888856353987e-197	0.356928499994848	0.351	0.115	4.46599702028533e-193	Spermatocytes1	Gm20619
1.24611923381675e-197	0.344666542043243	0.323	0.099	4.60353828548922e-193	Spermatocytes1	Slc1a2
1.2462129213187e-197	0.340132474166738	0.276	0.074	4.60388439522767e-193	Spermatocytes1	Klhl8
1.6334960635055e-197	0.373357158568673	0.524	0.22	6.03462450740836e-193	Spermatocytes1	Lrrc71
2.18538367804559e-197	0.337728463517649	0.407	0.142	8.07346292180383e-193	Spermatocytes1	Mdc1
2.47941167476493e-197	0.417086731378103	0.306	0.09	9.15969055008409e-193	Spermatocytes1	Gm3573
4.70502813616029e-197	0.323810848056411	0.417	0.15	1.73817854434169e-192	Spermatocytes1	Dnajc10
5.17275524506653e-197	0.305717191764097	0.256	0.064	1.91097097018493e-192	Spermatocytes1	Parpbp
5.81745181257008e-197	0.345927452551885	0.38	0.131	2.14914122311777e-192	Spermatocytes1	AU040320
7.50684399142722e-197	0.56482322660015	0.907	0.556	2.77325337575296e-192	Spermatocytes1	Lrrc27
1.43668722023956e-196	0.490691301660511	0.458	0.187	5.307553597731e-192	Spermatocytes1	Zfp830
1.81890516145717e-196	0.302641854597985	0.552	0.232	6.71958133797123e-192	Spermatocytes1	Stim1
2.33056932747776e-196	0.345483492556557	0.309	0.092	8.60982226650108e-192	Spermatocytes1	Gpr19
2.65295672564181e-196	0.416412320483623	0.486	0.201	9.80081803153852e-192	Spermatocytes1	Meaf6
2.74148978342458e-196	0.334253822239977	0.423	0.151	1.01278857069054e-191	Spermatocytes1	Gm13817
4.55960863203815e-196	0.451503654237495	0.536	0.235	1.68445621693385e-191	Spermatocytes1	Gm48168
4.9464178981595e-196	0.323439806900001	0.4	0.138	1.82735516411706e-191	Spermatocytes1	Pcyt2
5.37715556019304e-196	0.554223238663718	0.785	0.456	1.98648257860212e-191	Spermatocytes1	Kcnmb4os1
5.72740487196221e-196	0.369227217338203	0.349	0.114	2.115875181849e-191	Spermatocytes1	Atxn1l
7.51811447618143e-196	0.335211215240192	0.264	0.069	2.77741703093571e-191	Spermatocytes1	Gm15579
1.55768017566124e-195	0.481367417628688	0.817	0.486	5.75453787294531e-191	Spermatocytes1	Uqcrc1
1.73766890757472e-195	0.317271392863745	0.406	0.142	6.41947024525328e-191	Spermatocytes1	Bloc1s2
2.24189331946388e-195	0.361316363847445	0.382	0.133	8.28222649009539e-191	Spermatocytes1	Spryd7
3.13046907231917e-195	0.356613650889922	0.372	0.126	1.15648918938687e-190	Spermatocytes1	Ncoa5
8.52230330893342e-195	0.381806112561789	0.45	0.176	3.14839451141928e-190	Spermatocytes1	Uhrf1bp1l
1.01393331166999e-194	0.373444029884466	0.378	0.131	3.74577383330246e-190	Spermatocytes1	Map11
1.2074533255731e-194	0.481859429508001	0.861	0.537	4.4606948206647e-190	Spermatocytes1	Lamp1
2.30024688707817e-194	0.303430192515843	0.408	0.143	8.4978020749329e-190	Spermatocytes1	Sec24c
2.35000837707812e-194	0.393714494370114	0.458	0.183	8.68163594743971e-190	Spermatocytes1	Cdk5rap3
2.55011679821051e-194	0.544739426359745	0.892	0.596	9.4208964876291e-190	Spermatocytes1	Glrx3
2.79582529620747e-194	0.416989682651238	0.524	0.23	1.03286173917792e-189	Spermatocytes1	Prmt7
2.93482298241132e-194	0.411083551351326	0.516	0.218	1.08421165439221e-189	Spermatocytes1	Pet100
8.25130530603677e-194	0.313943908721897	0.271	0.073	3.04827971920916e-189	Spermatocytes1	Bpi
8.64458164210317e-194	0.362724784143227	0.416	0.152	3.19356779604217e-189	Spermatocytes1	Exosc10
2.16203921519095e-193	0.36674720726189	0.513	0.213	7.98722147267992e-189	Spermatocytes1	Supt5
4.13353917661943e-193	0.380667716541198	0.444	0.174	1.52705337801851e-188	Spermatocytes1	Mroh2a
8.3724122403586e-193	0.393266323267659	0.685	0.332	3.09302025395568e-188	Spermatocytes1	Atp5d
1.99003062262293e-192	0.426361749997446	0.582	0.259	7.35177012915589e-188	Spermatocytes1	Pdha2
2.67378863193235e-192	0.355859563026189	0.424	0.158	9.87777734294767e-188	Spermatocytes1	Actr8
3.92317301834146e-192	0.39769985962595	0.492	0.203	1.44933780816589e-187	Spermatocytes1	Usp20
4.09194630406989e-192	0.415043940273798	0.705	0.359	1.51168772311254e-187	Spermatocytes1	Pdia3
4.42753296879834e-192	0.49986094104227	0.846	0.531	1.63566350466317e-187	Spermatocytes1	Rnf19a
6.04670856747346e-192	0.522344130472883	0.757	0.415	2.23383554608172e-187	Spermatocytes1	Gm36423
8.06670027921946e-192	0.398065184032695	0.532	0.232	2.98008108415204e-187	Spermatocytes1	Kpna6
9.08284961625527e-192	0.385021435680331	0.639	0.3	3.35547713373318e-187	Spermatocytes1	Ost4
9.17138312044774e-192	0.321661954311835	0.399	0.14	3.38818406618701e-187	Spermatocytes1	2410006H16Rik
1.0929773551404e-191	0.443671236068529	0.979	0.775	4.03778624309517e-187	Spermatocytes1	Pgp
1.27148927126086e-191	0.358129419972048	0.462	0.18	4.697262814819e-187	Spermatocytes1	Mrpl38
1.75810725881661e-191	0.487553365024746	0.588	0.291	6.49497564624621e-187	Spermatocytes1	Camk2n1
2.15157567403136e-191	0.54157749162042	0.589	0.294	7.94856601257406e-187	Spermatocytes1	4930539J05Rik
2.52979723887558e-191	0.310925405500036	0.388	0.137	9.34582993957805e-187	Spermatocytes1	D430042O09Rik
2.8890863962749e-191	0.449315356259573	0.547	0.252	1.06731518737584e-186	Spermatocytes1	Gm49380
3.42951150157679e-191	0.373486249931763	0.499	0.211	1.26696443402751e-186	Spermatocytes1	Mtor
4.10118905555855e-191	0.342206891147522	0.538	0.226	1.515102272795e-186	Spermatocytes1	Bptf
4.44642542905701e-191	0.382992278893368	0.31	0.096	1.64264294625653e-186	Spermatocytes1	Hapln2
1.12679547849354e-190	0.380507956790999	0.308	0.095	4.16272053619869e-186	Spermatocytes1	4930595L18Rik
1.97239718012726e-190	0.365846248741144	0.298	0.089	7.28662690254415e-186	Spermatocytes1	Gm50340
2.18055871863863e-190	0.398783414937555	0.42	0.162	8.0556380742667e-186	Spermatocytes1	Fam20a
2.38445685094226e-190	0.305793611209797	0.356	0.116	8.80889894443599e-186	Spermatocytes1	Tpx2
5.61633660157813e-190	0.330244520154547	0.325	0.102	2.07484323072101e-185	Spermatocytes1	Dnaaf5
7.27921138231345e-190	0.31905503435167	0.351	0.115	2.68915906096806e-185	Spermatocytes1	Lrrc47
7.83956353894559e-190	0.346705364880515	0.342	0.111	2.89616995819267e-185	Spermatocytes1	Snupn
8.28828163025049e-190	0.293402284509763	0.356	0.117	3.06193988266344e-185	Spermatocytes1	Mipol1
1.28293501322281e-189	0.526562582028287	0.651	0.344	4.73954681934901e-185	Spermatocytes1	1810044D09Rik
2.44953297870906e-189	0.447714117103636	0.571	0.268	9.04930968324487e-185	Spermatocytes1	Mtf1
2.73572061767942e-189	0.35879289306235	0.48	0.198	1.01065726778931e-184	Spermatocytes1	Tnpo1
2.75467907851549e-189	0.35379934777144	0.321	0.102	1.01766109197598e-184	Spermatocytes1	4921522P10Rik
2.75908158415288e-189	0.306116973424113	0.278	0.077	1.0192875096336e-184	Spermatocytes1	Thg1l
3.80716111667709e-189	0.281250971023175	0.282	0.078	1.40647953133402e-184	Spermatocytes1	H2afx
4.16184266795604e-189	0.29416572383249	0.437	0.156	1.537509536823e-184	Spermatocytes1	Hist1h2bp
5.99186747983051e-189	0.321058902867341	0.313	0.094	2.21357560307379e-184	Spermatocytes1	Pik3r3
6.04686588481049e-189	0.277815495485972	0.276	0.075	2.23389366382554e-184	Spermatocytes1	Nxpe3
8.22804992843896e-189	0.33058922261224	0.372	0.129	3.0396884850632e-184	Spermatocytes1	Gm50388
1.01953166162749e-188	0.477282115743474	0.662	0.347	3.76645581755042e-184	Spermatocytes1	Fbxw10
1.17307989795909e-188	0.337159717650777	0.404	0.145	4.33370906703025e-184	Spermatocytes1	Fbxw9
1.43883996374965e-188	0.409144737273438	0.481	0.204	5.31550647808033e-184	Spermatocytes1	Mepce
3.42833486104219e-188	0.44673557200312	0.454	0.188	1.26652974771481e-183	Spermatocytes1	Gm17227
4.43442246963212e-188	0.320347667969037	0.382	0.132	1.6382086929562e-183	Spermatocytes1	Cntd1
5.28260264349432e-188	0.409243109320495	0.502	0.216	1.95155189458611e-183	Spermatocytes1	Sdccag8
1.15680525106497e-187	0.403276196855207	0.479	0.2	4.27358563900933e-183	Spermatocytes1	Skiv2l
1.51064548317696e-187	0.460179329008092	0.969	0.744	5.58077760850066e-183	Spermatocytes1	Slc25a39
1.61221218271128e-187	0.280770379751217	0.296	0.086	5.9559954665903e-183	Spermatocytes1	Trappc12
2.51064434612926e-187	0.492052105882516	0.834	0.538	9.27507340790531e-183	Spermatocytes1	Snx3
4.70455962630557e-187	0.304673906350082	0.37	0.126	1.73800546274607e-182	Spermatocytes1	Cluh
5.0192151036072e-187	0.437540540139184	0.458	0.186	1.85424863572561e-182	Spermatocytes1	Wdr54
7.21151824119088e-187	0.349874187130843	0.375	0.131	2.66415118384315e-182	Spermatocytes1	Cfap74
7.4440397188025e-187	0.475516605041292	0.703	0.38	2.75005159331721e-182	Spermatocytes1	C530008M17Rik
7.85102524991597e-187	0.367317303858738	0.653	0.308	2.90040425807646e-182	Spermatocytes1	Baz2b
8.44919342453214e-187	0.253848368804373	0.372	0.127	3.12138552682491e-182	Spermatocytes1	Pxn
1.0010257609127e-186	0.380785966701816	0.337	0.109	3.6980894685398e-182	Spermatocytes1	Mybl1
1.10022261244947e-186	0.399522247508263	0.49	0.206	4.06455239717209e-182	Spermatocytes1	Tmem175
5.35536641722269e-186	0.315295529932106	0.507	0.214	1.97843301551458e-181	Spermatocytes1	Usp32
5.39491370942721e-186	0.365702917749567	0.545	0.246	1.99304297167369e-181	Spermatocytes1	Gbf1
6.4086273513349e-186	0.357393799692012	0.697	0.344	2.36753920240365e-181	Spermatocytes1	Ddb1
6.88451234244388e-186	0.33872651912505	0.363	0.124	2.54334539466904e-181	Spermatocytes1	Mgat4d
7.97263835757181e-186	0.33976717518637	0.542	0.237	2.94533178843775e-181	Spermatocytes1	Arl1
9.5659806062063e-186	0.432352638959934	0.6	0.29	3.53396021535079e-181	Spermatocytes1	Lbhd1
1.59052765421299e-185	0.343919061398524	0.367	0.127	5.87588631295905e-181	Spermatocytes1	Dhx16
1.87479971880872e-185	0.377399460715176	0.444	0.176	6.92607260119504e-181	Spermatocytes1	Lekr1
2.50281226604958e-185	0.353321816365342	0.336	0.111	9.24613935446695e-181	Spermatocytes1	Ercc4
3.03125216490531e-185	0.414182779714447	0.399	0.143	1.11983548728097e-180	Spermatocytes1	4930579F01Rik
4.1919326992395e-185	0.330286671737903	0.476	0.191	1.54862569708005e-180	Spermatocytes1	Dcun1d5
5.2808429693491e-185	0.395476676353877	0.447	0.181	1.95090181816664e-180	Spermatocytes1	1810055G02Rik
6.23831970692954e-185	0.304165926351011	0.702	0.348	2.30462244933098e-180	Spermatocytes1	Mrfap1
6.5174289959468e-185	0.41557279092766	0.737	0.394	2.40773379397263e-180	Spermatocytes1	Hnrnpf
6.52484385810844e-185	0.316303011366162	0.476	0.192	2.410473066501e-180	Spermatocytes1	Mrps14
7.35366691244488e-185	0.353621739266876	0.478	0.196	2.71666516746451e-180	Spermatocytes1	Arhgap5
8.02766593662366e-185	0.32317038431725	0.338	0.111	2.96566062696688e-180	Spermatocytes1	Fahd2a
1.04416127776948e-184	0.48438700503704	0.754	0.436	3.8574450084638e-180	Spermatocytes1	Mrpl51
2.36946988954575e-184	0.30814873468071	0.403	0.146	8.75353261294886e-180	Spermatocytes1	Alkbh5
2.93501590005748e-184	0.415070945765865	0.425	0.171	1.08428292395823e-179	Spermatocytes1	Prss40
3.31827391168104e-184	0.341887678377794	0.316	0.1	1.22586993119233e-179	Spermatocytes1	Mfsd12
4.13184441114202e-184	0.513993168741167	0.766	0.433	1.5264272808082e-179	Spermatocytes1	Cfap126
5.45887535959798e-184	0.288914948343538	0.511	0.21	2.01667232409628e-179	Spermatocytes1	Tm9sf3
7.17371592002915e-184	0.51872692509757	0.849	0.55	2.65018587233637e-179	Spermatocytes1	Psmd8
7.47417981252629e-184	0.296169689592971	0.26	0.069	2.76118624814159e-179	Spermatocytes1	Gtf3c4
1.43199202534446e-183	0.334339331042773	0.644	0.315	5.29020813923005e-179	Spermatocytes1	Cyth2
2.07082062446354e-183	0.378603743638878	0.463	0.187	7.65023263295565e-179	Spermatocytes1	Dlat
2.18267975838824e-183	0.438910139398577	0.681	0.362	8.06347383141369e-179	Spermatocytes1	Arpc5l
3.85602898662852e-183	0.425332252985769	0.574	0.272	1.42453278853018e-178	Spermatocytes1	Mrpl12
6.6911834497811e-183	0.350471908478717	0.4	0.146	2.47192390185263e-178	Spermatocytes1	Dgat1
7.67387820514341e-183	0.406843414676934	0.759	0.393	2.83496082532613e-178	Spermatocytes1	Eif5b
9.43101384078361e-183	0.317346451658236	0.392	0.139	3.48409944320069e-178	Spermatocytes1	Birc2
9.92731568570459e-183	0.331355297692504	0.504	0.211	3.66744823376985e-178	Spermatocytes1	2610507B11Rik
1.41061992061885e-182	0.45178252022496	0.454	0.194	5.2112531727422e-178	Spermatocytes1	4930448E22Rik
1.63419712846371e-182	0.325004985964701	0.649	0.302	6.03721445168348e-178	Spermatocytes1	Sf3b1
1.6851726419859e-182	0.322765381420129	0.353	0.121	6.22553329128852e-178	Spermatocytes1	Ncoa4
1.7034372773474e-182	0.415715795063301	0.536	0.244	6.29300833370448e-178	Spermatocytes1	Gm20716
6.34256940893117e-182	0.356401420937996	0.51	0.224	2.34313541674144e-177	Spermatocytes1	Usp4
7.58696945954334e-182	0.446548545765892	0.633	0.318	2.8028541274391e-177	Spermatocytes1	Ddx20
1.21974698647553e-181	0.26456950938556	0.271	0.075	4.50611129213655e-177	Spermatocytes1	Acot8
1.46588279059239e-181	0.46964844109218	0.523	0.241	5.41541079328546e-177	Spermatocytes1	Gm49889
1.51010342394398e-181	0.305979528517818	0.401	0.147	5.57877507907623e-177	Spermatocytes1	Hpf1
2.35306786646435e-181	0.417092368190252	0.565	0.266	8.69293861907924e-177	Spermatocytes1	Catsperg1
2.36718355739132e-181	0.415557839592167	0.558	0.266	8.74508621607075e-177	Spermatocytes1	Nub1
2.67773590958204e-181	0.320292901893434	0.384	0.136	9.89235977076894e-177	Spermatocytes1	Pes1
5.03683731557757e-181	0.316884664244737	0.362	0.125	1.86075880949382e-176	Spermatocytes1	Tmem214
5.82600538063929e-181	0.353042576821087	0.574	0.264	2.15230116776957e-176	Spermatocytes1	Wwc2
6.27720315282509e-181	0.287909869111765	0.325	0.103	2.31898716074817e-176	Spermatocytes1	Ptrh2
8.62327944446989e-181	0.325616160986715	0.321	0.103	3.18569812517051e-176	Spermatocytes1	Dhx8
1.3615500688743e-180	0.339604068858863	0.434	0.172	5.02997441944233e-176	Spermatocytes1	Psmd11
1.75525134334251e-180	0.281165842559232	0.39	0.14	6.48442503771025e-176	Spermatocytes1	Atf7ip
1.79465211536754e-180	0.278020948882515	0.33	0.107	6.62998330980229e-176	Spermatocytes1	Med27
3.87005312663616e-180	0.336843930792447	0.456	0.183	1.4297137265732e-175	Spermatocytes1	Nfu1
4.19454440885015e-180	0.347150870014117	0.675	0.316	1.54959054096151e-175	Spermatocytes1	Tra2b
5.85167655108754e-180	0.334569869218153	0.474	0.196	2.16178486826827e-175	Spermatocytes1	Hacd1
6.81934042352648e-180	0.318703750223983	0.361	0.126	2.51926893266339e-175	Spermatocytes1	Ciz1
7.38418061278427e-180	0.430887964165082	0.459	0.196	2.72793784378089e-175	Spermatocytes1	4921531C22Rik
8.34489371948062e-180	0.266713571784548	0.284	0.082	3.08285408678772e-175	Spermatocytes1	Arl6
9.71117631962863e-180	0.508458272505343	0.891	0.602	3.5875998677604e-175	Spermatocytes1	Spcs1
2.37896380789154e-179	0.327581962791083	0.421	0.162	8.78860599549372e-175	Spermatocytes1	0610010F05Rik
2.9904265036094e-179	0.360924058833213	0.409	0.156	1.10475326322842e-174	Spermatocytes1	Homez
3.49415424063611e-179	0.325897516197033	0.435	0.17	1.2908454011182e-174	Spermatocytes1	Txndc12
3.82799732082909e-179	0.331189766590025	0.303	0.094	1.41417705023389e-174	Spermatocytes1	Nr2c1
5.12592413450653e-179	0.378272696891195	0.375	0.137	1.89367015301075e-174	Spermatocytes1	Gm10382
5.43793300913754e-179	0.306888637464436	0.365	0.128	2.00893559156568e-174	Spermatocytes1	Spag7
5.80346570955203e-179	0.283129958569557	0.506	0.209	2.1439743370798e-174	Spermatocytes1	Sec11a
6.30525434307205e-179	0.329558549028626	0.311	0.099	2.32935011196111e-174	Spermatocytes1	Mllt1
1.16495336876576e-178	0.405362258302428	0.611	0.302	4.30368723023134e-174	Spermatocytes1	Vps13a
1.08661358685699e-177	0.277486921908239	0.275	0.079	4.01427657392577e-173	Spermatocytes1	Rpp25l
1.14790855091865e-177	0.406204079937092	0.72	0.403	4.24071855965877e-173	Spermatocytes1	Strbp
1.36645313068149e-177	0.355871542966708	0.331	0.112	5.04808780067662e-173	Spermatocytes1	4921524L21Rik
1.36692084316523e-177	0.348512984535216	0.735	0.372	5.04981567090532e-173	Spermatocytes1	Rpn1
2.07457774539011e-177	0.425951900963965	0.645	0.337	7.66411256479467e-173	Spermatocytes1	Eif2s1
2.23868530362312e-177	0.402741730631166	0.629	0.311	8.2703751171749e-173	Spermatocytes1	Ndufa9
3.01414942678858e-177	0.366402893008884	0.638	0.307	1.1135172227385e-172	Spermatocytes1	Mrpl41
3.30669378981433e-177	0.312037193814668	0.314	0.102	1.22159188677111e-172	Spermatocytes1	1700026F02Rik
5.55830287652249e-177	0.299437906390506	0.414	0.16	2.0534038316737e-172	Spermatocytes1	4930467D21Rik
7.92191293352644e-177	0.358418419016172	0.466	0.197	2.92659229503267e-172	Spermatocytes1	Dctn4
8.64485386348982e-177	0.469732713995194	0.999	0.91	3.19366836278904e-172	Spermatocytes1	Fabp9
1.7032949064693e-176	0.308663288822045	0.691	0.342	6.29248237296953e-172	Spermatocytes1	Snrnp70
1.7384530726085e-176	0.299568041151917	0.302	0.094	6.42236718613759e-172	Spermatocytes1	3110009E18Rik
1.85706257632761e-176	0.362928899735067	0.583	0.284	6.86054627572708e-172	Spermatocytes1	Nf2
1.9343321063397e-176	0.483420454023578	0.717	0.409	7.14600310045075e-172	Spermatocytes1	Rab3ip
2.32248406022938e-176	0.354962584014383	0.409	0.158	8.57995286370541e-172	Spermatocytes1	Pigc
2.47628414280131e-176	0.396461581655989	0.434	0.179	9.14813650875089e-172	Spermatocytes1	Gt(ROSA)26Sor
3.27362210782546e-176	0.500888391240102	0.794	0.448	1.20937421529396e-171	Spermatocytes1	1700016K19Rik
3.7620975399652e-176	0.365485633201329	0.401	0.154	1.38983169418935e-171	Spermatocytes1	5330438D12Rik
3.92760109805166e-176	0.417294946793796	0.772	0.443	1.45097367365322e-171	Spermatocytes1	Rnf10
6.74065622043145e-176	0.29845766562517	0.284	0.084	2.49020062751399e-171	Spermatocytes1	Cep44
1.10191708859773e-175	0.348485739858128	0.385	0.144	4.07081230040659e-171	Spermatocytes1	Zfp385a
3.31802293754383e-175	0.327161936614725	0.468	0.19	1.22577721381682e-170	Spermatocytes1	Snrnp27
3.63495266102014e-175	0.307434617542927	0.274	0.079	1.34286056156067e-170	Spermatocytes1	Tatdn3
5.752800314391e-175	0.422917372394522	0.595	0.293	2.12525702014547e-170	Spermatocytes1	Thoc5
9.56373162392391e-175	0.312097064060955	0.312	0.101	3.53312937382621e-170	Spermatocytes1	1110038B12Rik
1.03081242393819e-174	0.304645544458368	0.272	0.079	3.80813033775486e-170	Spermatocytes1	Henmt1
1.35499025426054e-174	0.366387251008003	0.492	0.215	5.00574049631472e-170	Spermatocytes1	Sel1l2
1.35925114851351e-174	0.314780768543394	0.32	0.104	5.02148151795344e-170	Spermatocytes1	Tbc1d22b
2.14239592954086e-174	0.432228004808053	0.558	0.275	7.9146532825028e-170	Spermatocytes1	Lsm12
3.44401657737802e-174	0.331235686103018	0.51	0.228	1.27232304418076e-169	Spermatocytes1	Hmg20a
3.96704629971359e-174	0.465359780170527	0.962	0.728	1.46554591450319e-169	Spermatocytes1	Rps7
4.44643821688523e-174	0.337122219012924	0.331	0.111	1.64264767046391e-169	Spermatocytes1	Gm33340
5.37984645271102e-174	0.318842836196082	0.368	0.132	1.98747667502503e-169	Spermatocytes1	Capza1
6.77188008303152e-174	0.375746252177875	0.442	0.181	2.50173565907433e-169	Spermatocytes1	Mamdc4
7.70507453129467e-174	0.308076823259679	0.403	0.152	2.84648568409619e-169	Spermatocytes1	Brix1
8.70717213585214e-174	0.326312469637827	0.435	0.176	3.21669060214786e-169	Spermatocytes1	Scmh1
9.01434423442016e-174	0.361949636874086	0.42	0.169	3.33016919052184e-169	Spermatocytes1	Ttc6
9.08745115948619e-174	0.436615507425238	0.529	0.253	3.35717708184898e-169	Spermatocytes1	Dgka
1.07620913035812e-173	0.286459261120283	0.284	0.084	3.975839390282e-169	Spermatocytes1	Iqcc
1.44992831195914e-173	0.288573907259358	0.355	0.124	5.35647016287066e-169	Spermatocytes1	Sgsm3
2.00194081818616e-173	0.420365376531	0.734	0.383	7.39576996462514e-169	Spermatocytes1	Phyhipl
2.13822035237146e-173	0.255285656471481	0.352	0.122	7.8992274477659e-169	Spermatocytes1	Fer
2.41059289380344e-173	0.386361860570316	0.519	0.242	8.90545332757805e-169	Spermatocytes1	Ube2m
3.00142879877889e-173	0.461347968244489	0.805	0.472	1.10881784113289e-168	Spermatocytes1	Osbpl1a
3.34366317930197e-173	0.292200522062235	0.349	0.121	1.23524948832953e-168	Spermatocytes1	Inpp5a
3.51590944928403e-173	0.299151694640572	0.276	0.081	1.298882427849e-168	Spermatocytes1	Slc13a5
3.69263837111504e-173	0.336734275606942	0.361	0.13	1.36417139344103e-168	Spermatocytes1	Nfya
4.4047426328728e-173	0.529451927471654	0.907	0.591	1.6272440708622e-168	Spermatocytes1	Mpc2
5.09127407741108e-173	0.327782546135522	0.337	0.115	1.88086938241797e-168	Spermatocytes1	Ccdc97
7.03389616024883e-173	0.456713980322606	0.622	0.326	2.59853225848072e-168	Spermatocytes1	Ehbp1l1
8.07788408981028e-173	0.285264650622013	0.339	0.114	2.98421271929861e-168	Spermatocytes1	Znhit6
1.25558025819677e-172	0.391711034692712	0.736	0.406	4.63849014785632e-168	Spermatocytes1	Immt
1.92068711735796e-172	0.340112370254683	0.571	0.257	7.09559441765551e-168	Spermatocytes1	Srp19
2.828694303163e-172	0.45078863298706	0.6	0.314	1.04500453641751e-167	Spermatocytes1	Thop1
5.73367087929592e-172	0.276967682066103	0.377	0.138	2.11819003293829e-167	Spermatocytes1	Mier3
7.15486510216457e-172	0.492251540978102	0.788	0.49	2.64322181469266e-167	Spermatocytes1	Edf1
7.60908966375285e-172	0.324990142509999	0.389	0.146	2.81102599448022e-167	Spermatocytes1	Armc4
8.63891669559332e-172	0.315762416297359	0.376	0.137	3.19147499485304e-167	Spermatocytes1	Vcpip1
1.00917179356284e-171	0.301168124453617	0.442	0.176	3.7281833569592e-167	Spermatocytes1	Smarcb1
1.23355027292058e-171	0.301755612589311	0.44	0.175	4.55710477325051e-167	Spermatocytes1	Iws1
1.58866496601669e-171	0.275889610194975	0.667	0.321	5.86900498395546e-167	Spermatocytes1	Sfpq
1.59846408052378e-171	0.325063298592044	0.435	0.17	5.90520585267901e-167	Spermatocytes1	Snrnp200
1.65915373395292e-171	0.35389264816672	0.744	0.391	6.12941163934228e-167	Spermatocytes1	Psma3
2.22698872770673e-171	0.327139416298046	0.315	0.102	8.22716445676696e-167	Spermatocytes1	Ccdc184
2.42337808478568e-171	0.356910453912134	0.544	0.257	8.95268565862375e-167	Spermatocytes1	Psen1
2.91223037186414e-171	0.405234729398074	0.495	0.226	1.07586526627777e-166	Spermatocytes1	Hgs
2.93123233183544e-171	0.298462457982528	0.316	0.103	1.08288516034997e-166	Spermatocytes1	Nup37
3.45699266274933e-171	0.299727774512313	0.583	0.268	1.27711679939948e-166	Spermatocytes1	Psmd12
7.39559234498612e-171	0.321463280341934	0.43	0.177	2.73215368000822e-166	Spermatocytes1	Cfap61
1.26045851261991e-170	0.340471560646408	0.369	0.136	4.65651188317173e-166	Spermatocytes1	Gga1
1.70327443528068e-170	0.354726855540832	0.663	0.339	6.29240674625741e-166	Spermatocytes1	Trir
2.07467142348377e-170	0.286982588206085	0.286	0.087	7.66445863977608e-166	Spermatocytes1	Selenoi
2.17892036876745e-170	0.437375598078678	0.976	0.826	8.04958551833758e-166	Spermatocytes1	Elob
2.59288233844044e-170	0.293560844408034	0.327	0.108	9.5788852229005e-166	Spermatocytes1	Tmem115
3.02751807673266e-170	0.28760197472764	0.351	0.124	1.11845600308735e-165	Spermatocytes1	Sfmbt2
4.1125674119166e-170	0.335009167100584	0.389	0.148	1.51930577898435e-165	Spermatocytes1	Fbxo38
4.67892964408695e-170	0.367964580365524	0.313	0.106	1.72853697841504e-165	Spermatocytes1	4930474M22Rik
5.12317906063279e-170	0.374989019762678	0.567	0.273	1.89265604036957e-165	Spermatocytes1	Cbl
5.2663358952716e-170	0.328533832390847	0.382	0.143	1.94554246979019e-165	Spermatocytes1	Stx2
8.00409677371982e-170	0.393337352531715	0.523	0.245	2.95695347111531e-165	Spermatocytes1	Cdk5rap2
9.24777436126556e-170	0.38602046902673	0.505	0.231	3.41640528228234e-165	Spermatocytes1	Cog1
1.0470221606113e-169	0.424295779890309	0.684	0.369	3.86801396794634e-165	Spermatocytes1	Pink1
4.40421819606567e-169	0.354552253751806	0.478	0.209	1.62705032817254e-164	Spermatocytes1	Nsd2
5.85284388179493e-169	0.359547518141207	0.55	0.25	2.1622161152515e-164	Spermatocytes1	Acp1
6.24412504923366e-169	0.367466971493542	0.327	0.113	2.30676711693839e-164	Spermatocytes1	Kcnab3os
8.08007775164843e-169	0.332942382799082	0.562	0.262	2.98502312379148e-164	Spermatocytes1	Chka
8.46078645469978e-169	0.273182522689843	0.304	0.097	3.12566833995974e-164	Spermatocytes1	Ercc3
1.14825811564688e-168	0.475219130920773	0.813	0.499	4.24200995663426e-164	Spermatocytes1	Svbp
1.15903868657619e-168	0.251122896426438	0.256	0.071	4.28183661981842e-164	Spermatocytes1	Dtl
1.61327350359283e-168	0.365183179102915	0.535	0.25	5.95991630432298e-164	Spermatocytes1	Sgta
1.652629295991e-168	0.330948796478136	0.831	0.46	6.10530840817955e-164	Spermatocytes1	Manf
1.68768725629185e-168	0.331312644847925	0.421	0.166	6.23482303091898e-164	Spermatocytes1	Prpf38a
1.89591069393777e-168	0.270301666781599	0.534	0.232	7.0040628766143e-164	Spermatocytes1	Atr
2.44545423604207e-168	0.304704605753245	0.347	0.121	9.0342415842102e-164	Spermatocytes1	Slco6b1
2.844738151002e-168	0.419261516114294	0.664	0.338	1.05093161512467e-163	Spermatocytes1	Rbbp6
2.9014018024553e-168	0.267750853895566	0.333	0.113	1.07186486788106e-163	Spermatocytes1	Caml
3.91550796437826e-168	0.470791825186155	0.651	0.359	1.44650610728026e-163	Spermatocytes1	Odf4
5.14777953184883e-168	0.312503361256932	0.274	0.082	1.90174419245091e-163	Spermatocytes1	1700012C14Rik
6.33531583941265e-168	0.321379373306517	0.511	0.228	2.34045573055421e-163	Spermatocytes1	Dnm2
7.14226209411547e-168	0.365793965438956	0.444	0.186	2.63856588542908e-163	Spermatocytes1	Rab11fip2
7.41549368935347e-168	0.380772322121493	0.639	0.323	2.73950583365785e-163	Spermatocytes1	Aurkaip1
9.44383495173284e-168	0.377887862621483	0.601	0.305	3.48883594621866e-163	Spermatocytes1	Sil1
1.33263552028917e-167	0.413494203790531	0.959	0.739	4.9231554026043e-163	Spermatocytes1	Cox4i1
2.88780134296053e-167	0.419485121458556	0.482	0.219	1.06684045012991e-162	Spermatocytes1	Gm26571
2.93692175258977e-167	0.328137328743977	0.397	0.156	1.08498700305924e-162	Spermatocytes1	Bag4
4.20195627204367e-167	0.293594882943004	0.332	0.114	1.55232870558109e-162	Spermatocytes1	Glmn
4.24725662997491e-167	0.28310205365272	0.333	0.111	1.56906401681163e-162	Spermatocytes1	Nudt16l1
5.39380881921716e-167	0.341517888503715	0.411	0.161	1.9926347920834e-162	Spermatocytes1	Ccdc117
5.56265349410333e-167	0.361871656636506	0.369	0.139	2.05501108032659e-162	Spermatocytes1	Ccdc74a
5.63204687681138e-167	0.396565825393064	0.993	0.833	2.08064707770043e-162	Spermatocytes1	Crisp2
5.97827916226922e-167	0.273262941964336	0.367	0.131	2.20855567091712e-162	Spermatocytes1	Golgb1
6.75634444304348e-167	0.365959147986809	0.346	0.121	2.49599632759355e-162	Spermatocytes1	Fancd2os
7.83383144072124e-167	0.341170925929906	0.321	0.111	2.89405234914565e-162	Spermatocytes1	4933400L20Rik
1.5149558504941e-166	0.276947030634296	0.49	0.201	5.59670139848037e-162	Spermatocytes1	Coprs
2.28273107222226e-166	0.387796383973007	0.517	0.24	8.4330934001107e-162	Spermatocytes1	Mdm4
8.85077633096571e-166	0.362657652110588	0.319	0.111	3.26974229994866e-161	Spermatocytes1	1700047M11Rik
9.19158636571988e-166	0.345567563195898	0.371	0.14	3.3956477510879e-161	Spermatocytes1	Cog8
1.10154253906681e-165	0.297196003909741	0.329	0.112	4.0694286020745e-161	Spermatocytes1	Chfr
1.52480640023551e-165	0.363254600384828	0.363	0.138	5.63309228439005e-161	Spermatocytes1	B230398E01Rik
1.53031172298787e-165	0.274226436183409	0.437	0.178	5.6534305982341e-161	Spermatocytes1	Itfg1
1.56327008296811e-165	0.302062192311785	0.334	0.115	5.77518866750907e-161	Spermatocytes1	Mrps31
2.04181392684126e-165	0.302348861519541	0.325	0.112	7.54307318992967e-161	Spermatocytes1	Rmi1
2.25277520793924e-165	0.462851299524947	0.728	0.428	8.32242745068992e-161	Spermatocytes1	Agtpbp1
2.36547764389146e-165	0.314969972708091	0.457	0.19	8.73878405982821e-161	Spermatocytes1	Abhd16a
2.64378862871946e-165	0.353679058967641	0.387	0.149	9.7669483310783e-161	Spermatocytes1	Mrto4
2.64388456749834e-165	0.501293146335395	0.916	0.623	9.76730275770912e-161	Spermatocytes1	Psmc2
2.64423087028897e-165	0.373124680881702	0.363	0.139	9.76858210410856e-161	Spermatocytes1	Gm40709
2.86022184596882e-165	0.303540122998979	0.317	0.106	1.05665175655626e-160	Spermatocytes1	Ptpn20
3.06520828112158e-165	0.330845856936225	0.54	0.244	1.13237989529475e-160	Spermatocytes1	Mia3
1.10197580755425e-164	0.36766576856023	0.464	0.206	4.07102922584765e-160	Spermatocytes1	Dcp1b
1.15441719815575e-164	0.322795608713914	0.323	0.112	4.2647634551468e-160	Spermatocytes1	Thap7
1.46964241628676e-164	0.256429268965354	0.273	0.082	5.42929997848818e-160	Spermatocytes1	Cbll1
1.90501288844323e-164	0.329924628173858	0.465	0.184	7.03768911377584e-160	Spermatocytes1	Ccdc81
2.75621688941556e-164	0.410229846932562	0.601	0.31	1.01822920545679e-159	Spermatocytes1	Wdr60
3.42354596057874e-164	0.426679504666801	0.321	0.113	1.26476058421661e-159	Spermatocytes1	Gm15886
4.39123170983388e-164	0.476708508524745	0.804	0.494	1.62225273056393e-159	Spermatocytes1	C1qtnf4
4.73090291865586e-164	0.374321751655089	0.588	0.289	1.74773746523903e-159	Spermatocytes1	Zranb2
5.19849882394071e-164	0.306176110433755	0.431	0.177	1.92048142052842e-159	Spermatocytes1	Cmc2
5.41041222458661e-164	0.268047815787682	0.6	0.267	1.99876858812903e-159	Spermatocytes1	Rnf166
5.94711497823124e-164	0.290964238534441	0.462	0.193	2.19704268640797e-159	Spermatocytes1	Thyn1
6.00813229808315e-164	0.360843994906144	0.554	0.263	2.21958431488086e-159	Spermatocytes1	Polr1c
6.41129445970381e-164	0.301704687066928	0.391	0.151	2.36852451224838e-159	Spermatocytes1	Zbtb44
7.51062196839556e-164	0.498125666618373	0.949	0.68	2.77464907378437e-159	Spermatocytes1	Dnajc15
1.00021900197092e-163	0.337709860914744	0.397	0.158	3.69510905898118e-159	Spermatocytes1	4930433N12Rik
1.06669223921142e-163	0.501248173261057	0.903	0.592	3.94068113931873e-159	Spermatocytes1	March10
1.35034566876877e-163	0.363213915712273	0.586	0.284	4.98858200413247e-159	Spermatocytes1	Rnf17
1.80100535565314e-163	0.418002647470405	0.698	0.387	6.6534540853894e-159	Spermatocytes1	Mapkap1
1.83778475499436e-163	0.377732473888687	0.74	0.409	6.78932822037566e-159	Spermatocytes1	Aimp1
2.04950996611982e-163	0.267533399021006	0.258	0.074	7.57150466783645e-159	Spermatocytes1	Phf6
3.30043505521749e-163	0.306374033101112	0.433	0.175	1.219279722449e-158	Spermatocytes1	Ccdc12
3.5861532072875e-163	0.436172954553946	0.609	0.323	1.32483257936822e-158	Spermatocytes1	Cptp
3.63042804210344e-163	0.459411674412672	0.774	0.484	1.34118903159427e-158	Spermatocytes1	Kcmf1
6.41631178514703e-163	0.280854131826372	0.564	0.253	2.37037806278687e-158	Spermatocytes1	Snrpf
7.62975609664516e-163	0.473939872385574	0.725	0.414	2.81866079478362e-158	Spermatocytes1	1700017D01Rik
1.07154766470111e-162	0.412946619974546	0.718	0.407	3.95861853770529e-158	Spermatocytes1	1110065P20Rik
1.09118763194061e-162	0.360562960127114	0.446	0.192	4.0311744686782e-158	Spermatocytes1	Plk4
1.19871780169167e-162	0.270463015753836	0.46	0.195	4.42842317478954e-158	Spermatocytes1	Wdpcp
1.38549068285944e-162	0.306471961621828	0.303	0.1	5.11841822968764e-158	Spermatocytes1	Zbtb3
1.64250754222385e-162	0.48346541114824	0.782	0.481	6.06791561323756e-158	Spermatocytes1	Mrpl47
1.99571817007739e-162	0.356129594225907	0.761	0.398	7.3727816357169e-158	Spermatocytes1	Uqcrb
2.92654124706977e-162	0.349475726090378	0.76	0.422	1.08115213290498e-157	Spermatocytes1	Psmb7
3.23807452414053e-162	0.390327522142657	0.53	0.258	1.19624187145324e-157	Spermatocytes1	Mfsd11
4.35504117161358e-162	0.280041756579617	0.573	0.268	1.60888286002921e-157	Spermatocytes1	Ccar1
5.4295584631671e-162	0.334431224077928	0.358	0.135	2.00584178304782e-157	Spermatocytes1	Kbtbd11
7.29232200827113e-162	0.277503397522651	0.298	0.095	2.6940025195156e-157	Spermatocytes1	Golga1
9.35673133059016e-162	0.267006019513691	0.518	0.232	3.45665725545992e-157	Spermatocytes1	Mrpl43
1.0497415327334e-161	0.289604194720057	0.408	0.162	3.87806014437701e-157	Spermatocytes1	Wdr70
1.17723118449402e-161	0.275596226829844	0.313	0.104	4.34904516487626e-157	Spermatocytes1	Stk25
1.23787887679727e-161	0.290169891658508	0.411	0.166	4.57309593455215e-157	Spermatocytes1	Fam120b
1.30795069193568e-161	0.34585632985855	0.429	0.182	4.83196224121799e-157	Spermatocytes1	Msto1
1.38430055569407e-161	0.280300928450477	0.554	0.253	5.11402154290062e-157	Spermatocytes1	Psmd6
1.51799389211553e-161	0.306655729688375	0.295	0.096	5.60792483564239e-157	Spermatocytes1	Lef1
1.81267459922549e-161	0.375275110859187	0.436	0.188	6.69656377191873e-157	Spermatocytes1	4930593A02Rik
1.86229076697796e-161	0.268265387133781	0.375	0.14	6.87986078044669e-157	Spermatocytes1	Clns1a
1.87112441700114e-161	0.298618376735461	0.407	0.16	6.91249493372732e-157	Spermatocytes1	Chd1l
2.70968469963172e-161	0.414432622870679	0.475	0.218	1.00103881858495e-156	Spermatocytes1	Gm49077
2.89225138903212e-161	0.325458969759261	0.324	0.112	1.06848443065014e-156	Spermatocytes1	B3gnt4
7.96535493292155e-161	0.313148812766999	0.323	0.108	2.94264107286921e-156	Spermatocytes1	4932702P03Rik
8.64866874253941e-161	0.300631286616685	0.4	0.156	3.19507769355633e-156	Spermatocytes1	Pcna
8.96296477227248e-161	0.424844493806615	0.492	0.233	3.31118807582062e-156	Spermatocytes1	Dgkeos
1.65778911269276e-160	0.462616919078164	0.78	0.479	6.12437031902084e-156	Spermatocytes1	Ptpmt1
2.68487946394627e-160	0.288593017550873	0.335	0.12	9.91875020365672e-156	Spermatocytes1	Ptchd3
2.88457335287333e-160	0.328982107008152	0.485	0.214	1.06564793375199e-155	Spermatocytes1	Tex264
3.3640045637058e-160	0.351028013008888	0.46	0.202	1.24276420596984e-155	Spermatocytes1	Npm3
3.47416208936504e-160	0.259747876849433	0.254	0.073	1.28345970067413e-155	Spermatocytes1	Aph1c
1.4825428779404e-159	0.287216066767506	0.283	0.09	5.47695815397523e-155	Spermatocytes1	BC048644
1.63673507421868e-159	0.302524653659499	0.614	0.307	6.04659038468607e-155	Spermatocytes1	Dync1h1
1.83862492000267e-159	0.312389426378078	0.56	0.26	6.79243204196587e-155	Spermatocytes1	Ndufs5
2.98433392481733e-159	0.355164848556726	0.365	0.14	1.10250248184527e-154	Spermatocytes1	Drc7
3.37090247836711e-159	0.297687613984576	0.333	0.117	1.24531250258316e-154	Spermatocytes1	Yipf2
5.38915648874902e-159	0.34907840177275	0.371	0.143	1.99091608163855e-154	Spermatocytes1	Cep19
5.90017670458735e-159	0.380776552978098	0.671	0.356	2.17970227997571e-154	Spermatocytes1	Anapc11
1.18699674318052e-158	0.383614948298307	0.362	0.135	4.38512206833181e-154	Spermatocytes1	Hipk4
1.60254217061464e-158	0.274199925954395	0.382	0.145	5.92027154090165e-154	Spermatocytes1	Ptpn2
1.68140867925068e-158	0.36123987953639	0.464	0.209	6.21162808375577e-154	Spermatocytes1	Rtn1
1.72325666048963e-158	0.464304412538176	0.846	0.531	6.36622708084683e-154	Spermatocytes1	Cfap69
[truncated: 15,329 more rows]
