# Supplementary material for: A Single-Cell Landscape of Spermioteleosis in Mice and Pigs
Source: Cells. 2024 Mar 22;13(7):563. doi: 10.3390/cells13070563 (PMC11011153; doi:10.3390/cells13070563)
Supplement: Supplementary file 1 [file cells-13-00563-s001.zip › File 1 Supplement Tables/Table S6 Testis clusters DEGs of pig.xlsx]

p_val	avg_log2FC	pct.1	pct.2	p_val_adj	cluster	gene
0	3.97584828026372	1	0.871	0	Sertoli Cells/Undifferentiated Spermatogonia	CST9L
0	3.8422566328281	0.996	0.777	0	Sertoli Cells/Undifferentiated Spermatogonia	CLU
0	3.59571933798756	0.997	0.396	0	Sertoli Cells/Undifferentiated Spermatogonia	ENSSSCG00000007123
0	3.34774954313814	0.984	0.337	0	Sertoli Cells/Undifferentiated Spermatogonia	FATE1
0	3.25904801010897	0.993	0.399	0	Sertoli Cells/Undifferentiated Spermatogonia	ENSSSCG00000007221
0	3.24461617472692	0.996	0.596	0	Sertoli Cells/Undifferentiated Spermatogonia	ENSSSCG00000023467
0	3.24150000209184	0.982	0.469	0	Sertoli Cells/Undifferentiated Spermatogonia	BEX4
0	2.96235398735944	0.973	0.475	0	Sertoli Cells/Undifferentiated Spermatogonia	ENSSSCG00000039506
0	2.94906917317231	0.977	0.294	0	Sertoli Cells/Undifferentiated Spermatogonia	ENSSSCG00000007219
0	2.925531636219	0.959	0.283	0	Sertoli Cells/Undifferentiated Spermatogonia	MRO
0	2.91875046962533	0.946	0.316	0	Sertoli Cells/Undifferentiated Spermatogonia	SERPINA5
0	2.83170669171191	0.998	0.766	0	Sertoli Cells/Undifferentiated Spermatogonia	TUBA1B
0	2.82078342256611	0.995	0.574	0	Sertoli Cells/Undifferentiated Spermatogonia	BUD23
0	2.77304835865985	0.959	0.217	0	Sertoli Cells/Undifferentiated Spermatogonia	RAB31
0	2.76959549432232	0.977	0.603	0	Sertoli Cells/Undifferentiated Spermatogonia	HMGN5
0	2.73812934997888	0.922	0.227	0	Sertoli Cells/Undifferentiated Spermatogonia	NKX3-1
0	2.65355597581874	0.939	0.259	0	Sertoli Cells/Undifferentiated Spermatogonia	ENSSSCG00000031053
0	2.622304890174	0.945	0.378	0	Sertoli Cells/Undifferentiated Spermatogonia	SLC25A4
0	2.60070747913552	0.999	0.839	0	Sertoli Cells/Undifferentiated Spermatogonia	TMSB10
0	2.5453271018313	0.92	0.237	0	Sertoli Cells/Undifferentiated Spermatogonia	ALDH1A1
0	2.54049270735474	0.964	0.546	0	Sertoli Cells/Undifferentiated Spermatogonia	FAM98A
0	2.51167775102545	0.928	0.242	0	Sertoli Cells/Undifferentiated Spermatogonia	CLEC12B
0	2.50616338067238	0.916	0.262	0	Sertoli Cells/Undifferentiated Spermatogonia	ACSBG1
0	2.49473623539754	0.938	0.291	0	Sertoli Cells/Undifferentiated Spermatogonia	ABHD4
0	2.49235792418726	0.928	0.404	0	Sertoli Cells/Undifferentiated Spermatogonia	TMEM254
0	2.47676109815969	0.832	0.194	0	Sertoli Cells/Undifferentiated Spermatogonia	AARD
0	2.39547070042941	0.872	0.183	0	Sertoli Cells/Undifferentiated Spermatogonia	KIAA1210
0	2.39506542435195	0.911	0.323	0	Sertoli Cells/Undifferentiated Spermatogonia	TCAF1
0	2.39108439550275	0.981	0.68	0	Sertoli Cells/Undifferentiated Spermatogonia	HLTF
0	2.38466170947819	0.901	0.197	0	Sertoli Cells/Undifferentiated Spermatogonia	CRYM
0	2.37626081679993	0.847	0.189	0	Sertoli Cells/Undifferentiated Spermatogonia	ALDH1A3
0	2.37299330377735	0.977	0.57	0	Sertoli Cells/Undifferentiated Spermatogonia	ENSSSCG00000032003
0	2.3535237776334	0.978	0.572	0	Sertoli Cells/Undifferentiated Spermatogonia	HSPE1
0	2.33935820776565	0.893	0.212	0	Sertoli Cells/Undifferentiated Spermatogonia	CLDN11
0	2.33564594335741	0.917	0.2	0	Sertoli Cells/Undifferentiated Spermatogonia	MMD
0	2.3175350163462	0.923	0.57	0	Sertoli Cells/Undifferentiated Spermatogonia	MAP1B
0	2.3168664110828	0.906	0.254	0	Sertoli Cells/Undifferentiated Spermatogonia	GSTA4
0	2.30141636118711	0.766	0.215	0	Sertoli Cells/Undifferentiated Spermatogonia	KIF21A
0	2.29929629263055	0.898	0.276	0	Sertoli Cells/Undifferentiated Spermatogonia	MRPS6
0	2.28335734377496	1	1	0	Sertoli Cells/Undifferentiated Spermatogonia	ENSSSCG00000018063
0	2.24619238493922	0.913	0.368	0	Sertoli Cells/Undifferentiated Spermatogonia	TUBB
0	2.22957649049147	0.887	0.198	0	Sertoli Cells/Undifferentiated Spermatogonia	PLA2G16
0	2.2162780018787	0.931	0.532	0	Sertoli Cells/Undifferentiated Spermatogonia	PRDX6
0	2.20652744311847	0.858	0.225	0	Sertoli Cells/Undifferentiated Spermatogonia	ENSSSCG00000015814
0	2.19007118450029	0.988	0.73	0	Sertoli Cells/Undifferentiated Spermatogonia	C14orf166
0	2.18931664944378	0.877	0.261	0	Sertoli Cells/Undifferentiated Spermatogonia	ALDH7A1
0	2.16827866392782	0.893	0.231	0	Sertoli Cells/Undifferentiated Spermatogonia	UNC119
0	2.13555899121163	0.878	0.24	0	Sertoli Cells/Undifferentiated Spermatogonia	MGST3
0	2.1271160059859	0.812	0.265	0	Sertoli Cells/Undifferentiated Spermatogonia	MSMB
0	2.12224405253058	1	0.968	0	Sertoli Cells/Undifferentiated Spermatogonia	TPT1
0	2.10476791556505	0.896	0.267	0	Sertoli Cells/Undifferentiated Spermatogonia	FXYD6
0	2.09053837210993	0.747	0.138	0	Sertoli Cells/Undifferentiated Spermatogonia	NCALD
0	2.04604747731722	0.982	0.764	0	Sertoli Cells/Undifferentiated Spermatogonia	CFDP1
0	2.02804647916174	0.796	0.307	0	Sertoli Cells/Undifferentiated Spermatogonia	TAF7L
0	1.98946467234637	0.962	0.592	0	Sertoli Cells/Undifferentiated Spermatogonia	PKM
0	1.96934023288951	0.828	0.286	0	Sertoli Cells/Undifferentiated Spermatogonia	TMEM245
0	1.96276304567475	0.745	0.139	0	Sertoli Cells/Undifferentiated Spermatogonia	PLAC1
0	1.96257204991104	0.83	0.198	0	Sertoli Cells/Undifferentiated Spermatogonia	GATM
0	1.95967306673063	0.955	0.602	0	Sertoli Cells/Undifferentiated Spermatogonia	YWHAB
0	1.95896675375987	0.849	0.269	0	Sertoli Cells/Undifferentiated Spermatogonia	SARS
0	1.95631691816542	0.972	0.459	0	Sertoli Cells/Undifferentiated Spermatogonia	APOA1
0	1.94226820680961	0.788	0.228	0	Sertoli Cells/Undifferentiated Spermatogonia	TAF7
0	1.93598639039073	0.751	0.16	0	Sertoli Cells/Undifferentiated Spermatogonia	GPT2
0	1.9290254749534	0.921	0.333	0	Sertoli Cells/Undifferentiated Spermatogonia	LDHB
0	1.90990550945767	0.767	0.194	0	Sertoli Cells/Undifferentiated Spermatogonia	ENSSSCG00000039854
0	1.90551675202023	0.796	0.194	0	Sertoli Cells/Undifferentiated Spermatogonia	TIMM8A
0	1.89720678850684	0.895	0.32	0	Sertoli Cells/Undifferentiated Spermatogonia	HSPD1
0	1.88345667721721	0.776	0.194	0	Sertoli Cells/Undifferentiated Spermatogonia	TSTD1
0	1.88287107463456	0.934	0.599	0	Sertoli Cells/Undifferentiated Spermatogonia	PARK7
0	1.87128599927088	0.627	0.112	0	Sertoli Cells/Undifferentiated Spermatogonia	SLC6A8
0	1.85106134187928	0.828	0.334	0	Sertoli Cells/Undifferentiated Spermatogonia	ATXN7L3B
0	1.8443666425587	0.712	0.211	0	Sertoli Cells/Undifferentiated Spermatogonia	USP53
0	1.8425488133266	0.996	0.882	0	Sertoli Cells/Undifferentiated Spermatogonia	ND5
0	1.83238067045876	1	0.983	0	Sertoli Cells/Undifferentiated Spermatogonia	COX1
0	1.82724799726828	0.705	0.102	0	Sertoli Cells/Undifferentiated Spermatogonia	ADCYAP1R1
0	1.82010236869772	0.767	0.126	0	Sertoli Cells/Undifferentiated Spermatogonia	CA5B
0	1.81927298225721	0.758	0.151	0	Sertoli Cells/Undifferentiated Spermatogonia	EPHX2
0	1.80740190167239	0.769	0.318	0	Sertoli Cells/Undifferentiated Spermatogonia	ELOVL2
0	1.79627228936482	0.797	0.289	0	Sertoli Cells/Undifferentiated Spermatogonia	MAP4K4
0	1.79503264739798	0.753	0.199	0	Sertoli Cells/Undifferentiated Spermatogonia	APPL2
0	1.78954237360543	0.729	0.17	0	Sertoli Cells/Undifferentiated Spermatogonia	RND2
0	1.78898243259674	0.62	0.107	0	Sertoli Cells/Undifferentiated Spermatogonia	C14orf37
0	1.77893020171792	0.678	0.117	0	Sertoli Cells/Undifferentiated Spermatogonia	ENSSSCG00000033906
0	1.75121694455287	0.812	0.343	0	Sertoli Cells/Undifferentiated Spermatogonia	CDO1
0	1.74938820342018	0.81	0.203	0	Sertoli Cells/Undifferentiated Spermatogonia	ENSSSCG00000012409
0	1.74351864076686	0.718	0.146	0	Sertoli Cells/Undifferentiated Spermatogonia	WIPF3
0	1.74234419616085	0.756	0.209	0	Sertoli Cells/Undifferentiated Spermatogonia	FBXO21
0	1.73987963930468	0.665	0.143	0	Sertoli Cells/Undifferentiated Spermatogonia	NR5A2
0	1.73078731363395	0.68	0.107	0	Sertoli Cells/Undifferentiated Spermatogonia	AQP8
0	1.72786665004745	0.701	0.209	0	Sertoli Cells/Undifferentiated Spermatogonia	ENSSSCG00000030197
0	1.72642729272052	0.742	0.149	0	Sertoli Cells/Undifferentiated Spermatogonia	MARC2
0	1.70974978304278	0.939	0.683	0	Sertoli Cells/Undifferentiated Spermatogonia	JAK1
0	1.70585946738809	0.721	0.234	0	Sertoli Cells/Undifferentiated Spermatogonia	ACBD5
0	1.70006011282747	0.999	0.864	0	Sertoli Cells/Undifferentiated Spermatogonia	RPS16
0	1.69184785837493	0.75	0.158	0	Sertoli Cells/Undifferentiated Spermatogonia	MBNL3
0	1.68518737265613	0.635	0.123	0	Sertoli Cells/Undifferentiated Spermatogonia	ENSSSCG00000008981
0	1.6796853400093	0.798	0.414	0	Sertoli Cells/Undifferentiated Spermatogonia	UBE2H
0	1.67946314210896	0.846	0.43	0	Sertoli Cells/Undifferentiated Spermatogonia	PTP4A2
0	1.67694273755686	0.529	0.085	0	Sertoli Cells/Undifferentiated Spermatogonia	PTGES
0	1.67689980420693	0.664	0.09	0	Sertoli Cells/Undifferentiated Spermatogonia	HSD17B3
0	1.6655679673455	0.755	0.318	0	Sertoli Cells/Undifferentiated Spermatogonia	SEC11C
0	1.66371771043985	0.704	0.109	0	Sertoli Cells/Undifferentiated Spermatogonia	GAS2L1
0	1.6631687756098	0.895	0.474	0	Sertoli Cells/Undifferentiated Spermatogonia	PRPSAP1
0	1.65396581613859	0.83	0.298	0	Sertoli Cells/Undifferentiated Spermatogonia	ENSSSCG00000001571
0	1.65369212277503	0.785	0.283	0	Sertoli Cells/Undifferentiated Spermatogonia	ENSSSCG00000001038
0	1.65312459069556	0.693	0.151	0	Sertoli Cells/Undifferentiated Spermatogonia	ENSSSCG00000034739
0	1.65119606245971	0.67	0.122	0	Sertoli Cells/Undifferentiated Spermatogonia	FAM149A
0	1.64887291985874	0.685	0.149	0	Sertoli Cells/Undifferentiated Spermatogonia	ADORA1
0	1.64538261205318	0.997	0.716	0	Sertoli Cells/Undifferentiated Spermatogonia	RPS4X
0	1.64069084473886	0.561	0.136	0	Sertoli Cells/Undifferentiated Spermatogonia	CA3
0	1.63977334467099	0.808	0.291	0	Sertoli Cells/Undifferentiated Spermatogonia	LAPTM4B
0	1.637064924879	0.776	0.264	0	Sertoli Cells/Undifferentiated Spermatogonia	FERMT2
0	1.63582558772567	0.761	0.245	0	Sertoli Cells/Undifferentiated Spermatogonia	ADD1
0	1.62150951774448	0.753	0.346	0	Sertoli Cells/Undifferentiated Spermatogonia	FKBP5
0	1.62076983073798	0.739	0.234	0	Sertoli Cells/Undifferentiated Spermatogonia	ENSSSCG00000010734
0	1.61999908965898	0.781	0.305	0	Sertoli Cells/Undifferentiated Spermatogonia	ENSSSCG00000040889
0	1.61601747443534	0.677	0.134	0	Sertoli Cells/Undifferentiated Spermatogonia	MT1A
0	1.61466713502238	0.935	0.459	0	Sertoli Cells/Undifferentiated Spermatogonia	GAPDH
0	1.61067489312188	0.704	0.077	0	Sertoli Cells/Undifferentiated Spermatogonia	DEFB123
0	1.59315216641205	0.998	0.812	0	Sertoli Cells/Undifferentiated Spermatogonia	RPL5
0	1.59249100917485	0.996	0.847	0	Sertoli Cells/Undifferentiated Spermatogonia	RPL7
0	1.59073387085764	0.661	0.088	0	Sertoli Cells/Undifferentiated Spermatogonia	FAM84A
0	1.58293859625256	0.799	0.397	0	Sertoli Cells/Undifferentiated Spermatogonia	ACTR2
0	1.58073371966193	0.635	0.104	0	Sertoli Cells/Undifferentiated Spermatogonia	PLP1
0	1.57682764285779	0.974	0.689	0	Sertoli Cells/Undifferentiated Spermatogonia	ND1
0	1.57557736578864	0.997	0.821	0	Sertoli Cells/Undifferentiated Spermatogonia	RPL32
0	1.57527160806712	0.701	0.171	0	Sertoli Cells/Undifferentiated Spermatogonia	ENSSSCG00000039658
0	1.56619022465929	0.979	0.495	0	Sertoli Cells/Undifferentiated Spermatogonia	GSTA1
0	1.56504375350198	0.609	0.158	0	Sertoli Cells/Undifferentiated Spermatogonia	LGALS1
0	1.56371949414598	0.68	0.208	0	Sertoli Cells/Undifferentiated Spermatogonia	RRP15
0	1.56145701979634	0.609	0.12	0	Sertoli Cells/Undifferentiated Spermatogonia	ST3GAL5
0	1.55826436640343	0.841	0.4	0	Sertoli Cells/Undifferentiated Spermatogonia	GLRX5
0	1.55267231781986	0.915	0.481	0	Sertoli Cells/Undifferentiated Spermatogonia	ENSSSCG00000035520
0	1.54724472172469	0.634	0.095	0	Sertoli Cells/Undifferentiated Spermatogonia	SEMA7A
0	1.53712993476597	0.652	0.196	0	Sertoli Cells/Undifferentiated Spermatogonia	LAS1L
0	1.53523103836822	0.625	0.108	0	Sertoli Cells/Undifferentiated Spermatogonia	MUM1L1
0	1.5345363918459	0.716	0.211	0	Sertoli Cells/Undifferentiated Spermatogonia	SLC25A5
0	1.52992661522035	0.772	0.371	0	Sertoli Cells/Undifferentiated Spermatogonia	ACAT1
0	1.52031048301833	0.49	0.081	0	Sertoli Cells/Undifferentiated Spermatogonia	DAB1
0	1.51698893175785	0.675	0.145	0	Sertoli Cells/Undifferentiated Spermatogonia	PRKACB
0	1.51500771198648	0.615	0.123	0	Sertoli Cells/Undifferentiated Spermatogonia	PTPN13
0	1.51382628011683	0.804	0.414	0	Sertoli Cells/Undifferentiated Spermatogonia	ENSSSCG00000016990
0	1.50983926740635	0.565	0.126	0	Sertoli Cells/Undifferentiated Spermatogonia	FKBP14
0	1.50838896771546	0.696	0.176	0	Sertoli Cells/Undifferentiated Spermatogonia	ENSSSCG00000034896
0	1.50483839300189	0.625	0.073	0	Sertoli Cells/Undifferentiated Spermatogonia	SOX9
0	1.50355961215679	0.707	0.189	0	Sertoli Cells/Undifferentiated Spermatogonia	SCARB2
0	1.49872434773837	0.615	0.09	0	Sertoli Cells/Undifferentiated Spermatogonia	TPMT
0	1.49839011228399	0.682	0.175	0	Sertoli Cells/Undifferentiated Spermatogonia	COMT
0	1.49376460787214	0.996	0.779	0	Sertoli Cells/Undifferentiated Spermatogonia	RPL6
0	1.49265847823484	0.587	0.095	0	Sertoli Cells/Undifferentiated Spermatogonia	DKK3
0	1.49247475184446	0.942	0.724	0	Sertoli Cells/Undifferentiated Spermatogonia	ENSSSCG00000000071
0	1.49086538435932	0.529	0.075	0	Sertoli Cells/Undifferentiated Spermatogonia	ENPP5
0	1.47906888290424	0.771	0.297	0	Sertoli Cells/Undifferentiated Spermatogonia	RBBP7
0	1.47565451011402	0.63	0.119	0	Sertoli Cells/Undifferentiated Spermatogonia	TJP2
0	1.47012481217122	0.593	0.105	0	Sertoli Cells/Undifferentiated Spermatogonia	FAM49A
0	1.46537112245592	0.612	0.178	0	Sertoli Cells/Undifferentiated Spermatogonia	PATJ
0	1.46252450577825	0.681	0.185	0	Sertoli Cells/Undifferentiated Spermatogonia	PHGDH
0	1.45924694214595	0.583	0.107	0	Sertoli Cells/Undifferentiated Spermatogonia	FOXO3
0	1.448085306042	0.555	0.106	0	Sertoli Cells/Undifferentiated Spermatogonia	ACSL4
0	1.44736803397988	0.569	0.085	0	Sertoli Cells/Undifferentiated Spermatogonia	HK2
0	1.4394750582271	0.584	0.137	0	Sertoli Cells/Undifferentiated Spermatogonia	DHDH
0	1.43579041399204	0.729	0.178	0	Sertoli Cells/Undifferentiated Spermatogonia	C4A
0	1.43487753179956	0.597	0.097	0	Sertoli Cells/Undifferentiated Spermatogonia	SUSD3
0	1.4319093868347	0.561	0.078	0	Sertoli Cells/Undifferentiated Spermatogonia	CIDEA
0	1.43064111004343	0.987	0.505	0	Sertoli Cells/Undifferentiated Spermatogonia	CYB5A
0	1.42808730195726	0.642	0.145	0	Sertoli Cells/Undifferentiated Spermatogonia	HIBADH
0	1.42737015877001	0.651	0.194	0	Sertoli Cells/Undifferentiated Spermatogonia	WT1
0	1.42736897794565	0.658	0.175	0	Sertoli Cells/Undifferentiated Spermatogonia	MYLK
0	1.42432953097869	0.954	0.736	0	Sertoli Cells/Undifferentiated Spermatogonia	NUCKS1
0	1.42381261937481	0.698	0.189	0	Sertoli Cells/Undifferentiated Spermatogonia	TPM1
0	1.42038595920008	0.628	0.135	0	Sertoli Cells/Undifferentiated Spermatogonia	LHFPL2
0	1.41733028297934	0.78	0.238	0	Sertoli Cells/Undifferentiated Spermatogonia	HSPB1
0	1.41543985694983	0.726	0.297	0	Sertoli Cells/Undifferentiated Spermatogonia	MRPL52
0	1.41507856504125	0.701	0.281	0	Sertoli Cells/Undifferentiated Spermatogonia	ARF5
0	1.41116370364573	0.576	0.077	0	Sertoli Cells/Undifferentiated Spermatogonia	C1QTNF6
0	1.40858577557022	0.991	0.81	0	Sertoli Cells/Undifferentiated Spermatogonia	ND2
0	1.3968635199258	0.547	0.074	0	Sertoli Cells/Undifferentiated Spermatogonia	NT5E
0	1.38848413673421	0.542	0.097	0	Sertoli Cells/Undifferentiated Spermatogonia	FADS6
0	1.38048708998216	0.568	0.106	0	Sertoli Cells/Undifferentiated Spermatogonia	GPRC5B
0	1.38008031185434	0.531	0.094	0	Sertoli Cells/Undifferentiated Spermatogonia	PDXK
0	1.36920870965041	0.661	0.222	0	Sertoli Cells/Undifferentiated Spermatogonia	ENSSSCG00000023091
0	1.36837185605949	0.569	0.135	0	Sertoli Cells/Undifferentiated Spermatogonia	DCBLD2
0	1.36659548108707	0.932	0.48	0	Sertoli Cells/Undifferentiated Spermatogonia	TRMT112
0	1.36233789199019	1	0.985	0	Sertoli Cells/Undifferentiated Spermatogonia	COX3
0	1.3571391685985	0.596	0.112	0	Sertoli Cells/Undifferentiated Spermatogonia	NCK2
0	1.34848857066601	0.996	0.846	0	Sertoli Cells/Undifferentiated Spermatogonia	RPL9
0	1.34834645406047	0.974	0.681	0	Sertoli Cells/Undifferentiated Spermatogonia	ND3
0	1.34698811001628	0.566	0.122	0	Sertoli Cells/Undifferentiated Spermatogonia	RCBTB1
0	1.34094692681827	0.975	0.634	0	Sertoli Cells/Undifferentiated Spermatogonia	COX2
0	1.33970203671687	0.962	0.723	0	Sertoli Cells/Undifferentiated Spermatogonia	ENSSSCG00000009851
0	1.33396929708472	0.627	0.157	0	Sertoli Cells/Undifferentiated Spermatogonia	CLTB
0	1.32721292524995	0.964	0.862	0	Sertoli Cells/Undifferentiated Spermatogonia	ENSSSCG00000022343
0	1.32338081673645	0.999	0.969	0	Sertoli Cells/Undifferentiated Spermatogonia	ENSSSCG00000003042
0	1.32291874283449	0.55	0.086	0	Sertoli Cells/Undifferentiated Spermatogonia	CYGB
0	1.32053861962592	0.58	0.098	0	Sertoli Cells/Undifferentiated Spermatogonia	ARHGAP36
0	1.32032764478959	0.534	0.077	0	Sertoli Cells/Undifferentiated Spermatogonia	ENSSSCG00000027013
0	1.31812225184944	0.791	0.299	0	Sertoli Cells/Undifferentiated Spermatogonia	MIF
0	1.31472011299951	0.594	0.144	0	Sertoli Cells/Undifferentiated Spermatogonia	ACO1
0	1.29804276446734	0.544	0.102	0	Sertoli Cells/Undifferentiated Spermatogonia	ENSSSCG00000012517
0	1.29093166617495	0.575	0.118	0	Sertoli Cells/Undifferentiated Spermatogonia	ECHDC2
0	1.28790305756195	0.63	0.152	0	Sertoli Cells/Undifferentiated Spermatogonia	PRDX3
0	1.28708555380951	0.568	0.111	0	Sertoli Cells/Undifferentiated Spermatogonia	ENSSSCG00000023710
0	1.27969019073203	0.629	0.151	0	Sertoli Cells/Undifferentiated Spermatogonia	FAM213A
0	1.27909544451163	0.604	0.144	0	Sertoli Cells/Undifferentiated Spermatogonia	SH3BGRL
0	1.2724099479181	0.983	0.71	0	Sertoli Cells/Undifferentiated Spermatogonia	FTL
0	1.27037349079972	0.988	0.762	0	Sertoli Cells/Undifferentiated Spermatogonia	RPS23
0	1.2674439096002	0.552	0.096	0	Sertoli Cells/Undifferentiated Spermatogonia	KIAA1217
0	1.26489251344485	0.988	0.806	0	Sertoli Cells/Undifferentiated Spermatogonia	HMGB1
0	1.26273139100474	0.832	0.303	0	Sertoli Cells/Undifferentiated Spermatogonia	SAT1
0	1.26210834052377	0.555	0.088	0	Sertoli Cells/Undifferentiated Spermatogonia	SPHK1
0	1.25839183890809	0.566	0.116	0	Sertoli Cells/Undifferentiated Spermatogonia	TMEM150A
0	1.25691227128961	0.485	0.066	0	Sertoli Cells/Undifferentiated Spermatogonia	CCK
0	1.25380907914385	0.961	0.849	0	Sertoli Cells/Undifferentiated Spermatogonia	YWHAQ
0	1.23312789946015	0.608	0.16	0	Sertoli Cells/Undifferentiated Spermatogonia	RHOC
0	1.22631679902668	0.996	0.884	0	Sertoli Cells/Undifferentiated Spermatogonia	CYTB
0	1.22603053992815	0.52	0.11	0	Sertoli Cells/Undifferentiated Spermatogonia	FBXO2
0	1.21880267846117	0.579	0.122	0	Sertoli Cells/Undifferentiated Spermatogonia	SLC41A1
0	1.21382016948748	0.512	0.084	0	Sertoli Cells/Undifferentiated Spermatogonia	GAS7
0	1.21118993862137	0.497	0.06	0	Sertoli Cells/Undifferentiated Spermatogonia	ENSSSCG00000010164
0	1.20877003316146	0.996	0.863	0	Sertoli Cells/Undifferentiated Spermatogonia	RPS3
0	1.20855501774025	0.993	0.8	0	Sertoli Cells/Undifferentiated Spermatogonia	RACK1
0	1.20701313400618	0.512	0.094	0	Sertoli Cells/Undifferentiated Spermatogonia	RASSF2
0	1.20697370996031	0.999	0.965	0	Sertoli Cells/Undifferentiated Spermatogonia	ND4
0	1.19794385027765	0.52	0.1	0	Sertoli Cells/Undifferentiated Spermatogonia	NFATC2IP
0	1.18495076679535	1	0.98	0	Sertoli Cells/Undifferentiated Spermatogonia	ATP6
0	1.17002756516476	0.537	0.112	0	Sertoli Cells/Undifferentiated Spermatogonia	FYN
0	1.16021995380376	0.509	0.097	0	Sertoli Cells/Undifferentiated Spermatogonia	GNAI1
0	1.13008177569038	0.493	0.087	0	Sertoli Cells/Undifferentiated Spermatogonia	CMAS
0	1.12227356450621	0.447	0.057	0	Sertoli Cells/Undifferentiated Spermatogonia	SEPT14
0	1.1215687885115	0.998	0.901	0	Sertoli Cells/Undifferentiated Spermatogonia	ENSSSCG00000031838
0	1.12052171520605	1	0.991	0	Sertoli Cells/Undifferentiated Spermatogonia	ENSSSCG00000004489
0	1.11171026450375	0.488	0.082	0	Sertoli Cells/Undifferentiated Spermatogonia	PLAC9
0	1.10594320511397	0.959	0.712	0	Sertoli Cells/Undifferentiated Spermatogonia	ENSSSCG00000033041
0	1.10380562129179	0.477	0.075	0	Sertoli Cells/Undifferentiated Spermatogonia	MARK4
0	1.10357498211997	0.959	0.712	0	Sertoli Cells/Undifferentiated Spermatogonia	GNAS
0	1.0157913424344	0.607	0.135	0	Sertoli Cells/Undifferentiated Spermatogonia	C1orf115
0	1.01194319666519	0.42	0.047	0	Sertoli Cells/Undifferentiated Spermatogonia	FAM110C
0	0.987009686916629	0.459	0.061	0	Sertoli Cells/Undifferentiated Spermatogonia	CA8
0	0.972677637767925	0.999	0.963	0	Sertoli Cells/Undifferentiated Spermatogonia	ACTG1
0	0.918618343917565	0.986	0.541	0	Sertoli Cells/Undifferentiated Spermatogonia	CST3
0	0.861122408224683	1	0.997	0	Sertoli Cells/Undifferentiated Spermatogonia	RPS12
0	0.562433576679935	0.93	0.513	0	Sertoli Cells/Undifferentiated Spermatogonia	ENSSSCG00000020706
6.83343914318808e-308	1.09098907169124	0.998	0.873	1.16708307126509e-303	Sertoli Cells/Undifferentiated Spermatogonia	RPS29
3.603839394684e-307	1.66917429103268	0.865	0.547	6.1549973021808e-303	Sertoli Cells/Undifferentiated Spermatogonia	PDIA6
1.33254618603155e-305	1.20285805047439	0.867	0.384	2.27585563112329e-301	Sertoli Cells/Undifferentiated Spermatogonia	CFL1
1.45128940819298e-305	1.14997265920348	0.978	0.687	2.4786571802528e-301	Sertoli Cells/Undifferentiated Spermatogonia	HSP90AB1
8.54062887543995e-305	1.34981746500543	0.71	0.249	1.45865400563639e-300	Sertoli Cells/Undifferentiated Spermatogonia	ARPC5
4.5907301101789e-304	1.45687943761546	0.637	0.189	7.84050795517454e-300	Sertoli Cells/Undifferentiated Spermatogonia	TSPYL2
6.48366884453073e-304	1.51724056457648	0.607	0.18	1.1073458019574e-299	Sertoli Cells/Undifferentiated Spermatogonia	RHOBTB3
3.11818257593103e-303	1.35136448343545	0.85	0.375	5.3255440214326e-299	Sertoli Cells/Undifferentiated Spermatogonia	NCL
7.19880468852809e-303	1.4550295620887	0.629	0.203	1.22948385275371e-298	Sertoli Cells/Undifferentiated Spermatogonia	KIAA0513
1.19956125426687e-300	1.07380030266404	0.996	0.86	2.04873066616238e-296	Sertoli Cells/Undifferentiated Spermatogonia	ENSSSCG00000034617
1.05027247351397e-299	1.20129768875062	0.897	0.419	1.7937603575145e-295	Sertoli Cells/Undifferentiated Spermatogonia	ENSSSCG00000039046
5.29621325714741e-296	0.837475900744566	1	0.991	9.04540262188206e-292	Sertoli Cells/Undifferentiated Spermatogonia	RPS20
7.68627527904965e-296	1.42806989797387	0.735	0.312	1.31273895490889e-291	Sertoli Cells/Undifferentiated Spermatogonia	PTBP3
4.18520428830315e-295	0.985049999836002	0.404	0.052	7.14791040399296e-291	Sertoli Cells/Undifferentiated Spermatogonia	CGN
2.01850883648905e-294	0.888390135520374	0.388	0.045	3.44741124183965e-290	Sertoli Cells/Undifferentiated Spermatogonia	ENSSSCG00000006148
2.12197528119975e-294	0.973041660735182	0.987	0.934	3.62412158276106e-290	Sertoli Cells/Undifferentiated Spermatogonia	RPS9
3.97141852194376e-294	1.16525970507913	0.552	0.129	6.78278569362774e-290	Sertoli Cells/Undifferentiated Spermatogonia	FADS2
4.85222725748707e-294	1.1349446283012	0.993	0.83	8.28711893306217e-290	Sertoli Cells/Undifferentiated Spermatogonia	RPL27
4.93252093262407e-294	1.08996287040524	0.997	0.889	8.42425250082866e-290	Sertoli Cells/Undifferentiated Spermatogonia	ENSSSCG00000036716
4.027443228272e-293	0.854475593346273	0.552	0.119	6.87847028956575e-289	Sertoli Cells/Undifferentiated Spermatogonia	RGS2
4.4022360457016e-293	1.13056828153692	0.533	0.116	7.51857894245377e-289	Sertoli Cells/Undifferentiated Spermatogonia	RCN1
5.24453018526723e-290	1.08438452642391	0.488	0.095	8.95713310341791e-286	Sertoli Cells/Undifferentiated Spermatogonia	PJA1
1.83370223611599e-288	1.05421549961549	0.455	0.081	3.13178004906251e-284	Sertoli Cells/Undifferentiated Spermatogonia	TMPRSS15
2.36870064580344e-288	1.23131619092391	0.534	0.125	4.0455038329677e-284	Sertoli Cells/Undifferentiated Spermatogonia	MPZL1
2.04234348338026e-286	1.10980828451514	0.996	0.815	3.48811843526514e-282	Sertoli Cells/Undifferentiated Spermatogonia	RPS28
2.09086221847276e-286	1.53832853238147	0.803	0.504	3.57098358292963e-282	Sertoli Cells/Undifferentiated Spermatogonia	RAB5A
2.79846963102263e-286	1.19746186173504	0.985	0.726	4.77950628282354e-282	Sertoli Cells/Undifferentiated Spermatogonia	ENSSSCG00000004945
2.48608363501644e-285	1.10271865806708	0.48	0.094	4.24598224024458e-281	Sertoli Cells/Undifferentiated Spermatogonia	ENSSSCG00000036284
1.16907428545051e-284	1.37311849082962	0.683	0.29	1.99666197212092e-280	Sertoli Cells/Undifferentiated Spermatogonia	SS18L2
6.29861079646185e-284	1.12593549737502	0.988	0.712	1.07573973792772e-279	Sertoli Cells/Undifferentiated Spermatogonia	RPL19
2.26756103875714e-283	1.10738995193527	0.424	0.065	3.87276749809332e-279	Sertoli Cells/Undifferentiated Spermatogonia	ZNF385D
4.53375180966314e-283	0.76975729391317	0.999	0.978	7.74319471572367e-279	Sertoli Cells/Undifferentiated Spermatogonia	ENSSSCG00000009303
4.70848077064994e-283	1.35063536362659	0.776	0.434	8.04161430819304e-279	Sertoli Cells/Undifferentiated Spermatogonia	ENSSSCG00000006628
6.26738438008152e-283	1.36122889078138	0.885	0.554	1.07040657827412e-278	Sertoli Cells/Undifferentiated Spermatogonia	AKR1B1
3.96842416967307e-282	0.880507639803939	0.997	0.962	6.77767163938464e-278	Sertoli Cells/Undifferentiated Spermatogonia	ENSSSCG00000034448
5.6286510561192e-281	1.47130254511146	0.623	0.207	9.61317313874598e-277	Sertoli Cells/Undifferentiated Spermatogonia	MESD
2.6863174373051e-280	1.27611098698112	0.492	0.105	4.58796155117339e-276	Sertoli Cells/Undifferentiated Spermatogonia	PLA2G7
5.58479994377984e-280	1.24048596393735	0.49	0.103	9.53827982398158e-276	Sertoli Cells/Undifferentiated Spermatogonia	GRAMD2B
1.37298790769074e-279	0.920853537132759	0.996	0.903	2.34492604754501e-275	Sertoli Cells/Undifferentiated Spermatogonia	ENSSSCG00000036296
1.5352412457868e-279	1.12567550125433	0.48	0.096	2.62203852367928e-275	Sertoli Cells/Undifferentiated Spermatogonia	CNTNAP2
2.00169715152689e-279	1.00492446795541	0.372	0.044	3.41869856509278e-275	Sertoli Cells/Undifferentiated Spermatogonia	SLC9A2
4.76887132963383e-279	1.12205638156952	0.431	0.07	8.14475534388162e-275	Sertoli Cells/Undifferentiated Spermatogonia	SPOCK2
1.22087773467967e-278	1.29167287574604	0.672	0.257	2.08513708305941e-274	Sertoli Cells/Undifferentiated Spermatogonia	NOP10
2.52922535681849e-278	1.39077653584542	0.675	0.26	4.3196639869103e-274	Sertoli Cells/Undifferentiated Spermatogonia	ENSSSCG00000035209
1.75722656551042e-277	1.21447018008707	0.528	0.133	3.00116725123525e-273	Sertoli Cells/Undifferentiated Spermatogonia	ECI2
4.34871227958102e-277	1.08199680858807	0.482	0.1	7.42716570229642e-273	Sertoli Cells/Undifferentiated Spermatogonia	GAMT
3.64978015839501e-276	1.08039514873552	0.989	0.756	6.23345953252284e-272	Sertoli Cells/Undifferentiated Spermatogonia	RPL23
8.04687650794772e-275	1.15904673172123	0.555	0.14	1.37432603879239e-270	Sertoli Cells/Undifferentiated Spermatogonia	GSTO1
1.07969417534153e-274	1.29684310618142	0.861	0.627	1.8440096820658e-270	Sertoli Cells/Undifferentiated Spermatogonia	POLDIP2
3.63526009733811e-274	0.886202272674436	0.997	0.964	6.20866072024376e-270	Sertoli Cells/Undifferentiated Spermatogonia	RPS18
5.79895197442777e-274	0.857564415171502	0.368	0.043	9.90403007712519e-270	Sertoli Cells/Undifferentiated Spermatogonia	CCDC69
6.55751212923311e-274	0.870104857810408	0.405	0.059	1.11995749655172e-269	Sertoli Cells/Undifferentiated Spermatogonia	INHA
7.42324377583412e-274	1.02596992304918	0.412	0.064	1.26781580447471e-269	Sertoli Cells/Undifferentiated Spermatogonia	SLC41A3
1.26559660464877e-273	1.02808067987292	0.465	0.089	2.16151244107963e-269	Sertoli Cells/Undifferentiated Spermatogonia	PFKL
2.40109020640327e-273	1.26818723380904	0.528	0.135	4.10082196351614e-269	Sertoli Cells/Undifferentiated Spermatogonia	SLC7A5
2.13065135762409e-272	1.16260140776972	0.509	0.117	3.63893945368618e-268	Sertoli Cells/Undifferentiated Spermatogonia	WWC3
1.39794619219971e-269	1.36804117839629	0.748	0.406	2.38755230165788e-265	Sertoli Cells/Undifferentiated Spermatogonia	BNIP3L
4.02685851673296e-269	1.04743966806115	0.963	0.588	6.87747166072822e-265	Sertoli Cells/Undifferentiated Spermatogonia	RPL39
2.73751729111436e-268	0.931821782896731	0.38	0.052	4.67540578149421e-264	Sertoli Cells/Undifferentiated Spermatogonia	EFR3B
1.1121496264e-267	0.85932974102288	0.396	0.058	1.89944034692856e-263	Sertoli Cells/Undifferentiated Spermatogonia	SLAIN1
1.28745561580245e-267	1.07778426473386	0.942	0.654	2.19884544622901e-263	Sertoli Cells/Undifferentiated Spermatogonia	ENSSSCG00000027573
2.74827151617685e-267	1.09164961297407	0.93	0.719	4.69377292247845e-263	Sertoli Cells/Undifferentiated Spermatogonia	COX6A1
4.52393430380514e-266	1.23353754528447	0.592	0.177	7.7264273974688e-262	Sertoli Cells/Undifferentiated Spermatogonia	CNDP2
1.82156434052631e-265	1.01212481505093	0.982	0.761	3.11104973718488e-261	Sertoli Cells/Undifferentiated Spermatogonia	RPL15
4.66625094960372e-265	0.892459330030921	0.999	0.939	7.9694899968282e-261	Sertoli Cells/Undifferentiated Spermatogonia	ENSSSCG00000003930
4.94625599967176e-265	1.04049081670003	0.487	0.108	8.44771062183940e-261	Sertoli Cells/Undifferentiated Spermatogonia	PRPS2
1.04045177825583e-264	1.16458240543903	0.534	0.145	1.77698759208314e-260	Sertoli Cells/Undifferentiated Spermatogonia	FAM102A
2.19822658790376e-263	1.33314682091811	0.579	0.18	3.75435118948084e-259	Sertoli Cells/Undifferentiated Spermatogonia	FRMD4A
1.4974345726255e-262	1.17713492605478	0.497	0.118	2.55746850658708e-258	Sertoli Cells/Undifferentiated Spermatogonia	SCD
4.70990295570344e-262	0.964312600704492	0.412	0.068	8.04404325804591e-258	Sertoli Cells/Undifferentiated Spermatogonia	STK26
1.01281171794484e-261	1.08694830445115	0.53	0.138	1.72978113307799e-257	Sertoli Cells/Undifferentiated Spermatogonia	AKR7A2
1.48022423821664e-261	1.10938987735768	0.508	0.124	2.5280749764502e-257	Sertoli Cells/Undifferentiated Spermatogonia	GYG1
1.11990391839086e-260	0.763115491708687	0.32	0.03	1.91268390221976e-256	Sertoli Cells/Undifferentiated Spermatogonia	RAB17
3.9958753829751e-260	1.18681251515782	0.542	0.151	6.82455556658318e-256	Sertoli Cells/Undifferentiated Spermatogonia	GATA4
3.94431298612391e-259	0.965742430839579	0.393	0.059	6.73649214900103e-255	Sertoli Cells/Undifferentiated Spermatogonia	BTBD11
4.11283486370404e-258	0.860379392569278	0.996	0.943	7.02431066372013e-254	Sertoli Cells/Undifferentiated Spermatogonia	RPL27A
2.04851251687038e-257	1.19333365510178	0.472	0.105	3.49865452756291e-253	Sertoli Cells/Undifferentiated Spermatogonia	FITM2
2.46225853922371e-257	0.98375440360764	0.424	0.075	4.20529135914018e-253	Sertoli Cells/Undifferentiated Spermatogonia	SLC22A17
5.63314753613680e-257	0.982456478261714	0.452	0.092	9.62085267696803e-253	Sertoli Cells/Undifferentiated Spermatogonia	OCRL
1.24187814018858e-256	0.959914148619763	0.985	0.763	2.12100367562808e-252	Sertoli Cells/Undifferentiated Spermatogonia	ENSSSCG00000011272
1.55195295800091e-255	0.982819573415729	0.441	0.084	2.65058045696975e-251	Sertoli Cells/Undifferentiated Spermatogonia	CRTC3
1.31584582619097e-253	1.36804966151009	0.769	0.466	2.24733308655155e-249	Sertoli Cells/Undifferentiated Spermatogonia	EPS15
1.45991219491214e-253	1.09053466323841	0.485	0.117	2.49338403769044e-249	Sertoli Cells/Undifferentiated Spermatogonia	FAM210A
1.51746110482452e-253	0.936979540852241	0.385	0.059	2.59167182092981e-249	Sertoli Cells/Undifferentiated Spermatogonia	CAMKK2
2.12105780863679e-253	1.20409758255982	0.637	0.249	3.62255463137078e-249	Sertoli Cells/Undifferentiated Spermatogonia	PGK1
1.46984511663622e-252	0.436099639641899	0.607	0.201	2.51034847470299e-248	Sertoli Cells/Undifferentiated Spermatogonia	ENSSSCG00000011147
4.99676154340734e-252	1.05683773711701	0.88	0.525	8.5339690399854e-248	Sertoli Cells/Undifferentiated Spermatogonia	ENSSSCG00000011803
7.02712131217368e-252	0.926024736135986	0.953	0.613	1.20016204890614e-247	Sertoli Cells/Undifferentiated Spermatogonia	ENSSSCG00000013889
2.55085427522783e-250	0.865670896615548	0.382	0.058	4.35660401666162e-246	Sertoli Cells/Undifferentiated Spermatogonia	ENSSSCG00000040566
1.26891889868469e-249	1.00540362724243	0.681	0.245	2.16718658706359e-245	Sertoli Cells/Undifferentiated Spermatogonia	PRDX2
2.45355472135681e-249	0.831163531914486	0.369	0.052	4.19042610860529e-245	Sertoli Cells/Undifferentiated Spermatogonia	ENSSSCG00000001074
3.16291560720341e-249	1.10998192561717	0.58	0.172	5.4019435655427e-245	Sertoli Cells/Undifferentiated Spermatogonia	BEX3
3.33642841068322e-249	0.887537833914805	0.974	0.7	5.69828608260587e-245	Sertoli Cells/Undifferentiated Spermatogonia	RPL11
4.07018366160223e-248	1.37736800298498	0.771	0.448	6.95146667565045e-244	Sertoli Cells/Undifferentiated Spermatogonia	RALA
4.62145519910863e-248	0.979801701044718	0.955	0.728	7.89298333455764e-244	Sertoli Cells/Undifferentiated Spermatogonia	RPL3
8.13299106306605e-247	1.19092554076098	0.467	0.108	1.38903354366105e-242	Sertoli Cells/Undifferentiated Spermatogonia	SRGAP1
1.60530419692564e-246	0.872060474532418	0.99	0.823	2.74169903792931e-242	Sertoli Cells/Undifferentiated Spermatogonia	RPL34
3.01264583142244e-246	1.21780866613067	0.599	0.227	5.14529781548638e-242	Sertoli Cells/Undifferentiated Spermatogonia	TBC1D8
8.98270289516307e-246	1.23755104990474	0.775	0.466	1.5341558274649e-241	Sertoli Cells/Undifferentiated Spermatogonia	AES
4.00579085896815e-245	1.40537668642881	0.618	0.226	6.8414902080317e-241	Sertoli Cells/Undifferentiated Spermatogonia	EPRS
1.28361253504371e-244	1.59863682667574	0.788	0.485	2.19228184860115e-240	Sertoli Cells/Undifferentiated Spermatogonia	SYNE2
3.7300493343218e-244	0.774147746387801	0.37	0.054	6.37055125808821e-240	Sertoli Cells/Undifferentiated Spermatogonia	ENSSSCG00000008898
3.9223521145713e-244	1.19116910468459	0.618	0.223	6.69898517647632e-240	Sertoli Cells/Undifferentiated Spermatogonia	SH3BGRL2
1.21141231369389e-243	0.858835819955168	0.937	0.572	2.06897109055779e-239	Sertoli Cells/Undifferentiated Spermatogonia	RPL22
1.25418960439276e-243	1.2200875963043	0.967	0.822	2.14203042534239e-239	Sertoli Cells/Undifferentiated Spermatogonia	ENSSSCG00000018061
1.86053544828244e-243	1.12423616235484	0.742	0.358	3.17760849212159e-239	Sertoli Cells/Undifferentiated Spermatogonia	GYS1
5.96937571189335e-243	1.27057455142132	0.728	0.398	1.01950967783427e-238	Sertoli Cells/Undifferentiated Spermatogonia	ENSSSCG00000028655
4.2708382219786e-242	0.720834271924294	0.996	0.963	7.29416459931726e-238	Sertoli Cells/Undifferentiated Spermatogonia	RPL17-C18orf32
5.36583280209021e-242	0.911978414320204	0.981	0.842	9.16430584268988e-238	Sertoli Cells/Undifferentiated Spermatogonia	ENSSSCG00000025928
5.50338301857077e-242	1.14790634573469	0.546	0.163	9.39922785741701e-238	Sertoli Cells/Undifferentiated Spermatogonia	BTG3
1.15164628215234e-241	1.01941839861178	0.445	0.097	1.96689668528798e-237	Sertoli Cells/Undifferentiated Spermatogonia	PFKFB4
3.18916922112865e-241	1.13306425518945	0.602	0.191	5.44678211276562e-237	Sertoli Cells/Undifferentiated Spermatogonia	MAGED1
1.52697628429431e-240	1.04923581642652	0.917	0.686	2.60792279594625e-236	Sertoli Cells/Undifferentiated Spermatogonia	ATP5A1
1.6022070719802e-240	1.00576534032802	0.907	0.641	2.73640945823499e-236	Sertoli Cells/Undifferentiated Spermatogonia	HSPA8
5.47492119234661e-238	1.23282940898306	0.636	0.267	9.35061790440877e-234	Sertoli Cells/Undifferentiated Spermatogonia	MRPL16
6.2224070894602e-238	1.43434046416521	0.654	0.291	1.06272490680891e-233	Sertoli Cells/Undifferentiated Spermatogonia	RABEP1
2.64026675373407e-237	0.762670375267238	0.318	0.036	4.50931158870242e-233	Sertoli Cells/Undifferentiated Spermatogonia	MAGEB18
2.27311389640002e-236	1.19375054201865	0.642	0.258	3.88225122366159e-232	Sertoli Cells/Undifferentiated Spermatogonia	RAP1B
9.79130787398866e-236	1.13132658862126	0.664	0.235	1.67225747179852e-231	Sertoli Cells/Undifferentiated Spermatogonia	BEX1
1.23958961401936e-235	1.21418943749286	0.713	0.378	2.11709510178367e-231	Sertoli Cells/Undifferentiated Spermatogonia	MDH1
1.74341046184362e-235	1.1104252553094	0.527	0.157	2.97757072778272e-231	Sertoli Cells/Undifferentiated Spermatogonia	CTTN
2.09502197815299e-235	0.910997268075535	0.427	0.085	3.57808803648749e-231	Sertoli Cells/Undifferentiated Spermatogonia	BCR
2.2323936914059e-235	1.24084042946114	0.794	0.482	3.81270518555213e-231	Sertoli Cells/Undifferentiated Spermatogonia	SLIRP
2.33806723611808e-235	0.542064530168734	0.941	0.562	3.99318503256606e-231	Sertoli Cells/Undifferentiated Spermatogonia	RPL10
4.19762994091672e-234	1.3324600959254	0.421	0.084	7.16913217609167e-230	Sertoli Cells/Undifferentiated Spermatogonia	PCP4
8.24146157165875e-234	1.13928732512251	0.485	0.124	1.4075592218236e-229	Sertoli Cells/Undifferentiated Spermatogonia	SMARCA1
1.37535903714745e-233	1.20209849487004	0.576	0.21	2.34897569954414e-229	Sertoli Cells/Undifferentiated Spermatogonia	STX12
4.68133853966409e-233	1.21438071463699	0.574	0.186	7.9952580918923e-229	Sertoli Cells/Undifferentiated Spermatogonia	FABP3
6.33440205208167e-233	0.717823759814478	0.996	0.961	1.08185252647503e-228	Sertoli Cells/Undifferentiated Spermatogonia	RPL35
5.46143307109021e-231	1.23865282485237	0.696	0.358	9.32758154211497e-227	Sertoli Cells/Undifferentiated Spermatogonia	FAM162A
7.52017359526636e-230	0.927858834149149	0.963	0.841	1.28437044833554e-225	Sertoli Cells/Undifferentiated Spermatogonia	HNRNPA2B1
1.4043819543662e-229	1.04020773715393	0.499	0.136	2.39854393986204e-225	Sertoli Cells/Undifferentiated Spermatogonia	ARHGAP1
2.54782428518056e-229	1.06787804394371	0.796	0.36	4.35142909665988e-225	Sertoli Cells/Undifferentiated Spermatogonia	ATP5G2
3.33560788540246e-229	0.813173647603416	0.373	0.059	5.69688470747886e-225	Sertoli Cells/Undifferentiated Spermatogonia	MRAP
2.25578581597001e-228	0.787836009972413	0.985	0.91	3.85265659509518e-224	Sertoli Cells/Undifferentiated Spermatogonia	RPS14
2.8381776835207e-228	0.84332508505144	0.358	0.056	4.84732366568501e-224	Sertoli Cells/Undifferentiated Spermatogonia	ARMCX3
3.20310133052661e-228	1.37774465525126	0.824	0.527	5.4705767624064e-224	Sertoli Cells/Undifferentiated Spermatogonia	BBX
1.75882228698023e-227	0.888413999932458	0.375	0.063	3.00389258393353e-223	Sertoli Cells/Undifferentiated Spermatogonia	FGF11
1.00052107749056e-225	0.71262838348845	0.309	0.036	1.70878994824614e-221	Sertoli Cells/Undifferentiated Spermatogonia	NR0B1
5.95130974931635e-225	1.22092573431917	0.615	0.224	1.01642419208574e-220	Sertoli Cells/Undifferentiated Spermatogonia	ENSSSCG00000016488
1.51945535426247e-224	1.26111298277199	0.789	0.426	2.59507779954488e-220	Sertoli Cells/Undifferentiated Spermatogonia	SSB
1.75038593649588e-224	1.19691736599523	0.693	0.305	2.98948414094131e-220	Sertoli Cells/Undifferentiated Spermatogonia	ENSSSCG00000035686
1.78821334686032e-224	1.15136350409492	0.815	0.479	3.05408957510275e-220	Sertoli Cells/Undifferentiated Spermatogonia	MRFAP1
3.15817188722586e-224	1.11957267600285	0.568	0.198	5.39384176619305e-220	Sertoli Cells/Undifferentiated Spermatogonia	AHCYL1
3.34013921398798e-224	1.02161162443697	0.462	0.119	5.70462376357006e-220	Sertoli Cells/Undifferentiated Spermatogonia	RAP2A
8.27992781042372e-224	1.09688440879228	0.48	0.124	1.41412887074227e-219	Sertoli Cells/Undifferentiated Spermatogonia	PRNP
1.30582328173658e-223	0.997253125524805	0.616	0.221	2.23021558287791e-219	Sertoli Cells/Undifferentiated Spermatogonia	CSTB
1.75457178732236e-223	1.14882357913001	0.618	0.253	2.99663315556785e-219	Sertoli Cells/Undifferentiated Spermatogonia	SUMO1
6.07432611186679e-223	1.00297013576106	0.723	0.294	1.03743415664573e-218	Sertoli Cells/Undifferentiated Spermatogonia	ATP5G3
1.20593869712958e-222	1.25467544766905	0.536	0.179	2.05962270082762e-218	Sertoli Cells/Undifferentiated Spermatogonia	FAM184B
1.29438945111838e-222	0.971330083295652	0.385	0.07	2.21068774356508e-218	Sertoli Cells/Undifferentiated Spermatogonia	MTURN
2.29680775784698e-222	0.746157938211143	0.292	0.031	3.92271796962686e-218	Sertoli Cells/Undifferentiated Spermatogonia	SPTLC3
1.92826534107407e-221	1.13197840793207	0.633	0.229	3.29328437602041e-217	Sertoli Cells/Undifferentiated Spermatogonia	PGAM1
2.05932932788267e-221	0.833019287038108	0.966	0.742	3.51712855909081e-217	Sertoli Cells/Undifferentiated Spermatogonia	ENSSSCG00000033019
3.73101903030497e-220	1.31398243829733	0.589	0.239	6.37220740185785e-216	Sertoli Cells/Undifferentiated Spermatogonia	NEBL
6.99867812902097e-220	0.920138868769319	0.309	0.038	1.19530423765549e-215	Sertoli Cells/Undifferentiated Spermatogonia	ENSSSCG00000036097
9.70528610886248e-220	0.806631336592781	0.309	0.038	1.65756581453262e-215	Sertoli Cells/Undifferentiated Spermatogonia	GYG2
1.79900518950799e-219	1.2689234264626	0.774	0.433	3.0725209631607e-215	Sertoli Cells/Undifferentiated Spermatogonia	KIF5C
7.25945027840343e-219	1.03640520648496	0.534	0.168	1.23984151304852e-214	Sertoli Cells/Undifferentiated Spermatogonia	PPP1CB
1.02690907384847e-218	1.03038910263267	0.85	0.563	1.7538580072258e-214	Sertoli Cells/Undifferentiated Spermatogonia	MYL12A
5.1022017363171e-218	0.825996862327544	0.338	0.051	8.71405034545597e-214	Sertoli Cells/Undifferentiated Spermatogonia	DYNC1I1
5.67669059787107e-218	1.1408904360218	0.561	0.192	9.695219872104e-214	Sertoli Cells/Undifferentiated Spermatogonia	ALDH2
1.11106454735227e-217	0.833995885566474	0.368	0.066	1.89758714042294e-213	Sertoli Cells/Undifferentiated Spermatogonia	ACTR3B
1.04611145324532e-216	0.749916689295976	0.327	0.047	1.78665375099769e-212	Sertoli Cells/Undifferentiated Spermatogonia	ENSSSCG00000015823
4.56795644544726e-216	0.847021320771199	0.401	0.084	7.80161281317938e-212	Sertoli Cells/Undifferentiated Spermatogonia	ARL4D
6.03577114482063e-216	0.687672194559404	0.277	0.027	1.03084935382391e-211	Sertoli Cells/Undifferentiated Spermatogonia	ARNT2
9.86050538960994e-216	1.1094009719949	0.769	0.413	1.68407571549148e-211	Sertoli Cells/Undifferentiated Spermatogonia	ENSSSCG00000007743
2.037002824355e-215	0.676257034799988	0.999	0.946	3.4789971237159e-211	Sertoli Cells/Undifferentiated Spermatogonia	RPL7A
3.17137194762936e-215	0.935113746113569	0.915	0.843	5.41638614935618e-211	Sertoli Cells/Undifferentiated Spermatogonia	COX4I1
3.65489507558241e-214	0.803846900672225	0.401	0.082	6.2421952995872e-210	Sertoli Cells/Undifferentiated Spermatogonia	TXNDC5
4.18021891967739e-214	1.2760281476823	0.515	0.168	7.13939589291701e-210	Sertoli Cells/Undifferentiated Spermatogonia	ATM
7.77863835020366e-214	0.882409722900221	0.369	0.068	1.32851364383128e-209	Sertoli Cells/Undifferentiated Spermatogonia	ILDR2
1.44713260363048e-213	0.665515044819783	0.378	0.07	2.47155777374049e-209	Sertoli Cells/Undifferentiated Spermatogonia	TAGLN
2.89397022523302e-213	0.915510822945986	0.482	0.136	4.94261174767548e-209	Sertoli Cells/Undifferentiated Spermatogonia	ENSSSCG00000030373
3.06802994243079e-213	1.06632892405842	0.534	0.168	5.23988833867754e-209	Sertoli Cells/Undifferentiated Spermatogonia	ENSSSCG00000003660
3.41226466702487e-213	1.09874720178706	0.787	0.509	5.82780682481177e-209	Sertoli Cells/Undifferentiated Spermatogonia	ENSSSCG00000032165
7.87337009526596e-213	0.795647744248899	0.274	0.028	1.34469287857047e-208	Sertoli Cells/Undifferentiated Spermatogonia	HMGCS2
2.10644816849932e-212	0.930488499305104	0.931	0.838	3.59760282697998e-208	Sertoli Cells/Undifferentiated Spermatogonia	EIF3H
2.98364132025811e-212	0.824277712962785	0.424	0.093	5.09576101086882e-208	Sertoli Cells/Undifferentiated Spermatogonia	ENSSSCG00000017168
4.70877083630477e-212	1.23747950759006	0.558	0.217	8.04210971132491e-208	Sertoli Cells/Undifferentiated Spermatogonia	ABAT
7.7478730305974e-212	0.77380154462451	0.35	0.059	1.32325923489573e-207	Sertoli Cells/Undifferentiated Spermatogonia	ENSSSCG00000024911
1.92645275877721e-211	0.995741873528802	0.947	0.8	3.29018866671559e-207	Sertoli Cells/Undifferentiated Spermatogonia	TPM3
5.707856350454e-211	0.493302041197882	1	0.954	9.74844786094039e-207	Sertoli Cells/Undifferentiated Spermatogonia	ENSSSCG00000004970
2.58234990535715e-210	1.20206275598299	0.772	0.493	4.41039540335948e-206	Sertoli Cells/Undifferentiated Spermatogonia	NIFK
4.42980884125102e-210	0.993169751777055	0.446	0.117	7.56567051997263e-206	Sertoli Cells/Undifferentiated Spermatogonia	CDC42SE2
7.98215852006825e-210	0.895279611886119	0.455	0.114	1.36327285364246e-205	Sertoli Cells/Undifferentiated Spermatogonia	PCBD1
1.99918761083445e-209	0.710484428714012	0.988	0.925	3.41441252054416e-205	Sertoli Cells/Undifferentiated Spermatogonia	ENSSSCG00000035080
3.7316990752985e-209	0.846271307668721	0.433	0.099	6.3733688507023e-205	Sertoli Cells/Undifferentiated Spermatogonia	RNF144A
7.13093813940933e-209	0.618825918532184	0.997	0.945	1.21789292482972e-204	Sertoli Cells/Undifferentiated Spermatogonia	RPL37
3.87777562052267e-208	0.790044227560919	0.992	0.815	6.62285298229066e-204	Sertoli Cells/Undifferentiated Spermatogonia	RPS3A
6.3178844438643e-208	0.84669010754917	0.971	0.834	1.07903148416758e-203	Sertoli Cells/Undifferentiated Spermatogonia	EEF1B2
7.7602091151423e-208	0.755137738324182	0.98	0.851	1.32536611477515e-203	Sertoli Cells/Undifferentiated Spermatogonia	RPL30
3.75205171608084e-207	0.988039202727607	0.453	0.123	6.40812912589446e-203	Sertoli Cells/Undifferentiated Spermatogonia	TMA16
2.17130993340003e-206	1.03977567445022	0.484	0.144	3.70838023525391e-202	Sertoli Cells/Undifferentiated Spermatogonia	MCFD2
2.87557708305843e-205	0.675168499436897	0.299	0.039	4.91119810015549e-201	Sertoli Cells/Undifferentiated Spermatogonia	SMIM3
4.11020846016817e-205	1.16473154423207	0.593	0.222	7.01982502912121e-201	Sertoli Cells/Undifferentiated Spermatogonia	ADH5
9.39858092055579e-205	1.18062800325579	0.45	0.121	1.60518363542172e-200	Sertoli Cells/Undifferentiated Spermatogonia	DAAM1
2.81244878893129e-203	0.969509809486869	0.73	0.338	4.80338128661576e-199	Sertoli Cells/Undifferentiated Spermatogonia	ATF2
7.86175354939282e-203	1.21379886608342	0.718	0.445	1.3427088887008e-198	Sertoli Cells/Undifferentiated Spermatogonia	FAM13B
1.48606425099876e-202	0.569582349508692	0.269	0.028	2.53804913428078e-198	Sertoli Cells/Undifferentiated Spermatogonia	RAB20
1.1605307720716e-201	1.06033194545849	0.477	0.143	1.98207050562108e-197	Sertoli Cells/Undifferentiated Spermatogonia	HLCS
1.57585281300843e-201	0.868946125916507	0.95	0.823	2.6913990193371e-197	Sertoli Cells/Undifferentiated Spermatogonia	COX5B
2.31774133537617e-200	1.04880786950057	0.708	0.344	3.95847042668896e-196	Sertoli Cells/Undifferentiated Spermatogonia	SNRPE
9.0263052343972e-200	0.769147070385524	0.34	0.06	1.5416026709827e-195	Sertoli Cells/Undifferentiated Spermatogonia	SDC4
2.40319459163436e-199	0.775192765116379	0.38	0.077	4.10441604305232e-195	Sertoli Cells/Undifferentiated Spermatogonia	NAA10
1.34208153737915e-198	0.701391247240074	0.986	0.944	2.29214105768985e-194	Sertoli Cells/Undifferentiated Spermatogonia	RPL13
1.58659857386274e-198	1.16838326000417	0.62	0.29	2.70975170430017e-194	Sertoli Cells/Undifferentiated Spermatogonia	AGAP3
4.30763599467126e-198	1.13877313724189	0.811	0.513	7.35701151529904e-194	Sertoli Cells/Undifferentiated Spermatogonia	ENSSSCG00000014343
9.27786783701291e-198	0.984295170921872	0.408	0.097	1.58456704788344e-193	Sertoli Cells/Undifferentiated Spermatogonia	ENSSSCG00000032450
1.3423440402328e-197	0.851622435525898	0.361	0.068	2.2925893863136e-193	Sertoli Cells/Undifferentiated Spermatogonia	PLXNC1
1.4227897865822e-197	0.608549698808864	0.275	0.032	2.42998267650375e-193	Sertoli Cells/Undifferentiated Spermatogonia	SCARA3
2.12138201948151e-197	0.589428845904441	0.999	0.965	3.62310835107247e-193	Sertoli Cells/Undifferentiated Spermatogonia	RPS17
4.35387363902991e-197	1.07854824584967	0.581	0.244	7.43598078809919e-193	Sertoli Cells/Undifferentiated Spermatogonia	ETNK2
4.42503590548785e-197	1.06915259766579	0.563	0.214	7.5575188229827e-193	Sertoli Cells/Undifferentiated Spermatogonia	FLOT1
6.06560705954373e-197	1.013023916742	0.437	0.112	1.03594502969947e-192	Sertoli Cells/Undifferentiated Spermatogonia	CYBRD1
3.96986957729903e-196	1.1154445735325	0.616	0.282	6.78014025106902e-192	Sertoli Cells/Undifferentiated Spermatogonia	ENSSSCG00000008250
8.58955102748514e-196	1.13942869383832	0.515	0.18	1.46700941998419e-191	Sertoli Cells/Undifferentiated Spermatogonia	ENSSSCG00000007395
1.4127765622883e-195	0.440861796926935	0.999	0.946	2.41288109073218e-191	Sertoli Cells/Undifferentiated Spermatogonia	ENSSSCG00000033697
2.32707917088713e-194	1.06519848387788	0.759	0.506	3.97441851595814e-190	Sertoli Cells/Undifferentiated Spermatogonia	SEPT2
8.34398453682368e-194	1.37100584978197	0.658	0.355	1.42506911904412e-189	Sertoli Cells/Undifferentiated Spermatogonia	PTPN1
1.05733209345395e-193	1.00778202825093	0.437	0.116	1.80581748241001e-189	Sertoli Cells/Undifferentiated Spermatogonia	ATP1B1
2.06488308106283e-192	0.514109207955013	0.981	0.851	3.5266138141472e-188	Sertoli Cells/Undifferentiated Spermatogonia	RPS15
2.88855210065946e-192	0.891847527478455	0.484	0.149	4.9333581327163e-188	Sertoli Cells/Undifferentiated Spermatogonia	BCAT2
6.02848781902017e-192	0.9034418376805	0.358	0.073	1.02960543461045e-187	Sertoli Cells/Undifferentiated Spermatogonia	TBXAS1
8.88300717285455e-192	0.636761837760175	0.275	0.034	1.51712879505183e-187	Sertoli Cells/Undifferentiated Spermatogonia	SRC
2.06151108529001e-191	1.02384201560599	0.472	0.132	3.5208547825668e-187	Sertoli Cells/Undifferentiated Spermatogonia	PHACTR2
3.1547993412518e-191	0.798037181169768	0.896	0.648	5.38808179492394e-187	Sertoli Cells/Undifferentiated Spermatogonia	RPS21
5.36061498739213e-191	0.67288135763363	0.287	0.039	9.15539433696702e-187	Sertoli Cells/Undifferentiated Spermatogonia	GPR37
6.29772874738185e-190	1.08596078477869	0.902	0.801	1.07558909276535e-185	Sertoli Cells/Undifferentiated Spermatogonia	ZCCHC17
1.38961317648748e-189	1.00031477463641	0.391	0.094	2.37332034412297e-185	Sertoli Cells/Undifferentiated Spermatogonia	LSAMP
1.48594770383125e-189	0.602594825293679	0.27	0.033	2.5378500833734e-185	Sertoli Cells/Undifferentiated Spermatogonia	PRR5L
2.736155448446e-189	0.792216731052327	0.355	0.072	4.67307989040092e-185	Sertoli Cells/Undifferentiated Spermatogonia	FAM199X
5.66535681000415e-189	0.605265465728416	0.992	0.938	9.67586289580609e-185	Sertoli Cells/Undifferentiated Spermatogonia	RPS10
8.45537099875046e-189	0.807583120604395	0.325	0.057	1.44409281287659e-184	Sertoli Cells/Undifferentiated Spermatogonia	MYO10
1.04632818752229e-188	0.633921276499985	0.258	0.029	1.78702391146932e-184	Sertoli Cells/Undifferentiated Spermatogonia	SLC52A3
1.37091249582928e-188	0.942918877843019	0.437	0.121	2.34138145162682e-184	Sertoli Cells/Undifferentiated Spermatogonia	MBOAT7
4.73414263925985e-188	0.920464372722098	0.845	0.599	8.08544221359191e-184	Sertoli Cells/Undifferentiated Spermatogonia	MYL6
2.97801119145134e-187	1.14636151134715	0.52	0.181	5.08614531387974e-183	Sertoli Cells/Undifferentiated Spermatogonia	CAPZA2
7.80752473489911e-187	0.750698898572601	0.364	0.075	1.33344714947342e-182	Sertoli Cells/Undifferentiated Spermatogonia	PRSS23
1.81385746067775e-186	0.719414150785372	0.293	0.043	3.09788715709153e-182	Sertoli Cells/Undifferentiated Spermatogonia	KLHL42
1.84047255550171e-186	0.637161179591486	0.251	0.027	3.14334307754138e-182	Sertoli Cells/Undifferentiated Spermatogonia	LPAR3
1.8812698786775e-186	0.676538514141926	0.995	0.851	3.2130208257933e-182	Sertoli Cells/Undifferentiated Spermatogonia	ENSSSCG00000040273
2.59364329341008e-186	0.806150486586118	0.328	0.059	4.42968338081508e-182	Sertoli Cells/Undifferentiated Spermatogonia	SLC16A14
3.42298284882371e-186	0.94310777950498	0.916	0.671	5.84611240750602e-182	Sertoli Cells/Undifferentiated Spermatogonia	PSMD2
1.07745864842122e-185	0.878695584238705	0.934	0.751	1.84019162563859e-181	Sertoli Cells/Undifferentiated Spermatogonia	ENSSSCG00000014264
1.24033827600832e-185	0.513022854377915	0.519	0.16	2.11837374159461e-181	Sertoli Cells/Undifferentiated Spermatogonia	NFKBIA
6.05286403467192e-185	0.703317786888131	0.274	0.036	1.03376864848162e-180	Sertoli Cells/Undifferentiated Spermatogonia	TCEAL9
7.11667854694466e-185	0.819477427320416	0.403	0.099	1.21545752903268e-180	Sertoli Cells/Undifferentiated Spermatogonia	VCL
8.66109743344155e-185	0.676530290943972	0.333	0.059	1.47922883065748e-180	Sertoli Cells/Undifferentiated Spermatogonia	KCNQ1
1.14433508546723e-184	0.801245221922685	0.4	0.093	1.95440989246948e-180	Sertoli Cells/Undifferentiated Spermatogonia	GRB14
3.74918813028711e-184	1.08390297442082	0.53	0.205	6.40323840771735e-180	Sertoli Cells/Undifferentiated Spermatogonia	CLNS1A
3.79669102489848e-184	0.467133435523551	0.961	0.743	6.48436860142412e-180	Sertoli Cells/Undifferentiated Spermatogonia	RPL26
8.82452281487095e-184	1.17226712506373	0.691	0.364	1.50714025155181e-179	Sertoli Cells/Undifferentiated Spermatogonia	ENSSSCG00000002703
2.5282646422206e-183	0.729414028090006	0.312	0.053	4.31802318244856e-179	Sertoli Cells/Undifferentiated Spermatogonia	TTC9
5.23552892838155e-183	0.924628096425468	0.378	0.089	8.94175985678285e-179	Sertoli Cells/Undifferentiated Spermatogonia	PPAT
2.31758090212106e-182	0.82625479501417	0.401	0.101	3.95819642273255e-178	Sertoli Cells/Undifferentiated Spermatogonia	MBD2
1.25282704816852e-181	0.514003416966547	0.996	0.969	2.13970331556702e-177	Sertoli Cells/Undifferentiated Spermatogonia	ENSSSCG00000017239
2.86470551705462e-181	0.867174751550388	0.329	0.062	4.89263055257759e-177	Sertoli Cells/Undifferentiated Spermatogonia	SNX33
2.01225230875545e-180	0.801235052633923	0.364	0.079	3.43672571812343e-176	Sertoli Cells/Undifferentiated Spermatogonia	ENSSSCG00000012523
5.95009937293359e-180	0.899027174651454	0.394	0.101	1.01621747190333e-175	Sertoli Cells/Undifferentiated Spermatogonia	B3GALNT2
1.26965237248935e-179	0.768588706301184	0.292	0.046	2.16843928697457e-175	Sertoli Cells/Undifferentiated Spermatogonia	SYNPO2
1.36231996151842e-179	0.728017499826739	0.32	0.058	2.32670626227732e-175	Sertoli Cells/Undifferentiated Spermatogonia	SLC27A3
1.37526385263197e-179	0.939505673665131	0.486	0.161	2.34881313391014e-175	Sertoli Cells/Undifferentiated Spermatogonia	ECI1
2.08605768421333e-179	1.04210370460573	0.715	0.438	3.56277791886794e-175	Sertoli Cells/Undifferentiated Spermatogonia	UBXN1
3.00915719079178e-179	0.788374253455102	0.604	0.223	5.13933956615328e-175	Sertoli Cells/Undifferentiated Spermatogonia	IFITM3
3.04214338566118e-179	0.697517944768798	0.295	0.046	5.19567668837074e-175	Sertoli Cells/Undifferentiated Spermatogonia	CYP27A1
8.58693710122247e-179	0.721310853426875	0.256	0.031	1.46656298751779e-174	Sertoli Cells/Undifferentiated Spermatogonia	SLCO1A2
9.70427399677308e-179	1.11698135532244	0.632	0.344	1.65739295590887e-174	Sertoli Cells/Undifferentiated Spermatogonia	TOMM20
1.03797903278241e-178	0.816584446991116	0.35	0.076	1.77276439008907e-174	Sertoli Cells/Undifferentiated Spermatogonia	ARHGAP32
3.0852496642532e-178	1.11034101071534	0.471	0.154	5.26929790157804e-174	Sertoli Cells/Undifferentiated Spermatogonia	SORL1
3.73271691031528e-178	1.11264320716736	0.608	0.283	6.37510721112746e-174	Sertoli Cells/Undifferentiated Spermatogonia	NFE2L2
4.11091939085474e-178	0.848729894697413	0.332	0.066	7.02103922764082e-174	Sertoli Cells/Undifferentiated Spermatogonia	ENSSSCG00000008422
1.82780389053216e-177	0.889754217922603	0.818	0.62	3.12170626463988e-173	Sertoli Cells/Undifferentiated Spermatogonia	ACTB
2.59995075130459e-176	0.779216542327869	0.372	0.09	4.4404558881531e-172	Sertoli Cells/Undifferentiated Spermatogonia	IL18
6.83204036072281e-175	0.876157482171271	0.388	0.096	1.16684417320785e-170	Sertoli Cells/Undifferentiated Spermatogonia	FEZ2
8.4935868765636e-175	0.771006314978981	0.312	0.057	1.4506197026483e-170	Sertoli Cells/Undifferentiated Spermatogonia	DDAH1
8.90301876454229e-175	0.906755919690922	0.41	0.112	1.52054657479618e-170	Sertoli Cells/Undifferentiated Spermatogonia	CAPN7
1.13697528658456e-174	0.803033427987226	0.418	0.113	1.94184009195776e-170	Sertoli Cells/Undifferentiated Spermatogonia	AVPI1
1.2554376882701e-174	1.22204296909368	0.661	0.383	2.1441620277965e-170	Sertoli Cells/Undifferentiated Spermatogonia	ENSSSCG00000039545
1.42190989881003e-174	1.06339631575412	0.407	0.115	2.42847991617764e-170	Sertoli Cells/Undifferentiated Spermatogonia	RORA
5.29548236417517e-173	0.846585947993905	0.415	0.12	9.04415432977478e-169	Sertoli Cells/Undifferentiated Spermatogonia	EFHD2
7.11001735380805e-173	0.848879395786244	0.382	0.096	1.21431986385688e-168	Sertoli Cells/Undifferentiated Spermatogonia	ENSSSCG00000012166
2.74694256128767e-172	0.653014041937763	0.269	0.039	4.69150320042322e-168	Sertoli Cells/Undifferentiated Spermatogonia	TTYH1
4.39281273624793e-172	0.851807610562884	0.358	0.081	7.50248487223784e-168	Sertoli Cells/Undifferentiated Spermatogonia	PDK4
5.41018883703763e-172	0.873557395228736	0.404	0.109	9.24006151477656e-168	Sertoli Cells/Undifferentiated Spermatogonia	MOV10
7.86257103714533e-172	1.04368370411179	0.681	0.356	1.34284850743405e-167	Sertoli Cells/Undifferentiated Spermatogonia	PEA15
1.29437061357885e-171	0.987945870009567	0.588	0.245	2.21065557093132e-167	Sertoli Cells/Undifferentiated Spermatogonia	TCEA1
2.29314337187955e-171	0.963337825661305	0.793	0.638	3.91645956483309e-167	Sertoli Cells/Undifferentiated Spermatogonia	ECHS1
7.99610776627257e-171	0.666773075219813	0.341	0.07	1.36565524540169e-166	Sertoli Cells/Undifferentiated Spermatogonia	CRYAB
1.2988891472722e-170	0.781555617731621	0.427	0.115	2.21837277462619e-166	Sertoli Cells/Undifferentiated Spermatogonia	PALMD
1.51405681137097e-170	1.30657094903255	0.585	0.28	2.58585762814047e-166	Sertoli Cells/Undifferentiated Spermatogonia	ZKSCAN1
2.25265079936227e-170	0.862042412233441	0.353	0.082	3.84730230023082e-166	Sertoli Cells/Undifferentiated Spermatogonia	ENSSSCG00000009859
5.10103928335385e-170	1.0503819816645	0.606	0.312	8.71206499204004e-166	Sertoli Cells/Undifferentiated Spermatogonia	WSB2
1.05506927266063e-169	0.547122202186372	0.991	0.945	1.80195281077708e-165	Sertoli Cells/Undifferentiated Spermatogonia	HSD11B1L
5.66500115659162e-169	0.962332050853101	0.376	0.094	9.67525547534283e-165	Sertoli Cells/Undifferentiated Spermatogonia	FNBP1
1.84612377879033e-168	0.389571154543127	0.945	0.771	3.152994801796e-164	Sertoli Cells/Undifferentiated Spermatogonia	ENSSSCG00000039460
2.41525028024099e-168	0.650434024909207	0.264	0.038	4.12500595362358e-164	Sertoli Cells/Undifferentiated Spermatogonia	ABCB4
6.96335231116237e-168	0.835588518190638	0.398	0.112	1.18927094122342e-163	Sertoli Cells/Undifferentiated Spermatogonia	SLC25A29
3.31065571327884e-166	0.786408350170474	0.408	0.107	5.65426889270893e-162	Sertoli Cells/Undifferentiated Spermatogonia	NDRG1
3.95967848954962e-166	0.832501856262166	0.466	0.152	6.7627348923018e-162	Sertoli Cells/Undifferentiated Spermatogonia	LAMTOR1
4.75873800541758e-166	0.805358474067958	0.282	0.047	8.12744863945268e-162	Sertoli Cells/Undifferentiated Spermatogonia	MID1
4.99503947267428e-166	0.712496826070899	0.334	0.073	8.5310279153804e-162	Sertoli Cells/Undifferentiated Spermatogonia	SLC25A22
6.43647649695199e-166	1.05949379843925	0.62	0.345	1.09928582091443e-161	Sertoli Cells/Undifferentiated Spermatogonia	KCNAB3
1.25285885467511e-165	0.911522579578528	0.779	0.461	2.13975763789963e-161	Sertoli Cells/Undifferentiated Spermatogonia	ENSSSCG00000005656
1.50817418966522e-165	0.736111604557498	0.289	0.05	2.57581069852923e-161	Sertoli Cells/Undifferentiated Spermatogonia	TCF23
1.26999341249536e-164	0.677140474826892	0.304	0.058	2.16902174920082e-160	Sertoli Cells/Undifferentiated Spermatogonia	ENSSSCG00000012126
2.53435303209046e-164	0.878104401222027	0.364	0.091	4.32842154350729e-160	Sertoli Cells/Undifferentiated Spermatogonia	ARHGAP12
2.58808610692178e-164	0.734452833319187	0.361	0.088	4.42019226201172e-160	Sertoli Cells/Undifferentiated Spermatogonia	HIF1A
5.92820153317784e-164	0.615200405096203	0.293	0.051	1.01247753985144e-159	Sertoli Cells/Undifferentiated Spermatogonia	MAVS
1.55376889762974e-163	0.549483718435186	0.985	0.886	2.65368190026184e-159	Sertoli Cells/Undifferentiated Spermatogonia	RPS15A
2.03868339939119e-163	1.16929590483201	0.669	0.407	3.48186737782021e-159	Sertoli Cells/Undifferentiated Spermatogonia	ADD3
3.4159157332894e-163	0.842830531222856	0.476	0.161	5.83404248088497e-159	Sertoli Cells/Undifferentiated Spermatogonia	ENSSSCG00000007188
6.61941284210843e-163	0.806614129369793	0.408	0.11	1.1305295193037e-158	Sertoli Cells/Undifferentiated Spermatogonia	DDIT4
2.2953158144078e-162	0.957299549772638	0.539	0.218	3.92016987942708e-158	Sertoli Cells/Undifferentiated Spermatogonia	VAT1
1.17453492122705e-161	0.865684440418721	0.579	0.257	2.00598819196368e-157	Sertoli Cells/Undifferentiated Spermatogonia	MARCKS
1.94955185460424e-161	0.998448337431386	0.593	0.304	3.32963961247858e-157	Sertoli Cells/Undifferentiated Spermatogonia	MRPL3
3.3705576850182e-161	1.04601929276446	0.658	0.398	5.75657547024259e-157	Sertoli Cells/Undifferentiated Spermatogonia	ARF3
5.80160861222211e-161	0.727674517764934	0.351	0.084	9.90856734881415e-157	Sertoli Cells/Undifferentiated Spermatogonia	PCCB
4.0279063194007e-160	0.522166313726468	0.985	0.868	6.87926120290446e-156	Sertoli Cells/Undifferentiated Spermatogonia	RPS11
9.17807293316137e-160	0.906249937128847	0.376	0.097	1.56752307625463e-155	Sertoli Cells/Undifferentiated Spermatogonia	MORC4
1.18411060564394e-159	0.7978796524853	0.371	0.097	2.02234250337929e-155	Sertoli Cells/Undifferentiated Spermatogonia	ITGB5
2.46535118512835e-159	0.700617080660102	0.337	0.077	4.21057328908071e-155	Sertoli Cells/Undifferentiated Spermatogonia	KDM4B
9.21129913882801e-159	0.687869769271365	0.331	0.074	1.57319777992044e-154	Sertoli Cells/Undifferentiated Spermatogonia	ENSSSCG00000034175
2.81741487468491e-158	0.836664700818661	0.844	0.616	4.81186286447436e-154	Sertoli Cells/Undifferentiated Spermatogonia	ENSSSCG00000023331
2.15384842933456e-157	1.12447591058124	0.55	0.249	3.6785577324605e-153	Sertoli Cells/Undifferentiated Spermatogonia	FMR1
5.40187424819304e-157	0.958879398611589	0.453	0.157	9.22586102848889e-153	Sertoli Cells/Undifferentiated Spermatogonia	PDIA5
1.23028213934476e-156	0.643880661033903	0.297	0.059	2.10119886578691e-152	Sertoli Cells/Undifferentiated Spermatogonia	ID4
1.67775647625724e-156	0.894330358194958	0.331	0.078	2.86544028579974e-152	Sertoli Cells/Undifferentiated Spermatogonia	KIAA0408
1.75297040340355e-156	1.02120029489114	0.735	0.508	2.99389815197292e-152	Sertoli Cells/Undifferentiated Spermatogonia	ARL6IP1
1.83359615287132e-156	0.814446041259648	0.417	0.128	3.13159886948893e-152	Sertoli Cells/Undifferentiated Spermatogonia	EGLN1
2.34158848243256e-156	1.05670382986533	0.383	0.108	3.99919896914657e-152	Sertoli Cells/Undifferentiated Spermatogonia	ST3GAL1
5.70608676289064e-156	0.767144759735247	0.33	0.072	9.74542558234092e-152	Sertoli Cells/Undifferentiated Spermatogonia	RCSD1
8.58325013294415e-156	1.11468749251755	0.558	0.276	1.46593329020553e-151	Sertoli Cells/Undifferentiated Spermatogonia	EXOSC7
1.69124461479059e-155	0.985677443390603	0.458	0.166	2.88847667760084e-151	Sertoli Cells/Undifferentiated Spermatogonia	CDC37L1
4.89691044888248e-155	1.14981130108092	0.533	0.241	8.36343335564639e-151	Sertoli Cells/Undifferentiated Spermatogonia	ZBTB20
9.74362719062396e-155	0.729122370322723	0.339	0.081	1.66411408788667e-150	Sertoli Cells/Undifferentiated Spermatogonia	ATP9A
4.21369355001449e-153	0.942090313156492	0.42	0.131	7.19656721406975e-149	Sertoli Cells/Undifferentiated Spermatogonia	CIAO1
1.0140427197964e-152	0.575000577299051	0.252	0.039	1.73188356114027e-148	Sertoli Cells/Undifferentiated Spermatogonia	TYRO3
2.06693403939081e-152	0.782957439813269	0.415	0.13	3.53011664587557e-148	Sertoli Cells/Undifferentiated Spermatogonia	EIF4EBP1
2.08178477435711e-152	0.638791462879647	0.279	0.051	3.55548021612451e-148	Sertoli Cells/Undifferentiated Spermatogonia	ME2
2.32000741393507e-152	0.711432020219926	0.329	0.077	3.9623406622597e-148	Sertoli Cells/Undifferentiated Spermatogonia	PDPR
3.18795906751721e-152	0.625543020259956	0.302	0.059	5.44471529141264e-148	Sertoli Cells/Undifferentiated Spermatogonia	PPP1R1B
7.13759307868412e-152	0.929160486196316	0.35	0.092	1.21902952190846e-147	Sertoli Cells/Undifferentiated Spermatogonia	NTRK2
7.18582684635426e-152	0.919089032612768	0.407	0.122	1.22726736708884e-147	Sertoli Cells/Undifferentiated Spermatogonia	ARHGAP18
7.88471879338833e-152	1.07628837842745	0.773	0.623	1.34663112272279e-147	Sertoli Cells/Undifferentiated Spermatogonia	JCAD
8.13093341905524e-152	0.55897871812892	0.257	0.041	1.38868211864044e-147	Sertoli Cells/Undifferentiated Spermatogonia	B4GALT3
1.25962773765938e-151	1.0340372266253	0.59	0.309	2.15131821314846e-147	Sertoli Cells/Undifferentiated Spermatogonia	ENSSSCG00000007253
3.86088170423298e-151	0.750978701395606	0.342	0.086	6.59399986265951e-147	Sertoli Cells/Undifferentiated Spermatogonia	INTS3
4.05104457262433e-151	0.914504450163257	0.403	0.126	6.91877902558509e-147	Sertoli Cells/Undifferentiated Spermatogonia	RILPL2
8.27801280047685e-151	0.712142645071819	0.33	0.075	1.41380180619344e-146	Sertoli Cells/Undifferentiated Spermatogonia	ARHGAP31
8.90581285343999e-151	0.863865769881106	0.511	0.206	1.52102377723902e-146	Sertoli Cells/Undifferentiated Spermatogonia	PGRMC1
1.90389427349327e-150	1.17306351820636	0.655	0.425	3.25166102969916e-146	Sertoli Cells/Undifferentiated Spermatogonia	RNF115
3.00898571266431e-150	0.670644836966243	0.313	0.069	5.13904669865938e-146	Sertoli Cells/Undifferentiated Spermatogonia	SH3GLB2
3.0947905115746e-150	0.937971809678874	0.489	0.211	5.28559271471827e-146	Sertoli Cells/Undifferentiated Spermatogonia	CAPN10
6.07342000561243e-150	1.0382849426789	0.598	0.326	1.03727940275855e-145	Sertoli Cells/Undifferentiated Spermatogonia	WASL
2.86476628313523e-149	0.627708626693269	0.261	0.044	4.89273433496665e-145	Sertoli Cells/Undifferentiated Spermatogonia	ENSSSCG00000004150
1.20787116925102e-148	0.90622930979195	0.526	0.234	2.06292316996382e-144	Sertoli Cells/Undifferentiated Spermatogonia	ATP6V0D1
3.7324348309309e-148	1.42853368082187	0.707	0.482	6.37462544774689e-144	Sertoli Cells/Undifferentiated Spermatogonia	BOD1L1
5.10675723695884e-148	0.652110581179441	0.272	0.049	8.721830685002e-144	Sertoli Cells/Undifferentiated Spermatogonia	TRAK1
6.10777770388439e-148	0.80711980632093	0.45	0.161	1.04314735404641e-143	Sertoli Cells/Undifferentiated Spermatogonia	C19orf53
5.24134780130777e-147	0.763101022510912	0.934	0.809	8.95169790985354e-143	Sertoli Cells/Undifferentiated Spermatogonia	ENSSSCG00000003914
6.59921507194159e-147	0.850051057402347	0.686	0.437	1.1270799421369e-142	Sertoli Cells/Undifferentiated Spermatogonia	ALDOA
7.84488415446762e-147	0.927244007128297	0.366	0.101	1.33982776474153e-142	Sertoli Cells/Undifferentiated Spermatogonia	TAOK3
7.47633647821373e-145	0.843153824176498	0.668	0.339	1.27688350711412e-140	Sertoli Cells/Undifferentiated Spermatogonia	RNPS1
1.49903925478137e-144	0.524048753906456	0.991	0.942	2.5602091432411e-140	Sertoli Cells/Undifferentiated Spermatogonia	RPS13
1.9037828572498e-144	0.99784465706497	0.618	0.34	3.25147074189693e-140	Sertoli Cells/Undifferentiated Spermatogonia	SDCBP
2.74535458053346e-144	0.828007865578968	0.61	0.319	4.68879108809309e-140	Sertoli Cells/Undifferentiated Spermatogonia	ANXA2
4.06361803955918e-144	0.927004195661572	0.674	0.419	6.94025324976313e-140	Sertoli Cells/Undifferentiated Spermatogonia	HMGN3
9.17490019548138e-144	0.584281890299649	0.285	0.059	1.56698120438627e-139	Sertoli Cells/Undifferentiated Spermatogonia	TMEM52
2.89705115425884e-143	1.03557080550935	0.642	0.387	4.94787366635867e-139	Sertoli Cells/Undifferentiated Spermatogonia	EPB41L2
3.76234685937638e-143	0.722421482903003	0.314	0.072	6.42571220112891e-139	Sertoli Cells/Undifferentiated Spermatogonia	ASS1
4.56567482782754e-143	0.877466655687182	0.778	0.522	7.79771603844665e-139	Sertoli Cells/Undifferentiated Spermatogonia	PSMB4
5.81973989083221e-143	1.49931841577044	0.526	0.215	9.93953375955233e-139	Sertoli Cells/Undifferentiated Spermatogonia	CRABP1
9.12714657973582e-143	1.04748460270373	0.547	0.27	1.55882536435308e-138	Sertoli Cells/Undifferentiated Spermatogonia	NISCH
1.4669809754408e-142	0.601109266367286	0.25	0.041	2.50545680795534e-138	Sertoli Cells/Undifferentiated Spermatogonia	ENSSSCG00000038963
3.39383400028479e-142	1.07219916567517	0.652	0.395	5.79632908908639e-138	Sertoli Cells/Undifferentiated Spermatogonia	B4GALNT1
4.65979827032916e-142	0.700761145357378	0.82	0.557	7.95846946589517e-138	Sertoli Cells/Undifferentiated Spermatogonia	NME2
5.62754180220477e-142	1.21971611061737	0.542	0.27	9.61127864398552e-138	Sertoli Cells/Undifferentiated Spermatogonia	FOXN3
5.79980076601296e-142	0.558905064615088	0.25	0.042	9.90547972827353e-138	Sertoli Cells/Undifferentiated Spermatogonia	WNK4
1.24365906039164e-141	0.901826857621956	0.447	0.168	2.12404530924287e-137	Sertoli Cells/Undifferentiated Spermatogonia	STK24
1.25781722303819e-141	0.955052121540604	0.376	0.112	2.14822603522692e-137	Sertoli Cells/Undifferentiated Spermatogonia	KIAA1551
3.01762899169697e-141	0.982297867962076	0.653	0.383	5.15380855491926e-137	Sertoli Cells/Undifferentiated Spermatogonia	SSFA2
3.20921553470598e-141	0.784795090061738	0.401	0.134	5.48101921172435e-137	Sertoli Cells/Undifferentiated Spermatogonia	C1orf122
5.32633624449859e-141	0.823491726759187	0.826	0.547	9.09684967197915e-137	Sertoli Cells/Undifferentiated Spermatogonia	TIMP2
5.73811161274974e-141	0.873079846426412	0.501	0.219	9.80012082341529e-137	Sertoli Cells/Undifferentiated Spermatogonia	ZFAND5
1.1324856139401e-140	0.774020510535375	0.328	0.085	1.9341721800483e-136	Sertoli Cells/Undifferentiated Spermatogonia	PDP2
4.08358297997244e-140	0.738676333718858	0.324	0.083	6.97435137149493e-136	Sertoli Cells/Undifferentiated Spermatogonia	SEC23IP
6.37508630429692e-140	0.941112255388975	0.617	0.334	1.08880098991087e-135	Sertoli Cells/Undifferentiated Spermatogonia	CLTA
6.56320876003826e-140	0.723213508973551	0.309	0.074	1.12093042412693e-135	Sertoli Cells/Undifferentiated Spermatogonia	GATB
9.83363634974494e-140	0.901819509346761	0.523	0.25	1.67948675217294e-135	Sertoli Cells/Undifferentiated Spermatogonia	PPP2R1A
1.00377690998254e-139	0.842447060197267	0.344	0.093	1.71435058455918e-135	Sertoli Cells/Undifferentiated Spermatogonia	ENSSSCG00000010401
5.06123564281792e-139	0.859233662587274	0.369	0.111	8.64408435436873e-135	Sertoli Cells/Undifferentiated Spermatogonia	SSH1
6.00624988520538e-139	0.8603472522714	0.704	0.478	1.02580741789423e-134	Sertoli Cells/Undifferentiated Spermatogonia	ENSSSCG00000033212
9.19523272843909e-139	0.940110123600408	0.618	0.349	1.57045379769011e-134	Sertoli Cells/Undifferentiated Spermatogonia	SELENOT
1.04879128185907e-138	0.813579257731602	0.868	0.795	1.7912306302871e-134	Sertoli Cells/Undifferentiated Spermatogonia	GDI2
5.40884002804666e-138	0.611947969231621	0.292	0.064	9.23775788390089e-134	Sertoli Cells/Undifferentiated Spermatogonia	PCMTD2
6.29494485004471e-138	1.27069257869237	0.296	0.068	1.07511363093914e-133	Sertoli Cells/Undifferentiated Spermatogonia	PRND
7.86349148607822e-138	0.980254832796421	0.515	0.242	1.3430057109073e-133	Sertoli Cells/Undifferentiated Spermatogonia	ELOVL5
9.7398980809868e-138	0.636809148946814	0.288	0.062	1.66347719325174e-133	Sertoli Cells/Undifferentiated Spermatogonia	MYO9B
2.12659849951338e-137	0.864738439374186	0.737	0.486	3.63201757731889e-133	Sertoli Cells/Undifferentiated Spermatogonia	SNRPD3
5.616754013235e-137	0.789169071547035	0.407	0.138	9.59285417920406e-133	Sertoli Cells/Undifferentiated Spermatogonia	TNK2
9.83880186735741e-137	0.928538556090823	0.52	0.238	1.68036897092597e-132	Sertoli Cells/Undifferentiated Spermatogonia	FAM120A
1.76107704892928e-136	0.675381494865725	0.32	0.084	3.00774349186631e-132	Sertoli Cells/Undifferentiated Spermatogonia	ESPN
2.72642647393711e-136	0.996001121780639	0.791	0.625	4.65646377483719e-132	Sertoli Cells/Undifferentiated Spermatogonia	ENSSSCG00000009047
4.42180989303679e-136	0.652070132911601	0.256	0.048	7.55200911631754e-132	Sertoli Cells/Undifferentiated Spermatogonia	OSBPL3
7.1873997439981e-136	0.814618451324458	0.42	0.139	1.22753600227744e-131	Sertoli Cells/Undifferentiated Spermatogonia	ENSSSCG00000014296
7.64717326004429e-136	0.852493336816005	0.434	0.173	1.30606072108297e-131	Sertoli Cells/Undifferentiated Spermatogonia	NT5C
8.25504495083926e-136	0.853267794581175	0.739	0.523	1.40987912715384e-131	Sertoli Cells/Undifferentiated Spermatogonia	ENSSSCG00000000144
1.42171073533302e-134	0.617128696500879	0.293	0.066	2.42813976487527e-130	Sertoli Cells/Undifferentiated Spermatogonia	LZTS2
1.74882531167363e-134	0.691920029012696	0.361	0.104	2.98681874980739e-130	Sertoli Cells/Undifferentiated Spermatogonia	ENSSSCG00000031152
2.20055221173341e-134	0.954733451000166	0.48	0.217	3.75832312241948e-130	Sertoli Cells/Undifferentiated Spermatogonia	SULT4A1
2.06913689792613e-133	0.951402957832977	0.574	0.324	3.53387890796803e-129	Sertoli Cells/Undifferentiated Spermatogonia	ENSSSCG00000032202
2.16190349175868e-133	0.68559914501243	0.25	0.047	3.69231497357466e-129	Sertoli Cells/Undifferentiated Spermatogonia	INHBA
7.93696089204857e-133	0.691359678521316	0.282	0.061	1.35555355075298e-128	Sertoli Cells/Undifferentiated Spermatogonia	PTPRE
1.60568009810948e-132	0.780346939113908	0.681	0.38	2.74234103956118e-128	Sertoli Cells/Undifferentiated Spermatogonia	MRPL55
2.73893738452098e-132	0.698315987200712	0.326	0.088	4.67783115902338e-128	Sertoli Cells/Undifferentiated Spermatogonia	ALDH6A1
5.52092167765481e-132	0.771681001637919	0.607	0.288	9.42918213326664e-128	Sertoli Cells/Undifferentiated Spermatogonia	ENSSSCG00000032129
1.00241320045902e-131	0.848536943007345	0.561	0.255	1.71202150506396e-127	Sertoli Cells/Undifferentiated Spermatogonia	DBI
1.44276914571289e-131	0.843057970724094	0.512	0.231	2.46410542396305e-127	Sertoli Cells/Undifferentiated Spermatogonia	POLR2G
7.05206364441039e-131	0.824748882357698	0.741	0.5	1.20442194982885e-126	Sertoli Cells/Undifferentiated Spermatogonia	ENSSSCG00000033733
8.1516466978738e-131	0.547536582939704	0.258	0.051	1.39221973952987e-126	Sertoli Cells/Undifferentiated Spermatogonia	TUBG2
8.25600600074639e-131	0.869516060361292	0.836	0.713	1.41004326486748e-126	Sertoli Cells/Undifferentiated Spermatogonia	ENSSSCG00000014338
9.3628923450636e-131	0.537862320724165	0.268	0.054	1.59908838361341e-126	Sertoli Cells/Undifferentiated Spermatogonia	CDC42EP4
1.04478218034867e-130	0.47348704803135	0.975	0.943	1.7843834858175e-126	Sertoli Cells/Undifferentiated Spermatogonia	ENSSSCG00000029830
1.69572809909874e-130	0.779151608450043	0.5	0.207	2.89613402045074e-126	Sertoli Cells/Undifferentiated Spermatogonia	UBE2E3
1.84951751268452e-130	0.565233477645617	0.988	0.91	3.15879095991389e-126	Sertoli Cells/Undifferentiated Spermatogonia	EEF2
3.81446567975808e-130	0.717377349325463	0.866	0.68	6.51472593445882e-126	Sertoli Cells/Undifferentiated Spermatogonia	ENSSSCG00000038399
1.57534898802965e-129	0.763901118429648	0.407	0.152	2.69053853665583e-125	Sertoli Cells/Undifferentiated Spermatogonia	PIP5K1A
1.76981703789537e-129	0.743072374070957	0.536	0.223	3.02267051902151e-125	Sertoli Cells/Undifferentiated Spermatogonia	TMSB4Y
5.96333909509784e-129	0.934363665253038	0.655	0.424	1.01847868405176e-124	Sertoli Cells/Undifferentiated Spermatogonia	ENSSSCG00000011290
1.10377571353153e-128	0.808459169319335	0.418	0.152	1.88513854114051e-124	Sertoli Cells/Undifferentiated Spermatogonia	HADH
5.72617372723747e-128	0.986697595337112	0.604	0.348	9.77973210874887e-124	Sertoli Cells/Undifferentiated Spermatogonia	YY1
2.38288920729769e-127	0.745219544560497	0.831	0.652	4.06973647714372e-123	Sertoli Cells/Undifferentiated Spermatogonia	HNRNPK
2.91390420187526e-127	0.729625464613908	0.274	0.062	4.97665698638276e-123	Sertoli Cells/Undifferentiated Spermatogonia	ZBTB16
7.76232654163166e-127	0.509964717918614	0.414	0.132	1.32572775004527e-122	Sertoli Cells/Undifferentiated Spermatogonia	SPARC
1.01568226361671e-126	1.02818892532281	0.669	0.449	1.73468373803098e-122	Sertoli Cells/Undifferentiated Spermatogonia	WDR82
1.16001200632538e-126	0.936726498401958	0.575	0.301	1.98118450560312e-122	Sertoli Cells/Undifferentiated Spermatogonia	SMIM7
2.94090556651912e-126	0.87914085783322	0.536	0.269	5.022772617058e-122	Sertoli Cells/Undifferentiated Spermatogonia	SAR1A
3.53392924917152e-126	0.791343565487299	0.382	0.135	6.03559776466005e-122	Sertoli Cells/Undifferentiated Spermatogonia	EXOC6
9.94033782627363e-126	0.739085254948879	0.296	0.073	1.69771029734927e-121	Sertoli Cells/Undifferentiated Spermatogonia	SYK
1.31002117016272e-125	0.837032891519653	0.499	0.237	2.23738515652091e-121	Sertoli Cells/Undifferentiated Spermatogonia	NDRG4
1.98433366890515e-125	0.76065480261455	0.544	0.242	3.3890434731231e-121	Sertoli Cells/Undifferentiated Spermatogonia	PRELID1
2.34041950901017e-125	0.499394700291209	0.763	0.499	3.99720247943847e-121	Sertoli Cells/Undifferentiated Spermatogonia	CD63
8.13355363899212e-125	0.662812599976855	0.297	0.074	1.38912962600346e-120	Sertoli Cells/Undifferentiated Spermatogonia	TRUB2
2.16514714166342e-124	0.869588631575098	0.51	0.253	3.69785480324695e-120	Sertoli Cells/Undifferentiated Spermatogonia	ENSSSCG00000023264
3.36089510773402e-124	0.640445695969195	0.329	0.093	5.74007275449893e-120	Sertoli Cells/Undifferentiated Spermatogonia	ENSSSCG00000035671
4.01800864974302e-124	0.728538128200021	0.343	0.108	6.86235697289611e-120	Sertoli Cells/Undifferentiated Spermatogonia	CMTM4
9.44900935979743e-124	0.67911247230777	0.342	0.104	1.6137963085598e-119	Sertoli Cells/Undifferentiated Spermatogonia	CARD10
1.09175920273767e-123	0.566249594517908	0.255	0.054	1.86461554235567e-119	Sertoli Cells/Undifferentiated Spermatogonia	ENSSSCG00000023155
2.95501926709712e-123	0.854478888019259	0.618	0.384	5.04687740627516e-119	Sertoli Cells/Undifferentiated Spermatogonia	ARF4
7.99210534563969e-123	0.903938860237523	0.546	0.257	1.3649716719818e-118	Sertoli Cells/Undifferentiated Spermatogonia	CBX1
2.77356611308184e-122	0.529692243481952	0.253	0.051	4.73697356453248e-118	Sertoli Cells/Undifferentiated Spermatogonia	SFXN1
3.83646309202349e-122	0.726953067430994	0.311	0.087	6.55229531486692e-118	Sertoli Cells/Undifferentiated Spermatogonia	TIAM1
7.85613158710873e-122	0.763365208197299	0.32	0.091	1.3417487137623e-117	Sertoli Cells/Undifferentiated Spermatogonia	YPEL2
8.99632711097414e-122	0.717083252299312	0.301	0.08	1.53648270728327e-117	Sertoli Cells/Undifferentiated Spermatogonia	NXPE3
9.20929035228939e-121	0.716043459988393	0.373	0.133	1.57285469926751e-116	Sertoli Cells/Undifferentiated Spermatogonia	SIMC1
1.23720673493814e-120	0.484261395462047	0.778	0.579	2.11302538260085e-116	Sertoli Cells/Undifferentiated Spermatogonia	GNAI2
1.53130125976651e-120	0.518555666176224	0.436	0.155	2.61530942155522e-116	Sertoli Cells/Undifferentiated Spermatogonia	S100A11
2.74995325031291e-120	0.729293239215019	0.365	0.124	4.69664515620943e-116	Sertoli Cells/Undifferentiated Spermatogonia	SMYD2
2.99277080916454e-120	0.588744767038985	0.928	0.807	5.11135326497213e-116	Sertoli Cells/Undifferentiated Spermatogonia	RPL10A
1.17992166980124e-119	1.10679918481669	0.599	0.39	2.01518821985355e-115	Sertoli Cells/Undifferentiated Spermatogonia	OSBPL8
1.23062897963929e-119	0.915283808643779	0.481	0.227	2.10179123432594e-115	Sertoli Cells/Undifferentiated Spermatogonia	DNAJA2
1.54041042186891e-119	0.517911471293238	0.25	0.053	2.63086695950991e-115	Sertoli Cells/Undifferentiated Spermatogonia	HMGN4
3.01118453017428e-119	0.671910018908278	0.336	0.105	5.14280205908466e-115	Sertoli Cells/Undifferentiated Spermatogonia	TSPAN5
4.80657668844517e-119	0.585362842135806	0.923	0.79	8.20915232619551e-115	Sertoli Cells/Undifferentiated Spermatogonia	ENSSSCG00000001546
5.48274642946741e-119	0.920644485845548	0.399	0.154	9.36398262688739e-115	Sertoli Cells/Undifferentiated Spermatogonia	ARID5B
5.77914436630571e-119	0.574732354146228	0.996	0.928	9.87020066321352e-115	Sertoli Cells/Undifferentiated Spermatogonia	ENSSSCG00000016737
5.81380698783447e-119	0.792614193665009	0.739	0.515	9.92940095452249e-115	Sertoli Cells/Undifferentiated Spermatogonia	ENSSSCG00000015337
1.0660310630284e-118	0.580643640000545	0.26	0.058	1.82067445254621e-114	Sertoli Cells/Undifferentiated Spermatogonia	PFKFB3
1.48214268543929e-118	0.857634371772215	0.372	0.13	2.53135149246177e-114	Sertoli Cells/Undifferentiated Spermatogonia	ADGRG1
2.24639463480428e-118	0.75205218541882	0.68	0.424	3.83661739678222e-114	Sertoli Cells/Undifferentiated Spermatogonia	PPIB
3.61344256023921e-118	0.852887238951516	0.673	0.453	6.17139854863254e-114	Sertoli Cells/Undifferentiated Spermatogonia	MAT2A
6.16937721685879e-118	0.721441249523479	0.35	0.11	1.05366793486731e-113	Sertoli Cells/Undifferentiated Spermatogonia	RND3
7.98887801230748e-118	0.651229453327351	0.315	0.091	1.36442047572199e-113	Sertoli Cells/Undifferentiated Spermatogonia	NEK9
8.56917339477362e-118	0.954429739362754	0.544	0.291	1.46352912409339e-113	Sertoli Cells/Undifferentiated Spermatogonia	SH3BP5
1.29102664598374e-117	0.831403353739256	0.642	0.424	2.20494440867562e-113	Sertoli Cells/Undifferentiated Spermatogonia	ENSSSCG00000013315
1.79840445029897e-117	0.800404843919021	0.628	0.375	3.07149496066561e-113	Sertoli Cells/Undifferentiated Spermatogonia	GNB1
2.15248689538329e-117	0.399296285827848	0.982	0.96	3.67623236862513e-113	Sertoli Cells/Undifferentiated Spermatogonia	ENSSSCG00000039740
4.14734765295882e-117	0.597907933608902	0.274	0.068	7.08325505648837e-113	Sertoli Cells/Undifferentiated Spermatogonia	FUBP3
1.06228138605927e-116	0.642479192597055	0.302	0.083	1.81427037925062e-112	Sertoli Cells/Undifferentiated Spermatogonia	SSBP3
1.4453464358774e-116	1.06072337844814	0.637	0.436	2.46850717783502e-112	Sertoli Cells/Undifferentiated Spermatogonia	C1orf21
1.78468703455872e-116	0.63488645917128	0.261	0.06	3.04806698632284e-112	Sertoli Cells/Undifferentiated Spermatogonia	SYT2
2.02195530377903e-116	0.845874735196869	0.464	0.211	3.4532974633242e-112	Sertoli Cells/Undifferentiated Spermatogonia	GMDS
7.27412048553502e-116	0.641149883945536	0.316	0.092	1.24234703772453e-111	Sertoli Cells/Undifferentiated Spermatogonia	STARD7
1.87332908756395e-115	0.895926733231809	0.513	0.247	3.19945874865046e-111	Sertoli Cells/Undifferentiated Spermatogonia	ENSSSCG00000026230
6.67279140626256e-115	0.998587883044353	0.588	0.327	1.13964604427558e-110	Sertoli Cells/Undifferentiated Spermatogonia	TTC3
7.53551544132341e-114	0.775180568392352	0.379	0.137	1.28699068222363e-109	Sertoli Cells/Undifferentiated Spermatogonia	ENSSSCG00000034868
1.16140908366936e-113	0.887087671301026	0.58	0.349	1.98357057399889e-109	Sertoli Cells/Undifferentiated Spermatogonia	ALDH9A1
1.28496740953999e-113	0.47027165272122	0.251	0.055	2.19459583875334e-109	Sertoli Cells/Undifferentiated Spermatogonia	MAF
1.98705052710204e-113	0.758733302314605	0.31	0.088	3.39368359523757e-109	Sertoli Cells/Undifferentiated Spermatogonia	F2R
4.09711829436817e-113	0.824250954574419	0.731	0.53	6.99746833495139e-109	Sertoli Cells/Undifferentiated Spermatogonia	KRTCAP2
4.59840238733683e-113	0.682745037705718	0.305	0.084	7.85361143733257e-109	Sertoli Cells/Undifferentiated Spermatogonia	KLF3
4.58378943419255e-112	0.829916910606453	0.704	0.507	7.82865397465746e-108	Sertoli Cells/Undifferentiated Spermatogonia	ENSSSCG00000002036
4.79812007078901e-112	0.324713632049886	0.311	0.083	8.19470926890055e-108	Sertoli Cells/Undifferentiated Spermatogonia	EPHX1
8.77479009232627e-112	0.693126589151833	0.434	0.173	1.4986463998684e-107	Sertoli Cells/Undifferentiated Spermatogonia	EZR
2.66765609024274e-111	0.960861097924555	0.696	0.49	4.55608983652558e-107	Sertoli Cells/Undifferentiated Spermatogonia	BCLAF1
2.84683184592082e-111	0.859703742396168	0.745	0.621	4.86210410964817e-107	Sertoli Cells/Undifferentiated Spermatogonia	SUCLG1
6.08290359769413e-111	0.66895753118902	0.285	0.078	1.03889910545018e-106	Sertoli Cells/Undifferentiated Spermatogonia	PNPT1
6.77876919851684e-111	0.900384098216902	0.429	0.194	1.15774599141469e-106	Sertoli Cells/Undifferentiated Spermatogonia	ATG12
1.46488292791826e-110	0.821811029152729	0.665	0.424	2.5018735525916e-106	Sertoli Cells/Undifferentiated Spermatogonia	ENSSSCG00000038947
2.11890282443431e-110	0.640946297708785	0.32	0.099	3.61887413385136e-106	Sertoli Cells/Undifferentiated Spermatogonia	HSD17B10
2.23798208288716e-110	0.863907432023878	0.414	0.177	3.82224959936299e-106	Sertoli Cells/Undifferentiated Spermatogonia	PPIP5K2
2.47422248537428e-110	0.485366316584766	0.999	0.941	4.22572458277073e-106	Sertoli Cells/Undifferentiated Spermatogonia	ENSSSCG00000031088
2.96026629429532e-110	0.6380849224216	0.331	0.103	5.05583880402697e-106	Sertoli Cells/Undifferentiated Spermatogonia	KYAT3
3.04875086687618e-110	0.671677412655683	0.796	0.655	5.20696160553782e-106	Sertoli Cells/Undifferentiated Spermatogonia	UBAP2L
4.79793483467213e-110	0.721206469678725	0.342	0.11	8.19439290413652e-106	Sertoli Cells/Undifferentiated Spermatogonia	TMOD3
1.51577018170471e-109	0.822856863737121	0.515	0.287	2.58878389333348e-105	Sertoli Cells/Undifferentiated Spermatogonia	TRAPPC1
3.80778948281228e-109	0.680348061328453	0.827	0.656	6.50332365769509e-105	Sertoli Cells/Undifferentiated Spermatogonia	SLC25A3
1.44908866927864e-108	0.630990042339764	0.918	0.758	2.47489853826099e-104	Sertoli Cells/Undifferentiated Spermatogonia	COX6C
3.37120172672911e-108	0.939942267265009	0.678	0.482	5.75767542908065e-104	Sertoli Cells/Undifferentiated Spermatogonia	TROVE2
3.50775550158863e-108	0.751758503879233	0.418	0.179	5.99089562116322e-104	Sertoli Cells/Undifferentiated Spermatogonia	MED10
6.4999974502326e-108	1.04415944484553	0.671	0.512	1.11013456452523e-103	Sertoli Cells/Undifferentiated Spermatogonia	ZC3H15
8.51190429377511e-108	0.875871359699268	0.674	0.454	1.45374813433385e-103	Sertoli Cells/Undifferentiated Spermatogonia	NOP58
2.43957236667823e-107	1.00672712772159	0.558	0.361	4.16654564504976e-103	Sertoli Cells/Undifferentiated Spermatogonia	CPPED1
2.52804253311822e-107	0.554707477837928	0.295	0.086	4.31764384231261e-103	Sertoli Cells/Undifferentiated Spermatogonia	SNX8
3.20309852691623e-107	0.736266178482399	0.339	0.12	5.47057197412023e-103	Sertoli Cells/Undifferentiated Spermatogonia	KCNK1
3.35499011520299e-107	0.699681822144118	0.378	0.141	5.72998761775519e-103	Sertoli Cells/Undifferentiated Spermatogonia	YWHAG
3.69730886493933e-107	0.653684675514462	0.536	0.261	6.31463381042988e-103	Sertoli Cells/Undifferentiated Spermatogonia	CD81
1.9136058878591e-106	0.389012915792679	0.991	0.981	3.26824749587456e-102	Sertoli Cells/Undifferentiated Spermatogonia	ENSSSCG00000039544
2.42467642983462e-106	0.778683329401824	0.347	0.119	4.14110487451454e-102	Sertoli Cells/Undifferentiated Spermatogonia	PTPN11
4.6574312045605e-106	0.677084346975176	0.357	0.128	7.95442675426888e-102	Sertoli Cells/Undifferentiated Spermatogonia	DNAJC19
6.73900508749872e-106	0.922414403319914	0.47	0.232	1.15095467889391e-101	Sertoli Cells/Undifferentiated Spermatogonia	PDK3
8.61432239682015e-106	0.522821339332334	0.254	0.063	1.47124012215291e-101	Sertoli Cells/Undifferentiated Spermatogonia	MGRN1
1.6060395673742e-105	0.691587749619898	0.836	0.659	2.7429549771184e-101	Sertoli Cells/Undifferentiated Spermatogonia	ENSSSCG00000000405
1.64533451780826e-105	0.672363243692677	0.807	0.655	2.81006682296472e-101	Sertoli Cells/Undifferentiated Spermatogonia	BTF3
6.26797044851528e-105	0.828437442265504	0.488	0.236	1.07050667290193e-100	Sertoli Cells/Undifferentiated Spermatogonia	ENSSSCG00000005436
8.05761646851989e-105	0.949393759251046	0.515	0.297	1.37616031665851e-100	Sertoli Cells/Undifferentiated Spermatogonia	NECTIN2
1.11354895673687e-104	0.911398004341747	0.568	0.343	1.90183026321089e-100	Sertoli Cells/Undifferentiated Spermatogonia	HADHA
1.4618246442333e-104	0.965829024977632	0.61	0.393	2.49665030988605e-100	Sertoli Cells/Undifferentiated Spermatogonia	DDX42
1.48161317258349e-104	0.772595317893407	0.396	0.164	2.53044713745535e-100	Sertoli Cells/Undifferentiated Spermatogonia	ENSSSCG00000007970
2.55015973461797e-104	0.761438351941089	0.377	0.138	4.35541781075404e-100	Sertoli Cells/Undifferentiated Spermatogonia	ZMYND11
2.84716644495732e-104	0.663419358684815	0.375	0.139	4.86267557134261e-100	Sertoli Cells/Undifferentiated Spermatogonia	ENSSSCG00000035364
5.12054277593477e-103	0.75177755728688	0.406	0.182	8.745375007019e-99	Sertoli Cells/Undifferentiated Spermatogonia	SLC39A4
9.02440905038509e-103	0.678761412262989	0.367	0.136	1.54127882171527e-98	Sertoli Cells/Undifferentiated Spermatogonia	STAG2
9.9556784198354e-103	0.691586152483876	0.404	0.16	1.70033031732369e-98	Sertoli Cells/Undifferentiated Spermatogonia	GRB2
2.04515175811468e-102	0.539999855249676	0.269	0.075	3.49291468768407e-98	Sertoli Cells/Undifferentiated Spermatogonia	RAB11FIP3
5.44508750186891e-102	0.577257061363303	0.257	0.067	9.29966494444191e-98	Sertoli Cells/Undifferentiated Spermatogonia	ENSSSCG00000022912
1.00369082576291e-101	0.753626246879176	0.472	0.223	1.71420356132048e-97	Sertoli Cells/Undifferentiated Spermatogonia	JAM2
1.16313876594334e-101	0.907903671839379	0.602	0.371	1.98652469835463e-97	Sertoli Cells/Undifferentiated Spermatogonia	NCOA7
1.50586636926097e-101	1.00386523033842	0.405	0.169	2.57186917206081e-97	Sertoli Cells/Undifferentiated Spermatogonia	ZC3H13
1.80167151228923e-101	0.977017187670007	0.464	0.225	3.07707477583878e-97	Sertoli Cells/Undifferentiated Spermatogonia	SLK
3.28980706427852e-101	0.842884457297515	0.428	0.195	5.61866148508129e-97	Sertoli Cells/Undifferentiated Spermatogonia	PAK2
3.46625216789151e-101	0.631440394249895	0.36	0.133	5.92001207754192e-97	Sertoli Cells/Undifferentiated Spermatogonia	SLC25A17
4.59351030985518e-101	0.9534458463832	0.544	0.314	7.84525625820165e-97	Sertoli Cells/Undifferentiated Spermatogonia	TOP1
5.21381081341792e-101	0.556413296608057	0.279	0.078	8.90466748823647e-97	Sertoli Cells/Undifferentiated Spermatogonia	ZADH2
9.72915104892684e-101	0.887392167169992	0.493	0.27	1.66164170764622e-96	Sertoli Cells/Undifferentiated Spermatogonia	EIF2B3
3.73155913954338e-100	0.982699741676	0.647	0.465	6.37312985442613e-96	Sertoli Cells/Undifferentiated Spermatogonia	MAGI3
4.20136580529842e-100	0.536040846208271	0.691	0.463	7.17551265886918e-96	Sertoli Cells/Undifferentiated Spermatogonia	ITM2B
6.93651087295968e-100	0.822545766168718	0.834	0.679	1.18468669199278e-95	Sertoli Cells/Undifferentiated Spermatogonia	SMARCA2
1.14773949262711e-99	0.618376898192228	0.255	0.068	1.96022427945784e-95	Sertoli Cells/Undifferentiated Spermatogonia	NINL
2.18819890276064e-99	0.803224106146416	0.496	0.236	3.7372249060249e-95	Sertoli Cells/Undifferentiated Spermatogonia	NOLC1
2.22650901780763e-99	0.785007179278596	0.754	0.545	3.80265475151366e-95	Sertoli Cells/Undifferentiated Spermatogonia	KPNB1
2.98732611194732e-99	0.587202918449487	0.375	0.142	5.10205426659483e-95	Sertoli Cells/Undifferentiated Spermatogonia	TMEM205
6.28616851927576e-99	0.6589380110995	0.347	0.128	1.07361472140711e-94	Sertoli Cells/Undifferentiated Spermatogonia	UBFD1
8.95398885359118e-99	0.893533824643015	0.57	0.368	1.52925175630484e-94	Sertoli Cells/Undifferentiated Spermatogonia	CHMP4B
4.1806093615234e-98	0.969011842939242	0.428	0.206	7.14006272854581e-94	Sertoli Cells/Undifferentiated Spermatogonia	PARD3B
7.32133491029762e-98	0.621657553677017	0.408	0.165	1.25041078932973e-93	Sertoli Cells/Undifferentiated Spermatogonia	PHB
8.05308864052083e-98	0.682225816288311	0.823	0.684	1.37538700891455e-93	Sertoli Cells/Undifferentiated Spermatogonia	VCP
8.7873749074659e-98	0.913187994411018	0.672	0.522	1.5007957604461e-93	Sertoli Cells/Undifferentiated Spermatogonia	ENSSSCG00000029251
1.37615041439997e-97	0.654037840001646	0.405	0.175	2.3503272927537e-93	Sertoli Cells/Undifferentiated Spermatogonia	VPS25
1.42947394236315e-97	0.655783624039072	0.434	0.186	2.44139854616202e-93	Sertoli Cells/Undifferentiated Spermatogonia	TKT
3.69476920020866e-97	0.912225316728843	0.501	0.292	6.31029631703637e-93	Sertoli Cells/Undifferentiated Spermatogonia	ENSSSCG00000026389
1.02447917098848e-96	0.604505556111557	0.308	0.101	1.74970797613123e-92	Sertoli Cells/Undifferentiated Spermatogonia	DECR1
1.1895598907476e-96	0.647328126181367	0.429	0.196	2.03164933740783e-92	Sertoli Cells/Undifferentiated Spermatogonia	ENSSSCG00000028794
1.45161138836409e-96	0.548190380574557	0.356	0.126	2.47920709018702e-92	Sertoli Cells/Undifferentiated Spermatogonia	ITM2C
1.80655254394859e-96	0.625854846187576	0.609	0.352	3.08541108980979e-92	Sertoli Cells/Undifferentiated Spermatogonia	ENSSSCG00000013436
2.18721438982078e-96	0.752597120133077	0.396	0.178	3.73554345637491e-92	Sertoli Cells/Undifferentiated Spermatogonia	ENSSSCG00000012557
3.17686768079192e-96	0.580954993356958	0.784	0.637	5.42577231202452e-92	Sertoli Cells/Undifferentiated Spermatogonia	SSR4
4.181637031995e-96	0.670007699879365	0.774	0.614	7.14181788694426e-92	Sertoli Cells/Undifferentiated Spermatogonia	ENSSSCG00000013046
5.87601639077255e-96	0.65655205646306	0.258	0.073	1.00356483938004e-91	Sertoli Cells/Undifferentiated Spermatogonia	ENSSSCG00000038602
6.70397476310773e-96	0.548111945650589	0.32	0.11	1.14497184979117e-91	Sertoli Cells/Undifferentiated Spermatogonia	PGLS
2.05246886053075e-95	0.482788558052575	0.339	0.115	3.50541156690046e-91	Sertoli Cells/Undifferentiated Spermatogonia	TIMP3
2.76653365114186e-95	0.701982233766845	0.37	0.143	4.72496282278518e-91	Sertoli Cells/Undifferentiated Spermatogonia	TOP2B
1.96125778711315e-94	0.824253189017529	0.467	0.227	3.34963217461054e-90	Sertoli Cells/Undifferentiated Spermatogonia	THUMPD1
2.18325949793826e-94	0.556372699886886	0.27	0.082	3.72878889652876e-90	Sertoli Cells/Undifferentiated Spermatogonia	JAKMIP1
7.21177517219989e-94	0.780828288435412	0.692	0.531	1.23169908166002e-89	Sertoli Cells/Undifferentiated Spermatogonia	ENSSSCG00000003903
1.25807283893323e-93	0.854979902768149	0.739	0.602	2.14866260161406e-89	Sertoli Cells/Undifferentiated Spermatogonia	MAP7
2.89765803996852e-93	0.533687248884078	0.293	0.094	4.94891016646223e-89	Sertoli Cells/Undifferentiated Spermatogonia	ENSSSCG00000040203
3.5487694865936e-93	0.577851176510537	0.936	0.778	6.06094340615322e-89	Sertoli Cells/Undifferentiated Spermatogonia	ENSSSCG00000016998
1.30706107397333e-92	0.612131555541034	0.316	0.116	2.23232960823905e-88	Sertoli Cells/Undifferentiated Spermatogonia	PAK4
8.62991692784358e-92	0.666015831216584	0.336	0.132	1.4739035121064e-87	Sertoli Cells/Undifferentiated Spermatogonia	NDE1
1.42572647471824e-91	0.839359077614411	0.424	0.209	2.43499824617129e-87	Sertoli Cells/Undifferentiated Spermatogonia	SMAD2
1.6972615308765e-91	0.70496196355389	0.339	0.127	2.89875296858397e-87	Sertoli Cells/Undifferentiated Spermatogonia	QSOX1
3.37993351758149e-91	0.945439234908664	0.547	0.346	5.77258845467742e-87	Sertoli Cells/Undifferentiated Spermatogonia	ENSA
4.05801487261169e-91	0.615001223976213	0.289	0.097	6.9306836009335e-87	Sertoli Cells/Undifferentiated Spermatogonia	RAB23
5.33684485391878e-91	0.822030217883639	0.442	0.223	9.11479732600788e-87	Sertoli Cells/Undifferentiated Spermatogonia	PPP2R2A
8.99656004863636e-91	0.64093481329501	0.557	0.299	1.5365224907066e-86	Sertoli Cells/Undifferentiated Spermatogonia	ND4L
1.09302677326249e-90	0.617005768368024	0.263	0.079	1.866780426055e-86	Sertoli Cells/Undifferentiated Spermatogonia	TXNL4B
1.75428586260397e-90	0.678508305547261	0.364	0.148	2.99614482474133e-86	Sertoli Cells/Undifferentiated Spermatogonia	TIMM22
2.96368306192916e-90	0.585468548923818	0.339	0.131	5.06167430146881e-86	Sertoli Cells/Undifferentiated Spermatogonia	TMEM127
5.68845857845184e-90	0.792579920260204	0.499	0.296	9.71531840613789e-86	Sertoli Cells/Undifferentiated Spermatogonia	RHOU
1.82709073030773e-89	0.685024101915244	0.373	0.155	3.12048825829257e-85	Sertoli Cells/Undifferentiated Spermatogonia	CTBP2
3.39663197257814e-89	0.692408639773519	0.433	0.205	5.80110774596621e-85	Sertoli Cells/Undifferentiated Spermatogonia	ENSSSCG00000030318
3.55511147492915e-89	0.716559653917678	0.485	0.283	6.0717748880315e-85	Sertoli Cells/Undifferentiated Spermatogonia	ANKRD39
3.99733681277888e-89	0.765333313318248	0.601	0.396	6.82705154254505e-85	Sertoli Cells/Undifferentiated Spermatogonia	GABARAPL2
6.74887081947958e-89	0.68086357175128	0.357	0.143	1.15263964725892e-84	Sertoli Cells/Undifferentiated Spermatogonia	PHAX
9.27670564459804e-89	0.795038980385903	0.545	0.359	1.5843685570409e-84	Sertoli Cells/Undifferentiated Spermatogonia	RAB11A
1.0021873586134e-88	0.741310165425138	0.438	0.232	1.71163578977582e-84	Sertoli Cells/Undifferentiated Spermatogonia	FASN
3.57967026307978e-88	0.755741612192941	0.567	0.361	6.11371884231396e-84	Sertoli Cells/Undifferentiated Spermatogonia	NONO
4.50402585314827e-88	0.738297356311402	0.634	0.463	7.69242575459193e-84	Sertoli Cells/Undifferentiated Spermatogonia	UQCR10
5.6823209636226e-88	0.696783882550955	0.774	0.622	9.70483597377104e-84	Sertoli Cells/Undifferentiated Spermatogonia	SELENOF
9.95030461844466e-88	0.765398476202187	0.707	0.541	1.69941252578416e-83	Sertoli Cells/Undifferentiated Spermatogonia	NDUFS4
2.66326234162255e-87	0.580436226200517	0.266	0.082	4.54858575325715e-83	Sertoli Cells/Undifferentiated Spermatogonia	NMI
8.40180311091408e-87	0.568008136352213	0.259	0.08	1.43494395331302e-82	Sertoli Cells/Undifferentiated Spermatogonia	FNTB
1.60981113410662e-86	0.353335154020313	0.267	0.078	2.74939643594069e-82	Sertoli Cells/Undifferentiated Spermatogonia	RGCC
1.73097953616255e-86	0.668568628904041	0.422	0.205	2.95633994981202e-82	Sertoli Cells/Undifferentiated Spermatogonia	ENSSSCG00000007749
2.01721496646772e-86	0.665392080476753	0.364	0.142	3.44520144123022e-82	Sertoli Cells/Undifferentiated Spermatogonia	PARP1
6.45448910123408e-86	0.644295576431271	0.317	0.123	1.10236219359977e-81	Sertoli Cells/Undifferentiated Spermatogonia	YES1
7.52968624635839e-86	0.567460387586876	0.274	0.087	1.28599511401555e-81	Sertoli Cells/Undifferentiated Spermatogonia	LDOC1
2.13148835368546e-85	0.716442963895684	0.415	0.203	3.64036895925939e-81	Sertoli Cells/Undifferentiated Spermatogonia	COMMD6
3.13026785678062e-85	0.559945588160615	0.916	0.821	5.34618447259563e-81	Sertoli Cells/Undifferentiated Spermatogonia	ENSSSCG00000006062
7.1080268391503e-85	0.581278271309755	0.326	0.122	1.21397990385848e-80	Sertoli Cells/Undifferentiated Spermatogonia	MBIP
1.13960223373898e-84	0.687606624836027	0.342	0.141	1.9463266550028e-80	Sertoli Cells/Undifferentiated Spermatogonia	ARL5A
1.98820656849008e-84	0.762448585260176	0.634	0.462	3.39565799832421e-80	Sertoli Cells/Undifferentiated Spermatogonia	NOL7
2.48712021522293e-84	0.626800149135682	0.281	0.095	4.24775261557924e-80	Sertoli Cells/Undifferentiated Spermatogonia	MPDZ
2.48908418520369e-84	0.607729052739574	0.299	0.11	4.25110687990938e-80	Sertoli Cells/Undifferentiated Spermatogonia	WASF3
1.17295647426858e-83	0.805705735223856	0.504	0.32	2.00329236240331e-79	Sertoli Cells/Undifferentiated Spermatogonia	RNF7
1.52550769104138e-83	0.719440655686109	0.459	0.254	2.60541458552958e-79	Sertoli Cells/Undifferentiated Spermatogonia	ENSSSCG00000040854
2.13316541071585e-83	0.76688499052765	0.391	0.181	3.64323320496161e-79	Sertoli Cells/Undifferentiated Spermatogonia	PBDC1
2.14529611736122e-83	0.767152842489886	0.45	0.252	3.66395123884123e-79	Sertoli Cells/Undifferentiated Spermatogonia	NCK1
2.43584251269011e-83	0.586197628487852	0.592	0.365	4.16017542742344e-79	Sertoli Cells/Undifferentiated Spermatogonia	SNRPF
5.94013942490388e-83	0.527133376801043	0.305	0.11	1.01451641237933e-78	Sertoli Cells/Undifferentiated Spermatogonia	MSRB1
1.00616636798763e-82	0.642588817879982	0.374	0.169	1.71843153988608e-78	Sertoli Cells/Undifferentiated Spermatogonia	ENSSSCG00000012046
1.03163480886299e-82	0.899809385356854	0.477	0.28	1.7619290900571e-78	Sertoli Cells/Undifferentiated Spermatogonia	ABCC1
1.41558202190944e-82	0.645979976780686	0.298	0.11	2.41767253521913e-78	Sertoli Cells/Undifferentiated Spermatogonia	ENSSSCG00000024486
3.46749779040898e-82	0.749171879023252	0.585	0.407	5.92213947623949e-78	Sertoli Cells/Undifferentiated Spermatogonia	SDHA
4.39202273351894e-82	0.586344399109119	0.317	0.124	7.501135626577e-78	Sertoli Cells/Undifferentiated Spermatogonia	GET4
5.89910908161542e-82	0.761633364683894	0.737	0.589	1.0075088400491e-77	Sertoli Cells/Undifferentiated Spermatogonia	C11orf58
1.15336076191673e-81	0.61563849226138	0.844	0.744	1.96982484527758e-77	Sertoli Cells/Undifferentiated Spermatogonia	DSTN
1.21889448966541e-81	0.56191642571377	0.309	0.118	2.08174989889956e-77	Sertoli Cells/Undifferentiated Spermatogonia	MGMT
1.37805749611765e-81	0.931747699076109	0.423	0.226	2.35358439761933e-77	Sertoli Cells/Undifferentiated Spermatogonia	SHTN1
1.63018902543662e-81	0.710459176867984	0.65	0.504	2.7841998365432e-77	Sertoli Cells/Undifferentiated Spermatogonia	EIF4A1
2.05188589818661e-81	0.696340150813115	0.366	0.166	3.50441592551291e-77	Sertoli Cells/Undifferentiated Spermatogonia	COPS7A
2.57591282949902e-81	0.613763759969704	0.32	0.127	4.39940152150137e-77	Sertoli Cells/Undifferentiated Spermatogonia	ENSSSCG00000035504
4.97370567670443e-81	0.758522986562852	0.598	0.427	8.4945919252435e-77	Sertoli Cells/Undifferentiated Spermatogonia	UBA1
6.66566159424558e-81	0.829256479489628	0.51	0.303	1.1384283436812e-76	Sertoli Cells/Undifferentiated Spermatogonia	DHRS7
6.94546481350723e-81	0.793199569147026	0.582	0.436	1.1862159354989e-76	Sertoli Cells/Undifferentiated Spermatogonia	UQCRC2
1.43997069449307e-80	0.549010277457503	0.398	0.174	2.45932594912471e-76	Sertoli Cells/Undifferentiated Spermatogonia	AKR1A1
1.67752840196596e-80	0.82322751331565	0.474	0.273	2.86505075771767e-76	Sertoli Cells/Undifferentiated Spermatogonia	C6orf89
1.70849045786821e-80	0.543353398129093	0.297	0.104	2.91793085299312e-76	Sertoli Cells/Undifferentiated Spermatogonia	CFLAR
2.18332955808455e-80	0.702411519546557	0.391	0.194	3.7289085522526e-76	Sertoli Cells/Undifferentiated Spermatogonia	ETV5
3.03820141505634e-80	0.689006987466713	0.364	0.163	5.18894419677472e-76	Sertoli Cells/Undifferentiated Spermatogonia	SLMAP
3.93217993346277e-80	0.662065698488771	0.423	0.208	6.71577010836106e-76	Sertoli Cells/Undifferentiated Spermatogonia	MAZ
4.82334991103222e-80	0.746989228936681	0.442	0.248	8.23779931305194e-76	Sertoli Cells/Undifferentiated Spermatogonia	KCTD2
6.74414156957769e-80	0.580397787836338	0.361	0.157	1.15183193866817e-75	Sertoli Cells/Undifferentiated Spermatogonia	SORD
1.04730530112988e-79	0.786051842979453	0.842	0.786	1.78869272379973e-75	Sertoli Cells/Undifferentiated Spermatogonia	EIF3A
1.10782748620202e-79	0.340430275835428	0.301	0.106	1.89205856368443e-75	Sertoli Cells/Undifferentiated Spermatogonia	ENSSSCG00000002296
1.95028105729116e-79	0.654932750960115	0.297	0.113	3.33088501774757e-75	Sertoli Cells/Undifferentiated Spermatogonia	ETV1
2.45296116570889e-79	0.697409537934753	0.371	0.173	4.18941237491421e-75	Sertoli Cells/Undifferentiated Spermatogonia	ZBTB8OS
3.74044586004927e-79	0.615639548869452	0.296	0.112	6.38830748437815e-75	Sertoli Cells/Undifferentiated Spermatogonia	BTBD3
4.84035683105396e-79	0.604563726660622	0.344	0.15	8.26684543175705e-75	Sertoli Cells/Undifferentiated Spermatogonia	PISD
5.30932570278621e-79	0.684887068564893	0.589	0.418	9.06779736778856e-75	Sertoli Cells/Undifferentiated Spermatogonia	ENSSSCG00000008056
5.95388576897214e-79	0.527545760720162	0.266	0.09	1.01686415048275e-74	Sertoli Cells/Undifferentiated Spermatogonia	SESN1
6.50720732996833e-79	0.739610652086066	0.693	0.613	1.11136593988529e-74	Sertoli Cells/Undifferentiated Spermatogonia	ENSSSCG00000004446
7.19341164925664e-79	0.673608333600978	0.361	0.166	1.22856277557654e-74	Sertoli Cells/Undifferentiated Spermatogonia	RAB3GAP2
9.63988089944453e-79	0.672099875463402	0.358	0.158	1.64639525881613e-74	Sertoli Cells/Undifferentiated Spermatogonia	B4GALT5
6.19374950508417e-78	0.557816314631582	0.496	0.256	1.05783047797333e-73	Sertoli Cells/Undifferentiated Spermatogonia	CDC42
8.71823229018153e-78	0.60675924484685	0.313	0.121	1.4889868928401e-73	Sertoli Cells/Undifferentiated Spermatogonia	HTATSF1
8.8945892570495e-78	0.753571821290751	0.398	0.194	1.51910689921148e-73	Sertoli Cells/Undifferentiated Spermatogonia	GOT2
1.51550528317261e-77	0.605326255463717	0.263	0.09	2.5883314731305e-73	Sertoli Cells/Undifferentiated Spermatogonia	NUFIP1
2.80444825140333e-77	0.545612133014947	0.253	0.081	4.78971716857174e-73	Sertoli Cells/Undifferentiated Spermatogonia	SMAD9
6.31672127371966e-77	0.663939287995203	0.605	0.431	1.07883282633858e-72	Sertoli Cells/Undifferentiated Spermatogonia	EIF3L
7.88650848735576e-77	0.63290698700045	0.754	0.672	1.34693678455549e-72	Sertoli Cells/Undifferentiated Spermatogonia	ENSSSCG00000013427
9.34464118679547e-77	0.83446744871893	0.527	0.336	1.5959712682928e-72	Sertoli Cells/Undifferentiated Spermatogonia	PAK3
1.42144064432192e-76	0.669764787593337	0.324	0.137	2.42767847643741e-72	Sertoli Cells/Undifferentiated Spermatogonia	TIMMDC1
1.59213975316522e-76	0.521368383750962	0.873	0.736	2.71921548443089e-72	Sertoli Cells/Undifferentiated Spermatogonia	CNBP
2.51028957095508e-76	0.801870519236215	0.566	0.399	4.28732355823418e-72	Sertoli Cells/Undifferentiated Spermatogonia	GTF2H5
4.54776711767667e-76	0.641306953501341	0.402	0.201	7.76713146027998e-72	Sertoli Cells/Undifferentiated Spermatogonia	ENSSSCG00000013453
7.52870603417226e-76	0.630336735615469	0.314	0.129	1.28582770357628e-71	Sertoli Cells/Undifferentiated Spermatogonia	RXRA
1.31514724063695e-75	0.457005961684422	0.581	0.335	2.24613997228385e-71	Sertoli Cells/Undifferentiated Spermatogonia	BCAP31
1.76817691203353e-75	0.624233806642026	0.264	0.09	3.01986934806206e-71	Sertoli Cells/Undifferentiated Spermatogonia	FAM46A
2.39012223451963e-75	0.692350133170185	0.392	0.198	4.08208976433607e-71	Sertoli Cells/Undifferentiated Spermatogonia	UGP2
2.99156086848196e-75	0.81385240426486	0.39	0.198	5.10928680728034e-71	Sertoli Cells/Undifferentiated Spermatogonia	BRWD3
4.82283370261188e-75	0.593825860315294	0.35	0.159	8.23691768069082e-71	Sertoli Cells/Undifferentiated Spermatogonia	CCNG1
6.22920873481923e-75	0.719300710938777	0.437	0.246	1.06388655981978e-70	Sertoli Cells/Undifferentiated Spermatogonia	CUEDC2
6.59651720692084e-75	0.660299512994671	0.363	0.165	1.12661917377001e-70	Sertoli Cells/Undifferentiated Spermatogonia	ENSSSCG00000009246
1.04074540624377e-74	0.673254536187445	0.31	0.124	1.77748907932373e-70	Sertoli Cells/Undifferentiated Spermatogonia	MYO6
1.87887671373943e-74	0.612365693620735	0.258	0.092	3.20893353939557e-70	Sertoli Cells/Undifferentiated Spermatogonia	PRICKLE2
2.64430185142897e-74	0.585376887515566	0.338	0.15	4.51620313205554e-70	Sertoli Cells/Undifferentiated Spermatogonia	USP11
3.38095820247741e-74	0.595013624088882	0.504	0.304	5.77433851401117e-70	Sertoli Cells/Undifferentiated Spermatogonia	SEC61G
6.67357424478272e-74	0.414257182041728	0.294	0.104	1.13977974526644e-69	Sertoli Cells/Undifferentiated Spermatogonia	SLC44A2
1.05345106422288e-73	0.749588226823799	0.372	0.18	1.79918907258626e-69	Sertoli Cells/Undifferentiated Spermatogonia	RASA1
1.3749327474551e-73	0.771661769135538	0.511	0.337	2.34824763937857e-69	Sertoli Cells/Undifferentiated Spermatogonia	HADHB
1.72777145394641e-73	0.627379951458784	0.331	0.148	2.95086086619507e-69	Sertoli Cells/Undifferentiated Spermatogonia	MAPK1IP1L
1.94724158195501e-73	0.619911701268414	0.275	0.099	3.32569389782095e-69	Sertoli Cells/Undifferentiated Spermatogonia	CPT1A
2.32075415867795e-73	0.541470433462839	0.903	0.768	3.96361602760606e-69	Sertoli Cells/Undifferentiated Spermatogonia	SERBP1
2.56323041307305e-73	0.654796947968838	0.326	0.141	4.37774122248746e-69	Sertoli Cells/Undifferentiated Spermatogonia	ATP1A2
2.97293559675285e-73	0.733796958482219	0.49	0.306	5.07747670569419e-69	Sertoli Cells/Undifferentiated Spermatogonia	CETN3
3.58572315141692e-73	0.72240955883789	0.675	0.58	6.12405657030496e-69	Sertoli Cells/Undifferentiated Spermatogonia	RAB10
3.72178885988514e-73	0.511766878412626	0.335	0.14	6.35644319379782e-69	Sertoli Cells/Undifferentiated Spermatogonia	TMEM223
3.90702068111354e-73	0.723240159994892	0.581	0.416	6.67280062127382e-69	Sertoli Cells/Undifferentiated Spermatogonia	POLE4
4.47176403980518e-73	0.679172160040887	0.492	0.287	7.63732580358328e-69	Sertoli Cells/Undifferentiated Spermatogonia	MSI2
4.75478928912283e-73	0.688766752119715	0.56	0.39	8.12070462689287e-69	Sertoli Cells/Undifferentiated Spermatogonia	TRAPPC4
6.84085834605876e-73	0.593571105014608	0.288	0.115	1.16835019692338e-68	Sertoli Cells/Undifferentiated Spermatogonia	PTPN21
7.83618038006859e-73	0.665000905863671	0.471	0.259	1.33834124711191e-68	Sertoli Cells/Undifferentiated Spermatogonia	HNRNPR
9.24510717000633e-73	0.885454317023976	0.665	0.571	1.57897185356538e-68	Sertoli Cells/Undifferentiated Spermatogonia	ENSSSCG00000000194
1.37768222722831e-72	0.578513126149893	0.328	0.14	2.35294347588323e-68	Sertoli Cells/Undifferentiated Spermatogonia	USF2
2.28652997439566e-72	0.676076580172863	0.358	0.172	3.90516454327035e-68	Sertoli Cells/Undifferentiated Spermatogonia	SZRD1
2.75924836584886e-72	0.72059789756441	0.393	0.207	4.71252028403327e-68	Sertoli Cells/Undifferentiated Spermatogonia	VPS39
3.50732818449703e-72	0.649451510836432	0.718	0.574	5.99016580630248e-68	Sertoli Cells/Undifferentiated Spermatogonia	YWHAE
5.8094858117277e-72	0.46505390655082	0.269	0.093	9.92202081784974e-68	Sertoli Cells/Undifferentiated Spermatogonia	CERS2
7.7879636753455e-72	0.556438143822939	0.307	0.123	1.33010631611226e-67	Sertoli Cells/Undifferentiated Spermatogonia	KPNA1
1.60807748129234e-71	0.639545857556903	0.469	0.269	2.74643553029918e-67	Sertoli Cells/Undifferentiated Spermatogonia	ENSSSCG00000030295
3.11759332721471e-71	0.685222417195563	0.568	0.395	5.32453764355001e-67	Sertoli Cells/Undifferentiated Spermatogonia	TSPAN3
4.76043320421477e-71	0.5639924482031	0.334	0.148	8.13034386947841e-67	Sertoli Cells/Undifferentiated Spermatogonia	ENSSSCG00000035048
7.49625046083773e-71	0.510712109525834	0.299	0.119	1.28028461620648e-66	Sertoli Cells/Undifferentiated Spermatogonia	PDCD6IP
8.52806010176415e-71	0.57288838806937	0.814	0.684	1.4565073847803e-66	Sertoli Cells/Undifferentiated Spermatogonia	ENSSSCG00000040325
2.02598936743193e-70	0.712393835741099	0.604	0.45	3.46018724063699e-66	Sertoli Cells/Undifferentiated Spermatogonia	ENSSSCG00000014850
2.49935963536982e-70	0.568299920198613	0.326	0.14	4.26865632124812e-66	Sertoli Cells/Undifferentiated Spermatogonia	LMO4
4.32049879756998e-70	0.800507433895431	0.437	0.248	7.37897989636977e-66	Sertoli Cells/Undifferentiated Spermatogonia	CELF1
1.50659784399848e-69	0.765786423577261	0.57	0.399	2.57311845776501e-65	Sertoli Cells/Undifferentiated Spermatogonia	UTP6
1.87624067883149e-69	0.603076981095849	0.393	0.211	3.2044314553763e-65	Sertoli Cells/Undifferentiated Spermatogonia	ENSSSCG00000031773
2.01965929936356e-69	0.793684886649519	0.544	0.395	3.44937611738302e-65	Sertoli Cells/Undifferentiated Spermatogonia	ECHDC1
1.17928345088621e-68	0.654167275424586	0.491	0.314	2.01409820576855e-64	Sertoli Cells/Undifferentiated Spermatogonia	RAB7A
1.90509967945207e-68	0.341659124856319	0.991	0.961	3.25371974253619e-64	Sertoli Cells/Undifferentiated Spermatogonia	ENSSSCG00000011952
2.16393944921228e-68	0.394122040864271	1	0.916	3.69579218530966e-64	Sertoli Cells/Undifferentiated Spermatogonia	H3F3A
2.78165144847499e-68	0.65631492374581	0.334	0.15	4.75078250885043e-64	Sertoli Cells/Undifferentiated Spermatogonia	ACAA2
3.23291518556046e-68	0.690960087012976	0.402	0.227	5.52149584541871e-64	Sertoli Cells/Undifferentiated Spermatogonia	MTMR10
3.58007066136255e-68	0.567927164443227	0.674	0.52	6.11440268254111e-64	Sertoli Cells/Undifferentiated Spermatogonia	ARPC3
8.09969342525837e-68	0.634786628668488	0.592	0.406	1.38334664009988e-63	Sertoli Cells/Undifferentiated Spermatogonia	KHDRBS1
9.65068510654798e-68	0.538734509724868	0.273	0.107	1.64824050934733e-63	Sertoli Cells/Undifferentiated Spermatogonia	PIK3C2B
2.25757673112979e-67	0.772130490983433	0.373	0.188	3.85571529909657e-63	Sertoli Cells/Undifferentiated Spermatogonia	ENSSSCG00000007454
5.22062814489888e-67	0.471939127229632	0.276	0.106	8.91631080867279e-63	Sertoli Cells/Undifferentiated Spermatogonia	WDR45B
5.37752652642293e-67	0.870481122243658	0.501	0.342	9.18427755447772e-63	Sertoli Cells/Undifferentiated Spermatogonia	ACADSB
1.29410058508349e-66	0.546465786849446	0.354	0.159	2.2101943892641e-62	Sertoli Cells/Undifferentiated Spermatogonia	ENSSSCG00000000394
2.29513040654608e-66	0.513113491416424	0.331	0.15	3.91985322134006e-62	Sertoli Cells/Undifferentiated Spermatogonia	COMMD3
2.66501818540663e-66	0.722289926684592	0.602	0.458	4.55158455885598e-62	Sertoli Cells/Undifferentiated Spermatogonia	PDHB
3.20125636225961e-66	0.60384477999387	0.297	0.131	5.46742574110318e-62	Sertoli Cells/Undifferentiated Spermatogonia	SCP2
1.91529053543513e-65	0.655766794885051	0.649	0.523	3.27112470546966e-61	Sertoli Cells/Undifferentiated Spermatogonia	TGIF2-C20orf24
1.63305637689213e-64	0.573900049418455	0.808	0.608	2.78909698609407e-60	Sertoli Cells/Undifferentiated Spermatogonia	EVI5
7.80864154380356e-64	0.591056648184309	0.297	0.125	1.33363788926621e-59	Sertoli Cells/Undifferentiated Spermatogonia	MACF1
1.31635737974125e-63	0.711386700298865	0.38	0.201	2.24820676886009e-59	Sertoli Cells/Undifferentiated Spermatogonia	ENSSSCG00000031580
1.5458013419049e-63	0.58747589086702	0.357	0.184	2.64007411183938e-59	Sertoli Cells/Undifferentiated Spermatogonia	NUDT16L1
1.71620746993726e-63	0.659979213907512	0.539	0.378	2.93111073790585e-59	Sertoli Cells/Undifferentiated Spermatogonia	MORF4L2
2.04197335799938e-63	0.707710475888242	0.37	0.187	3.48748629812715e-59	Sertoli Cells/Undifferentiated Spermatogonia	EML4
5.50148639524557e-63	0.551930416852131	0.418	0.226	9.39598861443991e-59	Sertoli Cells/Undifferentiated Spermatogonia	DMRT1
1.08328694933482e-62	0.7188465057061	0.412	0.245	1.85014578076893e-58	Sertoli Cells/Undifferentiated Spermatogonia	CAB39L
1.16805672882183e-62	0.540161594543919	0.339	0.163	1.9949240871548e-58	Sertoli Cells/Undifferentiated Spermatogonia	MRPL12
1.29601318651831e-62	0.844570137174736	0.605	0.466	2.21346092125462e-58	Sertoli Cells/Undifferentiated Spermatogonia	PPIG
1.433870420917e-62	0.669587108095887	0.287	0.126	2.44890729188414e-58	Sertoli Cells/Undifferentiated Spermatogonia	GK5
1.65965672229029e-62	0.542214453019174	0.309	0.139	2.83452771599958e-58	Sertoli Cells/Undifferentiated Spermatogonia	NFIA
2.54146417348902e-62	0.493639405769606	0.255	0.099	4.3405666619019e-58	Sertoli Cells/Undifferentiated Spermatogonia	SMYD3
3.9807912466275e-62	0.727191229547475	0.434	0.259	6.79879337011511e-58	Sertoli Cells/Undifferentiated Spermatogonia	USP14
4.28380390429475e-62	0.558075166744914	0.31	0.142	7.31630868814501e-58	Sertoli Cells/Undifferentiated Spermatogonia	UBE2Z
1.13107336741669e-61	0.693549265152656	0.566	0.443	1.93176020421097e-57	Sertoli Cells/Undifferentiated Spermatogonia	UBL3
2.52888158158937e-61	0.553246109319433	0.298	0.128	4.31907685319649e-57	Sertoli Cells/Undifferentiated Spermatogonia	URI1
2.85748414832802e-61	0.781964323926058	0.41	0.242	4.88029717692943e-57	Sertoli Cells/Undifferentiated Spermatogonia	CBL
9.55813580754879e-61	0.437750009821304	0.884	0.699	1.63243401457126e-56	Sertoli Cells/Undifferentiated Spermatogonia	ATP6V1G1
2.8412864049793e-60	0.588875737039423	0.532	0.356	4.85263305106415e-56	Sertoli Cells/Undifferentiated Spermatogonia	PSAP
3.06009633693563e-60	0.612087207427006	0.368	0.194	5.22633853385236e-56	Sertoli Cells/Undifferentiated Spermatogonia	COPG2
3.2067972705701e-60	0.798204878710216	0.485	0.326	5.47688905840668e-56	Sertoli Cells/Undifferentiated Spermatogonia	ZNF638
4.02645324051484e-60	0.756014824152737	0.509	0.357	6.87677948947529e-56	Sertoli Cells/Undifferentiated Spermatogonia	MAN2A2
4.37663769520508e-60	0.579933918748342	0.55	0.391	7.47485951964076e-56	Sertoli Cells/Undifferentiated Spermatogonia	PNRC2
5.53953242389178e-60	0.685573473951629	0.32	0.154	9.46096742676476e-56	Sertoli Cells/Undifferentiated Spermatogonia	PIK3R1
5.64073224962147e-60	0.728863348092089	0.596	0.471	9.63380660912851e-56	Sertoli Cells/Undifferentiated Spermatogonia	ARPC5L
5.97791950604951e-60	0.279226316435297	0.256	0.099	1.0209688724382e-55	Sertoli Cells/Undifferentiated Spermatogonia	APOD
6.57229626014709e-60	0.555345484059973	0.358	0.175	1.12248247827052e-55	Sertoli Cells/Undifferentiated Spermatogonia	ATP1A1
7.37860557191281e-60	0.506699039976587	0.258	0.105	1.26019204562699e-55	Sertoli Cells/Undifferentiated Spermatogonia	SIKE1
8.44363027491176e-60	0.668589864816535	0.344	0.176	1.44208761465218e-55	Sertoli Cells/Undifferentiated Spermatogonia	ANKIB1
1.571532013217e-59	0.680150142286989	0.473	0.32	2.68401952537332e-55	Sertoli Cells/Undifferentiated Spermatogonia	PDCD6
2.27167776310166e-59	0.666391126581506	0.421	0.247	3.87979845160132e-55	Sertoli Cells/Undifferentiated Spermatogonia	RBMX
2.3029815958754e-59	0.604045654256958	0.643	0.505	3.9332622675956e-55	Sertoli Cells/Undifferentiated Spermatogonia	RPS27L
2.52555492520642e-59	0.518664560479736	0.293	0.125	4.31339525676004e-55	Sertoli Cells/Undifferentiated Spermatogonia	NXT2
3.13585705706003e-59	0.593921393240358	0.684	0.643	5.35573026775282e-55	Sertoli Cells/Undifferentiated Spermatogonia	ENSSSCG00000040118
5.76808397113572e-59	0.659345712054531	0.574	0.441	9.85131061430269e-55	Sertoli Cells/Undifferentiated Spermatogonia	SPTAN1
1.43162581241568e-58	0.628486815136453	0.264	0.112	2.44507372502473e-54	Sertoli Cells/Undifferentiated Spermatogonia	SLC16A1
1.74592151230079e-58	0.464798342715303	0.272	0.113	2.98185935085853e-54	Sertoli Cells/Undifferentiated Spermatogonia	MAPK3
2.17323294446662e-57	0.56505421295753	0.312	0.154	3.71166454585454e-53	Sertoli Cells/Undifferentiated Spermatogonia	PDLIM5
3.81215438199783e-57	0.628099184915442	0.49	0.318	6.5107784690141e-53	Sertoli Cells/Undifferentiated Spermatogonia	RBM8A
4.57426106330036e-57	0.545958017222249	0.291	0.133	7.81238047001069e-53	Sertoli Cells/Undifferentiated Spermatogonia	PTK2
8.04094248103257e-57	0.743341368343291	0.601	0.485	1.37331256633555e-52	Sertoli Cells/Undifferentiated Spermatogonia	PDAP1
1.0378408616513e-56	0.473954188228582	0.877	0.863	1.77252840761426e-52	Sertoli Cells/Undifferentiated Spermatogonia	ISCU
1.37181631259508e-56	0.409552769738473	0.269	0.11	2.34292508028114e-52	Sertoli Cells/Undifferentiated Spermatogonia	KCNIP3
2.57567559782295e-56	0.57917324402605	0.734	0.66	4.39899635352181e-52	Sertoli Cells/Undifferentiated Spermatogonia	RBX1
2.58673438816187e-56	0.593934419511202	0.415	0.253	4.41788366154166e-52	Sertoli Cells/Undifferentiated Spermatogonia	RBBP4
4.11934132555718e-56	0.617275168917078	0.418	0.255	7.0354230499191e-52	Sertoli Cells/Undifferentiated Spermatogonia	TMEM129
4.87634424296506e-56	0.534616993066107	0.305	0.147	8.32830833256002e-52	Sertoli Cells/Undifferentiated Spermatogonia	LACTB
5.3857696206659e-56	0.783143015465647	0.579	0.483	9.1983559351353e-52	Sertoli Cells/Undifferentiated Spermatogonia	WASF2
2.21585555672305e-55	0.472266290678381	0.268	0.115	3.78445970532729e-51	Sertoli Cells/Undifferentiated Spermatogonia	ETFA
4.89595899162945e-55	0.554689869740998	0.407	0.243	8.36180836180394e-51	Sertoli Cells/Undifferentiated Spermatogonia	ENSSSCG00000017928
6.84924054315215e-55	0.56755557294789	0.326	0.171	1.16978179236496e-50	Sertoli Cells/Undifferentiated Spermatogonia	ENSSSCG00000040801
6.89050749483236e-55	0.498919671121056	0.301	0.138	1.17682977504242e-50	Sertoli Cells/Undifferentiated Spermatogonia	COMMD7
3.40173922805553e-54	0.767935034613096	0.536	0.404	5.80983042759603e-50	Sertoli Cells/Undifferentiated Spermatogonia	KDSR
1.21053351355451e-53	0.703808852260651	0.317	0.163	2.06747018779975e-49	Sertoli Cells/Undifferentiated Spermatogonia	RHBDL2
1.27717246924896e-53	0.737608966584697	0.677	0.545	2.18128286023031e-49	Sertoli Cells/Undifferentiated Spermatogonia	RYBP
1.43975500569298e-53	0.588991571579646	0.36	0.204	2.45895757422304e-49	Sertoli Cells/Undifferentiated Spermatogonia	RASSF4
1.51420604458379e-53	0.610593542687086	0.368	0.216	2.58611250354466e-49	Sertoli Cells/Undifferentiated Spermatogonia	ENSSSCG00000013082
1.86988191028713e-53	0.562489553675228	0.365	0.194	3.19357131457939e-49	Sertoli Cells/Undifferentiated Spermatogonia	JTB
3.17074814455431e-53	0.659490055998674	0.481	0.318	5.41532075608431e-49	Sertoli Cells/Undifferentiated Spermatogonia	ERP29
3.57582829402821e-53	0.519850784066391	0.484	0.329	6.10715714337078e-49	Sertoli Cells/Undifferentiated Spermatogonia	ARPC1B
4.43380945988266e-53	0.660056618719482	0.502	0.365	7.5725031765336e-49	Sertoli Cells/Undifferentiated Spermatogonia	ENSSSCG00000008183
5.74899058581526e-53	0.437845175855012	0.749	0.675	9.81870102151388e-49	Sertoli Cells/Undifferentiated Spermatogonia	OAZ1
7.09672856019434e-53	0.709864118546954	0.382	0.225	1.21205027079559e-48	Sertoli Cells/Undifferentiated Spermatogonia	ZBTB38
2.02138684890942e-52	0.498753728936591	0.298	0.139	3.45232659925239e-48	Sertoli Cells/Undifferentiated Spermatogonia	SMIM19
4.49601824892902e-52	0.679522602567667	0.372	0.216	7.67874956734587e-48	Sertoli Cells/Undifferentiated Spermatogonia	SECISBP2L
5.99935525889317e-52	0.585985258378529	0.374	0.223	1.02462988466637e-47	Sertoli Cells/Undifferentiated Spermatogonia	AGTRAP
7.86361656935529e-52	0.569338514372043	0.266	0.121	1.34302707388019e-47	Sertoli Cells/Undifferentiated Spermatogonia	ENSSSCG00000014165
1.15274918962558e-51	0.457143433225028	0.43	0.245	1.96878034096153e-47	Sertoli Cells/Undifferentiated Spermatogonia	ENSSSCG00000021591
1.32577258662801e-51	0.515510779174602	0.364	0.197	2.26428700070198e-47	Sertoli Cells/Undifferentiated Spermatogonia	ENSSSCG00000038646
6.3005859569513e-51	0.568688116843635	0.52	0.375	1.07607707558771e-46	Sertoli Cells/Undifferentiated Spermatogonia	UBE2I
8.19755503851977e-51	0.487672147084265	0.321	0.163	1.40006042502879e-46	Sertoli Cells/Undifferentiated Spermatogonia	CDK4
9.59451848459108e-51	0.730382000999906	0.398	0.248	1.63864781198331e-46	Sertoli Cells/Undifferentiated Spermatogonia	CREBRF
1.0280860596502e-50	0.490535218507129	0.333	0.177	1.75586818127657e-46	Sertoli Cells/Undifferentiated Spermatogonia	ENSSSCG00000017929
1.48299350902151e-50	0.606159387577557	0.491	0.341	2.53280461405784e-46	Sertoli Cells/Undifferentiated Spermatogonia	PSMA4
2.20320273934158e-50	0.281223627970704	0.996	0.898	3.76284995852149e-46	Sertoli Cells/Undifferentiated Spermatogonia	RPS26
3.32117864077805e-50	0.495326523774833	0.32	0.163	5.67224100058483e-46	Sertoli Cells/Undifferentiated Spermatogonia	ND6
4.41637036107527e-50	0.563901302810879	0.35	0.19	7.54271893968045e-46	Sertoli Cells/Undifferentiated Spermatogonia	ZEB2
4.46958795670718e-50	0.659603039626077	0.56	0.428	7.6336092712602e-46	Sertoli Cells/Undifferentiated Spermatogonia	THRAP3
6.95637632804245e-50	0.548276179259997	0.305	0.157	1.18807951306637e-45	Sertoli Cells/Undifferentiated Spermatogonia	AGPS
8.46135007213611e-50	0.563135941905211	0.539	0.385	1.44511397882013e-45	Sertoli Cells/Undifferentiated Spermatogonia	ENSSSCG00000013421
9.58423951358686e-50	0.680905607266263	0.467	0.337	1.6368922665255e-45	Sertoli Cells/Undifferentiated Spermatogonia	VAPB
1.29786416004013e-49	0.605880885407997	0.408	0.257	2.21662219893254e-45	Sertoli Cells/Undifferentiated Spermatogonia	GLUD1
1.65587079398551e-49	0.475400935341108	0.299	0.147	2.82806172904785e-45	Sertoli Cells/Undifferentiated Spermatogonia	BNIP3
6.94802386000125e-49	0.481486854519902	0.75	0.726	1.18665299504961e-44	Sertoli Cells/Undifferentiated Spermatogonia	EIF4G2
1.31811490477255e-48	0.579422401058253	0.291	0.145	2.25120844586103e-44	Sertoli Cells/Undifferentiated Spermatogonia	ENSSSCG00000011121
1.41605710293841e-48	0.558302663414342	0.315	0.17	2.41848392610851e-44	Sertoli Cells/Undifferentiated Spermatogonia	OSBPL11
1.85871065885755e-48	0.472761045670558	0.338	0.179	3.17449193426281e-44	Sertoli Cells/Undifferentiated Spermatogonia	SRSF9
8.46309316178195e-48	0.559100384999213	0.335	0.187	1.44541168110074e-43	Sertoli Cells/Undifferentiated Spermatogonia	DYNLRB1
2.13574596148756e-47	0.48171635063336	0.309	0.162	3.6476405276246e-43	Sertoli Cells/Undifferentiated Spermatogonia	PRMT1
2.17295830744205e-47	0.526363521872955	0.787	0.68	3.71119549328027e-43	Sertoli Cells/Undifferentiated Spermatogonia	ENSSSCG00000014075
2.62413044585374e-47	0.710973600945182	0.488	0.359	4.4817523884736e-43	Sertoli Cells/Undifferentiated Spermatogonia	RALBP1
3.24740802247537e-47	0.542232474803598	0.306	0.155	5.54624816158569e-43	Sertoli Cells/Undifferentiated Spermatogonia	DDX21
3.49072844031171e-47	0.623786198904111	0.549	0.436	5.96181510320837e-43	Sertoli Cells/Undifferentiated Spermatogonia	MAP1LC3B
3.89771883985302e-47	0.630605276586942	0.388	0.239	6.65691400658497e-43	Sertoli Cells/Undifferentiated Spermatogonia	COG3
4.25742292019466e-47	0.414263744659603	0.286	0.137	7.27125260540047e-43	Sertoli Cells/Undifferentiated Spermatogonia	GMFB
1.00172273277899e-46	0.661561522320144	0.338	0.194	1.71084225531324e-42	Sertoli Cells/Undifferentiated Spermatogonia	MED19
1.31523324351067e-46	0.634783915274078	0.428	0.294	2.24628685659187e-42	Sertoli Cells/Undifferentiated Spermatogonia	BRD3
1.75817260616315e-46	0.75584445621216	0.58	0.495	3.00278299406605e-42	Sertoli Cells/Undifferentiated Spermatogonia	RTF1
3.66761744435365e-46	0.514735668144619	0.707	0.606	6.2639238332116e-42	Sertoli Cells/Undifferentiated Spermatogonia	FUS
3.70648452451691e-46	0.532380413943953	0.312	0.17	6.33030491942243e-42	Sertoli Cells/Undifferentiated Spermatogonia	AP3M1
9.54787996142426e-46	0.592319737665042	0.314	0.164	1.63068241861165e-41	Sertoli Cells/Undifferentiated Spermatogonia	CDC42BPA
1.3208850130003e-45	0.580141688127203	0.288	0.152	2.25593951370322e-41	Sertoli Cells/Undifferentiated Spermatogonia	ENSSSCG00000007735
1.83057361631074e-45	0.546785947545286	0.342	0.184	3.12643667929711e-41	Sertoli Cells/Undifferentiated Spermatogonia	EIF4EBP2
3.51268014349851e-45	0.455595912118205	0.747	0.585	5.9993064170811e-41	Sertoli Cells/Undifferentiated Spermatogonia	UBE2L5P
5.07933638111421e-45	0.455275184458545	0.252	0.112	8.67499860530496e-41	Sertoli Cells/Undifferentiated Spermatogonia	ZNF75D
7.77589158383863e-45	0.580640259821047	0.582	0.475	1.3280445236038e-40	Sertoli Cells/Undifferentiated Spermatogonia	ELAVL1
1.50527305725703e-44	0.550782962079508	0.336	0.194	2.57085585448929e-40	Sertoli Cells/Undifferentiated Spermatogonia	SNX9
1.60104584081049e-44	0.579491019113482	0.512	0.418	2.73442619152023e-40	Sertoli Cells/Undifferentiated Spermatogonia	MRPL57
1.80268243430467e-44	0.547271823555443	0.512	0.372	3.07880132954895e-40	Sertoli Cells/Undifferentiated Spermatogonia	CTNNA1
2.10587740189114e-44	0.640698730127666	0.383	0.249	3.59662801468988e-40	Sertoli Cells/Undifferentiated Spermatogonia	USP9X
6.19408432058693e-44	0.571031561103935	0.477	0.354	1.05788766111304e-39	Sertoli Cells/Undifferentiated Spermatogonia	PPP2CA
8.04954498466921e-44	0.530290691339545	0.347	0.207	1.37478178793166e-39	Sertoli Cells/Undifferentiated Spermatogonia	NDUFS1
1.93225901128661e-43	0.562929027513754	0.464	0.327	3.3001051653764e-39	Sertoli Cells/Undifferentiated Spermatogonia	DPY30
2.23230022135328e-43	0.544847351594699	0.299	0.163	3.81254554804926e-39	Sertoli Cells/Undifferentiated Spermatogonia	HSD17B12
2.94565820846599e-43	0.531935980371221	0.455	0.331	5.03088965423907e-39	Sertoli Cells/Undifferentiated Spermatogonia	ENSSSCG00000016886
3.45865084858551e-43	0.631129702695734	0.441	0.318	5.90702978429919e-39	Sertoli Cells/Undifferentiated Spermatogonia	CYB5B
5.33652310328277e-43	0.529506276033589	0.563	0.458	9.11424780809664e-39	Sertoli Cells/Undifferentiated Spermatogonia	COX5A
6.07685463477056e-43	0.510436199229862	0.343	0.195	1.03786600307246e-38	Sertoli Cells/Undifferentiated Spermatogonia	STAU1
2.3726564150222e-42	0.453849563975001	0.269	0.136	4.05225989121642e-38	Sertoli Cells/Undifferentiated Spermatogonia	RETREG3
2.37405060220533e-42	0.510916965662504	0.27	0.139	4.05464102350649e-38	Sertoli Cells/Undifferentiated Spermatogonia	KIF1BP
2.63414216838029e-42	0.536802575356885	0.612	0.498	4.49885140937669e-38	Sertoli Cells/Undifferentiated Spermatogonia	COX7A2L
3.96164350841986e-42	0.584897718404926	0.382	0.242	6.76609094803028e-38	Sertoli Cells/Undifferentiated Spermatogonia	RAP1A
5.38401929580333e-42	0.372357291871092	0.412	0.236	9.19536655530251e-38	Sertoli Cells/Undifferentiated Spermatogonia	PSME1
1.1598076727308e-41	0.551742551974878	0.461	0.335	1.98083552425693e-37	Sertoli Cells/Undifferentiated Spermatogonia	STUB1
1.59910723296166e-41	0.531581590592605	0.429	0.3	2.73111524317522e-37	Sertoli Cells/Undifferentiated Spermatogonia	COPS6
1.88876606082236e-41	0.570106812537688	0.491	0.36	3.22582355527851e-37	Sertoli Cells/Undifferentiated Spermatogonia	DDX6
1.89997975710332e-41	0.482475506554928	0.254	0.119	3.24497542715676e-37	Sertoli Cells/Undifferentiated Spermatogonia	ENSSSCG00000025203
4.26235558889938e-41	0.657893082635966	0.547	0.46	7.27967711028125e-37	Sertoli Cells/Undifferentiated Spermatogonia	DYNC1LI2
4.83672719298873e-41	0.592566302401448	0.403	0.277	8.26064637290546e-37	Sertoli Cells/Undifferentiated Spermatogonia	ENSSSCG00000034129
1.04049260891481e-40	0.413967991670636	0.809	0.673	1.77705732676561e-36	Sertoli Cells/Undifferentiated Spermatogonia	RAB2A
1.85823479161354e-40	0.506824065157171	0.277	0.149	3.17367920059676e-36	Sertoli Cells/Undifferentiated Spermatogonia	STRN
2.57995193386121e-40	0.629528942508676	0.648	0.562	4.40629990784156e-36	Sertoli Cells/Undifferentiated Spermatogonia	PSMD1
2.75976167673691e-40	0.492075930226288	0.424	0.275	4.71339696769896e-36	Sertoli Cells/Undifferentiated Spermatogonia	ENSSSCG00000039618
3.23687207317274e-40	0.52727641744124	0.364	0.234	5.52825381377171e-36	Sertoli Cells/Undifferentiated Spermatogonia	FUNDC1
4.04500030213171e-40	0.66272670519879	0.379	0.255	6.90845601601074e-36	Sertoli Cells/Undifferentiated Spermatogonia	TAF11
4.49739056152405e-40	0.559208402280319	0.66	0.581	7.68109334002692e-36	Sertoli Cells/Undifferentiated Spermatogonia	ARHGAP5
7.33327044243838e-40	0.361308423703473	0.299	0.154	1.25244925886405e-35	Sertoli Cells/Undifferentiated Spermatogonia	SUCLG2
9.75165339395741e-40	0.519522442090033	0.256	0.132	1.66548488315399e-35	Sertoli Cells/Undifferentiated Spermatogonia	ZNF516
1.040793462466e-39	0.601096199990732	0.511	0.42	1.77757115454567e-35	Sertoli Cells/Undifferentiated Spermatogonia	CDC37
1.7167283172515e-39	0.590210770067198	0.447	0.307	2.93200029303384e-35	Sertoli Cells/Undifferentiated Spermatogonia	ANKRD17
1.9584338831285e-39	0.684395119574085	0.371	0.244	3.34480922899516e-35	Sertoli Cells/Undifferentiated Spermatogonia	BRAP
2.07382882129747e-39	0.355319537007434	0.28	0.138	3.54189224389395e-35	Sertoli Cells/Undifferentiated Spermatogonia	LAP3
4.72441636559158e-39	0.402484778058895	0.788	0.652	8.06883071079385e-35	Sertoli Cells/Undifferentiated Spermatogonia	POMP
4.98155308055e-39	0.540376425756396	0.563	0.439	8.50799450627135e-35	Sertoli Cells/Undifferentiated Spermatogonia	ENSSSCG00000001075
6.82144064622124e-39	0.566132001925582	0.49	0.378	1.16503384796812e-34	Sertoli Cells/Undifferentiated Spermatogonia	TMED10
7.18088272892853e-39	0.425840589749922	0.301	0.167	1.2264229612737e-34	Sertoli Cells/Undifferentiated Spermatogonia	PHF13
9.17331745619922e-39	0.546419108828208	0.444	0.326	1.56671088834427e-34	Sertoli Cells/Undifferentiated Spermatogonia	SF3B5
1.82449802806151e-38	0.484409678624005	0.306	0.178	3.11606018212625e-34	Sertoli Cells/Undifferentiated Spermatogonia	ENSSSCG00000011081
2.0143025788756e-38	0.433159657040746	0.642	0.498	3.44022737446163e-34	Sertoli Cells/Undifferentiated Spermatogonia	SCAND1
2.48962117214853e-38	0.548424392253386	0.394	0.273	4.25202399991247e-34	Sertoli Cells/Undifferentiated Spermatogonia	NDUFC1
3.6683105988046e-38	0.432686574644532	0.25	0.127	6.26510767169837e-34	Sertoli Cells/Undifferentiated Spermatogonia	ISOC2
5.31770144278721e-38	0.33307396238113	0.362	0.201	9.08210229413627e-34	Sertoli Cells/Undifferentiated Spermatogonia	FITM1
8.13682012158969e-38	0.615196525671023	0.36	0.238	1.3896875085663e-33	Sertoli Cells/Undifferentiated Spermatogonia	YRDC
9.21236726875567e-38	0.424998249403847	0.436	0.287	1.57338020583078e-33	Sertoli Cells/Undifferentiated Spermatogonia	RAC1
1.09730979928663e-37	0.5074661182354	0.635	0.567	1.87409540620164e-33	Sertoli Cells/Undifferentiated Spermatogonia	ATPIF1
1.97717683692956e-37	0.455139929026557	0.696	0.606	3.376820319792e-33	Sertoli Cells/Undifferentiated Spermatogonia	ATP5O
2.28478981859761e-37	0.450110641752184	0.464	0.326	3.90219253118286e-33	Sertoli Cells/Undifferentiated Spermatogonia	ENSSSCG00000023277
3.5655086653272e-37	0.495922562030251	0.447	0.331	6.08953224951232e-33	Sertoli Cells/Undifferentiated Spermatogonia	ATRAID
4.60594261008752e-37	0.53080264059508	0.667	0.568	7.86648938376847e-33	Sertoli Cells/Undifferentiated Spermatogonia	ENSSSCG00000004294
4.69118855297384e-37	0.456007401622594	0.676	0.577	8.01208092962402e-33	Sertoli Cells/Undifferentiated Spermatogonia	NDUFS5
5.41005832691535e-37	0.394462628669541	0.32	0.182	9.23983861653873e-33	Sertoli Cells/Undifferentiated Spermatogonia	CTNNB1
5.80016459934065e-37	0.632663686681565	0.366	0.24	9.9061011192139e-33	Sertoli Cells/Undifferentiated Spermatogonia	TERF1
6.01234357701962e-37	0.480732934284931	0.408	0.281	1.02684815951918e-32	Sertoli Cells/Undifferentiated Spermatogonia	PHB2
6.69970540639199e-37	0.40594724892243	0.3	0.165	1.14424268635769e-32	Sertoli Cells/Undifferentiated Spermatogonia	EFTUD2
1.34491381109017e-36	0.647796013025126	0.445	0.335	2.2969782979609e-32	Sertoli Cells/Undifferentiated Spermatogonia	DIAPH3
1.40910821522863e-36	0.60978522617492	0.37	0.259	2.40661592078898e-32	Sertoli Cells/Undifferentiated Spermatogonia	AOX1
1.47013530578603e-36	0.526425662527277	0.382	0.259	2.51084408875195e-32	Sertoli Cells/Undifferentiated Spermatogonia	SDF2
2.23029168994049e-36	0.479090609772736	0.283	0.16	3.80911517724937e-32	Sertoli Cells/Undifferentiated Spermatogonia	DPH5
2.27057449058574e-36	0.310544022255562	0.95	0.857	3.87791417247139e-32	Sertoli Cells/Undifferentiated Spermatogonia	ISYNA1
2.4718838115895e-36	0.418714629068908	0.28	0.155	4.22173036181371e-32	Sertoli Cells/Undifferentiated Spermatogonia	MLF2
3.03437713312388e-36	0.522029779536579	0.358	0.239	5.18241270566227e-32	Sertoli Cells/Undifferentiated Spermatogonia	INPP5A
4.34881818846346e-36	0.507396779746877	0.337	0.214	7.42734658407674e-32	Sertoli Cells/Undifferentiated Spermatogonia	ENSSSCG00000032073
6.03313346307604e-36	0.395520969532355	0.732	0.686	1.03039886415876e-31	Sertoli Cells/Undifferentiated Spermatogonia	ENSSSCG00000032166
6.28640489499272e-36	0.616393266164471	0.401	0.282	1.07365509201581e-31	Sertoli Cells/Undifferentiated Spermatogonia	ZNF326
9.34148776208803e-36	0.471717075518111	0.36	0.228	1.59543269488702e-31	Sertoli Cells/Undifferentiated Spermatogonia	SRSF6
1.38672228131908e-35	0.629326841214192	0.422	0.301	2.36838298426485e-31	Sertoli Cells/Undifferentiated Spermatogonia	VPS4B
1.7960152190045e-35	0.68161915880352	0.562	0.47	3.06741439253779e-31	Sertoli Cells/Undifferentiated Spermatogonia	BPTF
1.81342636908386e-35	0.375221385522678	0.32	0.181	3.09715089575832e-31	Sertoli Cells/Undifferentiated Spermatogonia	ENSSSCG00000038364
3.09783503265789e-35	0.487340667651971	0.343	0.221	5.29079245227641e-31	Sertoli Cells/Undifferentiated Spermatogonia	STRAP
3.52314871212067e-35	0.386434562304897	0.255	0.131	6.0171856854309e-31	Sertoli Cells/Undifferentiated Spermatogonia	MOB1A
3.84797508709883e-35	0.446174128323199	0.258	0.139	6.57195665125609e-31	Sertoli Cells/Undifferentiated Spermatogonia	NCOA4
4.46537038821784e-35	0.481600466843576	0.62	0.584	7.62640608603724e-31	Sertoli Cells/Undifferentiated Spermatogonia	MRPL17
4.81439318714437e-35	0.265751985546046	0.385	0.225	8.22250212432387e-31	Sertoli Cells/Undifferentiated Spermatogonia	ENSSSCG00000017544
4.95561739162093e-35	0.445334076239384	0.371	0.236	8.46369894314938e-31	Sertoli Cells/Undifferentiated Spermatogonia	NDUFB11
1.01691834207775e-34	0.575361457912366	0.504	0.417	1.73679483643458e-30	Sertoli Cells/Undifferentiated Spermatogonia	SIDT2
1.55580974736081e-34	0.596138188530706	0.548	0.501	2.65716746751753e-30	Sertoli Cells/Undifferentiated Spermatogonia	NAA38
2.78613315666951e-34	0.490799333104429	0.332	0.214	4.75843681827585e-30	Sertoli Cells/Undifferentiated Spermatogonia	GDI1
3.09494303433734e-34	0.553871446035488	0.398	0.29	5.28585320834473e-30	Sertoli Cells/Undifferentiated Spermatogonia	DCTN1
4.24783303529596e-34	0.510845050009912	0.278	0.159	7.25487404098198e-30	Sertoli Cells/Undifferentiated Spermatogonia	OTULIN
4.86623917406375e-34	0.423350464440547	0.258	0.135	8.31104988538347e-30	Sertoli Cells/Undifferentiated Spermatogonia	NBN
5.44274748680321e-34	0.568602533589843	0.456	0.358	9.2956684327112e-30	Sertoli Cells/Undifferentiated Spermatogonia	DHX32
5.73545295705259e-34	0.533090082240549	0.466	0.363	9.79558010535012e-30	Sertoli Cells/Undifferentiated Spermatogonia	APPBP2
1.11425941481431e-33	0.590578603927701	0.407	0.295	1.90304365456136e-29	Sertoli Cells/Undifferentiated Spermatogonia	ENSSSCG00000014060
1.89753098685354e-33	0.470646444872645	0.48	0.352	3.24079317244717e-29	Sertoli Cells/Undifferentiated Spermatogonia	ILF2
2.0561474248009e-33	0.484626765203232	0.31	0.19	3.51169418681746e-29	Sertoli Cells/Undifferentiated Spermatogonia	DTX3
2.22932139864966e-33	0.405021312473463	0.266	0.145	3.80745801675375e-29	Sertoli Cells/Undifferentiated Spermatogonia	NAXD
2.754141117604e-33	0.531296275309924	0.333	0.214	4.70379761475587e-29	Sertoli Cells/Undifferentiated Spermatogonia	YPEL3
2.7954125654494e-33	0.559594308894811	0.673	0.6	4.77428512053103e-29	Sertoli Cells/Undifferentiated Spermatogonia	CHD4
4.47894890370317e-33	0.33990469615449	0.915	0.829	7.64959683263465e-29	Sertoli Cells/Undifferentiated Spermatogonia	ENSSSCG00000034019
5.83541217835867e-33	0.347741400975476	0.255	0.134	9.96630045941877e-29	Sertoli Cells/Undifferentiated Spermatogonia	ARHGDIA
6.55077721518837e-33	0.562419159353525	0.331	0.214	1.11880724058202e-28	Sertoli Cells/Undifferentiated Spermatogonia	SART3
7.59116241528585e-33	0.346452012253009	0.304	0.169	1.29649462890667e-28	Sertoli Cells/Undifferentiated Spermatogonia	MTA2
8.63228129029341e-33	0.378513154586323	0.694	0.574	1.47430732156921e-28	Sertoli Cells/Undifferentiated Spermatogonia	HNRNPM
9.59219964436715e-33	0.418689166037372	0.285	0.167	1.63825177726146e-28	Sertoli Cells/Undifferentiated Spermatogonia	CHCHD1
1.13428066575489e-32	0.453392635311517	0.345	0.221	1.93723794904278e-28	Sertoli Cells/Undifferentiated Spermatogonia	LONP1
1.88256569023621e-32	0.353767920479417	0.256	0.134	3.21523394235442e-28	Sertoli Cells/Undifferentiated Spermatogonia	RFC3
2.70808905319967e-32	0.25962341637331	0.928	0.828	4.62514529395972e-28	Sertoli Cells/Undifferentiated Spermatogonia	ATP5F1
5.51458791324134e-32	0.505918782971683	0.285	0.17	9.41836469702488e-28	Sertoli Cells/Undifferentiated Spermatogonia	UBR3
1.11220166748667e-31	0.459106458434555	0.279	0.166	1.89952922790048e-27	Sertoli Cells/Undifferentiated Spermatogonia	ENSSSCG00000011329
1.50105050082989e-31	0.299290901171402	0.27	0.145	2.56364415036736e-27	Sertoli Cells/Undifferentiated Spermatogonia	GNG2
1.60000034257851e-31	0.410900269633945	0.269	0.158	2.73264058508984e-27	Sertoli Cells/Undifferentiated Spermatogonia	MARCH5
1.66050373081045e-31	0.521838397089858	0.553	0.492	2.83597432185117e-27	Sertoli Cells/Undifferentiated Spermatogonia	PIGY
1.80647427531782e-31	0.471835761929761	0.577	0.485	3.08527741481531e-27	Sertoli Cells/Undifferentiated Spermatogonia	UQCRQ
3.23393790092093e-31	0.517135877362624	0.629	0.62	5.52324254098285e-27	Sertoli Cells/Undifferentiated Spermatogonia	SND1
3.4800143853609e-31	0.480937687303154	0.583	0.498	5.94351656875788e-27	Sertoli Cells/Undifferentiated Spermatogonia	AMD1
4.50184534727471e-31	0.396692401861498	0.707	0.681	7.68870166861048e-27	Sertoli Cells/Undifferentiated Spermatogonia	PSMA7
5.27820681340622e-31	0.524882290953169	0.378	0.276	9.01464941661648e-27	Sertoli Cells/Undifferentiated Spermatogonia	PREPL
1.81075343942994e-30	0.464116806046442	0.606	0.51	3.09258579920239e-26	Sertoli Cells/Undifferentiated Spermatogonia	NDUFA6
1.88105907294681e-30	0.462698252157696	0.276	0.168	3.21266079068585e-26	Sertoli Cells/Undifferentiated Spermatogonia	PRPF38A
4.43158934025633e-30	0.511790017116928	0.455	0.366	7.56871143422378e-26	Sertoli Cells/Undifferentiated Spermatogonia	MGAT4A
4.84609212001862e-30	0.414320212463286	0.269	0.154	8.27664073177979e-26	Sertoli Cells/Undifferentiated Spermatogonia	CALU
5.82282460762918e-30	0.294196257233924	0.277	0.15	9.94480214736987e-26	Sertoli Cells/Undifferentiated Spermatogonia	ENSSSCG00000002004
6.31396883940362e-30	0.43308248962076	0.737	0.72	1.07836273808174e-25	Sertoli Cells/Undifferentiated Spermatogonia	PSMB7
8.52503829314707e-30	0.517069618726277	0.426	0.335	1.45599129008659e-25	Sertoli Cells/Undifferentiated Spermatogonia	ENSSSCG00000011764
1.14691458019231e-29	0.434708373332787	0.347	0.233	1.95881541151045e-25	Sertoli Cells/Undifferentiated Spermatogonia	HDAC1
1.26342014583173e-29	0.440981398218077	0.304	0.19	2.15779526706601e-25	Sertoli Cells/Undifferentiated Spermatogonia	ACOT4
1.39623967770354e-29	0.641483335612367	0.431	0.35	2.38463774554987e-25	Sertoli Cells/Undifferentiated Spermatogonia	TBC1D12
1.55537189308189e-29	0.345406421689997	0.755	0.611	2.65641965619456e-25	Sertoli Cells/Undifferentiated Spermatogonia	ATP6V1E1
1.72251334254864e-29	0.580212306193633	0.314	0.205	2.94188053773882e-25	Sertoli Cells/Undifferentiated Spermatogonia	CLINT1
1.77647577033645e-29	0.461506620452123	0.312	0.207	3.03404296815762e-25	Sertoli Cells/Undifferentiated Spermatogonia	FAM96B
3.51323680407779e-29	0.393586389968268	0.377	0.252	6.00025713768446e-25	Sertoli Cells/Undifferentiated Spermatogonia	CYC1
4.18601161441813e-29	0.479285644563709	0.526	0.445	7.14928923626472e-25	Sertoli Cells/Undifferentiated Spermatogonia	QKI
5.11834081596278e-29	0.409558040406364	0.471	0.381	8.74161427958283e-25	Sertoli Cells/Undifferentiated Spermatogonia	ENSSSCG00000037081
5.1237535255503e-29	0.4727929859672	0.275	0.17	8.75085864628736e-25	Sertoli Cells/Undifferentiated Spermatogonia	STIM1
5.53040254082436e-29	0.518513986724284	0.326	0.22	9.44537449947393e-25	Sertoli Cells/Undifferentiated Spermatogonia	DDX41
5.85586108769396e-29	0.370444785156338	0.264	0.144	1.00012251516725e-24	Sertoli Cells/Undifferentiated Spermatogonia	RCAN3
6.20502190901519e-29	0.556026034400624	0.368	0.27	1.0597556918407e-24	Sertoli Cells/Undifferentiated Spermatogonia	RGL1
7.00319222074509e-29	0.545879540886459	0.334	0.235	1.19607519938105e-24	Sertoli Cells/Undifferentiated Spermatogonia	HENMT1
8.58869501988975e-29	0.458484751298521	0.272	0.167	1.46686322244697e-24	Sertoli Cells/Undifferentiated Spermatogonia	ATXN2
8.60899750222247e-29	0.546449381123528	0.334	0.23	1.47033068340458e-24	Sertoli Cells/Undifferentiated Spermatogonia	TLK1
8.9445891698215e-29	0.423180342811239	0.615	0.537	1.52764638431381e-24	Sertoli Cells/Undifferentiated Spermatogonia	PSMB1
9.65893870453494e-29	0.409828936107898	0.253	0.144	1.64965014134752e-24	Sertoli Cells/Undifferentiated Spermatogonia	MRPL34
9.70994300737196e-29	0.384191803905384	0.301	0.185	1.65836116622906e-24	Sertoli Cells/Undifferentiated Spermatogonia	U2AF2
1.12996938313651e-28	0.481522184471376	0.442	0.351	1.92987470945885e-24	Sertoli Cells/Undifferentiated Spermatogonia	ANAPC15
1.46202224589793e-28	0.382667865081135	0.503	0.392	2.49698779376907e-24	Sertoli Cells/Undifferentiated Spermatogonia	POLR2F
1.58153652421588e-28	0.511290210268265	0.287	0.182	2.70110622970831e-24	Sertoli Cells/Undifferentiated Spermatogonia	AP3B1
1.98239464187697e-28	0.441020599186867	0.45	0.348	3.38573180886168e-24	Sertoli Cells/Undifferentiated Spermatogonia	ENSSSCG00000013721
2.16478396241487e-28	0.334052771659581	0.25	0.136	3.69723452940836e-24	Sertoli Cells/Undifferentiated Spermatogonia	LAMTOR4
3.41571716305344e-28	0.489574099129997	0.317	0.207	5.83370334277898e-24	Sertoli Cells/Undifferentiated Spermatogonia	ENSSSCG00000036483
3.47008364050489e-28	0.456884168358653	0.518	0.43	5.92655584961831e-24	Sertoli Cells/Undifferentiated Spermatogonia	ILF3
4.21421154343516e-28	0.630053897919977	0.407	0.313	7.1974518950329e-24	Sertoli Cells/Undifferentiated Spermatogonia	C9orf78
4.53682383445207e-28	0.402325953697776	0.551	0.452	7.74844142686069e-24	Sertoli Cells/Undifferentiated Spermatogonia	TMED9
5.94782886880258e-28	0.295193552714018	0.642	0.527	1.01582969250279e-23	Sertoli Cells/Undifferentiated Spermatogonia	NDUFB2
6.01453726759183e-28	0.472768217462053	0.445	0.35	1.02722281993201e-23	Sertoli Cells/Undifferentiated Spermatogonia	HNRNPA3
6.09488399334546e-28	0.466738358690177	0.329	0.219	1.04094523722347e-23	Sertoli Cells/Undifferentiated Spermatogonia	ENSSSCG00000004963
6.94788784553916e-28	0.472034056178047	0.302	0.193	1.18662976513963e-23	Sertoli Cells/Undifferentiated Spermatogonia	IARS2
7.03573662566019e-28	0.56598606475259	0.355	0.257	1.2016334582965e-23	Sertoli Cells/Undifferentiated Spermatogonia	TNRC6B
9.47297867624565e-28	0.453328683463409	0.496	0.402	1.61789002811599e-23	Sertoli Cells/Undifferentiated Spermatogonia	C1orf35
1.80528666501801e-27	0.509534559721671	0.263	0.162	3.08324909518426e-23	Sertoli Cells/Undifferentiated Spermatogonia	MAPK9
2.51217448182666e-27	0.523577906200411	0.276	0.174	4.29054279751176e-23	Sertoli Cells/Undifferentiated Spermatogonia	MCCC1
3.23018065233202e-27	0.449613862763926	0.384	0.27	5.51682553611785e-23	Sertoli Cells/Undifferentiated Spermatogonia	HNRNPA1L2
3.58753212081686e-27	0.442177522875555	0.261	0.156	6.12714610914311e-23	Sertoli Cells/Undifferentiated Spermatogonia	KRIT1
3.88958708867833e-27	0.535993930968697	0.29	0.193	6.64302578875372e-23	Sertoli Cells/Undifferentiated Spermatogonia	PIK3C2A
5.38934388448529e-27	0.382311012637632	0.255	0.153	9.20446042031243e-23	Sertoli Cells/Undifferentiated Spermatogonia	MRPS11
6.2661371420859e-27	0.442297767038741	0.461	0.365	1.07019356249685e-22	Sertoli Cells/Undifferentiated Spermatogonia	CCT8
9.73520152512838e-27	0.485857587472956	0.532	0.476	1.66267506847668e-22	Sertoli Cells/Undifferentiated Spermatogonia	ARL1
1.22679190490864e-26	0.387590047396024	0.742	0.633	2.09523789439347e-22	Sertoli Cells/Undifferentiated Spermatogonia	HSPA4
2.11927435204849e-26	0.444804147889498	0.264	0.164	3.61950866586362e-22	Sertoli Cells/Undifferentiated Spermatogonia	C5orf51
2.23050526061343e-26	0.484321802867959	0.599	0.532	3.80947993460167e-22	Sertoli Cells/Undifferentiated Spermatogonia	EMC6
2.27255322478648e-26	0.462877992169366	0.395	0.301	3.88129365261283e-22	Sertoli Cells/Undifferentiated Spermatogonia	BCCIP
2.71288742115231e-26	0.457299139369611	0.304	0.206	4.63334042658603e-22	Sertoli Cells/Undifferentiated Spermatogonia	FAM49B
4.70821976101129e-26	0.483996811838036	0.333	0.233	8.04116852983119e-22	Sertoli Cells/Undifferentiated Spermatogonia	PPP4R2
6.1038523550818e-26	0.475198487321015	0.499	0.43	1.04247694372442e-21	Sertoli Cells/Undifferentiated Spermatogonia	PSMA3
6.18443429739649e-26	0.405173082267556	0.252	0.154	1.05623953365235e-21	Sertoli Cells/Undifferentiated Spermatogonia	NCOA3
8.66642832833184e-26	0.541765198808112	0.525	0.453	1.48013929419579e-21	Sertoli Cells/Undifferentiated Spermatogonia	GSPT1
1.01289004491215e-25	0.53854310571206	0.362	0.269	1.72991490770546e-21	Sertoli Cells/Undifferentiated Spermatogonia	RALB
1.17960428988323e-25	0.330210492518627	0.251	0.148	2.01464616669158e-21	Sertoli Cells/Undifferentiated Spermatogonia	NDUFC2
1.28434619750265e-25	0.484661030835063	0.447	0.37	2.19353487071477e-21	Sertoli Cells/Undifferentiated Spermatogonia	ENSSSCG00000021427
1.47515637471152e-25	0.525773314543503	0.354	0.267	2.5194195723698e-21	Sertoli Cells/Undifferentiated Spermatogonia	EMC2
1.57175590094335e-25	0.34472192811243	0.706	0.595	2.68440190322114e-21	Sertoli Cells/Undifferentiated Spermatogonia	ENSSSCG00000006388
1.72001755362828e-25	0.334307997776401	0.303	0.19	2.93761797984174e-21	Sertoli Cells/Undifferentiated Spermatogonia	ENSSSCG00000028670
3.30096942925672e-25	0.39504727662016	0.577	0.534	5.63772568822755e-21	Sertoli Cells/Undifferentiated Spermatogonia	MCL1
3.45286556141251e-25	0.396010278963522	0.276	0.174	5.89714909233643e-21	Sertoli Cells/Undifferentiated Spermatogonia	RAF1
4.20246363994746e-25	0.529160156473227	0.404	0.295	7.17738765066627e-21	Sertoli Cells/Undifferentiated Spermatogonia	ATRX
4.54135037503826e-25	0.351962885370045	0.396	0.278	7.75617230552784e-21	Sertoli Cells/Undifferentiated Spermatogonia	COX17
5.96649073333674e-25	0.391497102880291	0.333	0.232	1.01901695234658e-20	Sertoli Cells/Undifferentiated Spermatogonia	OGDH
7.75606096179603e-25	0.485453829162687	0.256	0.162	1.32465765166514e-20	Sertoli Cells/Undifferentiated Spermatogonia	NIPAL3
1.37649103649717e-24	0.408540481013237	0.262	0.167	2.35090904123351e-20	Sertoli Cells/Undifferentiated Spermatogonia	ENSSSCG00000007795
1.64221544964564e-24	0.461655421077487	0.468	0.383	2.8047397664498e-20	Sertoli Cells/Undifferentiated Spermatogonia	SARNP
2.23962491017544e-24	0.386395683942025	0.299	0.199	3.82505538408864e-20	Sertoli Cells/Undifferentiated Spermatogonia	ENSSSCG00000025525
3.60426525803312e-24	0.369209592323906	0.613	0.519	6.15572463419476e-20	Sertoli Cells/Undifferentiated Spermatogonia	PFDN2
3.89491679090258e-24	0.411964176005719	0.479	0.394	6.65212838718252e-20	Sertoli Cells/Undifferentiated Spermatogonia	GPI
5.16216869778265e-24	0.457187715428444	0.285	0.191	8.81646791894299e-20	Sertoli Cells/Undifferentiated Spermatogonia	MED9
5.46121146369848e-24	0.37307147871111	0.298	0.195	9.32720305885064e-20	Sertoli Cells/Undifferentiated Spermatogonia	ETFB
5.54910511421967e-24	0.437877414457531	0.723	0.664	9.47731662457578e-20	Sertoli Cells/Undifferentiated Spermatogonia	SEC62
6.11186803147514e-24	0.591408263857365	0.458	0.392	1.04384594109564e-19	Sertoli Cells/Undifferentiated Spermatogonia	CCDC25
6.20076213023218e-24	0.503838468165293	0.404	0.322	1.05902816422235e-19	Sertoli Cells/Undifferentiated Spermatogonia	VPS35
9.4080540317117e-24	0.435669545408102	0.254	0.16	1.60680154807604e-19	Sertoli Cells/Undifferentiated Spermatogonia	FCHSD2
1.35517445031029e-23	0.419674028977362	0.261	0.166	2.31450244368495e-19	Sertoli Cells/Undifferentiated Spermatogonia	RIPK1
1.87742535441021e-23	0.465093898727762	0.363	0.28	3.20645476279719e-19	Sertoli Cells/Undifferentiated Spermatogonia	ENSSSCG00000000097
2.14984485893757e-23	0.447570861723494	0.287	0.191	3.67172003457947e-19	Sertoli Cells/Undifferentiated Spermatogonia	EAPP
2.8179944911465e-23	0.506891721947173	0.499	0.456	4.8128527914291e-19	Sertoli Cells/Undifferentiated Spermatogonia	TRAPPC5
3.05371683259603e-23	0.388230482414313	0.268	0.175	5.21544297839075e-19	Sertoli Cells/Undifferentiated Spermatogonia	MDH2
3.10870305491983e-23	0.296648077092117	0.445	0.315	5.30935394749758e-19	Sertoli Cells/Undifferentiated Spermatogonia	TSC22D4
3.12209503186295e-23	0.537166220598769	0.421	0.359	5.33222610491873e-19	Sertoli Cells/Undifferentiated Spermatogonia	GATAD2A
3.25745491645991e-23	0.649437028632205	0.342	0.255	5.56340725182189e-19	Sertoli Cells/Undifferentiated Spermatogonia	ERC1
3.8555384557362e-23	0.351909260675624	0.747	0.668	6.58487412855185e-19	Sertoli Cells/Undifferentiated Spermatogonia	DAD1
4.57627881976123e-23	0.484927977967437	0.312	0.224	7.81582659627021e-19	Sertoli Cells/Undifferentiated Spermatogonia	RNF13
7.13103519018624e-23	0.400429156483638	0.267	0.17	1.21790950013191e-18	Sertoli Cells/Undifferentiated Spermatogonia	MCCC2
7.40735189300824e-23	0.437989989591047	0.396	0.304	1.26510162980688e-18	Sertoli Cells/Undifferentiated Spermatogonia	NFE2L1
7.63156254701327e-23	0.400497470376098	0.306	0.207	1.3033945674044e-18	Sertoli Cells/Undifferentiated Spermatogonia	SRP68
1.14672538902043e-22	0.480381826177092	0.416	0.354	1.958492291908e-18	Sertoli Cells/Undifferentiated Spermatogonia	ENSSSCG00000001934
1.26509397464534e-22	0.352922295746777	0.801	0.727	2.16065399929678e-18	Sertoli Cells/Undifferentiated Spermatogonia	KIF5B
1.48655461615407e-22	0.451706371501572	0.52	0.48	2.53888662892953e-18	Sertoli Cells/Undifferentiated Spermatogonia	TRAPPC2L
1.95874357099571e-22	0.366390949287861	0.35	0.243	3.34533814490358e-18	Sertoli Cells/Undifferentiated Spermatogonia	POLR2B
2.042588185e-22	0.433563197880883	0.357	0.265	3.48853636116151e-18	Sertoli Cells/Undifferentiated Spermatogonia	MAGOH
2.10719526820647e-22	0.404204227666053	0.328	0.235	3.59887879856982e-18	Sertoli Cells/Undifferentiated Spermatogonia	NCKAP1
2.41418244695778e-22	0.457422375158162	0.381	0.279	4.12318220115919e-18	Sertoli Cells/Undifferentiated Spermatogonia	HECTD1
2.64088357503793e-22	0.461948940509492	0.361	0.274	4.51036505780728e-18	Sertoli Cells/Undifferentiated Spermatogonia	COPB2
2.87007528292342e-22	0.496812148273615	0.315	0.212	4.90180157570491e-18	Sertoli Cells/Undifferentiated Spermatogonia	DDX18
3.17945416949983e-22	0.482497120088869	0.474	0.396	5.43018977608875e-18	Sertoli Cells/Undifferentiated Spermatogonia	HMBOX1
3.23871588793973e-22	0.459521854628484	0.458	0.395	5.53140286501227e-18	Sertoli Cells/Undifferentiated Spermatogonia	ENSSSCG00000038938
3.72917098001606e-22	0.456729737660792	0.455	0.391	6.36905111676942e-18	Sertoli Cells/Undifferentiated Spermatogonia	ENSSSCG00000038901
4.64515362925576e-22	0.491750041967443	0.547	0.525	7.93345788340592e-18	Sertoli Cells/Undifferentiated Spermatogonia	SEC31A
5.84968036820619e-22	0.47772484819782	0.267	0.177	9.99066910085936e-18	Sertoli Cells/Undifferentiated Spermatogonia	HMG20A
6.09901863868339e-22	0.347943294888124	0.616	0.556	1.04165139330074e-17	Sertoli Cells/Undifferentiated Spermatogonia	NANS
6.12899363620212e-22	0.433501485518756	0.611	0.576	1.04677082312696e-17	Sertoli Cells/Undifferentiated Spermatogonia	MED4
9.29482336064963e-22	0.4982014658215	0.521	0.466	1.58746288176535e-17	Sertoli Cells/Undifferentiated Spermatogonia	ENSSSCG00000016509
1.07599809267788e-21	0.464368436261822	0.307	0.222	1.83769714248455e-17	Sertoli Cells/Undifferentiated Spermatogonia	SCFD1
1.44504930502129e-21	0.46960320157274	0.444	0.377	2.46799970804586e-17	Sertoli Cells/Undifferentiated Spermatogonia	TRIR
1.65723359597281e-21	0.466889207953713	0.418	0.343	2.83038925856196e-17	Sertoli Cells/Undifferentiated Spermatogonia	ENSSSCG00000009176
1.77506384740471e-21	0.516410440308136	0.32	0.241	3.0316315449825e-17	Sertoli Cells/Undifferentiated Spermatogonia	KIAA1143
1.83612816906387e-21	0.42504544148222	0.288	0.198	3.13592329994418e-17	Sertoli Cells/Undifferentiated Spermatogonia	TTC21B
3.26353051140377e-21	0.471415160976719	0.456	0.407	5.5737837604265e-17	Sertoli Cells/Undifferentiated Spermatogonia	ENSSSCG00000027085
3.47825218751673e-21	0.492585422731778	0.44	0.354	5.94050691105983e-17	Sertoli Cells/Undifferentiated Spermatogonia	RRAGD
3.48070733534566e-21	0.363188969258961	0.496	0.399	5.94470005803685e-17	Sertoli Cells/Undifferentiated Spermatogonia	DHX9
4.48266465003836e-21	0.372073350471477	0.274	0.187	7.65594295580051e-17	Sertoli Cells/Undifferentiated Spermatogonia	EMC4
7.08578204452069e-21	0.50812702261898	0.406	0.34	1.21018071538369e-16	Sertoli Cells/Undifferentiated Spermatogonia	ACAT2
8.0994308881163e-21	0.338764671589217	0.652	0.567	1.38330180138138e-16	Sertoli Cells/Undifferentiated Spermatogonia	ENSSSCG00000034190
1.28379242361947e-20	0.500011405968144	0.421	0.37	2.19258908029969e-16	Sertoli Cells/Undifferentiated Spermatogonia	FAF1
3.29886635241485e-20	0.303051535327705	0.654	0.613	5.63413384328932e-16	Sertoli Cells/Undifferentiated Spermatogonia	SOD1
3.79376384676286e-20	0.465602935316308	0.39	0.312	6.47936927388629e-16	Sertoli Cells/Undifferentiated Spermatogonia	IARS
5.39138766534653e-20	0.280298530582174	0.578	0.492	9.20795099364534e-16	Sertoli Cells/Undifferentiated Spermatogonia	HNRNPH1
5.43744586294889e-20	0.459320804531403	0.29	0.205	9.28661378933042e-16	Sertoli Cells/Undifferentiated Spermatogonia	RAB35
6.15666526611953e-20	0.544797729031641	0.401	0.339	1.05149686080056e-15	Sertoli Cells/Undifferentiated Spermatogonia	SPART
6.49924455584505e-20	0.384874291192386	0.528	0.472	1.11000597769278e-15	Sertoli Cells/Undifferentiated Spermatogonia	CYCS
8.8695311007382e-20	0.377915592652745	0.339	0.256	1.51482721669508e-15	Sertoli Cells/Undifferentiated Spermatogonia	ATP6V0B
9.83114857658148e-20	0.418025783328694	0.27	0.187	1.67906186539435e-15	Sertoli Cells/Undifferentiated Spermatogonia	COPA
1.0345846839227e-19	0.42833521277747	0.449	0.381	1.76696718167158e-15	Sertoli Cells/Undifferentiated Spermatogonia	CCNL2
1.66959862552274e-19	0.385972225600506	0.255	0.172	2.8515074925303e-15	Sertoli Cells/Undifferentiated Spermatogonia	ZDHHC4
1.67894917369824e-19	0.292864057581243	0.584	0.526	2.86747729375922e-15	Sertoli Cells/Undifferentiated Spermatogonia	SSR2
1.86632539643408e-19	0.401622565153187	0.299	0.216	3.18749714456977e-15	Sertoli Cells/Undifferentiated Spermatogonia	SUPT4H1
1.87704763034815e-19	0.400253475384046	0.334	0.251	3.2058096478716e-15	Sertoli Cells/Undifferentiated Spermatogonia	PAFAH1B2
2.02569999740613e-19	0.412333558361115	0.288	0.206	3.45969302556994e-15	Sertoli Cells/Undifferentiated Spermatogonia	SUPT5H
2.20709190966215e-19	0.436158223036643	0.322	0.248	3.76949227251198e-15	Sertoli Cells/Undifferentiated Spermatogonia	MED6
3.06835251217149e-19	0.492325325060451	0.41	0.349	5.24043925553769e-15	Sertoli Cells/Undifferentiated Spermatogonia	SUZ12
3.44001667327051e-19	0.414458735428271	0.268	0.179	5.8752044762787e-15	Sertoli Cells/Undifferentiated Spermatogonia	PDS5A
4.35556522958208e-19	0.351674640044764	0.265	0.177	7.43886985560324e-15	Sertoli Cells/Undifferentiated Spermatogonia	NDUFS6
6.01303942224076e-19	0.436314328976056	0.294	0.209	1.0269670029245e-14	Sertoli Cells/Undifferentiated Spermatogonia	FOXJ3
6.71687043685907e-19	0.399221400159914	0.342	0.265	1.14717430191116e-14	Sertoli Cells/Undifferentiated Spermatogonia	ENSSSCG00000007088
6.88069619010996e-19	0.464083306856367	0.356	0.293	1.17515410230888e-14	Sertoli Cells/Undifferentiated Spermatogonia	PCMTD1
8.02083801338988e-19	0.479276651786287	0.336	0.261	1.36987892430686e-14	Sertoli Cells/Undifferentiated Spermatogonia	RABGAP1
8.28117159027985e-19	0.458766143896053	0.348	0.279	1.4143412959039e-14	Sertoli Cells/Undifferentiated Spermatogonia	FBXW11
9.08075073645596e-19	0.420526137758687	0.542	0.493	1.55090141827931e-14	Sertoli Cells/Undifferentiated Spermatogonia	PSMD7
9.60972613341865e-19	0.46684534597852	0.382	0.323	1.64124512632657e-14	Sertoli Cells/Undifferentiated Spermatogonia	NFIC
1.06673394799728e-18	0.271685520701405	0.721	0.665	1.82187490978456e-14	Sertoli Cells/Undifferentiated Spermatogonia	ATP5I
1.16106308955445e-18	0.526005629293084	0.291	0.214	1.98297965065005e-14	Sertoli Cells/Undifferentiated Spermatogonia	WIPF2
1.23358955891447e-18	0.394216036819446	0.31	0.222	2.10684760767002e-14	Sertoli Cells/Undifferentiated Spermatogonia	EMC10
1.30650410818054e-18	0.489850831314815	0.493	0.463	2.23137836636154e-14	Sertoli Cells/Undifferentiated Spermatogonia	ENSSSCG00000006363
1.42394810537691e-18	0.369193921373379	0.323	0.238	2.43196096917323e-14	Sertoli Cells/Undifferentiated Spermatogonia	MRPL43
2.13196737024721e-18	0.391858603587852	0.578	0.544	3.64118707164521e-14	Sertoli Cells/Undifferentiated Spermatogonia	ATXN10
2.20212608892059e-18	0.426150896715992	0.453	0.398	3.76101114726748e-14	Sertoli Cells/Undifferentiated Spermatogonia	UBE3A
2.32003970469624e-18	0.440372531387726	0.334	0.257	3.96239581165072e-14	Sertoli Cells/Undifferentiated Spermatogonia	AAMP
2.39588089759157e-18	0.431857075087555	0.412	0.337	4.09192498499664e-14	Sertoli Cells/Undifferentiated Spermatogonia	TMCO1
2.86277668501091e-18	0.396156875080138	0.32	0.236	4.88933630033014e-14	Sertoli Cells/Undifferentiated Spermatogonia	RNF216
2.98676419391259e-18	0.460217918941718	0.459	0.4	5.10109456678331e-14	Sertoli Cells/Undifferentiated Spermatogonia	COPB1
3.22165725772147e-18	0.377304057686952	0.619	0.57	5.5022684304625e-14	Sertoli Cells/Undifferentiated Spermatogonia	C6orf62
3.28301578349337e-18	0.442047747747161	0.449	0.4	5.60706265662832e-14	Sertoli Cells/Undifferentiated Spermatogonia	NEDD8
4.54567922946721e-18	0.388480179301916	0.336	0.253	7.76356555600705e-14	Sertoli Cells/Undifferentiated Spermatogonia	ENSSSCG00000003485
5.35283622227194e-18	0.423989076885454	0.345	0.277	9.14210898401825e-14	Sertoli Cells/Undifferentiated Spermatogonia	TLE4
9.02963630400884e-18	0.41358826747685	0.299	0.225	1.54217158436167e-13	Sertoli Cells/Undifferentiated Spermatogonia	ENSSSCG00000036659
9.11716829964759e-18	0.432737699427147	0.282	0.21	1.55712117389681e-13	Sertoli Cells/Undifferentiated Spermatogonia	KIFC3
1.08391487678592e-17	0.322638420903187	0.655	0.662	1.85121821806267e-13	Sertoli Cells/Undifferentiated Spermatogonia	ENSSSCG00000011565
1.69669776617623e-17	0.31980577561607	0.288	0.207	2.89779011485239e-13	Sertoli Cells/Undifferentiated Spermatogonia	RGL2
1.83178012145383e-17	0.399519345895191	0.289	0.215	3.12849726943099e-13	Sertoli Cells/Undifferentiated Spermatogonia	SLC7A6OS
2.39298899856017e-17	0.307713169978725	0.472	0.401	4.08698591064092e-13	Sertoli Cells/Undifferentiated Spermatogonia	ENSSSCG00000020808
2.56646835874089e-17	0.402342449709498	0.282	0.208	4.38327130989357e-13	Sertoli Cells/Undifferentiated Spermatogonia	CTNND1
2.67951554611754e-17	0.340099801331688	0.775	0.818	4.57634460121414e-13	Sertoli Cells/Undifferentiated Spermatogonia	EIF4B
2.93808503836555e-17	0.414303090750633	0.404	0.344	5.01795543702452e-13	Sertoli Cells/Undifferentiated Spermatogonia	ALKBH3
3.13123692107776e-17	0.372583988159556	0.434	0.377	5.34783953750871e-13	Sertoli Cells/Undifferentiated Spermatogonia	ENSSSCG00000033744
3.18066225190255e-17	0.426629981282147	0.345	0.267	5.43225306002436e-13	Sertoli Cells/Undifferentiated Spermatogonia	GJC1
5.74064378647778e-17	0.410798269057193	0.275	0.203	9.80444552292539e-13	Sertoli Cells/Undifferentiated Spermatogonia	TBX6
6.26314301802631e-17	0.284553591350703	0.264	0.182	1.06968219604871e-12	Sertoli Cells/Undifferentiated Spermatogonia	CAT
7.27075481127335e-17	0.435523462123355	0.474	0.449	1.24177221421738e-12	Sertoli Cells/Undifferentiated Spermatogonia	RBM4
8.395406102376e-17	0.38147416718429	0.384	0.313	1.4338514082248e-12	Sertoli Cells/Undifferentiated Spermatogonia	RNF114
1.54535737009713e-16	0.409597423334708	0.435	0.39	2.63931585238888e-12	Sertoli Cells/Undifferentiated Spermatogonia	GNB2
1.96236153886427e-16	0.412523402588638	0.293	0.225	3.35151727222629e-12	Sertoli Cells/Undifferentiated Spermatogonia	POLR2D
1.97452450627424e-16	0.469180024747775	0.264	0.19	3.37229040426577e-12	Sertoli Cells/Undifferentiated Spermatogonia	CHD8
2.7011127478017e-16	0.410415867991337	0.405	0.355	4.61323046197053e-12	Sertoli Cells/Undifferentiated Spermatogonia	OXA1L
4.12219652351833e-16	0.366141203263444	0.322	0.245	7.04029944251695e-12	Sertoli Cells/Undifferentiated Spermatogonia	FH
5.94539091236218e-16	0.399768559420726	0.38	0.324	1.01541331392234e-11	Sertoli Cells/Undifferentiated Spermatogonia	MIEN1
6.1783725318845e-16	0.458027316288451	0.369	0.32	1.05520424472055e-11	Sertoli Cells/Undifferentiated Spermatogonia	TTC39C
9.07631155169265e-16	0.40262926971527	0.54	0.493	1.55014324991359e-11	Sertoli Cells/Undifferentiated Spermatogonia	CWC15
9.75363024252788e-16	0.514593895263747	0.293	0.227	1.66582250912134e-11	Sertoli Cells/Undifferentiated Spermatogonia	EIF2AK4
1.13854738916589e-15	0.440377761805756	0.254	0.182	1.94452508595642e-11	Sertoli Cells/Undifferentiated Spermatogonia	ARHGEF12
1.16746960424588e-15	0.364968431714318	0.586	0.556	1.99392133709154e-11	Sertoli Cells/Undifferentiated Spermatogonia	GABARAPL1
1.32042879710033e-15	0.411872885098362	0.53	0.53	2.25516034256765e-11	Sertoli Cells/Undifferentiated Spermatogonia	YPEL5
1.63315344559414e-15	0.544592499562179	0.49	0.467	2.78926276973023e-11	Sertoli Cells/Undifferentiated Spermatogonia	ANKRD42
1.69265168135156e-15	0.424254982240405	0.261	0.191	2.89087980658032e-11	Sertoli Cells/Undifferentiated Spermatogonia	ARHGAP10
2.27171644938933e-15	0.409508190019099	0.313	0.251	3.87986452391204e-11	Sertoli Cells/Undifferentiated Spermatogonia	FBXL5
2.70621957272603e-15	0.385660569203172	0.281	0.213	4.6219524082588e-11	Sertoli Cells/Undifferentiated Spermatogonia	SHISA7
2.73233972098277e-15	0.434738914450225	0.543	0.505	4.66656300946648e-11	Sertoli Cells/Undifferentiated Spermatogonia	SMC6
2.86413587593392e-15	0.328557424861081	0.32	0.251	4.89165766250753e-11	Sertoli Cells/Undifferentiated Spermatogonia	WDR46
3.63022698829217e-15	0.348390109619377	0.672	0.714	6.20006467330419e-11	Sertoli Cells/Undifferentiated Spermatogonia	GPD1
5.44144220747643e-15	0.35252108838567	0.299	0.235	9.29343914614899e-11	Sertoli Cells/Undifferentiated Spermatogonia	ACO2
7.48764507892429e-15	0.386513559233246	0.265	0.195	1.27881490302948e-10	Sertoli Cells/Undifferentiated Spermatogonia	CNOT6L
8.12722461691951e-15	0.416389667863603	0.641	0.663	1.38804869232368e-10	Sertoli Cells/Undifferentiated Spermatogonia	CBX5
9.9961834254511e-15	0.566834887529707	0.385	0.353	1.70724816723279e-10	Sertoli Cells/Undifferentiated Spermatogonia	CDK19
1.14429001790751e-14	0.448202360608927	0.328	0.261	1.95433292158424e-10	Sertoli Cells/Undifferentiated Spermatogonia	ENSSSCG00000007322
1.56959874643939e-14	0.466823804865717	0.497	0.474	2.68071769904384e-10	Sertoli Cells/Undifferentiated Spermatogonia	SMARCA4
1.63723256762917e-14	0.399558638036137	0.274	0.211	2.79622950225386e-10	Sertoli Cells/Undifferentiated Spermatogonia	TMEM41B
2.12454107191627e-14	0.425953379899784	0.322	0.264	3.6285036967258e-10	Sertoli Cells/Undifferentiated Spermatogonia	ARHGAP20
2.2142321180878e-14	0.411964961696982	0.494	0.459	3.78168703448215e-10	Sertoli Cells/Undifferentiated Spermatogonia	HARS2
2.52052798587512e-14	0.366248228333556	0.563	0.571	4.30480974707612e-10	Sertoli Cells/Undifferentiated Spermatogonia	ENSSSCG00000007826
3.15962542054002e-14	0.400960534486696	0.42	0.38	5.39632425574031e-10	Sertoli Cells/Undifferentiated Spermatogonia	ENSSSCG00000032459
3.43203097502148e-14	0.433998720754414	0.326	0.273	5.86156570223918e-10	Sertoli Cells/Undifferentiated Spermatogonia	ZNF664
3.64863209911375e-14	0.393274567626158	0.25	0.184	6.23149876207638e-10	Sertoli Cells/Undifferentiated Spermatogonia	ATP11C
3.66826692935127e-14	0.401470584492999	0.377	0.326	6.26503308863904e-10	Sertoli Cells/Undifferentiated Spermatogonia	CARMIL1
5.18879491970333e-14	0.353572443538882	0.267	0.204	8.86194284336131e-10	Sertoli Cells/Undifferentiated Spermatogonia	KIAA2013
5.4976200023717e-14	0.434271120132674	0.424	0.375	9.38938520205063e-10	Sertoli Cells/Undifferentiated Spermatogonia	NARS
6.28743851746959e-14	0.35751199086098	0.298	0.24	1.07383162439863e-09	Sertoli Cells/Undifferentiated Spermatogonia	STXBP2
6.92298875302085e-14	0.33288066908143	0.307	0.242	1.18237724912843e-09	Sertoli Cells/Undifferentiated Spermatogonia	TRRAP
7.26064202996131e-14	0.357768575420247	0.299	0.236	1.24004505229709e-09	Sertoli Cells/Undifferentiated Spermatogonia	TPD52L2
7.39721611335156e-14	0.444148663631339	0.391	0.354	1.26337053999931e-09	Sertoli Cells/Undifferentiated Spermatogonia	PAQR7
7.41484142087354e-14	0.306482039886785	0.252	0.176	1.26638076627099e-09	Sertoli Cells/Undifferentiated Spermatogonia	PTCD3
9.41972099427189e-14	0.328602523263882	0.555	0.517	1.6087941486117e-09	Sertoli Cells/Undifferentiated Spermatogonia	VAPA
9.61285319923045e-14	0.288836277583608	0.358	0.285	1.64177919789657e-09	Sertoli Cells/Undifferentiated Spermatogonia	C15orf48
1.13263688924829e-13	0.383357634364814	0.276	0.207	1.93443054314716e-09	Sertoli Cells/Undifferentiated Spermatogonia	CLSTN1
1.47299089092625e-13	0.317737427489684	0.547	0.518	2.51572114261294e-09	Sertoli Cells/Undifferentiated Spermatogonia	ATP5C1
1.8845186768066e-13	0.384446299463352	0.263	0.204	3.21856944811799e-09	Sertoli Cells/Undifferentiated Spermatogonia	FAM45A
2.33117789006839e-13	0.419089145849924	0.46	0.461	3.98141871844781e-09	Sertoli Cells/Undifferentiated Spermatogonia	ADIPOR2
2.59675190335398e-13	0.296491092819938	0.493	0.471	4.43499257573826e-09	Sertoli Cells/Undifferentiated Spermatogonia	ENSSSCG00000022842
2.71337947831926e-13	0.35128086849056	0.477	0.431	4.63418081102147e-09	Sertoli Cells/Undifferentiated Spermatogonia	SEC13
2.89536485362401e-13	0.310424666529337	0.453	0.407	4.94499363350445e-09	Sertoli Cells/Undifferentiated Spermatogonia	HSD17B4
3.02582648938869e-13	0.300624506801109	0.636	0.614	5.16780906122694e-09	Sertoli Cells/Undifferentiated Spermatogonia	HNRNPD
5.41326996289223e-13	0.299388038502088	0.269	0.198	9.24532376962364e-09	Sertoli Cells/Undifferentiated Spermatogonia	THYN1
7.11528971954239e-13	0.447273770217075	0.388	0.339	1.21522033120064e-08	Sertoli Cells/Undifferentiated Spermatogonia	SAFB2
9.23994131775634e-13	0.362189746600088	0.291	0.232	1.57808957765961e-08	Sertoli Cells/Undifferentiated Spermatogonia	APMAP
1.28707409095842e-12	0.387962930078708	0.36	0.311	2.19819383994789e-08	Sertoli Cells/Undifferentiated Spermatogonia	POLE3
1.36792997570034e-12	0.28067189583378	0.718	0.709	2.33628760549862e-08	Sertoli Cells/Undifferentiated Spermatogonia	RRAGC
1.58811602677731e-12	0.403575226456785	0.413	0.383	2.71234336213297e-08	Sertoli Cells/Undifferentiated Spermatogonia	CUL4B
1.67137501926008e-12	0.357437026884441	0.348	0.296	2.85454139539429e-08	Sertoli Cells/Undifferentiated Spermatogonia	COPZ1
2.22501252430865e-12	0.46226166390018	0.309	0.259	3.80009889026674e-08	Sertoli Cells/Undifferentiated Spermatogonia	ACAP2
2.55130374716135e-12	0.305206713167631	0.698	0.728	4.35737166977687e-08	Sertoli Cells/Undifferentiated Spermatogonia	ENSSSCG00000008222
2.80851402233524e-12	0.46103040083491	0.523	0.528	4.79666109874635e-08	Sertoli Cells/Undifferentiated Spermatogonia	CHD3
3.75097201651335e-12	0.491158976006391	0.384	0.358	6.40628510700315e-08	Sertoli Cells/Undifferentiated Spermatogonia	SLF2
4.15693124911538e-12	0.322145447945589	0.6	0.651	7.09962288036415e-08	Sertoli Cells/Undifferentiated Spermatogonia	RAB5C
4.41678119916141e-12	0.44740864305281	0.323	0.277	7.54342061004776e-08	Sertoli Cells/Undifferentiated Spermatogonia	WBP1L
4.73140632876516e-12	0.291441726308111	0.548	0.511	8.08076886889802e-08	Sertoli Cells/Undifferentiated Spermatogonia	SEC61B
4.78018416617071e-12	0.349683317056139	0.323	0.272	8.16407653740295e-08	Sertoli Cells/Undifferentiated Spermatogonia	MRPS10
6.34724870927361e-12	0.375386006049593	0.352	0.307	1.08404660705684e-07	Sertoli Cells/Undifferentiated Spermatogonia	TBRG1
7.56736509289385e-12	0.396327914045922	0.4	0.364	1.29243028421534e-07	Sertoli Cells/Undifferentiated Spermatogonia	RAB14
7.73714871186080e-12	0.439426390585138	0.273	0.218	1.32142762849871e-07	Sertoli Cells/Undifferentiated Spermatogonia	GTF2H3
1.34784785719188e-11	0.420849295306924	0.405	0.388	2.30198935529801e-07	Sertoli Cells/Undifferentiated Spermatogonia	HBP1
1.83158845719873e-11	0.286915392171736	0.264	0.2	3.1281699260497e-07	Sertoli Cells/Undifferentiated Spermatogonia	BRIX1
2.10318188946498e-11	0.299555378031289	0.282	0.214	3.59202434901725e-07	Sertoli Cells/Undifferentiated Spermatogonia	ENSSSCG00000021180
2.2433905675226e-11	0.456956673605892	0.381	0.343	3.83148675027185e-07	Sertoli Cells/Undifferentiated Spermatogonia	HUWE1
3.08240766678116e-11	0.361904267607286	0.478	0.488	5.26444405409554e-07	Sertoli Cells/Undifferentiated Spermatogonia	ENSSSCG00000004414
3.45241148398175e-11	0.334941624112003	0.375	0.335	5.89637357349243e-07	Sertoli Cells/Undifferentiated Spermatogonia	ENSSSCG00000009772
3.52624469053581e-11	0.337523085113939	0.323	0.27	6.02247330696612e-07	Sertoli Cells/Undifferentiated Spermatogonia	PTPA
4.33946623843897e-11	0.33303911519566	0.471	0.448	7.41137438862991e-07	Sertoli Cells/Undifferentiated Spermatogonia	ENSSSCG00000002743
5.76672765222592e-11	0.388206198089378	0.362	0.325	9.84899415723666e-07	Sertoli Cells/Undifferentiated Spermatogonia	DCAF6
6.06965128416445e-11	0.273254856990317	0.521	0.476	1.03663574282245e-06	Sertoli Cells/Undifferentiated Spermatogonia	PSMB2
7.23902082661518e-11	0.379046143333076	0.336	0.288	1.23635236697761e-06	Sertoli Cells/Undifferentiated Spermatogonia	PPP1R12A
7.75318633066912e-11	0.269688054502324	0.694	0.726	1.32416669341498e-06	Sertoli Cells/Undifferentiated Spermatogonia	RNF14
8.11922368879344e-11	0.322452954163121	0.396	0.346	1.38668221380903e-06	Sertoli Cells/Undifferentiated Spermatogonia	FKBP3
9.17564567873953e-11	0.364937409496121	0.328	0.269	1.56710852547192e-06	Sertoli Cells/Undifferentiated Spermatogonia	BAZ1B
1.23061976241586e-10	0.381328217545432	0.387	0.354	2.10177549223005e-06	Sertoli Cells/Undifferentiated Spermatogonia	ENSSSCG00000034749
1.24180753574553e-10	0.346078285488379	0.337	0.28	2.12088309029979e-06	Sertoli Cells/Undifferentiated Spermatogonia	SNX6
1.30707518296048e-10	0.337227859877308	0.431	0.398	2.2323537049782e-06	Sertoli Cells/Undifferentiated Spermatogonia	CHTOP
1.40259346006293e-10	0.400932871618259	0.328	0.292	2.39548937044148e-06	Sertoli Cells/Undifferentiated Spermatogonia	PSMD12
1.52830028684557e-10	0.454205984784297	0.322	0.285	2.61018405990355e-06	Sertoli Cells/Undifferentiated Spermatogonia	MRPL46
1.82438805771228e-10	0.356257684559019	0.317	0.273	3.11587236376681e-06	Sertoli Cells/Undifferentiated Spermatogonia	OSTC
1.93474124934864e-10	0.339839141375357	0.566	0.61	3.30434457976254e-06	Sertoli Cells/Undifferentiated Spermatogonia	ENSSSCG00000014371
1.98946154226048e-10	0.367459329654508	0.471	0.446	3.39780136802667e-06	Sertoli Cells/Undifferentiated Spermatogonia	ZMAT2
2.37781263265285e-10	0.358985322451555	0.434	0.413	4.0610661953078e-06	Sertoli Cells/Undifferentiated Spermatogonia	CNOT7
2.42557449954073e-10	0.337599097913603	0.323	0.266	4.14263868776561e-06	Sertoli Cells/Undifferentiated Spermatogonia	ACOX1
3.27479095454083e-10	0.348255915048232	0.272	0.22	5.59301547126028e-06	Sertoli Cells/Undifferentiated Spermatogonia	IPO7
3.47608232790249e-10	0.405572440831357	0.341	0.308	5.93680100782466e-06	Sertoli Cells/Undifferentiated Spermatogonia	G3BP2
3.71697168803623e-10	0.360997671247698	0.261	0.217	6.34821594599708e-06	Sertoli Cells/Undifferentiated Spermatogonia	KCTD13
4.41773570723079e-10	0.391977366904002	0.267	0.219	7.54505081437946e-06	Sertoli Cells/Undifferentiated Spermatogonia	MFAP3L
6.17599937664894e-10	0.425748341843349	0.295	0.257	1.05479893353787e-05	Sertoli Cells/Undifferentiated Spermatogonia	HIF1AN
6.88399790189374e-10	0.359726213306169	0.254	0.207	1.17571800166443e-05	Sertoli Cells/Undifferentiated Spermatogonia	RBM18
9.34604062075407e-10	0.402216386121027	0.319	0.28	1.59621027761859e-05	Sertoli Cells/Undifferentiated Spermatogonia	UBA5
9.94676587885731e-10	0.25032241412045	0.408	0.365	1.69880814445004e-05	Sertoli Cells/Undifferentiated Spermatogonia	ENSSSCG00000016711
1.08265266054946e-09	0.373325019852169	0.272	0.223	1.84906247895242e-05	Sertoli Cells/Undifferentiated Spermatogonia	RRP36
3.07379915408063e-09	0.377131916256014	0.421	0.404	5.24974157525431e-05	Sertoli Cells/Undifferentiated Spermatogonia	SRPRA
3.60287429639569e-09	0.313226529293577	0.393	0.352	6.1533490108142e-05	Sertoli Cells/Undifferentiated Spermatogonia	ENSSSCG00000013470
4.50484610683263e-09	0.309006852005262	0.478	0.449	7.69382666585945e-05	Sertoli Cells/Undifferentiated Spermatogonia	ENSSSCG00000017555
4.76190305597977e-09	0.390914904888084	0.342	0.316	8.13285422930784e-05	Sertoli Cells/Undifferentiated Spermatogonia	PJA2
5.6260540521073e-09	0.337553246521492	0.284	0.243	9.60873771559405e-05	Sertoli Cells/Undifferentiated Spermatogonia	ABI1
5.7481442412212e-09	0.329166420816469	0.273	0.231	9.81725554958169e-05	Sertoli Cells/Undifferentiated Spermatogonia	MRPL10
6.59770495914061e-09	0.586489810177768	0.415	0.398	0.000112682202997162	Sertoli Cells/Undifferentiated Spermatogonia	THOC2
8.48880472135859e-09	0.417414854349977	0.463	0.448	0.000144980295836083	Sertoli Cells/Undifferentiated Spermatogonia	PRRC2C
1.1902127250322e-08	0.266467395302221	0.525	0.532	0.000203276431308249	Sertoli Cells/Undifferentiated Spermatogonia	SPTBN1
1.92905880450024e-08	0.309882448120784	0.58	0.6	0.000329463953220596	Sertoli Cells/Undifferentiated Spermatogonia	SRRM1
1.99108805726702e-08	0.40332583589689	0.417	0.402	0.000340057929300635	Sertoli Cells/Undifferentiated Spermatogonia	SUDS3
2.02923023520172e-08	0.293180581370228	0.37	0.327	0.000346572231870102	Sertoli Cells/Undifferentiated Spermatogonia	ENSSSCG00000017796
2.07908654295197e-08	0.321064055041027	0.584	0.632	0.000355087190670768	Sertoli Cells/Undifferentiated Spermatogonia	SRSF5
2.61807933791236e-08	0.300687882026431	0.364	0.336	0.000447141770122052	Sertoli Cells/Undifferentiated Spermatogonia	BTF3L4
2.9014083699894e-08	0.325947006564721	0.316	0.283	0.00049553153551049	Sertoli Cells/Undifferentiated Spermatogonia	URM1
3.18038071924054e-08	0.304267285136911	0.264	0.228	0.000543177223039092	Sertoli Cells/Undifferentiated Spermatogonia	TFG
3.48375030611022e-08	0.328637442269386	0.383	0.365	0.000594989714780564	Sertoli Cells/Undifferentiated Spermatogonia	CUTA
4.70576754161001e-08	0.31110079070649	0.471	0.471	0.000803698038431573	Sertoli Cells/Undifferentiated Spermatogonia	C12orf57
4.84736997755753e-08	0.252363276803167	0.264	0.216	0.00082788231846705	Sertoli Cells/Undifferentiated Spermatogonia	CDK9
4.92229606020946e-08	0.284802410768765	0.25	0.207	0.000840678944123174	Sertoli Cells/Undifferentiated Spermatogonia	ENSSSCG00000009775
5.89469591394502e-08	0.276082004194505	0.26	0.215	0.00100675511514267	Sertoli Cells/Undifferentiated Spermatogonia	RPS19BP1
6.18185413513158e-08	0.255632878479075	0.747	0.755	0.00105579886773912	Sertoli Cells/Undifferentiated Spermatogonia	ENSSSCG00000002505
6.3830693236201e-08	0.279302971842346	0.497	0.478	0.00109016440978108	Sertoli Cells/Undifferentiated Spermatogonia	TPX2
6.90798300917652e-08	0.292468274671888	0.279	0.242	0.00117981441813726	Sertoli Cells/Undifferentiated Spermatogonia	SRI
1.31686493495947e-07	0.33955051915434	0.423	0.441	0.00224907362241729	Sertoli Cells/Undifferentiated Spermatogonia	UBL7
1.54153886979561e-07	0.369568458010398	0.264	0.229	0.00263279423572392	Sertoli Cells/Undifferentiated Spermatogonia	ELP3
1.85062499338527e-07	0.334544332890064	0.449	0.448	0.00316068242620271	Sertoli Cells/Undifferentiated Spermatogonia	COPS2
2.19719823658365e-07	0.298165976793686	0.604	0.67	0.00375259486826122	Sertoli Cells/Undifferentiated Spermatogonia	NDUFA13
2.49020547018315e-07	0.26616117696279	0.318	0.276	0.0042530219225258	Sertoli Cells/Undifferentiated Spermatogonia	RILPL1
2.68480553217022e-07	0.299074795930521	0.47	0.455	0.00458537936839353	Sertoli Cells/Undifferentiated Spermatogonia	GSK3B
2.90028551346428e-07	0.313616501771167	0.408	0.384	0.00495339762844564	Sertoli Cells/Undifferentiated Spermatogonia	SLC37A4
3.01527856958436e-07	0.373254674827087	0.55	0.582	0.00514979426899312	Sertoli Cells/Undifferentiated Spermatogonia	SMARCC1
3.15557368643976e-07	0.253341370263064	0.515	0.483	0.00538940429907046	Sertoli Cells/Undifferentiated Spermatogonia	EIF2S1
3.71560500169932e-07	0.388454211851208	0.28	0.251	0.00634588178240227	Sertoli Cells/Undifferentiated Spermatogonia	DNAJC13
3.9102691011258e-07	0.256381962871077	0.284	0.247	0.00667834859781275	Sertoli Cells/Undifferentiated Spermatogonia	PTTG1IP
4.54484699908742e-07	0.323292504901709	0.253	0.219	0.0077621441897414	Sertoli Cells/Undifferentiated Spermatogonia	ENSSSCG00000039915
5.23123486051533e-07	0.307372351250692	0.25	0.209	0.00893442601827412	Sertoli Cells/Undifferentiated Spermatogonia	GPX8
5.34051728838851e-07	0.487196790131298	0.289	0.258	0.00912106947683874	Sertoli Cells/Undifferentiated Spermatogonia	PHF3
5.51015313750149e-07	0.358922182106228	0.28	0.246	0.0094107905435388	Sertoli Cells/Undifferentiated Spermatogonia	EXOC1
6.00100007587432e-07	0.324613277696962	0.306	0.276	0.0102491080295858	Sertoli Cells/Undifferentiated Spermatogonia	YEATS4
6.97124605054362e-07	0.252734044014316	0.453	0.43	0.0119061911297234	Sertoli Cells/Undifferentiated Spermatogonia	ENSSSCG00000023792
7.15474371088965e-07	0.275364955752778	0.43	0.422	0.0122195867838284	Sertoli Cells/Undifferentiated Spermatogonia	SNRNP200
7.49980086396068e-07	0.273844239419331	0.264	0.228	0.0128089098955584	Sertoli Cells/Undifferentiated Spermatogonia	UBE2V2
8.57801727521464e-07	0.252937714206666	0.35	0.308	0.0146503957043391	Sertoli Cells/Undifferentiated Spermatogonia	SAFB
1.20743859941495e-06	0.28260514905536	0.278	0.246	0.020621843839408	Sertoli Cells/Undifferentiated Spermatogonia	CDC123
1.21782560743779e-06	0.310988036238745	0.271	0.238	0.0207992435494301	Sertoli Cells/Undifferentiated Spermatogonia	TBC1D23
1.24720437835957e-06	0.415916749587656	0.409	0.42	0.0213010035780031	Sertoli Cells/Undifferentiated Spermatogonia	TMEM87A
1.35668573639787e-06	0.331708481930772	0.309	0.289	0.0231708356919393	Sertoli Cells/Undifferentiated Spermatogonia	ENSSSCG00000032134
1.38066927450461e-06	0.312318405777263	0.499	0.541	0.0235804505392642	Sertoli Cells/Undifferentiated Spermatogonia	PSMD13
2.01494969812879e-06	0.301394657913572	0.38	0.374	0.0344133258943417	Sertoli Cells/Undifferentiated Spermatogonia	WDR1
2.15087567601897e-06	0.296552955085616	0.299	0.275	0.0367348056707279	Sertoli Cells/Undifferentiated Spermatogonia	DNTTIP1
2.65488043752526e-06	0.265046644276679	0.455	0.458	0.045342702992494	Sertoli Cells/Undifferentiated Spermatogonia	PTPN6
3.11064425163591e-06	0.288106380241913	0.491	0.483	0.0531266931736897	Sertoli Cells/Undifferentiated Spermatogonia	ENSSSCG00000028035
4.22229392970858e-06	0.37246017723155	0.39	0.401	0.0721125580254929	Sertoli Cells/Undifferentiated Spermatogonia	ACBD6
4.74728446794518e-06	0.313412269037999	0.376	0.366	0.0810788714280357	Sertoli Cells/Undifferentiated Spermatogonia	C5orf24
4.8390453309811e-06	0.475837159147294	0.33	0.325	0.0826460552078262	Sertoli Cells/Undifferentiated Spermatogonia	TM2D2
6.6286346523082e-06	0.303982749316825	0.364	0.362	0.113210451226772	Sertoli Cells/Undifferentiated Spermatogonia	IP6K1
8.29903201435268e-06	0.278803893360911	0.293	0.273	0.141739167773129	Sertoli Cells/Undifferentiated Spermatogonia	ENSSSCG00000037844
9.08936015527491e-06	0.289248444301551	0.312	0.293	0.15523718209194	Sertoli Cells/Undifferentiated Spermatogonia	PUM1
9.43078225436967e-06	0.319816484934846	0.384	0.379	0.16106833012238	Sertoli Cells/Undifferentiated Spermatogonia	ENSSSCG00000029261
1.04595467150516e-05	0.268203480313434	0.285	0.258	0.178638598346367	Sertoli Cells/Undifferentiated Spermatogonia	EIF3B
1.20763836061309e-05	0.367649867439362	0.448	0.454	0.206252555609109	Sertoli Cells/Undifferentiated Spermatogonia	ZRANB2
1.62697605524995e-05	0.339058290886981	0.42	0.443	0.27787124047614	Sertoli Cells/Undifferentiated Spermatogonia	TJP1
1.67364306046636e-05	0.258101045241492	0.363	0.347	0.285841498297049	Sertoli Cells/Undifferentiated Spermatogonia	ENSSSCG00000038444
2.31138715154989e-05	0.373054915254182	0.361	0.371	0.394761811613207	Sertoli Cells/Undifferentiated Spermatogonia	NDEL1
3.00423388215426e-05	0.296262258755126	0.447	0.482	0.513093104733125	Sertoli Cells/Undifferentiated Spermatogonia	MTMR2
3.18857483870677e-05	0.294634238121127	0.35	0.338	0.544576696702729	Sertoli Cells/Undifferentiated Spermatogonia	EIF4A3
3.6666317604131e-05	0.354091817763892	0.39	0.401	0.626224038360954	Sertoli Cells/Undifferentiated Spermatogonia	PPFIBP1
4.00801555229714e-05	0.272276910108561	0.388	0.371	0.684528976176829	Sertoli Cells/Undifferentiated Spermatogonia	PCCA
4.39532252789014e-05	0.295775845489456	0.352	0.339	0.750677134538356	Sertoli Cells/Undifferentiated Spermatogonia	GTF3C6
4.54462748474061e-05	0.325865241708346	0.323	0.316	0.776176928118848	Sertoli Cells/Undifferentiated Spermatogonia	KPNA4
5.19522322567505e-05	0.257107499064423	0.566	0.61	0.887292174713041	Sertoli Cells/Undifferentiated Spermatogonia	PUF60
6.25375429094138e-05	0.40088029564678	0.347	0.348	1	Sertoli Cells/Undifferentiated Spermatogonia	GTF2F2
6.73380661746425e-05	0.429978709369585	0.439	0.475	1	Sertoli Cells/Undifferentiated Spermatogonia	SETD5
7.40442205653488e-05	0.28836161376551	0.315	0.302	1	Sertoli Cells/Undifferentiated Spermatogonia	CYB561
8.45395381552597e-05	0.309374787545773	0.373	0.368	1	Sertoli Cells/Undifferentiated Spermatogonia	BAZ2A
9.11510988554264e-05	0.271708321055636	0.643	0.679	1	Sertoli Cells/Undifferentiated Spermatogonia	CSNK2A2
9.25498792902127e-05	0.299404548151165	0.269	0.251	1	Sertoli Cells/Undifferentiated Spermatogonia	NAPG
0.000138745762904424	0.315602374954267	0.258	0.245	1	Sertoli Cells/Undifferentiated Spermatogonia	FAM126B
0.000195377820944343	0.254796911231764	0.504	0.531	1	Sertoli Cells/Undifferentiated Spermatogonia	ANAPC16
0.000288040303238941	0.300912426558412	0.438	0.47	1	Sertoli Cells/Undifferentiated Spermatogonia	WTAP
0.000385222775941551	0.296135493814502	0.326	0.336	1	Sertoli Cells/Undifferentiated Spermatogonia	LPIN2
0.000466073212197399	0.263002656050837	0.482	0.521	1	Sertoli Cells/Undifferentiated Spermatogonia	ENSSSCG00000017065
0.000479382422080087	0.284487375584467	0.309	0.313	1	Sertoli Cells/Undifferentiated Spermatogonia	ENSSSCG00000003885
0.00049394495308379	0.306437757749118	0.322	0.32	1	Sertoli Cells/Undifferentiated Spermatogonia	YAE1D1
0.000514206656340951	0.260855868990797	0.252	0.235	1	Sertoli Cells/Undifferentiated Spermatogonia	VPS11
0.000548644650554822	0.3400625094647	0.28	0.277	1	Sertoli Cells/Undifferentiated Spermatogonia	ARHGAP26
0.000675570015471747	0.275120738882918	0.277	0.27	1	Sertoli Cells/Undifferentiated Spermatogonia	ETFRF1
0.000885434992286551	0.403120642220382	0.399	0.413	1	Sertoli Cells/Undifferentiated Spermatogonia	SREK1
0.00102631831231324	0.268140651071736	0.464	0.516	1	Sertoli Cells/Undifferentiated Spermatogonia	POLR2I
0.00124347383768449	0.437923020091444	0.427	0.47	1	Sertoli Cells/Undifferentiated Spermatogonia	DST
0.00125875969849621	0.263220162341157	0.263	0.254	1	Sertoli Cells/Undifferentiated Spermatogonia	ENSSSCG00000006079
0.0017295124699759	0.375273811092537	0.296	0.297	1	Sertoli Cells/Undifferentiated Spermatogonia	ASH1L
0.00190182489125484	0.324068204780563	0.291	0.295	1	Sertoli Cells/Undifferentiated Spermatogonia	ACOT13
0.00193813252882036	0.328745677746375	0.268	0.263	1	Sertoli Cells/Undifferentiated Spermatogonia	ING2
0.00279094850936389	0.297760934769779	0.273	0.274	1	Sertoli Cells/Undifferentiated Spermatogonia	PROS1
0.00289085269578988	0.342222984095359	0.369	0.384	1	Sertoli Cells/Undifferentiated Spermatogonia	ARL13B
0.00312287847520271	0.3421681501089	0.277	0.273	1	Sertoli Cells/Undifferentiated Spermatogonia	WBP4
0.00429503304268245	0.274239136995676	0.312	0.319	1	Sertoli Cells/Undifferentiated Spermatogonia	TMEM106A
0.00476788551125866	0.316597073407083	0.355	0.377	1	Sertoli Cells/Undifferentiated Spermatogonia	ZMYM2
0.00546195738831809	0.267181113111238	0.384	0.409	1	Sertoli Cells/Undifferentiated Spermatogonia	KATNA1
0.00636947195484831	0.415118329171132	0.284	0.287	1	Sertoli Cells/Undifferentiated Spermatogonia	CHD2
0.00673017470331143	0.280835294251215	0.43	0.467	1	Sertoli Cells/Undifferentiated Spermatogonia	CKAP5
0.00766136894666125	0.254104574796804	0.313	0.331	1	Sertoli Cells/Undifferentiated Spermatogonia	RNF44
0	2.6485454171082	0.992	0.348	0	Spermatocytes1	NEK2
0	2.34734755902071	0.997	0.485	0	Spermatocytes1	LDHC
0	2.32839001734282	0.999	0.724	0	Spermatocytes1	LYAR
0	2.30801180391466	0.986	0.312	0	Spermatocytes1	CCNB2
0	2.24769374787868	1	0.825	0	Spermatocytes1	DKKL1
0	2.23864590550438	1	0.648	0	Spermatocytes1	CLGN
0	2.22228554561935	1	0.577	0	Spermatocytes1	REXO5
0	2.19641679333126	0.994	0.575	0	Spermatocytes1	ENSSSCG00000002996
0	2.13662697527652	0.999	0.588	0	Spermatocytes1	ACRBP
0	2.1134995125758	1	0.738	0	Spermatocytes1	ENSSSCG00000010099
0	2.07916386880034	0.999	0.59	0	Spermatocytes1	ENSSSCG00000034743
0	2.07887912230139	0.999	0.71	0	Spermatocytes1	FSIP2
0	2.01693175323111	0.995	0.534	0	Spermatocytes1	SNRPC
0	2.00595141380919	0.989	0.425	0	Spermatocytes1	CATSPERZ
0	1.99749479441258	0.978	0.314	0	Spermatocytes1	ZPBP
0	1.99380813483797	0.997	0.693	0	Spermatocytes1	DDX24
0	1.98284585564368	0.965	0.314	0	Spermatocytes1	CCDC38
0	1.98268760285881	0.971	0.427	0	Spermatocytes1	NKAPL
0	1.97858299939671	0.991	0.482	0	Spermatocytes1	ESRRA
0	1.97584513962149	0.968	0.416	0	Spermatocytes1	DIABLO
0	1.96622899044424	0.952	0.304	0	Spermatocytes1	ENSSSCG00000035663
0	1.96420273774747	0.992	0.454	0	Spermatocytes1	LZTFL1
0	1.95775258150648	0.985	0.472	0	Spermatocytes1	ENSSSCG00000013341
0	1.95566047087131	0.983	0.383	0	Spermatocytes1	MRGBP
0	1.94821962782313	1	0.815	0	Spermatocytes1	YBX3
0	1.94816158263625	0.998	0.584	0	Spermatocytes1	ZPBP2
0	1.9414071067346	0.997	0.58	0	Spermatocytes1	SPDYA
0	1.93328988329028	0.991	0.596	0	Spermatocytes1	GKAP1
0	1.93225476401692	0.995	0.517	0	Spermatocytes1	DNAAF1
0	1.92051762442677	0.997	0.561	0	Spermatocytes1	RNF32
0	1.91799474958007	1	0.928	0	Spermatocytes1	ENSSSCG00000028485
0	1.91607451403869	0.98	0.501	0	Spermatocytes1	ENSSSCG00000008309
0	1.91094351992134	1	0.704	0	Spermatocytes1	CCDC30
0	1.89040068365401	0.998	0.807	0	Spermatocytes1	GGNBP2
0	1.88429325535406	0.992	0.625	0	Spermatocytes1	MFAP1
0	1.87845577830111	0.927	0.187	0	Spermatocytes1	FAM3D
0	1.86819686572713	0.953	0.369	0	Spermatocytes1	CENPF
0	1.86789364778604	0.998	0.752	0	Spermatocytes1	SUMO2
0	1.86516367857262	0.99	0.566	0	Spermatocytes1	SMDT1
0	1.85557826042577	0.925	0.265	0	Spermatocytes1	ENSSSCG00000007493
0	1.85490411644586	0.954	0.363	0	Spermatocytes1	POLR3B
0	1.85205125538559	0.963	0.312	0	Spermatocytes1	CDKN2D
0	1.84517583040214	0.945	0.356	0	Spermatocytes1	GGN
0	1.84081362077957	0.979	0.514	0	Spermatocytes1	DYRK3
0	1.83845320278929	0.996	0.638	0	Spermatocytes1	NASP
0	1.8253117382988	0.993	0.509	0	Spermatocytes1	BRDT
0	1.81949723844842	0.997	0.663	0	Spermatocytes1	HIGD2A
0	1.81919061806636	0.938	0.349	0	Spermatocytes1	SGO2
0	1.81913450042494	0.999	0.668	0	Spermatocytes1	IZUMO4
0	1.81061253709598	0.942	0.34	0	Spermatocytes1	BHMT
0	1.80968233516851	0.985	0.466	0	Spermatocytes1	CCDC62
0	1.80754219992269	0.96	0.287	0	Spermatocytes1	ZMYND10
0	1.8053016764934	1	0.85	0	Spermatocytes1	BRD2
0	1.8031095398035	0.954	0.313	0	Spermatocytes1	CDKL2
0	1.7959684626676	0.894	0.193	0	Spermatocytes1	SLC2A5
0	1.79486807735288	0.998	0.715	0	Spermatocytes1	ENSSSCG00000040827
0	1.79127002074452	0.998	0.652	0	Spermatocytes1	ENSSSCG00000003701
0	1.78489200112324	0.965	0.317	0	Spermatocytes1	C1orf174
0	1.76893426424635	0.96	0.341	0	Spermatocytes1	KRI1
0	1.76516358250438	0.986	0.453	0	Spermatocytes1	ENSSSCG00000018034
0	1.7589005217771	0.999	0.625	0	Spermatocytes1	HAGH
0	1.75325620474352	0.939	0.326	0	Spermatocytes1	ENSSSCG00000004969
0	1.75078649897703	0.988	0.373	0	Spermatocytes1	MARCH11
0	1.74920953436723	1	0.777	0	Spermatocytes1	MORF4L1
0	1.74565506945106	0.985	0.5	0	Spermatocytes1	FKBP4
0	1.74028539219479	1	0.891	0	Spermatocytes1	ENSSSCG00000038107
0	1.7394929701158	0.999	0.908	0	Spermatocytes1	ENSSSCG00000006063
0	1.73839925658195	0.956	0.405	0	Spermatocytes1	BMS1
0	1.73681006881918	0.995	0.572	0	Spermatocytes1	ENSSSCG00000006679
0	1.73182400874917	0.963	0.343	0	Spermatocytes1	SHCBP1L
0	1.73033708045421	0.996	0.526	0	Spermatocytes1	SH3GLB1
0	1.72729159192114	0.951	0.36	0	Spermatocytes1	TMEM179B
0	1.72485765279288	0.969	0.419	0	Spermatocytes1	INSL6
0	1.72153251597948	0.873	0.257	0	Spermatocytes1	CCNB1
0	1.72125573500694	0.942	0.289	0	Spermatocytes1	ENSSSCG00000017032
0	1.71423956348031	0.986	0.552	0	Spermatocytes1	KHK
0	1.71362455634421	0.951	0.373	0	Spermatocytes1	TAF6L
0	1.70308877939925	0.987	0.41	0	Spermatocytes1	SYCE3
0	1.69843364041797	0.985	0.566	0	Spermatocytes1	KPNA2
0	1.69439295815348	0.951	0.322	0	Spermatocytes1	CCDC36
0	1.69066052644289	0.979	0.389	0	Spermatocytes1	S100PBP
0	1.69013509497159	0.905	0.364	0	Spermatocytes1	ENSSSCG00000007001
0	1.68633978048201	0.935	0.312	0	Spermatocytes1	MIS18A
0	1.68533740989232	1	0.95	0	Spermatocytes1	COX7A2
0	1.68373142568569	0.995	0.732	0	Spermatocytes1	CCDC88A
0	1.68120697968571	0.994	0.67	0	Spermatocytes1	MEIG1
0	1.67812176501725	0.962	0.388	0	Spermatocytes1	ENSSSCG00000036094
0	1.67012162535539	0.939	0.295	0	Spermatocytes1	ENSSSCG00000028159
0	1.66978840599647	0.962	0.411	0	Spermatocytes1	TCOF1
0	1.66946370359788	0.997	0.637	0	Spermatocytes1	RANBP1
0	1.66419804181761	0.982	0.492	0	Spermatocytes1	CFAP36
0	1.66232655557006	0.985	0.501	0	Spermatocytes1	ADAD1
0	1.65718274591302	0.988	0.569	0	Spermatocytes1	SCCPDH
0	1.65406094561552	0.972	0.411	0	Spermatocytes1	LCA5L
0	1.65388266407041	0.973	0.45	0	Spermatocytes1	ACR
0	1.65358641758305	0.979	0.485	0	Spermatocytes1	VPS26A
0	1.64908275854963	0.961	0.334	0	Spermatocytes1	AP1G2
0	1.64860033802838	0.887	0.207	0	Spermatocytes1	CCNA1
0	1.64832615659797	0.994	0.696	0	Spermatocytes1	ENSSSCG00000005183
0	1.64151248334769	0.963	0.348	0	Spermatocytes1	ENKUR
0	1.64076336804376	0.957	0.376	0	Spermatocytes1	UBE2S
0	1.63636117698539	0.956	0.433	0	Spermatocytes1	SETX
0	1.6356880836462	0.911	0.218	0	Spermatocytes1	LRRC23
0	1.63090154617489	0.954	0.298	0	Spermatocytes1	JPH4
0	1.62895086277438	0.985	0.489	0	Spermatocytes1	TMIGD3
0	1.62754928803082	0.998	0.802	0	Spermatocytes1	KTN1
0	1.62669033418762	0.981	0.47	0	Spermatocytes1	CDKN3
0	1.62412909895511	0.937	0.276	0	Spermatocytes1	ALOX5AP
0	1.6231347687444	0.962	0.444	0	Spermatocytes1	RSL1D1
0	1.61957995917658	0.978	0.442	0	Spermatocytes1	CCDC83
0	1.61928744891601	0.995	0.764	0	Spermatocytes1	USP1
0	1.61901372867813	0.948	0.305	0	Spermatocytes1	RSPH1
0	1.61508457200953	0.991	0.598	0	Spermatocytes1	IL4I1
0	1.60824096331066	0.943	0.346	0	Spermatocytes1	TOP2A
0	1.60187968106071	0.959	0.378	0	Spermatocytes1	TDRD7
0	1.60133646040067	0.981	0.617	0	Spermatocytes1	PCM1
0	1.59931188980437	0.944	0.263	0	Spermatocytes1	APTX
0	1.595886920088	0.912	0.24	0	Spermatocytes1	ENSSSCG00000028373
0	1.59405008709228	0.74	0.107	0	Spermatocytes1	FAM181A
0	1.59295278373869	0.959	0.383	0	Spermatocytes1	C16orf71
0	1.59042427536692	0.922	0.304	0	Spermatocytes1	RAE1
0	1.58433456087504	0.944	0.274	0	Spermatocytes1	ZNF646
0	1.58299552629277	0.983	0.615	0	Spermatocytes1	CCDC110
0	1.57845683644526	0.987	0.662	0	Spermatocytes1	TRAM1
0	1.57532872776616	0.977	0.53	0	Spermatocytes1	C17orf80
0	1.57513864352737	0.972	0.473	0	Spermatocytes1	NPHP1
0	1.56667195294148	0.955	0.419	0	Spermatocytes1	ENSSSCG00000010992
0	1.55472821025959	0.957	0.397	0	Spermatocytes1	GIT1
0	1.55248923076465	0.981	0.488	0	Spermatocytes1	CALR3
0	1.55069472548468	0.966	0.489	0	Spermatocytes1	UPF3A
0	1.54747465909415	0.965	0.438	0	Spermatocytes1	TBL2
0	1.54420899188584	0.98	0.546	0	Spermatocytes1	PAF1
0	1.54306758317898	0.948	0.45	0	Spermatocytes1	ENSSSCG00000000199
0	1.53783740683044	0.959	0.396	0	Spermatocytes1	ENSSSCG00000037251
0	1.5374248362611	0.933	0.361	0	Spermatocytes1	SPINT2
0	1.53617750983402	0.974	0.478	0	Spermatocytes1	SF3A3
0	1.52864225635058	0.974	0.53	0	Spermatocytes1	EXOSC9
0	1.52759374732238	0.903	0.237	0	Spermatocytes1	SPHK2
0	1.52665651235374	0.993	0.659	0	Spermatocytes1	PPP1CC
0	1.5259708136602	0.985	0.656	0	Spermatocytes1	MAD2L2
0	1.52355087169885	0.962	0.468	0	Spermatocytes1	H2AFZ
0	1.52328144987849	0.956	0.422	0	Spermatocytes1	MEPCE
0	1.51968945812864	0.988	0.572	0	Spermatocytes1	PRKAR1A
0	1.51161324390225	0.904	0.258	0	Spermatocytes1	LYPD4
0	1.51144159243705	0.968	0.404	0	Spermatocytes1	UIMC1
0	1.50956645379713	0.92	0.369	0	Spermatocytes1	DAPK3
0	1.50924367863543	1	0.829	0	Spermatocytes1	ENSSSCG00000035762
0	1.50659053426955	0.941	0.361	0	Spermatocytes1	CDADC1
0	1.50638875817096	0.998	0.751	0	Spermatocytes1	LANCL1
0	1.50473346996537	0.979	0.442	0	Spermatocytes1	IFT57
0	1.50055581840706	0.98	0.654	0	Spermatocytes1	TRIM28
0	1.49966361519774	0.914	0.304	0	Spermatocytes1	CEP44
0	1.49805840110463	0.993	0.649	0	Spermatocytes1	RPL36AL
0	1.49457467030061	0.967	0.516	0	Spermatocytes1	GNL2
0	1.48858872877677	0.993	0.747	0	Spermatocytes1	EIF2S2
0	1.48470745104822	0.906	0.287	0	Spermatocytes1	WDR63
0	1.48093443740652	0.962	0.404	0	Spermatocytes1	GK2
0	1.48091384885805	0.957	0.471	0	Spermatocytes1	KNSTRN
0	1.47919963002136	0.893	0.273	0	Spermatocytes1	EXTL2
0	1.47703994363383	0.991	0.602	0	Spermatocytes1	RPGRIP1
0	1.47693555807096	0.917	0.272	0	Spermatocytes1	DYNLRB2
0	1.4760929505134	0.947	0.497	0	Spermatocytes1	MBD1
0	1.47524950447505	0.915	0.267	0	Spermatocytes1	TTK
0	1.47352566981812	0.966	0.45	0	Spermatocytes1	ENSSSCG00000013232
0	1.47337467865925	0.911	0.267	0	Spermatocytes1	SPAG5
0	1.46749530129226	0.951	0.464	0	Spermatocytes1	CCDC174
0	1.46697887275323	0.907	0.336	0	Spermatocytes1	RNF20
0	1.46629421349577	0.945	0.348	0	Spermatocytes1	CFAP70
0	1.46006110187906	0.978	0.496	0	Spermatocytes1	DDX4
0	1.45852168194353	0.983	0.613	0	Spermatocytes1	C20orf27
0	1.45755175441884	0.899	0.367	0	Spermatocytes1	USP5
0	1.45735499756031	0.933	0.311	0	Spermatocytes1	CCDC65
0	1.45506671531901	0.913	0.347	0	Spermatocytes1	SELENOS
0	1.45498562313552	0.932	0.377	0	Spermatocytes1	RTN4
0	1.45332132607151	0.995	0.724	0	Spermatocytes1	ENSSSCG00000000377
0	1.45099423786836	0.917	0.278	0	Spermatocytes1	RFX2
0	1.45086276528244	0.982	0.454	0	Spermatocytes1	SPAG6
0	1.44590196011549	0.937	0.412	0	Spermatocytes1	ENSSSCG00000005658
0	1.44325145538453	0.863	0.207	0	Spermatocytes1	ZBTB32
0	1.44273458362928	0.993	0.651	0	Spermatocytes1	MPHOSPH8
0	1.43491866952104	1	0.746	0	Spermatocytes1	YPEL1
0	1.43259802983706	1	0.778	0	Spermatocytes1	DNAJB1
0	1.42979286708308	0.917	0.306	0	Spermatocytes1	PKD2L2
0	1.42272693160869	0.998	0.75	0	Spermatocytes1	ADAM2
0	1.42103900325812	0.999	0.822	0	Spermatocytes1	PRDX5
0	1.41831802890134	0.99	0.763	0	Spermatocytes1	GLRX3
0	1.41826898177119	0.88	0.276	0	Spermatocytes1	ICA1L
0	1.41824065790826	0.934	0.371	0	Spermatocytes1	GTF2A1L
0	1.41804620332719	0.929	0.324	0	Spermatocytes1	DYDC1
0	1.41668766696287	0.996	0.711	0	Spermatocytes1	TCP1
0	1.41249753446738	0.929	0.379	0	Spermatocytes1	SPATA16
0	1.41099666905516	0.898	0.236	0	Spermatocytes1	CUTC
0	1.41043543031092	0.969	0.525	0	Spermatocytes1	PPP4R3B
0	1.40231078844129	0.955	0.421	0	Spermatocytes1	ZC2HC1C
0	1.39327438675441	0.904	0.31	0	Spermatocytes1	ASNSD1
0	1.39321605592465	0.851	0.289	0	Spermatocytes1	ENSSSCG00000032301
0	1.39098884279972	0.915	0.3	0	Spermatocytes1	SDF2L1
0	1.38937150474059	0.98	0.642	0	Spermatocytes1	ENSSSCG00000034072
0	1.38715795960944	1	0.981	0	Spermatocytes1	CALM3
0	1.38500209862156	0.982	0.635	0	Spermatocytes1	NUB1
0	1.38447355178426	0.936	0.452	0	Spermatocytes1	SCNN1D
0	1.38436666523242	0.979	0.635	0	Spermatocytes1	VDAC2
0	1.38429698436557	0.824	0.148	0	Spermatocytes1	SLC2A8
0	1.38138424010634	0.835	0.248	0	Spermatocytes1	CEP55
0	1.37967244163987	0.84	0.201	0	Spermatocytes1	ENSSSCG00000022052
0	1.37918008784759	0.999	0.849	0	Spermatocytes1	NUP50
0	1.3772101111454	0.978	0.607	0	Spermatocytes1	ENSSSCG00000033385
0	1.37611037932286	0.978	0.505	0	Spermatocytes1	ENSSSCG00000000849
0	1.37338166153287	0.969	0.452	0	Spermatocytes1	LRRC6
0	1.37302130365927	0.955	0.508	0	Spermatocytes1	WAPL
0	1.36596416350412	0.921	0.308	0	Spermatocytes1	CENPU
0	1.36327701356171	0.894	0.329	0	Spermatocytes1	ENSSSCG00000032297
0	1.36302926516313	0.7	0.184	0	Spermatocytes1	FADS3
0	1.3621321163754	0.94	0.425	0	Spermatocytes1	FDFT1
0	1.35953482736884	0.955	0.541	0	Spermatocytes1	RALGPS2
0	1.35921923853256	0.933	0.352	0	Spermatocytes1	RUVBL1
0	1.35912273106645	0.974	0.675	0	Spermatocytes1	IK
0	1.35500039339778	0.962	0.51	0	Spermatocytes1	CCDC173
0	1.3545222734317	0.892	0.35	0	Spermatocytes1	IFT74
0	1.35422324019759	0.884	0.262	0	Spermatocytes1	ENSSSCG00000009162
0	1.35249152304199	0.93	0.34	0	Spermatocytes1	TCEA2
0	1.3522792467462	0.931	0.445	0	Spermatocytes1	AIFM2
0	1.35214345320657	0.858	0.249	0	Spermatocytes1	HYOU1
0	1.35184874791295	0.926	0.311	0	Spermatocytes1	PLPP1
0	1.35164885446195	0.962	0.449	0	Spermatocytes1	BUB1
0	1.3511488119783	0.898	0.33	0	Spermatocytes1	MED7
0	1.35096746485142	0.993	0.679	0	Spermatocytes1	CCT3
0	1.34862911507071	0.897	0.303	0	Spermatocytes1	BBOF1
0	1.34860361750252	0.9	0.255	0	Spermatocytes1	GOT1
0	1.34786485195987	0.944	0.427	0	Spermatocytes1	RFC4
0	1.34596810102432	0.909	0.294	0	Spermatocytes1	ALDH1A2
0	1.34265343165196	0.943	0.435	0	Spermatocytes1	DAZAP1
0	1.33961932105262	0.991	0.669	0	Spermatocytes1	SLC27A5
0	1.33900640755062	0.945	0.458	0	Spermatocytes1	TCFL5
0	1.33899039877635	0.911	0.263	0	Spermatocytes1	CDC20
0	1.33848476420995	0.88	0.289	0	Spermatocytes1	UBE2J2
0	1.33314624476397	0.979	0.491	0	Spermatocytes1	TEKT2
0	1.33295043260949	0.939	0.417	0	Spermatocytes1	TEX9
0	1.33267749811558	0.99	0.67	0	Spermatocytes1	ZBTB45
0	1.33180569225912	0.954	0.485	0	Spermatocytes1	FKBP11
0	1.33126018586809	0.878	0.217	0	Spermatocytes1	KIAA1324
0	1.32772754939658	1	0.859	0	Spermatocytes1	ASRGL1
0	1.32741024315263	0.904	0.316	0	Spermatocytes1	ENSSSCG00000029760
0	1.32740266392604	0.904	0.232	0	Spermatocytes1	RPL10L
0	1.32671846751537	0.931	0.36	0	Spermatocytes1	ENSSSCG00000029522
0	1.32592456368567	0.978	0.618	0	Spermatocytes1	FAXC
0	1.32345357673267	0.942	0.508	0	Spermatocytes1	LRRC47
0	1.32162886325756	0.914	0.381	0	Spermatocytes1	ENSSSCG00000023719
0	1.3204401126712	0.991	0.722	0	Spermatocytes1	ENSSSCG00000034927
0	1.31901930638981	0.933	0.413	0	Spermatocytes1	DDX25
0	1.31884060333709	0.971	0.599	0	Spermatocytes1	RSRC2
0	1.31849681388443	0.873	0.293	0	Spermatocytes1	RNF40
0	1.31787954405962	0.908	0.3	0	Spermatocytes1	TCTE3
0	1.31755298118554	0.879	0.269	0	Spermatocytes1	ENSSSCG00000033739
0	1.3162889255408	0.936	0.344	0	Spermatocytes1	SPESP1
0	1.31565369635067	0.922	0.391	0	Spermatocytes1	ALDOC
0	1.31411855782936	0.895	0.355	0	Spermatocytes1	KAT7
0	1.31383127543173	0.858	0.228	0	Spermatocytes1	BSPRY
0	1.31367492877841	0.927	0.39	0	Spermatocytes1	MMADHC
0	1.31249161586427	0.956	0.546	0	Spermatocytes1	SMC4
0	1.31218427687132	0.998	0.909	0	Spermatocytes1	RAN
0	1.31108062555054	0.969	0.561	0	Spermatocytes1	COMMD1
0	1.30994283447276	0.936	0.455	0	Spermatocytes1	PIGP
0	1.30786674569712	0.906	0.361	0	Spermatocytes1	KDELR1
0	1.30681562339323	0.852	0.24	0	Spermatocytes1	TACC3
0	1.30528679070638	0.996	0.801	0	Spermatocytes1	BCAP29
0	1.30295952267981	0.999	0.854	0	Spermatocytes1	UBXN4
0	1.30119675830064	0.91	0.383	0	Spermatocytes1	BSCL2
0	1.30104921221145	0.912	0.377	0	Spermatocytes1	SPEN
0	1.29799780319993	0.933	0.401	0	Spermatocytes1	KHDRBS3
0	1.29648291305066	0.98	0.598	0	Spermatocytes1	ENSSSCG00000035538
0	1.29439121518306	0.837	0.296	0	Spermatocytes1	MIA3
0	1.29326356060335	0.927	0.476	0	Spermatocytes1	TLK2
0	1.28960808161811	0.948	0.495	0	Spermatocytes1	WDR61
0	1.28707786256782	0.915	0.344	0	Spermatocytes1	MORN5
0	1.28541222625772	0.904	0.285	0	Spermatocytes1	YIPF4
0	1.28533062380263	0.892	0.306	0	Spermatocytes1	ARL3
0	1.28190510029572	0.849	0.242	0	Spermatocytes1	BRMS1
0	1.27803451226775	0.905	0.3	0	Spermatocytes1	FBXO36
0	1.27664257941904	0.864	0.235	0	Spermatocytes1	ATXN2L
0	1.27565591477833	0.985	0.792	0	Spermatocytes1	PRPF40A
0	1.27466976057032	0.918	0.357	0	Spermatocytes1	IMPAD1
0	1.27372961570747	0.935	0.408	0	Spermatocytes1	C11orf88
0	1.27341785506161	0.942	0.576	0	Spermatocytes1	GCC2
0	1.2733184404185	0.937	0.468	0	Spermatocytes1	STK25
0	1.27107139569485	0.897	0.329	0	Spermatocytes1	UTP23
0	1.27044684667511	0.928	0.343	0	Spermatocytes1	OSCP1
0	1.27006249332986	0.98	0.653	0	Spermatocytes1	ENSSSCG00000000905
0	1.26896118029242	0.84	0.238	0	Spermatocytes1	GOLGA7B
0	1.26777120923905	0.96	0.613	0	Spermatocytes1	ENSSSCG00000032573
0	1.26680222893886	0.958	0.518	0	Spermatocytes1	STK39
0	1.26673575993246	0.886	0.313	0	Spermatocytes1	CTR9
0	1.26654337380834	0.938	0.46	0	Spermatocytes1	DYM
0	1.26628681687054	0.858	0.234	0	Spermatocytes1	SH2B3
0	1.26489935981925	0.943	0.493	0	Spermatocytes1	WBP11
0	1.26418383939223	0.819	0.239	0	Spermatocytes1	DNAH8
0	1.26211992029367	0.935	0.405	0	Spermatocytes1	CACUL1
0	1.25847020897564	0.991	0.734	0	Spermatocytes1	LARP1B
0	1.25791594620922	0.893	0.353	0	Spermatocytes1	FMN1
0	1.25740788839196	0.952	0.532	0	Spermatocytes1	SARAF
0	1.25605475184643	0.872	0.272	0	Spermatocytes1	CEP89
0	1.25594868043718	0.992	0.733	0	Spermatocytes1	FAM104A
0	1.2529875076378	0.968	0.68	0	Spermatocytes1	ABCF1
0	1.25149568101624	0.949	0.51	0	Spermatocytes1	FAM221A
0	1.25064058287491	0.895	0.287	0	Spermatocytes1	ZDHHC5
0	1.24914420482891	0.921	0.406	0	Spermatocytes1	AP1M1
0	1.24861435013748	0.841	0.202	0	Spermatocytes1	SLC26A11
0	1.24659379230423	0.947	0.516	0	Spermatocytes1	CTSF
0	1.24522659507392	0.876	0.295	0	Spermatocytes1	TESK2
0	1.2448395782257	0.857	0.223	0	Spermatocytes1	FBF1
0	1.24447572207669	0.883	0.255	0	Spermatocytes1	ENSSSCG00000012882
0	1.24280248649945	0.877	0.306	0	Spermatocytes1	DCAF7
0	1.24250093861815	0.962	0.499	0	Spermatocytes1	RBM17
0	1.24210732443825	0.868	0.331	0	Spermatocytes1	MED1
0	1.24197713520606	0.842	0.224	0	Spermatocytes1	CDR2
0	1.24179249431963	0.784	0.149	0	Spermatocytes1	REEP4
0	1.23661651913344	0.937	0.42	0	Spermatocytes1	MRPS9
0	1.23508496436961	0.858	0.221	0	Spermatocytes1	NDUFAF5
0	1.23408505617108	0.934	0.44	0	Spermatocytes1	DPCD
0	1.23406100427328	0.922	0.437	0	Spermatocytes1	CEP126
0	1.23241270030553	0.879	0.275	0	Spermatocytes1	PARP8
0	1.23211537626185	0.999	0.915	0	Spermatocytes1	ENSSSCG00000013155
0	1.22950349467653	0.922	0.389	0	Spermatocytes1	GOSR1
0	1.22893658701117	0.884	0.351	0	Spermatocytes1	SNUPN
0	1.22780338743636	0.875	0.329	0	Spermatocytes1	CHRAC1
0	1.22589446190744	0.84	0.215	0	Spermatocytes1	CMPK2
0	1.22567504309665	0.878	0.335	0	Spermatocytes1	ACSL3
0	1.22531370368688	0.888	0.276	0	Spermatocytes1	AGBL2
0	1.22478258693195	0.887	0.38	0	Spermatocytes1	PIN1
0	1.22344463500981	0.892	0.281	0	Spermatocytes1	DAXX
0	1.22267386507044	0.819	0.26	0	Spermatocytes1	GOLGA1
0	1.22249492309159	0.857	0.284	0	Spermatocytes1	SSMEM1
0	1.22230838679337	0.81	0.211	0	Spermatocytes1	MTSS1L
0	1.22103715463603	1	0.889	0	Spermatocytes1	VDAC3
0	1.22029954894293	0.893	0.364	0	Spermatocytes1	HSPH1
0	1.21705348466071	0.845	0.267	0	Spermatocytes1	NPLOC4
0	1.21634563233665	0.995	0.818	0	Spermatocytes1	ENSSSCG00000024263
0	1.21436694901032	0.953	0.539	0	Spermatocytes1	WAC
0	1.21424642925119	0.796	0.2	0	Spermatocytes1	CHAF1A
0	1.21073257432735	0.913	0.372	0	Spermatocytes1	LRIF1
0	1.21050716188556	0.957	0.593	0	Spermatocytes1	ENSSSCG00000032748
0	1.21045411386798	0.837	0.271	0	Spermatocytes1	HMG20B
0	1.20880432299785	0.872	0.336	0	Spermatocytes1	RIOK1
0	1.20867739283295	1	0.926	0	Spermatocytes1	ANKRD35
0	1.20862048899079	0.814	0.189	0	Spermatocytes1	NOX4
0	1.20788635438707	0.955	0.554	0	Spermatocytes1	ENSSSCG00000018026
0	1.20732191454539	0.827	0.197	0	Spermatocytes1	ARMC3
0	1.20642957143774	0.998	0.728	0	Spermatocytes1	ENSSSCG00000009631
0	1.20626623712945	0.883	0.298	0	Spermatocytes1	CRELD2
0	1.20605668524371	0.955	0.519	0	Spermatocytes1	USP2
0	1.2055311890391	0.795	0.231	0	Spermatocytes1	NSMCE4A
0	1.20179799448594	0.914	0.445	0	Spermatocytes1	CUL4A
0	1.20159227980766	0.87	0.274	0	Spermatocytes1	C1orf56
0	1.20121975648984	0.883	0.367	0	Spermatocytes1	SQLE
0	1.2008521661138	0.805	0.278	0	Spermatocytes1	DNAJB2
0	1.19991913765262	0.997	0.769	0	Spermatocytes1	CEP63
0	1.19234931025	0.909	0.309	0	Spermatocytes1	LRRC46
0	1.19190504714321	0.886	0.362	0	Spermatocytes1	CATSPER2
0	1.19011519726896	0.909	0.396	0	Spermatocytes1	SUN2
0	1.1858576392025	0.913	0.366	0	Spermatocytes1	CETN1
0	1.18549828281119	0.845	0.247	0	Spermatocytes1	UBXN10
0	1.18397013027235	0.875	0.299	0	Spermatocytes1	ENSSSCG00000022566
0	1.18277903097089	0.895	0.357	0	Spermatocytes1	FOPNL
0	1.1824788792876	0.982	0.699	0	Spermatocytes1	CCT7
0	1.18164602613394	0.92	0.385	0	Spermatocytes1	RRP1B
0	1.18000792697587	0.946	0.478	0	Spermatocytes1	CNOT1
0	1.17931115902804	0.906	0.421	0	Spermatocytes1	ARV1
0	1.17793010254372	0.935	0.435	0	Spermatocytes1	REEP5
0	1.17629981156201	0.895	0.346	0	Spermatocytes1	C9orf131
0	1.173512193266	0.866	0.252	0	Spermatocytes1	CCT6B
0	1.17306431226926	0.907	0.418	0	Spermatocytes1	PTGES3
0	1.17013584986718	0.838	0.256	0	Spermatocytes1	GOPC
0	1.16821701023109	0.709	0.161	0	Spermatocytes1	EFCAB5
0	1.16762578080454	0.833	0.267	0	Spermatocytes1	BTAF1
0	1.16649358335937	0.993	0.675	0	Spermatocytes1	COX6B2
0	1.16560113965124	0.953	0.535	0	Spermatocytes1	GEMIN4
0	1.16283393805934	0.835	0.234	0	Spermatocytes1	SPPL3
0	1.16230367585551	0.898	0.37	0	Spermatocytes1	CPSF2
0	1.15977295319984	0.853	0.265	0	Spermatocytes1	CCL22
0	1.1595246270093	0.906	0.35	0	Spermatocytes1	GFPT1
0	1.15830679358023	0.818	0.285	0	Spermatocytes1	MYO9A
0	1.15326252578401	0.816	0.205	0	Spermatocytes1	GALNT3
0	1.15317032841863	0.944	0.49	0	Spermatocytes1	RPN2
0	1.15246270884513	0.892	0.353	0	Spermatocytes1	TBPL1
0	1.15146285621557	0.868	0.306	0	Spermatocytes1	RUVBL2
0	1.15044565133683	0.827	0.233	0	Spermatocytes1	FAM216A
0	1.14979365614618	1	0.911	0	Spermatocytes1	ENSSSCG00000001655
0	1.14971046409026	0.974	0.666	0	Spermatocytes1	ENSSSCG00000013992
0	1.14944822806409	0.899	0.407	0	Spermatocytes1	TMEM175
0	1.14775280468664	0.963	0.595	0	Spermatocytes1	ENSSSCG00000020790
0	1.14350678956706	0.728	0.168	0	Spermatocytes1	FAM184A
0	1.1431014091021	0.998	0.888	0	Spermatocytes1	DNAJA1
0	1.141321937388	0.824	0.247	0	Spermatocytes1	FARS2
0	1.13867684322638	0.878	0.317	0	Spermatocytes1	ENSSSCG00000027718
0	1.13769831885207	0.845	0.263	0	Spermatocytes1	ENSSSCG00000001431
0	1.13583932534259	0.96	0.488	0	Spermatocytes1	ENSSSCG00000015806
0	1.13563209305898	0.868	0.301	0	Spermatocytes1	RANBP9
0	1.13234233369019	0.84	0.26	0	Spermatocytes1	ORC1
0	1.13202133767931	0.822	0.183	0	Spermatocytes1	ZNF672
0	1.13189202538046	0.767	0.146	0	Spermatocytes1	C22orf23
0	1.1299522925629	0.97	0.58	0	Spermatocytes1	CCT5
0	1.12944590512521	0.818	0.239	0	Spermatocytes1	PSMA8
0	1.12409033411211	0.982	0.778	0	Spermatocytes1	SPCS1
0	1.12136171375859	0.949	0.555	0	Spermatocytes1	RAB11B
0	1.12108231295717	0.773	0.18	0	Spermatocytes1	CDS1
0	1.1190829502351	0.858	0.33	0	Spermatocytes1	ESCO2
0	1.11743564427929	0.817	0.222	0	Spermatocytes1	SEC22A
0	1.11728400932672	0.832	0.224	0	Spermatocytes1	SLC39A3
0	1.11682650112305	0.789	0.177	0	Spermatocytes1	EFHD1
0	1.1163099338376	0.728	0.194	0	Spermatocytes1	METTL1
0	1.1139539844988	0.987	0.746	0	Spermatocytes1	SFPQ
0	1.11282836344554	0.817	0.259	0	Spermatocytes1	HYLS1
0	1.10949617981383	0.929	0.467	0	Spermatocytes1	DRAP1
0	1.10869234539651	0.838	0.251	0	Spermatocytes1	DOT1L
0	1.10859551429187	0.844	0.278	0	Spermatocytes1	ADO
0	1.10763512570998	0.906	0.426	0	Spermatocytes1	BEND7
0	1.10319260710083	0.761	0.168	0	Spermatocytes1	PRADC1
0	1.1026841205302	0.749	0.127	0	Spermatocytes1	ARHGEF39
0	1.10238606741551	0.886	0.392	0	Spermatocytes1	PPP2R3C
0	1.09768866430345	0.822	0.296	0	Spermatocytes1	SYCP2
0	1.09739135332226	0.77	0.195	0	Spermatocytes1	ZNF541
0	1.09399312616085	0.814	0.222	0	Spermatocytes1	ENSSSCG00000011967
0	1.08923683507788	0.998	0.851	0	Spermatocytes1	ISYNA1
0	1.08900544293302	0.909	0.393	0	Spermatocytes1	PPP1R36
0	1.08644367755041	0.953	0.592	0	Spermatocytes1	ENSSSCG00000001414
0	1.08566440176651	0.849	0.276	0	Spermatocytes1	TMEM5
0	1.08498380833192	0.765	0.145	0	Spermatocytes1	SLC9C1
[truncated: 13,560 more rows]
