# Supplementary material for: A Single-Cell Landscape of Spermioteleosis in Mice and Pigs
Source: Cells. 2024 Mar 22;13(7):563. doi: 10.3390/cells13070563 (PMC11011153; doi:10.3390/cells13070563)
Supplement: Supplementary file 1 [file cells-13-00563-s001.zip › File 1 Supplement Tables/Table S7 Mouse undifferentiated spermatogonia and differentiating spermatogonia Beam Allclust_GO.xlsx]

ID	Description	GeneRatio	BgRatio	pvalue	p.adjust	qvalue	geneID	Count	cluster
GO:0022613	GO:0022613	ribonucleoprotein complex biogenesis	88/638	412/29008	1.77E-60	7.29E-57	5.88E-57	Rrs1/Rpl7/Wdr75/Ncl/Snrpe/Dhx9/Rpl7a/Mettl5/Celf1/Snrpb/Nop56/Esf1/Srsf6/Rps21/Rbis/Exosc8/Prpf3/Gar1/Rps8/Utp11/Rpl11/Rpl5/Sart3/Pop5/Rplp0/Denr/Pop7/Snrpg/Ruvbl1/Emg1/Rps5/Snrpd2/Rps19/Fbl/Rpl13a/Rps17/Cul4a/Lsm4/Lsm6/Utp4/Nip7/Rps25/Ddx10/Rps27l/Rbm5/Rpsa/Rpl14/Exosc7/Ltv1/Rpf2/Rps15/Utp20/Snrpf/Pa2g4/Nhp2/Mrpl22/Rpl26/Nup88/Mybbp1a/Rpl23a/Srsf1/Luc7l3/Rpl27/Mrps7/Sirt7/Fcf1/Dicer1/Rpp40/Smn1/…	88	1
GO:0006397	GO:0006397	mRNA processing	79/638	469/29008	4.57E-46	9.41E-43	7.58E-43	Ppil3/Ncl/Snrpe/Dhx9/Kin/Rbm17/Cdk9/Hnrnpa3/Celf1/Snrpb/Snrpb2/Raly/Rbm39/Srsf6/Rbm38/Prpf3/Rbm8a/Bcas2/Rnf20/Magoh/Thrap3/Sfpq/Ssu72/Slbp/Zfp326/Sart3/Srsf9/Arl6ip4/Lsm8/Snrpg/Lsm3/Ppp4r2/U2af2/Snrpd2/Hnrnpl/Rbm42/Snrnp70/Rbbp6/Lsm4/Lsm6/Sf3b3/Ubl5/Hspa8/Rbm5/Sf3b5/Cirbp/Lsm7/Snrpf/Srsf1/Luc7l3/Srsf2/Alyref/Sf3b6/Rbm25/Papola/Ddx41/Hnrnpk/Smn1/Hnrnpc/Acin1/Pabpn1/Zc3h13/Snu13/Wtap/Rnps1/Srsf3/U2…	79	1
GO:0042254	GO:0042254	ribosome biogenesis	64/638	296/29008	2.44E-44	3.35E-41	2.70E-41	Rrs1/Rpl7/Wdr75/Ncl/Rpl7a/Mettl5/Nop56/Esf1/Rps21/Rbis/Exosc8/Gar1/Rps8/Utp11/Rpl11/Rpl5/Pop5/Rplp0/Pop7/Emg1/Rps5/Rps19/Fbl/Rps17/Cul4a/Lsm6/Utp4/Nip7/Rps25/Ddx10/Rps27l/Rpsa/Rpl14/Exosc7/Ltv1/Rpf2/Rps15/Utp20/Pa2g4/Nhp2/Mrpl22/Rpl26/Nup88/Mybbp1a/Rpl23a/Rpl27/Mrps7/Sirt7/Fcf1/Rpp40/Rps24/Dis3/Drosha/Rpl3/Snu13/Rsl1d1/Rps2/Rpl10a/Rrp1b/Rps28/Wdr46/Rps14/Trmt112/mt-Rnr1	64	1
GO:0008380	GO:0008380	RNA splicing	71/638	398/29008	3.74E-43	3.85E-40	3.10E-40	Clk1/Ppil3/Ncl/Snrpe/Dhx9/Rbm17/Hnrnpa3/Celf1/Snrpb/Snrpb2/Raly/Rbm39/Srsf6/Rbm38/Prpf3/Rbm8a/Bcas2/Magoh/Thrap3/Sfpq/Zfp326/Sart3/Srsf9/Arl6ip4/Lsm8/Snrpg/Lsm3/Ppp4r2/U2af2/Snrpd2/Hnrnpl/Rbm42/Prmt1/Snrnp70/Fus/Lsm4/Lsm6/Sf3b3/Ubl5/Hspa8/Rbm5/Sf3b5/Cirbp/Lsm7/Snrpf/Taf15/Srsf1/Luc7l3/Srsf2/Alyref/Sf3b6/Rbm25/Ddx41/Hnrnpk/Smn1/Hnrnpc/Acin1/Zc3h13/Snu13/Wtap/Rnps1/Srsf3/U2af1/Rrp1b/Ddx39b/Srsf7/Sn…	71	1
GO:0000375	GO:0000375	RNA splicing, via transesterification reactions	56/638	279/29008	5.03E-37	2.96E-34	2.39E-34	Ncl/Snrpe/Dhx9/Rbm17/Celf1/Snrpb/Snrpb2/Rbm39/Srsf6/Prpf3/Rbm8a/Bcas2/Magoh/Thrap3/Sfpq/Sart3/Srsf9/Lsm8/Snrpg/Lsm3/U2af2/Snrpd2/Hnrnpl/Rbm42/Snrnp70/Lsm4/Lsm6/Sf3b3/Ubl5/Hspa8/Rbm5/Sf3b5/Cirbp/Lsm7/Snrpf/Srsf1/Luc7l3/Srsf2/Sf3b6/Rbm25/Ddx41/Hnrnpk/Smn1/Acin1/Snu13/Wtap/Rnps1/Srsf3/U2af1/Ddx39b/Srsf7/Snrpd1/Zmat2/Rbm22/Malat1/Prpf19	56	1
GO:0000377	GO:0000377	RNA splicing, via transesterification reactions with bulged adenosine as nucleophile	56/638	279/29008	5.03E-37	2.96E-34	2.39E-34	Ncl/Snrpe/Dhx9/Rbm17/Celf1/Snrpb/Snrpb2/Rbm39/Srsf6/Prpf3/Rbm8a/Bcas2/Magoh/Thrap3/Sfpq/Sart3/Srsf9/Lsm8/Snrpg/Lsm3/U2af2/Snrpd2/Hnrnpl/Rbm42/Snrnp70/Lsm4/Lsm6/Sf3b3/Ubl5/Hspa8/Rbm5/Sf3b5/Cirbp/Lsm7/Snrpf/Srsf1/Luc7l3/Srsf2/Sf3b6/Rbm25/Ddx41/Hnrnpk/Smn1/Acin1/Snu13/Wtap/Rnps1/Srsf3/U2af1/Ddx39b/Srsf7/Snrpd1/Zmat2/Rbm22/Malat1/Prpf19	56	1
GO:0000398	GO:0000398	mRNA splicing, via spliceosome	56/638	279/29008	5.03E-37	2.96E-34	2.39E-34	Ncl/Snrpe/Dhx9/Rbm17/Celf1/Snrpb/Snrpb2/Rbm39/Srsf6/Prpf3/Rbm8a/Bcas2/Magoh/Thrap3/Sfpq/Sart3/Srsf9/Lsm8/Snrpg/Lsm3/U2af2/Snrpd2/Hnrnpl/Rbm42/Snrnp70/Lsm4/Lsm6/Sf3b3/Ubl5/Hspa8/Rbm5/Sf3b5/Cirbp/Lsm7/Snrpf/Srsf1/Luc7l3/Srsf2/Sf3b6/Rbm25/Ddx41/Hnrnpk/Smn1/Acin1/Snu13/Wtap/Rnps1/Srsf3/U2af1/Ddx39b/Srsf7/Snrpd1/Zmat2/Rbm22/Malat1/Prpf19	56	1
GO:0071826	GO:0071826	ribonucleoprotein complex subunit organization	45/638	178/29008	1.27E-34	6.52E-32	5.25E-32	Rrs1/Snrpe/Dhx9/Celf1/Snrpb/Srsf6/Prpf3/Vcp/Rpl11/Rpl5/Sart3/Rplp0/Denr/Snrpg/Ruvbl1/Rps5/Snrpd2/Rps19/Rpl13a/Lsm4/Rps25/Rps27l/Rbm5/Rpsa/Rpf2/Rps15/Snrpf/Rpl23a/Srsf1/Luc7l3/Mrps7/Dicer1/Smn1/Rpl3/Snu13/Rps2/Rps28/Ddx39b/Hsp90ab1/Kif5b/Snrpd1/Polr2d/Rps14/Prpf19/mt-Rnr1	45	1
GO:0016072	GO:0016072	rRNA metabolic process	48/638	224/29008	2.97E-33	1.36E-30	1.10E-30	Rrs1/Rpl7/Wdr75/Ncl/Rpl7a/Mettl5/Esf1/Rps21/Exosc8/Gar1/Rps8/Utp11/Rpl11/Rpl5/Pop5/Pop7/Emg1/Rps19/Fbl/Rps17/Lsm6/Utp4/Rps25/Ddx10/Rpl14/Exosc7/Rpf2/Rps15/Utp20/Pa2g4/Nhp2/Rpl26/Rpl27/Sirt7/Fcf1/Dicer1/Rpp40/Rps24/Dis3/Drosha/Snu13/Rsl1d1/Rpl10a/Rrp1b/Rps28/Wdr46/Rps14/Trmt112	48	1
GO:0022618	GO:0022618	ribonucleoprotein complex assembly	43/638	171/29008	5.03E-33	2.07E-30	1.67E-30	Rrs1/Snrpe/Dhx9/Celf1/Snrpb/Srsf6/Prpf3/Rpl11/Rpl5/Sart3/Rplp0/Denr/Snrpg/Ruvbl1/Rps5/Snrpd2/Rps19/Rpl13a/Lsm4/Rps25/Rps27l/Rbm5/Rpsa/Rpf2/Rps15/Snrpf/Rpl23a/Srsf1/Luc7l3/Mrps7/Dicer1/Smn1/Rpl3/Snu13/Rps2/Rps28/Ddx39b/Hsp90ab1/Snrpd1/Polr2d/Rps14/Prpf19/mt-Rnr1	43	1
GO:0034660	GO:0034660	ncRNA metabolic process	64/638	453/29008	1.06E-32	3.96E-30	3.19E-30	Rrs1/Rpl7/Wdr75/Ncl/Eprs/Iars2/Rpl7a/Mettl5/Ssb/Gpat2/Esf1/Rps21/Exosc8/Tdrkh/Gar1/Ints8/Rars2/Rps8/Utp11/Rpl11/Rpl5/Pop5/Fkbp6/Pop7/Gars/Tprkb/Emg1/Rps19/Fbl/Rps17/Gtpbp3/Lsm6/Utp4/Rps25/Ddx10/Rpl14/Exosc7/Rpf2/Rps15/Utp20/Mettl1/Pa2g4/Rars/Nhp2/Rpl26/Rpl27/Sirt7/Fcf1/Dicer1/Rpp40/Rpp14/Rps24/Dis3/Drosha/Snu13/Rsl1d1/Dgcr8/Rpl10a/Rrp1b/Rps28/Wdr46/Elp2/Rps14/Trmt112	64	1
GO:0006364	GO:0006364	rRNA processing	46/638	214/29008	5.66E-32	1.94E-29	1.57E-29	Rrs1/Rpl7/Wdr75/Ncl/Rpl7a/Mettl5/Esf1/Rps21/Exosc8/Gar1/Rps8/Utp11/Rpl11/Rpl5/Pop5/Pop7/Emg1/Rps19/Fbl/Rps17/Lsm6/Utp4/Rps25/Ddx10/Rpl14/Exosc7/Rpf2/Rps15/Utp20/Pa2g4/Nhp2/Rpl26/Rpl27/Sirt7/Fcf1/Rpp40/Rps24/Dis3/Snu13/Rsl1d1/Rpl10a/Rrp1b/Rps28/Wdr46/Rps14/Trmt112	46	1
GO:0034470	GO:0034470	ncRNA processing	56/638	362/29008	8.63E-31	2.73E-28	2.20E-28	Rrs1/Rpl7/Wdr75/Ncl/Rpl7a/Mettl5/Ssb/Esf1/Rps21/Exosc8/Gar1/Ints8/Rps8/Utp11/Rpl11/Rpl5/Pop5/Pop7/Tprkb/Emg1/Rps19/Fbl/Rps17/Gtpbp3/Lsm6/Utp4/Rps25/Ddx10/Rpl14/Exosc7/Rpf2/Rps15/Utp20/Mettl1/Pa2g4/Nhp2/Rpl26/Rpl27/Sirt7/Fcf1/Dicer1/Rpp40/Rpp14/Rps24/Dis3/Drosha/Snu13/Rsl1d1/Dgcr8/Rpl10a/Rrp1b/Rps28/Wdr46/Elp2/Rps14/Trmt112	56	1
GO:1903311	GO:1903311	regulation of mRNA metabolic process	47/638	293/29008	1.05E-26	3.10E-24	2.50E-24	Ncl/Dhx9/Cdk9/Celf1/Rbm39/Srsf6/Rbm38/Ythdf1/Exosc8/Rbm8a/Rnf20/Magoh/Thrap3/Hnrnpr/Srsf9/U2af2/Hnrnpl/Rbm42/Snrnp70/Tnrc6a/Fus/Hspa8/Rbm5/Exosc7/Cirbp/Cnot6/Taf15/Srsf1/Srsf2/Rock2/Rbm25/Dicer1/Papola/Hnrnpk/Hnrnpc/Acin1/Wtap/Rnps1/Srsf3/Dazl/Safb/Srsf7/Polr2d/Dcp2/Malat1/Polr2g/Prpf19	47	1
GO:0043484	GO:0043484	regulation of RNA splicing	34/638	157/29008	4.77E-24	1.31E-21	1.06E-21	Clk1/Ncl/Rbm17/Celf1/Rbm39/Srsf6/Rbm38/Rbm8a/Magoh/Thrap3/Zfp326/Srsf9/U2af2/Hnrnpl/Rbm42/Snrnp70/Fus/Hspa8/Rbm5/Cirbp/Srsf1/Srsf2/Rbm25/Hnrnpk/Smn1/Acin1/Wtap/Rnps1/Srsf3/Rrp1b/Srsf7/Rbm22/Malat1/Prpf19	34	1
GO:0042274	GO:0042274	ribosomal small subunit biogenesis	23/638	72/29008	7.17E-21	1.85E-18	1.49E-18	Rrs1/Rps21/Rps8/Rps5/Rps19/Rps17/Lsm6/Utp4/Rps25/Rps27l/Rpsa/Ltv1/Rps15/Mrps7/Fcf1/Rpp40/Rps24/Snu13/Rps2/Rps28/Wdr46/Rps14/mt-Rnr1	23	1
GO:0050684	GO:0050684	regulation of mRNA processing	30/638	148/29008	1.72E-20	4.17E-18	3.36E-18	Ncl/Dhx9/Cdk9/Celf1/Rbm39/Srsf6/Rbm8a/Rnf20/Magoh/Thrap3/Srsf9/U2af2/Hnrnpl/Rbm42/Snrnp70/Hspa8/Rbm5/Cirbp/Srsf2/Rbm25/Papola/Hnrnpk/Acin1/Wtap/Rnps1/Srsf3/Safb/Srsf7/Malat1/Prpf19	30	1
GO:0002181	GO:0002181	cytoplasmic translation	25/638	96/29008	3.96E-20	9.06E-18	7.30E-18	Rpl31/Dhx9/Rps21/Eif2b3/Eif3i/Rpl11/Rpl22/Rpl9/Rplp0/Denr/Rpl32/Rpl13a/Rplp1/Rpsa/Rpl41/Rpl26/Eif4a1/Rpl19/Rpl30/Rpl8/Eif4a2/Rps2/Rpl10a/Rps28/Rpl17	25	1
GO:0006417	GO:0006417	regulation of translation	44/638	390/29008	7.05E-19	1.53E-16	1.23E-16	Ncl/Tpr/Dhx9/Eprs/Mettl5/Celf1/Secisbp2l/Mtg2/Lsm14b/Ythdf1/Exosc8/Rps3a1/Magoh/Hnrnpr/Rpl22/Guf1/Rpl5/Caprin2/Rps9/Hnrnpl/Rpl13a/Rps3/Tnrc6a/Rplp1/Rps27l/Exosc7/Cirbp/Cdk4/Pa2g4/Sarnp/Rack1/Cnot6/Rpl26/Eif5a/Taco1/Rock2/Zfp706/Eif4g1/Ddx39b/Dazl/Polr2d/Dcp2/Polr2g/Pum3	44	1
GO:0048024	GO:0048024	regulation of mRNA splicing, via spliceosome	25/638	110/29008	1.44E-18	2.96E-16	2.38E-16	Ncl/Celf1/Rbm39/Srsf6/Rbm8a/Magoh/Thrap3/Srsf9/U2af2/Hnrnpl/Rbm42/Snrnp70/Hspa8/Rbm5/Cirbp/Srsf2/Rbm25/Hnrnpk/Acin1/Wtap/Rnps1/Srsf3/Srsf7/Malat1/Prpf19	25	1
GO:0042255	GO:0042255	ribosome assembly	20/638	63/29008	2.92E-18	5.73E-16	4.61E-16	Rrs1/Rpl11/Rpl5/Rplp0/Rps5/Rps19/Nip7/Rps25/Rps27l/Rpsa/Rpf2/Rps15/Mrpl22/Rpl23a/Mrps7/Rpl3/Rps2/Rps28/Rps14/mt-Rnr1	20	1
GO:0034248	GO:0034248	regulation of cellular amide metabolic process	45/638	448/29008	2.55E-17	4.78E-15	3.85E-15	Ncl/Tpr/Dhx9/Eprs/Mettl5/Celf1/Secisbp2l/Mtg2/Lsm14b/Ythdf1/Exosc8/Rps3a1/Magoh/Hnrnpr/Rpl22/Guf1/Rpl5/Caprin2/Rps9/Hnrnpl/Rpl13a/Rps3/Tnrc6a/Pin1/Rplp1/Rps27l/Exosc7/Cirbp/Cdk4/Pa2g4/Sarnp/Rack1/Cnot6/Rpl26/Eif5a/Taco1/Rock2/Zfp706/Eif4g1/Ddx39b/Dazl/Polr2d/Dcp2/Polr2g/Pum3	45	1
GO:0006281	GO:0006281	DNA repair	46/638	495/29008	2.25E-16	4.03E-14	3.25E-14	Mcm3/Rev1/Nucks1/Dhx9/Kin/Cdk9/Rad51/Trp53bp1/Rad54b/Vcp/Sfpq/Rpa2/Park7/Abraxas1/Zcwpw1/Trrap/Hmgb1/Rpa3/Ruvbl1/Ppp4r2/Rad18/Pold1/Ticrr/Emsy/Rps3/Fus/Cul4a/Mcm5/Tex12/Topbp1/Setd2/Sirt7/4930447C04Rik/Yy1/Dek/Uimc1/Trip13/Gtf2h2/Supt16/Rbx1/Rfc4/Hmgn1/Stub1/Rnf8/Prpf19/Sfr1	46	1
GO:1903312	GO:1903312	negative regulation of mRNA metabolic process	21/638	93/29008	9.40E-16	1.61E-13	1.30E-13	Dhx9/Cdk9/Srsf6/Rbm38/Rnf20/Thrap3/Srsf9/U2af2/Hnrnpl/Rbm42/Fus/Cirbp/Taf15/Srsf1/Dicer1/Hnrnpk/Hnrnpc/Acin1/Rnps1/Dazl/Srsf7	21	1
GO:0140694	GO:0140694	non-membrane-bounded organelle assembly	38/638	373/29008	5.17E-15	8.52E-13	6.87E-13	Rrs1/Tpr/Ythdf1/C9orf72/Haus6/Rpl11/Abraxas1/Rpl5/Rplp0/Lsm3/Rps5/Ccdc61/Rps19/Tubgcp5/Rps3/Lsm4/Nip7/Rps25/Rps27l/Rpsa/Hdac2/Rpf2/Rps15/Cirbp/Cnot6/Mrpl22/Rpl23a/Zfp207/Mrps7/Dicer1/Cenph/Rpl3/Aaas/Spice1/Rps2/Rps28/Rps14/mt-Rnr1	38	1
GO:0051028	GO:0051028	mRNA transport	22/638	117/29008	1.15E-14	1.83E-12	1.47E-12	Tpr/Dhx9/Hnrnpa3/Rae1/Chtop/Magoh/Slbp/Nup54/Nup93/Setd2/Sarnp/Eif5a/Nup88/Srsf1/Nup85/Alyref/Pabpn1/Aaas/Srsf3/Ddx39b/Srsf7/Polr2d	22	1
GO:0006913	GO:0006913	nucleocytoplasmic transport	35/638	327/29008	1.43E-14	2.03E-12	1.63E-12	Rrs1/Tpr/Dhx9/Ssb/Rae1/Chtop/Anp32b/Park7/Nup54/Phb2/Nup93/Ei24/Hspa8/Nedd4/Phip/Setd2/Ltv1/Rps15/Appl2/Sarnp/Nup88/Nup85/Sirt7/Alyref/Appl1/Pabpn1/Kpna3/Aaas/Pkd1/Srsf3/Ddx39b/Hsp90ab1/Polr2d/Rbm22/Cfl1	35	1
GO:0051169	GO:0051169	nuclear transport	35/638	327/29008	1.43E-14	2.03E-12	1.63E-12	Rrs1/Tpr/Dhx9/Ssb/Rae1/Chtop/Anp32b/Park7/Nup54/Phb2/Nup93/Ei24/Hspa8/Nedd4/Phip/Setd2/Ltv1/Rps15/Appl2/Sarnp/Nup88/Nup85/Sirt7/Alyref/Appl1/Pabpn1/Kpna3/Aaas/Pkd1/Srsf3/Ddx39b/Hsp90ab1/Polr2d/Rbm22/Cfl1	35	1
GO:0006403	GO:0006403	RNA localization	26/638	174/29008	1.43E-14	2.03E-12	1.63E-12	Tpr/Dhx9/Ssb/Hnrnpa3/Rae1/Chtop/Magoh/Slbp/Nup54/Fbl/Nup93/Setd2/Sarnp/Eif5a/Nup88/Srsf1/Nup85/Alyref/Yy1/Pabpn1/Aaas/Srsf3/Ddx39b/Srsf7/Polr2d/Dcp2	26	1
GO:0006325	GO:0006325	chromatin organization	42/638	477/29008	3.02E-14	4.14E-12	3.34E-12	Nucks1/Tpr/H3f3a/Smyd2/Wdr5/Hat1/Phf20/Rbl1/Setdb1/Anp32b/Rnf20/Rbbp4/Abraxas1/Mtf2/Sart3/Baz1b/Trrap/Hmgb1/Ruvbl1/Kdm5a/Kmt2b/Emsy/Setd1a/Coprs/Kat6a/Asf1b/Smarcc1/Setd2/Hdac2/Nap1l1/H3f3b/Sirt7/Dicer1/Jarid2/Dek/Uimc1/Supt16/Mphosph8/Smarcd1/N6amt1/Hmgn1/Rnf8	42	1
GO:0006119	GO:0006119	oxidative phosphorylation	21/638	113/29008	5.93E-14	7.87E-12	6.34E-12	Cox5b/Ndufa10/Sdhc/Atp5e/Ndufb6/Vcp/Stoml2/Uqcrh/Park7/Cox6a1/Chchd2/Atp5j2/Ndufc2/Cox4i1/Chchd10/Ndufs7/Uqcrb/Ndufb9/Cyc1/Ndufv3/Atp5a1	21	1
GO:0000028	GO:0000028	ribosomal small subunit assembly	11/638	20/29008	7.51E-14	9.66E-12	7.79E-12	Rps5/Rps19/Rps25/Rps27l/Rpsa/Rps15/Mrps7/Rps2/Rps28/Rps14/mt-Rnr1	11	1
GO:0006401	GO:0006401	RNA catabolic process	31/638	272/29008	8.57E-14	1.07E-11	8.61E-12	Dhx9/Ssb/Celf1/Rbm38/Ythdf1/Exosc8/Rbm8a/Magoh/Thrap3/Hnrnpr/Lsm3/Tnrc6a/Fus/Lsm4/Lsm6/Exosc7/Cirbp/Lsm7/Cnot6/Taf15/Srsf1/Rock2/Dicer1/Dis3/Drosha/Rnaset2a/Rnps1/Dazl/Polr2d/Dcp2/Polr2g	31	1
GO:0050657	GO:0050657	nucleic acid transport	23/638	147/29008	1.75E-13	2.06E-11	1.66E-11	Tpr/Dhx9/Ssb/Hnrnpa3/Rae1/Chtop/Magoh/Slbp/Nup54/Nup93/Setd2/Sarnp/Eif5a/Nup88/Srsf1/Nup85/Alyref/Pabpn1/Aaas/Srsf3/Ddx39b/Srsf7/Polr2d	23	1
GO:0050658	GO:0050658	RNA transport	23/638	147/29008	1.75E-13	2.06E-11	1.66E-11	Tpr/Dhx9/Ssb/Hnrnpa3/Rae1/Chtop/Magoh/Slbp/Nup54/Nup93/Setd2/Sarnp/Eif5a/Nup88/Srsf1/Nup85/Alyref/Pabpn1/Aaas/Srsf3/Ddx39b/Srsf7/Polr2d	23	1
GO:0051236	GO:0051236	establishment of RNA localization	23/638	150/29008	2.72E-13	3.12E-11	2.51E-11	Tpr/Dhx9/Ssb/Hnrnpa3/Rae1/Chtop/Magoh/Slbp/Nup54/Nup93/Setd2/Sarnp/Eif5a/Nup88/Srsf1/Nup85/Alyref/Pabpn1/Aaas/Srsf3/Ddx39b/Srsf7/Polr2d	23	1
GO:0006402	GO:0006402	mRNA catabolic process	28/638	231/29008	2.98E-13	3.32E-11	2.67E-11	Dhx9/Ssb/Celf1/Rbm38/Ythdf1/Exosc8/Rbm8a/Magoh/Thrap3/Hnrnpr/Lsm3/Tnrc6a/Fus/Lsm4/Lsm6/Exosc7/Cirbp/Lsm7/Cnot6/Taf15/Srsf1/Rock2/Dicer1/Rnps1/Dazl/Polr2d/Dcp2/Polr2g	28	1
GO:0045333	GO:0045333	cellular respiration	27/638	215/29008	3.36E-13	3.64E-11	2.93E-11	Cox5b/Ndufa10/Sdhc/Mtln/Atp5e/Ndufb6/Vcp/Stoml2/Uqcrh/Park7/Cox6a1/Chchd2/Atp5j2/Ndufc2/Nfatc3/Cox4i1/Chchd10/Ndufs7/Cs/Mybbp1a/Prelid1/Uqcrb/Ndufb9/Cyc1/Adsl/Ndufv3/Atp5a1	27	1
GO:0034655	GO:0034655	nucleobase-containing compound catabolic process	36/638	386/29008	3.95E-13	4.17E-11	3.36E-11	Dhx9/Ssb/Celf1/Dut/Itpa/Rbm38/Ythdf1/Exosc8/Rbm8a/Vcp/Magoh/Thrap3/Hnrnpr/Lsm3/Tnrc6a/Fus/Lsm4/Lsm6/Acat1/Exosc7/Cirbp/Lsm7/Cnot6/Hint1/Taf15/Srsf1/Rock2/Dicer1/Dis3/Drosha/Rnaset2a/Rnps1/Dazl/Polr2d/Dcp2/Polr2g	36	1
GO:0000380	GO:0000380	alternative mRNA splicing, via spliceosome	17/638	75/29008	4.85E-13	5.00E-11	4.03E-11	Dhx9/Rbm17/Celf1/Srsf6/Rbm8a/Magoh/Thrap3/Sfpq/Srsf9/Hnrnpl/Rbm5/Srsf1/Srsf2/Rbm25/Wtap/Rnps1/Malat1	17	1
GO:0051168	GO:0051168	nuclear export	23/638	155/29008	5.55E-13	5.58E-11	4.49E-11	Rrs1/Tpr/Dhx9/Ssb/Rae1/Chtop/Anp32b/Park7/Nup93/Setd2/Ltv1/Rps15/Sarnp/Nup88/Nup85/Sirt7/Alyref/Pabpn1/Pkd1/Srsf3/Ddx39b/Polr2d/Rbm22	23	1
GO:0016570	GO:0016570	histone modification	39/638	461/29008	9.02E-13	8.84E-11	7.13E-11	Rnf2/Smyd2/Wdr5/Cdk9/Hat1/Phf20/Chtop/Setdb1/Rnf20/Sfpq/Park7/Mtf2/Sart3/Baz1b/Trrap/Phf14/Ruvbl1/Kdm5a/Fbl/Kmt2b/Prmt1/Setd1a/Coprs/Kat6a/Brd7/Wdr61/Setd2/Hdac2/Sirt7/Vrk1/Jarid2/Uimc1/Ube2e1/Pim3/Yeats2/N6amt1/Rnf8/Taf7/Trmt112	39	1
GO:0071426	GO:0071426	ribonucleoprotein complex export from nucleus	17/638	79/29008	1.20E-12	1.15E-10	9.30E-11	Rrs1/Tpr/Ssb/Rae1/Chtop/Nup93/Setd2/Ltv1/Rps15/Sarnp/Nup88/Nup85/Alyref/Pabpn1/Srsf3/Ddx39b/Polr2d	17	1
GO:0009060	GO:0009060	aerobic respiration	23/638	161/29008	1.26E-12	1.18E-10	9.49E-11	Cox5b/Ndufa10/Sdhc/Atp5e/Ndufb6/Vcp/Stoml2/Uqcrh/Park7/Cox6a1/Chchd2/Atp5j2/Ndufc2/Cox4i1/Chchd10/Ndufs7/Cs/Uqcrb/Ndufb9/Cyc1/Adsl/Ndufv3/Atp5a1	23	1
GO:0071166	GO:0071166	ribonucleoprotein complex localization	17/638	80/29008	1.50E-12	1.37E-10	1.11E-10	Rrs1/Tpr/Ssb/Rae1/Chtop/Nup93/Setd2/Ltv1/Rps15/Sarnp/Nup88/Nup85/Alyref/Pabpn1/Srsf3/Ddx39b/Polr2d	17	1
GO:0015931	GO:0015931	nucleobase-containing compound transport	25/638	195/29008	1.59E-12	1.42E-10	1.14E-10	Tpr/Dhx9/Ssb/Hnrnpa3/Slc35c1/Rae1/Slc25a31/Chtop/Magoh/Slbp/Nup54/Nup93/Setd2/Sarnp/Eif5a/Nup88/Srsf1/Nup85/Alyref/Pabpn1/Aaas/Srsf3/Ddx39b/Srsf7/Polr2d	25	1
GO:0044270	GO:0044270	cellular nitrogen compound catabolic process	36/638	414/29008	3.11E-12	2.73E-10	2.20E-10	Dhx9/Ssb/Celf1/Dut/Itpa/Rbm38/Ythdf1/Exosc8/Rbm8a/Vcp/Magoh/Thrap3/Hnrnpr/Lsm3/Tnrc6a/Fus/Lsm4/Lsm6/Acat1/Exosc7/Cirbp/Lsm7/Cnot6/Hint1/Taf15/Srsf1/Rock2/Dicer1/Dis3/Drosha/Rnaset2a/Rnps1/Dazl/Polr2d/Dcp2/Polr2g	36	1
GO:0042273	GO:0042273	ribosomal large subunit biogenesis	16/638	72/29008	3.28E-12	2.81E-10	2.26E-10	Rrs1/Rpl7/Rpl7a/Rpl11/Rpl5/Rplp0/Nip7/Rpl14/Rpf2/Nhp2/Rpl26/Rpl23a/Rpl3/Snu13/Rsl1d1/Rpl10a	16	1
GO:0046700	GO:0046700	heterocycle catabolic process	36/638	415/29008	3.34E-12	2.81E-10	2.26E-10	Dhx9/Ssb/Celf1/Dut/Itpa/Rbm38/Ythdf1/Exosc8/Rbm8a/Vcp/Magoh/Thrap3/Hnrnpr/Lsm3/Tnrc6a/Fus/Lsm4/Lsm6/Acat1/Exosc7/Cirbp/Lsm7/Cnot6/Hint1/Taf15/Srsf1/Rock2/Dicer1/Dis3/Drosha/Rnaset2a/Rnps1/Dazl/Polr2d/Dcp2/Polr2g	36	1
GO:0019439	GO:0019439	aromatic compound catabolic process	37/638	437/29008	3.42E-12	2.82E-10	2.27E-10	Dhx9/Ssb/Celf1/Dut/Itpa/Rbm38/Ythdf1/Exosc8/Rbm8a/Vcp/Magoh/Thrap3/Hnrnpr/Qdpr/Lsm3/Tnrc6a/Fus/Lsm4/Lsm6/Acat1/Exosc7/Cirbp/Lsm7/Cnot6/Hint1/Taf15/Srsf1/Rock2/Dicer1/Dis3/Drosha/Rnaset2a/Rnps1/Dazl/Polr2d/Dcp2/Polr2g	37	1
GO:0006091	GO:0006091	generation of precursor metabolites and energy	36/638	428/29008	8.15E-12	6.58E-10	5.30E-10	Cox5b/Ndufa10/Sdhc/Mtln/Atp5e/Agl/Ndufb6/Vcp/Stoml2/Uqcrh/Park7/Cox6a1/Chchd2/Atp5j2/Hmgb1/Ndufa4/Rpia/Phb2/Ndufc2/Nfatc3/Cox4i1/Acat1/Chchd10/Ndufs7/Cs/Mybbp1a/Taco1/Cyb561/Prelid1/Uqcrb/Ndufb9/Cyc1/Adsl/Cox17/Ndufv3/Atp5a1	36	1
GO:0042775	GO:0042775	mitochondrial ATP synthesis coupled electron transport	15/638	65/29008	8.70E-12	6.89E-10	5.55E-10	Cox5b/Ndufa10/Sdhc/Ndufb6/Uqcrh/Park7/Cox6a1/Chchd2/Ndufc2/Cox4i1/Ndufs7/Uqcrb/Ndufb9/Cyc1/Ndufv3	15	1
GO:0042773	GO:0042773	ATP synthesis coupled electron transport	15/638	67/29008	1.39E-11	1.08E-09	8.72E-10	Cox5b/Ndufa10/Sdhc/Ndufb6/Uqcrh/Park7/Cox6a1/Chchd2/Ndufc2/Cox4i1/Ndufs7/Uqcrb/Ndufb9/Cyc1/Ndufv3	15	1
GO:0006260	GO:0006260	DNA replication	27/638	253/29008	1.63E-11	1.24E-09	9.99E-10	Mcm3/Ilkap/Nucks1/Dhx9/Kin/Cdk9/Rad51/Cst3/Ccne2/Stoml2/Rbbp4/Rpa2/Cdc42/Rpa3/Ssbp1/Pold1/Ticrr/Rbbp6/Mcm5/Orc6/Tipin/Topbp1/Sirt7/Alyref/Supt16/Atf1/Rfc4	27	1
GO:1901361	GO:1901361	organic cyclic compound catabolic process	37/638	463/29008	1.86E-11	1.39E-09	1.12E-09	Dhx9/Ssb/Celf1/Dut/Itpa/Rbm38/Ythdf1/Exosc8/Rbm8a/Vcp/Magoh/Thrap3/Hnrnpr/Qdpr/Lsm3/Tnrc6a/Fus/Lsm4/Lsm6/Acat1/Exosc7/Cirbp/Lsm7/Cnot6/Hint1/Taf15/Srsf1/Rock2/Dicer1/Dis3/Drosha/Rnaset2a/Rnps1/Dazl/Polr2d/Dcp2/Polr2g	37	1
GO:0022900	GO:0022900	electron transport chain	17/638	95/29008	2.79E-11	2.05E-09	1.65E-09	Cox5b/Ndufa10/Sdhc/Ndufb6/Uqcrh/Park7/Cox6a1/Chchd2/Ndufc2/Cox4i1/Ndufs7/Mybbp1a/Cyb561/Uqcrb/Ndufb9/Cyc1/Ndufv3	17	1
GO:0000387	GO:0000387	spliceosomal snRNP assembly	11/638	32/29008	4.54E-11	3.22E-09	2.60E-09	Snrpe/Snrpb/Prpf3/Sart3/Snrpg/Snrpd2/Lsm4/Snrpf/Smn1/Snrpd1/Prpf19	11	1
GO:0050686	GO:0050686	negative regulation of mRNA processing	11/638	32/29008	4.54E-11	3.22E-09	2.60E-09	Cdk9/Srsf6/Rnf20/Srsf9/U2af2/Hnrnpl/Rbm42/Hnrnpk/Acin1/Rnps1/Srsf7	11	1
GO:0015980	GO:0015980	energy derivation by oxidation of organic compounds	29/638	305/29008	4.91E-11	3.43E-09	2.76E-09	Cox5b/Ndufa10/Sdhc/Mtln/Atp5e/Agl/Ndufb6/Vcp/Stoml2/Uqcrh/Park7/Cox6a1/Chchd2/Atp5j2/Hmgb1/Ndufc2/Nfatc3/Cox4i1/Chchd10/Ndufs7/Cs/Mybbp1a/Prelid1/Uqcrb/Ndufb9/Cyc1/Adsl/Ndufv3/Atp5a1	29	1
GO:0022904	GO:0022904	respiratory electron transport chain	16/638	87/29008	6.95E-11	4.77E-09	3.84E-09	Cox5b/Ndufa10/Sdhc/Ndufb6/Uqcrh/Park7/Cox6a1/Chchd2/Ndufc2/Cox4i1/Ndufs7/Mybbp1a/Uqcrb/Ndufb9/Cyc1/Ndufv3	16	1
GO:0019646	GO:0019646	aerobic electron transport chain	13/638	53/29008	9.37E-11	6.33E-09	5.10E-09	Cox5b/Ndufa10/Sdhc/Ndufb6/Uqcrh/Park7/Cox6a1/Ndufc2/Cox4i1/Ndufs7/Uqcrb/Ndufb9/Cyc1	13	1
GO:0043414	GO:0043414	macromolecule methylation	29/638	314/29008	9.87E-11	6.56E-09	5.29E-09	Smyd2/Wdr5/Mettl5/Fam98b/Snrpb/Chtop/Tdrkh/Setdb1/Rnf20/Mtf2/Fkbp6/Emg1/Fbl/Kmt2b/Prmt1/Setd1a/Coprs/Gtpbp3/Wdr61/Setd2/Hdac2/Mettl1/Sirt7/Jarid2/Mphosph8/Zc3h13/N6amt1/Wtap/Trmt112	29	1
GO:1901987	GO:1901987	regulation of cell cycle phase transition	32/638	378/29008	1.01E-10	6.63E-09	5.34E-09	Tpr/Trp53bp1/Rbl1/Rbm38/Anp32b/Rpa2/Anapc4/Abraxas1/Anapc5/Trrap/Phb2/Ticrr/Cul4a/Nek1/Brd7/Tipin/Rps27l/Topbp1/Cirbp/Appl2/Cry1/Cdk4/Rpl26/Zfp207/Uimc1/Trip13/Appl1/Eif4g1/Pkd1/Ddx39b/Rpl17/Prpf19	32	1
GO:0044770	GO:0044770	cell cycle phase transition	37/638	492/29008	1.06E-10	6.84E-09	5.51E-09	Tpr/Trp53bp1/Rbl1/Rbm38/Cks1b/Ccne2/Anp32b/Rpa2/Anapc4/Abraxas1/Anapc5/Trrap/Phb2/Ticrr/Cul4a/Nek1/Brd7/Tipin/Rps27l/Arpp19/Topbp1/Cirbp/Appl2/Cry1/Cdk4/Rpl26/Zfp207/Sirt7/Uimc1/Trip13/Appl1/Taf2/Eif4g1/Pkd1/Ddx39b/Rpl17/Prpf19	37	1
GO:0007059	GO:0007059	chromosome segregation	30/638	338/29008	1.25E-10	7.89E-09	6.36E-09	Rrs1/Tpr/Nsl1/Terb2/Pmf1/Ccne2/Sfpq/Nudc/Cdc42/Anapc4/Abraxas1/Anapc5/Zcwpw1/Rad18/Phb2/Rps3/Syce2/Tex12/Zfp207/Tubg1/Sirt7/Tex19.1/4930447C04Rik/Trip13/Cenph/Ccnb1ip1/Smc1b/Ncaph2/Spice1/Banf1	30	1
GO:0032259	GO:0032259	methylation	31/638	363/29008	1.60E-10	1.00E-08	8.07E-09	Smyd2/Wdr5/Mettl5/Fam98b/Snrpb/Chtop/Tdrkh/Setdb1/Rnf20/Mtf2/Fkbp6/Emg1/Fbl/Kmt2b/Prmt1/Setd1a/Coprs/Gtpbp3/Wdr61/Setd2/Hdac2/Prdm4/Mettl1/Sirt7/Jarid2/Mphosph8/Zc3h13/N6amt1/Wtap/Rnmt/Trmt112	31	1
GO:2001020	GO:2001020	regulation of response to DNA damage stimulus	24/638	222/29008	1.67E-10	1.02E-08	8.19E-09	Dhx9/Smyd2/Cdk9/Rad51/Trp53bp1/Rpa2/Abraxas1/Zcwpw1/Hmgb1/Ppp4r2/Rps3/Fus/Cul4a/Nek1/Setd2/Bclaf1/Cry1/Rpl26/Sirt7/Dek/Uimc1/Hnrnpk/Rnf8/Ddx39b	24	1
GO:0043488	GO:0043488	regulation of mRNA stability	20/638	152/29008	1.69E-10	1.02E-08	8.19E-09	Dhx9/Celf1/Rbm38/Ythdf1/Exosc8/Thrap3/Hnrnpr/Tnrc6a/Fus/Exosc7/Cirbp/Cnot6/Taf15/Srsf1/Rock2/Dicer1/Dazl/Polr2d/Dcp2/Polr2g	20	1
GO:0006405	GO:0006405	RNA export from nucleus	15/638	79/29008	1.70E-10	1.02E-08	8.19E-09	Tpr/Dhx9/Ssb/Rae1/Chtop/Nup93/Setd2/Sarnp/Nup88/Nup85/Alyref/Pabpn1/Srsf3/Ddx39b/Polr2d	15	1
GO:0006310	GO:0006310	DNA recombination	28/638	301/29008	1.76E-10	1.04E-08	8.35E-09	Mcm3/Nucks1/Kin/Rad51/Trp53bp1/Rad54b/Sfpq/Rpa2/Zcwpw1/Hmgb1/Rpa3/Tprkb/Ruvbl1/Ppp4r2/Rad18/Fus/Hmgb2/Mcm5/Topbp1/Setd2/Alyref/Tex19.1/4930447C04Rik/Yy1/Trip13/Ccnb1ip1/Rnf8/Sfr1	28	1
GO:0061013	GO:0061013	regulation of mRNA catabolic process	20/638	161/29008	4.78E-10	2.77E-08	2.24E-08	Dhx9/Celf1/Rbm38/Ythdf1/Exosc8/Thrap3/Hnrnpr/Tnrc6a/Fus/Exosc7/Cirbp/Cnot6/Taf15/Srsf1/Rock2/Dicer1/Dazl/Polr2d/Dcp2/Polr2g	20	1
GO:0006406	GO:0006406	mRNA export from nucleus	13/638	60/29008	5.00E-10	2.82E-08	2.27E-08	Tpr/Rae1/Chtop/Nup93/Setd2/Sarnp/Nup88/Nup85/Alyref/Pabpn1/Srsf3/Ddx39b/Polr2d	13	1
GO:0071427	GO:0071427	mRNA-containing ribonucleoprotein complex export from nucleus	13/638	60/29008	5.00E-10	2.82E-08	2.27E-08	Tpr/Rae1/Chtop/Nup93/Setd2/Sarnp/Nup88/Nup85/Alyref/Pabpn1/Srsf3/Ddx39b/Polr2d	13	1
GO:0030490	GO:0030490	maturation of SSU-rRNA	12/638	49/29008	5.08E-10	2.83E-08	2.28E-08	Rrs1/Rps21/Rps8/Rps19/Lsm6/Utp4/Fcf1/Rpp40/Snu13/Rps28/Wdr46/Rps14	12	1
GO:0045727	GO:0045727	positive regulation of translation	18/638	131/29008	6.74E-10	3.70E-08	2.98E-08	Dhx9/Mettl5/Ythdf1/Rps3a1/Guf1/Rpl5/Rps9/Hnrnpl/Rps27l/Cirbp/Cdk4/Rpl26/Eif5a/Eif4g1/Ddx39b/Dazl/Polr2d/Polr2g	18	1
GO:0046034	GO:0046034	ATP metabolic process	25/638	259/29008	7.76E-10	4.20E-08	3.39E-08	Cox5b/Ndufa10/Sdhc/Ola1/Atp5g3/Atp5e/Ndufb6/Vcp/Stoml2/Uqcrh/Park7/Cox6a1/Chchd2/Atp5j2/Ndufc2/Cox4i1/Hspa8/Chchd10/Ndufs7/Atp5g1/Uqcrb/Ndufb9/Cyc1/Ndufv3/Atp5a1	25	1
GO:0043487	GO:0043487	regulation of RNA stability	20/638	166/29008	8.27E-10	4.43E-08	3.57E-08	Dhx9/Celf1/Rbm38/Ythdf1/Exosc8/Thrap3/Hnrnpr/Tnrc6a/Fus/Exosc7/Cirbp/Cnot6/Taf15/Srsf1/Rock2/Dicer1/Dazl/Polr2d/Dcp2/Polr2g	20	1
GO:0007346	GO:0007346	regulation of mitotic cell cycle	34/638	462/29008	1.07E-09	5.68E-08	4.57E-08	Tpr/Rbl1/Rbm38/Cks1b/Anp32b/Rpa2/Cdc42/Anapc4/Abraxas1/Anapc5/Trrap/Hmgb1/Rpa3/Phb2/Ticrr/Cul4a/Brd7/Tipin/Rps27l/Phip/Topbp1/Appl2/Cdk4/Rpl26/Zfp207/Tubg1/Uimc1/Trip13/Appl1/Pim3/Eif4g1/Pkd1/Ythdc2/Rpl17	34	1
GO:0048025	GO:0048025	negative regulation of mRNA splicing, via spliceosome	9/638	24/29008	1.11E-09	5.78E-08	4.66E-08	Srsf6/Srsf9/U2af2/Hnrnpl/Rbm42/Hnrnpk/Acin1/Rnps1/Srsf7	9	1
GO:0006302	GO:0006302	double-strand break repair	24/638	244/29008	1.16E-09	5.96E-08	4.81E-08	Mcm3/Nucks1/Rad51/Trp53bp1/Rad54b/Vcp/Sfpq/Rpa2/Abraxas1/Zcwpw1/Rpa3/Ppp4r2/Fus/Mcm5/Setd2/Sirt7/4930447C04Rik/Yy1/Dek/Uimc1/Trip13/Rnf8/Prpf19/Sfr1	24	1
GO:0000280	GO:0000280	nuclear division	33/638	442/29008	1.32E-09	6.71E-08	5.41E-08	Rrs1/Tpr/Nsl1/Rad51/Terb2/Slc25a31/Tdrkh/Ccne2/Rad54b/Nudc/Cdc42/Anapc4/Abraxas1/Anapc5/Zcwpw1/Phb2/Ccdc61/Syce2/Tex12/Phip/Topbp1/Zfp207/Tubg1/Sirt7/Tex19.1/4930447C04Rik/Trip13/Ccnb1ip1/Smc1b/Ncaph2/Aaas/Spice1/Dazl	33	1
GO:0033108	GO:0033108	mitochondrial respiratory chain complex assembly	15/638	92/29008	1.59E-09	7.98E-08	6.43E-08	Ndufa10/Ndufaf4/Ndufb6/Ndufa3/Tmem126b/Ndufc2/Ndufab1/Ndufs7/Taco1/Ndufb9/Samm50/Cox14/Cox17/Ndufa11/Ndufa2	15	1
GO:0098813	GO:0098813	nuclear chromosome segregation	25/638	273/29008	2.31E-09	1.15E-07	9.25E-08	Rrs1/Tpr/Nsl1/Terb2/Ccne2/Sfpq/Nudc/Cdc42/Anapc4/Abraxas1/Anapc5/Zcwpw1/Phb2/Syce2/Tex12/Zfp207/Tubg1/Sirt7/Tex19.1/4930447C04Rik/Trip13/Ccnb1ip1/Smc1b/Ncaph2/Spice1	25	1
GO:0034250	GO:0034250	positive regulation of cellular amide metabolic process	19/638	159/29008	2.51E-09	1.23E-07	9.92E-08	Dhx9/Mettl5/Ythdf1/Rps3a1/Guf1/Rpl5/Rps9/Hnrnpl/Rps27l/Cirbp/Cdk4/Rpl26/Eif5a/Rock2/Eif4g1/Ddx39b/Dazl/Polr2d/Polr2g	19	1
GO:0051052	GO:0051052	regulation of DNA metabolic process	30/638	388/29008	3.33E-09	1.61E-07	1.30E-07	Nucks1/Dhx9/Cdk9/Rad51/Trp53bp1/Rpa2/Abraxas1/Zcwpw1/Hmgb1/Ppp4r2/Rad18/Ticrr/Rps3/Fus/Cul4a/Tfdp1/Setd2/Pfn1/Sirt7/Alyref/Dek/Uimc1/Mphosph8/Sub1/Rfc4/Cct8/Rnf8/Ddx39b/Hsp90ab1/Dcp2	30	1
GO:0006282	GO:0006282	regulation of DNA repair	17/638	128/29008	3.42E-09	1.64E-07	1.32E-07	Dhx9/Cdk9/Rad51/Trp53bp1/Rpa2/Abraxas1/Zcwpw1/Hmgb1/Ppp4r2/Rps3/Fus/Cul4a/Setd2/Sirt7/Dek/Uimc1/Rnf8	17	1
GO:1903313	GO:1903313	positive regulation of mRNA metabolic process	17/638	129/29008	3.85E-09	1.82E-07	1.47E-07	Ncl/Celf1/Ythdf1/Exosc8/Thrap3/Hnrnpr/Snrnp70/Tnrc6a/Hspa8/Exosc7/Cirbp/Cnot6/Rock2/Polr2d/Dcp2/Polr2g/Prpf19	17	1
GO:0016032	GO:0016032	viral process	28/638	346/29008	4.11E-09	1.92E-07	1.55E-07	Nucks1/Dhx9/Ssb/Vps16/Setdb1/Vcp/Cdc42/Denr/Fkbp6/Cul1/Cul4a/Spcs3/N4bp1/Eif3g/Hspa8/Hacd3/Ppib/Nedd4/Dag1/Pfn1/Rock2/Dicer1/Mphosph8/Rrp1b/Hsp90ab1/Ythdc2/Banf1/Cfl1	28	1
GO:0000381	GO:0000381	regulation of alternative mRNA splicing, via spliceosome	12/638	59/29008	5.04E-09	2.33E-07	1.88E-07	Celf1/Srsf6/Rbm8a/Magoh/Thrap3/Hnrnpl/Rbm5/Srsf2/Rbm25/Wtap/Rnps1/Malat1	12	1
GO:0071103	GO:0071103	DNA conformation change	21/638	203/29008	5.14E-09	2.35E-07	1.89E-07	Mcm3/Dhx9/H3f3a/Hat1/Rad51/Anp32b/Rbbp4/Sart3/Hmgb1/Ssbp1/Kat6a/Mcm5/Asf1b/Smarcc1/Nap1l1/H3f3b/Dicer1/Acin1/Ncaph2/Rnf8/Banf1	21	1
GO:0018205	GO:0018205	peptidyl-lysine modification	29/638	375/29008	6.06E-09	2.75E-07	2.21E-07	Smyd2/Wdr5/Hat1/Phf20/Setdb1/Park7/Mtf2/Plod3/Trrap/Phf14/Ruvbl1/Kmt2b/Uba2/Ndufab1/Setd1a/Kat6a/Brd7/Wdr61/Setd2/Hdac2/Sumo3/Hint1/Sumo2/Sirt7/Jarid2/Yeats2/N6amt1/Taf7/Trmt112	29	1
GO:0033119	GO:0033119	negative regulation of RNA splicing	9/638	29/29008	7.70E-09	3.45E-07	2.78E-07	Srsf6/Srsf9/U2af2/Hnrnpl/Rbm42/Hnrnpk/Acin1/Rnps1/Srsf7	9	1
GO:0033120	GO:0033120	positive regulation of RNA splicing	11/638	50/29008	9.17E-09	4.06E-07	3.27E-07	Ncl/Thrap3/U2af2/Snrnp70/Hspa8/Cirbp/Srsf1/Hnrnpk/Smn1/Rbm22/Prpf19	11	1
GO:0016571	GO:0016571	histone methylation	18/638	154/29008	9.38E-09	4.11E-07	3.31E-07	Smyd2/Wdr5/Chtop/Setdb1/Rnf20/Mtf2/Fbl/Kmt2b/Prmt1/Setd1a/Coprs/Wdr61/Setd2/Hdac2/Sirt7/Jarid2/N6amt1/Trmt112	18	1
GO:0071824	GO:0071824	protein-DNA complex subunit organization	20/638	192/29008	1.06E-08	4.58E-07	3.69E-07	H3f3a/Hat1/Rad51/Anp32b/Rbbp4/Sart3/Hmgb1/Kat6a/Asf1b/Smarcc1/Setd2/Nap1l1/H3f3b/Dicer1/Cenph/Psmc6/Supt16/Smarcd1/Rnf8/Taf7	20	1
GO:0000075	GO:0000075	cell cycle checkpoint signaling	19/638	175/29008	1.25E-08	5.30E-07	4.27E-07	Tpr/Trp53bp1/Rbm38/Rpa2/Abraxas1/Trrap/Ticrr/Cul4a/Nek1/Tipin/Rps27l/Topbp1/Cry1/Rpl26/Zfp207/Uimc1/Trip13/Ddx39b/Prpf19	19	1
GO:0006479	GO:0006479	protein methylation	20/638	194/29008	1.26E-08	5.30E-07	4.27E-07	Smyd2/Wdr5/Fam98b/Snrpb/Chtop/Setdb1/Rnf20/Mtf2/Fbl/Kmt2b/Prmt1/Setd1a/Coprs/Wdr61/Setd2/Hdac2/Sirt7/Jarid2/N6amt1/Trmt112	20	1
GO:0008213	GO:0008213	protein alkylation	20/638	194/29008	1.26E-08	5.30E-07	4.27E-07	Smyd2/Wdr5/Fam98b/Snrpb/Chtop/Setdb1/Rnf20/Mtf2/Fbl/Kmt2b/Prmt1/Setd1a/Coprs/Wdr61/Setd2/Hdac2/Sirt7/Jarid2/N6amt1/Trmt112	20	1
GO:0006261	GO:0006261	DNA-dependent DNA replication	17/638	142/29008	1.68E-08	7.00E-07	5.64E-07	Mcm3/Ilkap/Nucks1/Cdk9/Rad51/Ccne2/Stoml2/Ssbp1/Pold1/Ticrr/Mcm5/Orc6/Tipin/Topbp1/Sirt7/Alyref/Rfc4	17	1
GO:0000077	GO:0000077	DNA damage checkpoint signaling	15/638	110/29008	1.98E-08	8.16E-07	6.58E-07	Trp53bp1/Rbm38/Rpa2/Abraxas1/Ticrr/Cul4a/Nek1/Tipin/Rps27l/Topbp1/Cry1/Rpl26/Uimc1/Ddx39b/Prpf19	15	1
GO:0048285	GO:0048285	organelle fission	33/638	495/29008	2.13E-08	8.69E-07	7.01E-07	Rrs1/Tpr/Nsl1/Rad51/Terb2/Slc25a31/Tdrkh/Ccne2/Rad54b/Nudc/Cdc42/Anapc4/Abraxas1/Anapc5/Zcwpw1/Phb2/Ccdc61/Syce2/Tex12/Phip/Topbp1/Zfp207/Tubg1/Sirt7/Tex19.1/4930447C04Rik/Trip13/Ccnb1ip1/Smc1b/Ncaph2/Aaas/Spice1/Dazl	33	1
GO:0000956	GO:0000956	nuclear-transcribed mRNA catabolic process	15/638	111/29008	2.24E-08	9.07E-07	7.30E-07	Ssb/Exosc8/Rbm8a/Magoh/Thrap3/Lsm3/Tnrc6a/Lsm4/Exosc7/Lsm7/Cnot6/Rnps1/Polr2d/Dcp2/Polr2g	15	1
GO:0017148	GO:0017148	negative regulation of translation	19/638	186/29008	3.37E-08	1.35E-06	1.09E-06	Ncl/Tpr/Eprs/Celf1/Ythdf1/Exosc8/Hnrnpr/Caprin2/Rpl13a/Rps3/Tnrc6a/Exosc7/Rack1/Cnot6/Rock2/Eif4g1/Polr2d/Dcp2/Polr2g	19	1
GO:0044772	GO:0044772	mitotic cell cycle phase transition	29/638	406/29008	3.50E-08	1.39E-06	1.12E-06	Tpr/Rbl1/Rbm38/Cks1b/Ccne2/Anp32b/Rpa2/Anapc4/Abraxas1/Anapc5/Phb2/Ticrr/Cul4a/Brd7/Rps27l/Arpp19/Topbp1/Appl2/Cdk4/Rpl26/Zfp207/Sirt7/Uimc1/Trip13/Appl1/Taf2/Eif4g1/Pkd1/Rpl17	29	1
GO:0006399	GO:0006399	tRNA metabolic process	18/638	168/29008	3.69E-08	1.45E-06	1.17E-06	Eprs/Iars2/Ssb/Exosc8/Rars2/Pop5/Pop7/Gars/Tprkb/Gtpbp3/Lsm6/Exosc7/Mettl1/Rars/Rpp40/Rpp14/Elp2/Trmt112	18	1
GO:1903320	GO:1903320	regulation of protein modification by small protein conjugation or removal	22/638	248/29008	3.74E-08	1.45E-06	1.17E-06	Cdk9/Itch/Vcp/Tgfbr1/Rnf20/Plaa/Rpl11/Park7/Rpl5/Sart3/U2af2/Uba2/Rps3/N4bp1/Pin1/Cry1/Peli1/Sirt7/Rbx1/Rps2/Stub1/Hsp90ab1	22	1
GO:0010257	GO:0010257	NADH dehydrogenase complex assembly	11/638	57/29008	3.94E-08	1.50E-06	1.21E-06	Ndufa10/Ndufaf4/Ndufb6/Ndufa3/Tmem126b/Ndufc2/Ndufab1/Ndufs7/Ndufb9/Ndufa11/Ndufa2	11	1
GO:0032981	GO:0032981	mitochondrial respiratory chain complex I assembly	11/638	57/29008	3.94E-08	1.50E-06	1.21E-06	Ndufa10/Ndufaf4/Ndufb6/Ndufa3/Tmem126b/Ndufc2/Ndufab1/Ndufs7/Ndufb9/Ndufa11/Ndufa2	11	1
GO:1901990	GO:1901990	regulation of mitotic cell cycle phase transition	24/638	293/29008	4.19E-08	1.58E-06	1.28E-06	Tpr/Rbl1/Rbm38/Anp32b/Rpa2/Anapc4/Abraxas1/Anapc5/Phb2/Ticrr/Cul4a/Brd7/Rps27l/Topbp1/Appl2/Cdk4/Rpl26/Zfp207/Uimc1/Trip13/Appl1/Eif4g1/Pkd1/Rpl17	24	1
GO:0034249	GO:0034249	negative regulation of cellular amide metabolic process	20/638	209/29008	4.43E-08	1.66E-06	1.34E-06	Ncl/Tpr/Eprs/Celf1/Ythdf1/Exosc8/Hnrnpr/Caprin2/Rpl13a/Rps3/Tnrc6a/Pin1/Exosc7/Rack1/Cnot6/Rock2/Eif4g1/Polr2d/Dcp2/Polr2g	20	1
GO:0031570	GO:0031570	DNA integrity checkpoint signaling	15/638	117/29008	4.62E-08	1.71E-06	1.38E-06	Trp53bp1/Rbm38/Rpa2/Abraxas1/Ticrr/Cul4a/Nek1/Tipin/Rps27l/Topbp1/Cry1/Rpl26/Uimc1/Ddx39b/Prpf19	15	1
GO:0000462	GO:0000462	maturation of SSU-rRNA from tricistronic rRNA transcript (SSU-rRNA, 5.8S rRNA, LSU-rRNA)	9/638	35/29008	4.82E-08	1.77E-06	1.43E-06	Rrs1/Rps21/Rps8/Rps19/Utp4/Fcf1/Rpp40/Wdr46/Rps14	9	1
GO:0031123	GO:0031123	RNA 3'-end processing	14/638	106/29008	8.85E-08	3.23E-06	2.60E-06	Cdk9/Ssb/Rps21/Exosc8/Ints8/Rnf20/Ssu72/Slbp/Fbl/Exosc7/Papola/Pabpn1/Rprd1a/Polr2d	14	1
GO:1901988	GO:1901988	negative regulation of cell cycle phase transition	21/638	242/29008	1.11E-07	4.00E-06	3.22E-06	Tpr/Trp53bp1/Rbl1/Rbm38/Rpa2/Abraxas1/Trrap/Ticrr/Cul4a/Nek1/Brd7/Tipin/Rps27l/Topbp1/Cry1/Rpl26/Zfp207/Uimc1/Trip13/Ddx39b/Prpf19	21	1
GO:0006333	GO:0006333	chromatin assembly or disassembly	15/638	127/29008	1.39E-07	4.99E-06	4.02E-06	H3f3a/Hat1/Anp32b/Rbbp4/Sart3/Baz1b/Hmgb1/Kat6a/Asf1b/Smarcc1/Nap1l1/H3f3b/Dicer1/Supt16/Smarcd1	15	1
GO:0070192	GO:0070192	chromosome organization involved in meiotic cell cycle	12/638	79/29008	1.54E-07	5.49E-06	4.42E-06	Rad51/Terb2/Ccne2/Zcwpw1/Syce2/Tex12/Sirt7/Tex19.1/4930447C04Rik/Trip13/Ccnb1ip1/Ncaph2	12	1
GO:0006338	GO:0006338	chromatin remodeling	19/638	208/29008	2.00E-07	7.04E-06	5.67E-06	H3f3a/Hat1/Anp32b/Rbbp4/Sart3/Baz1b/Ruvbl1/Kdm5a/Kat6a/Asf1b/Smarcc1/Setd2/Nap1l1/H3f3b/Dicer1/Jarid2/Supt16/Smarcd1/Rnf8	19	1
GO:0043161	GO:0043161	proteasome-mediated ubiquitin-dependent protein catabolic process	28/638	423/29008	2.89E-07	1.01E-05	8.14E-06	Psmd1/Itch/Psma5/Vcp/Plaa/Rpl11/Park7/Anapc4/Anapc5/Cul1/Fbxl14/Usp5/Psmc4/Cul4a/N4bp1/Nedd4/Fbxo9/Smarcc1/Peli1/Rack1/Ube2g1/Psmb3/Fbxl20/Sumo2/Psmc6/Rbx1/Stub1/Hsp90ab1	28	1
GO:0009206	GO:0009206	purine ribonucleoside triphosphate biosynthetic process	11/638	69/29008	3.07E-07	1.06E-05	8.56E-06	Atp5g3/Atp5e/Vcp/Stoml2/Atp5j2/Ndufc2/Impdh2/Nme2/Nme1/Atp5g1/Atp5a1	11	1
GO:0006323	GO:0006323	DNA packaging	16/638	155/29008	3.51E-07	1.20E-05	9.63E-06	H3f3a/Hat1/Anp32b/Rbbp4/Sart3/Hmgb1/Kat6a/Asf1b/Smarcc1/Nap1l1/H3f3b/Dicer1/Acin1/Ncaph2/Rnf8/Banf1	16	1
GO:0007129	GO:0007129	homologous chromosome pairing at meiosis	10/638	56/29008	3.54E-07	1.20E-05	9.63E-06	Terb2/Ccne2/Zcwpw1/Syce2/Tex12/Sirt7/Tex19.1/4930447C04Rik/Trip13/Ccnb1ip1	10	1
GO:0010948	GO:0010948	negative regulation of cell cycle process	22/638	282/29008	3.55E-07	1.20E-05	9.63E-06	Tpr/Dab2ip/Trp53bp1/Rbl1/Rbm38/Rpa2/Abraxas1/Trrap/Ticrr/Cul4a/Nek1/Brd7/Tipin/Rps27l/Topbp1/Cry1/Rpl26/Zfp207/Uimc1/Trip13/Ddx39b/Prpf19	22	1
GO:0009145	GO:0009145	purine nucleoside triphosphate biosynthetic process	11/638	70/29008	3.57E-07	1.20E-05	9.63E-06	Atp5g3/Atp5e/Vcp/Stoml2/Atp5j2/Ndufc2/Impdh2/Nme2/Nme1/Atp5g1/Atp5a1	11	1
GO:0009205	GO:0009205	purine ribonucleoside triphosphate metabolic process	12/638	87/29008	4.56E-07	1.51E-05	1.22E-05	Atp5g3/Itpa/Atp5e/Vcp/Stoml2/Atp5j2/Ndufc2/Impdh2/Nme2/Nme1/Atp5g1/Atp5a1	12	1
GO:1903046	GO:1903046	meiotic cell cycle process	19/638	220/29008	4.77E-07	1.57E-05	1.26E-05	Rad51/Terb2/Slc25a31/Tdrkh/Ccne2/Rad54b/Zcwpw1/Syce2/Tex12/Topbp1/Tubg1/Sirt7/Tex19.1/4930447C04Rik/Dicer1/Trip13/Ccnb1ip1/Ncaph2/Dazl	19	1
GO:0009201	GO:0009201	ribonucleoside triphosphate biosynthetic process	11/638	72/29008	4.79E-07	1.57E-05	1.26E-05	Atp5g3/Atp5e/Vcp/Stoml2/Atp5j2/Ndufc2/Impdh2/Nme2/Nme1/Atp5g1/Atp5a1	11	1
GO:0031503	GO:0031503	protein-containing complex localization	21/638	265/29008	5.04E-07	1.64E-05	1.32E-05	Rrs1/Tpr/Ssb/Rae1/Chtop/Sfpq/Nup93/Nedd4/Dag1/Setd2/Ltv1/Rps15/Sarnp/Nup88/Nup85/Alyref/Pabpn1/Srsf3/Ddx39b/Kif5b/Polr2d	21	1
GO:0007051	GO:0007051	spindle organization	17/638	183/29008	6.87E-07	2.21E-05	1.78E-05	Tpr/Rae1/Vcp/Haus6/Nudc/Stmn1/Abraxas1/Ccdc61/Tubgcp5/Rps3/Zfp207/Tubg1/Dicer1/Cenph/Aaas/Spice1/Pkd1	17	1
GO:0034504	GO:0034504	protein localization to nucleus	23/638	317/29008	6.92E-07	2.21E-05	1.78E-05	Rrs1/Tpr/Rpl11/Park7/Nup54/Phb2/Nup93/Pin1/Ei24/Hspa8/Phip/Rpf2/Chchd10/Sumo3/Appl2/Nup88/Srsf1/Nup85/Appl1/Kpna3/Hsp90ab1/Rbm22/Cfl1	23	1
GO:0034728	GO:0034728	nucleosome organization	14/638	125/29008	7.00E-07	2.22E-05	1.79E-05	H3f3a/Hat1/Anp32b/Rbbp4/Sart3/Kat6a/Asf1b/Smarcc1/Setd2/Nap1l1/H3f3b/Supt16/Smarcd1/Rnf8	14	1
GO:0009199	GO:0009199	ribonucleoside triphosphate metabolic process	12/638	91/29008	7.49E-07	2.35E-05	1.90E-05	Atp5g3/Itpa/Atp5e/Vcp/Stoml2/Atp5j2/Ndufc2/Impdh2/Nme2/Nme1/Atp5g1/Atp5a1	12	1
GO:0019079	GO:0019079	viral genome replication	14/638	126/29008	7.71E-07	2.41E-05	1.94E-05	Nucks1/Setdb1/Vcp/Cdc42/Fkbp6/N4bp1/Hspa8/Hacd3/Ppib/Rock2/Dicer1/Mphosph8/Ythdc2/Banf1	14	1
GO:0065004	GO:0065004	protein-DNA complex assembly	15/638	145/29008	7.90E-07	2.45E-05	1.97E-05	H3f3a/Hat1/Rad51/Anp32b/Rbbp4/Sart3/Hmgb1/Kat6a/Asf1b/Nap1l1/H3f3b/Dicer1/Cenph/Psmc6/Taf7	15	1
GO:0002183	GO:0002183	cytoplasmic translational initiation	7/638	25/29008	8.20E-07	2.52E-05	2.03E-05	Eif2b3/Eif3i/Denr/Rpl13a/Eif4a1/Eif4a2/Rps2	7	1
GO:0017038	GO:0017038	protein import	19/638	229/29008	8.78E-07	2.68E-05	2.16E-05	Tpr/Dnlz/Romo1/Dnajc19/Nup54/Phb2/Nup93/Ei24/Hspa8/Phip/Appl2/Nup88/Nup85/Appl1/Kpna3/Samm50/Hsp90ab1/Rbm22/Cfl1	19	1
GO:0051098	GO:0051098	regulation of binding	26/638	397/29008	9.35E-07	2.83E-05	2.28E-05	Nucks1/Dhx9/Cdk9/1810037I17Rik/C9orf72/Tgfbr1/Stmn1/Rpl11/Cdc42/Park7/Ski/Krit1/Hmgb1/Caprin2/Hnrnpl/Hmgb2/Pin1/Hdac2/Rack1/Nme1/Hnrnpk/Eif4g1/Pkd1/Stub1/Hsp90ab1/Smad2	26	1
GO:0042770	GO:0042770	signal transduction in response to DNA damage	16/638	167/29008	9.64E-07	2.90E-05	2.34E-05	Smyd2/Trp53bp1/Rbm38/Rpa2/Abraxas1/Ticrr/Cul4a/Nek1/Tipin/Rps27l/Topbp1/Cry1/Rpl26/Uimc1/Ddx39b/Prpf19	16	1
GO:0007127	GO:0007127	meiosis I	14/638	130/29008	1.13E-06	3.37E-05	2.72E-05	Rad51/Terb2/Slc25a31/Ccne2/Rad54b/Zcwpw1/Syce2/Tex12/Topbp1/Sirt7/Tex19.1/4930447C04Rik/Trip13/Ccnb1ip1	14	1
GO:0009144	GO:0009144	purine nucleoside triphosphate metabolic process	12/638	95/29008	1.20E-06	3.55E-05	2.86E-05	Atp5g3/Itpa/Atp5e/Vcp/Stoml2/Atp5j2/Ndufc2/Impdh2/Nme2/Nme1/Atp5g1/Atp5a1	12	1
GO:1902806	GO:1902806	regulation of cell cycle G1/S phase transition	15/638	150/29008	1.22E-06	3.59E-05	2.89E-05	Rbl1/Rbm38/Anp32b/Rpa2/Phb2/Cul4a/Brd7/Rps27l/Cirbp/Appl2/Rpl26/Appl1/Eif4g1/Pkd1/Rpl17	15	1
GO:0031396	GO:0031396	regulation of protein ubiquitination	18/638	214/29008	1.39E-06	4.07E-05	3.28E-05	Cdk9/Tgfbr1/Rnf20/Plaa/Rpl11/Park7/Rpl5/U2af2/Rps3/N4bp1/Pin1/Cry1/Peli1/Sirt7/Rbx1/Rps2/Stub1/Hsp90ab1	18	1
GO:0000027	GO:0000027	ribosomal large subunit assembly	7/638	27/29008	1.46E-06	4.20E-05	3.39E-05	Rrs1/Rpl11/Rpl5/Rplp0/Rpf2/Rpl23a/Rpl3	7	1
GO:0000469	GO:0000469	cleavage involved in rRNA processing	7/638	27/29008	1.46E-06	4.20E-05	3.39E-05	Rrs1/Rps21/Exosc8/Exosc7/Nhp2/Fcf1/Rpp40	7	1
GO:0051321	GO:0051321	meiotic cell cycle	23/638	333/29008	1.61E-06	4.61E-05	3.71E-05	Rad51/Terb2/Slc25a31/Tdrkh/Ccne2/Rad54b/Fkbp6/Zcwpw1/Tubgcp5/Syce2/Tex12/Topbp1/Tubg1/Sirt7/Tex19.1/4930447C04Rik/Dicer1/Trip13/Ccnb1ip1/Smc1b/Ncaph2/Dazl/Ythdc2	23	1
GO:0009141	GO:0009141	nucleoside triphosphate metabolic process	13/638	116/29008	1.73E-06	4.91E-05	3.96E-05	Atp5g3/Dut/Itpa/Atp5e/Vcp/Stoml2/Atp5j2/Ndufc2/Impdh2/Nme2/Nme1/Atp5g1/Atp5a1	13	1
GO:0000724	GO:0000724	double-strand break repair via homologous recombination	14/638	135/29008	1.78E-06	4.99E-05	4.02E-05	Mcm3/Nucks1/Rad51/Trp53bp1/Rad54b/Sfpq/Rpa2/Rpa3/Ppp4r2/Fus/Mcm5/Setd2/Yy1/Sfr1	14	1
GO:0061982	GO:0061982	meiosis I cell cycle process	14/638	135/29008	1.78E-06	4.99E-05	4.02E-05	Rad51/Terb2/Slc25a31/Ccne2/Rad54b/Zcwpw1/Syce2/Tex12/Topbp1/Sirt7/Tex19.1/4930447C04Rik/Trip13/Ccnb1ip1	14	1
GO:0009142	GO:0009142	nucleoside triphosphate biosynthetic process	11/638	82/29008	1.82E-06	5.03E-05	4.05E-05	Atp5g3/Atp5e/Vcp/Stoml2/Atp5j2/Ndufc2/Impdh2/Nme2/Nme1/Atp5g1/Atp5a1	11	1
GO:0061157	GO:0061157	mRNA destabilization	11/638	82/29008	1.82E-06	5.03E-05	4.05E-05	Celf1/Ythdf1/Exosc8/Hnrnpr/Tnrc6a/Exosc7/Cnot6/Rock2/Polr2d/Dcp2/Polr2g	11	1
GO:0006413	GO:0006413	translational initiation	13/638	117/29008	1.91E-06	5.23E-05	4.22E-05	Tpr/Eif2b3/Eif3i/Denr/Rpl13a/Eif3g/Eif4a1/Eif4g1/Eif4a2/Rps2/Dazl/Polr2d/Polr2g	13	1
GO:1902600	GO:1902600	proton transmembrane transport	12/638	100/29008	2.08E-06	5.68E-05	4.58E-05	Atp5g3/Atp5e/Stoml2/Park7/Atp5j2/Ndufa4/Phb2/Ndufs7/Atp5g1/Taco1/Cox17/Atp5a1	12	1
GO:0000725	GO:0000725	recombinational repair	14/638	137/29008	2.12E-06	5.74E-05	4.63E-05	Mcm3/Nucks1/Rad51/Trp53bp1/Rad54b/Sfpq/Rpa2/Rpa3/Ppp4r2/Fus/Mcm5/Setd2/Yy1/Sfr1	14	1
GO:0016458	GO:0016458	gene silencing	19/638	243/29008	2.13E-06	5.74E-05	4.63E-05	Tpr/Dhx9/H3f3a/Hat1/Celf1/Tdrkh/Setdb1/Fkbp6/Hmgb1/Kmt2b/Wtip/Tnrc6a/Cnot6/H3f3b/Dicer1/Mphosph8/Drosha/Dgcr8/Eif4g1	19	1
GO:0007052	GO:0007052	mitotic spindle organization	13/638	119/29008	2.31E-06	6.18E-05	4.98E-05	Tpr/Rae1/Vcp/Nudc/Stmn1/Abraxas1/Ccdc61/Zfp207/Tubg1/Cenph/Aaas/Spice1/Pkd1	13	1
GO:0140013	GO:0140013	meiotic nuclear division	17/638	200/29008	2.36E-06	6.26E-05	5.04E-05	Rad51/Terb2/Slc25a31/Tdrkh/Ccne2/Rad54b/Zcwpw1/Syce2/Tex12/Topbp1/Sirt7/Tex19.1/4930447C04Rik/Trip13/Ccnb1ip1/Ncaph2/Dazl	17	1
GO:0048255	GO:0048255	mRNA stabilization	9/638	54/29008	2.50E-06	6.61E-05	5.33E-05	Dhx9/Rbm38/Thrap3/Fus/Cirbp/Taf15/Srsf1/Dicer1/Dazl	9	1
GO:0006354	GO:0006354	DNA-templated transcription, elongation	11/638	86/29008	2.94E-06	7.61E-05	6.13E-05	Nelfb/Zfp326/Setd1a/Wdr61/Setd2/Alyref/Eaf1/Supt16/Smarcd1/Rnf8/Ddx39b	11	1
GO:0050779	GO:0050779	RNA destabilization	11/638	86/29008	2.94E-06	7.61E-05	6.13E-05	Celf1/Ythdf1/Exosc8/Hnrnpr/Tnrc6a/Exosc7/Cnot6/Rock2/Polr2d/Dcp2/Polr2g	11	1
GO:0061014	GO:0061014	positive regulation of mRNA catabolic process	11/638	86/29008	2.94E-06	7.61E-05	6.13E-05	Celf1/Ythdf1/Exosc8/Hnrnpr/Tnrc6a/Exosc7/Cnot6/Rock2/Polr2d/Dcp2/Polr2g	11	1
GO:0045143	GO:0045143	homologous chromosome segregation	10/638	70/29008	2.99E-06	7.69E-05	6.20E-05	Terb2/Ccne2/Zcwpw1/Syce2/Tex12/Sirt7/Tex19.1/4930447C04Rik/Trip13/Ccnb1ip1	10	1
GO:0000470	GO:0000470	maturation of LSU-rRNA	7/638	30/29008	3.16E-06	8.08E-05	6.51E-05	Rpl7/Rpl7a/Rpf2/Nhp2/Snu13/Rsl1d1/Rpl10a	7	1
GO:0006457	GO:0006457	protein folding	15/638	163/29008	3.46E-06	8.81E-05	7.10E-05	Hspe1/Ppil3/Pfdn2/Hspa14/Dnlz/Nudc/Fkbp6/Chordc1/Hspa8/Ppib/Cct8/Stub1/Pfdn6/Hsp90ab1/Prdx4	15	1
GO:1902850	GO:1902850	microtubule cytoskeleton organization involved in mitosis	14/638	146/29008	4.51E-06	0.000113699	9.16E-05	Tpr/Rae1/Vcp/Nudc/Stmn1/Abraxas1/Ccdc61/Setd2/Zfp207/Tubg1/Cenph/Aaas/Spice1/Pkd1	14	1
GO:0034724	GO:0034724	DNA replication-independent nucleosome organization	6/638	21/29008	4.53E-06	0.000113699	9.16E-05	H3f3a/Hat1/Rbbp4/Asf1b/H3f3b/Supt16	6	1
GO:2000045	GO:2000045	regulation of G1/S transition of mitotic cell cycle	13/638	128/29008	5.23E-06	0.000130544	0.000105188	Rbl1/Rbm38/Anp32b/Rpa2/Cul4a/Brd7/Rps27l/Appl2/Rpl26/Appl1/Eif4g1/Pkd1/Rpl17	13	1
GO:0001682	GO:0001682	tRNA 5'-leader removal	5/638	13/29008	5.63E-06	0.00013978	0.00011263	Ssb/Pop5/Pop7/Rpp40/Rpp14	5	1
GO:0006275	GO:0006275	regulation of DNA replication	12/638	110/29008	5.72E-06	0.000140986	0.000113602	Ilkap/Nucks1/Dhx9/Cst3/Stoml2/Cdc42/Ssbp1/Ticrr/Rbbp6/Tipin/Atf1/Rfc4	12	1
GO:0015985	GO:0015985	energy coupled proton transport, down electrochemical gradient	6/638	22/29008	6.11E-06	0.000148892	0.000119972	Atp5g3/Atp5e/Stoml2/Atp5j2/Atp5g1/Atp5a1	6	1
GO:0015986	GO:0015986	ATP synthesis coupled proton transport	6/638	22/29008	6.11E-06	0.000148892	0.000119972	Atp5g3/Atp5e/Stoml2/Atp5j2/Atp5g1/Atp5a1	6	1
GO:0009152	GO:0009152	purine ribonucleotide biosynthetic process	14/638	150/29008	6.19E-06	0.000149939	0.000120815	Atp5g3/Atp5e/Vcp/Stoml2/Atp5j2/Ndufc2/Acat1/Ppcdc/Impdh2/Nme2/Nme1/Atp5g1/Adsl/Atp5a1	14	1
GO:0051099	GO:0051099	positive regulation of binding	16/638	193/29008	6.40E-06	0.000154045	0.000124124	Dhx9/Cdk9/Stmn1/Rpl11/Park7/Ski/Krit1/Hmgb1/Caprin2/Hnrnpl/Hmgb2/Pin1/Nme1/Eif4g1/Pkd1/Hsp90ab1	16	1
GO:0044843	GO:0044843	cell cycle G1/S phase transition	17/638	216/29008	6.65E-06	0.000159223	0.000128297	Rbl1/Rbm38/Ccne2/Anp32b/Rpa2/Phb2/Cul4a/Brd7/Rps27l/Cirbp/Appl2/Cdk4/Rpl26/Appl1/Eif4g1/Pkd1/Rpl17	17	1
GO:1902373	GO:1902373	negative regulation of mRNA catabolic process	9/638	61/29008	7.12E-06	0.000169568	0.000136632	Dhx9/Rbm38/Thrap3/Fus/Cirbp/Taf15/Srsf1/Dicer1/Dazl	9	1
GO:0072594	GO:0072594	establishment of protein localization to organelle	25/638	418/29008	7.46E-06	0.000176655	0.000142343	Tpr/Dnlz/Romo1/Sec62/Dnajc19/Tomm5/Nup54/Agk/Phb2/Spcs3/Nup93/Ei24/Hspa8/Nedd4/Phip/Appl2/Nup88/Nup85/Appl1/Kpna3/Samm50/Cct8/Hsp90ab1/Rbm22/Cfl1	25	1
GO:0045786	GO:0045786	negative regulation of cell cycle	23/638	367/29008	8.10E-06	0.000190684	0.000153646	Tpr/Dab2ip/Trp53bp1/Rbl1/Rbm38/Rpa2/Abraxas1/Trrap/Ticrr/Cul4a/Nek1/Brd7/Tipin/Rps27l/Topbp1/Cry1/Rpl26/Zfp207/Uimc1/Trip13/Ddx39b/Ythdc2/Prpf19	23	1
GO:0006606	GO:0006606	protein import into nucleus	15/638	175/29008	8.27E-06	0.000193628	0.000156019	Tpr/Nup54/Phb2/Nup93/Ei24/Hspa8/Phip/Appl2/Nup88/Nup85/Appl1/Kpna3/Hsp90ab1/Rbm22/Cfl1	15	1
GO:0007093	GO:0007093	mitotic cell cycle checkpoint signaling	13/638	136/29008	1.02E-05	0.000236963	0.000190936	Tpr/Rbm38/Rpa2/Abraxas1/Trrap/Ticrr/Tipin/Rps27l/Topbp1/Rpl26/Zfp207/Uimc1/Trip13	13	1
GO:0000466	GO:0000466	maturation of 5.8S rRNA from tricistronic rRNA transcript (SSU-rRNA, 5.8S rRNA, LSU-rRNA)	6/638	24/29008	1.06E-05	0.000244101	0.000196688	Rrs1/Rps21/Exosc8/Exosc7/Fcf1/Rpp40	6	1
GO:0043489	GO:0043489	RNA stabilization	9/638	64/29008	1.07E-05	0.000244101	0.000196688	Dhx9/Rbm38/Thrap3/Fus/Cirbp/Taf15/Srsf1/Dicer1/Dazl	9	1
GO:0070534	GO:0070534	protein K63-linked ubiquitination	9/638	64/29008	1.07E-05	0.000244101	0.000196688	Ube2e3/Itch/Plaa/Nedd4/Peli1/Ube2g1/Stub1/Rnf8/Prpf19	9	1
GO:0051170	GO:0051170	import into nucleus	15/638	179/29008	1.09E-05	0.000247295	0.000199262	Tpr/Nup54/Phb2/Nup93/Ei24/Hspa8/Phip/Appl2/Nup88/Nup85/Appl1/Kpna3/Hsp90ab1/Rbm22/Cfl1	15	1
GO:0045862	GO:0045862	positive regulation of proteolysis	22/638	351/29008	1.27E-05	0.000285236	0.000229833	Dab2ip/Casp8ap2/Vcp/Anp32b/Sart3/Hmgb1/Ruvbl1/Usp5/Rps3/Ctsd/Hspa8/Rps27l/Hdac2/Sumo3/Rack1/Sumo2/Rock2/Prelid1/Rbx1/Pdcd2/Stub1/Cfl1	22	1
GO:0099116	GO:0099116	tRNA 5'-end processing	5/638	15/29008	1.27E-05	0.000285236	0.000229833	Ssb/Pop5/Pop7/Rpp40/Rpp14	5	1
GO:0140014	GO:0140014	mitotic nuclear division	19/638	278/29008	1.48E-05	0.000331774	0.000267332	Rrs1/Tpr/Nsl1/Nudc/Cdc42/Anapc4/Abraxas1/Anapc5/Phb2/Ccdc61/Phip/Zfp207/Tubg1/Sirt7/Trip13/Smc1b/Ncaph2/Aaas/Spice1	19	1
GO:0009260	GO:0009260	ribonucleotide biosynthetic process	14/638	162/29008	1.50E-05	0.000333628	0.000268826	Atp5g3/Atp5e/Vcp/Stoml2/Atp5j2/Ndufc2/Acat1/Ppcdc/Impdh2/Nme2/Nme1/Atp5g1/Adsl/Atp5a1	14	1
GO:0045132	GO:0045132	meiotic chromosome segregation	11/638	102/29008	1.56E-05	0.000344958	0.000277955	Terb2/Ccne2/Zcwpw1/Syce2/Tex12/Sirt7/Tex19.1/4930447C04Rik/Trip13/Ccnb1ip1/Ncaph2	11	1
GO:0009896	GO:0009896	positive regulation of catabolic process	27/638	494/29008	1.66E-05	0.000365371	0.000294403	Dab2ip/Celf1/Mtln/Itch/Ythdf1/Exosc8/C9orf72/Vcp/Hnrnpr/Hmgb1/Usp5/Tnrc6a/Cul4a/Nedd4/Exosc7/Sumo3/Oaz1/Tbk1/Rack1/Cnot6/Sumo2/Rock2/Rbx1/Stub1/Polr2d/Dcp2/Polr2g	27	1
GO:0009451	GO:0009451	RNA modification	13/638	143/29008	1.75E-05	0.000383779	0.000309236	Mettl5/Gar1/Tprkb/Emg1/Fbl/Gtpbp3/Mettl1/Nhp2/Hnrnpc/Zc3h13/Wtap/Elp2/Trmt112	13	1
GO:0031647	GO:0031647	regulation of protein stability	20/638	307/29008	1.79E-05	0.000389689	0.000313998	Dnlz/Stxbp1/Serf2/B4galt5/Dpm3/Stx12/Rpl11/Park7/Rpl5/Phb2/Kras/Pin1/Hspa8/Ppib/Pfn1/Zfp207/Ccnh/Cct8/Stub1/Hsp90ab1	20	1
GO:0044794	GO:0044794	positive regulation by host of viral process	5/638	16/29008	1.81E-05	0.000392372	0.00031616	Nucks1/Hspa8/Ppib/Ythdc2/Cfl1	5	1
GO:0031497	GO:0031497	chromatin assembly	11/638	104/29008	1.87E-05	0.000404263	0.000325741	H3f3a/Hat1/Anp32b/Rbbp4/Sart3/Hmgb1/Kat6a/Asf1b/Nap1l1/H3f3b/Dicer1	11	1
GO:0034968	GO:0034968	histone lysine methylation	12/638	124/29008	1.96E-05	0.000420193	0.000338577	Smyd2/Wdr5/Setdb1/Mtf2/Kmt2b/Setd1a/Wdr61/Setd2/Hdac2/Jarid2/N6amt1/Trmt112	12	1
GO:0042176	GO:0042176	regulation of protein catabolic process	23/638	389/29008	2.05E-05	0.000438414	0.000353259	Psmd1/Dab2ip/Itch/Vcp/Rpl11/Park7/Rpl5/Usp5/Cul4a/N4bp1/Sf3b3/Pin1/Nedd4/Smarcc1/Sumo3/Oaz1/Rack1/Fbxl20/Sumo2/Rbx1/Pkd1/Stub1/Hsp90ab1	23	1
GO:0006839	GO:0006839	mitochondrial transport	16/638	212/29008	2.08E-05	0.000440834	0.000355209	Dnlz/Romo1/Atp5e/Dnajc19/Slc25a31/Stoml2/Tomm5/Atp5j2/Agk/Chchd10/Siva1/Micu2/Samm50/Kif5b/Atp5a1/Abcb7	16	1
GO:0070936	GO:0070936	protein K48-linked ubiquitination	9/638	70/29008	2.24E-05	0.000470913	0.000379446	Ube2e3/Itch/Cul1/Peli1/Ube2g1/Ube2e1/Rbx1/Ttc3/Rnf8	9	1
GO:2001244	GO:2001244	positive regulation of intrinsic apoptotic signaling pathway	9/638	70/29008	2.24E-05	0.000470913	0.000379446	Sfpq/Rpl11/Park7/Rps3/Ei24/Bclaf1/Rack1/Rpl26/Sod1	9	1
GO:0006164	GO:0006164	purine nucleotide biosynthetic process	14/638	168/29008	2.26E-05	0.000472131	0.000380426	Atp5g3/Atp5e/Vcp/Stoml2/Atp5j2/Ndufc2/Acat1/Ppcdc/Impdh2/Nme2/Nme1/Atp5g1/Adsl/Atp5a1	14	1
GO:0009165	GO:0009165	nucleotide biosynthetic process	16/638	215/29008	2.47E-05	0.000513318	0.000413614	Atp5g3/Dut/Atp5e/Vcp/Stoml2/Atp5j2/Gars/Ndufc2/Acat1/Ppcdc/Impdh2/Nme2/Nme1/Atp5g1/Adsl/Atp5a1	16	1
GO:0046390	GO:0046390	ribose phosphate biosynthetic process	14/638	171/29008	2.75E-05	0.000569562	0.000458933	Atp5g3/Atp5e/Vcp/Stoml2/Atp5j2/Ndufc2/Acat1/Ppcdc/Impdh2/Nme2/Nme1/Atp5g1/Adsl/Atp5a1	14	1
GO:0000082	GO:0000082	G1/S transition of mitotic cell cycle	15/638	194/29008	2.82E-05	0.000578014	0.000465743	Rbl1/Rbm38/Ccne2/Anp32b/Rpa2/Cul4a/Brd7/Rps27l/Appl2/Cdk4/Rpl26/Appl1/Eif4g1/Pkd1/Rpl17	15	1
GO:0090501	GO:0090501	RNA phosphodiester bond hydrolysis	9/638	72/29008	2.82E-05	0.000578014	0.000465743	Rrs1/Rps21/Exosc8/Pop7/Exosc7/Nhp2/Fcf1/Dicer1/Rpp40	9	1
GO:0031331	GO:0031331	positive regulation of cellular catabolic process	24/638	425/29008	2.88E-05	0.000586541	0.000472614	Dab2ip/Celf1/Mtln/Itch/Ythdf1/Exosc8/C9orf72/Vcp/Hnrnpr/Hmgb1/Usp5/Tnrc6a/Exosc7/Sumo3/Tbk1/Rack1/Cnot6/Sumo2/Rock2/Rbx1/Stub1/Polr2d/Dcp2/Polr2g	24	1
GO:0032200	GO:0032200	telomere organization	12/638	130/29008	3.15E-05	0.00063839	0.000514392	H3f3a/Hat1/Rad51/Gar1/Ccne2/Rpa2/Tprkb/Nhp2/H3f3b/Cct8/Hsp90ab1/Dcp2	12	1
GO:1901293	GO:1901293	nucleoside phosphate biosynthetic process	16/638	220/29008	3.27E-05	0.000659451	0.000531363	Atp5g3/Dut/Atp5e/Vcp/Stoml2/Atp5j2/Gars/Ndufc2/Acat1/Ppcdc/Impdh2/Nme2/Nme1/Atp5g1/Adsl/Atp5a1	16	1
GO:0072522	GO:0072522	purine-containing compound biosynthetic process	14/638	174/29008	3.34E-05	0.000670638	0.000540377	Atp5g3/Atp5e/Vcp/Stoml2/Atp5j2/Ndufc2/Acat1/Ppcdc/Impdh2/Nme2/Nme1/Atp5g1/Adsl/Atp5a1	14	1
GO:0031330	GO:0031330	negative regulation of cellular catabolic process	17/638	245/29008	3.41E-05	0.000671399	0.00054099	Dhx9/Dab2ip/Rbm38/Thrap3/Rpl11/Park7/Rpl5/Fus/N4bp1/Smarcc1/Cirbp/Taf15/Srsf1/Dicer1/Eif4g1/Hsp90ab1/Dazl	17	1
GO:0006120	GO:0006120	mitochondrial electron transport, NADH to ubiquinone	6/638	29/29008	3.41E-05	0.000671399	0.00054099	Ndufa10/Ndufb6/Park7/Ndufc2/Ndufs7/Ndufb9	6	1
GO:0090502	GO:0090502	RNA phosphodiester bond hydrolysis, endonucleolytic	6/638	29/29008	3.41E-05	0.000671399	0.00054099	Rrs1/Rps21/Pop7/Fcf1/Dicer1/Rpp40	6	1
GO:0034471	GO:0034471	ncRNA 5'-end processing	5/638	18/29008	3.42E-05	0.000671399	0.00054099	Ssb/Pop5/Pop7/Rpp40/Rpp14	5	1
GO:2000001	GO:2000001	regulation of DNA damage checkpoint	5/638	18/29008	3.42E-05	0.000671399	0.00054099	Rpa2/Cul4a/Nek1/Cry1/Ddx39b	5	1
GO:1902369	GO:1902369	negative regulation of RNA catabolic process	9/638	74/29008	3.52E-05	0.000684807	0.000551794	Dhx9/Rbm38/Thrap3/Fus/Cirbp/Taf15/Srsf1/Dicer1/Dazl	9	1
GO:1990542	GO:1990542	mitochondrial transmembrane transport	10/638	92/29008	3.52E-05	0.000684807	0.000551794	Dnlz/Romo1/Atp5e/Dnajc19/Slc25a31/Stoml2/Atp5j2/Micu2/Atp5a1/Abcb7	10	1
GO:0006754	GO:0006754	ATP biosynthetic process	8/638	58/29008	3.81E-05	0.000737345	0.000594127	Atp5g3/Atp5e/Vcp/Stoml2/Atp5j2/Ndufc2/Atp5g1/Atp5a1	8	1
GO:0000209	GO:0000209	protein polyubiquitination	17/638	248/29008	3.97E-05	0.000764054	0.000615648	Ube2e3/Itch/Rnf20/Plaa/Anapc4/Anapc5/Cul1/Nedd4/Peli1/Ube2g1/Ube2e1/Rbx1/Dzip3/Ttc3/Stub1/Rnf8/Prpf19	17	1
GO:0071353	GO:0071353	cellular response to interleukin-4	6/638	30/29008	4.19E-05	0.00080188	0.000646127	Rplp0/Impdh2/Cdk4/Rpl3/Rps2/Hsp90ab1	6	1
GO:1904959	GO:1904959	regulation of cytochrome-c oxidase activity	4/638	10/29008	4.38E-05	0.000835371	0.000673113	Ndufa4/Phb2/Taco1/Cox17	4	1
GO:0000154	GO:0000154	rRNA modification	6/638	31/29008	5.09E-05	0.000962499	0.000775548	Mettl5/Gar1/Emg1/Fbl/Nhp2/Trmt112	6	1
GO:0006270	GO:0006270	DNA replication initiation	6/638	31/29008	5.09E-05	0.000962499	0.000775548	Mcm3/Ccne2/Ticrr/Mcm5/Orc6/Topbp1	6	1
GO:0045930	GO:0045930	negative regulation of mitotic cell cycle	16/638	231/29008	5.87E-05	0.00110405	0.000889605	Tpr/Rbl1/Rbm38/Rpa2/Abraxas1/Trrap/Ticrr/Brd7/Tipin/Rps27l/Topbp1/Rpl26/Zfp207/Uimc1/Trip13/Ythdc2	16	1
GO:0044773	GO:0044773	mitotic DNA damage checkpoint signaling	9/638	79/29008	5.95E-05	0.001108102	0.00089287	Rbm38/Rpa2/Abraxas1/Ticrr/Tipin/Rps27l/Topbp1/Rpl26/Uimc1	9	1
GO:0000966	GO:0000966	RNA 5'-end processing	5/638	20/29008	5.97E-05	0.001108102	0.00089287	Ssb/Pop5/Pop7/Rpp40/Rpp14	5	1
GO:0006336	GO:0006336	DNA replication-independent nucleosome assembly	5/638	20/29008	5.97E-05	0.001108102	0.00089287	H3f3a/Hat1/Rbbp4/Asf1b/H3f3b	5	1
GO:0008033	GO:0008033	tRNA processing	11/638	118/29008	6.10E-05	0.001125744	0.000907086	Ssb/Pop5/Pop7/Tprkb/Gtpbp3/Lsm6/Mettl1/Rpp40/Rpp14/Elp2/Trmt112	11	1
GO:0000245	GO:0000245	spliceosomal complex assembly	7/638	46/29008	6.12E-05	0.001125744	0.000907086	Celf1/Srsf6/Rbm5/Srsf1/Luc7l3/Ddx39b/Prpf19	7	1
GO:0070670	GO:0070670	response to interleukin-4	6/638	32/29008	6.15E-05	0.001126527	0.000907717	Rplp0/Impdh2/Cdk4/Rpl3/Rps2/Hsp90ab1	6	1
GO:0019058	GO:0019058	viral life cycle	17/638	257/29008	6.19E-05	0.001128285	0.000909133	Nucks1/Vps16/Setdb1/Vcp/Cdc42/Fkbp6/N4bp1/Hspa8/Hacd3/Ppib/Nedd4/Rock2/Dicer1/Mphosph8/Hsp90ab1/Ythdc2/Banf1	17	1
GO:0031124	GO:0031124	mRNA 3'-end processing	8/638	62/29008	6.23E-05	0.001129925	0.000910455	Cdk9/Rnf20/Ssu72/Slbp/Papola/Pabpn1/Rprd1a/Polr2d	8	1
GO:2000058	GO:2000058	regulation of ubiquitin-dependent protein catabolic process	13/638	162/29008	6.49E-05	0.00117327	0.00094538	Vcp/Rpl11/Park7/Rpl5/Usp5/N4bp1/Smarcc1/Sumo3/Rack1/Sumo2/Rbx1/Stub1/Hsp90ab1	13	1
GO:1904732	GO:1904732	regulation of electron transfer activity	4/638	11/29008	6.76E-05	0.001216645	0.00098033	Ndufa4/Phb2/Taco1/Cox17	4	1
GO:0009895	GO:0009895	negative regulation of catabolic process	19/638	311/29008	6.84E-05	0.001225788	0.000987698	Dhx9/Dab2ip/Rbm38/Thrap3/Rpl11/Park7/Rpl5/Fus/N4bp1/Sf3b3/Pin1/Smarcc1/Cirbp/Taf15/Srsf1/Dicer1/Eif4g1/Hsp90ab1/Dazl	19	1
GO:0018022	GO:0018022	peptidyl-lysine methylation	12/638	141/29008	6.99E-05	0.00124649	0.001004378	Smyd2/Wdr5/Setdb1/Mtf2/Kmt2b/Setd1a/Wdr61/Setd2/Hdac2/Jarid2/N6amt1/Trmt112	12	1
GO:0001558	GO:0001558	regulation of cell growth	24/638	450/29008	7.07E-05	0.001254741	0.001011027	H3f3a/Dab2ip/Tgfbr1/Plaa/Cdc42/Caprin2/Uri1/Ilk/Cttn/Pin1/Ei24/Cirbp/Prdm4/Rack1/Atp5g1/H3f3b/Yy1/Hnrnpk/Eif4g1/N6amt1/Afdn/Ddx39b/Ptprs/Cfl1	24	1
GO:0048026	GO:0048026	positive regulation of mRNA splicing, via spliceosome	6/638	33/29008	7.38E-05	0.001305006	0.001051529	Ncl/Thrap3/Snrnp70/Hspa8/Cirbp/Prpf19	6	1
GO:0016075	GO:0016075	rRNA catabolic process	5/638	21/29008	7.70E-05	0.001349133	0.001087085	Exosc8/Exosc7/Dicer1/Dis3/Drosha	5	1
GO:0045116	GO:0045116	protein neddylation	5/638	21/29008	7.70E-05	0.001349133	0.001087085	Rpl11/Rpl5/Uba3/Nedd8/Rbx1	5	1
GO:0006334	GO:0006334	nucleosome assembly	9/638	82/29008	7.99E-05	0.001395324	0.001124304	H3f3a/Hat1/Anp32b/Rbbp4/Sart3/Kat6a/Asf1b/Nap1l1/H3f3b	9	1
GO:1903050	GO:1903050	regulation of proteolysis involved in cellular protein catabolic process	15/638	214/29008	8.67E-05	0.001505186	0.001212827	Dab2ip/Vcp/Rpl11/Park7/Rpl5/Usp5/N4bp1/Smarcc1/Sumo3/Rack1/Sumo2/Rbx1/Pkd1/Stub1/Hsp90ab1	15	1
GO:0050821	GO:0050821	protein stabilization	14/638	190/29008	8.70E-05	0.001505186	0.001212827	Dnlz/Stxbp1/Stx12/Rpl11/Park7/Rpl5/Phb2/Pin1/Ppib/Pfn1/Zfp207/Ccnh/Cct8/Hsp90ab1	14	1
GO:0031397	GO:0031397	negative regulation of protein ubiquitination	9/638	83/29008	8.79E-05	0.001509326	0.001216162	Plaa/Rpl11/Park7/Rpl5/U2af2/Rps3/N4bp1/Cry1/Sirt7	9	1
GO:0044774	GO:0044774	mitotic DNA integrity checkpoint signaling	9/638	83/29008	8.79E-05	0.001509326	0.001216162	Rbm38/Rpa2/Abraxas1/Ticrr/Tipin/Rps27l/Topbp1/Rpl26/Uimc1	9	1
GO:0072331	GO:0072331	signal transduction by p53 class mediator	12/638	145/29008	9.16E-05	0.001565129	0.001261127	Rrs1/Smyd2/Rbm38/Rpl11/Rpl5/Rps27l/Rpf2/Rps15/Hint1/Rpl26/Mybbp1a/Hnrnpk	12	1
GO:0009314	GO:0009314	response to radiation	23/638	430/29008	9.52E-05	0.001619728	0.00130512	Rev1/Nucks1/Rad51/Rad54b/Abraxas1/Rad18/Kras/Pold1/Ticrr/Nek1/N4bp1/Ei24/Tipin/Nedd4/Topbp1/Cirbp/Cry1/Rpl26/Yy1/Uimc1/Eef1d/Hmgn1/Rnf8	23	1
GO:2000779	GO:2000779	regulation of double-strand break repair	9/638	84/29008	9.66E-05	0.001633362	0.001316106	Rad51/Trp53bp1/Rpa2/Zcwpw1/Ppp4r2/Fus/Setd2/Sirt7/Dek	9	1
GO:0034143	GO:0034143	regulation of toll-like receptor 4 signaling pathway	5/638	22/29008	9.78E-05	0.001633362	0.001316106	Dab2ip/Hmgb1/Appl2/Peli1/Appl1	5	1
GO:0046931	GO:0046931	pore complex assembly	5/638	22/29008	9.78E-05	0.001633362	0.001316106	Atp5g3/Nup93/Atp5g1/Cct8/Afdn	5	1
GO:1903427	GO:1903427	negative regulation of reactive oxygen species biosynthetic process	5/638	22/29008	9.78E-05	0.001633362	0.001316106	Park7/Ndufc2/Eef1a1/Atp5g1/Abcb7	5	1
GO:0006368	GO:0006368	transcription elongation from RNA polymerase II promoter	8/638	66/29008	9.79E-05	0.001633362	0.001316106	Nelfb/Setd1a/Wdr61/Setd2/Eaf1/Supt16/Smarcd1/Rnf8	8	1
GO:0033523	GO:0033523	histone H2B ubiquitination	4/638	12/29008	9.97E-05	0.001653976	0.001332716	Cdk9/Rnf20/Ube2e1/Rnf8	4	1
GO:1901991	GO:1901991	negative regulation of mitotic cell cycle phase transition	13/638	169/29008	1.00E-04	0.001653976	0.001332716	Tpr/Rbl1/Rbm38/Rpa2/Abraxas1/Ticrr/Brd7/Rps27l/Topbp1/Rpl26/Zfp207/Uimc1/Trip13	13	1
GO:0000460	GO:0000460	maturation of 5.8S rRNA	6/638	35/29008	0.000104224	0.001717187	0.00138365	Rrs1/Rps21/Exosc8/Exosc7/Fcf1/Rpp40	6	1
GO:0051881	GO:0051881	regulation of mitochondrial membrane potential	9/638	85/29008	0.000105963	0.001738886	0.001401134	Mtln/Vcp/Stoml2/Park7/Ndufc2/Rack1/Atp5g1/Prelid1/Sod1	9	1
GO:0006367	GO:0006367	transcription initiation from RNA polymerase II promoter	8/638	68/29008	0.000121303	0.001967114	0.001585032	Hmgb1/Ccnh/Psmc6/Sub1/Taf2/Polr2d/Taf7/Polr2g	8	1
GO:0032608	GO:0032608	interferon-beta production	8/638	68/29008	0.000121303	0.001967114	0.001585032	Dhx9/Hmgb1/Hmgb2/Polr3b/Tbk1/Yy1/Polr3d/Ptprs	8	1
GO:0032648	GO:0032648	regulation of interferon-beta production	8/638	68/29008	0.000121303	0.001967114	0.001585032	Dhx9/Hmgb1/Hmgb2/Polr3b/Tbk1/Yy1/Polr3d/Ptprs	8	1
GO:0051054	GO:0051054	positive regulation of DNA metabolic process	15/638	222/29008	0.000130419	0.002106651	0.001697467	Dhx9/Rad51/Trp53bp1/Abraxas1/Zcwpw1/Hmgb1/Rps3/Fus/Pfn1/Uimc1/Rfc4/Cct8/Rnf8/Ddx39b/Hsp90ab1	15	1
GO:0031056	GO:0031056	regulation of histone modification	13/638	174/29008	0.000134085	0.00215727	0.001738253	Wdr5/Cdk9/Chtop/Rnf20/Park7/Mtf2/Sart3/Kdm5a/Kmt2b/Brd7/Wdr61/Jarid2/Taf7	13	1
GO:0019080	GO:0019080	viral gene expression	8/638	69/29008	0.0001346	0.00215727	0.001738253	Nucks1/Dhx9/Ssb/Denr/Spcs3/Eif3g/Pfn1/Rrp1b	8	1
GO:0046822	GO:0046822	regulation of nucleocytoplasmic transport	11/638	129/29008	0.000136502	0.002163263	0.001743082	Tpr/Dhx9/Anp32b/Park7/Nup54/Ei24/Nedd4/Setd2/Sirt7/Hsp90ab1/Rbm22	11	1
GO:0000288	GO:0000288	nuclear-transcribed mRNA catabolic process, deadenylation-dependent decay	7/638	52/29008	0.00013655	0.002163263	0.001743082	Exosc8/Tnrc6a/Exosc7/Cnot6/Polr2d/Dcp2/Polr2g	7	1
GO:0006289	GO:0006289	nucleotide-excision repair	7/638	52/29008	0.00013655	0.002163263	0.001743082	Rpa2/Hmgb1/Rpa3/Pold1/Cul4a/Gtf2h2/Hmgn1	7	1
GO:0090085	GO:0090085	regulation of protein deubiquitination	4/638	13/29008	0.000141501	0.002224591	0.001792499	Itch/Vcp/Park7/Sart3	4	1
GO:1905214	GO:1905214	regulation of RNA binding	4/638	13/29008	0.000141501	0.002224591	0.001792499	Nucks1/Cdk9/Hnrnpl/Eif4g1	4	1
GO:0001510	GO:0001510	RNA methylation	8/638	70/29008	0.000149077	0.002334778	0.001881283	Mettl5/Emg1/Fbl/Gtpbp3/Mettl1/Zc3h13/Wtap/Trmt112	8	1
GO:0032784	GO:0032784	regulation of DNA-templated transcription, elongation	7/638	53/29008	0.000154375	0.002390484	0.001926169	Nelfb/Zfp326/Alyref/Eaf1/Supt16/Rnf8/Ddx39b	7	1
GO:0034605	GO:0034605	cellular response to heat	7/638	53/29008	0.000154375	0.002390484	0.001926169	Tpr/Dhx9/Vcp/Chordc1/Stub1/Hsp90ab1/Polr2d	7	1
GO:0070828	GO:0070828	heterochromatin organization	7/638	53/29008	0.000154375	0.002390484	0.001926169	Tpr/H3f3a/Hat1/Setdb1/H3f3b/Dicer1/Mphosph8	7	1
GO:1901976	GO:1901976	regulation of cell cycle checkpoint	6/638	38/29008	0.000167627	0.002585973	0.002083687	Tpr/Rpa2/Cul4a/Nek1/Cry1/Ddx39b	6	1
GO:0007131	GO:0007131	reciprocal meiotic recombination	7/638	54/29008	0.000174037	0.002664898	0.002147282	Rad51/Rad54b/Topbp1/Tex19.1/4930447C04Rik/Trip13/Ccnb1ip1	7	1
GO:0140527	GO:0140527	reciprocal homologous recombination	7/638	54/29008	0.000174037	0.002664898	0.002147282	Rad51/Rad54b/Topbp1/Tex19.1/4930447C04Rik/Trip13/Ccnb1ip1	7	1
GO:0097193	GO:0097193	intrinsic apoptotic signaling pathway	18/638	307/29008	0.000175915	0.002683675	0.002162412	Dab2ip/Sfpq/Rpl11/Park7/Uri1/Rps3/Ei24/Rps27l/Bclaf1/Hdac2/Rack1/Hint1/Rpl26/Mybbp1a/Hnrnpk/Selenok/Atf4/Sod1	18	1
GO:0010212	GO:0010212	response to ionizing radiation	11/638	133/29008	0.000178937	0.002709706	0.002183387	Nucks1/Rad51/Rad54b/Abraxas1/Ticrr/Nek1/Topbp1/Rpl26/Uimc1/Eef1d/Rnf8	11	1
GO:0032434	GO:0032434	regulation of proteasomal ubiquitin-dependent protein catabolic process	11/638	133/29008	0.000178937	0.002709706	0.002183387	Vcp/Rpl11/Park7/Usp5/N4bp1/Smarcc1/Rack1/Sumo2/Rbx1/Stub1/Hsp90ab1	11	1
GO:0045787	GO:0045787	positive regulation of cell cycle	19/638	336/29008	0.000187068	0.002822462	0.002274242	Tpr/Anp32b/Sfpq/Cdc42/Anapc4/Anapc5/Hmgb1/Phb2/Rps15a/Cul4a/Phip/Cdk4/Rock2/Eif4g1/Pkd1/Ddx39b/Dazl/Ythdc2/Rpl17	19	1
GO:0043254	GO:0043254	regulation of protein-containing complex assembly	23/638	451/29008	0.000191142	0.002873404	0.002315289	Stxbp1/Dab2ip/Dut/Mtln/Vcp/Stmn1/Cdc42/Park7/Arpc3/Hmgb1/Brk1/Raf1/Rpl13a/Rps3/Cttn/Rack1/Pfn1/H3f3b/Psmc6/Mphosph8/Eif4g1/Stub1/Cfl1	23	1
GO:0043628	GO:0043628	ncRNA 3'-end processing	6/638	39/29008	0.00019445	0.002891802	0.002330114	Ssb/Rps21/Exosc8/Ints8/Fbl/Exosc7	6	1
GO:0001824	GO:0001824	blastocyst development	12/638	157/29008	0.000194472	0.002891802	0.002330114	Setdb1/Tgfbr1/Emg1/Med21/Psmc4/Coprs/Asf1b/Sf3b6/Dicer1/Ccnb1ip1/Ndufa2/Prpf19	12	1
GO:2001235	GO:2001235	positive regulation of apoptotic signaling pathway	12/638	157/29008	0.000194472	0.002891802	0.002330114	Itm2c/Dab2ip/Tgfbr1/Sfpq/Rpl11/Park7/Rps3/Ei24/Bclaf1/Rack1/Rpl26/Sod1	12	1
GO:0035825	GO:0035825	homologous recombination	7/638	55/29008	0.000195675	0.002899225	0.002336095	Rad51/Rad54b/Topbp1/Tex19.1/4930447C04Rik/Trip13/Ccnb1ip1	7	1
GO:0061136	GO:0061136	regulation of proteasomal protein catabolic process	13/638	181/29008	0.000198381	0.002928783	0.002359912	Dab2ip/Vcp/Rpl11/Park7/Usp5/N4bp1/Smarcc1/Rack1/Sumo2/Rbx1/Pkd1/Stub1/Hsp90ab1	13	1
GO:2001022	GO:2001022	positive regulation of response to DNA damage stimulus	10/638	113/29008	0.000201145	0.002958993	0.002384254	Dhx9/Abraxas1/Zcwpw1/Hmgb1/Rps3/Fus/Bclaf1/Rpl26/Uimc1/Rnf8	10	1
GO:0030307	GO:0030307	positive regulation of cell growth	14/638	206/29008	0.000203742	0.002986529	0.002406442	H3f3a/Tgfbr1/Plaa/Cdc42/Ilk/Pin1/Atp5g1/H3f3b/Hnrnpk/Eif4g1/N6amt1/Afdn/Ddx39b/Cfl1	14	1
GO:0070849	GO:0070849	response to epidermal growth factor	6/638	40/29008	0.000224547	0.003279821	0.002642766	Ncl/Tpr/Dab2ip/Eef1a1/Snx6/Cfl1	6	1
GO:1903321	GO:1903321	negative regulation of protein modification by small protein conjugation or removal	9/638	94/29008	0.000229889	0.003344577	0.002694944	Plaa/Rpl11/Park7/Rpl5/U2af2/Rps3/N4bp1/Cry1/Sirt7	9	1
GO:0070646	GO:0070646	protein modification by small protein removal	11/638	137/29008	0.000232064	0.003344577	0.002694944	Itch/Vcp/Park7/Uchl1/Abraxas1/Sart3/Trrap/Usp5/Mindy2/Hint1/Uimc1	11	1
GO:0016579	GO:0016579	protein deubiquitination	10/638	115/29008	0.000232228	0.003344577	0.002694944	Itch/Vcp/Park7/Uchl1/Abraxas1/Sart3/Trrap/Usp5/Mindy2/Uimc1	10	1
GO:0051225	GO:0051225	spindle assembly	10/638	115/29008	0.000232228	0.003344577	0.002694944	Tpr/Haus6/Abraxas1/Ccdc61/Tubgcp5/Rps3/Zfp207/Dicer1/Aaas/Spice1	10	1
GO:1901796	GO:1901796	regulation of signal transduction by p53 class mediator	8/638	75/29008	0.000242039	0.003473725	0.002799007	Rrs1/Smyd2/Rpl11/Rpl5/Rpf2/Rps15/Rpl26/Hnrnpk	8	1
GO:0033044	GO:0033044	regulation of chromosome organization	13/638	185/29008	0.000245824	0.0035158	0.00283291	Tpr/H3f3a/Setdb1/Sfpq/Anapc4/Anapc5/Ssbp1/Zfp207/H3f3b/Trip13/Mphosph8/Cct8/Dcp2	13	1
GO:2001233	GO:2001233	regulation of apoptotic signaling pathway	21/638	402/29008	0.000259813	0.003692055	0.00297493	Itm2c/Dab2ip/Tgfbr1/Sfpq/Rpl11/Park7/Raf1/Uri1/Rps3/Cttn/Hmgb2/Ei24/Phip/Faim/Bclaf1/Hdac2/Rack1/Rpl26/Prelid1/Hnrnpk/Sod1	21	1
GO:0000478	GO:0000478	endonucleolytic cleavage involved in rRNA processing	4/638	15/29008	0.000260837	0.003692055	0.00297493	Rrs1/Rps21/Fcf1/Rpp40	4	1
GO:0000479	GO:0000479	endonucleolytic cleavage of tricistronic rRNA transcript (SSU-rRNA, 5.8S rRNA, LSU-rRNA)	4/638	15/29008	0.000260837	0.003692055	0.00297493	Rrs1/Rps21/Fcf1/Rpp40	4	1
GO:0032543	GO:0032543	mitochondrial translation	8/638	76/29008	0.000265376	0.003730661	0.003006037	Iars2/Mtg2/Mrps21/Rars2/Gars/Taco1/Mrpl58/Mrpl52	8	1
GO:0045739	GO:0045739	positive regulation of DNA repair	8/638	76/29008	0.000265376	0.003730661	0.003006037	Dhx9/Abraxas1/Zcwpw1/Hmgb1/Rps3/Fus/Uimc1/Rnf8	8	1
GO:0009408	GO:0009408	response to heat	9/638	96/29008	0.000269566	0.003776676	0.003043115	Tpr/Dhx9/Vcp/Eif2b3/Chordc1/Sod1/Stub1/Hsp90ab1/Polr2d	9	1
GO:0000819	GO:0000819	sister chromatid segregation	13/638	188/29008	0.000287489	0.004014125	0.003234443	Rrs1/Tpr/Nsl1/Sfpq/Nudc/Anapc4/Anapc5/Phb2/Zfp207/Tubg1/Trip13/Smc1b/Ncaph2	13	1
GO:0000054	GO:0000054	ribosomal subunit export from nucleus	4/638	16/29008	0.00034175	0.004707916	0.003793476	Rrs1/Ltv1/Rps15/Nup88	4	1
GO:0000291	GO:0000291	nuclear-transcribed mRNA catabolic process, exonucleolytic	4/638	16/29008	0.00034175	0.004707916	0.003793476	Exosc8/Exosc7/Cnot6/Polr2g	4	1
GO:0033750	GO:0033750	ribosome localization	4/638	16/29008	0.00034175	0.004707916	0.003793476	Rrs1/Ltv1/Rps15/Nup88	4	1
GO:2000232	GO:2000232	regulation of rRNA processing	4/638	16/29008	0.00034175	0.004707916	0.003793476	Wdr75/Ncl/Sirt7/Trmt112	4	1
GO:1903322	GO:1903322	positive regulation of protein modification by small protein conjugation or removal	11/638	145/29008	0.000378933	0.005202748	0.004192194	Cdk9/Vcp/Rnf20/Sart3/Uba2/Pin1/Cry1/Peli1/Rbx1/Rps2/Stub1	11	1
GO:0031507	GO:0031507	heterochromatin assembly	6/638	44/29008	0.000383364	0.00521148	0.00419923	Tpr/H3f3a/Hat1/Setdb1/H3f3b/Mphosph8	6	1
GO:0032392	GO:0032392	DNA geometric change	6/638	44/29008	0.000383364	0.00521148	0.00419923	Mcm3/Dhx9/Rad51/Hmgb1/Ssbp1/Mcm5	6	1
GO:0050685	GO:0050685	positive regulation of mRNA processing	6/638	44/29008	0.000383364	0.00521148	0.00419923	Ncl/Thrap3/Snrnp70/Hspa8/Cirbp/Prpf19	6	1
GO:0032647	GO:0032647	regulation of interferon-alpha production	5/638	29/29008	0.000388435	0.005263044	0.004240778	Dhx9/Hmgb1/Setd2/Tbk1/Ptprs	5	1
GO:0032479	GO:0032479	regulation of type I interferon production	9/638	101/29008	0.000394127	0.005313417	0.004281367	Dhx9/Hmgb1/Hmgb2/Setd2/Polr3b/Tbk1/Yy1/Polr3d/Ptprs	9	1
GO:1903362	GO:1903362	regulation of cellular protein catabolic process	15/638	246/29008	0.000394733	0.005313417	0.004281367	Dab2ip/Vcp/Rpl11/Park7/Rpl5/Usp5/N4bp1/Smarcc1/Sumo3/Rack1/Sumo2/Rbx1/Pkd1/Stub1/Hsp90ab1	15	1
GO:0018394	GO:0018394	peptidyl-lysine acetylation	12/638	170/29008	0.0004041	0.005404178	0.0043545	Wdr5/Hat1/Phf20/Park7/Trrap/Phf14/Ruvbl1/Kat6a/Brd7/Hdac2/Yeats2/Taf7	12	1
GO:0071897	GO:0071897	DNA biosynthetic process	12/638	170/29008	0.0004041	0.005404178	0.0043545	Rev1/Gar1/Vcp/Pold1/Tfdp1/Tex12/Nhp2/Rfc4/Cct8/Ddx39b/Hsp90ab1/Dcp2	12	1
GO:0006352	GO:0006352	DNA-templated transcription, initiation	9/638	102/29008	0.000423987	0.005651785	0.004554013	Hmgb1/Bclaf1/Ccnh/Psmc6/Sub1/Taf2/Polr2d/Taf7/Polr2g	9	1
GO:0010918	GO:0010918	positive regulation of mitochondrial membrane potential	4/638	17/29008	0.000439157	0.00577919	0.004656671	Mtln/Vcp/Stoml2/Ndufc2	4	1
GO:0019081	GO:0019081	viral translation	4/638	17/29008	0.000439157	0.00577919	0.004656671	Dhx9/Ssb/Denr/Eif3g	4	1
GO:0042776	GO:0042776	mitochondrial ATP synthesis coupled proton transport	4/638	17/29008	0.000439157	0.00577919	0.004656671	Atp5e/Stoml2/Atp5j2/Atp5a1	4	1
GO:0071428	GO:0071428	rRNA-containing ribonucleoprotein complex export from nucleus	4/638	17/29008	0.000439157	0.00577919	0.004656671	Rrs1/Ltv1/Rps15/Nup88	4	1
GO:0090068	GO:0090068	positive regulation of cell cycle process	15/638	249/29008	0.000448276	0.005880406	0.004738227	Tpr/Anp32b/Sfpq/Cdc42/Anapc4/Anapc5/Phb2/Cul4a/Phip/Cdk4/Rock2/Eif4g1/Ddx39b/Dazl/Rpl17	15	1
GO:0016573	GO:0016573	histone acetylation	11/638	148/29008	0.000451145	0.005899261	0.00475342	Wdr5/Hat1/Phf20/Park7/Trrap/Phf14/Ruvbl1/Kat6a/Brd7/Yeats2/Taf7	11	1
GO:0032606	GO:0032606	type I interferon production	9/638	103/29008	0.000455682	0.005939733	0.004786031	Dhx9/Hmgb1/Hmgb2/Setd2/Polr3b/Tbk1/Yy1/Polr3d/Ptprs	9	1
GO:0009411	GO:0009411	response to UV	11/638	149/29008	0.000477638	0.006206276	0.005000802	Rev1/Rad18/Pold1/N4bp1/Ei24/Tipin/Nedd4/Cirbp/Rpl26/Yy1/Hmgn1	11	1
GO:0045005	GO:0045005	DNA-dependent DNA replication maintenance of fidelity	6/638	46/29008	0.000490153	0.006328965	0.00509966	Nucks1/Cdk9/Rad51/Pold1/Tipin/Alyref	6	1
GO:0090329	GO:0090329	regulation of DNA-dependent DNA replication	6/638	46/29008	0.000490153	0.006328965	0.00509966	Ilkap/Stoml2/Ssbp1/Ticrr/Tipin/Rfc4	6	1
GO:0010155	GO:0010155	regulation of proton transport	5/638	31/29008	0.000535984	0.006877628	0.005541754	Park7/Ndufa4/Phb2/Taco1/Cox17	5	1
GO:0032607	GO:0032607	interferon-alpha production	5/638	31/29008	0.000535984	0.006877628	0.005541754	Dhx9/Hmgb1/Setd2/Tbk1/Ptprs	5	1
GO:2001242	GO:2001242	regulation of intrinsic apoptotic signaling pathway	12/638	176/29008	0.000551866	0.007059423	0.005688239	Sfpq/Rpl11/Park7/Uri1/Rps3/Ei24/Bclaf1/Hdac2/Rack1/Rpl26/Hnrnpk/Sod1	12	1
GO:0010569	GO:0010569	regulation of double-strand break repair via homologous recombination	6/638	48/29008	0.000618765	0.00784213	0.006318916	Rad51/Trp53bp1/Rpa2/Ppp4r2/Fus/Setd2	6	1
GO:0031062	GO:0031062	positive regulation of histone methylation	6/638	48/29008	0.000618765	0.00784213	0.006318916	Wdr5/Chtop/Rnf20/Mtf2/Wdr61/Jarid2	6	1
GO:0045740	GO:0045740	positive regulation of DNA replication	6/638	48/29008	0.000618765	0.00784213	0.006318916	Dhx9/Cst3/Stoml2/Cdc42/Ssbp1/Atf1	6	1
GO:0022011	GO:0022011	myelination in peripheral nervous system	5/638	32/29008	0.000623845	0.007858155	0.006331829	Ski/Ilk/Dag1/Dicer1/Sod1	5	1
GO:0032292	GO:0032292	peripheral nervous system axon ensheathment	5/638	32/29008	0.000623845	0.007858155	0.006331829	Ski/Ilk/Dag1/Dicer1/Sod1	5	1
GO:0031058	GO:0031058	positive regulation of histone modification	9/638	108/29008	0.000644768	0.008096954	0.006524245	Wdr5/Cdk9/Chtop/Rnf20/Mtf2/Sart3/Brd7/Wdr61/Jarid2	9	1
GO:0022411	GO:0022411	cellular component disassembly	20/638	402/29008	0.000666155	0.008340103	0.006720166	Vps16/Vcp/Tgfbr1/Stmn1/Denr/Phb2/Hdgfl3/Cttn/Hspa8/Smarcc1/Eif5a/Mrpl58/Dicer1/Vrk1/Smn1/Acin1/Mphosph8/Smarcd1/Kif5b/Cfl1	20	1
GO:0140053	GO:0140053	mitochondrial gene expression	9/638	109/29008	0.000689355	0.008561506	0.006898564	Iars2/Mtg2/Mrps21/Rars2/Gars/Chchd10/Taco1/Mrpl58/Mrpl52	9	1
GO:0044827	GO:0044827	modulation by host of viral genome replication	4/638	19/29008	0.000690646	0.008561506	0.006898564	Nucks1/Hspa8/Ppib/Ythdc2	4	1
GO:0051131	GO:0051131	chaperone-mediated protein complex assembly	4/638	19/29008	0.000690646	0.008561506	0.006898564	Psmg1/Stub1/Pfdn6/Hsp90ab1	4	1
GO:0032728	GO:0032728	positive regulation of interferon-beta production	6/638	49/29008	0.000692154	0.008561506	0.006898564	Dhx9/Hmgb1/Hmgb2/Polr3b/Tbk1/Polr3d	6	1
GO:0044788	GO:0044788	modulation by host of viral process	5/638	33/29008	0.000722063	0.008904728	0.007175121	Nucks1/Hspa8/Ppib/Ythdc2/Cfl1	5	1
GO:0048638	GO:0048638	regulation of developmental growth	20/638	406/29008	0.000752585	0.009253432	0.007456094	Celf1/Tgfbr1/Plaa/Rbpj/Ankrd26/Ilk/Cttn/Pin1/Ppib/Hdac2/Cdk4/Atp5g1/Yy1/Jarid2/Hnrnpk/Sod1/Afdn/Ddx39b/Ptprs/Cfl1	20	1
GO:0016574	GO:0016574	histone ubiquitination	6/638	50/29008	0.000772099	0.009437017	0.007604021	Rnf2/Cdk9/Rnf20/Park7/Ube2e1/Rnf8	6	1
GO:0031146	GO:0031146	SCF-dependent proteasomal ubiquitin-dependent protein catabolic process	6/638	50/29008	0.000772099	0.009437017	0.007604021	Cul1/Fbxl14/Cul4a/Fbxo9/Fbxl20/Rbx1	6	1
GO:0006475	GO:0006475	internal protein amino acid acetylation	11/638	158/29008	0.000780178	0.009479512	0.007638262	Wdr5/Hat1/Phf20/Park7/Trrap/Phf14/Ruvbl1/Kat6a/Brd7/Yeats2/Taf7	11	1
GO:0018393	GO:0018393	internal peptidyl-lysine acetylation	11/638	158/29008	0.000780178	0.009479512	0.007638262	Wdr5/Hat1/Phf20/Park7/Trrap/Phf14/Ruvbl1/Kat6a/Brd7/Yeats2/Taf7	11	1
GO:1901989	GO:1901989	positive regulation of cell cycle phase transition	9/638	111/29008	0.000786085	0.009523187	0.007673454	Anp32b/Anapc4/Anapc5/Phb2/Cul4a/Cdk4/Eif4g1/Ddx39b/Rpl17	9	1
GO:0032481	GO:0032481	positive regulation of type I interferon production	7/638	69/29008	0.000798519	0.00964545	0.007771969	Dhx9/Hmgb1/Hmgb2/Setd2/Polr3b/Tbk1/Polr3d	7	1
GO:0000070	GO:0000070	mitotic sister chromatid segregation	11/638	159/29008	0.000821902	0.009898874	0.00797617	Rrs1/Tpr/Nsl1/Nudc/Anapc4/Anapc5/Zfp207/Tubg1/Trip13/Smc1b/Ncaph2	11	1
GO:1901992	GO:1901992	positive regulation of mitotic cell cycle phase transition	8/638	90/29008	0.000834555	0.009997274	0.008055457	Anp32b/Anapc4/Anapc5/Phb2/Cul4a/Cdk4/Eif4g1/Rpl17	8	1
GO:0045927	GO:0045927	positive regulation of growth	17/638	321/29008	0.000834926	0.009997274	0.008055457	H3f3a/Celf1/Tgfbr1/Plaa/Cdc42/Rbpj/Ilk/Pin1/Ppib/Atp5g1/H3f3b/Hnrnpk/Eif4g1/N6amt1/Afdn/Ddx39b/Cfl1	17	1
GO:0000018	GO:0000018	regulation of DNA recombination	9/638	112/29008	0.000838435	0.010010188	0.008065862	Rad51/Trp53bp1/Rpa2/Zcwpw1/Ppp4r2/Rad18/Fus/Setd2/Alyref	9	1
GO:0031167	GO:0031167	rRNA methylation	4/638	20/29008	0.000848376	0.010099603	0.00813791	Mettl5/Emg1/Fbl/Trmt112	4	1
GO:0051438	GO:0051438	regulation of ubiquitin-protein transferase activity	6/638	51/29008	0.000858988	0.010196458	0.008215953	Rpl11/Park7/Rpl5/Pin1/Rps2/Stub1	6	1
GO:0014044	GO:0014044	Schwann cell development	5/638	35/29008	0.000952582	0.011186065	0.009013343	Ski/Ilk/Dag1/Dicer1/Sod1	5	1
GO:0046825	GO:0046825	regulation of protein export from nucleus	5/638	35/29008	0.000952582	0.011186065	0.009013343	Tpr/Anp32b/Park7/Sirt7/Rbm22	5	1
GO:0045814	GO:0045814	negative regulation of gene expression, epigenetic	6/638	52/29008	0.000953219	0.011186065	0.009013343	Tpr/H3f3a/Hat1/Setdb1/H3f3b/Mphosph8	6	1
GO:2000059	GO:2000059	negative regulation of ubiquitin-dependent protein catabolic process	6/638	52/29008	0.000953219	0.011186065	0.009013343	Rpl11/Park7/Rpl5/N4bp1/Smarcc1/Hsp90ab1	6	1
GO:1902894	GO:1902894	negative regulation of pri-miRNA transcription by RNA polymerase II	4/638	21/29008	0.001029884	0.012022988	0.009687707	Tgfbr1/Nfatc3/Hdac2/Yy1	4	1
GO:0006513	GO:0006513	protein monoubiquitination	7/638	72/29008	0.001030375	0.012022988	0.009687707	Rnf2/Rnf20/Cul1/Rad18/Nedd4/Ube2e1/Rbx1	7	1
GO:0043543	GO:0043543	protein acylation	14/638	243/29008	0.001056576	0.012293894	0.009905993	Wdr5/Hat1/Phf20/Park7/Trrap/Phf14/Ruvbl1/Kat6a/Brd7/Hdac2/Selenok/Zdhhc20/Yeats2/Taf7	14	1
GO:0000056	GO:0000056	ribosomal small subunit export from nucleus	3/638	10/29008	0.001132206	0.012954324	0.010438145	Ltv1/Rps15/Nup88	3	1
GO:0006122	GO:0006122	mitochondrial electron transport, ubiquinol to cytochrome c	3/638	10/29008	0.001132206	0.012954324	0.010438145	Uqcrh/Uqcrb/Cyc1	3	1
GO:0009157	GO:0009157	deoxyribonucleoside monophosphate biosynthetic process	3/638	10/29008	0.001132206	0.012954324	0.010438145	Dut/Nme2/Nme1	3	1
GO:0031125	GO:0031125	rRNA 3'-end processing	3/638	10/29008	0.001132206	0.012954324	0.010438145	Rps21/Exosc8/Exosc7	3	1
GO:1902415	GO:1902415	regulation of mRNA binding	3/638	10/29008	0.001132206	0.012954324	0.010438145	Cdk9/Hnrnpl/Eif4g1	3	1
GO:2000234	GO:2000234	positive regulation of rRNA processing	3/638	10/29008	0.001132206	0.012954324	0.010438145	Wdr75/Sirt7/Trmt112	3	1
GO:0032984	GO:0032984	protein-containing complex disassembly	13/638	218/29008	0.001153854	0.013165447	0.01060826	Vps16/Vcp/Stmn1/Hdgfl3/Hspa8/Smarcc1/Eif5a/Mrpl58/Smn1/Mphosph8/Smarcd1/Kif5b/Cfl1	13	1
GO:0009266	GO:0009266	response to temperature stimulus	11/638	167/29008	0.001226986	0.013922302	0.011218108	Tpr/Dhx9/Vcp/Eif2b3/Chordc1/Cirbp/Appl2/Sod1/Stub1/Hsp90ab1/Polr2d	11	1
GO:0032435	GO:0032435	negative regulation of proteasomal ubiquitin-dependent protein catabolic process	5/638	37/29008	0.001233707	0.013922302	0.011218108	Rpl11/Park7/N4bp1/Smarcc1/Hsp90ab1	5	1
GO:0032508	GO:0032508	DNA duplex unwinding	5/638	37/29008	0.001233707	0.013922302	0.011218108	Mcm3/Dhx9/Rad51/Ssbp1/Mcm5	5	1
GO:0071364	GO:0071364	cellular response to epidermal growth factor stimulus	5/638	37/29008	0.001233707	0.013922302	0.011218108	Ncl/Dab2ip/Eef1a1/Snx6/Cfl1	5	1
GO:0010950	GO:0010950	positive regulation of endopeptidase activity	11/638	169/29008	0.001350491	0.015198556	0.012246469	Casp8ap2/Vcp/Anp32b/Hmgb1/Rps3/Ctsd/Rps27l/Rack1/Rock2/Prelid1/Pdcd2	11	1
GO:0034661	GO:0034661	ncRNA catabolic process	5/638	38/29008	0.001395235	0.015659322	0.012617739	Exosc8/Exosc7/Dicer1/Dis3/Drosha	5	1
GO:1903363	GO:1903363	negative regulation of cellular protein catabolic process	7/638	77/29008	0.001531062	0.016995546	0.013694422	Dab2ip/Rpl11/Park7/Rpl5/N4bp1/Smarcc1/Hsp90ab1	7	1
GO:0006183	GO:0006183	GTP biosynthetic process	3/638	11/29008	0.001531418	0.016995546	0.013694422	Impdh2/Nme2/Nme1	3	1
GO:0009221	GO:0009221	pyrimidine deoxyribonucleotide biosynthetic process	3/638	11/29008	0.001531418	0.016995546	0.013694422	Dut/Nme2/Nme1	3	1
GO:0031055	GO:0031055	chromatin remodeling at centromere	3/638	11/29008	0.001531418	0.016995546	0.013694422	H3f3a/H3f3b/Dicer1	3	1
GO:0042177	GO:0042177	negative regulation of protein catabolic process	9/638	122/29008	0.001534922	0.016995546	0.013694422	Dab2ip/Rpl11/Park7/Rpl5/N4bp1/Sf3b3/Pin1/Smarcc1/Hsp90ab1	9	1
GO:0019827	GO:0019827	stem cell population maintenance	11/638	172/29008	0.001554726	0.017168677	0.013833925	Ski/Rbpj/Mtf2/Raf1/Med21/Setd1a/Cul4a/Kat6a/Dicer1/Zc3h13/Zfp706	11	1
GO:0040029	GO:0040029	regulation of gene expression, epigenetic	9/638	123/29008	0.001624537	0.017891626	0.014416452	Tpr/H3f3a/Hat1/Setdb1/Setd1a/H3f3b/Jarid2/Mphosph8/Smarcd1	9	1
GO:0031571	GO:0031571	mitotic G1 DNA damage checkpoint signaling	4/638	24/29008	0.001735467	0.019011675	0.015318949	Rbm38/Rpa2/Rps27l/Rpl26	4	1
GO:0032727	GO:0032727	positive regulation of interferon-alpha production	4/638	24/29008	0.001735467	0.019011675	0.015318949	Dhx9/Hmgb1/Setd2/Tbk1	4	1
GO:0006473	GO:0006473	protein acetylation	12/638	201/29008	0.001743374	0.01904763	0.01534792	Wdr5/Hat1/Phf20/Park7/Trrap/Phf14/Ruvbl1/Kat6a/Brd7/Hdac2/Yeats2/Taf7	12	1
GO:0006284	GO:0006284	base-excision repair	5/638	40/29008	0.001764288	0.019174414	0.015450078	Rpa2/Hmgb1/Rpa3/Pold1/Rps3	5	1
GO:0006418	GO:0006418	tRNA aminoacylation for protein translation	5/638	40/29008	0.001764288	0.019174414	0.015450078	Eprs/Iars2/Rars2/Gars/Rars	5	1
GO:0000723	GO:0000723	telomere maintenance	9/638	125/29008	0.001816345	0.019636549	0.01582245	Rad51/Gar1/Ccne2/Rpa2/Tprkb/Nhp2/Cct8/Hsp90ab1/Dcp2	9	1
GO:0045931	GO:0045931	positive regulation of mitotic cell cycle	9/638	125/29008	0.001816345	0.019636549	0.01582245	Anp32b/Anapc4/Anapc5/Hmgb1/Phb2/Cul4a/Cdk4/Eif4g1/Rpl17	9	1
GO:0098727	GO:0098727	maintenance of cell number	11/638	176/29008	0.001865673	0.020117037	0.016209611	Ski/Rbpj/Mtf2/Raf1/Med21/Setd1a/Cul4a/Kat6a/Dicer1/Zc3h13/Zfp706	11	1
GO:0009150	GO:0009150	purine ribonucleotide metabolic process	17/638	348/29008	0.001984511	0.021280859	0.017147378	Atp5g3/Itpa/Atp5e/Vcp/Stoml2/Atp5j2/Ndufc2/Acat1/Ppcdc/Impdh2/Cs/Hint1/Nme2/Nme1/Atp5g1/Adsl/Atp5a1	17	1
GO:0006123	GO:0006123	mitochondrial electron transport, cytochrome c to oxygen	3/638	12/29008	0.002008659	0.021280859	0.017147378	Cox5b/Cox6a1/Cox4i1	3	1
GO:0006335	GO:0006335	DNA replication-dependent nucleosome assembly	3/638	12/29008	0.002008659	0.021280859	0.017147378	Hat1/Rbbp4/Asf1b	3	1
GO:0031453	GO:0031453	positive regulation of heterochromatin assembly	3/638	12/29008	0.002008659	0.021280859	0.017147378	Tpr/Setdb1/Mphosph8	3	1
GO:0034723	GO:0034723	DNA replication-dependent nucleosome organization	3/638	12/29008	0.002008659	0.021280859	0.017147378	Hat1/Rbbp4/Asf1b	3	1
GO:0120263	GO:0120263	positive regulation of heterochromatin organization	3/638	12/29008	0.002008659	0.021280859	0.017147378	Tpr/Setdb1/Mphosph8	3	1
GO:0019693	GO:0019693	ribose phosphate metabolic process	18/638	379/29008	0.002020427	0.021280859	0.017147378	Atp5g3/Itpa/Atp5e/Vcp/Stoml2/Atp5j2/Rpia/Ndufc2/Acat1/Ppcdc/Impdh2/Cs/Hint1/Nme2/Nme1/Atp5g1/Adsl/Atp5a1	18	1
GO:0006446	GO:0006446	regulation of translational initiation	6/638	60/29008	0.002022008	0.021280859	0.017147378	Tpr/Rpl13a/Eif4g1/Dazl/Polr2d/Polr2g	6	1
GO:0043280	GO:0043280	positive regulation of cysteine-type endopeptidase activity involved in apoptotic process	9/638	127/29008	0.002025846	0.021280859	0.017147378	Casp8ap2/Vcp/Anp32b/Hmgb1/Rps3/Ctsd/Rps27l/Rack1/Pdcd2	9	1
GO:0006298	GO:0006298	mismatch repair	4/638	25/29008	0.002030439	0.021280859	0.017147378	Rpa2/Hmgb1/Rpa3/Setd2	4	1
GO:0018027	GO:0018027	peptidyl-lysine dimethylation	4/638	25/29008	0.002030439	0.021280859	0.017147378	Smyd2/Kmt2b/Setd1a/Setd2	4	1
GO:0010952	GO:0010952	positive regulation of peptidase activity	11/638	179/29008	0.002130667	0.022274663	0.017948151	Casp8ap2/Vcp/Anp32b/Hmgb1/Rps3/Ctsd/Rps27l/Rack1/Rock2/Prelid1/Pdcd2	11	1
GO:0043434	GO:0043434	response to peptide hormone	17/638	351/29008	0.002169965	0.022628067	0.018232912	Nucks1/Eprs/Eif2b3/Uso1/Ankrd26/C2cd5/Phip/Smarcc1/Appl2/Cry1/Cdk4/Rock2/Hnrnpk/Appl1/Cyc1/Srsf3/Cfl1	17	1
GO:0090407	GO:0090407	organophosphate biosynthetic process	21/638	476/29008	0.002196258	0.022691137	0.018283732	Dgkd/Atp5g3/Dut/Gpat2/Atp5e/Dpm3/Vcp/Stoml2/Atp5j2/Gars/Etnk1/Ndufc2/Isyna1/Acat1/Ppcdc/Impdh2/Nme2/Nme1/Atp5g1/Adsl/Atp5a1	21	1
GO:0014037	GO:0014037	Schwann cell differentiation	5/638	42/29008	0.002200197	0.022691137	0.018283732	Ski/Ilk/Dag1/Dicer1/Sod1	5	1
GO:0051851	GO:0051851	modulation by host of symbiont process	6/638	61/29008	0.002201624	0.022691137	0.018283732	Nucks1/Hspa8/Ppib/Rrp1b/Ythdc2/Cfl1	6	1
GO:1903409	GO:1903409	reactive oxygen species biosynthetic process	6/638	61/29008	0.002201624	0.022691137	0.018283732	Park7/Ndufc2/Eef1a1/Atp5g1/Sod1/Abcb7	6	1
GO:0008625	GO:0008625	extrinsic apoptotic signaling pathway via death domain receptors	7/638	82/29008	0.002203558	0.022691137	0.018283732	Dab2ip/Casp8ap2/Park7/Raf1/Hmgb2/Faim/Rock2	7	1
GO:0071375	GO:0071375	cellular response to peptide hormone stimulus	14/638	264/29008	0.002292861	0.023551861	0.018977273	Nucks1/Eprs/Uso1/Ankrd26/C2cd5/Phip/Smarcc1/Appl2/Cdk4/Rock2/Hnrnpk/Appl1/Srsf3/Cfl1	14	1
GO:0032869	GO:0032869	cellular response to insulin stimulus	12/638	208/29008	0.00231791	0.023749925	0.019136866	Nucks1/Eprs/Uso1/Ankrd26/C2cd5/Phip/Smarcc1/Appl2/Cdk4/Hnrnpk/Appl1/Srsf3	12	1
GO:0006301	GO:0006301	postreplication repair	4/638	26/29008	0.002358301	0.023925723	0.019278518	Rev1/Vcp/Rad18/Pold1	4	1
GO:0044819	GO:0044819	mitotic G1/S transition checkpoint signaling	4/638	26/29008	0.002358301	0.023925723	0.019278518	Rbm38/Rpa2/Rps27l/Rpl26	4	1
GO:0045838	GO:0045838	positive regulation of membrane potential	4/638	26/29008	0.002358301	0.023925723	0.019278518	Mtln/Vcp/Stoml2/Ndufc2	4	1
GO:0099010	GO:0099010	modification of postsynaptic structure	4/638	26/29008	0.002358301	0.023925723	0.019278518	Cdc42/Cttn/Pfn1/Cfl1	4	1
GO:0009124	GO:0009124	nucleoside monophosphate biosynthetic process	5/638	43/29008	0.002445315	0.024686895	0.019891844	Dut/Impdh2/Nme2/Nme1/Adsl	5	1
GO:0043039	GO:0043039	tRNA aminoacylation	5/638	43/29008	0.002445315	0.024686895	0.019891844	Eprs/Iars2/Rars2/Gars/Rars	5	1
GO:0045089	GO:0045089	positive regulation of innate immune response	9/638	131/29008	0.002502523	0.025202666	0.020307434	Dhx9/Sfpq/Hmgb1/Rps19/Hmgb2/Cadm1/Polr3b/Tbk1/Polr3d	9	1
GO:0097191	GO:0097191	extrinsic apoptotic signaling pathway	13/638	238/29008	0.00251058	0.025222148	0.020323132	Itm2c/Dab2ip/Casp8ap2/Tgfbr1/Park7/Raf1/Cttn/Hmgb2/Ndufa13/Phip/Faim/Rock2/Siva1	13	1
GO:0055021	GO:0055021	regulation of cardiac muscle tissue growth	7/638	84/29008	0.002528659	0.025280455	0.020370114	Tgfbr1/Rbpj/Pin1/Hdac2/Yy1/Jarid2/Ddx39b	7	1
GO:0060998	GO:0060998	regulation of dendritic spine development	7/638	84/29008	0.002528659	0.025280455	0.020370114	Caprin2/Hdac2/Llph/Hnrnpk/Afdn/Ptprs/Cfl1	7	1
GO:0007041	GO:0007041	lysosomal transport	8/638	107/29008	0.002538601	0.025313189	0.02039649	Vps16/Snx27/C9orf72/Vcp/Hspa8/Nedd4/Psap/Vps53	8	1
GO:0001731	GO:0001731	formation of translation preinitiation complex	3/638	13/29008	0.002568806	0.025313189	0.02039649	Denr/Rpl13a/Rps2	3	1
GO:0033182	GO:0033182	regulation of histone ubiquitination	3/638	13/29008	0.002568806	0.025313189	0.02039649	Cdk9/Rnf20/Park7	3	1
GO:0046831	GO:0046831	regulation of RNA export from nucleus	3/638	13/29008	0.002568806	0.025313189	0.02039649	Tpr/Dhx9/Setd2	3	1
GO:0048548	GO:0048548	regulation of pinocytosis	3/638	13/29008	0.002568806	0.025313189	0.02039649	Cdc42/Appl2/Appl1	3	1
GO:1905269	GO:1905269	positive regulation of chromatin organization	3/638	13/29008	0.002568806	0.025313189	0.02039649	Tpr/Setdb1/Mphosph8	3	1
GO:0009117	GO:0009117	nucleotide metabolic process	20/638	451/29008	0.002607679	0.025634914	0.020655725	Atp5g3/Dut/Itpa/Atp5e/Vcp/Stoml2/Park7/Atp5j2/Gars/Ndufc2/Acat1/Ppcdc/Impdh2/Cs/Hint1/Nme2/Nme1/Atp5g1/Adsl/Atp5a1	20	1
GO:0090263	GO:0090263	positive regulation of canonical Wnt signaling pathway	8/638	108/29008	0.002690108	0.026382272	0.02125792	Vcp/Reck/Rbpj/Ruvbl1/Caprin2/Ilk/Pin1/Rps12	8	1
GO:0031060	GO:0031060	regulation of histone methylation	7/638	85/29008	0.00270443	0.026431748	0.021297786	Wdr5/Chtop/Rnf20/Mtf2/Kmt2b/Wdr61/Jarid2	7	1
GO:0043038	GO:0043038	amino acid activation	5/638	44/29008	0.002709668	0.026431748	0.021297786	Eprs/Iars2/Rars2/Gars/Rars	5	1
GO:0006376	GO:0006376	mRNA splice site selection	4/638	27/29008	0.002720821	0.026431748	0.021297786	Celf1/Srsf6/Srsf1/Luc7l3	4	1
GO:0018195	GO:0018195	peptidyl-arginine modification	4/638	27/29008	0.002720821	0.026431748	0.021297786	Krtcap2/Park7/Prmt1/Coprs	4	1
GO:0090305	GO:0090305	nucleic acid phosphodiester bond hydrolysis	9/638	133/29008	0.00277208	0.026866342	0.021647967	Rrs1/Rps21/Exosc8/Pop7/Exosc7/Nhp2/Fcf1/Dicer1/Rpp40	9	1
GO:0048477	GO:0048477	oogenesis	8/638	109/29008	0.002848583	0.027542992	0.022193188	H3f3a/Wdr77/Kmt2b/H3f3b/4930447C04Rik/Trip13/Dazl/Ythdc2	8	1
GO:0030261	GO:0030261	chromosome condensation	5/638	45/29008	0.002994101	0.028882203	0.023272277	H3f3a/H3f3b/Acin1/Ncaph2/Banf1	5	1
GO:0031334	GO:0031334	positive regulation of protein-containing complex assembly	13/638	243/29008	0.003001932	0.028890084	0.023278628	Dab2ip/Mtln/Vcp/Park7/Arpc3/Brk1/Rps3/Cttn/Rack1/Pfn1/Psmc6/Eif4g1/Stub1	13	1
GO:0007088	GO:0007088	regulation of mitotic nuclear division	8/638	110/29008	0.003014243	0.028940945	0.02331961	Tpr/Cdc42/Anapc4/Anapc5/Phip/Zfp207/Tubg1/Trip13	8	1
GO:0006611	GO:0006611	protein export from nucleus	6/638	65/29008	0.003042537	0.029077057	0.023429284	Tpr/Anp32b/Park7/Sirt7/Pkd1/Rbm22	6	1
GO:0051306	GO:0051306	mitotic sister chromatid separation	6/638	65/29008	0.003042537	0.029077057	0.023429284	Tpr/Anapc4/Anapc5/Zfp207/Trip13/Ncaph2	6	1
GO:0032868	GO:0032868	response to insulin	13/638	244/29008	0.003109032	0.029643753	0.023885908	Nucks1/Eprs/Uso1/Ankrd26/C2cd5/Phip/Smarcc1/Appl2/Cry1/Cdk4/Hnrnpk/Appl1/Srsf3	13	1
GO:0072521	GO:0072521	purine-containing compound metabolic process	18/638	395/29008	0.003138315	0.029853857	0.024055203	Atp5g3/Itpa/Atp5e/Vcp/Stoml2/Atp5j2/Ndufc2/Acat1/Ppcdc/Impdh2/Cs/Hint1/Nme2/Nme1/Atp5g1/Adsl/Oard1/Atp5a1	18	1
GO:0010225	GO:0010225	response to UV-C	3/638	14/29008	0.003216301	0.030455041	0.024539616	Ei24/Yy1/Hmgn1	3	1
GO:0046073	GO:0046073	dTMP metabolic process	3/638	14/29008	0.003216301	0.030455041	0.024539616	Dut/Nme2/Nme1	3	1
GO:0006753	GO:0006753	nucleoside phosphate metabolic process	20/638	460/29008	0.003257578	0.030775149	0.024797548	Atp5g3/Dut/Itpa/Atp5e/Vcp/Stoml2/Park7/Atp5j2/Gars/Ndufc2/Acat1/Ppcdc/Impdh2/Cs/Hint1/Nme2/Nme1/Atp5g1/Adsl/Atp5a1	20	1
GO:0045088	GO:0045088	regulation of innate immune response	12/638	217/29008	0.003274564	0.030829597	0.02484142	Dhx9/Sfpq/Hmgb1/Rps19/Hmgb2/N4bp1/Cadm1/Appl2/Polr3b/Tbk1/Appl1/Polr3d	12	1
GO:0090307	GO:0090307	mitotic spindle assembly	6/638	66/29008	0.003285796	0.030829597	0.02484142	Tpr/Abraxas1/Ccdc61/Zfp207/Aaas/Spice1	6	1
GO:1903051	GO:1903051	negative regulation of proteolysis involved in cellular protein catabolic process	6/638	66/29008	0.003285796	0.030829597	0.02484142	Rpl11/Park7/Rpl5/N4bp1/Smarcc1/Hsp90ab1	6	1
GO:0034142	GO:0034142	toll-like receptor 4 signaling pathway	5/638	46/29008	0.00329946	0.030874773	0.024877821	Dab2ip/Hmgb1/Appl2/Peli1/Appl1	5	1
GO:0006605	GO:0006605	protein targeting	14/638	275/29008	0.003313098	0.030874773	0.024877821	Dnlz/Romo1/Sec62/Dnajc19/Tomm5/Rpl11/Nup54/Agk/C2cd5/Spcs3/Hspa8/Nedd4/Zdhhc20/Samm50	14	1
GO:0048588	GO:0048588	developmental cell growth	14/638	275/29008	0.003313098	0.030874773	0.024877821	Fubp1/C9orf72/Plaa/Ilk/Cttn/Pin1/Llph/Atp5g1/Yy1/Hnrnpk/Afdn/Ddx39b/Hsp90ab1/Ptprs	14	1
GO:0043393	GO:0043393	regulation of protein binding	12/638	218/29008	0.003398101	0.031595434	0.025458505	Tgfbr1/Rpl11/Cdc42/Park7/Krit1/Caprin2/Pin1/Rack1/Hnrnpk/Pkd1/Stub1/Hsp90ab1	12	1
GO:0009259	GO:0009259	ribonucleotide metabolic process	17/638	367/29008	0.003421496	0.031741311	0.025576048	Atp5g3/Itpa/Atp5e/Vcp/Stoml2/Atp5j2/Ndufc2/Acat1/Ppcdc/Impdh2/Cs/Hint1/Nme2/Nme1/Atp5g1/Adsl/Atp5a1	17	1
GO:0022412	GO:0022412	cellular process involved in reproduction in multicellular organism	21/638	495/29008	0.003465679	0.032078951	0.025848106	Rnf2/H3f3a/Celf1/Slc25a31/Tdrkh/Wdr77/Tgfbr1/Fkbp6/Kmt2b/Hmgb2/H3f3b/Tex19.1/4930447C04Rik/Dicer1/Trip13/Ccnb1ip1/Ncaph2/Rnf8/Dazl/Ythdc2/Prdx4	21	1
GO:0043967	GO:0043967	histone H4 acetylation	6/638	67/29008	0.003543246	0.032650181	0.026308383	Wdr5/Hat1/Phf20/Trrap/Ruvbl1/Taf7	6	1
GO:0051817	GO:0051817	modulation of process of other organism involved in symbiotic interaction	6/638	67/29008	0.003543246	0.032650181	0.026308383	Nucks1/Hspa8/Ppib/Rrp1b/Ythdc2/Cfl1	6	1
GO:0006378	GO:0006378	mRNA polyadenylation	5/638	47/29008	0.003626592	0.033343598	0.026867115	Cdk9/Rnf20/Ssu72/Papola/Pabpn1	5	1
GO:1901653	GO:1901653	cellular response to peptide	15/638	308/29008	0.003654653	0.03352676	0.027014701	Nucks1/Eprs/Uso1/Ankrd26/C2cd5/Phip/Smarcc1/Appl2/Cdk4/Rock2/Snx6/Hnrnpk/Appl1/Srsf3/Cfl1	15	1
GO:0045069	GO:0045069	regulation of viral genome replication	7/638	90/29008	0.003727925	0.034122939	0.027495081	Setdb1/Fkbp6/N4bp1/Hacd3/Dicer1/Mphosph8/Banf1	7	1
GO:0045732	GO:0045732	positive regulation of protein catabolic process	12/638	221/29008	0.003791451	0.034627461	0.027901607	Dab2ip/Itch/Vcp/Usp5/Cul4a/Nedd4/Sumo3/Oaz1/Rack1/Sumo2/Rbx1/Stub1	12	1
GO:0043954	GO:0043954	cellular component maintenance	6/638	68/29008	0.003815383	0.034692192	0.027953765	Cttn/Hspa8/Cadm1/Chchd10/Afdn/Cfl1	6	1
GO:0060425	GO:0060425	lung morphogenesis	6/638	68/29008	0.003815383	0.034692192	0.027953765	Srsf6/Cdc42/Plod3/Kras/Rpl13a/Dag1	6	1
GO:0007292	GO:0007292	female gamete generation	10/638	166/29008	0.003840655	0.034845059	0.02807694	H3f3a/Wdr77/Magoh/Kmt2b/H3f3b/4930447C04Rik/Trip13/Ncaph2/Dazl/Ythdc2	10	1
GO:0034614	GO:0034614	cellular response to reactive oxygen species	9/638	140/29008	0.003900775	0.035312732	0.028453775	Romo1/Prdx1/Park7/Rps3/Hdac2/Psap/Rack1/Sod1/Cfl1	9	1
GO:0007623	GO:0007623	circadian rhythm	12/638	222/29008	0.00393042	0.035415939	0.028536935	Dhx9/Thrap3/Sfpq/Mat2a/Kdm5a/Impdh2/Hdac2/Cry1/Mybbp1a/Rock2/Atf4/Btbd9	12	1
GO:0009130	GO:0009130	pyrimidine nucleoside monophosphate biosynthetic process	3/638	15/29008	0.003955167	0.035415939	0.028536935	Dut/Nme2/Nme1	3	1
GO:0009265	GO:0009265	2'-deoxyribonucleotide biosynthetic process	3/638	15/29008	0.003955167	0.035415939	0.028536935	Dut/Nme2/Nme1	3	1
GO:0046385	GO:0046385	deoxyribose phosphate biosynthetic process	3/638	15/29008	0.003955167	0.035415939	0.028536935	Dut/Nme2/Nme1	3	1
GO:0070932	GO:0070932	histone H3 deacetylation	3/638	15/29008	0.003955167	0.035415939	0.028536935	Sfpq/Hdac2/Sirt7	3	1
GO:0043631	GO:0043631	RNA polyadenylation	5/638	48/29008	0.003976339	0.035528289	0.028627463	Cdk9/Rnf20/Ssu72/Papola/Pabpn1	5	1
GO:0043433	GO:0043433	negative regulation of DNA-binding transcription factor activity	10/638	167/29008	0.00400713	0.03572591	0.028786699	Rnf2/Dab2ip/Itch/Rpl11/Phb2/Kat6a/Hdac2/Peli1/Siva1/Pkd1	10	1
GO:0006163	GO:0006163	purine nucleotide metabolic process	17/638	373/29008	0.004023332	0.035792882	0.028840663	Atp5g3/Itpa/Atp5e/Vcp/Stoml2/Atp5j2/Ndufc2/Acat1/Ppcdc/Impdh2/Cs/Hint1/Nme2/Nme1/Atp5g1/Adsl/Atp5a1	17	1
GO:0034508	GO:0034508	centromere complex assembly	4/638	30/29008	0.004033509	0.035806083	0.0288513	H3f3a/H3f3b/Dicer1/Cenph	4	1
GO:0038061	GO:0038061	NIK/NF-kappaB signaling	8/638	116/29008	0.004171404	0.036950563	0.029773482	Prdx1/Hmgb1/Phb2/Ndufc2/Rps3/Ilk/Nfat5/Dicer1	8	1
GO:0060420	GO:0060420	regulation of heart growth	7/638	92/29008	0.004210769	0.037219226	0.029989961	Tgfbr1/Rbpj/Pin1/Hdac2/Yy1/Jarid2/Ddx39b	7	1
GO:0033157	GO:0033157	regulation of intracellular protein transport	12/638	224/29008	0.00422064	0.037226585	0.029995891	Tpr/Anp32b/Cdc42/Park7/Nup54/C2cd5/Ei24/Oaz1/Sirt7/Hsp90ab1/Kif5b/Rbm22	12	1
GO:1901799	GO:1901799	negative regulation of proteasomal protein catabolic process	5/638	49/29008	0.004349542	0.038199923	0.030780173	Rpl11/Park7/N4bp1/Smarcc1/Hsp90ab1	5	1
GO:1902808	GO:1902808	positive regulation of cell cycle G1/S phase transition	5/638	49/29008	0.004349542	0.038199923	0.030780173	Anp32b/Phb2/Cul4a/Eif4g1/Rpl17	5	1
GO:2000134	GO:2000134	negative regulation of G1/S transition of mitotic cell cycle	6/638	70/29008	0.004405706	0.038610855	0.031111288	Rbl1/Rbm38/Rpa2/Brd7/Rps27l/Rpl26	6	1
GO:0051783	GO:0051783	regulation of nuclear division	9/638	143/29008	0.004482535	0.039200768	0.031586619	Tpr/Cdc42/Anapc4/Anapc5/Phip/Zfp207/Tubg1/Trip13/Dazl	9	1
GO:0007007	GO:0007007	inner mitochondrial membrane organization	4/638	31/29008	0.004551661	0.039720953	0.032005766	Romo1/Agk/Chchd10/Samm50	4	1
GO:0090150	GO:0090150	establishment of protein localization to membrane	13/638	256/29008	0.004654589	0.040533304	0.032660331	Romo1/Sec62/Snx27/Vamp3/Agk/C2cd5/Wdr83os/Rack1/Zdhhc20/Emc2/Samm50/Afdn/Prepl	13	1
GO:0034121	GO:0034121	regulation of toll-like receptor signaling pathway	6/638	71/29008	0.004724889	0.041058691	0.033083669	Dab2ip/Hmgb1/Appl2/Peli1/Appl1/Ptprs	6	1
GO:0031057	GO:0031057	negative regulation of histone modification	5/638	50/29008	0.004747036	0.041077816	0.03309908	Wdr5/Mtf2/Kdm5a/Jarid2/Taf7	5	1
GO:1903426	GO:1903426	regulation of reactive oxygen species biosynthetic process	5/638	50/29008	0.004747036	0.041077816	0.03309908	Park7/Ndufc2/Eef1a1/Atp5g1/Abcb7	5	1
GO:0000076	GO:0000076	DNA replication checkpoint signaling	3/638	16/29008	0.004789032	0.041181678	0.033182768	Ticrr/Tipin/Topbp1	3	1
GO:0032239	GO:0032239	regulation of nucleobase-containing compound transport	3/638	16/29008	0.004789032	0.041181678	0.033182768	Tpr/Dhx9/Setd2	3	1
GO:0098885	GO:0098885	modification of postsynaptic actin cytoskeleton	3/638	16/29008	0.004789032	0.041181678	0.033182768	Cttn/Pfn1/Cfl1	3	1
GO:1901652	GO:1901652	response to peptide	18/638	412/29008	0.004847104	0.041575262	0.033499904	Nucks1/Eprs/Eif2b3/Uso1/Ankrd26/C2cd5/Phip/Smarcc1/Appl2/Cry1/Cdk4/Rock2/Snx6/Hnrnpk/Appl1/Cyc1/Srsf3/Cfl1	18	1
GO:0018107	GO:0018107	peptidyl-threonine phosphorylation	8/638	119/29008	0.004865083	0.041575262	0.033499904	Clk1/Tgfbr1/Sbk1/Phip/Tbk1/Rock2/Vrk1/Eif4g1	8	1
GO:0021782	GO:0021782	glial cell development	8/638	119/29008	0.004865083	0.041575262	0.033499904	B4galt5/Eif2b3/Ski/Kras/Ilk/Dag1/Dicer1/Sod1	8	1
GO:0000731	GO:0000731	DNA synthesis involved in DNA repair	4/638	32/29008	0.005112777	0.043421709	0.034987707	Rev1/Vcp/Pold1/Tex12	4	1
GO:0039694	GO:0039694	viral RNA genome replication	4/638	32/29008	0.005112777	0.043421709	0.034987707	Setdb1/Cdc42/Rock2/Mphosph8	4	1
GO:1902042	GO:1902042	negative regulation of extrinsic apoptotic signaling pathway via death domain receptors	4/638	32/29008	0.005112777	0.043421709	0.034987707	Park7/Raf1/Hmgb2/Faim	4	1
GO:1901222	GO:1901222	regulation of NIK/NF-kappaB signaling	7/638	96/29008	0.005316698	0.045060657	0.036308315	Prdx1/Hmgb1/Phb2/Ndufc2/Rps3/Ilk/Nfat5	7	1
GO:0043467	GO:0043467	regulation of generation of precursor metabolites and energy	9/638	147/29008	0.005360824	0.045341342	0.036534481	Vcp/Park7/Chchd2/Hmgb1/Ndufa4/Phb2/Taco1/Prelid1/Cox17	9	1
GO:2001056	GO:2001056	positive regulation of cysteine-type endopeptidase activity	9/638	148/29008	0.005599888	0.047266267	0.038085519	Casp8ap2/Vcp/Anp32b/Hmgb1/Rps3/Ctsd/Rps27l/Rack1/Pdcd2	9	1
GO:1902275	GO:1902275	regulation of chromatin organization	4/638	33/29008	0.005718393	0.047463089	0.038244111	Tpr/Setdb1/Setd1a/Mphosph8	4	1
GO:0006978	GO:0006978	DNA damage response, signal transduction by p53 class mediator resulting in transcription of p21 class mediator	3/638	17/29008	0.005721148	0.047463089	0.038244111	Rbm38/Rps27l/Rpl26	3	1
GO:0008334	GO:0008334	histone mRNA metabolic process	3/638	17/29008	0.005721148	0.047463089	0.038244111	Ssb/Slbp/Dcp2	3	1
GO:0009176	GO:0009176	pyrimidine deoxyribonucleoside monophosphate metabolic process	3/638	17/29008	0.005721148	0.047463089	0.038244111	Dut/Nme2/Nme1	3	1
GO:0031445	GO:0031445	regulation of heterochromatin assembly	3/638	17/29008	0.005721148	0.047463089	0.038244111	Tpr/Setdb1/Mphosph8	3	1
GO:0032048	GO:0032048	cardiolipin metabolic process	3/638	17/29008	0.005721148	0.047463089	0.038244111	Dnajc19/Stoml2/Phb2	3	1
GO:0099558	GO:0099558	maintenance of synapse structure	3/638	17/29008	0.005721148	0.047463089	0.038244111	Hspa8/Cadm1/Chchd10	3	1
GO:0120261	GO:0120261	regulation of heterochromatin organization	3/638	17/29008	0.005721148	0.047463089	0.038244111	Tpr/Setdb1/Mphosph8	3	1
GO:0099173	GO:0099173	postsynapse organization	11/638	204/29008	0.005737575	0.047463089	0.038244111	Snx27/Cdc42/Caprin2/Cttn/Hspa8/Cadm1/Rock2/Hnrnpk/Afdn/Ptprs/Cfl1	11	1
GO:0030324	GO:0030324	lung development	12/638	233/29008	0.00574634	0.047463089	0.038244111	Srsf6/Cdc42/Rbpj/Plod3/Hmgb1/Phf14/Kras/Rpl13a/Dag1/Dicer1/Clcn2/Smad2	12	1
GO:0010611	GO:0010611	regulation of cardiac muscle hypertrophy	6/638	74/29008	0.005784528	0.047463089	0.038244111	Cdk9/Pin1/Rock2/Yy1/Jarid2/Ddx39b	6	1
GO:0010833	GO:0010833	telomere maintenance via telomere lengthening	6/638	74/29008	0.005784528	0.047463089	0.038244111	Rad51/Gar1/Nhp2/Cct8/Hsp90ab1/Dcp2	6	1
GO:0046824	GO:0046824	positive regulation of nucleocytoplasmic transport	6/638	74/29008	0.005784528	0.047463089	0.038244111	Tpr/Dhx9/Anp32b/Nedd4/Hsp90ab1/Rbm22	6	1
GO:0060968	GO:0060968	regulation of gene silencing	6/638	74/29008	0.005784528	0.047463089	0.038244111	Tpr/Dhx9/Setdb1/Wtip/Mphosph8/Eif4g1	6	1
GO:0050807	GO:0050807	regulation of synapse organization	13/638	263/29008	0.005809193	0.047570709	0.038330828	Dab2ip/Vcp/Cdc42/Caprin2/Hspa8/Nedd4/Dag1/Hnrnpk/Eif4g1/Afdn/Ptprs/Malat1/Cfl1	13	1
GO:1902903	GO:1902903	regulation of supramolecular fiber organization	17/638	388/29008	0.005916661	0.048218807	0.038853043	Pfdn2/C9orf72/Tgfbr1/Stmn1/Cdc42/Arpc3/Brk1/Hdgfl3/Rps3/Cttn/Hspa8/Hdac2/Pfn1/Rock2/Mphosph8/Pfdn6/Cfl1	17	1
GO:0031398	GO:0031398	positive regulation of protein ubiquitination	8/638	123/29008	0.005923456	0.048218807	0.038853043	Cdk9/Rnf20/Pin1/Cry1/Peli1/Rbx1/Rps2/Stub1	8	1
GO:1903052	GO:1903052	positive regulation of proteolysis involved in cellular protein catabolic process	8/638	123/29008	0.005923456	0.048218807	0.038853043	Dab2ip/Vcp/Usp5/Sumo3/Rack1/Sumo2/Rbx1/Stub1	8	1
GO:0051205	GO:0051205	protein insertion into membrane	5/638	53/29008	0.006093519	0.049407886	0.039811161	Romo1/Agk/Wdr83os/Emc2/Samm50	5	1
GO:0065002	GO:0065002	intracellular protein transmembrane transport	5/638	53/29008	0.006093519	0.049407886	0.039811161	Dnlz/Romo1/Sec62/Dnajc19/C2cd5	5	1
GO:0006626	GO:0006626	protein targeting to mitochondrion	6/638	75/29008	0.006173435	0.049957523	0.04025404	Dnlz/Romo1/Dnajc19/Tomm5/Agk/Samm50	6	1
GO:0050808	GO:0050808	synapse organization	20/638	489/29008	0.006335737	0.050848843	0.040972234	Dab2ip/Snx27/Vcp/Cdc42/Caprin2/Cttn/Pin1/Hspa8/Cadm1/Nedd4/Dag1/Chchd10/Pfn1/Rock2/Hnrnpk/Eif4g1/Afdn/Ptprs/Malat1/Cfl1	20	1
GO:0030323	GO:0030323	respiratory tube development	12/638	236/29008	0.006342284	0.050848843	0.040972234	Srsf6/Cdc42/Rbpj/Plod3/Hmgb1/Phf14/Kras/Rpl13a/Dag1/Dicer1/Clcn2/Smad2	12	1
GO:0031333	GO:0031333	negative regulation of protein-containing complex assembly	9/638	151/29008	0.006366716	0.050848843	0.040972234	Stxbp1/Stmn1/Cdc42/Hmgb1/Raf1/Rpl13a/Pfn1/Mphosph8/Cfl1	9	1
GO:0060541	GO:0060541	respiratory system development	13/638	266/29008	0.006369205	0.050848843	0.040972234	Srsf6/Cdc42/Ski/Rbpj/Plod3/Hmgb1/Phf14/Kras/Rpl13a/Dag1/Dicer1/Clcn2/Smad2	13	1
GO:0006356	GO:0006356	regulation of transcription by RNA polymerase I	4/638	34/29008	0.006369993	0.050848843	0.040972234	Wdr75/Ncl/Sirt7/Atf4	4	1
GO:0016073	GO:0016073	snRNA metabolic process	4/638	34/29008	0.006369993	0.050848843	0.040972234	Exosc8/Ints8/Exosc7/Nhp2	4	1
GO:0099563	GO:0099563	modification of synaptic structure	4/638	34/29008	0.006369993	0.050848843	0.040972234	Cdc42/Cttn/Pfn1/Cfl1	4	1
GO:0046620	GO:0046620	regulation of organ growth	8/638	125/29008	0.006514125	0.051898802	0.041818255	Tgfbr1/Rbpj/Ankrd26/Pin1/Hdac2/Yy1/Jarid2/Ddx39b	8	1
GO:0009263	GO:0009263	deoxyribonucleotide biosynthetic process	3/638	18/29008	0.006754408	0.053400013	0.043027879	Dut/Nme2/Nme1	3	1
GO:0019985	GO:0019985	translesion synthesis	3/638	18/29008	0.006754408	0.053400013	0.043027879	Rev1/Vcp/Pold1	3	1
GO:0034587	GO:0034587	piRNA metabolic process	3/638	18/29008	0.006754408	0.053400013	0.043027879	Gpat2/Tdrkh/Fkbp6	3	1
GO:0042772	GO:0042772	DNA damage response, signal transduction resulting in transcription	3/638	18/29008	0.006754408	0.053400013	0.043027879	Rbm38/Rps27l/Rpl26	3	1
GO:0014743	GO:0014743	regulation of muscle hypertrophy	6/638	77/29008	0.007007776	0.055191264	0.044471207	Cdk9/Pin1/Rock2/Yy1/Jarid2/Ddx39b	6	1
GO:1902807	GO:1902807	negative regulation of cell cycle G1/S phase transition	6/638	77/29008	0.007007776	0.055191264	0.044471207	Rbl1/Rbm38/Rpa2/Brd7/Rps27l/Rpl26	6	1
GO:0048147	GO:0048147	negative regulation of fibroblast proliferation	4/638	35/29008	0.007069014	0.055461466	0.044688926	Dab2ip/Ski/Med31/Fth1	4	1
GO:0097106	GO:0097106	postsynaptic density organization	4/638	35/29008	0.007069014	0.055461466	0.044688926	Hspa8/Cadm1/Ptprs/Cfl1	4	1
GO:2000378	GO:2000378	negative regulation of reactive oxygen species metabolic process	5/638	55/29008	0.007127626	0.055765244	0.0449337	Park7/Ndufc2/Eef1a1/Atp5g1/Abcb7	5	1
GO:0008286	GO:0008286	insulin receptor signaling pathway	8/638	127/29008	0.007148349	0.055765244	0.0449337	Nucks1/Ankrd26/C2cd5/Phip/Smarcc1/Cdk4/Appl1/Srsf3	8	1
GO:0018210	GO:0018210	peptidyl-threonine modification	8/638	127/29008	0.007148349	0.055765244	0.0449337	Clk1/Tgfbr1/Sbk1/Phip/Tbk1/Rock2/Vrk1/Eif4g1	8	1
GO:2000060	GO:2000060	positive regulation of ubiquitin-dependent protein catabolic process	7/638	102/29008	0.007366081	0.057355174	0.04621481	Vcp/Usp5/Sumo3/Rack1/Sumo2/Rbx1/Stub1	7	1
GO:0050803	GO:0050803	regulation of synapse structure or activity	13/638	271/29008	0.007397223	0.057488982	0.046322628	Dab2ip/Vcp/Cdc42/Caprin2/Hspa8/Nedd4/Dag1/Hnrnpk/Eif4g1/Afdn/Ptprs/Malat1/Cfl1	13	1
GO:0006919	GO:0006919	activation of cysteine-type endopeptidase activity involved in apoptotic process	6/638	78/29008	0.007454199	0.057822688	0.046591517	Casp8ap2/Vcp/Anp32b/Rps27l/Rack1/Pdcd2	6	1
GO:0060996	GO:0060996	dendritic spine development	8/638	128/29008	0.0074824	0.057932338	0.046679869	Cdc42/Caprin2/Hdac2/Llph/Hnrnpk/Afdn/Ptprs/Cfl1	8	1
GO:0018023	GO:0018023	peptidyl-lysine trimethylation	5/638	56/29008	0.007687997	0.059301238	0.047782881	Setdb1/Kmt2b/Setd1a/Wdr61/Setd2	5	1
GO:0035019	GO:0035019	somatic stem cell population maintenance	5/638	56/29008	0.007687997	0.059301238	0.047782881	Ski/Rbpj/Raf1/Cul4a/Kat6a	5	1
GO:2001237	GO:2001237	negative regulation of extrinsic apoptotic signaling pathway	7/638	103/29008	0.0077575	0.059701971	0.048105778	Tgfbr1/Park7/Raf1/Cttn/Hmgb2/Phip/Faim	7	1
GO:0032386	GO:0032386	regulation of intracellular transport	15/638	335/29008	0.007768938	0.059701971	0.048105778	Tpr/Dhx9/Anp32b/Cdc42/Park7/Nup54/C2cd5/Ei24/Nedd4/Setd2/Oaz1/Sirt7/Hsp90ab1/Kif5b/Rbm22	15	1
GO:0031047	GO:0031047	gene silencing by RNA	10/638	184/29008	0.00781236	0.059923859	0.048284568	Dhx9/Tdrkh/Fkbp6/Wtip/Tnrc6a/Cnot6/Dicer1/Drosha/Dgcr8/Eif4g1	10	1
GO:0009147	GO:0009147	pyrimidine nucleoside triphosphate metabolic process	3/638	19/29008	0.007891363	0.060082303	0.048412237	Dut/Nme2/Nme1	3	1
GO:0030150	GO:0030150	protein import into mitochondrial matrix	3/638	19/29008	0.007891363	0.060082303	0.048412237	Dnlz/Romo1/Dnajc19	3	1
GO:0046827	GO:0046827	positive regulation of protein export from nucleus	3/638	19/29008	0.007891363	0.060082303	0.048412237	Tpr/Anp32b/Rbm22	3	1
GO:0051444	GO:0051444	negative regulation of ubiquitin-protein transferase activity	3/638	19/29008	0.007891363	0.060082303	0.048412237	Rpl11/Park7/Rpl5	3	1
GO:1903201	GO:1903201	regulation of oxidative stress-induced cell death	6/638	79/29008	0.007920779	0.060194996	0.04850304	Sfpq/Park7/Psap/Rack1/Atf4/Sod1	6	1
GO:0003300	GO:0003300	cardiac muscle hypertrophy	7/638	104/29008	0.008164056	0.061929555	0.049900688	Cdk9/Nfatc3/Pin1/Rock2/Yy1/Jarid2/Ddx39b	7	1
GO:0071806	GO:0071806	protein transmembrane transport	5/638	57/29008	0.00827828	0.062680579	0.050505837	Dnlz/Romo1/Sec62/Dnajc19/C2cd5	5	1
GO:0007179	GO:0007179	transforming growth factor beta receptor signaling pathway	10/638	186/29008	0.00839881	0.063313638	0.051015934	Tgfbr1/Ski/Eid2/Pin1/Appl2/Snx6/Appl1/Stub1/Hsp90ab1/Smad2	10	1
GO:0032388	GO:0032388	positive regulation of intracellular transport	10/638	186/29008	0.00839881	0.063313638	0.051015934	Tpr/Dhx9/Anp32b/Cdc42/C2cd5/Nedd4/Oaz1/Hsp90ab1/Kif5b/Rbm22	10	1
GO:0006414	GO:0006414	translational elongation	6/638	80/29008	0.008408002	0.063313638	0.051015934	Secisbp2l/Rplp1/Eef1a1/Rack1/Eif5a/Eef1d	6	1
GO:0048511	GO:0048511	rhythmic process	14/638	307/29008	0.008528247	0.064101911	0.051651097	Dhx9/Thrap3/Sfpq/Mat2a/Kdm5a/Cul4a/Impdh2/Hdac2/Cry1/Rack1/Mybbp1a/Rock2/Atf4/Btbd9	14	1
GO:0007095	GO:0007095	mitotic G2 DNA damage checkpoint signaling	4/638	37/29008	0.008614793	0.064399879	0.051891189	Abraxas1/Ticrr/Topbp1/Uimc1	4	1
GO:0016572	GO:0016572	histone phosphorylation	4/638	37/29008	0.008614793	0.064399879	0.051891189	Cdk9/Baz1b/Vrk1/Pim3	4	1
GO:0034243	GO:0034243	regulation of transcription elongation from RNA polymerase II promoter	4/638	37/29008	0.008614793	0.064399879	0.051891189	Nelfb/Eaf1/Supt16/Rnf8	4	1
GO:0018105	GO:0018105	peptidyl-serine phosphorylation	15/638	340/29008	0.008831535	0.06590053	0.053100362	Clk1/Tgfbr1/Park7/Raf1/Caprin2/Ilk/Sbk1/Phip/Tbk1/Rack1/Rock2/Vrk1/Eif4g1/Pkd1/Hsp90ab1	15	1
GO:0030071	GO:0030071	regulation of mitotic metaphase/anaphase transition	5/638	58/29008	0.008899232	0.06616595	0.053314228	Tpr/Anapc4/Anapc5/Zfp207/Trip13	5	1
GO:0098754	GO:0098754	detoxification	5/638	58/29008	0.008899232	0.06616595	0.053314228	Akr1a1/Prdx1/Park7/Mt2/Sod1	5	1
GO:0033962	GO:0033962	P-body assembly	3/638	20/29008	0.009134244	0.067426432	0.054329881	Lsm3/Lsm4/Cnot6	3	1
GO:0034472	GO:0034472	snRNA 3'-end processing	3/638	20/29008	0.009134244	0.067426432	0.054329881	Exosc8/Ints8/Exosc7	3	1
GO:0045948	GO:0045948	positive regulation of translational initiation	3/638	20/29008	0.009134244	0.067426432	0.054329881	Dazl/Polr2d/Polr2g	3	1
GO:0051204	GO:0051204	protein insertion into mitochondrial membrane	3/638	20/29008	0.009134244	0.067426432	0.054329881	Romo1/Agk/Samm50	3	1
GO:0072332	GO:0072332	intrinsic apoptotic signaling pathway by p53 class mediator	6/638	82/29008	0.00944631	0.069218866	0.055774162	Rpl11/Rps27l/Hint1/Rpl26/Mybbp1a/Hnrnpk	6	1
GO:2001252	GO:2001252	positive regulation of chromosome organization	6/638	82/29008	0.00944631	0.069218866	0.055774162	Tpr/Setdb1/Sfpq/Ssbp1/Mphosph8/Cct8	6	1
GO:0000184	GO:0000184	nuclear-transcribed mRNA catabolic process, nonsense-mediated decay	4/638	38/29008	0.009464153	0.069218866	0.055774162	Rbm8a/Magoh/Rnps1/Dcp2	4	1
GO:0034331	GO:0034331	cell junction maintenance	4/638	38/29008	0.009464153	0.069218866	0.055774162	Hspa8/Cadm1/Chchd10/Afdn	4	1
GO:1900087	GO:1900087	positive regulation of G1/S transition of mitotic cell cycle	4/638	38/29008	0.009464153	0.069218866	0.055774162	Anp32b/Cul4a/Eif4g1/Rpl17	4	1
GO:1901800	GO:1901800	positive regulation of proteasomal protein catabolic process	7/638	107/29008	0.009477893	0.069218866	0.055774162	Dab2ip/Vcp/Usp5/Rack1/Sumo2/Rbx1/Stub1	7	1
GO:0043388	GO:0043388	positive regulation of DNA binding	5/638	59/29008	0.009551597	0.069633681	0.056108405	Park7/Ski/Hmgb1/Hmgb2/Nme1	5	1
GO:0009615	GO:0009615	response to virus	14/638	312/29008	0.009738929	0.070873935	0.057107759	Dhx9/Itch/Ndufaf4/Phb2/Uri1/Rps15a/Setd2/Polr3b/Tbk1/Dicer1/Ddx41/Selenok/Polr3d/Rrp1b	14	1
GO:0014897	GO:0014897	striated muscle hypertrophy	7/638	108/29008	0.009948333	0.072142931	0.058130273	Cdk9/Nfatc3/Pin1/Rock2/Yy1/Jarid2/Ddx39b	7	1
GO:0048145	GO:0048145	regulation of fibroblast proliferation	7/638	108/29008	0.009948333	0.072142931	0.058130273	Dhx9/Dab2ip/Rps3a1/Ski/Cdk4/Med31/Fth1	7	1
GO:0072089	GO:0072089	stem cell proliferation	6/638	83/29008	0.009998349	0.07237821	0.058319851	Fubp1/Sart3/Setd1a/Hmgb2/Dgcr8/Pdcd2	6	1
GO:0006278	GO:0006278	RNA-dependent DNA biosynthetic process	5/638	60/29008	0.010236105	0.073710697	0.059393523	Gar1/Nhp2/Cct8/Hsp90ab1/Dcp2	5	1
GO:0007004	GO:0007004	telomere maintenance via telomerase	5/638	60/29008	0.010236105	0.073710697	0.059393523	Gar1/Nhp2/Cct8/Hsp90ab1/Dcp2	5	1
GO:0009994	GO:0009994	oocyte differentiation	5/638	60/29008	0.010236105	0.073710697	0.059393523	Wdr77/Kmt2b/Trip13/Dazl/Ythdc2	5	1
GO:0018208	GO:0018208	peptidyl-proline modification	4/638	39/29008	0.010366134	0.074386944	0.05993842	Ppil3/Pin1/Ppib/Prdx4	4	1
GO:0031297	GO:0031297	replication fork processing	4/638	39/29008	0.010366134	0.074386944	0.05993842	Nucks1/Cdk9/Rad51/Alyref	4	1
GO:0033617	GO:0033617	mitochondrial cytochrome c oxidase assembly	3/638	21/29008	0.01048497	0.074848513	0.060310337	Taco1/Cox14/Cox17	3	1
GO:0080182	GO:0080182	histone H3-K4 trimethylation	3/638	21/29008	0.01048497	0.074848513	0.060310337	Kmt2b/Setd1a/Wdr61	3	1
GO:1903209	GO:1903209	positive regulation of oxidative stress-induced cell death	3/638	21/29008	0.01048497	0.074848513	0.060310337	Sfpq/Park7/Sod1	3	1
GO:0008088	GO:0008088	axo-dendritic transport	6/638	84/29008	0.010572941	0.075345924	0.060711132	Sfpq/Uchl1/Hspa8/Sod1/Kif5b/Ap3s1	6	1
GO:0014896	GO:0014896	muscle hypertrophy	7/638	110/29008	0.010939933	0.077654634	0.062571411	Cdk9/Nfatc3/Pin1/Rock2/Yy1/Jarid2/Ddx39b	7	1
GO:0007091	GO:0007091	metaphase/anaphase transition of mitotic cell cycle	5/638	61/29008	0.01095347	0.077654634	0.062571411	Tpr/Anapc4/Anapc5/Zfp207/Trip13	5	1
GO:1902099	GO:1902099	regulation of metaphase/anaphase transition of cell cycle	5/638	61/29008	0.01095347	0.077654634	0.062571411	Tpr/Anapc4/Anapc5/Zfp207/Trip13	5	1
GO:0048144	GO:0048144	fibroblast proliferation	7/638	111/29008	0.011461745	0.081118431	0.065362419	Dhx9/Dab2ip/Rps3a1/Ski/Cdk4/Med31/Fth1	7	1
GO:0006520	GO:0006520	cellular amino acid metabolic process	12/638	256/29008	0.011662919	0.082400624	0.066395566	Gls/Eprs/Iars2/Rars2/Park7/Qdpr/Plod3/Gars/Acat1/Rars/Glud1/Atf4	12	1
GO:0010965	GO:0010965	regulation of mitotic sister chromatid separation	5/638	62/29008	0.011704388	0.082552009	0.066517546	Tpr/Anapc4/Anapc5/Zfp207/Trip13	5	1
GO:0051983	GO:0051983	regulation of chromosome segregation	6/638	86/29008	0.011791634	0.082883515	0.066784662	Tpr/Anapc4/Anapc5/Rad18/Zfp207/Trip13	6	1
GO:2001251	GO:2001251	negative regulation of chromosome organization	6/638	86/29008	0.011791634	0.082883515	0.066784662	Tpr/H3f3a/Zfp207/H3f3b/Trip13/Dcp2	6	1
GO:0002262	GO:0002262	myeloid cell homeostasis	10/638	196/29008	0.011853202	0.083111779	0.06696859	Prdx1/Hmgb1/Rps19/Prmt1/Rps17/Setd1a/Hmgb2/Rps24/Sod1/Rps14	10	1
GO:0016197	GO:0016197	endosomal transport	11/638	226/29008	0.01187926	0.083111779	0.06696859	Rab14/Vps16/Snx27/Vcp/Stx12/Cdc42/Vamp3/Vps53/Snx6/Snx4/Prepl	11	1
GO:0009219	GO:0009219	pyrimidine deoxyribonucleotide metabolic process	3/638	22/29008	0.011945174	0.083111779	0.06696859	Dut/Nme2/Nme1	3	1
GO:0016973	GO:0016973	poly(A)+ mRNA export from nucleus	3/638	22/29008	0.011945174	0.083111779	0.06696859	Nup93/Sarnp/Pabpn1	3	1
GO:0060547	GO:0060547	negative regulation of necrotic cell death	3/638	22/29008	0.011945174	0.083111779	0.06696859	Ndufc2/Peli1/Fth1	3	1
GO:0071218	GO:0071218	cellular response to misfolded protein	3/638	22/29008	0.011945174	0.083111779	0.06696859	Uggt1/Vcp/Stub1	3	1
GO:0030177	GO:0030177	positive regulation of Wnt signaling pathway	8/638	139/29008	0.011977156	0.083193767	0.067034653	Vcp/Reck/Rbpj/Ruvbl1/Caprin2/Ilk/Pin1/Rps12	8	1
GO:0010613	GO:0010613	positive regulation of cardiac muscle hypertrophy	4/638	41/29008	0.012332535	0.085374308	0.068791657	Cdk9/Pin1/Rock2/Ddx39b	4	1
GO:0099084	GO:0099084	postsynaptic specialization organization	4/638	41/29008	0.012332535	0.085374308	0.068791657	Hspa8/Cadm1/Ptprs/Cfl1	4	1
GO:0055017	GO:0055017	cardiac muscle tissue growth	7/638	113/29008	0.012559005	0.086796214	0.069937379	Tgfbr1/Rbpj/Pin1/Hdac2/Yy1/Jarid2/Ddx39b	7	1
GO:0006997	GO:0006997	nucleus organization	8/638	141/29008	0.012970629	0.089490819	0.072108599	Nup54/Emg1/Rps19/Wdr73/Hmgb2/Nup93/H3f3b/Rnf8	8	1
GO:0003151	GO:0003151	outflow tract morphogenesis	6/638	88/29008	0.013106036	0.090123141	0.072618102	Cdc42/Rbpj/Ilk/Nedd4/Dvl2/Dicer1	6	1
GO:0032436	GO:0032436	positive regulation of proteasomal ubiquitin-dependent protein catabolic process	6/638	88/29008	0.013106036	0.090123141	0.072618102	Vcp/Usp5/Rack1/Sumo2/Rbx1/Stub1	6	1
GO:0051702	GO:0051702	biological process involved in interaction with symbiont	7/638	114/29008	0.013135092	0.090172409	0.072657801	Nucks1/Romo1/Hspa8/Ppib/Rrp1b/Ythdc2/Cfl1	7	1
GO:0006303	GO:0006303	double-strand break repair via nonhomologous end joining	5/638	64/29008	0.013309587	0.090915735	0.073256747	Trp53bp1/Sirt7/Dek/Rnf8/Prpf19	5	1
GO:0044784	GO:0044784	metaphase/anaphase transition of cell cycle	5/638	64/29008	0.013309587	0.090915735	0.073256747	Tpr/Anapc4/Anapc5/Zfp207/Trip13	5	1
GO:0060999	GO:0060999	positive regulation of dendritic spine development	5/638	64/29008	0.013309587	0.090915735	0.073256747	Caprin2/Llph/Hnrnpk/Afdn/Cfl1	5	1
GO:0071559	GO:0071559	response to transforming growth factor beta	11/638	230/29008	0.013395825	0.091224598	0.073505618	Tgfbr1/Ski/Eid2/Pin1/Appl2/Rock2/Snx6/Appl1/Stub1/Hsp90ab1/Smad2	11	1
GO:0014742	GO:0014742	positive regulation of muscle hypertrophy	4/638	42/29008	0.013399097	0.091224598	0.073505618	Cdk9/Pin1/Rock2/Ddx39b	4	1
GO:0000413	GO:0000413	protein peptidyl-prolyl isomerization	3/638	23/29008	0.013516211	0.091417527	0.073661074	Ppil3/Pin1/Ppib	3	1
GO:0006907	GO:0006907	pinocytosis	3/638	23/29008	0.013516211	0.091417527	0.073661074	Cdc42/Appl2/Appl1	3	1
GO:0009129	GO:0009129	pyrimidine nucleoside monophosphate metabolic process	3/638	23/29008	0.013516211	0.091417527	0.073661074	Dut/Nme2/Nme1	3	1
GO:0045943	GO:0045943	positive regulation of transcription by RNA polymerase I	3/638	23/29008	0.013516211	0.091417527	0.073661074	Wdr75/Ncl/Atf4	3	1
GO:0051090	GO:0051090	regulation of DNA-binding transcription factor activity	17/638	425/29008	0.013765491	0.092881024	0.074840308	Rnf2/Dhx9/Dab2ip/Itch/Rpl11/Park7/Kdm5a/Phb2/Kras/Rps3/Kat6a/Hdac2/Peli1/Dvl2/4930447C04Rik/Siva1/Pkd1	17	1
GO:0034644	GO:0034644	cellular response to UV	6/638	89/29008	0.013800239	0.092881024	0.074840308	Pold1/N4bp1/Ei24/Nedd4/Rpl26/Yy1	6	1
GO:0046364	GO:0046364	monosaccharide biosynthetic process	6/638	89/29008	0.013800239	0.092881024	0.074840308	Wdr5/Akr1a1/Arpp19/Cry1/Sirt7/Atf4	6	1
GO:1903364	GO:1903364	positive regulation of cellular protein catabolic process	8/638	143/29008	0.014023117	0.09422711	0.075924938	Dab2ip/Vcp/Usp5/Sumo3/Rack1/Sumo2/Rbx1/Stub1	8	1
GO:0009166	GO:0009166	nucleotide catabolic process	5/638	65/29008	0.014165174	0.095026634	0.076569166	Dut/Itpa/Vcp/Acat1/Hint1	5	1
GO:0071478	GO:0071478	cellular response to radiation	9/638	172/29008	0.014204772	0.095137327	0.076658359	Nucks1/Rad51/Pold1/N4bp1/Ei24/Nedd4/Rpl26/Yy1/Eef1d	9	1
GO:1900407	GO:1900407	regulation of cellular response to oxidative stress	6/638	90/29008	0.014519691	0.096637211	0.077866913	Sfpq/Park7/Psap/Rack1/Atf4/Sod1	6	1
GO:0016925	GO:0016925	protein sumoylation	4/638	43/29008	0.014522562	0.096637211	0.077866913	Park7/Uba2/Sumo3/Sumo2	4	1
GO:0097484	GO:0097484	dendrite extension	4/638	43/29008	0.014522562	0.096637211	0.077866913	Plaa/Llph/Hnrnpk/Afdn	4	1
GO:1990748	GO:1990748	cellular detoxification	4/638	43/29008	0.014522562	0.096637211	0.077866913	Akr1a1/Prdx1/Park7/Sod1	4	1
GO:0048284	GO:0048284	organelle fusion	8/638	144/29008	0.014572079	0.096654416	0.077880777	Stxbp1/Vps16/Stoml2/Stx12/Vamp3/Uso1/C2cd5/Kif5b	8	1
GO:0090316	GO:0090316	positive regulation of intracellular protein transport	8/638	144/29008	0.014572079	0.096654416	0.077880777	Tpr/Anp32b/Cdc42/C2cd5/Oaz1/Hsp90ab1/Kif5b/Rbm22	8	1
GO:0002833	GO:0002833	positive regulation of response to biotic stimulus	9/638	173/29008	0.014702816	0.09736479	0.078453172	Dhx9/Sfpq/Hmgb1/Rps19/Hmgb2/Cadm1/Polr3b/Tbk1/Polr3d	9	1
GO:1990138	GO:1990138	neuron projection extension	10/638	203/29008	0.014844685	0.098146478	0.079083028	C9orf72/Plaa/Ilk/Cttn/Llph/Atp5g1/Hnrnpk/Afdn/Hsp90ab1/Ptprs	10	1
GO:0045446	GO:0045446	endothelial cell differentiation	7/638	117/29008	0.014976947	0.098862249	0.079659772	Tgfbr1/Rbpj/Plod3/Rock2/Dicer1/Afdn/Ptprs	7	1
GO:0043624	GO:0043624	cellular protein complex disassembly	8/638	145/29008	0.015136496	0.09931044	0.080020909	Stmn1/Hdgfl3/Hspa8/Eif5a/Mrpl58/Smn1/Mphosph8/Cfl1	8	1
GO:0007130	GO:0007130	synaptonemal complex assembly	3/638	24/29008	0.015199175	0.09931044	0.080020909	Syce2/Tex12/Trip13	3	1
GO:0016578	GO:0016578	histone deubiquitination	3/638	24/29008	0.015199175	0.09931044	0.080020909	Sart3/Trrap/Uimc1	3	1
GO:0051123	GO:0051123	RNA polymerase II preinitiation complex assembly	3/638	24/29008	0.015199175	0.09931044	0.080020909	Hmgb1/Psmc6/Taf7	3	1
GO:0051788	GO:0051788	response to misfolded protein	3/638	24/29008	0.015199175	0.09931044	0.080020909	Uggt1/Vcp/Stub1	3	1
GO:1903204	GO:1903204	negative regulation of oxidative stress-induced neuron death	3/638	24/29008	0.015199175	0.09931044	0.080020909	Park7/Rack1/Atf4	3	1
GO:0050792	GO:0050792	regulation of viral process	9/638	174/29008	0.015213617	0.09931044	0.080020909	Dhx9/Setdb1/Fkbp6/N4bp1/Hacd3/Pfn1/Dicer1/Mphosph8/Banf1	9	1
GO:0070301	GO:0070301	cellular response to hydrogen peroxide	6/638	91/29008	0.015264814	0.099486975	0.080163154	Park7/Rps3/Hdac2/Psap/Rack1/Cfl1	6	1
GO:0045926	GO:0045926	negative regulation of growth	12/638	266/29008	0.015364922	0.099981221	0.080561401	Dab2ip/Ankrd26/Caprin2/Ei24/Hdac2/Cirbp/Prdm4/Rack1/Yy1/Jarid2/Ptprs/Cfl1	12	1
GO:0001819	GO:0001819	positive regulation of cytokine production	19/638	500/29008	0.015702692	0.10201796	0.082202535	Ncl/Dhx9/Stoml2/Park7/Hmgb1/Rps3/Hmgb2/Cadm1/Setd2/Hdac2/Polr3b/Tbk1/Peli1/Rock2/Appl1/Selenok/Polr3d/Atf4/Sod1	19	1
GO:0018209	GO:0018209	peptidyl-serine modification	15/638	365/29008	0.01598488	0.10336588	0.083288642	Clk1/Tgfbr1/Park7/Raf1/Caprin2/Ilk/Sbk1/Phip/Tbk1/Rack1/Rock2/Vrk1/Eif4g1/Pkd1/Hsp90ab1	15	1
GO:0009123	GO:0009123	nucleoside monophosphate metabolic process	5/638	67/29008	0.015985449	0.10336588	0.083288642	Dut/Impdh2/Nme2/Nme1/Adsl	5	1
GO:0061951	GO:0061951	establishment of protein localization to plasma membrane	5/638	67/29008	0.015985449	0.10336588	0.083288642	Snx27/Vamp3/Rack1/Afdn/Prepl	5	1
GO:0072659	GO:0072659	protein localization to plasma membrane	13/638	301/29008	0.016596811	0.107150888	0.08633847	Stxbp1/Snx27/Vamp3/C2cd5/Rack1/Rock2/Sec23a/Fcho2/Appl1/Afdn/Rab40c/Prepl/Kif5b	13	1
GO:0046621	GO:0046621	negative regulation of organ growth	4/638	45/29008	0.016943827	0.107861387	0.086910965	Ankrd26/Hdac2/Yy1/Jarid2	4	1
GO:1901224	GO:1901224	positive regulation of NIK/NF-kappaB signaling	5/638	68/29008	0.016951328	0.107861387	0.086910965	Hmgb1/Phb2/Rps3/Ilk/Nfat5	5	1
GO:1905818	GO:1905818	regulation of chromosome separation	5/638	68/29008	0.016951328	0.107861387	0.086910965	Tpr/Anapc4/Anapc5/Zfp207/Trip13	5	1
GO:0008535	GO:0008535	respiratory chain complex IV assembly	3/638	25/29008	0.016994911	0.107861387	0.086910965	Taco1/Cox14/Cox17	3	1
GO:0016180	GO:0016180	snRNA processing	3/638	25/29008	0.016994911	0.107861387	0.086910965	Exosc8/Ints8/Exosc7	3	1
GO:0050765	GO:0050765	negative regulation of phagocytosis	3/638	25/29008	0.016994911	0.107861387	0.086910965	Hmgb1/Rack1/Appl1	3	1
GO:0070841	GO:0070841	inclusion body assembly	3/638	25/29008	0.016994911	0.107861387	0.086910965	Vcp/Psap/Psmc6	3	1
GO:0071108	GO:0071108	protein K48-linked deubiquitination	3/638	25/29008	0.016994911	0.107861387	0.086910965	Park7/Usp5/Mindy2	3	1
GO:1901032	GO:1901032	negative regulation of response to reactive oxygen species	3/638	25/29008	0.016994911	0.107861387	0.086910965	Park7/Psap/Rack1	3	1
GO:1901984	GO:1901984	negative regulation of protein acetylation	3/638	25/29008	0.016994911	0.107861387	0.086910965	Park7/Hdac2/Taf7	3	1
GO:1903206	GO:1903206	negative regulation of hydrogen peroxide-induced cell death	3/638	25/29008	0.016994911	0.107861387	0.086910965	Park7/Psap/Rack1	3	1
GO:0034599	GO:0034599	cellular response to oxidative stress	12/638	271/29008	0.017520329	0.11102498	0.089460079	Romo1/Prdx1/Sfpq/Park7/Chchd2/Rps3/Hdac2/Psap/Rack1/Atf4/Sod1/Cfl1	12	1
GO:0006914	GO:0006914	autophagy	17/638	437/29008	0.01758087	0.111066875	0.089493836	Vps16/C9orf72/Vcp/Plaa/Stx12/Park7/Hmgb1/Phb2/Ctsd/Cttn/Ei24/Hspa8/Trappc4/Tbk1/Rab24/Eif4g1/Stub1	17	1
GO:0061919	GO:0061919	process utilizing autophagic mechanism	17/638	437/29008	0.01758087	0.111066875	0.089493836	Vps16/C9orf72/Vcp/Plaa/Stx12/Park7/Hmgb1/Phb2/Ctsd/Cttn/Ei24/Hspa8/Trappc4/Tbk1/Rab24/Eif4g1/Stub1	17	1
GO:0055072	GO:0055072	iron ion homeostasis	6/638	94/29008	0.017658345	0.111385486	0.089750562	Bola2/Cyb561/Sod1/Btbd9/Fth1/Abcb7	6	1
GO:0017015	GO:0017015	regulation of transforming growth factor beta receptor signaling pathway	7/638	121/29008	0.01770921	0.111535527	0.08987146	Ski/Eid2/Pin1/Snx6/Stub1/Hsp90ab1/Smad2	7	1
GO:0002831	GO:0002831	regulation of response to biotic stimulus	14/638	337/29008	0.017942856	0.112567984	0.090703378	Dhx9/Itch/Sfpq/Hmgb1/Rps19/Hmgb2/N4bp1/Cadm1/Appl2/Polr3b/Tbk1/Appl1/Selenok/Polr3d	14	1
GO:0006879	GO:0006879	cellular iron ion homeostasis	5/638	69/29008	0.017955126	0.112567984	0.090703378	Bola2/Cyb561/Sod1/Fth1/Abcb7	5	1
GO:0033045	GO:0033045	regulation of sister chromatid segregation	5/638	69/29008	0.017955126	0.112567984	0.090703378	Tpr/Anapc4/Anapc5/Zfp207/Trip13	5	1
GO:0007034	GO:0007034	vacuolar transport	8/638	150/29008	0.018198395	0.113919743	0.091792578	Vps16/Snx27/C9orf72/Vcp/Hspa8/Nedd4/Psap/Vps53	8	1
GO:2000142	GO:2000142	regulation of DNA-templated transcription, initiation	4/638	46/29008	0.018243291	0.114027488	0.091879396	Hmgb1/Bclaf1/Psmc6/Sub1	4	1
GO:0043281	GO:0043281	regulation of cysteine-type endopeptidase activity involved in apoptotic process	10/638	210/29008	0.018365941	0.114620171	0.092356959	Casp8ap2/Vcp/Anp32b/Park7/Hmgb1/Rps3/Ctsd/Rps27l/Rack1/Pdcd2	10	1
GO:0042542	GO:0042542	response to hydrogen peroxide	7/638	122/29008	0.018443623	0.114930836	0.092607282	Park7/Rps3/Hdac2/Psap/Rack1/Sod1/Cfl1	7	1
GO:0051341	GO:0051341	regulation of oxidoreductase activity	6/638	95/29008	0.018510243	0.115171737	0.092801392	Park7/Ndufa4/Phb2/Kras/Taco1/Cox17	6	1
GO:0006221	GO:0006221	pyrimidine nucleotide biosynthetic process	3/638	26/29008	0.018904034	0.117267647	0.094490204	Dut/Nme2/Nme1	3	1
GO:0090151	GO:0090151	establishment of protein localization to mitochondrial membrane	3/638	26/29008	0.018904034	0.117267647	0.094490204	Romo1/Agk/Samm50	3	1
GO:0060419	GO:0060419	heart growth	7/638	123/29008	0.01919915	0.117365013	0.094568657	Tgfbr1/Rbpj/Pin1/Hdac2/Yy1/Jarid2/Ddx39b	7	1
GO:0000492	GO:0000492	box C/D snoRNP assembly	2/638	10/29008	0.019334016	0.117365013	0.094568657	Ruvbl1/Snu13	2	1
GO:0006241	GO:0006241	CTP biosynthetic process	2/638	10/29008	0.019334016	0.117365013	0.094568657	Nme2/Nme1	2	1
GO:0006450	GO:0006450	regulation of translational fidelity	2/638	10/29008	0.019334016	0.117365013	0.094568657	Rps9/Rps5	2	1
GO:0006607	GO:0006607	NLS-bearing protein import into nucleus	2/638	10/29008	0.019334016	0.117365013	0.094568657	Nup54/Kpna3	2	1
GO:0010624	GO:0010624	regulation of Schwann cell proliferation	2/638	10/29008	0.019334016	0.117365013	0.094568657	Ski/Dicer1	2	1
GO:0015937	GO:0015937	coenzyme A biosynthetic process	2/638	10/29008	0.019334016	0.117365013	0.094568657	Acat1/Ppcdc	2	1
GO:0031118	GO:0031118	rRNA pseudouridine synthesis	2/638	10/29008	0.019334016	0.117365013	0.094568657	Gar1/Nhp2	2	1
GO:0033314	GO:0033314	mitotic DNA replication checkpoint signaling	2/638	10/29008	0.019334016	0.117365013	0.094568657	Ticrr/Topbp1	2	1
GO:0046784	GO:0046784	viral mRNA export from host cell nucleus	2/638	10/29008	0.019334016	0.117365013	0.094568657	Alyref/Ddx39b	2	1
GO:0046834	GO:0046834	lipid phosphorylation	2/638	10/29008	0.019334016	0.117365013	0.094568657	Dgkd/Agk	2	1
GO:0051095	GO:0051095	regulation of helicase activity	2/638	10/29008	0.019334016	0.117365013	0.094568657	Chtop/Ssbp1	2	1
GO:0090129	GO:0090129	positive regulation of synapse maturation	2/638	10/29008	0.019334016	0.117365013	0.094568657	Dab2ip/Hnrnpk	2	1
GO:0097501	GO:0097501	stress response to metal ion	2/638	10/29008	0.019334016	0.117365013	0.094568657	Park7/Mt2	2	1
GO:0048863	GO:0048863	stem cell differentiation	11/638	243/29008	0.019347134	0.117365013	0.094568657	Nelfb/Mettl5/Cdc42/Rbpj/Mtf2/Setd1a/Setd2/Prdm4/Dicer1/Jarid2/Cfl1	11	1
GO:0051304	GO:0051304	chromosome separation	6/638	96/29008	0.019389812	0.117450937	0.094637892	Tpr/Anapc4/Anapc5/Zfp207/Trip13/Ncaph2	6	1
GO:1903844	GO:1903844	regulation of cellular response to transforming growth factor beta stimulus	7/638	124/29008	0.019976071	0.120824431	0.097356137	Ski/Eid2/Pin1/Snx6/Stub1/Hsp90ab1/Smad2	7	1
GO:0032922	GO:0032922	circadian regulation of gene expression	5/638	71/29008	0.020078639	0.121266739	0.097712533	Kdm5a/Hdac2/Cry1/Mybbp1a/Atf4	5	1
GO:0072655	GO:0072655	establishment of protein localization to mitochondrion	6/638	97/29008	0.020297427	0.122408639	0.098632637	Dnlz/Romo1/Dnajc19/Tomm5/Agk/Samm50	6	1
GO:1903829	GO:1903829	positive regulation of cellular protein localization	12/638	277/29008	0.020397855	0.122834449	0.098975739	Tpr/Snx27/Park7/C2cd5/Rack1/Rock2/Hnrnpk/Cct8/Hsp90ab1/Kif5b/Rbm22/Cfl1	12	1
GO:0000289	GO:0000289	nuclear-transcribed mRNA poly(A) tail shortening	3/638	27/29008	0.020926936	0.124204683	0.100079827	Tnrc6a/Cnot6/Polr2g	3	1
GO:0006515	GO:0006515	protein quality control for misfolded or incompletely synthesized proteins	3/638	27/29008	0.020926936	0.124204683	0.100079827	Uggt1/Vcp/Stub1	3	1
GO:0031061	GO:0031061	negative regulation of histone methylation	3/638	27/29008	0.020926936	0.124204683	0.100079827	Wdr5/Mtf2/Jarid2	3	1
GO:0031338	GO:0031338	regulation of vesicle fusion	3/638	27/29008	0.020926936	0.124204683	0.100079827	Stxbp1/C2cd5/Kif5b	3	1
GO:0032069	GO:0032069	regulation of nuclease activity	3/638	27/29008	0.020926936	0.124204683	0.100079827	Hmgb1/Rps3/Hmgb2	3	1
GO:0034063	GO:0034063	stress granule assembly	3/638	27/29008	0.020926936	0.124204683	0.100079827	Ythdf1/C9orf72/Cirbp	3	1
GO:0046823	GO:0046823	negative regulation of nucleocytoplasmic transport	3/638	27/29008	0.020926936	0.124204683	0.100079827	Tpr/Park7/Ei24	3	1
GO:0051443	GO:0051443	positive regulation of ubiquitin-protein transferase activity	3/638	27/29008	0.020926936	0.124204683	0.100079827	Pin1/Rps2/Stub1	3	1
GO:0070193	GO:0070193	synaptonemal complex organization	3/638	27/29008	0.020926936	0.124204683	0.100079827	Syce2/Tex12/Trip13	3	1
GO:1901857	GO:1901857	positive regulation of cellular respiration	3/638	27/29008	0.020926936	0.124204683	0.100079827	Vcp/Park7/Prelid1	3	1
GO:0034101	GO:0034101	erythrocyte homeostasis	8/638	155/29008	0.021680319	0.128490987	0.103533582	Prdx1/Rps19/Prmt1/Rps17/Setd1a/Hmgb2/Rps24/Rps14	8	1
GO:0035265	GO:0035265	organ growth	10/638	216/29008	0.021843109	0.129269778	0.104161105	Tgfbr1/Rbpj/Ankrd26/Pin1/Hdac2/Psap/Yy1/Jarid2/Ddx39b/Smad2	10	1
GO:0060560	GO:0060560	developmental growth involved in morphogenesis	12/638	280/29008	0.021961893	0.129786282	0.104577286	C9orf72/Plaa/Ilk/Cttn/Cadm1/Llph/Atp5g1/Hnrnpk/Afdn/Hsp90ab1/Ptprs/Cfl1	12	1
GO:0016358	GO:0016358	dendrite development	13/638	313/29008	0.022066939	0.130220229	0.104926945	Dab2ip/Cdc42/Caprin2/Ilk/Trappc4/Nedd4/Hdac2/Llph/Rock2/Hnrnpk/Afdn/Ptprs/Cfl1	13	1
GO:0062207	GO:0062207	regulation of pattern recognition receptor signaling pathway	6/638	99/29008	0.022198233	0.130620743	0.105249665	Dab2ip/Hmgb1/Appl2/Peli1/Appl1/Ptprs	6	1
GO:1902882	GO:1902882	regulation of response to oxidative stress	6/638	99/29008	0.022198233	0.130620743	0.105249665	Sfpq/Park7/Psap/Rack1/Atf4/Sod1	6	1
GO:0043500	GO:0043500	muscle adaptation	7/638	127/29008	0.022437923	0.1318428	0.106234357	Cdk9/Nfatc3/Pin1/Rock2/Yy1/Jarid2/Ddx39b	7	1
GO:0031440	GO:0031440	regulation of mRNA 3'-end processing	3/638	28/29008	0.0230638	0.132320168	0.106619003	Cdk9/Rnf20/Papola	3	1
GO:0046688	GO:0046688	response to copper ion	3/638	28/29008	0.0230638	0.132320168	0.106619003	Park7/Mt2/Sod1	3	1
GO:1901798	GO:1901798	positive regulation of signal transduction by p53 class mediator	3/638	28/29008	0.0230638	0.132320168	0.106619003	Rpl11/Rps15/Rpl26	3	1
GO:1902175	GO:1902175	regulation of oxidative stress-induced intrinsic apoptotic signaling pathway	3/638	28/29008	0.0230638	0.132320168	0.106619003	Sfpq/Park7/Sod1	3	1
GO:0032092	GO:0032092	positive regulation of protein binding	6/638	100/29008	0.023192121	0.132320168	0.106619003	Rpl11/Krit1/Caprin2/Pin1/Pkd1/Hsp90ab1	6	1
GO:0002679	GO:0002679	respiratory burst involved in defense response	2/638	11/29008	0.023290149	0.132320168	0.106619003	Rps19/Selenok	2	1
GO:0009209	GO:0009209	pyrimidine ribonucleoside triphosphate biosynthetic process	2/638	11/29008	0.023290149	0.132320168	0.106619003	Nme2/Nme1	2	1
GO:0016078	GO:0016078	tRNA catabolic process	2/638	11/29008	0.023290149	0.132320168	0.106619003	Exosc8/Exosc7	2	1
GO:0016246	GO:0016246	RNA interference	2/638	11/29008	0.023290149	0.132320168	0.106619003	Dhx9/Dicer1	2	1
GO:0018026	GO:0018026	peptidyl-lysine monomethylation	2/638	11/29008	0.023290149	0.132320168	0.106619003	Smyd2/Setd2	2	1
GO:0031053	GO:0031053	primary miRNA processing	2/638	11/29008	0.023290149	0.132320168	0.106619003	Drosha/Dgcr8	2	1
GO:0034145	GO:0034145	positive regulation of toll-like receptor 4 signaling pathway	2/638	11/29008	0.023290149	0.132320168	0.106619003	Hmgb1/Peli1	2	1
GO:0034427	GO:0034427	nuclear-transcribed mRNA catabolic process, exonucleolytic, 3'-5'	2/638	11/29008	0.023290149	0.132320168	0.106619003	Exosc8/Exosc7	2	1
GO:0044417	GO:0044417	translocation of molecules into host	2/638	11/29008	0.023290149	0.132320168	0.106619003	Alyref/Ddx39b	2	1
GO:0045898	GO:0045898	regulation of RNA polymerase II transcription preinitiation complex assembly	2/638	11/29008	0.023290149	0.132320168	0.106619003	Hmgb1/Psmc6	2	1
GO:0046051	GO:0046051	UTP metabolic process	2/638	11/29008	0.023290149	0.132320168	0.106619003	Nme2/Nme1	2	1
GO:0071044	GO:0071044	histone mRNA catabolic process	2/638	11/29008	0.023290149	0.132320168	0.106619003	Ssb/Dcp2	2	1
GO:0090309	GO:0090309	positive regulation of DNA methylation-dependent heterochromatin assembly	2/638	11/29008	0.023290149	0.132320168	0.106619003	Setdb1/Mphosph8	2	1
GO:0099171	GO:0099171	presynaptic modulation of chemical synaptic transmission	2/638	11/29008	0.023290149	0.132320168	0.106619003	Rpl22/Fbxl20	2	1
GO:0099545	GO:0099545	trans-synaptic signaling by trans-synaptic complex	2/638	11/29008	0.023290149	0.132320168	0.106619003	Cadm1/Dag1	2	1
GO:1901030	GO:1901030	positive regulation of mitochondrial outer membrane permeabilization involved in apoptotic signaling pathway	2/638	11/29008	0.023290149	0.132320168	0.106619003	Chchd10/Siva1	2	1
GO:1902231	GO:1902231	positive regulation of intrinsic apoptotic signaling pathway in response to DNA damage	2/638	11/29008	0.023290149	0.132320168	0.106619003	Rps3/Rpl26	2	1
GO:1904667	GO:1904667	negative regulation of ubiquitin protein ligase activity	2/638	11/29008	0.023290149	0.132320168	0.106619003	Rpl11/Rpl5	2	1
GO:2000434	GO:2000434	regulation of protein neddylation	2/638	11/29008	0.023290149	0.132320168	0.106619003	Rpl11/Rpl5	2	1
GO:0001885	GO:0001885	endothelial cell development	5/638	74/29008	0.023561208	0.133491908	0.107563151	Plod3/Rock2/Dicer1/Afdn/Ptprs	5	1
GO:0002437	GO:0002437	inflammatory response to antigenic stimulus	5/638	74/29008	0.023561208	0.133491908	0.107563151	Psmb4/Park7/Rbpj/Psma1/Hmgb2	5	1
GO:0019083	GO:0019083	viral transcription	4/638	50/29008	0.024049959	0.13570107	0.109343217	Nucks1/Dhx9/Pfn1/Rrp1b	4	1
GO:0044818	GO:0044818	mitotic G2/M transition checkpoint	4/638	50/29008	0.024049959	0.13570107	0.109343217	Abraxas1/Ticrr/Topbp1/Uimc1	4	1
GO:0097237	GO:0097237	cellular response to toxic substance	4/638	50/29008	0.024049959	0.13570107	0.109343217	Akr1a1/Prdx1/Park7/Sod1	4	1
GO:0036473	GO:0036473	cell death in response to oxidative stress	6/638	101/29008	0.024215446	0.136261507	0.109794798	Sfpq/Park7/Psap/Rack1/Atf4/Sod1	6	1
GO:0043502	GO:0043502	regulation of muscle adaptation	6/638	101/29008	0.024215446	0.136261507	0.109794798	Cdk9/Pin1/Rock2/Yy1/Jarid2/Ddx39b	6	1
GO:0035264	GO:0035264	multicellular organism growth	10/638	220/29008	0.02441228	0.137181693	0.110536252	H3f3a/Celf1/Ankrd26/Rbbp6/Nek1/Ppib/Cdk4/H3f3b/Dicer1/Sod1	10	1
GO:0000302	GO:0000302	response to reactive oxygen species	9/638	189/29008	0.024526236	0.137634284	0.110900934	Romo1/Prdx1/Park7/Rps3/Hdac2/Psap/Rack1/Sod1/Cfl1	9	1
GO:0030512	GO:0030512	negative regulation of transforming growth factor beta receptor signaling pathway	5/638	75/29008	0.024803192	0.138810256	0.111848491	Ski/Eid2/Pin1/Snx6/Stub1	5	1
GO:0051865	GO:0051865	protein autoubiquitination	5/638	75/29008	0.024803192	0.138810256	0.111848491	Itch/Rad18/Rbx1/Stub1/Rnf8	5	1
GO:0048639	GO:0048639	positive regulation of developmental growth	10/638	221/29008	0.025087181	0.140149058	0.112927251	Celf1/Plaa/Rbpj/Ilk/Pin1/Ppib/Atp5g1/Hnrnpk/Afdn/Ddx39b	10	1
GO:0090092	GO:0090092	regulation of transmembrane receptor protein serine/threonine kinase signaling pathway	11/638	253/29008	0.02511142	0.140149058	0.112927251	Tgfbr1/Ski/Rbpj/Eid2/Ilk/Nup93/Pin1/Snx6/Stub1/Hsp90ab1/Smad2	11	1
GO:0010592	GO:0010592	positive regulation of lamellipodium assembly	3/638	29/29008	0.025314615	0.140149058	0.112927251	Cdc42/Brk1/Cfl1	3	1
GO:0016556	GO:0016556	mRNA modification	3/638	29/29008	0.025314615	0.140149058	0.112927251	Hnrnpc/Zc3h13/Wtap	3	1
GO:0046471	GO:0046471	phosphatidylglycerol metabolic process	3/638	29/29008	0.025314615	0.140149058	0.112927251	Dnajc19/Stoml2/Phb2	3	1
GO:0070897	GO:0070897	transcription preinitiation complex assembly	3/638	29/29008	0.025314615	0.140149058	0.112927251	Hmgb1/Psmc6/Taf7	3	1
GO:0072528	GO:0072528	pyrimidine-containing compound biosynthetic process	3/638	29/29008	0.025314615	0.140149058	0.112927251	Dut/Nme2/Nme1	3	1
GO:1903861	GO:1903861	positive regulation of dendrite extension	3/638	29/29008	0.025314615	0.140149058	0.112927251	Plaa/Hnrnpk/Afdn	3	1
GO:2000377	GO:2000377	regulation of reactive oxygen species metabolic process	8/638	160/29008	0.025608719	0.141586998	0.114085893	Romo1/Park7/Ndufc2/Eef1a1/Eif5a/Atp5g1/Sod1/Abcb7	8	1
GO:0007422	GO:0007422	peripheral nervous system development	5/638	76/29008	0.026086444	0.143842118	0.115902991	Ski/Ilk/Dag1/Dicer1/Sod1	5	1
GO:1901292	GO:1901292	nucleoside phosphate catabolic process	5/638	76/29008	0.026086444	0.143842118	0.115902991	Dut/Itpa/Vcp/Acat1/Hint1	5	1
GO:0070585	GO:0070585	protein localization to mitochondrion	6/638	103/29008	0.026351688	0.144493729	0.116428037	Dnlz/Romo1/Dnajc19/Tomm5/Agk/Samm50	6	1
GO:0009416	GO:0009416	response to light stimulus	13/638	321/29008	0.02639517	0.144493729	0.116428037	Rev1/Rad18/Kras/Pold1/N4bp1/Ei24/Tipin/Nedd4/Cirbp/Cry1/Rpl26/Yy1/Hmgn1	13	1
GO:0010001	GO:0010001	glial cell differentiation	11/638	255/29008	0.026399484	0.144493729	0.116428037	B4galt5/Eif2b3/Ski/Kras/Ilk/Dag1/Hdac2/Dicer1/Sod1/Afdn/Prpf19	11	1
GO:0051607	GO:0051607	defense response to virus	11/638	255/29008	0.026399484	0.144493729	0.116428037	Dhx9/Itch/Ndufaf4/Phb2/Setd2/Polr3b/Tbk1/Dicer1/Ddx41/Selenok/Polr3d	11	1
GO:0140546	GO:0140546	defense response to symbiont	11/638	255/29008	0.026399484	0.144493729	0.116428037	Dhx9/Itch/Ndufaf4/Phb2/Setd2/Polr3b/Tbk1/Dicer1/Ddx41/Selenok/Polr3d	11	1
GO:0009755	GO:0009755	hormone-mediated signaling pathway	8/638	161/29008	0.026450175	0.144493729	0.116428037	Park7/Phb2/Nedd4/Appl2/Cry1/Appl1/Safb/Taf7	8	1
GO:0016441	GO:0016441	posttranscriptional gene silencing	8/638	161/29008	0.026450175	0.144493729	0.116428037	Dhx9/Celf1/Wtip/Tnrc6a/Dicer1/Drosha/Dgcr8/Eif4g1	8	1
GO:0006360	GO:0006360	transcription by RNA polymerase I	4/638	52/29008	0.027326676	0.146543126	0.11807937	Wdr75/Ncl/Sirt7/Atf4	4	1
GO:0061028	GO:0061028	establishment of endothelial barrier	4/638	52/29008	0.027326676	0.146543126	0.11807937	Rock2/Dicer1/Afdn/Ptprs	4	1
GO:0072091	GO:0072091	regulation of stem cell proliferation	4/638	52/29008	0.027326676	0.146543126	0.11807937	Setd1a/Hmgb2/Dgcr8/Pdcd2	4	1
GO:1902041	GO:1902041	regulation of extrinsic apoptotic signaling pathway via death domain receptors	4/638	52/29008	0.027326676	0.146543126	0.11807937	Park7/Raf1/Hmgb2/Faim	4	1
GO:0006400	GO:0006400	tRNA modification	5/638	77/29008	0.027411351	0.146543126	0.11807937	Tprkb/Gtpbp3/Mettl1/Elp2/Trmt112	5	1
GO:0000491	GO:0000491	small nucleolar ribonucleoprotein complex assembly	2/638	12/29008	0.027546446	0.146543126	0.11807937	Ruvbl1/Snu13	2	1
GO:0000727	GO:0000727	double-strand break repair via break-induced replication	2/638	12/29008	0.027546446	0.146543126	0.11807937	Mcm3/Mcm5	2	1
GO:0007183	GO:0007183	SMAD protein complex assembly	2/638	12/29008	0.027546446	0.146543126	0.11807937	Eid2/Smad2	2	1
GO:0014010	GO:0014010	Schwann cell proliferation	2/638	12/29008	0.027546446	0.146543126	0.11807937	Ski/Dicer1	2	1
GO:0038094	GO:0038094	Fc-gamma receptor signaling pathway	2/638	12/29008	0.027546446	0.146543126	0.11807937	Appl2/Appl1	2	1
GO:0043248	GO:0043248	proteasome assembly	2/638	12/29008	0.027546446	0.146543126	0.11807937	Psmg4/Psmg1	2	1
GO:0045869	GO:0045869	negative regulation of single stranded viral RNA replication via double stranded DNA intermediate	2/638	12/29008	0.027546446	0.146543126	0.11807937	Setdb1/Mphosph8	2	1
GO:0046036	GO:0046036	CTP metabolic process	2/638	12/29008	0.027546446	0.146543126	0.11807937	Nme2/Nme1	2	1
GO:0060502	GO:0060502	epithelial cell proliferation involved in lung morphogenesis	2/638	12/29008	0.027546446	0.146543126	0.11807937	Srsf6/Cdc42	2	1
GO:0061684	GO:0061684	chaperone-mediated autophagy	2/638	12/29008	0.027546446	0.146543126	0.11807937	Hspa8/Stub1	2	1
GO:0070816	GO:0070816	phosphorylation of RNA polymerase II C-terminal domain	2/638	12/29008	0.027546446	0.146543126	0.11807937	Cdk9/Ccnh	2	1
GO:0071712	GO:0071712	ER-associated misfolded protein catabolic process	2/638	12/29008	0.027546446	0.146543126	0.11807937	Uggt1/Vcp	2	1
GO:0075522	GO:0075522	IRES-dependent viral translational initiation	2/638	12/29008	0.027546446	0.146543126	0.11807937	Ssb/Denr	2	1
GO:1905907	GO:1905907	negative regulation of amyloid fibril formation	2/638	12/29008	0.027546446	0.146543126	0.11807937	Pfdn2/Pfdn6	2	1
GO:0052548	GO:0052548	regulation of endopeptidase activity	14/638	357/29008	0.027639791	0.146543126	0.11807937	Casp8ap2/Vcp/Reck/Anp32b/Park7/Hmgb1/Rps3/Ctsd/Rps27l/Rack1/Rock2/Psma3/Prelid1/Pdcd2	14	1
GO:0010390	GO:0010390	histone monoubiquitination	3/638	30/29008	0.027679182	0.146543126	0.11807937	Rnf2/Rnf20/Ube2e1	3	1
GO:0045454	GO:0045454	cell redox homeostasis	3/638	30/29008	0.027679182	0.146543126	0.11807937	Prdx1/Krit1/Prdx4	3	1
GO:0046039	GO:0046039	GTP metabolic process	3/638	30/29008	0.027679182	0.146543126	0.11807937	Impdh2/Nme2/Nme1	3	1
GO:0070979	GO:0070979	protein K11-linked ubiquitination	3/638	30/29008	0.027679182	0.146543126	0.11807937	Ube2e3/Anapc4/Anapc5	3	1
GO:0003158	GO:0003158	endothelium development	7/638	133/29008	0.027974738	0.147917772	0.119187011	Tgfbr1/Rbpj/Plod3/Rock2/Dicer1/Afdn/Ptprs	7	1
GO:0048545	GO:0048545	response to steroid hormone	10/638	226/29008	0.028663762	0.151043702	0.121705777	Agl/Park7/Hmgb1/Phb2/Uri1/Hmgb2/Nedd4/Cry1/Safb/Taf7	10	1
GO:0071560	GO:0071560	cellular response to transforming growth factor beta stimulus	10/638	226/29008	0.028663762	0.151043702	0.121705777	Tgfbr1/Ski/Eid2/Pin1/Appl2/Snx6/Appl1/Stub1/Hsp90ab1/Smad2	10	1
GO:0042692	GO:0042692	muscle cell differentiation	16/638	428/29008	0.028675935	0.151043702	0.121705777	H3f3a/Cdk9/Mtln/Rbm38/Ski/Rbpj/Uchl1/Kras/Nfatc3/Pin1/Hdac2/Eif5a/H3f3b/Dicer1/Yy1/Ddx39b	16	1
GO:0042306	GO:0042306	regulation of protein import into nucleus	5/638	78/29008	0.028778279	0.151389186	0.121984157	Tpr/Nup54/Ei24/Hsp90ab1/Rbm22	5	1
GO:0000086	GO:0000086	G2/M transition of mitotic cell cycle	7/638	134/29008	0.028979848	0.152255092	0.122681874	Abraxas1/Ticrr/Arpp19/Topbp1/Cdk4/Uimc1/Taf2	7	1
GO:0060043	GO:0060043	regulation of cardiac muscle cell proliferation	4/638	53/29008	0.029059995	0.152287684	0.122708135	Tgfbr1/Rbpj/Hdac2/Jarid2	4	1
GO:1903202	GO:1903202	negative regulation of oxidative stress-induced cell death	4/638	53/29008	0.029059995	0.152287684	0.122708135	Park7/Psap/Rack1/Atf4	4	1
GO:0051495	GO:0051495	positive regulation of cytoskeleton organization	10/638	227/29008	0.029420364	0.15398028	0.12407197	Pfdn2/Tgfbr1/Cdc42/Arpc3/Brk1/Rps3/Cttn/Pfn1/Rock2/Cfl1	10	1
GO:1903008	GO:1903008	organelle disassembly	6/638	106/29008	0.029784536	0.155688455	0.125448358	Vcp/Denr/Phb2/Cttn/Vrk1/Kif5b	6	1
GO:0001832	GO:0001832	blastocyst growth	3/638	31/29008	0.030157131	0.156405787	0.12602636	Setdb1/Dicer1/Prpf19	3	1
GO:0009162	GO:0009162	deoxyribonucleoside monophosphate metabolic process	3/638	31/29008	0.030157131	0.156405787	0.12602636	Dut/Nme2/Nme1	3	1
GO:0060074	GO:0060074	synapse maturation	3/638	31/29008	0.030157131	0.156405787	0.12602636	Dab2ip/Pfn1/Hnrnpk	3	1
GO:0062125	GO:0062125	regulation of mitochondrial gene expression	3/638	31/29008	0.030157131	0.156405787	0.12602636	Mtg2/Chchd10/Taco1	3	1
GO:1902883	GO:1902883	negative regulation of response to oxidative stress	3/638	31/29008	0.030157131	0.156405787	0.12602636	Park7/Psap/Rack1	3	1
GO:2000637	GO:2000637	positive regulation of gene silencing by miRNA	3/638	31/29008	0.030157131	0.156405787	0.12602636	Dhx9/Wtip/Eif4g1	3	1
GO:0006094	GO:0006094	gluconeogenesis	5/638	79/29008	0.03018757	0.156405787	0.12602636	Wdr5/Arpp19/Cry1/Sirt7/Atf4	5	1
GO:0006111	GO:0006111	regulation of gluconeogenesis	4/638	54/29008	0.030857083	0.159673776	0.128659591	Wdr5/Arpp19/Cry1/Sirt7	4	1
GO:0048872	GO:0048872	homeostasis of number of cells	14/638	363/29008	0.031188053	0.161183929	0.12987642	Prdx1/Sart3/Hmgb1/Kras/Rps19/Prmt1/Rps17/Setd1a/Hmgb2/Siva1/Rps24/Sod1/Afdn/Rps14	14	1
GO:0016051	GO:0016051	carbohydrate biosynthetic process	9/638	198/29008	0.031748906	0.161972788	0.130512056	Wdr5/Ext2/B4galt5/Akr1a1/Isyna1/Arpp19/Cry1/Sirt7/Atf4	9	1
GO:0006895	GO:0006895	Golgi to endosome transport	2/638	13/29008	0.032087836	0.161972788	0.130512056	Rab14/Dop1a	2	1
GO:0006977	GO:0006977	DNA damage response, signal transduction by p53 class mediator resulting in cell cycle arrest	2/638	13/29008	0.032087836	0.161972788	0.130512056	Rbm38/Rpl26	2	1
GO:0007028	GO:0007028	cytoplasm organization	2/638	13/29008	0.032087836	0.161972788	0.130512056	Wdr77/Kif5b	2	1
GO:0009143	GO:0009143	nucleoside triphosphate catabolic process	2/638	13/29008	0.032087836	0.161972788	0.130512056	Dut/Itpa	2	1
GO:0018216	GO:0018216	peptidyl-arginine methylation	2/638	13/29008	0.032087836	0.161972788	0.130512056	Prmt1/Coprs	2	1
GO:0030948	GO:0030948	negative regulation of vascular endothelial growth factor receptor signaling pathway	2/638	13/29008	0.032087836	0.161972788	0.130512056	Dab2ip/Nedd4	2	1
GO:0031340	GO:0031340	positive regulation of vesicle fusion	2/638	13/29008	0.032087836	0.161972788	0.130512056	C2cd5/Kif5b	2	1
GO:0034244	GO:0034244	negative regulation of transcription elongation from RNA polymerase II promoter	2/638	13/29008	0.032087836	0.161972788	0.130512056	Nelfb/Rnf8	2	1
GO:0040034	GO:0040034	regulation of development, heterochronic	2/638	13/29008	0.032087836	0.161972788	0.130512056	Rbpj/Hmgn1	2	1
GO:0060213	GO:0060213	positive regulation of nuclear-transcribed mRNA poly(A) tail shortening	2/638	13/29008	0.032087836	0.161972788	0.130512056	Tnrc6a/Polr2g	2	1
GO:0060368	GO:0060368	regulation of Fc receptor mediated stimulatory signaling pathway	2/638	13/29008	0.032087836	0.161972788	0.130512056	Appl2/Appl1	2	1
GO:0070831	GO:0070831	basement membrane assembly	2/638	13/29008	0.032087836	0.161972788	0.130512056	Plod3/Dag1	2	1
GO:0071027	GO:0071027	nuclear RNA surveillance	2/638	13/29008	0.032087836	0.161972788	0.130512056	Exosc8/Exosc7	2	1
GO:0071028	GO:0071028	nuclear mRNA surveillance	2/638	13/29008	0.032087836	0.161972788	0.130512056	Exosc8/Exosc7	2	1
GO:0090557	GO:0090557	establishment of endothelial intestinal barrier	2/638	13/29008	0.032087836	0.161972788	0.130512056	Afdn/Ptprs	2	1
GO:0098935	GO:0098935	dendritic transport	2/638	13/29008	0.032087836	0.161972788	0.130512056	Sfpq/Kif5b	2	1
GO:0110095	GO:0110095	cellular detoxification of aldehyde	2/638	13/29008	0.032087836	0.161972788	0.130512056	Akr1a1/Park7	2	1
GO:2000105	GO:2000105	positive regulation of DNA-dependent DNA replication	2/638	13/29008	0.032087836	0.161972788	0.130512056	Stoml2/Ssbp1	2	1
GO:0007006	GO:0007006	mitochondrial membrane organization	6/638	108/29008	0.032228667	0.162285917	0.130764365	Romo1/Slc25a31/Agk/Chchd10/Siva1/Samm50	6	1
GO:0035967	GO:0035967	cellular response to topologically incorrect protein	6/638	108/29008	0.032228667	0.162285917	0.130764365	Uggt1/Hspa14/Vcp/Hspa8/Atf4/Stub1	6	1
GO:0043620	GO:0043620	regulation of DNA-templated transcription in response to stress	4/638	55/29008	0.032718217	0.163106057	0.131425205	Rbpj/Nedd4/Bclaf1/Atf4	4	1
GO:0045687	GO:0045687	positive regulation of glial cell differentiation	4/638	55/29008	0.032718217	0.163106057	0.131425205	Dag1/Hdac2/Dicer1/Prpf19	4	1
GO:0051085	GO:0051085	chaperone cofactor-dependent protein refolding	3/638	32/29008	0.032747926	0.163106057	0.131425205	Hspe1/Hspa14/Hspa8	3	1
GO:0060148	GO:0060148	positive regulation of posttranscriptional gene silencing	3/638	32/29008	0.032747926	0.163106057	0.131425205	Dhx9/Wtip/Eif4g1	3	1
GO:0061050	GO:0061050	regulation of cell growth involved in cardiac muscle cell development	3/638	32/29008	0.032747926	0.163106057	0.131425205	Pin1/Yy1/Ddx39b	3	1
GO:0070536	GO:0070536	protein K63-linked deubiquitination	3/638	32/29008	0.032747926	0.163106057	0.131425205	Vcp/Abraxas1/Uimc1	3	1
GO:0071425	GO:0071425	hematopoietic stem cell proliferation	3/638	32/29008	0.032747926	0.163106057	0.131425205	Fubp1/Sart3/Pdcd2	3	1
GO:1902253	GO:1902253	regulation of intrinsic apoptotic signaling pathway by p53 class mediator	3/638	32/29008	0.032747926	0.163106057	0.131425205	Rpl11/Rpl26/Hnrnpk	3	1
GO:1903859	GO:1903859	regulation of dendrite extension	3/638	32/29008	0.032747926	0.163106057	0.131425205	Plaa/Hnrnpk/Afdn	3	1
GO:2001236	GO:2001236	regulation of extrinsic apoptotic signaling pathway	8/638	168/29008	0.032883366	0.16358283	0.131809372	Itm2c/Tgfbr1/Park7/Raf1/Cttn/Hmgb2/Phip/Faim	8	1
GO:0035966	GO:0035966	response to topologically incorrect protein	7/638	138/29008	0.033243573	0.164976238	0.132932132	Uggt1/Hspa14/Dab2ip/Vcp/Hspa8/Atf4/Stub1	7	1
GO:0055076	GO:0055076	transition metal ion homeostasis	7/638	138/29008	0.033243573	0.164976238	0.132932132	Bola2/Mt2/Cyb561/Sod1/Btbd9/Fth1/Abcb7	7	1
GO:0006906	GO:0006906	vesicle fusion	6/638	109/29008	0.033498168	0.166039656	0.133788997	Stxbp1/Stx12/Vamp3/Uso1/C2cd5/Kif5b	6	1
GO:0044403	GO:0044403	biological process involved in symbiotic interaction	11/638	265/29008	0.033562826	0.166160194	0.133886122	Nucks1/Vps16/Romo1/Hspa8/Ppib/Alyref/Rrp1b/Ddx39b/Hsp90ab1/Ythdc2/Cfl1	11	1
GO:0051100	GO:0051100	negative regulation of binding	8/638	169/29008	0.033882024	0.167539085	0.134997185	1810037I17Rik/C9orf72/Park7/Pin1/Hdac2/Rack1/Hnrnpk/Stub1	8	1
GO:0007140	GO:0007140	male meiotic nuclear division	4/638	56/29008	0.034643619	0.17062936	0.137487221	Slc25a31/Tdrkh/Tex19.1/Trip13	4	1
GO:0048538	GO:0048538	thymus development	4/638	56/29008	0.034643619	0.17062936	0.137487221	Tgfbr1/Raf1/Nfatc3/Jarid2	4	1
GO:0048599	GO:0048599	oocyte development	4/638	56/29008	0.034643619	0.17062936	0.137487221	Wdr77/Trip13/Dazl/Ythdc2	4	1
GO:0019319	GO:0019319	hexose biosynthetic process	5/638	82/29008	0.034672681	0.17062936	0.137487221	Wdr5/Arpp19/Cry1/Sirt7/Atf4	5	1
GO:0030518	GO:0030518	intracellular steroid hormone receptor signaling pathway	6/638	110/29008	0.034799605	0.170845735	0.137661569	Park7/Phb2/Nedd4/Cry1/Safb/Taf7	6	1
GO:0110020	GO:0110020	regulation of actomyosin structure organization	6/638	110/29008	0.034799605	0.170845735	0.137661569	Tgfbr1/Stmn1/Cdc42/Hdac2/Pfn1/Rock2	6	1
GO:1990778	GO:1990778	protein localization to cell periphery	14/638	369/29008	0.035057502	0.171906964	0.13851667	Stxbp1/Snx27/Vamp3/C2cd5/Dag1/Rack1/Rock2/Sec23a/Fcho2/Appl1/Afdn/Rab40c/Prepl/Kif5b	14	1
GO:0030308	GO:0030308	negative regulation of cell growth	9/638	202/29008	0.035389478	0.172399261	0.138913346	Dab2ip/Caprin2/Ei24/Cirbp/Prdm4/Rack1/Yy1/Ptprs/Cfl1	9	1
GO:0008608	GO:0008608	attachment of spindle microtubules to kinetochore	3/638	33/29008	0.03545088	0.172399261	0.138913346	Cdc42/Abraxas1/Zfp207	3	1
GO:0032786	GO:0032786	positive regulation of DNA-templated transcription, elongation	3/638	33/29008	0.03545088	0.172399261	0.138913346	Alyref/Supt16/Ddx39b	3	1
GO:0033260	GO:0033260	nuclear DNA replication	3/638	33/29008	0.03545088	0.172399261	0.138913346	Mcm3/Ilkap/Rad51	3	1
GO:0055022	GO:0055022	negative regulation of cardiac muscle tissue growth	3/638	33/29008	0.03545088	0.172399261	0.138913346	Hdac2/Yy1/Jarid2	3	1
GO:0061117	GO:0061117	negative regulation of heart growth	3/638	33/29008	0.03545088	0.172399261	0.138913346	Hdac2/Yy1/Jarid2	3	1
GO:0071168	GO:0071168	protein localization to chromatin	3/638	33/29008	0.03545088	0.172399261	0.138913346	Vcp/Setd2/Jarid2	3	1
GO:0021987	GO:0021987	cerebral cortex development	6/638	111/29008	0.036133197	0.174891465	0.140921478	Dab2ip/Celf1/Dicer1/Hnrnpk/Afdn/Ptprs	6	1
GO:0046916	GO:0046916	cellular transition metal ion homeostasis	6/638	111/29008	0.036133197	0.174891465	0.140921478	Bola2/Mt2/Cyb561/Sod1/Fth1/Abcb7	6	1
GO:0071482	GO:0071482	cellular response to light stimulus	6/638	111/29008	0.036133197	0.174891465	0.140921478	Pold1/N4bp1/Ei24/Nedd4/Rpl26/Yy1	6	1
GO:0099175	GO:0099175	regulation of postsynapse organization	6/638	111/29008	0.036133197	0.174891465	0.140921478	Caprin2/Hspa8/Hnrnpk/Afdn/Ptprs/Cfl1	6	1
GO:0046785	GO:0046785	microtubule polymerization	5/638	83/29008	0.036254369	0.175272003	0.141228102	Stmn1/Tubgcp5/Hdgfl3/Rps3/Tubg1	5	1
GO:0006268	GO:0006268	DNA unwinding involved in DNA replication	2/638	14/29008	0.036899758	0.175508202	0.141418423	Rad51/Ssbp1	2	1
GO:0006999	GO:0006999	nuclear pore organization	2/638	14/29008	0.036899758	0.175508202	0.141418423	Nup54/Nup93	2	1
GO:0009148	GO:0009148	pyrimidine nucleoside triphosphate biosynthetic process	2/638	14/29008	0.036899758	0.175508202	0.141418423	Nme2/Nme1	2	1
GO:0009208	GO:0009208	pyrimidine ribonucleoside triphosphate metabolic process	2/638	14/29008	0.036899758	0.175508202	0.141418423	Nme2/Nme1	2	1
GO:0031054	GO:0031054	pre-miRNA processing	2/638	14/29008	0.036899758	0.175508202	0.141418423	Dicer1/Drosha	2	1
GO:0034309	GO:0034309	primary alcohol biosynthetic process	2/638	14/29008	0.036899758	0.175508202	0.141418423	Park7/Clcn2	2	1
GO:0045091	GO:0045091	regulation of single stranded viral RNA replication via double stranded DNA intermediate	2/638	14/29008	0.036899758	0.175508202	0.141418423	Setdb1/Mphosph8	2	1
GO:0045793	GO:0045793	positive regulation of cell size	2/638	14/29008	0.036899758	0.175508202	0.141418423	Cdk4/Hsp90ab1	2	1
GO:0046185	GO:0046185	aldehyde catabolic process	2/638	14/29008	0.036899758	0.175508202	0.141418423	Akr1a1/Park7	2	1
GO:0048096	GO:0048096	chromatin-mediated maintenance of transcription	2/638	14/29008	0.036899758	0.175508202	0.141418423	Setd1a/Smarcd1	2	1
GO:0061309	GO:0061309	cardiac neural crest cell development involved in outflow tract morphogenesis	2/638	14/29008	0.036899758	0.175508202	0.141418423	Cdc42/Dicer1	2	1
GO:0090308	GO:0090308	regulation of DNA methylation-dependent heterochromatin assembly	2/638	14/29008	0.036899758	0.175508202	0.141418423	Setdb1/Mphosph8	2	1
GO:1901836	GO:1901836	regulation of transcription of nucleolar large rRNA by RNA polymerase I	2/638	14/29008	0.036899758	0.175508202	0.141418423	Ncl/Sirt7	2	1
GO:1902969	GO:1902969	mitotic DNA replication	2/638	14/29008	0.036899758	0.175508202	0.141418423	Mcm3/Rad51	2	1
GO:0006979	GO:0006979	response to oxidative stress	15/638	407/29008	0.037070481	0.176116852	0.141908852	Cst3/Romo1/Prdx1/Sfpq/Park7/Chchd2/Rps3/Hdac2/Psap/Rack1/Selenok/Atf4/Sod1/Cfl1/Prdx4	15	1
GO:0071346	GO:0071346	cellular response to interferon-gamma	6/638	112/29008	0.037499151	0.177948162	0.143384458	Eprs/Stxbp1/Cdc42/Vamp3/Rpl13a/Kif5b	6	1
GO:0048762	GO:0048762	mesenchymal cell differentiation	10/638	237/29008	0.037777761	0.179063978	0.144283545	Dab2ip/Tgfbr1/Cdc42/Rbpj/Dag1/Hdac2/Rock2/Dicer1/Smad2/Cfl1	10	1
GO:1904589	GO:1904589	regulation of protein import	5/638	84/29008	0.037879776	0.179259386	0.144440997	Tpr/Nup54/Ei24/Hsp90ab1/Rbm22	5	1
GO:0098876	GO:0098876	vesicle-mediated transport to the plasma membrane	7/638	142/29008	0.037906027	0.179259386	0.144440997	Rab14/Snx27/Vamp3/Rack1/Vps53/Snx4/Prepl	7	1
GO:0017004	GO:0017004	cytochrome complex assembly	3/638	34/29008	0.038265159	0.180130503	0.145142913	Taco1/Cox14/Cox17	3	1
GO:0030488	GO:0030488	tRNA methylation	3/638	34/29008	0.038265159	0.180130503	0.145142913	Gtpbp3/Mettl1/Trmt112	3	1
GO:0051569	GO:0051569	regulation of histone H3-K4 methylation	3/638	34/29008	0.038265159	0.180130503	0.145142913	Wdr5/Kmt2b/Wdr61	3	1
GO:1903205	GO:1903205	regulation of hydrogen peroxide-induced cell death	3/638	34/29008	0.038265159	0.180130503	0.145142913	Park7/Psap/Rack1	3	1
GO:0042743	GO:0042743	hydrogen peroxide metabolic process	4/638	58/29008	0.038687842	0.18108548	0.145912401	Prdx1/Park7/Sod1/Prdx4	4	1
GO:0045071	GO:0045071	negative regulation of viral genome replication	4/638	58/29008	0.038687842	0.18108548	0.145912401	Setdb1/N4bp1/Mphosph8/Banf1	4	1
GO:0051353	GO:0051353	positive regulation of oxidoreductase activity	4/638	58/29008	0.038687842	0.18108548	0.145912401	Park7/Ndufa4/Kras/Cox17	4	1
GO:0051496	GO:0051496	positive regulation of stress fiber assembly	4/638	58/29008	0.038687842	0.18108548	0.145912401	Tgfbr1/Cdc42/Pfn1/Rock2	4	1
GO:0061077	GO:0061077	chaperone-mediated protein folding	4/638	58/29008	0.038687842	0.18108548	0.145912401	Hspe1/Hspa14/Chordc1/Hspa8	4	1
GO:0090174	GO:0090174	organelle membrane fusion	6/638	113/29008	0.038897664	0.18186093	0.146537231	Stxbp1/Stx12/Vamp3/Uso1/C2cd5/Kif5b	6	1
GO:2000116	GO:2000116	regulation of cysteine-type endopeptidase activity	10/638	239/29008	0.039627583	0.185063511	0.14911776	Casp8ap2/Vcp/Anp32b/Park7/Hmgb1/Rps3/Ctsd/Rps27l/Rack1/Pdcd2	10	1
GO:0031349	GO:0031349	positive regulation of defense response	11/638	273/29008	0.040208303	0.187562853	0.151131643	Dhx9/Sfpq/Park7/Hmgb1/Rps19/Hmgb2/Cadm1/Polr3b/Tbk1/Polr3d/Snx4	11	1
GO:0032231	GO:0032231	regulation of actin filament bundle assembly	6/638	114/29008	0.040328918	0.187912686	0.151413526	Tgfbr1/Stmn1/Cdc42/Pfn1/Rock2/Cfl1	6	1
GO:0006487	GO:0006487	protein N-linked glycosylation	4/638	59/29008	0.040806842	0.189546971	0.152730376	Uggt1/Ext2/Krtcap2/Tmem165	4	1
GO:0048193	GO:0048193	Golgi vesicle transport	11/638	274/29008	0.041098763	0.189546971	0.152730376	Cnih4/Rab14/Vcp/Vamp3/Uso1/Trappc4/Dop1a/Rack1/Sec23a/Tmed9/Prepl	11	1
GO:0044743	GO:0044743	protein transmembrane import into intracellular organelle	3/638	35/29008	0.041189798	0.189546971	0.152730376	Dnlz/Romo1/Dnajc19	3	1
GO:1903203	GO:1903203	regulation of oxidative stress-induced neuron death	3/638	35/29008	0.041189798	0.189546971	0.152730376	Park7/Rack1/Atf4	3	1
GO:0009566	GO:0009566	fertilization	9/638	208/29008	0.041372009	0.189546971	0.152730376	H3f3a/Stxbp1/Tdrkh/Park7/H3f3b/Snu13/Rabl2/Aaas/Cct8	9	1
GO:1902905	GO:1902905	positive regulation of supramolecular fiber organization	9/638	208/29008	0.041372009	0.189546971	0.152730376	Tgfbr1/Cdc42/Arpc3/Brk1/Rps3/Cttn/Pfn1/Rock2/Cfl1	9	1
GO:0050764	GO:0050764	regulation of phagocytosis	6/638	115/29008	0.041793084	0.189546971	0.152730376	Hmgb1/Hspa8/Appl2/Rack1/Appl1/Sod1	6	1
GO:0006264	GO:0006264	mitochondrial DNA replication	2/638	15/29008	0.041968157	0.189546971	0.152730376	Stoml2/Ssbp1	2	1
GO:0006337	GO:0006337	nucleosome disassembly	2/638	15/29008	0.041968157	0.189546971	0.152730376	Smarcc1/Smarcd1	2	1
GO:0006415	GO:0006415	translational termination	2/638	15/29008	0.041968157	0.189546971	0.152730376	Eif5a/Mrpl58	2	1
GO:0010917	GO:0010917	negative regulation of mitochondrial membrane potential	2/638	15/29008	0.041968157	0.189546971	0.152730376	Atp5g1/Prelid1	2	1
GO:0015936	GO:0015936	coenzyme A metabolic process	2/638	15/29008	0.041968157	0.189546971	0.152730376	Acat1/Ppcdc	2	1
GO:0039692	GO:0039692	single stranded viral RNA replication via double stranded DNA intermediate	2/638	15/29008	0.041968157	0.189546971	0.152730376	Setdb1/Mphosph8	2	1
GO:0043455	GO:0043455	regulation of secondary metabolic process	2/638	15/29008	0.041968157	0.189546971	0.152730376	Slc24a5/Appl1	2	1
GO:0043923	GO:0043923	positive regulation by host of viral transcription	2/638	15/29008	0.041968157	0.189546971	0.152730376	Nucks1/Rrp1b	2	1
GO:0043981	GO:0043981	histone H4-K5 acetylation	2/638	15/29008	0.041968157	0.189546971	0.152730376	Wdr5/Phf20	2	1
GO:0043982	GO:0043982	histone H4-K8 acetylation	2/638	15/29008	0.041968157	0.189546971	0.152730376	Wdr5/Phf20	2	1
GO:0045842	GO:0045842	positive regulation of mitotic metaphase/anaphase transition	2/638	15/29008	0.041968157	0.189546971	0.152730376	Anapc4/Anapc5	2	1
GO:0048021	GO:0048021	regulation of melanin biosynthetic process	2/638	15/29008	0.041968157	0.189546971	0.152730376	Slc24a5/Appl1	2	1
GO:0060211	GO:0060211	regulation of nuclear-transcribed mRNA poly(A) tail shortening	2/638	15/29008	0.041968157	0.189546971	0.152730376	Tnrc6a/Polr2g	2	1
GO:0060742	GO:0060742	epithelial cell differentiation involved in prostate gland development	2/638	15/29008	0.041968157	0.189546971	0.152730376	Wdr77/Psap	2	1
GO:0071025	GO:0071025	RNA surveillance	2/638	15/29008	0.041968157	0.189546971	0.152730376	Exosc8/Exosc7	2	1
GO:0080009	GO:0080009	mRNA methylation	2/638	15/29008	0.041968157	0.189546971	0.152730376	Zc3h13/Wtap	2	1
GO:0090503	GO:0090503	RNA phosphodiester bond hydrolysis, exonucleolytic	2/638	15/29008	0.041968157	0.189546971	0.152730376	Exosc8/Exosc7	2	1
GO:0098917	GO:0098917	retrograde trans-synaptic signaling	2/638	15/29008	0.041968157	0.189546971	0.152730376	Cadm1/Dag1	2	1
GO:1900376	GO:1900376	regulation of secondary metabolite biosynthetic process	2/638	15/29008	0.041968157	0.189546971	0.152730376	Slc24a5/Appl1	2	1
GO:1901970	GO:1901970	positive regulation of mitotic sister chromatid separation	2/638	15/29008	0.041968157	0.189546971	0.152730376	Anapc4/Anapc5	2	1
GO:1905906	GO:1905906	regulation of amyloid fibril formation	2/638	15/29008	0.041968157	0.189546971	0.152730376	Pfdn2/Pfdn6	2	1
GO:0042063	GO:0042063	gliogenesis	13/638	344/29008	0.042279361	0.190743359	0.153694385	Dab2ip/B4galt5/Fubp1/Eif2b3/Ski/Kras/Ilk/Dag1/Hdac2/Dicer1/Sod1/Afdn/Prpf19	13	1
GO:2001234	GO:2001234	negative regulation of apoptotic signaling pathway	10/638	242/29008	0.04251758	0.191608217	0.154391257	Tgfbr1/Park7/Raf1/Uri1/Cttn/Hmgb2/Phip/Faim/Hdac2/Prelid1	10	1
GO:1902904	GO:1902904	negative regulation of supramolecular fiber organization	8/638	177/29008	0.042617611	0.191849115	0.154585364	Pfdn2/Stmn1/Hdgfl3/Hspa8/Pfn1/Mphosph8/Pfdn6/Cfl1	8	1
GO:0051656	GO:0051656	establishment of organelle localization	15/638	415/29008	0.042685526	0.191945065	0.154662678	Rrs1/Stxbp1/Terb2/Nudc/Cdc42/Uchl1/Ltv1/Rps15/Nup88/Tmed9/Snx4/Spice1/Kif5b/Ap3s1/Cfl1	15	1
GO:0007409	GO:0007409	axonogenesis	17/638	487/29008	0.042746469	0.192009494	0.154714592	Stxbp1/Chn1/B4galt5/Ythdf1/C9orf72/Stmn1/Uchl1/Grcc10/Ilk/Cttn/Dag1/Pitpna/Atp5g1/Smn1/Hsp90ab1/Ptprs/Kif5b	17	1
GO:0044839	GO:0044839	cell cycle G2/M phase transition	7/638	146/29008	0.042978415	0.192608927	0.155197595	Abraxas1/Ticrr/Arpp19/Topbp1/Cdk4/Uimc1/Taf2	7	1
GO:0019748	GO:0019748	secondary metabolic process	4/638	60/29008	0.042990466	0.192608927	0.155197595	Slc24a5/Akr1a1/Appl1/N6amt1	4	1
GO:0045638	GO:0045638	negative regulation of myeloid cell differentiation	5/638	87/29008	0.043020202	0.192608927	0.155197595	Prmt1/Cul4a/Wdr61/Nme2/Nme1	5	1
GO:1990830	GO:1990830	cellular response to leukemia inhibitory factor	12/638	311/29008	0.043662709	0.195273288	0.157344444	Mrpl15/Ncl/Mga/Mtf2/Mat2a/Bclaf1/Nfyb/Jarid2/Eif4a2/Srsf3/Srsf7/Rnmt	12	1
GO:0007369	GO:0007369	gastrulation	8/638	178/29008	0.043804888	0.195696674	0.157685594	Rnf2/Ext2/Zbtb17/Dag1/Setd2/Rack1/Dvl2/Smad2	8	1
GO:0009154	GO:0009154	purine ribonucleotide catabolic process	3/638	36/29008	0.044223703	0.196714291	0.158505554	Itpa/Acat1/Hint1	3	1
GO:0010939	GO:0010939	regulation of necrotic cell death	3/638	36/29008	0.044223703	0.196714291	0.158505554	Ndufc2/Peli1/Fth1	3	1
GO:0060236	GO:0060236	regulation of mitotic spindle organization	3/638	36/29008	0.044223703	0.196714291	0.158505554	Tpr/Rae1/Pkd1	3	1
GO:1902745	GO:1902745	positive regulation of lamellipodium organization	3/638	36/29008	0.044223703	0.196714291	0.158505554	Cdc42/Brk1/Cfl1	3	1
GO:0072593	GO:0072593	reactive oxygen species metabolic process	10/638	244/29008	0.044522161	0.197723508	0.159318747	Romo1/Prdx1/Park7/Ndufc2/Eef1a1/Eif5a/Atp5g1/Sod1/Abcb7/Prdx4	10	1
GO:1990823	GO:1990823	response to leukemia inhibitory factor	12/638	312/29008	0.044546593	0.197723508	0.159318747	Mrpl15/Ncl/Mga/Mtf2/Mat2a/Bclaf1/Nfyb/Jarid2/Eif4a2/Srsf3/Srsf7/Rnmt	12	1
GO:0006888	GO:0006888	endoplasmic reticulum to Golgi vesicle-mediated transport	6/638	117/29008	0.044820773	0.198512649	0.159954609	Cnih4/Vcp/Uso1/Trappc4/Sec23a/Tmed9	6	1
GO:0043401	GO:0043401	steroid hormone mediated signaling pathway	6/638	117/29008	0.044820773	0.198512649	0.159954609	Park7/Phb2/Nedd4/Cry1/Safb/Taf7	6	1
GO:0010972	GO:0010972	negative regulation of G2/M transition of mitotic cell cycle	4/638	61/29008	0.045238676	0.199719301	0.160926887	Abraxas1/Ticrr/Topbp1/Uimc1	4	1
GO:0048524	GO:0048524	positive regulation of viral process	4/638	61/29008	0.045238676	0.199719301	0.160926887	Dhx9/Fkbp6/Hacd3/Pfn1	4	1
GO:0051568	GO:0051568	histone H3-K4 methylation	4/638	61/29008	0.045238676	0.199719301	0.160926887	Wdr5/Kmt2b/Setd1a/Wdr61	4	1
GO:0110053	GO:0110053	regulation of actin filament organization	11/638	279/29008	0.045756071	0.201787213	0.162593139	C9orf72/Tgfbr1/Stmn1/Cdc42/Arpc3/Brk1/Cttn/Pfn1/Rock2/Mphosph8/Cfl1	11	1
GO:2000278	GO:2000278	regulation of DNA biosynthetic process	6/638	118/29008	0.046384576	0.204292332	0.164611677	Tfdp1/Rfc4/Cct8/Ddx39b/Hsp90ab1/Dcp2	6	1
GO:0035195	GO:0035195	gene silencing by miRNA	7/638	149/29008	0.047057442	0.204292332	0.164611677	Dhx9/Wtip/Tnrc6a/Dicer1/Drosha/Dgcr8/Eif4g1	7	1
GO:0000463	GO:0000463	maturation of LSU-rRNA from tricistronic rRNA transcript (SSU-rRNA, 5.8S rRNA, LSU-rRNA)	2/638	16/29008	0.04727946	0.204292332	0.164611677	Rpl7/Rpf2	2	1
GO:0000722	GO:0000722	telomere maintenance via recombination	2/638	16/29008	0.04727946	0.204292332	0.164611677	Rad51/Tprkb	2	1
GO:0002098	GO:0002098	tRNA wobble uridine modification	2/638	16/29008	0.04727946	0.204292332	0.164611677	Gtpbp3/Elp2	2	1
GO:0032688	GO:0032688	negative regulation of interferon-beta production	2/638	16/29008	0.04727946	0.204292332	0.164611677	Yy1/Ptprs	2	1
GO:0032785	GO:0032785	negative regulation of DNA-templated transcription, elongation	2/638	16/29008	0.04727946	0.204292332	0.164611677	Nelfb/Rnf8	2	1
GO:0035729	GO:0035729	cellular response to hepatocyte growth factor stimulus	2/638	16/29008	0.04727946	0.204292332	0.164611677	Appl2/Appl1	2	1
GO:0042921	GO:0042921	glucocorticoid receptor signaling pathway	2/638	16/29008	0.04727946	0.204292332	0.164611677	Nedd4/Cry1	2	1
GO:0044065	GO:0044065	regulation of respiratory system process	2/638	16/29008	0.04727946	0.204292332	0.164611677	Gls/Mtg2	2	1
GO:0072350	GO:0072350	tricarboxylic acid metabolic process	2/638	16/29008	0.04727946	0.204292332	0.164611677	Cs/Glud1	2	1
GO:0090128	GO:0090128	regulation of synapse maturation	2/638	16/29008	0.04727946	0.204292332	0.164611677	Dab2ip/Hnrnpk	2	1
GO:0106380	GO:0106380	purine ribonucleotide salvage	2/638	16/29008	0.04727946	0.204292332	0.164611677	Impdh2/Adsl	2	1
GO:1902101	GO:1902101	positive regulation of metaphase/anaphase transition of cell cycle	2/638	16/29008	0.04727946	0.204292332	0.164611677	Anapc4/Anapc5	2	1
GO:1902165	GO:1902165	regulation of intrinsic apoptotic signaling pathway in response to DNA damage by p53 class mediator	2/638	16/29008	0.04727946	0.204292332	0.164611677	Rpl26/Hnrnpk	2	1
GO:2000628	GO:2000628	regulation of miRNA metabolic process	2/638	16/29008	0.04727946	0.204292332	0.164611677	Dicer1/Drosha	2	1
GO:2001171	GO:2001171	positive regulation of ATP biosynthetic process	2/638	16/29008	0.04727946	0.204292332	0.164611677	Vcp/Ndufc2	2	1
GO:0006458	GO:0006458	'de novo' protein folding	3/638	37/29008	0.047365666	0.204292332	0.164611677	Hspe1/Hspa14/Hspa8	3	1
GO:0036475	GO:0036475	neuron death in response to oxidative stress	3/638	37/29008	0.047365666	0.204292332	0.164611677	Park7/Rack1/Atf4	3	1
GO:0051084	GO:0051084	'de novo' posttranslational protein folding	3/638	37/29008	0.047365666	0.204292332	0.164611677	Hspe1/Hspa14/Hspa8	3	1
GO:0060260	GO:0060260	regulation of transcription initiation from RNA polymerase II promoter	3/638	37/29008	0.047365666	0.204292332	0.164611677	Hmgb1/Psmc6/Sub1	3	1
GO:0045995	GO:0045995	regulation of embryonic development	4/638	62/29008	0.047551386	0.204878826	0.165084254	Rab14/B4galt5/Dag1/Cfl1	4	1
GO:0060828	GO:0060828	regulation of canonical Wnt signaling pathway	10/638	247/29008	0.04764764	0.205079028	0.16524557	Dab2ip/Vcp/Reck/Rbpj/Ruvbl1/Caprin2/Ilk/Pin1/Rps12/Hdac2	10	1
GO:0090100	GO:0090100	positive regulation of transmembrane receptor protein serine/threonine kinase signaling pathway	6/638	119/29008	0.04798185	0.206301919	0.166230932	Tgfbr1/Rbpj/Ilk/Nup93/Hsp90ab1/Smad2	6	1
GO:0051147	GO:0051147	regulation of muscle cell differentiation	7/638	150/29008	0.048470122	0.208183976	0.167747429	Cdk9/Rbm38/Nfatc3/Pin1/Eif5a/Yy1/Ddx39b	7	1
GO:0007178	GO:0007178	transmembrane receptor protein serine/threonine kinase signaling pathway	14/638	387/29008	0.048725768	0.209063999	0.168456521	Tgfbr1/Ski/Rbpj/Eid2/Ilk/Nup93/Pin1/Appl2/Snx6/Appl1/Sub1/Stub1/Hsp90ab1/Smad2	14	1
GO:0014020	GO:0014020	primary neural tube formation	6/638	120/29008	0.049612703	0.212426949	0.171166269	Ski/Setd2/Dvl2/Pfn1/Rock2/Cfl1	6	1
GO:2000177	GO:2000177	regulation of neural precursor cell proliferation	6/638	120/29008	0.049612703	0.212426949	0.171166269	Ilk/Setd1a/Appl2/Prdm4/Nap1l1/Afdn	6	1
GO:1900180	GO:1900180	regulation of protein localization to nucleus	7/638	151/29008	0.049909488	0.212893714	0.171542372	Tpr/Park7/Nup54/Pin1/Ei24/Hsp90ab1/Rbm22	7	1
GO:0043966	GO:0043966	histone H3 acetylation	4/638	63/29008	0.04992846	0.212893714	0.171542372	Wdr5/Phf14/Kat6a/Yeats2	4	1
GO:0051785	GO:0051785	positive regulation of nuclear division	4/638	63/29008	0.04992846	0.212893714	0.171542372	Anapc4/Anapc5/Phip/Dazl	4	1
GO:1902750	GO:1902750	negative regulation of cell cycle G2/M phase transition	4/638	63/29008	0.04992846	0.212893714	0.171542372	Abraxas1/Ticrr/Topbp1/Uimc1	4	1
GO:0040014	GO:0040014	regulation of multicellular organism growth	5/638	91/29008	0.050495697	0.214707082	0.173003522	Celf1/Ankrd26/Ppib/Cdk4/Sod1	5	1
GO:0036474	GO:0036474	cell death in response to hydrogen peroxide	3/638	38/29008	0.050614367	0.214707082	0.173003522	Park7/Psap/Rack1	3	1
GO:0044786	GO:0044786	cell cycle DNA replication	3/638	38/29008	0.050614367	0.214707082	0.173003522	Mcm3/Ilkap/Rad51	3	1
GO:1902229	GO:1902229	regulation of intrinsic apoptotic signaling pathway in response to DNA damage	3/638	38/29008	0.050614367	0.214707082	0.173003522	Rps3/Rpl26/Hnrnpk	3	1
GO:2000144	GO:2000144	positive regulation of DNA-templated transcription, initiation	3/638	38/29008	0.050614367	0.214707082	0.173003522	Bclaf1/Psmc6/Sub1	3	1
GO:0001837	GO:0001837	epithelial to mesenchymal transition	7/638	152/29008	0.051375638	0.217331357	0.175118072	Dab2ip/Tgfbr1/Rbpj/Dag1/Hdac2/Rock2/Smad2	7	1
GO:0043524	GO:0043524	negative regulation of neuron apoptotic process	8/638	184/29008	0.051385745	0.217331357	0.175118072	Stxbp1/Park7/Kras/Ilk/Pin1/Snx6/Sod1/Hsp90ab1	8	1
GO:0001954	GO:0001954	positive regulation of cell-matrix adhesion	4/638	64/29008	0.052369718	0.217331357	0.175118072	Ilk/Dag1/Dicer1/Cfl1	4	1
GO:0070059	GO:0070059	intrinsic apoptotic signaling pathway in response to endoplasmic reticulum stress	4/638	64/29008	0.052369718	0.217331357	0.175118072	Dab2ip/Park7/Selenok/Atf4	4	1
GO:0097581	GO:0097581	lamellipodium organization	5/638	92/29008	0.052476138	0.217331357	0.175118072	Cdc42/Brk1/Cttn/Nup85/Cfl1	5	1
GO:0002431	GO:0002431	Fc receptor mediated stimulatory signaling pathway	2/638	17/29008	0.052820568	0.217331357	0.175118072	Appl2/Appl1	2	1
GO:0002862	GO:0002862	negative regulation of inflammatory response to antigenic stimulus	2/638	17/29008	0.052820568	0.217331357	0.175118072	Psmb4/Psma1	2	1
GO:0003198	GO:0003198	epithelial to mesenchymal transition involved in endocardial cushion formation	2/638	17/29008	0.052820568	0.217331357	0.175118072	Tgfbr1/Rbpj	2	1
GO:0003222	GO:0003222	ventricular trabecula myocardium morphogenesis	2/638	17/29008	0.052820568	0.217331357	0.175118072	Tgfbr1/Rbpj	2	1
GO:0006177	GO:0006177	GMP biosynthetic process	2/638	17/29008	0.052820568	0.217331357	0.175118072	Impdh2/Adsl	2	1
GO:0007000	GO:0007000	nucleolus organization	2/638	17/29008	0.052820568	0.217331357	0.175118072	Emg1/Rps19	2	1
GO:0007379	GO:0007379	segment specification	2/638	17/29008	0.052820568	0.217331357	0.175118072	Mtf2/Dvl2	2	1
GO:0019430	GO:0019430	removal of superoxide radicals	2/638	17/29008	0.052820568	0.217331357	0.175118072	Prdx1/Sod1	2	1
GO:0031498	GO:0031498	chromatin disassembly	2/638	17/29008	0.052820568	0.217331357	0.175118072	Smarcc1/Smarcd1	2	1
GO:0031958	GO:0031958	corticosteroid receptor signaling pathway	2/638	17/29008	0.052820568	0.217331357	0.175118072	Nedd4/Cry1	2	1
GO:0032986	GO:0032986	protein-DNA complex disassembly	2/638	17/29008	0.052820568	0.217331357	0.175118072	Smarcc1/Smarcd1	2	1
GO:0035728	GO:0035728	response to hepatocyte growth factor	2/638	17/29008	0.052820568	0.217331357	0.175118072	Appl2/Appl1	2	1
GO:0038093	GO:0038093	Fc receptor signaling pathway	2/638	17/29008	0.052820568	0.217331357	0.175118072	Appl2/Appl1	2	1
GO:0042407	GO:0042407	cristae formation	2/638	17/29008	0.052820568	0.217331357	0.175118072	Chchd10/Samm50	2	1
GO:0042754	GO:0042754	negative regulation of circadian rhythm	2/638	17/29008	0.052820568	0.217331357	0.175118072	Sfpq/Cry1	2	1
GO:0042790	GO:0042790	nucleolar large rRNA transcription by RNA polymerase I	2/638	17/29008	0.052820568	0.217331357	0.175118072	Ncl/Sirt7	2	1
GO:0043968	GO:0043968	histone H2A acetylation	2/638	17/29008	0.052820568	0.217331357	0.175118072	Trrap/Ruvbl1	2	1
GO:0045947	GO:0045947	negative regulation of translational initiation	2/638	17/29008	0.052820568	0.217331357	0.175118072	Tpr/Rpl13a	2	1
GO:0061000	GO:0061000	negative regulation of dendritic spine development	2/638	17/29008	0.052820568	0.217331357	0.175118072	Hdac2/Ptprs	2	1
GO:0061051	GO:0061051	positive regulation of cell growth involved in cardiac muscle cell development	2/638	17/29008	0.052820568	0.217331357	0.175118072	Pin1/Ddx39b	2	1
GO:0061308	GO:0061308	cardiac neural crest cell development involved in heart development	2/638	17/29008	0.052820568	0.217331357	0.175118072	Cdc42/Dicer1	2	1
GO:0098760	GO:0098760	response to interleukin-7	2/638	17/29008	0.052820568	0.217331357	0.175118072	Jak1/Hmgb1	2	1
GO:0098761	GO:0098761	cellular response to interleukin-7	2/638	17/29008	0.052820568	0.217331357	0.175118072	Jak1/Hmgb1	2	1
GO:1905564	GO:1905564	positive regulation of vascular endothelial cell proliferation	2/638	17/29008	0.052820568	0.217331357	0.175118072	Hmgb1/Dicer1	2	1
GO:1905820	GO:1905820	positive regulation of chromosome separation	2/638	17/29008	0.052820568	0.217331357	0.175118072	Anapc4/Anapc5	2	1
GO:1903900	GO:1903900	regulation of viral life cycle	7/638	153/29008	0.052868662	0.217331357	0.175118072	Setdb1/Fkbp6/N4bp1/Hacd3/Dicer1/Mphosph8/Banf1	7	1
GO:0001773	GO:0001773	myeloid dendritic cell activation	3/638	39/29008	0.053968386	0.220969963	0.178049934	Stard7/Rbpj/Hmgb1	3	1
GO:0002861	GO:0002861	regulation of inflammatory response to antigenic stimulus	3/638	39/29008	0.053968386	0.220969963	0.178049934	Psmb4/Park7/Psma1	3	1
GO:0002931	GO:0002931	response to ischemia	3/638	39/29008	0.053968386	0.220969963	0.178049934	Uchl1/Rock2/Stub1	3	1
GO:0032232	GO:0032232	negative regulation of actin filament bundle assembly	3/638	39/29008	0.053968386	0.220969963	0.178049934	Stmn1/Pfn1/Cfl1	3	1
GO:0010717	GO:0010717	regulation of epithelial to mesenchymal transition	5/638	93/29008	0.054501274	0.222930236	0.179629454	Dab2ip/Tgfbr1/Dag1/Hdac2/Smad2	5	1
GO:0098930	GO:0098930	axonal transport	4/638	65/29008	0.054874934	0.224219512	0.180668308	Uchl1/Sod1/Kif5b/Ap3s1	4	1
GO:0060562	GO:0060562	epithelial tube morphogenesis	14/638	394/29008	0.054925343	0.224219512	0.180668308	Ski/Rbpj/Phb2/Kras/Ilk/Nfatc3/Dag1/Setd2/Dvl2/Pfn1/Rock2/Dicer1/Pkd1/Cfl1	14	1
GO:0007569	GO:0007569	cell aging	7/638	155/29008	0.05593566	0.227892169	0.183627607	Romo1/Rbl1/Kras/Ilk/Kat6a/Rsl1d1/Sod1	7	1
GO:0035194	GO:0035194	post-transcriptional gene silencing by RNA	7/638	155/29008	0.05593566	0.227892169	0.183627607	Dhx9/Wtip/Tnrc6a/Dicer1/Drosha/Dgcr8/Eif4g1	7	1
GO:0002224	GO:0002224	toll-like receptor signaling pathway	6/638	124/29008	0.056473658	0.229629808	0.185027737	Dab2ip/Hmgb1/Appl2/Peli1/Appl1/Ptprs	6	1
GO:0051261	GO:0051261	protein depolymerization	6/638	124/29008	0.056473658	0.229629808	0.185027737	Stmn1/Hdgfl3/Hspa8/Smn1/Mphosph8/Cfl1	6	1
GO:1901215	GO:1901215	negative regulation of neuron death	10/638	255/29008	0.056692769	0.230293406	0.185562441	Stxbp1/Park7/Kras/Ilk/Pin1/Rack1/Snx6/Atf4/Sod1/Hsp90ab1	10	1
GO:0001835	GO:0001835	blastocyst hatching	3/638	40/29008	0.05742621	0.230390622	0.185640774	Coprs/Asf1b/Ndufa2	3	1
GO:0006195	GO:0006195	purine nucleotide catabolic process	3/638	40/29008	0.05742621	0.230390622	0.185640774	Itpa/Acat1/Hint1	3	1
GO:0007094	GO:0007094	mitotic spindle assembly checkpoint signaling	3/638	40/29008	0.05742621	0.230390622	0.185640774	Tpr/Zfp207/Trip13	3	1
GO:0010591	GO:0010591	regulation of lamellipodium assembly	3/638	40/29008	0.05742621	0.230390622	0.185640774	Cdc42/Brk1/Cfl1	3	1
GO:0030513	GO:0030513	positive regulation of BMP signaling pathway	3/638	40/29008	0.05742621	0.230390622	0.185640774	Rbpj/Ilk/Smad2	3	1
GO:0032228	GO:0032228	regulation of synaptic transmission, GABAergic	3/638	40/29008	0.05742621	0.230390622	0.185640774	Stxbp1/Kras/Kif5b	3	1
GO:0035188	GO:0035188	hatching	3/638	40/29008	0.05742621	0.230390622	0.185640774	Coprs/Asf1b/Ndufa2	3	1
GO:0071173	GO:0071173	spindle assembly checkpoint signaling	3/638	40/29008	0.05742621	0.230390622	0.185640774	Tpr/Zfp207/Trip13	3	1
GO:0071684	GO:0071684	organism emergence from protective structure	3/638	40/29008	0.05742621	0.230390622	0.185640774	Coprs/Asf1b/Ndufa2	3	1
GO:0090224	GO:0090224	regulation of spindle organization	3/638	40/29008	0.05742621	0.230390622	0.185640774	Tpr/Rae1/Pkd1	3	1
GO:0030330	GO:0030330	DNA damage response, signal transduction by p53 class mediator	4/638	66/29008	0.057443838	0.230390622	0.185640774	Smyd2/Rbm38/Rps27l/Rpl26	4	1
GO:0060038	GO:0060038	cardiac muscle cell proliferation	4/638	66/29008	0.057443838	0.230390622	0.185640774	Tgfbr1/Rbpj/Hdac2/Jarid2	4	1
GO:2000736	GO:2000736	regulation of stem cell differentiation	4/638	66/29008	0.057443838	0.230390622	0.185640774	Nelfb/Setd1a/Prdm4/Dicer1	4	1
GO:0016236	GO:0016236	macroautophagy	9/638	222/29008	0.057885499	0.230675177	0.185870059	Vps16/C9orf72/Vcp/Plaa/Stx12/Phb2/Ctsd/Ei24/Tbk1	9	1
GO:0001522	GO:0001522	pseudouridine synthesis	2/638	18/29008	0.058578838	0.230675177	0.185870059	Gar1/Nhp2	2	1
GO:0001833	GO:0001833	inner cell mass cell proliferation	2/638	18/29008	0.058578838	0.230675177	0.185870059	Setdb1/Prpf19	2	1
GO:0005980	GO:0005980	glycogen catabolic process	2/638	18/29008	0.058578838	0.230675177	0.185870059	Agl/Hmgb1	2	1
GO:0009251	GO:0009251	glucan catabolic process	2/638	18/29008	0.058578838	0.230675177	0.185870059	Agl/Hmgb1	2	1
GO:0031145	GO:0031145	anaphase-promoting complex-dependent catabolic process	2/638	18/29008	0.058578838	0.230675177	0.185870059	Anapc4/Anapc5	2	1
GO:0032261	GO:0032261	purine nucleotide salvage	2/638	18/29008	0.058578838	0.230675177	0.185870059	Impdh2/Adsl	2	1
GO:0033574	GO:0033574	response to testosterone	2/638	18/29008	0.058578838	0.230675177	0.185870059	Cdk4/Rock2	2	1
GO:0035493	GO:0035493	SNARE complex assembly	2/638	18/29008	0.058578838	0.230675177	0.185870059	Stxbp1/Vamp3	2	1
GO:0042026	GO:0042026	protein refolding	2/638	18/29008	0.058578838	0.230675177	0.185870059	Hspa14/Hspa8	2	1
GO:0048268	GO:0048268	clathrin coat assembly	2/638	18/29008	0.058578838	0.230675177	0.185870059	Clta/Fcho2	2	1
GO:0060253	GO:0060253	negative regulation of glial cell proliferation	2/638	18/29008	0.058578838	0.230675177	0.185870059	Ski/Dicer1	2	1
GO:0060391	GO:0060391	positive regulation of SMAD protein signal transduction	2/638	18/29008	0.058578838	0.230675177	0.185870059	Tgfbr1/Nup93	2	1
GO:0061307	GO:0061307	cardiac neural crest cell differentiation involved in heart development	2/638	18/29008	0.058578838	0.230675177	0.185870059	Cdc42/Dicer1	2	1
GO:0110096	GO:0110096	cellular response to aldehyde	2/638	18/29008	0.058578838	0.230675177	0.185870059	Akr1a1/Park7	2	1
GO:1900037	GO:1900037	regulation of cellular response to hypoxia	2/638	18/29008	0.058578838	0.230675177	0.185870059	Chchd2/Rock2	2	1
GO:1900363	GO:1900363	regulation of mRNA polyadenylation	2/638	18/29008	0.058578838	0.230675177	0.185870059	Cdk9/Rnf20	2	1
GO:1902570	GO:1902570	protein localization to nucleolus	2/638	18/29008	0.058578838	0.230675177	0.185870059	Rrs1/Rpf2	2	1
GO:1904424	GO:1904424	regulation of GTP binding	2/638	18/29008	0.058578838	0.230675177	0.185870059	C9orf72/Stmn1	2	1
GO:0010660	GO:0010660	regulation of muscle cell apoptotic process	5/638	95/29008	0.058685594	0.230874843	0.186030942	Ilk/Hspa8/Eif5a/Dicer1/Atf4	5	1
GO:0006486	GO:0006486	protein glycosylation	8/638	190/29008	0.059764722	0.234671965	0.189090532	Uggt1/Slc35c1/Ext2/B4galt5/Krtcap2/Dpm3/Tmem165/Plod3	8	1
GO:0043413	GO:0043413	macromolecule glycosylation	8/638	190/29008	0.059764722	0.234671965	0.189090532	Uggt1/Slc35c1/Ext2/B4galt5/Krtcap2/Dpm3/Tmem165/Plod3	8	1
GO:0000281	GO:0000281	mitotic cytokinesis	4/638	67/29008	0.060076117	0.235344969	0.189632815	Jtb/Stmn1/Rock2/Cfl1	4	1
GO:0090398	GO:0090398	cellular senescence	4/638	67/29008	0.060076117	0.235344969	0.189632815	Rbl1/Kras/Kat6a/Rsl1d1	4	1
GO:0031109	GO:0031109	microtubule polymerization or depolymerization	6/638	126/29008	0.060107528	0.235344969	0.189632815	Stmn1/Tubgcp5/Hdgfl3/Rps3/Tubg1/Smn1	6	1
GO:0051258	GO:0051258	protein polymerization	11/638	293/29008	0.060676632	0.237122434	0.191065035	Stmn1/Arpc3/Brk1/Tubgcp5/Hdgfl3/Rps3/Cttn/Pfn1/Tubg1/Mphosph8/Cfl1	11	1
GO:0060485	GO:0060485	mesenchyme development	11/638	293/29008	0.060676632	0.237122434	0.191065035	Dab2ip/Tgfbr1/Cdc42/Rbpj/Nedd4/Dag1/Hdac2/Rock2/Dicer1/Smad2/Cfl1	11	1
GO:0016482	GO:0016482	cytosolic transport	7/638	158/29008	0.060739546	0.237143307	0.191081854	Rab14/Vamp3/Dop1a/Vps53/Snx6/Prepl/Kif5b	7	1
GO:0034502	GO:0034502	protein localization to chromosome	5/638	96/29008	0.060844703	0.237207091	0.191133248	Vcp/Rpa2/Setd2/Jarid2/Cct8	5	1
GO:0006220	GO:0006220	pyrimidine nucleotide metabolic process	3/638	41/29008	0.060986237	0.237207091	0.191133248	Dut/Nme2/Nme1	3	1
GO:0007143	GO:0007143	female meiotic nuclear division	3/638	41/29008	0.060986237	0.237207091	0.191133248	Trip13/Ncaph2/Dazl	3	1
GO:1901031	GO:1901031	regulation of response to reactive oxygen species	3/638	41/29008	0.060986237	0.237207091	0.191133248	Park7/Psap/Rack1	3	1
GO:0051101	GO:0051101	regulation of DNA binding	6/638	127/29008	0.061975442	0.240827214	0.194050218	Park7/Ski/Hmgb1/Hmgb2/Hdac2/Nme1	6	1
GO:0032233	GO:0032233	positive regulation of actin filament bundle assembly	4/638	68/29008	0.062771416	0.243460888	0.196172341	Tgfbr1/Cdc42/Pfn1/Rock2	4	1
GO:2000756	GO:2000756	regulation of peptidyl-lysine acetylation	4/638	68/29008	0.062771416	0.243460888	0.196172341	Park7/Brd7/Hdac2/Taf7	4	1
GO:0010389	GO:0010389	regulation of G2/M transition of mitotic cell cycle	5/638	97/29008	0.063048359	0.244304977	0.196852479	Abraxas1/Ticrr/Topbp1/Cdk4/Uimc1	5	1
GO:0000212	GO:0000212	meiotic spindle organization	2/638	19/29008	0.064542071	0.245645859	0.197932915	Tubg1/Dicer1	2	1
GO:0002097	GO:0002097	tRNA wobble base modification	2/638	19/29008	0.064542071	0.245645859	0.197932915	Gtpbp3/Elp2	2	1
GO:0006851	GO:0006851	mitochondrial calcium ion transmembrane transport	2/638	19/29008	0.064542071	0.245645859	0.197932915	Stoml2/Micu2	2	1
GO:0009220	GO:0009220	pyrimidine ribonucleotide biosynthetic process	2/638	19/29008	0.064542071	0.245645859	0.197932915	Nme2/Nme1	2	1
GO:0022038	GO:0022038	corpus callosum development	2/638	19/29008	0.064542071	0.245645859	0.197932915	Grcc10/Ptprs	2	1
GO:0043046	GO:0043046	DNA methylation involved in gamete generation	2/638	19/29008	0.064542071	0.245645859	0.197932915	Tdrkh/Fkbp6	2	1
GO:0044247	GO:0044247	cellular polysaccharide catabolic process	2/638	19/29008	0.064542071	0.245645859	0.197932915	Agl/Hmgb1	2	1
GO:0045292	GO:0045292	mRNA cis splicing, via spliceosome	2/638	19/29008	0.064542071	0.245645859	0.197932915	Srsf1/Rbm22	2	1
GO:0045837	GO:0045837	negative regulation of membrane potential	2/638	19/29008	0.064542071	0.245645859	0.197932915	Atp5g1/Prelid1	2	1
GO:0051571	GO:0051571	positive regulation of histone H3-K4 methylation	2/638	19/29008	0.064542071	0.245645859	0.197932915	Wdr5/Wdr61	2	1
GO:0060044	GO:0060044	negative regulation of cardiac muscle cell proliferation	2/638	19/29008	0.064542071	0.245645859	0.197932915	Hdac2/Jarid2	2	1
GO:0070935	GO:0070935	3'-UTR-mediated mRNA stabilization	2/638	19/29008	0.064542071	0.245645859	0.197932915	Rbm38/Dazl	2	1
GO:0071450	GO:0071450	cellular response to oxygen radical	2/638	19/29008	0.064542071	0.245645859	0.197932915	Prdx1/Sod1	2	1
GO:0071451	GO:0071451	cellular response to superoxide	2/638	19/29008	0.064542071	0.245645859	0.197932915	Prdx1/Sod1	2	1
GO:1901550	GO:1901550	regulation of endothelial cell development	2/638	19/29008	0.064542071	0.245645859	0.197932915	Rock2/Dicer1	2	1
GO:1903140	GO:1903140	regulation of establishment of endothelial barrier	2/638	19/29008	0.064542071	0.245645859	0.197932915	Rock2/Dicer1	2	1
GO:1905874	GO:1905874	regulation of postsynaptic density organization	2/638	19/29008	0.064542071	0.245645859	0.197932915	Ptprs/Cfl1	2	1
GO:0043001	GO:0043001	Golgi to plasma membrane protein transport	3/638	42/29008	0.064646786	0.245645859	0.197932915	Vamp3/Rack1/Prepl	3	1
GO:0045841	GO:0045841	negative regulation of mitotic metaphase/anaphase transition	3/638	42/29008	0.064646786	0.245645859	0.197932915	Tpr/Zfp207/Trip13	3	1
GO:0071174	GO:0071174	mitotic spindle checkpoint signaling	3/638	42/29008	0.064646786	0.245645859	0.197932915	Tpr/Zfp207/Trip13	3	1
GO:1903725	GO:1903725	regulation of phospholipid metabolic process	3/638	42/29008	0.064646786	0.245645859	0.197932915	Dnajc19/Stoml2/Phb2	3	1
GO:0032956	GO:0032956	regulation of actin cytoskeleton organization	13/638	368/29008	0.064991138	0.246519345	0.19863674	C9orf72/Tgfbr1/Stmn1/Cdc42/Arpc3/Brk1/Ilk/Cttn/Hdac2/Pfn1/Rock2/Mphosph8/Cfl1	13	1
GO:0031346	GO:0031346	positive regulation of cell projection organization	15/638	441/29008	0.06505621	0.246519345	0.19863674	Dab2ip/Tgfbr1/Cdc42/Brk1/Caprin2/Ilk/Eef1a1/Pfn1/Nme2/Nme1/Atp5g1/Hnrnpk/Atf1/Afdn/Cfl1	15	1
GO:0052547	GO:0052547	regulation of peptidase activity	15/638	441/29008	0.06505621	0.246519345	0.19863674	Cst3/Casp8ap2/Vcp/Reck/Anp32b/Park7/Hmgb1/Rps3/Ctsd/Rps27l/Rack1/Rock2/Psma3/Prelid1/Pdcd2	15	1
GO:0032091	GO:0032091	negative regulation of protein binding	5/638	98/29008	0.065296472	0.246975362	0.199004183	Park7/Pin1/Rack1/Hnrnpk/Stub1	5	1
GO:0051492	GO:0051492	regulation of stress fiber assembly	5/638	98/29008	0.065296472	0.246975362	0.199004183	Tgfbr1/Stmn1/Cdc42/Pfn1/Rock2	5	1
GO:0032507	GO:0032507	maintenance of protein location in cell	4/638	69/29008	0.065529342	0.247628769	0.199530675	Park7/Tnrc6a/Chchd10/Pfn1	4	1
GO:0007338	GO:0007338	single fertilization	7/638	161/29008	0.065788713	0.248246239	0.200028211	H3f3a/Stxbp1/Park7/H3f3b/Snu13/Rabl2/Cct8	7	1
GO:0048640	GO:0048640	negative regulation of developmental growth	6/638	129/29008	0.065813278	0.248246239	0.200028211	Ankrd26/Hdac2/Yy1/Jarid2/Ptprs/Cfl1	6	1
GO:0062197	GO:0062197	cellular response to chemical stress	12/638	333/29008	0.06604242	0.248812524	0.200484504	Romo1/Prdx1/Sfpq/Park7/Chchd2/Rps3/Hdac2/Psap/Rack1/Atf4/Sod1/Cfl1	12	1
GO:0062012	GO:0062012	regulation of small molecule metabolic process	13/638	369/29008	0.06608422	0.248812524	0.200484504	Wdr5/Mtln/Vcp/Park7/Hmgb1/Ankrd26/Ndufc2/Arpp19/Appl2/Cry1/Sirt7/Clcn2/Sod1	13	1
GO:0048608	GO:0048608	reproductive structure development	16/638	480/29008	0.067013322	0.25208025	0.203117524	Dnajc19/Wdr77/Tgfbr1/Rbpj/Kmt2b/Hmgb2/Setd2/Psap/H3f3b/Tex19.1/Dicer1/Hnrnpk/Sod1/Pkd1/Hsp90ab1/Prdx4	16	1
GO:0021543	GO:0021543	pallium development	7/638	162/29008	0.067526431	0.253778623	0.204486014	Dab2ip/Celf1/Hdac2/Dicer1/Hnrnpk/Afdn/Ptprs	7	1
GO:0033138	GO:0033138	positive regulation of peptidyl-serine phosphorylation	6/638	130/29008	0.067783183	0.254511332	0.205076406	Park7/Raf1/Caprin2/Phip/Eif4g1/Hsp90ab1	6	1
GO:0090287	GO:0090287	regulation of cellular response to growth factor stimulus	11/638	299/29008	0.06794844	0.254530025	0.205091468	Dab2ip/Ski/Rbpj/Eid2/Ilk/Pin1/Nedd4/Snx6/Stub1/Hsp90ab1/Smad2	11	1
GO:0071479	GO:0071479	cellular response to ionizing radiation	4/638	70/29008	0.06834946	0.254530025	0.205091468	Nucks1/Rad51/Rpl26/Eef1d	4	1
GO:0021955	GO:0021955	central nervous system neuron axonogenesis	3/638	43/29008	0.068406103	0.254530025	0.205091468	B4galt5/Grcc10/Hsp90ab1	3	1
GO:0032924	GO:0032924	activin receptor signaling pathway	3/638	43/29008	0.068406103	0.254530025	0.205091468	Tgfbr1/Ski/Smad2	3	1
GO:0033046	GO:0033046	negative regulation of sister chromatid segregation	3/638	43/29008	0.068406103	0.254530025	0.205091468	Tpr/Zfp207/Trip13	3	1
GO:0033048	GO:0033048	negative regulation of mitotic sister chromatid segregation	3/638	43/29008	0.068406103	0.254530025	0.205091468	Tpr/Zfp207/Trip13	3	1
GO:0045601	GO:0045601	regulation of endothelial cell differentiation	3/638	43/29008	0.068406103	0.254530025	0.205091468	Tgfbr1/Rock2/Dicer1	3	1
GO:0061462	GO:0061462	protein localization to lysosome	3/638	43/29008	0.068406103	0.254530025	0.205091468	Hspa8/Nedd4/Rock2	3	1
GO:2000772	GO:2000772	regulation of cellular senescence	3/638	43/29008	0.068406103	0.254530025	0.205091468	Rbl1/Kras/Rsl1d1	3	1
GO:2000816	GO:2000816	negative regulation of mitotic sister chromatid separation	3/638	43/29008	0.068406103	0.254530025	0.205091468	Tpr/Zfp207/Trip13	3	1
GO:0035821	GO:0035821	modulation of process of other organism	6/638	131/29008	0.069787048	0.259311759	0.208944423	Nucks1/Hspa8/Ppib/Rrp1b/Ythdc2/Cfl1	6	1
GO:0006892	GO:0006892	post-Golgi vesicle-mediated transport	5/638	100/29008	0.069925606	0.259311759	0.208944423	Rab14/Vamp3/Dop1a/Rack1/Prepl	5	1
GO:0010657	GO:0010657	muscle cell apoptotic process	5/638	100/29008	0.069925606	0.259311759	0.208944423	Ilk/Hspa8/Eif5a/Dicer1/Atf4	5	1
GO:0021915	GO:0021915	neural tube development	8/638	197/29008	0.070568198	0.259311759	0.208944423	Ski/Plod3/Setd2/Tmem107/Dvl2/Pfn1/Rock2/Cfl1	8	1
GO:0002643	GO:0002643	regulation of tolerance induction	2/638	20/29008	0.070698496	0.259311759	0.208944423	Itch/Hmgb1	2	1
GO:0006541	GO:0006541	glutamine metabolic process	2/638	20/29008	0.070698496	0.259311759	0.208944423	Gls/Glud1	2	1
GO:0009110	GO:0009110	vitamin biosynthetic process	2/638	20/29008	0.070698496	0.259311759	0.208944423	Akr1a1/Cyp2r1	2	1
GO:0009299	GO:0009299	mRNA transcription	2/638	20/29008	0.070698496	0.259311759	0.208944423	Eef1d/Atf4	2	1
GO:0032252	GO:0032252	secretory granule localization	2/638	20/29008	0.070698496	0.259311759	0.208944423	Uso1/Kif5b	2	1
GO:0033151	GO:0033151	V(D)J recombination	2/638	20/29008	0.070698496	0.259311759	0.208944423	Hmgb1/Yy1	2	1
GO:0043101	GO:0043101	purine-containing compound salvage	2/638	20/29008	0.070698496	0.259311759	0.208944423	Impdh2/Adsl	2	1
GO:0043162	GO:0043162	ubiquitin-dependent protein catabolic process via the multivesicular body sorting pathway	2/638	20/29008	0.070698496	0.259311759	0.208944423	Plaa/Nedd4	2	1
GO:0045722	GO:0045722	positive regulation of gluconeogenesis	2/638	20/29008	0.070698496	0.259311759	0.208944423	Wdr5/Arpp19	2	1
GO:0045815	GO:0045815	positive regulation of gene expression, epigenetic	2/638	20/29008	0.070698496	0.259311759	0.208944423	Setd1a/Smarcd1	2	1
GO:0071639	GO:0071639	positive regulation of monocyte chemotactic protein-1 production	2/638	20/29008	0.070698496	0.259311759	0.208944423	Hmgb1/Selenok	2	1
GO:1901028	GO:1901028	regulation of mitochondrial outer membrane permeabilization involved in apoptotic signaling pathway	2/638	20/29008	0.070698496	0.259311759	0.208944423	Chchd10/Siva1	2	1
GO:0022604	GO:0022604	regulation of cell morphogenesis	12/638	337/29008	0.070793329	0.259428577	0.209038551	Plaa/Zmym6/Cdc42/Caprin2/Wtip/Ilk/Phip/Cdc42se2/Hnrnpk/Ttc3/Afdn/Cfl1	12	1
GO:0061458	GO:0061458	reproductive system development	16/638	484/29008	0.07095053	0.259773541	0.209316511	Dnajc19/Wdr77/Tgfbr1/Rbpj/Kmt2b/Hmgb2/Setd2/Psap/H3f3b/Tex19.1/Dicer1/Hnrnpk/Sod1/Pkd1/Hsp90ab1/Prdx4	16	1
GO:1901606	GO:1901606	alpha-amino acid catabolic process	4/638	71/29008	0.0712313	0.260569915	0.209958202	Gls/Qdpr/Acat1/Glud1	4	1
GO:0007281	GO:0007281	germ cell development	13/638	374/29008	0.071731521	0.262166934	0.211245025	Rnf2/H3f3a/Celf1/Wdr77/Kmt2b/Hmgb2/H3f3b/4930447C04Rik/Trip13/Ccnb1ip1/Rnf8/Dazl/Ythdc2	13	1
GO:0009394	GO:0009394	2'-deoxyribonucleotide metabolic process	3/638	44/29008	0.072262365	0.26286834	0.211810193	Dut/Nme2/Nme1	3	1
GO:0019692	GO:0019692	deoxyribose phosphate metabolic process	3/638	44/29008	0.072262365	0.26286834	0.211810193	Dut/Nme2/Nme1	3	1
GO:1902100	GO:1902100	negative regulation of metaphase/anaphase transition of cell cycle	3/638	44/29008	0.072262365	0.26286834	0.211810193	Tpr/Zfp207/Trip13	3	1
GO:0045185	GO:0045185	maintenance of protein location	5/638	101/29008	0.072306344	0.26286834	0.211810193	Park7/Tnrc6a/Chchd10/Pfn1/Pkd1	5	1
GO:0060021	GO:0060021	roof of mouth development	5/638	101/29008	0.072306344	0.26286834	0.211810193	Anp32b/Tgfbr1/Ski/Tmem107/Smad2	5	1
GO:0097061	GO:0097061	dendritic spine organization	5/638	101/29008	0.072306344	0.26286834	0.211810193	Cdc42/Caprin2/Cttn/Afdn/Cfl1	5	1
GO:0071383	GO:0071383	cellular response to steroid hormone stimulus	7/638	165/29008	0.072903771	0.264806554	0.213371939	Park7/Phb2/Uri1/Nedd4/Cry1/Safb/Taf7	7	1
GO:0060070	GO:0060070	canonical Wnt signaling pathway	11/638	303/29008	0.073095769	0.265270018	0.213745382	Dab2ip/Vcp/Reck/Rbpj/Ruvbl1/Caprin2/Ilk/Pin1/Rps12/Hdac2/Dvl2	11	1
GO:0035303	GO:0035303	regulation of dephosphorylation	6/638	133/29008	0.073896493	0.267939837	0.215896629	Rpl5/Uri1/Pin1/Arpp19/Rock2/Hsp90ab1	6	1
GO:0060395	GO:0060395	SMAD protein signal transduction	5/638	102/29008	0.074730973	0.270324082	0.217817771	Tgfbr1/Ski/Nup93/Sub1/Smad2	5	1
GO:0033135	GO:0033135	regulation of peptidyl-serine phosphorylation	7/638	166/29008	0.074750942	0.270324082	0.217817771	Park7/Raf1/Caprin2/Phip/Rack1/Eif4g1/Hsp90ab1	7	1
GO:0062013	GO:0062013	positive regulation of small molecule metabolic process	7/638	166/29008	0.074750942	0.270324082	0.217817771	Wdr5/Mtln/Vcp/Park7/Hmgb1/Ndufc2/Arpp19	7	1
GO:0048738	GO:0048738	cardiac muscle tissue development	10/638	269/29008	0.075085467	0.271295646	0.218600624	Tgfbr1/Cdc42/Rbpj/Prmt1/Pin1/Hdac2/Dicer1/Yy1/Jarid2/Ddx39b	10	1
GO:0003298	GO:0003298	physiological muscle hypertrophy	3/638	45/29008	0.076213689	0.272977553	0.219955846	Pin1/Yy1/Ddx39b	3	1
GO:0003301	GO:0003301	physiological cardiac muscle hypertrophy	3/638	45/29008	0.076213689	0.272977553	0.219955846	Pin1/Yy1/Ddx39b	3	1
GO:0009261	GO:0009261	ribonucleotide catabolic process	3/638	45/29008	0.076213689	0.272977553	0.219955846	Itpa/Acat1/Hint1	3	1
GO:0031577	GO:0031577	spindle checkpoint signaling	3/638	45/29008	0.076213689	0.272977553	0.219955846	Tpr/Zfp207/Trip13	3	1
GO:0042771	GO:0042771	intrinsic apoptotic signaling pathway in response to DNA damage by p53 class mediator	3/638	45/29008	0.076213689	0.272977553	0.219955846	Rps27l/Rpl26/Hnrnpk	3	1
GO:0045840	GO:0045840	positive regulation of mitotic nuclear division	3/638	45/29008	0.076213689	0.272977553	0.219955846	Anapc4/Anapc5/Phip	3	1
GO:0061049	GO:0061049	cell growth involved in cardiac muscle cell development	3/638	45/29008	0.076213689	0.272977553	0.219955846	Pin1/Yy1/Ddx39b	3	1
GO:0072583	GO:0072583	clathrin-dependent endocytosis	3/638	45/29008	0.076213689	0.272977553	0.219955846	Dgkd/Clta/Fcho2	3	1
GO:1905819	GO:1905819	negative regulation of chromosome separation	3/638	45/29008	0.076213689	0.272977553	0.219955846	Tpr/Zfp207/Trip13	3	1
GO:2000273	GO:2000273	positive regulation of signaling receptor activity	3/638	45/29008	0.076213689	0.272977553	0.219955846	Park7/Hdac2/Cfl1	3	1
GO:0010970	GO:0010970	transport along microtubule	7/638	167/29008	0.076625454	0.273546916	0.220414619	Sfpq/Cdc42/Uchl1/Hspa8/Sod1/Kif5b/Ap3s1	7	1
GO:0006346	GO:0006346	DNA methylation-dependent heterochromatin assembly	2/638	21/29008	0.077036762	0.273546916	0.220414619	Setdb1/Mphosph8	2	1
GO:0006622	GO:0006622	protein targeting to lysosome	2/638	21/29008	0.077036762	0.273546916	0.220414619	Hspa8/Nedd4	2	1
GO:0022616	GO:0022616	DNA strand elongation	2/638	21/29008	0.077036762	0.273546916	0.220414619	Mcm3/Nucks1	2	1
GO:0030810	GO:0030810	positive regulation of nucleotide biosynthetic process	2/638	21/29008	0.077036762	0.273546916	0.220414619	Vcp/Ndufc2	2	1
GO:0043984	GO:0043984	histone H4-K16 acetylation	2/638	21/29008	0.077036762	0.273546916	0.220414619	Wdr5/Phf20	2	1
GO:0045652	GO:0045652	regulation of megakaryocyte differentiation	2/638	21/29008	0.077036762	0.273546916	0.220414619	Prmt1/Hmgb2	2	1
GO:1900373	GO:1900373	positive regulation of purine nucleotide biosynthetic process	2/638	21/29008	0.077036762	0.273546916	0.220414619	Vcp/Ndufc2	2	1
GO:1903672	GO:1903672	positive regulation of sprouting angiogenesis	2/638	21/29008	0.077036762	0.273546916	0.220414619	Jak1/Hmgb1	2	1
GO:2000114	GO:2000114	regulation of establishment of cell polarity	2/638	21/29008	0.077036762	0.273546916	0.220414619	Krit1/Cfl1	2	1
GO:0060997	GO:0060997	dendritic spine morphogenesis	4/638	73/29008	0.07717808	0.273812672	0.220628756	Cdc42/Caprin2/Afdn/Cfl1	4	1
GO:0019216	GO:0019216	regulation of lipid metabolic process	13/638	379/29008	0.077684468	0.275372051	0.22188525	Dab2ip/Mtln/Dnajc19/Stoml2/Cdc42/Ankrd26/Phb2/Psap/Appl2/Cdk4/Clcn2/Sod1/Stub1	13	1
GO:0001841	GO:0001841	neural tube formation	6/638	135/29008	0.078141165	0.276752757	0.222997775	Ski/Setd2/Dvl2/Pfn1/Rock2/Cfl1	6	1
GO:0055013	GO:0055013	cardiac muscle cell development	5/638	104/29008	0.079711127	0.281827162	0.227086554	Pin1/Hdac2/Dicer1/Yy1/Ddx39b	5	1
GO:0030032	GO:0030032	lamellipodium assembly	4/638	74/29008	0.080241901	0.281827162	0.227086554	Cdc42/Brk1/Nup85/Cfl1	4	1
GO:0032456	GO:0032456	endocytic recycling	4/638	74/29008	0.080241901	0.281827162	0.227086554	Rab14/Snx27/Vps53/Snx4	4	1
GO:0008631	GO:0008631	intrinsic apoptotic signaling pathway in response to oxidative stress	3/638	46/29008	0.080258136	0.281827162	0.227086554	Sfpq/Park7/Sod1	3	1
GO:0010824	GO:0010824	regulation of centrosome duplication	3/638	46/29008	0.080258136	0.281827162	0.227086554	Chordc1/Rock2/Spice1	3	1
GO:0010907	GO:0010907	positive regulation of glucose metabolic process	3/638	46/29008	0.080258136	0.281827162	0.227086554	Wdr5/Hmgb1/Arpp19	3	1
GO:0033047	GO:0033047	regulation of mitotic sister chromatid segregation	3/638	46/29008	0.080258136	0.281827162	0.227086554	Tpr/Zfp207/Trip13	3	1
GO:0051985	GO:0051985	negative regulation of chromosome segregation	3/638	46/29008	0.080258136	0.281827162	0.227086554	Tpr/Zfp207/Trip13	3	1
GO:0055023	GO:0055023	positive regulation of cardiac muscle tissue growth	3/638	46/29008	0.080258136	0.281827162	0.227086554	Rbpj/Pin1/Ddx39b	3	1
GO:0072523	GO:0072523	purine-containing compound catabolic process	3/638	46/29008	0.080258136	0.281827162	0.227086554	Itpa/Acat1/Hint1	3	1
GO:0032412	GO:0032412	regulation of ion transmembrane transporter activity	10/638	273/29008	0.080952517	0.284023355	0.228856171	Snx27/1810037I17Rik/Park7/Ndufa4/Phb2/Nedd4/Taco1/Cox17/Kif5b/Cfl1	10	1
GO:1902749	GO:1902749	regulation of cell cycle G2/M phase transition	5/638	105/29008	0.082266213	0.288386834	0.23237211	Abraxas1/Ticrr/Topbp1/Cdk4/Uimc1	5	1
GO:0006470	GO:0006470	protein dephosphorylation	9/638	239/29008	0.082980924	0.29064492	0.234191598	Ilkap/Ssu72/Ppp4r2/Pin1/Arpp19/Rock2/Hsp90ab1/Ptprs/Rprd1a	9	1
GO:0000272	GO:0000272	polysaccharide catabolic process	2/638	22/29008	0.083545921	0.291138449	0.234589267	Agl/Hmgb1	2	1
GO:0000303	GO:0000303	response to superoxide	2/638	22/29008	0.083545921	0.291138449	0.234589267	Prdx1/Sod1	2	1
GO:0043576	GO:0043576	regulation of respiratory gaseous exchange	2/638	22/29008	0.083545921	0.291138449	0.234589267	Gls/Mtg2	2	1
GO:0046782	GO:0046782	regulation of viral transcription	2/638	22/29008	0.083545921	0.291138449	0.234589267	Dhx9/Pfn1	2	1
GO:0098869	GO:0098869	cellular oxidant detoxification	2/638	22/29008	0.083545921	0.291138449	0.234589267	Prdx1/Sod1	2	1
GO:2001224	GO:2001224	positive regulation of neuron migration	2/638	22/29008	0.083545921	0.291138449	0.234589267	Dab2ip/Plaa	2	1
GO:2000241	GO:2000241	regulation of reproductive process	8/638	205/29008	0.08428412	0.293357366	0.236377193	Stxbp1/Wdr77/Park7/Hdac2/Trip13/Dazl/Ythdc2/Prdx4	8	1
GO:0003016	GO:0003016	respiratory system process	3/638	47/29008	0.084393714	0.293357366	0.236377193	Gls/Stard7/Mtg2	3	1
GO:0002221	GO:0002221	pattern recognition receptor signaling pathway	7/638	171/29008	0.084396329	0.293357366	0.236377193	Dab2ip/Hmgb1/Phb2/Appl2/Peli1/Appl1/Ptprs	7	1
GO:0051259	GO:0051259	protein complex oligomerization	9/638	240/29008	0.084633085	0.293932275	0.236840435	Gls/Trp53bp1/Stoml2/Ssbp1/Mat2a/Prmt1/Fus/Appl2/Pkd1	9	1
GO:0046165	GO:0046165	alcohol biosynthetic process	6/638	138/29008	0.084760287	0.294126049	0.236996571	Park7/Qdpr/Cyp2r1/Isyna1/Clcn2/Sod1	6	1
GO:0043523	GO:0043523	regulation of neuron apoptotic process	10/638	276/29008	0.085532824	0.296556987	0.238955336	Stxbp1/Cdc42/Park7/Kras/Ilk/Pin1/Snx6/Atf4/Sod1/Hsp90ab1	10	1
GO:1904029	GO:1904029	regulation of cyclin-dependent protein kinase activity	4/638	76/29008	0.086547363	0.299570241	0.241383312	Ccne2/Ccnh/Pkd1/Hsp90ab1	4	1
GO:2000573	GO:2000573	positive regulation of DNA biosynthetic process	4/638	76/29008	0.086547363	0.299570241	0.241383312	Rfc4/Cct8/Ddx39b/Hsp90ab1	4	1
GO:0034341	GO:0034341	response to interferon-gamma	6/638	139/29008	0.087033472	0.300999893	0.242535276	Eprs/Stxbp1/Cdc42/Vamp3/Rpl13a/Kif5b	6	1
GO:0042552	GO:0042552	myelination	7/638	173/29008	0.088444841	0.305624413	0.246261554	B4galt5/Ski/Ilk/Dag1/Psap/Dicer1/Sod1	7	1
GO:0010718	GO:0010718	positive regulation of epithelial to mesenchymal transition	3/638	48/29008	0.088618389	0.305967431	0.246537946	Tgfbr1/Hdac2/Smad2	3	1
GO:0034763	GO:0034763	negative regulation of transmembrane transport	6/638	140/29008	0.089339857	0.308200059	0.24833692	Snx27/1810037I17Rik/Park7/Nedd4/Oaz1/Appl2	6	1
GO:0099111	GO:0099111	microtubule-based transport	8/638	208/29008	0.089804187	0.308635633	0.248687891	Stard7/Sfpq/Cdc42/Uchl1/Hspa8/Sod1/Kif5b/Ap3s1	8	1
GO:0000305	GO:0000305	response to oxygen radical	2/638	23/29008	0.090215417	0.308635633	0.248687891	Prdx1/Sod1	2	1
GO:0006353	GO:0006353	DNA-templated transcription, termination	2/638	23/29008	0.090215417	0.308635633	0.248687891	Dhx9/Ssu72	2	1
GO:0006654	GO:0006654	phosphatidic acid biosynthetic process	2/638	23/29008	0.090215417	0.308635633	0.248687891	Dgkd/Gpat2	2	1
GO:0009065	GO:0009065	glutamine family amino acid catabolic process	2/638	23/29008	0.090215417	0.308635633	0.248687891	Gls/Glud1	2	1
GO:0009168	GO:0009168	purine ribonucleoside monophosphate biosynthetic process	2/638	23/29008	0.090215417	0.308635633	0.248687891	Impdh2/Adsl	2	1
GO:0032288	GO:0032288	myelin assembly	2/638	23/29008	0.090215417	0.308635633	0.248687891	Ilk/Dicer1	2	1
GO:0045048	GO:0045048	protein insertion into ER membrane	2/638	23/29008	0.090215417	0.308635633	0.248687891	Wdr83os/Emc2	2	1
GO:1904666	GO:1904666	regulation of ubiquitin protein ligase activity	2/638	23/29008	0.090215417	0.308635633	0.248687891	Rpl11/Rpl5	2	1
GO:2000757	GO:2000757	negative regulation of peptidyl-lysine acetylation	2/638	23/29008	0.090215417	0.308635633	0.248687891	Hdac2/Taf7	2	1
GO:0106027	GO:0106027	neuron projection organization	5/638	109/29008	0.092913992	0.316091646	0.254695687	Cdc42/Caprin2/Cttn/Afdn/Cfl1	5	1
GO:0009262	GO:0009262	deoxyribonucleotide metabolic process	3/638	49/29008	0.092930085	0.316091646	0.254695687	Dut/Nme2/Nme1	3	1
GO:0035196	GO:0035196	production of miRNAs involved in gene silencing by miRNA	3/638	49/29008	0.092930085	0.316091646	0.254695687	Dicer1/Drosha/Dgcr8	3	1
GO:0060421	GO:0060421	positive regulation of heart growth	3/638	49/29008	0.092930085	0.316091646	0.254695687	Rbpj/Pin1/Ddx39b	3	1
GO:0002562	GO:0002562	somatic diversification of immune receptors via germline recombination within a single locus	4/638	78/29008	0.093085498	0.316091646	0.254695687	Trp53bp1/Hmgb1/Yy1/Rnf8	4	1
GO:0016444	GO:0016444	somatic cell DNA recombination	4/638	78/29008	0.093085498	0.316091646	0.254695687	Trp53bp1/Hmgb1/Yy1/Rnf8	4	1
GO:0016575	GO:0016575	histone deacetylation	4/638	78/29008	0.093085498	0.316091646	0.254695687	Sfpq/Kdm5a/Hdac2/Sirt7	4	1
GO:0032413	GO:0032413	negative regulation of ion transmembrane transporter activity	4/638	78/29008	0.093085498	0.316091646	0.254695687	Snx27/1810037I17Rik/Park7/Nedd4	4	1
GO:2000379	GO:2000379	positive regulation of reactive oxygen species metabolic process	4/638	78/29008	0.093085498	0.316091646	0.254695687	Romo1/Park7/Eif5a/Sod1	4	1
GO:0001763	GO:0001763	morphogenesis of a branching structure	9/638	245/29008	0.093187645	0.316177849	0.254765147	Phb2/Kras/Ilk/Nfatc3/Dag1/Setd2/Dicer1/Hnrnpk/Pkd1	9	1
GO:0070085	GO:0070085	glycosylation	8/638	210/29008	0.093597813	0.31730814	0.255675896	Uggt1/Slc35c1/Ext2/B4galt5/Krtcap2/Dpm3/Tmem165/Plod3	8	1
GO:0048675	GO:0048675	axon extension	6/638	142/29008	0.09405165	0.318584496	0.256704339	C9orf72/Ilk/Cttn/Atp5g1/Hsp90ab1/Ptprs	6	1
GO:0007272	GO:0007272	ensheathment of neurons	7/638	176/29008	0.094720044	0.320321724	0.258104138	B4galt5/Ski/Ilk/Dag1/Psap/Dicer1/Sod1	7	1
GO:0008366	GO:0008366	axon ensheathment	7/638	176/29008	0.094720044	0.320321724	0.258104138	B4galt5/Ski/Ilk/Dag1/Psap/Dicer1/Sod1	7	1
GO:0032760	GO:0032760	positive regulation of tumor necrosis factor production	5/638	110/29008	0.095681344	0.322776675	0.260082252	Ncl/Dhx9/Hmgb1/Hdac2/Selenok	5	1
GO:0055006	GO:0055006	cardiac cell development	5/638	110/29008	0.095681344	0.322776675	0.260082252	Pin1/Hdac2/Dicer1/Yy1/Ddx39b	5	1
GO:1904888	GO:1904888	cranial skeletal system development	4/638	79/29008	0.096440054	0.322776675	0.260082252	Tgfbr1/Setd2/Tmem107/Smad2	4	1
GO:0022898	GO:0022898	regulation of transmembrane transporter activity	10/638	283/29008	0.096820422	0.322776675	0.260082252	Snx27/1810037I17Rik/Park7/Ndufa4/Phb2/Nedd4/Taco1/Cox17/Kif5b/Cfl1	10	1
GO:0007033	GO:0007033	vacuole organization	7/638	177/29008	0.096865438	0.322776675	0.260082252	Rab14/Vps16/C9orf72/Stx12/Tmem165/Ctsd/Hspa8	7	1
GO:1901605	GO:1901605	alpha-amino acid metabolic process	7/638	177/29008	0.096865438	0.322776675	0.260082252	Gls/Park7/Qdpr/Plod3/Acat1/Glud1/Atf4	7	1
GO:0008090	GO:0008090	retrograde axonal transport	2/638	24/29008	0.097035075	0.322776675	0.260082252	Sod1/Kif5b	2	1
GO:0031643	GO:0031643	positive regulation of myelination	2/638	24/29008	0.097035075	0.322776675	0.260082252	Dag1/Dicer1	2	1
GO:0040019	GO:0040019	positive regulation of embryonic development	2/638	24/29008	0.097035075	0.322776675	0.260082252	B4galt5/Cfl1	2	1
GO:0042438	GO:0042438	melanin biosynthetic process	2/638	24/29008	0.097035075	0.322776675	0.260082252	Slc24a5/Appl1	2	1
GO:0043173	GO:0043173	nucleotide salvage	2/638	24/29008	0.097035075	0.322776675	0.260082252	Impdh2/Adsl	2	1
GO:0070734	GO:0070734	histone H3-K27 methylation	2/638	24/29008	0.097035075	0.322776675	0.260082252	Mtf2/Hdac2	2	1
GO:1901522	GO:1901522	positive regulation of transcription from RNA polymerase II promoter involved in cellular response to chemical stimulus	2/638	24/29008	0.097035075	0.322776675	0.260082252	Rbpj/Atf4	2	1
GO:1990000	GO:1990000	amyloid fibril formation	2/638	24/29008	0.097035075	0.322776675	0.260082252	Pfdn2/Pfdn6	2	1
GO:2000010	GO:2000010	positive regulation of protein localization to cell surface	2/638	24/29008	0.097035075	0.322776675	0.260082252	Hnrnpk/Hsp90ab1	2	1
GO:2001169	GO:2001169	regulation of ATP biosynthetic process	2/638	24/29008	0.097035075	0.322776675	0.260082252	Vcp/Ndufc2	2	1
GO:0003197	GO:0003197	endocardial cushion development	3/638	50/29008	0.097326688	0.322776675	0.260082252	Tgfbr1/Rbpj/Nedd4	3	1
GO:0030520	GO:0030520	intracellular estrogen receptor signaling pathway	3/638	50/29008	0.097326688	0.322776675	0.260082252	Phb2/Safb/Taf7	3	1
GO:0035305	GO:0035305	negative regulation of dephosphorylation	3/638	50/29008	0.097326688	0.322776675	0.260082252	Uri1/Arpp19/Rock2	3	1
GO:0043618	GO:0043618	regulation of transcription from RNA polymerase II promoter in response to stress	3/638	50/29008	0.097326688	0.322776675	0.260082252	Rbpj/Nedd4/Atf4	3	1
GO:0045646	GO:0045646	regulation of erythrocyte differentiation	3/638	50/29008	0.097326688	0.322776675	0.260082252	Prmt1/Setd1a/Hmgb2	3	1
GO:0060964	GO:0060964	regulation of gene silencing by miRNA	3/638	50/29008	0.097326688	0.322776675	0.260082252	Dhx9/Wtip/Eif4g1	3	1
GO:0090342	GO:0090342	regulation of cell aging	3/638	50/29008	0.097326688	0.322776675	0.260082252	Rbl1/Kras/Rsl1d1	3	1
GO:1902743	GO:1902743	regulation of lamellipodium organization	3/638	50/29008	0.097326688	0.322776675	0.260082252	Cdc42/Brk1/Cfl1	3	1
GO:0051146	GO:0051146	striated muscle cell differentiation	11/638	320/29008	0.097680469	0.323689341	0.260817647	Mtln/Rbm38/Ski/Rbpj/Kras/Nfatc3/Pin1/Hdac2/Dicer1/Yy1/Ddx39b	11	1
GO:0032088	GO:0032088	negative regulation of NF-kappaB transcription factor activity	4/638	80/29008	0.099850608	0.329819288	0.265756946	Dab2ip/Itch/Peli1/Siva1	4	1
GO:0051262	GO:0051262	protein tetramerization	4/638	80/29008	0.099850608	0.329819288	0.265756946	Gls/Ssbp1/Appl2/Pkd1	4	1
GO:1900076	GO:1900076	regulation of cellular response to insulin stimulus	4/638	80/29008	0.099850608	0.329819288	0.265756946	Nucks1/Uso1/Ankrd26/Appl2	4	1
GO:1901983	GO:1901983	regulation of protein acetylation	4/638	80/29008	0.099850608	0.329819288	0.265756946	Park7/Brd7/Hdac2/Taf7	4	1
GO:1903557	GO:1903557	positive regulation of tumor necrosis factor superfamily cytokine production	5/638	112/29008	0.101340269	0.334134779	0.269234219	Ncl/Dhx9/Hmgb1/Hdac2/Selenok	5	1
GO:0001666	GO:0001666	response to hypoxia	8/638	214/29008	0.101455989	0.334134779	0.269234219	Rbpj/Chchd2/Raf1/Wtip/Nfatc3/Pin1/Rock2/Stub1	8	1
GO:0002218	GO:0002218	activation of innate immune response	3/638	51/29008	0.101806057	0.334134779	0.269234219	Sfpq/Hmgb1/Tbk1	3	1
GO:0008089	GO:0008089	anterograde axonal transport	3/638	51/29008	0.101806057	0.334134779	0.269234219	Sod1/Kif5b/Ap3s1	3	1
GO:0031050	GO:0031050	dsRNA processing	3/638	51/29008	0.101806057	0.334134779	0.269234219	Dicer1/Drosha/Dgcr8	3	1
GO:0051289	GO:0051289	protein homotetramerization	3/638	51/29008	0.101806057	0.334134779	0.269234219	Gls/Ssbp1/Appl2	3	1
GO:0060428	GO:0060428	lung epithelium development	3/638	51/29008	0.101806057	0.334134779	0.269234219	Srsf6/Cdc42/Rbpj	3	1
GO:0070918	GO:0070918	production of small RNA involved in gene silencing by RNA	3/638	51/29008	0.101806057	0.334134779	0.269234219	Dicer1/Drosha/Dgcr8	3	1
GO:0006312	GO:0006312	mitotic recombination	2/638	25/29008	0.103995089	0.338586771	0.272821479	Rad51/Tprkb	2	1
GO:0009127	GO:0009127	purine nucleoside monophosphate biosynthetic process	2/638	25/29008	0.103995089	0.338586771	0.272821479	Impdh2/Adsl	2	1
GO:0033008	GO:0033008	positive regulation of mast cell activation involved in immune response	2/638	25/29008	0.103995089	0.338586771	0.272821479	Stxbp1/Snx4	2	1
GO:0043306	GO:0043306	positive regulation of mast cell degranulation	2/638	25/29008	0.103995089	0.338586771	0.272821479	Stxbp1/Snx4	2	1
GO:0046037	GO:0046037	GMP metabolic process	2/638	25/29008	0.103995089	0.338586771	0.272821479	Impdh2/Adsl	2	1
GO:0051291	GO:0051291	protein heterooligomerization	2/638	25/29008	0.103995089	0.338586771	0.272821479	Mat2a/Pkd1	2	1
GO:0051457	GO:0051457	maintenance of protein location in nucleus	2/638	25/29008	0.103995089	0.338586771	0.272821479	Park7/Chchd10	2	1
GO:0097062	GO:0097062	dendritic spine maintenance	2/638	25/29008	0.103995089	0.338586771	0.272821479	Cttn/Cfl1	2	1
GO:0101023	GO:0101023	vascular endothelial cell proliferation	2/638	25/29008	0.103995089	0.338586771	0.272821479	Hmgb1/Dicer1	2	1
GO:1905562	GO:1905562	regulation of vascular endothelial cell proliferation	2/638	25/29008	0.103995089	0.338586771	0.272821479	Hmgb1/Dicer1	2	1
GO:0001843	GO:0001843	neural tube closure	5/638	113/29008	0.10423113	0.338586771	0.272821479	Ski/Setd2/Dvl2/Pfn1/Rock2	5	1
GO:0008630	GO:0008630	intrinsic apoptotic signaling pathway in response to DNA damage	5/638	113/29008	0.10423113	0.338586771	0.272821479	Rps3/Ei24/Rps27l/Rpl26/Hnrnpk	5	1
GO:0120034	GO:0120034	positive regulation of plasma membrane bounded cell projection assembly	5/638	113/29008	0.10423113	0.338586771	0.272821479	Tgfbr1/Cdc42/Brk1/Pfn1/Cfl1	5	1
GO:0042307	GO:0042307	positive regulation of protein import into nucleus	3/638	52/29008	0.106366019	0.343894531	0.277098288	Tpr/Hsp90ab1/Rbm22	3	1
GO:0043550	GO:0043550	regulation of lipid kinase activity	3/638	52/29008	0.106366019	0.343894531	0.277098288	Dab2ip/Rbl1/Cdc42	3	1
GO:0045839	GO:0045839	negative regulation of mitotic nuclear division	3/638	52/29008	0.106366019	0.343894531	0.277098288	Tpr/Zfp207/Trip13	3	1
GO:0045911	GO:0045911	positive regulation of DNA recombination	3/638	52/29008	0.106366019	0.343894531	0.277098288	Trp53bp1/Zcwpw1/Fus	3	1
GO:0046189	GO:0046189	phenol-containing compound biosynthetic process	3/638	52/29008	0.106366019	0.343894531	0.277098288	Slc24a5/Park7/Appl1	3	1
GO:0046605	GO:0046605	regulation of centrosome cycle	3/638	52/29008	0.106366019	0.343894531	0.277098288	Chordc1/Rock2/Spice1	3	1
GO:0014015	GO:0014015	positive regulation of gliogenesis	4/638	82/29008	0.10683657	0.344604409	0.277670283	Dag1/Hdac2/Dicer1/Prpf19	4	1
GO:0014855	GO:0014855	striated muscle cell proliferation	4/638	82/29008	0.10683657	0.344604409	0.277670283	Tgfbr1/Rbpj/Hdac2/Jarid2	4	1
GO:0051303	GO:0051303	establishment of chromosome localization	4/638	82/29008	0.10683657	0.344604409	0.277670283	Rrs1/Terb2/Nudc/Spice1	4	1
GO:0060606	GO:0060606	tube closure	5/638	114/29008	0.107162424	0.345384997	0.278299254	Ski/Setd2/Dvl2/Pfn1/Rock2	5	1
GO:0000910	GO:0000910	cytokinesis	7/638	182/29008	0.107990363	0.347781319	0.280230127	Jtb/Stmn1/Cdc42/Pin1/Setd2/Rock2/Cfl1	7	1
GO:0010639	GO:0010639	negative regulation of organelle organization	12/638	364/29008	0.108558839	0.349338953	0.281485214	Tpr/H3f3a/Stmn1/Hdgfl3/Pfn1/Zfp207/H3f3b/Prelid1/Trip13/Mphosph8/Dcp2/Cfl1	12	1
GO:0034976	GO:0034976	response to endoplasmic reticulum stress	9/638	254/29008	0.109811547	0.35116138	0.282953663	Uggt1/Dab2ip/Vcp/Park7/Selenok/Psmc6/Atf4/Eif4g1/Stub1	9	1
GO:0030038	GO:0030038	contractile actin filament bundle assembly	5/638	115/29008	0.110133758	0.35116138	0.282953663	Tgfbr1/Stmn1/Cdc42/Pfn1/Rock2	5	1
GO:0043149	GO:0043149	stress fiber assembly	5/638	115/29008	0.110133758	0.35116138	0.282953663	Tgfbr1/Stmn1/Cdc42/Pfn1/Rock2	5	1
GO:0035148	GO:0035148	tube formation	7/638	183/29008	0.11029412	0.35116138	0.282953663	Dab2ip/Ski/Setd2/Dvl2/Pfn1/Rock2/Cfl1	7	1
GO:0042147	GO:0042147	retrograde transport, endosome to Golgi	4/638	83/29008	0.110410352	0.35116138	0.282953663	Vamp3/Vps53/Snx6/Prepl	4	1
GO:1902893	GO:1902893	regulation of pri-miRNA transcription by RNA polymerase II	4/638	83/29008	0.110410352	0.35116138	0.282953663	Tgfbr1/Nfatc3/Hdac2/Yy1	4	1
GO:0050678	GO:0050678	regulation of epithelial cell proliferation	13/638	403/29008	0.110572591	0.35116138	0.282953663	Dab2ip/Srsf6/Wdr77/Tgfbr1/Cdc42/Krit1/Hmgb1/Phb2/Hmgb2/Nme1/Dicer1/Hmgn1/Atp5a1	13	1
GO:0044262	GO:0044262	cellular carbohydrate metabolic process	10/638	291/29008	0.110744229	0.35116138	0.282953663	Wdr5/Ext2/B4galt5/Agl/Coq2/Hmgb1/Isyna1/Arpp19/Cry1/Sirt7	10	1
GO:0002762	GO:0002762	negative regulation of myeloid leukocyte differentiation	3/638	53/29008	0.11100438	0.35116138	0.282953663	Cul4a/Nme2/Nme1	3	1
GO:0008333	GO:0008333	endosome to lysosome transport	3/638	53/29008	0.11100438	0.35116138	0.282953663	Vps16/Snx27/Vcp	3	1
GO:0060147	GO:0060147	regulation of posttranscriptional gene silencing	3/638	53/29008	0.11100438	0.35116138	0.282953663	Dhx9/Wtip/Eif4g1	3	1
GO:0072132	GO:0072132	mesenchyme morphogenesis	3/638	53/29008	0.11100438	0.35116138	0.282953663	Tgfbr1/Rbpj/Smad2	3	1
GO:0098781	GO:0098781	ncRNA transcription	3/638	53/29008	0.11100438	0.35116138	0.282953663	Ncl/Sirt7/Snapc1	3	1
GO:0006582	GO:0006582	melanin metabolic process	2/638	26/29008	0.111086011	0.35116138	0.282953663	Slc24a5/Appl1	2	1
GO:0032480	GO:0032480	negative regulation of type I interferon production	2/638	26/29008	0.111086011	0.35116138	0.282953663	Yy1/Ptprs	2	1
GO:0032878	GO:0032878	regulation of establishment or maintenance of cell polarity	2/638	26/29008	0.111086011	0.35116138	0.282953663	Krit1/Cfl1	2	1
GO:0032925	GO:0032925	regulation of activin receptor signaling pathway	2/638	26/29008	0.111086011	0.35116138	0.282953663	Ski/Smad2	2	1
GO:0033233	GO:0033233	regulation of protein sumoylation	2/638	26/29008	0.111086011	0.35116138	0.282953663	Park7/Uba2	2	1
GO:0035278	GO:0035278	miRNA mediated inhibition of translation	2/638	26/29008	0.111086011	0.35116138	0.282953663	Tnrc6a/Eif4g1	2	1
GO:0044550	GO:0044550	secondary metabolite biosynthetic process	2/638	26/29008	0.111086011	0.35116138	0.282953663	Slc24a5/Appl1	2	1
GO:0045730	GO:0045730	respiratory burst	2/638	26/29008	0.111086011	0.35116138	0.282953663	Rps19/Selenok	2	1
GO:0070129	GO:0070129	regulation of mitochondrial translation	2/638	26/29008	0.111086011	0.35116138	0.282953663	Mtg2/Taco1	2	1
GO:0070723	GO:0070723	response to cholesterol	2/638	26/29008	0.111086011	0.35116138	0.282953663	Tgfbr1/Smad2	2	1
GO:0055007	GO:0055007	cardiac muscle cell differentiation	6/638	149/29008	0.111564639	0.352403949	0.283954882	Rbpj/Pin1/Hdac2/Dicer1/Yy1/Ddx39b	6	1
GO:0090257	GO:0090257	regulation of muscle system process	9/638	255/29008	0.111754917	0.352548019	0.284070969	Cdk9/Grcc10/Cttn/Pin1/Rock2/Yy1/Jarid2/Sod1/Ddx39b	9	1
GO:0045637	GO:0045637	regulation of myeloid cell differentiation	8/638	219/29008	0.111781431	0.352548019	0.284070969	Hmgb1/Prmt1/Setd1a/Cul4a/Hmgb2/Wdr61/Nme2/Nme1	8	1
GO:0006986	GO:0006986	response to unfolded protein	5/638	116/29008	0.113144724	0.356302077	0.287095859	Hspa14/Dab2ip/Hspa8/Atf4/Stub1	5	1
GO:0048709	GO:0048709	oligodendrocyte differentiation	5/638	116/29008	0.113144724	0.356302077	0.287095859	B4galt5/Eif2b3/Dag1/Hdac2/Dicer1	5	1
GO:0051651	GO:0051651	maintenance of location in cell	8/638	220/29008	0.113912765	0.358289788	0.288697487	Mtln/Park7/Tnrc6a/Polr2m/Ibtk/Chchd10/Pfn1/Fth1	8	1
GO:0032272	GO:0032272	negative regulation of protein polymerization	4/638	84/29008	0.114036881	0.358289788	0.288697487	Stmn1/Pfn1/Mphosph8/Cfl1	4	1
GO:0050000	GO:0050000	chromosome localization	4/638	84/29008	0.114036881	0.358289788	0.288697487	Rrs1/Terb2/Nudc/Spice1	4	1
GO:0021537	GO:0021537	telencephalon development	9/638	257/29008	0.11569875	0.36246864	0.292064661	Dab2ip/Celf1/Ski/Grcc10/Hdac2/Dicer1/Hnrnpk/Afdn/Ptprs	9	1
GO:0007019	GO:0007019	microtubule depolymerization	3/638	54/29008	0.115718927	0.36246864	0.292064661	Stmn1/Hdgfl3/Smn1	3	1
GO:0060966	GO:0060966	regulation of gene silencing by RNA	3/638	54/29008	0.115718927	0.36246864	0.292064661	Dhx9/Wtip/Eif4g1	3	1
GO:0099054	GO:0099054	presynapse assembly	3/638	54/29008	0.115718927	0.36246864	0.292064661	Cadm1/Eif4g1/Ptprs	3	1
GO:0055001	GO:0055001	muscle cell development	8/638	221/29008	0.116065968	0.363279424	0.292717962	Ski/Uchl1/Nfatc3/Pin1/Hdac2/Dicer1/Yy1/Ddx39b	8	1
GO:0035051	GO:0035051	cardiocyte differentiation	7/638	186/29008	0.117360529	0.366095039	0.294986687	Cdc42/Rbpj/Pin1/Hdac2/Dicer1/Yy1/Ddx39b	7	1
GO:0048813	GO:0048813	dendrite morphogenesis	7/638	186/29008	0.117360529	0.366095039	0.294986687	Cdc42/Caprin2/Ilk/Nedd4/Rock2/Afdn/Cfl1	7	1
GO:0010921	GO:0010921	regulation of phosphatase activity	4/638	85/29008	0.11771529	0.366095039	0.294986687	Rpl5/Uri1/Rock2/Hsp90ab1	4	1
GO:0061614	GO:0061614	pri-miRNA transcription by RNA polymerase II	4/638	85/29008	0.11771529	0.366095039	0.294986687	Tgfbr1/Nfatc3/Hdac2/Yy1	4	1
GO:0072384	GO:0072384	organelle transport along microtubule	4/638	85/29008	0.11771529	0.366095039	0.294986687	Cdc42/Uchl1/Kif5b/Ap3s1	4	1
GO:0006536	GO:0006536	glutamate metabolic process	2/638	27/29008	0.118298737	0.366095039	0.294986687	Gls/Glud1	2	1
GO:0023019	GO:0023019	signal transduction involved in regulation of gene expression	2/638	27/29008	0.118298737	0.366095039	0.294986687	Srsf1/Smad2	2	1
GO:0032781	GO:0032781	positive regulation of ATPase activity	2/638	27/29008	0.118298737	0.366095039	0.294986687	Chtop/Pfn1	2	1
GO:0036003	GO:0036003	positive regulation of transcription from RNA polymerase II promoter in response to stress	2/638	27/29008	0.118298737	0.366095039	0.294986687	Rbpj/Atf4	2	1
GO:0040033	GO:0040033	negative regulation of translation, ncRNA-mediated	2/638	27/29008	0.118298737	0.366095039	0.294986687	Tnrc6a/Eif4g1	2	1
GO:0042104	GO:0042104	positive regulation of activated T cell proliferation	2/638	27/29008	0.118298737	0.366095039	0.294986687	Hmgb1/Rps3	2	1
GO:0045974	GO:0045974	regulation of translation, ncRNA-mediated	2/638	27/29008	0.118298737	0.366095039	0.294986687	Tnrc6a/Eif4g1	2	1
GO:0046473	GO:0046473	phosphatidic acid metabolic process	2/638	27/29008	0.118298737	0.366095039	0.294986687	Dgkd/Gpat2	2	1
GO:0051016	GO:0051016	barbed-end actin filament capping	2/638	27/29008	0.118298737	0.366095039	0.294986687	Mphosph8/Cfl1	2	1
GO:2000310	GO:2000310	regulation of NMDA receptor activity	2/638	27/29008	0.118298737	0.366095039	0.294986687	Park7/Cfl1	2	1
GO:1904951	GO:1904951	positive regulation of establishment of protein localization	11/638	333/29008	0.119440527	0.369350999	0.297610227	Tpr/Anp32b/Cdc42/C2cd5/Oaz1/Rack1/Glud1/Cct8/Hsp90ab1/Kif5b/Rbm22	11	1
GO:0051348	GO:0051348	negative regulation of transferase activity	9/638	259/29008	0.119718256	0.369932104	0.298078461	Dab2ip/Rpl11/Park7/Uchl1/Rpl5/Ilk/Chordc1/Eif4a2/Taf7	9	1
GO:0007062	GO:0007062	sister chromatid cohesion	3/638	55/29008	0.12050743	0.370979151	0.298922135	Sfpq/Phb2/Smc1b	3	1
GO:0010596	GO:0010596	negative regulation of endothelial cell migration	3/638	55/29008	0.12050743	0.370979151	0.298922135	Dab2ip/Krit1/Hmgb1	3	1
GO:0048701	GO:0048701	embryonic cranial skeleton morphogenesis	3/638	55/29008	0.12050743	0.370979151	0.298922135	Tgfbr1/Setd2/Smad2	3	1
GO:0048713	GO:0048713	regulation of oligodendrocyte differentiation	3/638	55/29008	0.12050743	0.370979151	0.298922135	Dag1/Hdac2/Dicer1	3	1
GO:1901607	GO:1901607	alpha-amino acid biosynthetic process	3/638	55/29008	0.12050743	0.370979151	0.298922135	Gls/Park7/Plod3	3	1
GO:0002200	GO:0002200	somatic diversification of immune receptors	4/638	86/29008	0.121444693	0.373585279	0.301022063	Trp53bp1/Hmgb1/Yy1/Rnf8	4	1
GO:0001906	GO:0001906	cell killing	9/638	260/29008	0.121756202	0.374264027	0.301568975	Romo1/Prdx1/Rps19/Hspa8/Cadm1/Rpl30/H2-K1/Hsp90ab1/Kif5b	9	1
GO:0032409	GO:0032409	regulation of transporter activity	10/638	297/29008	0.121894446	0.374409562	0.301686242	Snx27/1810037I17Rik/Park7/Ndufa4/Phb2/Nedd4/Taco1/Cox17/Kif5b/Cfl1	10	1
GO:0048754	GO:0048754	branching morphogenesis of an epithelial tube	7/638	188/29008	0.122199236	0.375066061	0.302215226	Phb2/Kras/Ilk/Nfatc3/Dag1/Dicer1/Pkd1	7	1
GO:0016055	GO:0016055	Wnt signaling pathway	14/638	449/29008	0.122452204	0.375562641	0.302615353	Dab2ip/Vcp/Reck/Rbpj/Ruvbl1/Caprin2/Ilk/Brd7/Pin1/Wdr61/Rps12/Hdac2/Dvl2/Pkd1	14	1
GO:0010976	GO:0010976	positive regulation of neuron projection development	8/638	224/29008	0.122655758	0.375907045	0.302892862	Dab2ip/Caprin2/Eef1a1/Nme2/Nme1/Hnrnpk/Atf1/Afdn	8	1
GO:0050769	GO:0050769	positive regulation of neurogenesis	10/638	298/29008	0.123810948	0.378804773	0.30522775	Caprin2/Ilk/Faim/Dag1/Hdac2/Nap1l1/Atp5g1/Dicer1/Afdn/Prpf19	10	1
GO:0032410	GO:0032410	negative regulation of transporter activity	4/638	87/29008	0.125224186	0.378804773	0.30522775	Snx27/1810037I17Rik/Park7/Nedd4	4	1
GO:0009948	GO:0009948	anterior/posterior axis specification	3/638	56/29008	0.125367646	0.378804773	0.30522775	Rnf2/Wdr77/Ski	3	1
GO:0010665	GO:0010665	regulation of cardiac muscle cell apoptotic process	3/638	56/29008	0.125367646	0.378804773	0.30522775	Ilk/Hspa8/Eif5a	3	1
GO:0042311	GO:0042311	vasodilation	3/638	56/29008	0.125367646	0.378804773	0.30522775	Ext2/Plod3/Sod1	3	1
GO:0043507	GO:0043507	positive regulation of JUN kinase activity	3/638	56/29008	0.125367646	0.378804773	0.30522775	Dab2ip/Rps3/Dvl2	3	1
GO:0061001	GO:0061001	regulation of dendritic spine morphogenesis	3/638	56/29008	0.125367646	0.378804773	0.30522775	Caprin2/Afdn/Cfl1	3	1
GO:0050767	GO:0050767	regulation of neurogenesis	14/638	451/29008	0.125552089	0.378804773	0.30522775	Ski/Caprin2/Ilk/Hmgb2/Faim/Dag1/Hdac2/Appl2/Nap1l1/Atp5g1/Dicer1/Afdn/Ptprs/Prpf19	14	1
GO:0198738	GO:0198738	cell-cell signaling by wnt	14/638	451/29008	0.125552089	0.378804773	0.30522775	Dab2ip/Vcp/Reck/Rbpj/Ruvbl1/Caprin2/Ilk/Brd7/Pin1/Wdr61/Rps12/Hdac2/Dvl2/Pkd1	14	1
GO:0002089	GO:0002089	lens morphogenesis in camera-type eye	2/638	28/29008	0.125624501	0.378804773	0.30522775	Ski/Atf4	2	1
GO:0003272	GO:0003272	endocardial cushion formation	2/638	28/29008	0.125624501	0.378804773	0.30522775	Tgfbr1/Rbpj	2	1
GO:0007141	GO:0007141	male meiosis I	2/638	28/29008	0.125624501	0.378804773	0.30522775	Slc25a31/Trip13	2	1
GO:0010458	GO:0010458	exit from mitosis	2/638	28/29008	0.125624501	0.378804773	0.30522775	Phb2/Sirt7	2	1
GO:0018126	GO:0018126	protein hydroxylation	2/638	28/29008	0.125624501	0.378804773	0.30522775	Plod3/Prdx4	2	1
GO:0033522	GO:0033522	histone H2A ubiquitination	2/638	28/29008	0.125624501	0.378804773	0.30522775	Rnf2/Rnf8	2	1
GO:0045070	GO:0045070	positive regulation of viral genome replication	2/638	28/29008	0.125624501	0.378804773	0.30522775	Fkbp6/Hacd3	2	1
GO:0045648	GO:0045648	positive regulation of erythrocyte differentiation	2/638	28/29008	0.125624501	0.378804773	0.30522775	Prmt1/Hmgb2	2	1
GO:0060039	GO:0060039	pericardium development	2/638	28/29008	0.125624501	0.378804773	0.30522775	Setd2/Smad2	2	1
GO:0071605	GO:0071605	monocyte chemotactic protein-1 production	2/638	28/29008	0.125624501	0.378804773	0.30522775	Hmgb1/Selenok	2	1
GO:0071637	GO:0071637	regulation of monocyte chemotactic protein-1 production	2/638	28/29008	0.125624501	0.378804773	0.30522775	Hmgb1/Selenok	2	1
GO:1904031	GO:1904031	positive regulation of cyclin-dependent protein kinase activity	2/638	28/29008	0.125624501	0.378804773	0.30522775	Pkd1/Hsp90ab1	2	1
GO:2000178	GO:2000178	negative regulation of neural precursor cell proliferation	2/638	28/29008	0.125624501	0.378804773	0.30522775	Ilk/Appl2	2	1
GO:0032886	GO:0032886	regulation of microtubule-based process	9/638	262/29008	0.125888086	0.379321892	0.305644427	Tpr/Rae1/Stmn1/Hdgfl3/Rps3/Chordc1/Rock2/Spice1/Pkd1	9	1
GO:0010769	GO:0010769	regulation of cell morphogenesis involved in differentiation	5/638	121/29008	0.128778828	0.387748532	0.312434321	Cdc42/Caprin2/Ilk/Ttc3/Afdn	5	1
GO:0034620	GO:0034620	cellular response to unfolded protein	4/638	88/29008	0.129052849	0.388289763	0.312870427	Hspa14/Hspa8/Atf4/Stub1	4	1
GO:0072527	GO:0072527	pyrimidine-containing compound metabolic process	3/638	57/29008	0.130297323	0.391747936	0.315656903	Dut/Nme2/Nme1	3	1
GO:0032970	GO:0032970	regulation of actin filament-based process	13/638	416/29008	0.131362372	0.394662005	0.318004958	C9orf72/Tgfbr1/Stmn1/Cdc42/Arpc3/Brk1/Ilk/Cttn/Hdac2/Pfn1/Rock2/Mphosph8/Cfl1	13	1
GO:0008593	GO:0008593	regulation of Notch signaling pathway	4/638	89/29008	0.132929745	0.398294317	0.320931749	Slc35c1/Reck/Rbpj/Dicer1	4	1
GO:0009218	GO:0009218	pyrimidine ribonucleotide metabolic process	2/638	29/29008	0.133054863	0.398294317	0.320931749	Nme2/Nme1	2	1
GO:0010528	GO:0010528	regulation of transposition	2/638	29/29008	0.133054863	0.398294317	0.320931749	Sirt7/Tex19.1	2	1
GO:0010529	GO:0010529	negative regulation of transposition	2/638	29/29008	0.133054863	0.398294317	0.320931749	Sirt7/Tex19.1	2	1
GO:0061003	GO:0061003	positive regulation of dendritic spine morphogenesis	2/638	29/29008	0.133054863	0.398294317	0.320931749	Caprin2/Afdn	2	1
GO:0001838	GO:0001838	embryonic epithelial tube formation	6/638	157/29008	0.133452212	0.399193653	0.321656403	Ski/Setd2/Dvl2/Pfn1/Rock2/Cfl1	6	1
GO:0009636	GO:0009636	response to toxic substance	5/638	123/29008	0.13529416	0.403239381	0.32491631	Akr1a1/Prdx1/Park7/Mt2/Sod1	5	1
GO:0010761	GO:0010761	fibroblast migration	3/638	58/29008	0.135294204	0.403239381	0.32491631	Ilk/Appl2/Appl1	3	1
GO:0035065	GO:0035065	regulation of histone acetylation	3/638	58/29008	0.135294204	0.403239381	0.32491631	Park7/Brd7/Taf7	3	1
GO:0051445	GO:0051445	regulation of meiotic cell cycle	3/638	58/29008	0.135294204	0.403239381	0.32491631	Trip13/Dazl/Ythdc2	3	1
GO:1904591	GO:1904591	positive regulation of protein import	3/638	58/29008	0.135294204	0.403239381	0.32491631	Tpr/Hsp90ab1/Rbm22	3	1
GO:0050727	GO:0050727	regulation of inflammatory response	11/638	342/29008	0.135978184	0.404984918	0.326322803	Dhx9/Celf1/Psmb4/Park7/Rps19/Ndufc2/Psma1/Dicer1/Drosha/Snx4/Sod1	11	1
GO:1901617	GO:1901617	organic hydroxy compound biosynthetic process	8/638	230/29008	0.136410777	0.405979761	0.327124414	Slc24a5/Park7/Qdpr/Cyp2r1/Isyna1/Appl1/Clcn2/Sod1	8	1
GO:0070507	GO:0070507	regulation of microtubule cytoskeleton organization	6/638	159/29008	0.139221553	0.41331621	0.33303587	Tpr/Rae1/Stmn1/Hdgfl3/Rps3/Pkd1	6	1
GO:2000146	GO:2000146	negative regulation of cell motility	10/638	306/29008	0.139729763	0.41331621	0.33303587	Dab2ip/Reck/Rnf20/Krit1/Hmgb1/Ilk/Pin1/Dag1/Afdn/Cfl1	10	1
GO:0021700	GO:0021700	developmental maturation	11/638	344/29008	0.139812905	0.41331621	0.33303587	Stxbp1/Dab2ip/B4galt5/Wdr77/Reck/Rbpj/Dag1/Pfn1/Hnrnpk/Trip13/Dazl	11	1
GO:0010662	GO:0010662	regulation of striated muscle cell apoptotic process	3/638	59/29008	0.140356026	0.41331621	0.33303587	Ilk/Hspa8/Eif5a	3	1
GO:0046148	GO:0046148	pigment biosynthetic process	3/638	59/29008	0.140356026	0.41331621	0.33303587	Slc24a5/Appl1/Abcb7	3	1
GO:0046902	GO:0046902	regulation of mitochondrial membrane permeability	3/638	59/29008	0.140356026	0.41331621	0.33303587	Slc25a31/Chchd10/Siva1	3	1
GO:0050775	GO:0050775	positive regulation of dendrite morphogenesis	3/638	59/29008	0.140356026	0.41331621	0.33303587	Caprin2/Ilk/Afdn	3	1
GO:0002507	GO:0002507	tolerance induction	2/638	30/29008	0.140581697	0.41331621	0.33303587	Itch/Hmgb1	2	1
GO:0007289	GO:0007289	spermatid nucleus differentiation	2/638	30/29008	0.140581697	0.41331621	0.33303587	Hmgb2/Rnf8	2	1
GO:0010586	GO:0010586	miRNA metabolic process	2/638	30/29008	0.140581697	0.41331621	0.33303587	Dicer1/Drosha	2	1
GO:0030262	GO:0030262	apoptotic nuclear changes	2/638	30/29008	0.140581697	0.41331621	0.33303587	Dicer1/Acin1	2	1
GO:0034123	GO:0034123	positive regulation of toll-like receptor signaling pathway	2/638	30/29008	0.140581697	0.41331621	0.33303587	Hmgb1/Peli1	2	1
GO:0042744	GO:0042744	hydrogen peroxide catabolic process	2/638	30/29008	0.140581697	0.41331621	0.33303587	Prdx1/Prdx4	2	1
GO:0051446	GO:0051446	positive regulation of meiotic cell cycle	2/638	30/29008	0.140581697	0.41331621	0.33303587	Dazl/Ythdc2	2	1
GO:0071711	GO:0071711	basement membrane organization	2/638	30/29008	0.140581697	0.41331621	0.33303587	Plod3/Dag1	2	1
GO:0097345	GO:0097345	mitochondrial outer membrane permeabilization	2/638	30/29008	0.140581697	0.41331621	0.33303587	Chchd10/Siva1	2	1
GO:2001032	GO:2001032	regulation of double-strand break repair via nonhomologous end joining	2/638	30/29008	0.140581697	0.41331621	0.33303587	Sirt7/Dek	2	1
GO:0009063	GO:0009063	cellular amino acid catabolic process	4/638	91/29008	0.140824416	0.413734499	0.333372913	Gls/Qdpr/Acat1/Glud1	4	1
GO:0016311	GO:0016311	dephosphorylation	11/638	345/29008	0.141751692	0.416161952	0.33532887	Ilkap/Ssu72/Rpl5/Ppp4r2/Uri1/Pin1/Arpp19/Rock2/Hsp90ab1/Ptprs/Rprd1a	11	1
GO:1901214	GO:1901214	regulation of neuron death	12/638	384/29008	0.142905938	0.419251823	0.337818581	Stxbp1/Cdc42/Park7/Kras/Ilk/Pin1/Rack1/Atp5g1/Snx6/Atf4/Sod1/Hsp90ab1	12	1
GO:0030148	GO:0030148	sphingolipid biosynthetic process	4/638	92/29008	0.144840246	0.424322173	0.341904093	B4galt5/Agk/Hacd3/Cers5	4	1
GO:1900182	GO:1900182	positive regulation of protein localization to nucleus	4/638	92/29008	0.144840246	0.424322173	0.341904093	Tpr/Park7/Hsp90ab1/Rbm22	4	1
GO:0061351	GO:0061351	neural precursor cell proliferation	7/638	197/29008	0.145198118	0.424687669	0.342198597	Ilk/Setd1a/Appl2/Prdm4/Nap1l1/Psmg1/Afdn	7	1
GO:0009101	GO:0009101	glycoprotein biosynthetic process	9/638	271/29008	0.145387436	0.424687669	0.342198597	Uggt1/Itm2c/Slc35c1/Ext2/B4galt5/Krtcap2/Dpm3/Tmem165/Plod3	9	1
GO:0010659	GO:0010659	cardiac muscle cell apoptotic process	3/638	60/29008	0.14548053	0.424687669	0.342198597	Ilk/Hspa8/Eif5a	3	1
GO:0051932	GO:0051932	synaptic transmission, GABAergic	3/638	60/29008	0.14548053	0.424687669	0.342198597	Stxbp1/Kras/Kif5b	3	1
GO:0070265	GO:0070265	necrotic cell death	3/638	60/29008	0.14548053	0.424687669	0.342198597	Ndufc2/Peli1/Fth1	3	1
GO:0051402	GO:0051402	neuron apoptotic process	10/638	309/29008	0.145963418	0.425588416	0.342924388	Stxbp1/Cdc42/Park7/Kras/Ilk/Pin1/Snx6/Atf4/Sod1/Hsp90ab1	10	1
GO:0032271	GO:0032271	regulation of protein polymerization	8/638	234/29008	0.145995735	0.425588416	0.342924388	Stmn1/Arpc3/Brk1/Rps3/Cttn/Pfn1/Mphosph8/Cfl1	8	1
GO:0030705	GO:0030705	cytoskeleton-dependent intracellular transport	7/638	198/29008	0.147873343	0.427168792	0.3441978	Sfpq/Cdc42/Uchl1/Hspa8/Sod1/Kif5b/Ap3s1	7	1
GO:0061025	GO:0061025	membrane fusion	6/638	162/29008	0.148088895	0.427168792	0.3441978	Stxbp1/Stx12/Vamp3/Uso1/C2cd5/Kif5b	6	1
GO:0006921	GO:0006921	cellular component disassembly involved in execution phase of apoptosis	2/638	31/29008	0.148197185	0.427168792	0.3441978	Dicer1/Acin1	2	1
GO:0007097	GO:0007097	nuclear migration	2/638	31/29008	0.148197185	0.427168792	0.3441978	Nudc/Cdc42	2	1
GO:0030947	GO:0030947	regulation of vascular endothelial growth factor receptor signaling pathway	2/638	31/29008	0.148197185	0.427168792	0.3441978	Dab2ip/Nedd4	2	1
GO:0032770	GO:0032770	positive regulation of monooxygenase activity	2/638	31/29008	0.148197185	0.427168792	0.3441978	Park7/Kras	2	1
GO:0032801	GO:0032801	receptor catabolic process	2/638	31/29008	0.148197185	0.427168792	0.3441978	Itch/Nedd4	2	1
GO:0034260	GO:0034260	negative regulation of GTPase activity	2/638	31/29008	0.148197185	0.427168792	0.3441978	Dab2ip/Rrp1b	2	1
GO:0035162	GO:0035162	embryonic hemopoiesis	2/638	31/29008	0.148197185	0.427168792	0.3441978	Kat6a/Atf4	2	1
GO:0036314	GO:0036314	response to sterol	2/638	31/29008	0.148197185	0.427168792	0.3441978	Tgfbr1/Smad2	2	1
GO:0043276	GO:0043276	anoikis	2/638	31/29008	0.148197185	0.427168792	0.3441978	Tfdp1/Mybbp1a	2	1
GO:0048714	GO:0048714	positive regulation of oligodendrocyte differentiation	2/638	31/29008	0.148197185	0.427168792	0.3441978	Dag1/Hdac2	2	1
GO:0060261	GO:0060261	positive regulation of transcription initiation from RNA polymerase II promoter	2/638	31/29008	0.148197185	0.427168792	0.3441978	Psmc6/Sub1	2	1
GO:0060317	GO:0060317	cardiac epithelial to mesenchymal transition	2/638	31/29008	0.148197185	0.427168792	0.3441978	Tgfbr1/Rbpj	2	1
GO:0061436	GO:0061436	establishment of skin barrier	2/638	31/29008	0.148197185	0.427168792	0.3441978	Stard7/Stmn1	2	1
GO:2000648	GO:2000648	positive regulation of stem cell proliferation	2/638	31/29008	0.148197185	0.427168792	0.3441978	Setd1a/Pdcd2	2	1
GO:0046467	GO:0046467	membrane lipid biosynthetic process	5/638	127/29008	0.148751558	0.427997802	0.344865788	B4galt5/Dpm3/Agk/Hacd3/Cers5	5	1
GO:0035304	GO:0035304	regulation of protein dephosphorylation	4/638	93/29008	0.148900425	0.427997802	0.344865788	Pin1/Arpp19/Rock2/Hsp90ab1	4	1
GO:0048814	GO:0048814	regulation of dendrite morphogenesis	4/638	93/29008	0.148900425	0.427997802	0.344865788	Caprin2/Ilk/Nedd4/Afdn	4	1
GO:0061640	GO:0061640	cytoskeleton-dependent cytokinesis	4/638	93/29008	0.148900425	0.427997802	0.344865788	Jtb/Stmn1/Rock2/Cfl1	4	1
GO:0071900	GO:0071900	regulation of protein serine/threonine kinase activity	11/638	349/29008	0.14964813	0.429847034	0.346355834	Dab2ip/Ccne2/Uchl1/Kras/Rps3/Ilk/Chordc1/Dvl2/Ccnh/Pkd1/Hsp90ab1	11	1
GO:0010676	GO:0010676	positive regulation of cellular carbohydrate metabolic process	3/638	61/29008	0.150665453	0.430666899	0.347016453	Wdr5/Hmgb1/Arpp19	3	1
GO:0035306	GO:0035306	positive regulation of dephosphorylation	3/638	61/29008	0.150665453	0.430666899	0.347016453	Rpl5/Pin1/Hsp90ab1	3	1
GO:0046173	GO:0046173	polyol biosynthetic process	3/638	61/29008	0.150665453	0.430666899	0.347016453	Qdpr/Cyp2r1/Isyna1	3	1
GO:0048278	GO:0048278	vesicle docking	3/638	61/29008	0.150665453	0.430666899	0.347016453	Stxbp1/Stx12/Uso1	3	1
GO:0050891	GO:0050891	multicellular organismal water homeostasis	3/638	61/29008	0.150665453	0.430666899	0.347016453	Ext2/Stard7/Stmn1	3	1
GO:0060324	GO:0060324	face development	3/638	61/29008	0.150665453	0.430666899	0.347016453	Ski/Raf1/Kat6a	3	1
GO:0099172	GO:0099172	presynapse organization	3/638	61/29008	0.150665453	0.430666899	0.347016453	Cadm1/Eif4g1/Ptprs	3	1
GO:0014013	GO:0014013	regulation of gliogenesis	5/638	128/29008	0.152201729	0.434154378	0.349826543	Ski/Dag1/Hdac2/Dicer1/Prpf19	5	1
GO:0045807	GO:0045807	positive regulation of endocytosis	5/638	128/29008	0.152201729	0.434154378	0.349826543	Dgkd/Cdc42/Appl2/Hnrnpk/Appl1	5	1
GO:0090101	GO:0090101	negative regulation of transmembrane receptor protein serine/threonine kinase signaling pathway	5/638	128/29008	0.152201729	0.434154378	0.349826543	Ski/Eid2/Pin1/Snx6/Stub1	5	1
GO:0002532	GO:0002532	production of molecular mediator involved in inflammatory response	4/638	94/29008	0.15300395	0.435839054	0.351183996	Rps19/Appl2/Appl1/Snx4	4	1
GO:0009798	GO:0009798	axis specification	4/638	94/29008	0.15300395	0.435839054	0.351183996	Rnf2/Wdr77/Ski/Smad2	4	1
GO:0006099	GO:0006099	tricarboxylic acid cycle	2/638	32/29008	0.155893802	0.439252586	0.353934503	Sdhc/Cs	2	1
GO:0007020	GO:0007020	microtubule nucleation	2/638	32/29008	0.155893802	0.439252586	0.353934503	Tubgcp5/Tubg1	2	1
GO:0009072	GO:0009072	aromatic amino acid family metabolic process	2/638	32/29008	0.155893802	0.439252586	0.353934503	Park7/Qdpr	2	1
GO:0032196	GO:0032196	transposition	2/638	32/29008	0.155893802	0.439252586	0.353934503	Sirt7/Tex19.1	2	1
GO:0036297	GO:0036297	interstrand cross-link repair	2/638	32/29008	0.155893802	0.439252586	0.353934503	Nucks1/Rad51	2	1
GO:0045616	GO:0045616	regulation of keratinocyte differentiation	2/638	32/29008	0.155893802	0.439252586	0.353934503	Srsf6/Rock2	2	1
GO:0045738	GO:0045738	negative regulation of DNA repair	2/638	32/29008	0.155893802	0.439252586	0.353934503	Trp53bp1/Rps3	2	1
GO:0060390	GO:0060390	regulation of SMAD protein signal transduction	2/638	32/29008	0.155893802	0.439252586	0.353934503	Tgfbr1/Nup93	2	1
GO:0060977	GO:0060977	coronary vasculature morphogenesis	2/638	32/29008	0.155893802	0.439252586	0.353934503	Tgfbr1/Setd2	2	1
GO:1901532	GO:1901532	regulation of hematopoietic progenitor cell differentiation	2/638	32/29008	0.155893802	0.439252586	0.353934503	Setd1a/Pdcd2	2	1
GO:0008652	GO:0008652	cellular amino acid biosynthetic process	3/638	62/29008	0.155908541	0.439252586	0.353934503	Gls/Park7/Plod3	3	1
GO:0010171	GO:0010171	body morphogenesis	3/638	62/29008	0.155908541	0.439252586	0.353934503	Ski/Kat6a/Dag1	3	1
GO:0031122	GO:0031122	cytoplasmic microtubule organization	3/638	62/29008	0.155908541	0.439252586	0.353934503	Tubgcp5/Wdr73/Tubg1	3	1
GO:0043457	GO:0043457	regulation of cellular respiration	3/638	62/29008	0.155908541	0.439252586	0.353934503	Vcp/Park7/Prelid1	3	1
GO:0046622	GO:0046622	positive regulation of organ growth	3/638	62/29008	0.155908541	0.439252586	0.353934503	Rbpj/Pin1/Ddx39b	3	1
GO:0051784	GO:0051784	negative regulation of nuclear division	3/638	62/29008	0.155908541	0.439252586	0.353934503	Tpr/Zfp207/Trip13	3	1
GO:0045685	GO:0045685	regulation of glial cell differentiation	4/638	95/29008	0.157149812	0.442144861	0.356264997	Dag1/Hdac2/Dicer1/Prpf19	4	1
GO:0048864	GO:0048864	stem cell development	4/638	95/29008	0.157149812	0.442144861	0.356264997	Cdc42/Setd2/Dicer1/Cfl1	4	1
GO:0051271	GO:0051271	negative regulation of cellular component movement	10/638	315/29008	0.158849938	0.446623137	0.359873436	Dab2ip/Reck/Rnf20/Krit1/Hmgb1/Ilk/Pin1/Dag1/Afdn/Cfl1	10	1
GO:0043406	GO:0043406	positive regulation of MAP kinase activity	5/638	130/29008	0.159201212	0.447305453	0.360423223	Dab2ip/Kras/Rps3/Ilk/Dvl2	5	1
GO:0001936	GO:0001936	regulation of endothelial cell proliferation	6/638	166/29008	0.160296331	0.450075384	0.362655137	Tgfbr1/Krit1/Hmgb1/Hmgb2/Dicer1/Atp5a1	6	1
GO:0008406	GO:0008406	gonad development	8/638	240/29008	0.160971615	0.451663544	0.363934822	Tgfbr1/Kmt2b/Hmgb2/H3f3b/Tex19.1/Hnrnpk/Sod1/Prdx4	8	1
GO:0006893	GO:0006893	Golgi to plasma membrane transport	3/638	63/29008	0.161207545	0.451710122	0.363972353	Vamp3/Rack1/Prepl	3	1
GO:0010658	GO:0010658	striated muscle cell apoptotic process	3/638	63/29008	0.161207545	0.451710122	0.363972353	Ilk/Hspa8/Eif5a	3	1
GO:0010906	GO:0010906	regulation of glucose metabolic process	5/638	131/29008	0.162749394	0.454267725	0.366033181	Wdr5/Hmgb1/Arpp19/Cry1/Sirt7	5	1
GO:0050829	GO:0050829	defense response to Gram-negative bacterium	5/638	131/29008	0.162749394	0.454267725	0.366033181	Romo1/Rps19/Hmgb2/Drosha/Rpl30	5	1
GO:0030111	GO:0030111	regulation of Wnt signaling pathway	10/638	317/29008	0.163266841	0.454267725	0.366033181	Dab2ip/Vcp/Reck/Rbpj/Ruvbl1/Caprin2/Ilk/Pin1/Rps12/Hdac2	10	1
GO:0051222	GO:0051222	positive regulation of protein transport	10/638	317/29008	0.163266841	0.454267725	0.366033181	Tpr/Anp32b/Cdc42/C2cd5/Oaz1/Rack1/Glud1/Hsp90ab1/Kif5b/Rbm22	10	1
GO:0036293	GO:0036293	response to decreased oxygen levels	8/638	241/29008	0.163535281	0.454267725	0.366033181	Rbpj/Chchd2/Raf1/Wtip/Nfatc3/Pin1/Rock2/Stub1	8	1
GO:0009156	GO:0009156	ribonucleoside monophosphate biosynthetic process	2/638	33/29008	0.163664313	0.454267725	0.366033181	Impdh2/Adsl	2	1
GO:0009303	GO:0009303	rRNA transcription	2/638	33/29008	0.163664313	0.454267725	0.366033181	Ncl/Sirt7	2	1
GO:0010614	GO:0010614	negative regulation of cardiac muscle hypertrophy	2/638	33/29008	0.163664313	0.454267725	0.366033181	Yy1/Jarid2	2	1
GO:0018345	GO:0018345	protein palmitoylation	2/638	33/29008	0.163664313	0.454267725	0.366033181	Selenok/Zdhhc20	2	1
GO:0043094	GO:0043094	cellular metabolic compound salvage	2/638	33/29008	0.163664313	0.454267725	0.366033181	Impdh2/Adsl	2	1
GO:0044275	GO:0044275	cellular carbohydrate catabolic process	2/638	33/29008	0.163664313	0.454267725	0.366033181	Agl/Hmgb1	2	1
GO:0051497	GO:0051497	negative regulation of stress fiber assembly	2/638	33/29008	0.163664313	0.454267725	0.366033181	Stmn1/Pfn1	2	1
GO:1902110	GO:1902110	positive regulation of mitochondrial membrane permeability involved in apoptotic process	2/638	33/29008	0.163664313	0.454267725	0.366033181	Chchd10/Siva1	2	1
GO:1903421	GO:1903421	regulation of synaptic vesicle recycling	2/638	33/29008	0.163664313	0.454267725	0.366033181	Plaa/Btbd9	2	1
GO:0006672	GO:0006672	ceramide metabolic process	4/638	97/29008	0.165564459	0.458614665	0.369535794	B4galt5/Agk/Psap/Cers5	4	1
GO:0070555	GO:0070555	response to interleukin-1	4/638	97/29008	0.165564459	0.458614665	0.369535794	Dab2ip/Yy1/Ythdc2/Cfl1	4	1
GO:0090559	GO:0090559	regulation of membrane permeability	4/638	97/29008	0.165564459	0.458614665	0.369535794	Slc25a31/Hspa8/Chchd10/Siva1	4	1
GO:0051053	GO:0051053	negative regulation of DNA metabolic process	5/638	132/29008	0.166329101	0.46013519	0.37076098	Trp53bp1/Rad18/Rps3/Sub1/Dcp2	5	1
GO:0072175	GO:0072175	epithelial tube formation	6/638	168/29008	0.166558471	0.46013519	0.37076098	Ski/Setd2/Dvl2/Pfn1/Rock2/Cfl1	6	1
GO:0006081	GO:0006081	cellular aldehyde metabolic process	3/638	64/29008	0.166560225	0.46013519	0.37076098	Akr1a1/Park7/Clcn2	3	1
GO:0051310	GO:0051310	metaphase plate congression	3/638	64/29008	0.166560225	0.46013519	0.37076098	Rrs1/Nudc/Spice1	3	1
GO:0048732	GO:0048732	gland development	14/638	477/29008	0.169824111	0.468229343	0.377282968	Wdr77/Tgfbr1/Rbpj/Raf1/Phb2/Nfatc3/Cadm1/Dag1/Psap/Nme1/Jarid2/Clcn2/Pkd1/Smad2	14	1
GO:0030838	GO:0030838	positive regulation of actin filament polymerization	4/638	98/29008	0.169831182	0.468229343	0.377282968	Arpc3/Brk1/Cttn/Pfn1	4	1
GO:1904063	GO:1904063	negative regulation of cation transmembrane transport	4/638	98/29008	0.169831182	0.468229343	0.377282968	Snx27/1810037I17Rik/Park7/Nedd4	4	1
GO:0071902	GO:0071902	positive regulation of protein serine/threonine kinase activity	7/638	206/29008	0.170089697	0.468628402	0.377604516	Dab2ip/Kras/Rps3/Ilk/Dvl2/Pkd1/Hsp90ab1	7	1
GO:0045137	GO:0045137	development of primary sexual characteristics	8/638	244/29008	0.171338737	0.469379235	0.378209512	Tgfbr1/Kmt2b/Hmgb2/H3f3b/Tex19.1/Hnrnpk/Sod1/Prdx4	8	1
GO:0001556	GO:0001556	oocyte maturation	2/638	34/29008	0.17150176	0.469379235	0.378209512	Trip13/Dazl	2	1
GO:0010922	GO:0010922	positive regulation of phosphatase activity	2/638	34/29008	0.17150176	0.469379235	0.378209512	Rpl5/Hsp90ab1	2	1
GO:0021591	GO:0021591	ventricular system development	2/638	34/29008	0.17150176	0.469379235	0.378209512	Anp32b/Grcc10	2	1
GO:0035308	GO:0035308	negative regulation of protein dephosphorylation	2/638	34/29008	0.17150176	0.469379235	0.378209512	Arpp19/Rock2	2	1
GO:0043516	GO:0043516	regulation of DNA damage response, signal transduction by p53 class mediator	2/638	34/29008	0.17150176	0.469379235	0.378209512	Smyd2/Rpl26	2	1
GO:0048013	GO:0048013	ephrin receptor signaling pathway	2/638	34/29008	0.17150176	0.469379235	0.378209512	Chn1/Rbpj	2	1
GO:0099560	GO:0099560	synaptic membrane adhesion	2/638	34/29008	0.17150176	0.469379235	0.378209512	Cadm1/Ptprs	2	1
GO:1901186	GO:1901186	positive regulation of ERBB signaling pathway	2/638	34/29008	0.17150176	0.469379235	0.378209512	Dgkd/Rbpj	2	1
GO:2000406	GO:2000406	positive regulation of T cell migration	2/638	34/29008	0.17150176	0.469379235	0.378209512	Med23/Selenok	2	1
GO:0032387	GO:0032387	negative regulation of intracellular transport	3/638	65/29008	0.171964352	0.469397725	0.37822441	Tpr/Park7/Ei24	3	1
GO:0072665	GO:0072665	protein localization to vacuole	3/638	65/29008	0.171964352	0.469397725	0.37822441	Hspa8/Nedd4/Rock2	3	1
GO:1901264	GO:1901264	carbohydrate derivative transport	3/638	65/29008	0.171964352	0.469397725	0.37822441	Slc35c1/Slc25a31/Psap	3	1
GO:1905710	GO:1905710	positive regulation of membrane permeability	3/638	65/29008	0.171964352	0.469397725	0.37822441	Hspa8/Chchd10/Siva1	3	1
GO:0009791	GO:0009791	post-embryonic development	5/638	134/29008	0.173580749	0.472572747	0.380782732	Tgfbr1/Grcc10/Dicer1/Hmgn1/Smad2	5	1
GO:0032273	GO:0032273	positive regulation of protein polymerization	5/638	134/29008	0.173580749	0.472572747	0.380782732	Arpc3/Brk1/Rps3/Cttn/Pfn1	5	1
GO:0032411	GO:0032411	positive regulation of transporter activity	5/638	134/29008	0.173580749	0.472572747	0.380782732	Park7/Ndufa4/Cox17/Kif5b/Cfl1	5	1
GO:0042593	GO:0042593	glucose homeostasis	9/638	283/29008	0.173586445	0.472572747	0.380782732	Nucks1/Park7/Raf1/Ankrd26/Appl2/Cry1/Rack1/Pim3/Kif5b	9	1
GO:0030900	GO:0030900	forebrain development	12/638	400/29008	0.174092961	0.473443349	0.381484233	Dab2ip/Celf1/Ski/Rbpj/Grcc10/Kras/Setd2/Hdac2/Dicer1/Hnrnpk/Afdn/Ptprs	12	1
GO:0044264	GO:0044264	cellular polysaccharide metabolic process	4/638	99/29008	0.174136119	0.473443349	0.381484233	Ext2/B4galt5/Agl/Hmgb1	4	1
GO:0071214	GO:0071214	cellular response to abiotic stimulus	10/638	322/29008	0.174566695	0.473988277	0.381923318	Nucks1/Rad51/Pold1/N4bp1/Ei24/Nedd4/Dag1/Rpl26/Yy1/Eef1d	10	1
GO:0104004	GO:0104004	cellular response to environmental stimulus	10/638	322/29008	0.174566695	0.473988277	0.381923318	Nucks1/Rad51/Pold1/N4bp1/Ei24/Nedd4/Dag1/Rpl26/Yy1/Eef1d	10	1
GO:0016050	GO:0016050	vesicle organization	9/638	284/29008	0.176043774	0.477320167	0.384608039	Stxbp1/Rab14/Stx12/Vamp3/Uso1/C2cd5/Sec23a/Tmed9/Kif5b	9	1
GO:0033500	GO:0033500	carbohydrate homeostasis	9/638	284/29008	0.176043774	0.477320167	0.384608039	Nucks1/Park7/Raf1/Ankrd26/Appl2/Cry1/Rack1/Pim3/Kif5b	9	1
GO:0050680	GO:0050680	negative regulation of epithelial cell proliferation	6/638	171/29008	0.176141455	0.477320167	0.384608039	Dab2ip/Wdr77/Tgfbr1/Krit1/Phb2/Atp5a1	6	1
GO:0051017	GO:0051017	actin filament bundle assembly	6/638	172/29008	0.179384868	0.483603635	0.389671039	Tgfbr1/Stmn1/Cdc42/Pfn1/Rock2/Cfl1	6	1
GO:0001702	GO:0001702	gastrulation with mouth forming second	2/638	35/29008	0.179399455	0.483603635	0.389671039	Rnf2/Zbtb17	2	1
GO:0006084	GO:0006084	acetyl-CoA metabolic process	2/638	35/29008	0.179399455	0.483603635	0.389671039	Acat1/Cs	2	1
GO:0010667	GO:0010667	negative regulation of cardiac muscle cell apoptotic process	2/638	35/29008	0.179399455	0.483603635	0.389671039	Ilk/Hspa8	2	1
GO:0014741	GO:0014741	negative regulation of muscle hypertrophy	2/638	35/29008	0.179399455	0.483603635	0.389671039	Yy1/Jarid2	2	1
GO:0043243	GO:0043243	positive regulation of protein-containing complex disassembly	2/638	35/29008	0.179399455	0.483603635	0.389671039	Eif5a/Cfl1	2	1
GO:1902686	GO:1902686	mitochondrial outer membrane permeabilization involved in programmed cell death	2/638	35/29008	0.179399455	0.483603635	0.389671039	Chchd10/Siva1	2	1
GO:1903715	GO:1903715	regulation of aerobic respiration	2/638	35/29008	0.179399455	0.483603635	0.389671039	Vcp/Park7	2	1
GO:0010821	GO:0010821	regulation of mitochondrion organization	5/638	136/29008	0.180951406	0.487468176	0.392784953	Cttn/Chchd10/Sirt7/Siva1/Prelid1	5	1
GO:0051896	GO:0051896	regulation of protein kinase B signaling	6/638	173/29008	0.182652174	0.491728304	0.396217616	Tgfbr1/Ilk/Dag1/Hdac2/Rack1/Hsp90ab1	6	1
GO:0001667	GO:0001667	ameboidal-type cell migration	13/638	444/29008	0.182907456	0.492093933	0.396512227	Dab2ip/Tgfbr1/Cdc42/Krit1/Hmgb1/Ilk/Appl2/Pfn1/Rock2/Dicer1/Appl1/Atp5a1/Cfl1	13	1
GO:0043087	GO:0043087	regulation of GTPase activity	10/638	326/29008	0.183864005	0.494344541	0.398325689	Dab2ip/Chn1/Stmn1/Sipa1l2/Pin1/Rack1/Dvl2/Sod1/Afdn/Rrp1b	10	1
GO:0050773	GO:0050773	regulation of dendrite development	5/638	137/29008	0.184679852	0.496214162	0.399832165	Dab2ip/Caprin2/Ilk/Nedd4/Afdn	5	1
GO:0010594	GO:0010594	regulation of endothelial cell migration	6/638	174/29008	0.185942978	0.498191506	0.40142544	Dab2ip/Krit1/Hmgb1/Rock2/Dicer1/Atp5a1	6	1
GO:0030833	GO:0030833	regulation of actin filament polymerization	6/638	174/29008	0.185942978	0.498191506	0.40142544	Arpc3/Brk1/Cttn/Pfn1/Mphosph8/Cfl1	6	1
GO:0006476	GO:0006476	protein deacetylation	4/638	102/29008	0.18726973	0.498191506	0.40142544	Sfpq/Kdm5a/Hdac2/Sirt7	4	1
GO:0030510	GO:0030510	regulation of BMP signaling pathway	4/638	102/29008	0.18726973	0.498191506	0.40142544	Ski/Rbpj/Ilk/Smad2	4	1
GO:0048525	GO:0048525	negative regulation of viral process	4/638	102/29008	0.18726973	0.498191506	0.40142544	Setdb1/N4bp1/Mphosph8/Banf1	4	1
GO:0003203	GO:0003203	endocardial cushion morphogenesis	2/638	36/29008	0.187350969	0.498191506	0.40142544	Tgfbr1/Rbpj	2	1
GO:0006623	GO:0006623	protein targeting to vacuole	2/638	36/29008	0.187350969	0.498191506	0.40142544	Hspa8/Nedd4	2	1
GO:0033866	GO:0033866	nucleoside bisphosphate biosynthetic process	2/638	36/29008	0.187350969	0.498191506	0.40142544	Acat1/Ppcdc	2	1
GO:0034030	GO:0034030	ribonucleoside bisphosphate biosynthetic process	2/638	36/29008	0.187350969	0.498191506	0.40142544	Acat1/Ppcdc	2	1
GO:0034033	GO:0034033	purine nucleoside bisphosphate biosynthetic process	2/638	36/29008	0.187350969	0.498191506	0.40142544	Acat1/Ppcdc	2	1
GO:0034122	GO:0034122	negative regulation of toll-like receptor signaling pathway	2/638	36/29008	0.187350969	0.498191506	0.40142544	Dab2ip/Ptprs	2	1
GO:0045589	GO:0045589	regulation of regulatory T cell differentiation	2/638	36/29008	0.187350969	0.498191506	0.40142544	Dicer1/Drosha	2	1
GO:0046677	GO:0046677	response to antibiotic	2/638	36/29008	0.187350969	0.498191506	0.40142544	Jak1/Hdac2	2	1
GO:0051491	GO:0051491	positive regulation of filopodium assembly	2/638	36/29008	0.187350969	0.498191506	0.40142544	Tgfbr1/Cdc42	2	1
GO:0060441	GO:0060441	epithelial tube branching involved in lung morphogenesis	2/638	36/29008	0.187350969	0.498191506	0.40142544	Kras/Dag1	2	1
GO:0097352	GO:0097352	autophagosome maturation	2/638	36/29008	0.187350969	0.498191506	0.40142544	Vps16/Vcp	2	1
GO:0006665	GO:0006665	sphingolipid metabolic process	5/638	138/29008	0.188436227	0.498894892	0.401992204	B4galt5/Agk/Hacd3/Psap/Cers5	5	1
GO:0007266	GO:0007266	Rho protein signal transduction	5/638	138/29008	0.188436227	0.498894892	0.401992204	Stmn1/Cdc42/Hacd3/Cdc42se2/Rock2	5	1
GO:0007585	GO:0007585	respiratory gaseous exchange by respiratory system	3/638	68/29008	0.188463329	0.498894892	0.401992204	Gls/Stard7/Mtg2	3	1
GO:0016447	GO:0016447	somatic recombination of immunoglobulin gene segments	3/638	68/29008	0.188463329	0.498894892	0.401992204	Trp53bp1/Yy1/Rnf8	3	1
GO:0030837	GO:0030837	negative regulation of actin filament polymerization	3/638	68/29008	0.188463329	0.498894892	0.401992204	Pfn1/Mphosph8/Cfl1	3	1
GO:0046513	GO:0046513	ceramide biosynthetic process	3/638	68/29008	0.188463329	0.498894892	0.401992204	B4galt5/Agk/Cers5	3	1
GO:2000242	GO:2000242	negative regulation of reproductive process	3/638	68/29008	0.188463329	0.498894892	0.401992204	Wdr77/Trip13/Prdx4	3	1
GO:0061572	GO:0061572	actin filament bundle organization	6/638	175/29008	0.18925688	0.500673788	0.403425577	Tgfbr1/Stmn1/Cdc42/Pfn1/Rock2/Cfl1	6	1
GO:0008361	GO:0008361	regulation of cell size	7/638	213/29008	0.190646539	0.503703076	0.405866472	Ilk/Cttn/Cdk4/Atp5g1/Hsp90ab1/Ptprs/Cfl1	7	1
GO:0030258	GO:0030258	lipid modification	7/638	213/29008	0.190646539	0.503703076	0.405866472	Dgkd/Slc35c1/Mtln/Agk/Acat1/Etfa/Appl2	7	1
GO:0010770	GO:0010770	positive regulation of cell morphogenesis involved in differentiation	4/638	103/29008	0.19171702	0.505061968	0.40696142	Cdc42/Caprin2/Ilk/Afdn	4	1
GO:0010811	GO:0010811	positive regulation of cell-substrate adhesion	5/638	139/29008	0.192219912	0.505061968	0.40696142	Cdc42/Ilk/Dag1/Dicer1/Cfl1	5	1
GO:0001937	GO:0001937	negative regulation of endothelial cell proliferation	3/638	69/29008	0.194051237	0.505061968	0.40696142	Tgfbr1/Krit1/Atp5a1	3	1
GO:0030104	GO:0030104	water homeostasis	3/638	69/29008	0.194051237	0.505061968	0.40696142	Ext2/Stard7/Stmn1	3	1
GO:0071677	GO:0071677	positive regulation of mononuclear cell migration	3/638	69/29008	0.194051237	0.505061968	0.40696142	Hmgb1/Med23/Selenok	3	1
GO:0009066	GO:0009066	aspartate family amino acid metabolic process	2/638	37/29008	0.19535013	0.505061968	0.40696142	Plod3/Atf4	2	1
GO:0010661	GO:0010661	positive regulation of muscle cell apoptotic process	2/638	37/29008	0.19535013	0.505061968	0.40696142	Eif5a/Atf4	2	1
GO:0010923	GO:0010923	negative regulation of phosphatase activity	2/638	37/29008	0.19535013	0.505061968	0.40696142	Uri1/Rock2	2	1
GO:0030808	GO:0030808	regulation of nucleotide biosynthetic process	2/638	37/29008	0.19535013	0.505061968	0.40696142	Vcp/Ndufc2	2	1
GO:0033005	GO:0033005	positive regulation of mast cell activation	2/638	37/29008	0.19535013	0.505061968	0.40696142	Stxbp1/Snx4	2	1
GO:0033561	GO:0033561	regulation of water loss via skin	2/638	37/29008	0.19535013	0.505061968	0.40696142	Stard7/Stmn1	2	1
GO:0034314	GO:0034314	Arp2/3 complex-mediated actin nucleation	2/638	37/29008	0.19535013	0.505061968	0.40696142	Arpc3/Brk1	2	1
GO:0035909	GO:0035909	aorta morphogenesis	2/638	37/29008	0.19535013	0.505061968	0.40696142	Rbpj/Kat6a	2	1
GO:0040020	GO:0040020	regulation of meiotic nuclear division	2/638	37/29008	0.19535013	0.505061968	0.40696142	Trip13/Dazl	2	1
GO:0051647	GO:0051647	nucleus localization	2/638	37/29008	0.19535013	0.505061968	0.40696142	Nudc/Cdc42	2	1
GO:0061384	GO:0061384	heart trabecula morphogenesis	2/638	37/29008	0.19535013	0.505061968	0.40696142	Tgfbr1/Rbpj	2	1
GO:1900371	GO:1900371	regulation of purine nucleotide biosynthetic process	2/638	37/29008	0.19535013	0.505061968	0.40696142	Vcp/Ndufc2	2	1
GO:0008584	GO:0008584	male gonad development	5/638	140/29008	0.196030284	0.505061968	0.40696142	Tgfbr1/Hmgb2/H3f3b/Tex19.1/Prdx4	5	1
GO:0051153	GO:0051153	regulation of striated muscle cell differentiation	4/638	104/29008	0.196197256	0.505061968	0.40696142	Rbm38/Pin1/Yy1/Ddx39b	4	1
GO:0051260	GO:0051260	protein homooligomerization	6/638	178/29008	0.199333103	0.505061968	0.40696142	Gls/Trp53bp1/Ssbp1/Prmt1/Fus/Appl2	6	1
GO:0002176	GO:0002176	male germ cell proliferation	1/638	10/29008	0.199428111	0.505061968	0.40696142	Prdx4	1	1
GO:0002349	GO:0002349	histamine production involved in inflammatory response	1/638	10/29008	0.199428111	0.505061968	0.40696142	Snx4	1	1
GO:0002424	GO:0002424	T cell mediated immune response to tumor cell	1/638	10/29008	0.199428111	0.505061968	0.40696142	Hmgb1	1	1
GO:0002441	GO:0002441	histamine secretion involved in inflammatory response	1/638	10/29008	0.199428111	0.505061968	0.40696142	Snx4	1	1
GO:0002553	GO:0002553	histamine secretion by mast cell	1/638	10/29008	0.199428111	0.505061968	0.40696142	Snx4	1	1
GO:0002840	GO:0002840	regulation of T cell mediated immune response to tumor cell	1/638	10/29008	0.199428111	0.505061968	0.40696142	Hmgb1	1	1
GO:0003253	GO:0003253	cardiac neural crest cell migration involved in outflow tract morphogenesis	1/638	10/29008	0.199428111	0.505061968	0.40696142	Cdc42	1	1
GO:0006283	GO:0006283	transcription-coupled nucleotide-excision repair	1/638	10/29008	0.199428111	0.505061968	0.40696142	Hmgn1	1	1
GO:0015780	GO:0015780	nucleotide-sugar transmembrane transport	1/638	10/29008	0.199428111	0.505061968	0.40696142	Slc35c1	1	1
GO:0030853	GO:0030853	negative regulation of granulocyte differentiation	1/638	10/29008	0.199428111	0.505061968	0.40696142	Cul4a	1	1
GO:0032621	GO:0032621	interleukin-18 production	1/638	10/29008	0.199428111	0.505061968	0.40696142	Dhx9	1	1
GO:0032927	GO:0032927	positive regulation of activin receptor signaling pathway	1/638	10/29008	0.199428111	0.505061968	0.40696142	Smad2	1	1
GO:0033152	GO:0033152	immunoglobulin V(D)J recombination	1/638	10/29008	0.199428111	0.505061968	0.40696142	Yy1	1	1
GO:0034163	GO:0034163	regulation of toll-like receptor 9 signaling pathway	1/638	10/29008	0.199428111	0.505061968	0.40696142	Ptprs	1	1
GO:0035907	GO:0035907	dorsal aorta development	1/638	10/29008	0.199428111	0.505061968	0.40696142	Rbpj	1	1
GO:0036363	GO:0036363	transforming growth factor beta activation	1/638	10/29008	0.199428111	0.505061968	0.40696142	Hsp90ab1	1	1
GO:0036480	GO:0036480	neuron intrinsic apoptotic signaling pathway in response to oxidative stress	1/638	10/29008	0.199428111	0.505061968	0.40696142	Park7	1	1
GO:0045023	GO:0045023	G0 to G1 transition	1/638	10/29008	0.199428111	0.505061968	0.40696142	Dab2ip	1	1
GO:0045654	GO:0045654	positive regulation of megakaryocyte differentiation	1/638	10/29008	0.199428111	0.505061968	0.40696142	Hmgb2	1	1
GO:0046543	GO:0046543	development of secondary female sexual characteristics	1/638	10/29008	0.199428111	0.505061968	0.40696142	Phb2	1	1
GO:0048280	GO:0048280	vesicle fusion with Golgi apparatus	1/638	10/29008	0.199428111	0.505061968	0.40696142	Uso1	1	1
GO:0048671	GO:0048671	negative regulation of collateral sprouting	1/638	10/29008	0.199428111	0.505061968	0.40696142	Ptprs	1	1
GO:0050847	GO:0050847	progesterone receptor signaling pathway	1/638	10/29008	0.199428111	0.505061968	0.40696142	Nedd4	1	1
GO:0051340	GO:0051340	regulation of ligase activity	1/638	10/29008	0.199428111	0.505061968	0.40696142	Rpl5	1	1
GO:0051583	GO:0051583	dopamine uptake involved in synaptic transmission	1/638	10/29008	0.199428111	0.505061968	0.40696142	Park7	1	1
GO:0051643	GO:0051643	endoplasmic reticulum localization	1/638	10/29008	0.199428111	0.505061968	0.40696142	Polr2m	1	1
GO:0051823	GO:0051823	regulation of synapse structural plasticity	1/638	10/29008	0.199428111	0.505061968	0.40696142	Cdc42	1	1
GO:0051934	GO:0051934	catecholamine uptake involved in synaptic transmission	1/638	10/29008	0.199428111	0.505061968	0.40696142	Park7	1	1
GO:0060297	GO:0060297	regulation of sarcomere organization	1/638	10/29008	0.199428111	0.505061968	0.40696142	Hdac2	1	1
GO:0060923	GO:0060923	cardiac muscle cell fate commitment	1/638	10/29008	0.199428111	0.505061968	0.40696142	Rbpj	1	1
GO:0060982	GO:0060982	coronary artery morphogenesis	1/638	10/29008	0.199428111	0.505061968	0.40696142	Tgfbr1	1	1
GO:0070316	GO:0070316	regulation of G0 to G1 transition	1/638	10/29008	0.199428111	0.505061968	0.40696142	Dab2ip	1	1
GO:0072344	GO:0072344	rescue of stalled ribosome	1/638	10/29008	0.199428111	0.505061968	0.40696142	Rack1	1	1
GO:0090269	GO:0090269	fibroblast growth factor production	1/638	10/29008	0.199428111	0.505061968	0.40696142	Rock2	1	1
GO:0090270	GO:0090270	regulation of fibroblast growth factor production	1/638	10/29008	0.199428111	0.505061968	0.40696142	Rock2	1	1
GO:0099640	GO:0099640	axo-dendritic protein transport	1/638	10/29008	0.199428111	0.505061968	0.40696142	Kif5b	1	1
GO:0140374	GO:0140374	antiviral innate immune response	1/638	10/29008	0.199428111	0.505061968	0.40696142	Phb2	1	1
GO:1900262	GO:1900262	regulation of DNA-directed DNA polymerase activity	1/638	10/29008	0.199428111	0.505061968	0.40696142	Rfc4	1	1
GO:1900264	GO:1900264	positive regulation of DNA-directed DNA polymerase activity	1/638	10/29008	0.199428111	0.505061968	0.40696142	Rfc4	1	1
GO:1901978	GO:1901978	positive regulation of cell cycle checkpoint	1/638	10/29008	0.199428111	0.505061968	0.40696142	Tpr	1	1
GO:1902033	GO:1902033	regulation of hematopoietic stem cell proliferation	1/638	10/29008	0.199428111	0.505061968	0.40696142	Pdcd2	1	1
GO:1902224	GO:1902224	ketone body metabolic process	1/638	10/29008	0.199428111	0.505061968	0.40696142	Acat1	1	1
GO:1903376	GO:1903376	regulation of oxidative stress-induced neuron intrinsic apoptotic signaling pathway	1/638	10/29008	0.199428111	0.505061968	0.40696142	Park7	1	1
GO:1904851	GO:1904851	positive regulation of establishment of protein localization to telomere	1/638	10/29008	0.199428111	0.505061968	0.40696142	Cct8	1	1
GO:2000646	GO:2000646	positive regulation of receptor catabolic process	1/638	10/29008	0.199428111	0.505061968	0.40696142	Itch	1	1
GO:0046324	GO:0046324	regulation of glucose import	3/638	70/29008	0.199679675	0.505061968	0.40696142	C2cd5/Appl2/Appl1	3	1
GO:0048146	GO:0048146	positive regulation of fibroblast proliferation	3/638	70/29008	0.199679675	0.505061968	0.40696142	Dhx9/Rps3a1/Cdk4	3	1
GO:0048332	GO:0048332	mesoderm morphogenesis	3/638	70/29008	0.199679675	0.505061968	0.40696142	Ext2/Setd2/Smad2	3	1
GO:0046395	GO:0046395	carboxylic acid catabolic process	7/638	216/29008	0.199751566	0.505061968	0.40696142	Gls/Mtln/Akr1a1/Qdpr/Acat1/Etfa/Glud1	7	1
GO:0031023	GO:0031023	microtubule organizing center organization	5/638	141/29008	0.199866717	0.505061968	0.40696142	Haus6/Ccdc61/Chordc1/Rock2/Spice1	5	1
GO:0046546	GO:0046546	development of primary male sexual characteristics	5/638	141/29008	0.199866717	0.505061968	0.40696142	Tgfbr1/Hmgb2/H3f3b/Tex19.1/Prdx4	5	1
GO:0036503	GO:0036503	ERAD pathway	4/638	105/29008	0.200709376	0.506569804	0.408176382	Uggt1/Vcp/Psmc6/Stub1	4	1
GO:0071456	GO:0071456	cellular response to hypoxia	4/638	105/29008	0.200709376	0.506569804	0.408176382	Rbpj/Chchd2/Rock2/Stub1	4	1
GO:0010563	GO:0010563	negative regulation of phosphorus metabolic process	13/638	453/29008	0.201293714	0.507422771	0.408863674	Dab2ip/C9orf72/Park7/Uchl1/Uri1/Ilk/Chordc1/Arpp19/Ibtk/Rack1/Rock2/Eif4g1/Taf7	13	1
GO:0045936	GO:0045936	negative regulation of phosphate metabolic process	13/638	453/29008	0.201293714	0.507422771	0.408863674	Dab2ip/C9orf72/Park7/Uchl1/Uri1/Ilk/Chordc1/Arpp19/Ibtk/Rack1/Rock2/Eif4g1/Taf7	13	1
GO:0006383	GO:0006383	transcription by RNA polymerase III	2/638	38/29008	0.203391005	0.510522578	0.411361391	Snapc1/Polr3d	2	1
GO:0010664	GO:0010664	negative regulation of striated muscle cell apoptotic process	2/638	38/29008	0.203391005	0.510522578	0.411361391	Ilk/Hspa8	2	1
GO:0035794	GO:0035794	positive regulation of mitochondrial membrane permeability	2/638	38/29008	0.203391005	0.510522578	0.411361391	Chchd10/Siva1	2	1
GO:0045879	GO:0045879	negative regulation of smoothened signaling pathway	2/638	38/29008	0.203391005	0.510522578	0.411361391	Vcp/Rack1	2	1
GO:0060674	GO:0060674	placenta blood vessel development	2/638	38/29008	0.203391005	0.510522578	0.411361391	Rbpj/Pkd1	2	1
GO:1902003	GO:1902003	regulation of amyloid-beta formation	2/638	38/29008	0.203391005	0.510522578	0.411361391	Pin1/Rock2	2	1
GO:1905606	GO:1905606	regulation of presynapse assembly	2/638	38/29008	0.203391005	0.510522578	0.411361391	Eif4g1/Ptprs	2	1
GO:2000243	GO:2000243	positive regulation of reproductive process	4/638	106/29008	0.20525232	0.514803588	0.41481088	Park7/Hdac2/Dazl/Ythdc2	4	1
GO:0001541	GO:0001541	ovarian follicle development	3/638	71/29008	0.205346515	0.514803588	0.41481088	Kmt2b/Hnrnpk/Sod1	3	1
GO:0051235	GO:0051235	maintenance of location	10/638	335/29008	0.205576084	0.515065626	0.415022021	Mtln/Park7/Tnrc6a/Polr2m/Ibtk/Chchd10/Cry1/Pfn1/Pkd1/Fth1	10	1
GO:0016054	GO:0016054	organic acid catabolic process	7/638	218/29008	0.205914135	0.515285735	0.415199377	Gls/Mtln/Akr1a1/Qdpr/Acat1/Etfa/Glud1	7	1
GO:0048839	GO:0048839	inner ear development	7/638	218/29008	0.205914135	0.515285735	0.415199377	Anp32b/Rbpj/Psap/Dvl2/Dicer1/Sod1/H2-K1	7	1
GO:0006643	GO:0006643	membrane lipid metabolic process	6/638	180/29008	0.206158553	0.51558414	0.415439822	B4galt5/Dpm3/Agk/Hacd3/Psap/Cers5	6	1
GO:0002699	GO:0002699	positive regulation of immune effector process	9/638	296/29008	0.206723189	0.515865908	0.41566686	Stxbp1/Trp53bp1/Phb2/Rps19/Hspa8/Cadm1/Appl2/Snx4/H2-K1	9	1
GO:0030218	GO:0030218	erythrocyte differentiation	5/638	143/29008	0.207615242	0.515865908	0.41566686	Rps19/Prmt1/Setd1a/Hmgb2/Rps14	5	1
GO:0030326	GO:0030326	embryonic limb morphogenesis	5/638	143/29008	0.207615242	0.515865908	0.41566686	Reck/Ski/Hdac2/Tmem107/Dicer1	5	1
GO:0035113	GO:0035113	embryonic appendage morphogenesis	5/638	143/29008	0.207615242	0.515865908	0.41566686	Reck/Ski/Hdac2/Tmem107/Dicer1	5	1
GO:0001935	GO:0001935	endothelial cell proliferation	6/638	181/29008	0.209602411	0.515865908	0.41566686	Tgfbr1/Krit1/Hmgb1/Hmgb2/Dicer1/Atp5a1	6	1
GO:0071674	GO:0071674	mononuclear cell migration	6/638	181/29008	0.209602411	0.515865908	0.41566686	Cdc42/Hmgb1/Rps19/Cadm1/Med23/Selenok	6	1
GO:0034766	GO:0034766	negative regulation of ion transmembrane transport	4/638	107/29008	0.209825024	0.515865908	0.41566686	Snx27/1810037I17Rik/Park7/Nedd4	4	1
GO:0000079	GO:0000079	regulation of cyclin-dependent protein serine/threonine kinase activity	3/638	72/29008	0.211049653	0.515865908	0.41566686	Ccne2/Ccnh/Pkd1	3	1
GO:0007566	GO:0007566	embryo implantation	3/638	72/29008	0.211049653	0.515865908	0.41566686	Reck/H3f3b/Sod1	3	1
GO:0010633	GO:0010633	negative regulation of epithelial cell migration	3/638	72/29008	0.211049653	0.515865908	0.41566686	Dab2ip/Krit1/Hmgb1	3	1
GO:0043506	GO:0043506	regulation of JUN kinase activity	3/638	72/29008	0.211049653	0.515865908	0.41566686	Dab2ip/Rps3/Dvl2	3	1
GO:0001706	GO:0001706	endoderm formation	2/638	39/29008	0.211467904	0.515865908	0.41566686	Setd2/Smad2	2	1
GO:0009167	GO:0009167	purine ribonucleoside monophosphate metabolic process	2/638	39/29008	0.211467904	0.515865908	0.41566686	Impdh2/Adsl	2	1
GO:0032743	GO:0032743	positive regulation of interleukin-2 production	2/638	39/29008	0.211467904	0.515865908	0.41566686	Stoml2/Rps3	2	1
GO:0043304	GO:0043304	regulation of mast cell degranulation	2/638	39/29008	0.211467904	0.515865908	0.41566686	Stxbp1/Snx4	2	1
GO:0045981	GO:0045981	positive regulation of nucleotide metabolic process	2/638	39/29008	0.211467904	0.515865908	0.41566686	Vcp/Ndufc2	2	1
GO:0051567	GO:0051567	histone H3-K9 methylation	2/638	39/29008	0.211467904	0.515865908	0.41566686	Setdb1/Jarid2	2	1
GO:1900544	GO:1900544	positive regulation of purine nucleotide metabolic process	2/638	39/29008	0.211467904	0.515865908	0.41566686	Vcp/Ndufc2	2	1
GO:1903670	GO:1903670	regulation of sprouting angiogenesis	2/638	39/29008	0.211467904	0.515865908	0.41566686	Jak1/Hmgb1	2	1
GO:2000036	GO:2000036	regulation of stem cell population maintenance	2/638	39/29008	0.211467904	0.515865908	0.41566686	Zc3h13/Zfp706	2	1
GO:2000403	GO:2000403	positive regulation of lymphocyte migration	2/638	39/29008	0.211467904	0.515865908	0.41566686	Med23/Selenok	2	1
GO:0010720	GO:0010720	positive regulation of cell development	11/638	378/29008	0.213208269	0.515865908	0.41566686	Cdc42/Caprin2/Ilk/Faim/Dag1/Hdac2/Nap1l1/Atp5g1/Dicer1/Afdn/Prpf19	11	1
GO:0035282	GO:0035282	segmentation	4/638	108/29008	0.214426429	0.515865908	0.41566686	Wdr77/Rbpj/Mtf2/Dvl2	4	1
GO:0043255	GO:0043255	regulation of carbohydrate biosynthetic process	4/638	108/29008	0.214426429	0.515865908	0.41566686	Wdr5/Arpp19/Cry1/Sirt7	4	1
GO:0043542	GO:0043542	endothelial cell migration	7/638	221/29008	0.215290824	0.515865908	0.41566686	Dab2ip/Tgfbr1/Krit1/Hmgb1/Rock2/Dicer1/Atp5a1	7	1
GO:0032680	GO:0032680	regulation of tumor necrosis factor production	6/638	183/29008	0.216550266	0.515865908	0.41566686	Ncl/Dhx9/Hmgb1/Hdac2/Dicer1/Selenok	6	1
GO:0006305	GO:0006305	DNA alkylation	3/638	73/29008	0.216787006	0.515865908	0.41566686	Tdrkh/Fkbp6/Mphosph8	3	1
GO:0006306	GO:0006306	DNA methylation	3/638	73/29008	0.216787006	0.515865908	0.41566686	Tdrkh/Fkbp6/Mphosph8	3	1
GO:0042440	GO:0042440	pigment metabolic process	3/638	73/29008	0.216787006	0.515865908	0.41566686	Slc24a5/Appl1/Abcb7	3	1
GO:0000290	GO:0000290	deadenylation-dependent decapping of nuclear-transcribed mRNA	1/638	11/29008	0.217041908	0.515865908	0.41566686	Dcp2	1	1
GO:0002645	GO:0002645	positive regulation of tolerance induction	1/638	11/29008	0.217041908	0.515865908	0.41566686	Itch	1	1
GO:0003129	GO:0003129	heart induction	1/638	11/29008	0.217041908	0.515865908	0.41566686	Rbpj	1	1
GO:0003139	GO:0003139	secondary heart field specification	1/638	11/29008	0.217041908	0.515865908	0.41566686	Rbpj	1	1
GO:0006107	GO:0006107	oxaloacetate metabolic process	1/638	11/29008	0.217041908	0.515865908	0.41566686	Cs	1	1
GO:0006521	GO:0006521	regulation of cellular amino acid metabolic process	1/638	11/29008	0.217041908	0.515865908	0.41566686	Park7	1	1
GO:0006646	GO:0006646	phosphatidylethanolamine biosynthetic process	1/638	11/29008	0.217041908	0.515865908	0.41566686	Etnk1	1	1
GO:0010807	GO:0010807	regulation of synaptic vesicle priming	1/638	11/29008	0.217041908	0.515865908	0.41566686	Stxbp1	1	1
GO:0018298	GO:0018298	protein-chromophore linkage	1/638	11/29008	0.217041908	0.515865908	0.41566686	Cry1	1	1
GO:0018401	GO:0018401	peptidyl-proline hydroxylation to 4-hydroxy-L-proline	1/638	11/29008	0.217041908	0.515865908	0.41566686	Prdx4	1	1
GO:0030202	GO:0030202	heparin metabolic process	1/638	11/29008	0.217041908	0.515865908	0.41566686	Ext2	1	1
GO:0031077	GO:0031077	post-embryonic camera-type eye development	1/638	11/29008	0.217041908	0.515865908	0.41566686	Hmgn1	1	1
GO:0031943	GO:0031943	regulation of glucocorticoid metabolic process	1/638	11/29008	0.217041908	0.515865908	0.41566686	Stub1	1	1
GO:0032263	GO:0032263	GMP salvage	1/638	11/29008	0.217041908	0.515865908	0.41566686	Impdh2	1	1
GO:0032342	GO:0032342	aldosterone biosynthetic process	1/638	11/29008	0.217041908	0.515865908	0.41566686	Clcn2	1	1
GO:0032430	GO:0032430	positive regulation of phospholipase A2 activity	1/638	11/29008	0.217041908	0.515865908	0.41566686	Plaa	1	1
GO:0033539	GO:0033539	fatty acid beta-oxidation using acyl-CoA dehydrogenase	1/638	11/29008	0.217041908	0.515865908	0.41566686	Etfa	1	1
GO:0036093	GO:0036093	germ cell proliferation	1/638	11/29008	0.217041908	0.515865908	0.41566686	Prdx4	1	1
GO:0036302	GO:0036302	atrioventricular canal development	1/638	11/29008	0.217041908	0.515865908	0.41566686	Rbpj	1	1
GO:0036462	GO:0036462	TRAIL-activated apoptotic signaling pathway	1/638	11/29008	0.217041908	0.515865908	0.41566686	Park7	1	1
GO:0043568	GO:0043568	positive regulation of insulin-like growth factor receptor signaling pathway	1/638	11/29008	0.217041908	0.515865908	0.41566686	Phip	1	1
GO:0045050	GO:0045050	protein insertion into ER membrane by stop-transfer membrane-anchor sequence	1/638	11/29008	0.217041908	0.515865908	0.41566686	Emc2	1	1
GO:0045472	GO:0045472	response to ether	1/638	11/29008	0.217041908	0.515865908	0.41566686	Cdk4	1	1
GO:0045602	GO:0045602	negative regulation of endothelial cell differentiation	1/638	11/29008	0.217041908	0.515865908	0.41566686	Tgfbr1	1	1
GO:0048505	GO:0048505	regulation of timing of cell differentiation	1/638	11/29008	0.217041908	0.515865908	0.41566686	Rbpj	1	1
GO:0048563	GO:0048563	post-embryonic animal organ morphogenesis	1/638	11/29008	0.217041908	0.515865908	0.41566686	Hmgn1	1	1
GO:0048617	GO:0048617	embryonic foregut morphogenesis	1/638	11/29008	0.217041908	0.515865908	0.41566686	Smad2	1	1
GO:0051561	GO:0051561	positive regulation of mitochondrial calcium ion concentration	1/638	11/29008	0.217041908	0.515865908	0.41566686	Micu2	1	1
GO:0051657	GO:0051657	maintenance of organelle location	1/638	11/29008	0.217041908	0.515865908	0.41566686	Polr2m	1	1
GO:0051901	GO:0051901	positive regulation of mitochondrial depolarization	1/638	11/29008	0.217041908	0.515865908	0.41566686	Rack1	1	1
GO:0060052	GO:0060052	neurofilament cytoskeleton organization	1/638	11/29008	0.217041908	0.515865908	0.41566686	Sod1	1	1
GO:0060379	GO:0060379	cardiac muscle cell myoblast differentiation	1/638	11/29008	0.217041908	0.515865908	0.41566686	Rbpj	1	1
GO:0060768	GO:0060768	regulation of epithelial cell proliferation involved in prostate gland development	1/638	11/29008	0.217041908	0.515865908	0.41566686	Wdr77	1	1
GO:0060856	GO:0060856	establishment of blood-brain barrier	1/638	11/29008	0.217041908	0.515865908	0.41566686	Reck	1	1
GO:0061635	GO:0061635	regulation of protein complex stability	1/638	11/29008	0.217041908	0.515865908	0.41566686	Hspa8	1	1
GO:0070203	GO:0070203	regulation of establishment of protein localization to telomere	1/638	11/29008	0.217041908	0.515865908	0.41566686	Cct8	1	1
GO:0070493	GO:0070493	thrombin-activated receptor signaling pathway	1/638	11/29008	0.217041908	0.515865908	0.41566686	Stmn1	1	1
GO:0070933	GO:0070933	histone H4 deacetylation	1/638	11/29008	0.217041908	0.515865908	0.41566686	Hdac2	1	1
GO:0071481	GO:0071481	cellular response to X-ray	1/638	11/29008	0.217041908	0.515865908	0.41566686	Nucks1	1	1
GO:0086100	GO:0086100	endothelin receptor signaling pathway	1/638	11/29008	0.217041908	0.515865908	0.41566686	Cdc42	1	1
GO:0097278	GO:0097278	complement-dependent cytotoxicity	1/638	11/29008	0.217041908	0.515865908	0.41566686	Hsp90ab1	1	1
GO:0120197	GO:0120197	mucociliary clearance	1/638	11/29008	0.217041908	0.515865908	0.41566686	Stard7	1	1
GO:0150065	GO:0150065	regulation of deacetylase activity	1/638	11/29008	0.217041908	0.515865908	0.41566686	Kdm5a	1	1
GO:1900747	GO:1900747	negative regulation of vascular endothelial growth factor signaling pathway	1/638	11/29008	0.217041908	0.515865908	0.41566686	Dab2ip	1	1
GO:1901977	GO:1901977	negative regulation of cell cycle checkpoint	1/638	11/29008	0.217041908	0.515865908	0.41566686	Ddx39b	1	1
GO:1902915	GO:1902915	negative regulation of protein polyubiquitination	1/638	11/29008	0.217041908	0.515865908	0.41566686	Plaa	1	1
GO:1902946	GO:1902946	protein localization to early endosome	1/638	11/29008	0.217041908	0.515865908	0.41566686	Rock2	1	1
GO:1902959	GO:1902959	regulation of aspartic-type endopeptidase activity involved in amyloid precursor protein catabolic process	1/638	11/29008	0.217041908	0.515865908	0.41566686	Rock2	1	1
GO:1903911	GO:1903911	positive regulation of receptor clustering	1/638	11/29008	0.217041908	0.515865908	0.41566686	Snx27	1	1
GO:1905097	GO:1905097	regulation of guanyl-nucleotide exchange factor activity	1/638	11/29008	0.217041908	0.515865908	0.41566686	Stmn1	1	1
GO:1905288	GO:1905288	vascular associated smooth muscle cell apoptotic process	1/638	11/29008	0.217041908	0.515865908	0.41566686	Atf4	1	1
GO:1905459	GO:1905459	regulation of vascular associated smooth muscle cell apoptotic process	1/638	11/29008	0.217041908	0.515865908	0.41566686	Atf4	1	1
GO:1990440	GO:1990440	positive regulation of transcription from RNA polymerase II promoter in response to endoplasmic reticulum stress	1/638	11/29008	0.217041908	0.515865908	0.41566686	Atf4	1	1
GO:1990504	GO:1990504	dense core granule exocytosis	1/638	11/29008	0.217041908	0.515865908	0.41566686	Stxbp1	1	1
GO:2000104	GO:2000104	negative regulation of DNA-dependent DNA replication	1/638	11/29008	0.217041908	0.515865908	0.41566686	Tipin	1	1
GO:2000601	GO:2000601	positive regulation of Arp2/3 complex-mediated actin nucleation	1/638	11/29008	0.217041908	0.515865908	0.41566686	Brk1	1	1
GO:2000674	GO:2000674	regulation of type B pancreatic cell apoptotic process	1/638	11/29008	0.217041908	0.515865908	0.41566686	Srsf6	1	1
GO:0010595	GO:0010595	positive regulation of endothelial cell migration	4/638	109/29008	0.219055475	0.518001668	0.417387782	Hmgb1/Rock2/Dicer1/Atp5a1	4	1
GO:0032755	GO:0032755	positive regulation of interleukin-6 production	4/638	109/29008	0.219055475	0.518001668	0.417387782	Ncl/Dhx9/Hmgb1/Selenok	4	1
GO:1902106	GO:1902106	negative regulation of leukocyte differentiation	4/638	109/29008	0.219055475	0.518001668	0.417387782	Hmgb1/Cul4a/Nme2/Nme1	4	1
GO:0033144	GO:0033144	negative regulation of intracellular steroid hormone receptor signaling pathway	2/638	40/29008	0.219575361	0.518001668	0.417387782	Phb2/Cry1	2	1
GO:0042398	GO:0042398	cellular modified amino acid biosynthetic process	2/638	40/29008	0.219575361	0.518001668	0.417387782	Park7/Plod3	2	1
GO:0043267	GO:0043267	negative regulation of potassium ion transport	2/638	40/29008	0.219575361	0.518001668	0.417387782	Snx27/Atf4	2	1
GO:0043302	GO:0043302	positive regulation of leukocyte degranulation	2/638	40/29008	0.219575361	0.518001668	0.417387782	Stxbp1/Snx4	2	1
GO:0043551	GO:0043551	regulation of phosphatidylinositol 3-kinase activity	2/638	40/29008	0.219575361	0.518001668	0.417387782	Dab2ip/Cdc42	2	1
GO:0045047	GO:0045047	protein targeting to ER	2/638	40/29008	0.219575361	0.518001668	0.417387782	Sec62/Spcs3	2	1
GO:0045066	GO:0045066	regulatory T cell differentiation	2/638	40/29008	0.219575361	0.518001668	0.417387782	Dicer1/Drosha	2	1
GO:0060325	GO:0060325	face morphogenesis	2/638	40/29008	0.219575361	0.518001668	0.417387782	Ski/Kat6a	2	1
GO:1902108	GO:1902108	regulation of mitochondrial membrane permeability involved in apoptotic process	2/638	40/29008	0.219575361	0.518001668	0.417387782	Chchd10/Siva1	2	1
GO:1903580	GO:1903580	positive regulation of ATP metabolic process	2/638	40/29008	0.219575361	0.518001668	0.417387782	Vcp/Ndufc2	2	1
GO:0040013	GO:0040013	negative regulation of locomotion	10/638	341/29008	0.220622481	0.520174013	0.419138182	Dab2ip/Reck/Rnf20/Krit1/Hmgb1/Ilk/Pin1/Dag1/Afdn/Cfl1	10	1
GO:0007568	GO:0007568	aging	8/638	262/29008	0.221423785	0.521764628	0.420419844	Romo1/Rbl1/Rad54b/Kras/Ilk/Kat6a/Rsl1d1/Sod1	8	1
GO:0050688	GO:0050688	regulation of defense response to virus	3/638	74/29008	0.222556517	0.521878342	0.420511471	Dhx9/Itch/Selenok	3	1
GO:0051298	GO:0051298	centrosome duplication	3/638	74/29008	0.222556517	0.521878342	0.420511471	Chordc1/Rock2/Spice1	3	1
GO:1901136	GO:1901136	carbohydrate derivative catabolic process	5/638	147/29008	0.223397086	0.521878342	0.420511471	Dut/Itpa/Acat1/Psap/Hint1	5	1
GO:0016331	GO:0016331	morphogenesis of embryonic epithelium	6/638	185/29008	0.223575439	0.521878342	0.420511471	Ski/Setd2/Dvl2/Pfn1/Rock2/Cfl1	6	1
GO:0005976	GO:0005976	polysaccharide metabolic process	4/638	110/29008	0.223711102	0.521878342	0.420511471	Ext2/B4galt5/Agl/Hmgb1	4	1
GO:0043266	GO:0043266	regulation of potassium ion transport	4/638	110/29008	0.223711102	0.521878342	0.420511471	Snx27/Nedd4/Atf4/Kif5b	4	1
GO:0042391	GO:0042391	regulation of membrane potential	13/638	465/29008	0.227038389	0.521878342	0.420511471	Mtln/Vcp/Stoml2/Park7/Ndufc2/Nedd4/Chchd10/Rack1/Atp5g1/Prelid1/Sod1/Afdn/Kif5b	13	1
GO:0009749	GO:0009749	response to glucose	6/638	186/29008	0.227115936	0.521878342	0.420511471	Eif2b3/Raf1/Rack1/Pim3/Kif5b/Smad2	6	1
GO:1903555	GO:1903555	regulation of tumor necrosis factor superfamily cytokine production	6/638	186/29008	0.227115936	0.521878342	0.420511471	Ncl/Dhx9/Hmgb1/Hdac2/Dicer1/Selenok	6	1
GO:0000578	GO:0000578	embryonic axis specification	2/638	41/29008	0.227708137	0.521878342	0.420511471	Wdr77/Smad2	2	1
GO:0007431	GO:0007431	salivary gland development	2/638	41/29008	0.227708137	0.521878342	0.420511471	Dag1/Clcn2	2	1
GO:0010762	GO:0010762	regulation of fibroblast migration	2/638	41/29008	0.227708137	0.521878342	0.420511471	Appl2/Appl1	2	1
GO:0033006	GO:0033006	regulation of mast cell activation involved in immune response	2/638	41/29008	0.227708137	0.521878342	0.420511471	Stxbp1/Snx4	2	1
GO:0046320	GO:0046320	regulation of fatty acid oxidation	2/638	41/29008	0.227708137	0.521878342	0.420511471	Mtln/Appl2	2	1
GO:0051693	GO:0051693	actin filament capping	2/638	41/29008	0.227708137	0.521878342	0.420511471	Mphosph8/Cfl1	2	1
GO:1901661	GO:1901661	quinone metabolic process	2/638	41/29008	0.227708137	0.521878342	0.420511471	Akr1a1/Coq2	2	1
GO:2000781	GO:2000781	positive regulation of double-strand break repair	2/638	41/29008	0.227708137	0.521878342	0.420511471	Zcwpw1/Fus	2	1
GO:0006635	GO:0006635	fatty acid beta-oxidation	3/638	75/29008	0.228356155	0.521878342	0.420511471	Mtln/Acat1/Etfa	3	1
GO:0007040	GO:0007040	lysosome organization	3/638	75/29008	0.228356155	0.521878342	0.420511471	Rab14/Tmem165/Hspa8	3	1
GO:0016445	GO:0016445	somatic diversification of immunoglobulins	3/638	75/29008	0.228356155	0.521878342	0.420511471	Trp53bp1/Yy1/Rnf8	3	1
GO:0034637	GO:0034637	cellular carbohydrate biosynthetic process	3/638	75/29008	0.228356155	0.521878342	0.420511471	Ext2/B4galt5/Isyna1	3	1
GO:0042982	GO:0042982	amyloid precursor protein metabolic process	3/638	75/29008	0.228356155	0.521878342	0.420511471	Itm2c/Pin1/Rock2	3	1
GO:0048663	GO:0048663	neuron fate commitment	3/638	75/29008	0.228356155	0.521878342	0.420511471	Tgfbr1/Cdc42/Rbpj	3	1
GO:0051149	GO:0051149	positive regulation of muscle cell differentiation	3/638	75/29008	0.228356155	0.521878342	0.420511471	Pin1/Eif5a/Ddx39b	3	1
GO:0080171	GO:0080171	lytic vacuole organization	3/638	75/29008	0.228356155	0.521878342	0.420511471	Rab14/Tmem165/Hspa8	3	1
GO:1901184	GO:1901184	regulation of ERBB signaling pathway	3/638	75/29008	0.228356155	0.521878342	0.420511471	Dgkd/Dab2ip/Rbpj	3	1
GO:1903707	GO:1903707	negative regulation of hemopoiesis	4/638	111/29008	0.228392257	0.521878342	0.420511471	Hmgb1/Cul4a/Nme2/Nme1	4	1
GO:1905477	GO:1905477	positive regulation of protein localization to membrane	4/638	111/29008	0.228392257	0.521878342	0.420511471	Snx27/C2cd5/Rack1/Kif5b	4	1
GO:0007264	GO:0007264	small GTPase mediated signal transduction	12/638	425/29008	0.228716336	0.521878342	0.420511471	Dab2ip/Chn1/Setdb1/Stmn1/Cdc42/Uso1/Brk1/Kras/Sipa1l2/Hacd3/Cdc42se2/Rock2	12	1
GO:0030099	GO:0030099	myeloid cell differentiation	12/638	426/29008	0.231034484	0.521878342	0.420511471	Rbpj/Hmgb1/Rps19/Prmt1/Setd1a/Cul4a/Kat6a/Hmgb2/Wdr61/Nme2/Nme1/Rps14	12	1
GO:0061138	GO:0061138	morphogenesis of a branching epithelium	7/638	226/29008	0.231252341	0.521878342	0.420511471	Phb2/Kras/Ilk/Nfatc3/Dag1/Dicer1/Pkd1	7	1
GO:0019395	GO:0019395	fatty acid oxidation	4/638	112/29008	0.233097886	0.521878342	0.420511471	Mtln/Acat1/Etfa/Appl2	4	1
GO:0002064	GO:0002064	epithelial cell development	8/638	266/29008	0.23323378	0.521878342	0.420511471	Plod3/Psap/Rock2/Dicer1/Atf4/Sod1/Afdn/Ptprs	8	1
GO:0032103	GO:0032103	positive regulation of response to external stimulus	12/638	427/29008	0.23336196	0.521878342	0.420511471	Dhx9/Sfpq/Park7/Hmgb1/Rps19/Cttn/Hmgb2/Cadm1/Polr3b/Tbk1/Polr3d/Snx4	12	1
GO:0032640	GO:0032640	tumor necrosis factor production	6/638	188/29008	0.234250564	0.521878342	0.420511471	Ncl/Dhx9/Hmgb1/Hdac2/Dicer1/Selenok	6	1
GO:0001840	GO:0001840	neural plate development	1/638	12/29008	0.234268768	0.521878342	0.420511471	Dvl2	1	1
GO:0002664	GO:0002664	regulation of T cell tolerance induction	1/638	12/29008	0.234268768	0.521878342	0.420511471	Itch	1	1
GO:0003306	GO:0003306	Wnt signaling pathway involved in heart development	1/638	12/29008	0.234268768	0.521878342	0.420511471	Rbpj	1	1
GO:0006020	GO:0006020	inositol metabolic process	1/638	12/29008	0.234268768	0.521878342	0.420511471	Isyna1	1	1
GO:0006047	GO:0006047	UDP-N-acetylglucosamine metabolic process	1/638	12/29008	0.234268768	0.521878342	0.420511471	Uap1	1	1
GO:0006072	GO:0006072	glycerol-3-phosphate metabolic process	1/638	12/29008	0.234268768	0.521878342	0.420511471	Gpat2	1	1
GO:0006266	GO:0006266	DNA ligation	1/638	12/29008	0.234268768	0.521878342	0.420511471	Rad51	1	1
GO:0006558	GO:0006558	L-phenylalanine metabolic process	1/638	12/29008	0.234268768	0.521878342	0.420511471	Qdpr	1	1
GO:0006705	GO:0006705	mineralocorticoid biosynthetic process	1/638	12/29008	0.234268768	0.521878342	0.420511471	Clcn2	1	1
GO:0006880	GO:0006880	intracellular sequestering of iron ion	1/638	12/29008	0.234268768	0.521878342	0.420511471	Fth1	1	1
GO:0007440	GO:0007440	foregut morphogenesis	1/638	12/29008	0.234268768	0.521878342	0.420511471	Smad2	1	1
GO:0009223	GO:0009223	pyrimidine deoxyribonucleotide catabolic process	1/638	12/29008	0.234268768	0.521878342	0.420511471	Dut	1	1
GO:0015074	GO:0015074	DNA integration	1/638	12/29008	0.234268768	0.521878342	0.420511471	Banf1	1	1
GO:0016188	GO:0016188	synaptic vesicle maturation	1/638	12/29008	0.234268768	0.521878342	0.420511471	Stxbp1	1	1
GO:0030638	GO:0030638	polyketide metabolic process	1/638	12/29008	0.234268768	0.521878342	0.420511471	Akr1a1	1	1
GO:0030647	GO:0030647	aminoglycoside antibiotic metabolic process	1/638	12/29008	0.234268768	0.521878342	0.420511471	Akr1a1	1	1
GO:0031126	GO:0031126	sno(s)RNA 3'-end processing	1/638	12/29008	0.234268768	0.521878342	0.420511471	Fbl	1	1
GO:0031272	GO:0031272	regulation of pseudopodium assembly	1/638	12/29008	0.234268768	0.521878342	0.420511471	Cdc42	1	1
GO:0031274	GO:0031274	positive regulation of pseudopodium assembly	1/638	12/29008	0.234268768	0.521878342	0.420511471	Cdc42	1	1
GO:0032000	GO:0032000	positive regulation of fatty acid beta-oxidation	1/638	12/29008	0.234268768	0.521878342	0.420511471	Mtln	1	1
GO:0033262	GO:0033262	regulation of nuclear cell cycle DNA replication	1/638	12/29008	0.234268768	0.521878342	0.420511471	Ilkap	1	1
GO:0034112	GO:0034112	positive regulation of homotypic cell-cell adhesion	1/638	12/29008	0.234268768	0.521878342	0.420511471	Jak1	1	1
GO:0034135	GO:0034135	regulation of toll-like receptor 2 signaling pathway	1/638	12/29008	0.234268768	0.521878342	0.420511471	Hmgb1	1	1
GO:0035331	GO:0035331	negative regulation of hippo signaling	1/638	12/29008	0.234268768	0.521878342	0.420511471	Wtip	1	1
GO:0036490	GO:0036490	regulation of translation in response to endoplasmic reticulum stress	1/638	12/29008	0.234268768	0.521878342	0.420511471	Eif4g1	1	1
GO:0042362	GO:0042362	fat-soluble vitamin biosynthetic process	1/638	12/29008	0.234268768	0.521878342	0.420511471	Cyp2r1	1	1
GO:0042762	GO:0042762	regulation of sulfur metabolic process	1/638	12/29008	0.234268768	0.521878342	0.420511471	Abcb7	1	1
GO:0042989	GO:0042989	sequestering of actin monomers	1/638	12/29008	0.234268768	0.521878342	0.420511471	Pfn1	1	1
GO:0042996	GO:0042996	regulation of Golgi to plasma membrane protein transport	1/638	12/29008	0.234268768	0.521878342	0.420511471	Rack1	1	1
GO:0043471	GO:0043471	regulation of cellular carbohydrate catabolic process	1/638	12/29008	0.234268768	0.521878342	0.420511471	Hmgb1	1	1
GO:0043587	GO:0043587	tongue morphogenesis	1/638	12/29008	0.234268768	0.521878342	0.420511471	Hdac2	1	1
GO:0043619	GO:0043619	regulation of transcription from RNA polymerase II promoter in response to oxidative stress	1/638	12/29008	0.234268768	0.521878342	0.420511471	Atf4	1	1
GO:0043649	GO:0043649	dicarboxylic acid catabolic process	1/638	12/29008	0.234268768	0.521878342	0.420511471	Glud1	1	1
GO:0043650	GO:0043650	dicarboxylic acid biosynthetic process	1/638	12/29008	0.234268768	0.521878342	0.420511471	Gls	1	1
GO:0044597	GO:0044597	daunorubicin metabolic process	1/638	12/29008	0.234268768	0.521878342	0.420511471	Akr1a1	1	1
GO:0044598	GO:0044598	doxorubicin metabolic process	1/638	12/29008	0.234268768	0.521878342	0.420511471	Akr1a1	1	1
GO:0045141	GO:0045141	meiotic telomere clustering	1/638	12/29008	0.234268768	0.521878342	0.420511471	Terb2	1	1
GO:0045835	GO:0045835	negative regulation of meiotic nuclear division	1/638	12/29008	0.234268768	0.521878342	0.420511471	Trip13	1	1
GO:0046689	GO:0046689	response to mercury ion	1/638	12/29008	0.234268768	0.521878342	0.420511471	Park7	1	1
GO:0051574	GO:0051574	positive regulation of histone H3-K9 methylation	1/638	12/29008	0.234268768	0.521878342	0.420511471	Jarid2	1	1
GO:0060073	GO:0060073	micturition	1/638	12/29008	0.234268768	0.521878342	0.420511471	Psap	1	1
GO:0060525	GO:0060525	prostate glandular acinus development	1/638	12/29008	0.234268768	0.521878342	0.420511471	Wdr77	1	1
GO:0060767	GO:0060767	epithelial cell proliferation involved in prostate gland development	1/638	12/29008	0.234268768	0.521878342	0.420511471	Wdr77	1	1
GO:0061418	GO:0061418	regulation of transcription from RNA polymerase II promoter in response to hypoxia	1/638	12/29008	0.234268768	0.521878342	0.420511471	Rbpj	1	1
GO:0070170	GO:0070170	regulation of tooth mineralization	1/638	12/29008	0.234268768	0.521878342	0.420511471	Dicer1	1	1
GO:0070202	GO:0070202	regulation of establishment of protein localization to chromosome	1/638	12/29008	0.234268768	0.521878342	0.420511471	Cct8	1	1
GO:0070444	GO:0070444	oligodendrocyte progenitor proliferation	1/638	12/29008	0.234268768	0.521878342	0.420511471	Afdn	1	1
GO:0070445	GO:0070445	regulation of oligodendrocyte progenitor proliferation	1/638	12/29008	0.234268768	0.521878342	0.420511471	Afdn	1	1
GO:0072711	GO:0072711	cellular response to hydroxyurea	1/638	12/29008	0.234268768	0.521878342	0.420511471	Rad51	1	1
GO:0090399	GO:0090399	replicative senescence	1/638	12/29008	0.234268768	0.521878342	0.420511471	Romo1	1	1
GO:0097113	GO:0097113	AMPA glutamate receptor clustering	1/638	12/29008	0.234268768	0.521878342	0.420511471	Snx27	1	1
GO:0097400	GO:0097400	interleukin-17-mediated signaling pathway	1/638	12/29008	0.234268768	0.521878342	0.420511471	Srsf1	1	1
GO:0098792	GO:0098792	xenophagy	1/638	12/29008	0.234268768	0.521878342	0.420511471	Tbk1	1	1
GO:0099519	GO:0099519	dense core granule cytoskeletal transport	1/638	12/29008	0.234268768	0.521878342	0.420511471	Kif5b	1	1
GO:0140059	GO:0140059	dendrite arborization	1/638	12/29008	0.234268768	0.521878342	0.420511471	Afdn	1	1
GO:1901894	GO:1901894	regulation of ATPase-coupled calcium transmembrane transporter activity	1/638	12/29008	0.234268768	0.521878342	0.420511471	1810037I17Rik	1	1
GO:1902036	GO:1902036	regulation of hematopoietic stem cell differentiation	1/638	12/29008	0.234268768	0.521878342	0.420511471	Setd1a	1	1
GO:1902221	GO:1902221	erythrose 4-phosphate/phosphoenolpyruvate family amino acid metabolic process	1/638	12/29008	0.234268768	0.521878342	0.420511471	Qdpr	1	1
GO:1902667	GO:1902667	regulation of axon guidance	1/638	12/29008	0.234268768	0.521878342	0.420511471	Ythdf1	1	1
GO:1903977	GO:1903977	positive regulation of glial cell migration	1/638	12/29008	0.234268768	0.521878342	0.420511471	Fubp1	1	1
GO:1905245	GO:1905245	regulation of aspartic-type peptidase activity	1/638	12/29008	0.234268768	0.521878342	0.420511471	Rock2	1	1
GO:1990253	GO:1990253	cellular response to leucine starvation	1/638	12/29008	0.234268768	0.521878342	0.420511471	Atf4	1	1
GO:2000288	GO:2000288	positive regulation of myoblast proliferation	1/638	12/29008	0.234268768	0.521878342	0.420511471	Malat1	1	1
GO:2000322	GO:2000322	regulation of glucocorticoid receptor signaling pathway	1/638	12/29008	0.234268768	0.521878342	0.420511471	Cry1	1	1
GO:2000826	GO:2000826	regulation of heart morphogenesis	1/638	12/29008	0.234268768	0.521878342	0.420511471	Rbpj	1	1
GO:2000849	GO:2000849	regulation of glucocorticoid secretion	1/638	12/29008	0.234268768	0.521878342	0.420511471	Cry1	1	1
GO:0070997	GO:0070997	neuron death	12/638	428/29008	0.235698654	0.523162251	0.421546001	Stxbp1/Cdc42/Park7/Kras/Ilk/Pin1/Rack1/Atp5g1/Snx6/Atf4/Sod1/Hsp90ab1	12	1
GO:0009126	GO:0009126	purine nucleoside monophosphate metabolic process	2/638	42/29008	0.235861204	0.523162251	0.421546001	Impdh2/Adsl	2	1
GO:0009309	GO:0009309	amine biosynthetic process	2/638	42/29008	0.235861204	0.523162251	0.421546001	Park7/Oaz1	2	1
GO:0042401	GO:0042401	cellular biogenic amine biosynthetic process	2/638	42/29008	0.235861204	0.523162251	0.421546001	Park7/Oaz1	2	1
GO:0060251	GO:0060251	regulation of glial cell proliferation	2/638	42/29008	0.235861204	0.523162251	0.421546001	Ski/Dicer1	2	1
GO:0072595	GO:0072595	maintenance of protein localization in organelle	2/638	42/29008	0.235861204	0.523162251	0.421546001	Park7/Chchd10	2	1
GO:0099174	GO:0099174	regulation of presynapse organization	2/638	42/29008	0.235861204	0.523162251	0.421546001	Eif4g1/Ptprs	2	1
GO:1900744	GO:1900744	regulation of p38MAPK cascade	2/638	42/29008	0.235861204	0.523162251	0.421546001	Dab2ip/Prmt1	2	1
GO:0030516	GO:0030516	regulation of axon extension	4/638	113/29008	0.237826941	0.526708963	0.424403818	Ilk/Cttn/Atp5g1/Ptprs	4	1
GO:0009746	GO:0009746	response to hexose	6/638	189/29008	0.237843814	0.526708963	0.424403818	Eif2b3/Raf1/Rack1/Pim3/Kif5b/Smad2	6	1
GO:0043409	GO:0043409	negative regulation of MAPK cascade	6/638	189/29008	0.237843814	0.526708963	0.424403818	Dab2ip/Itch/Uchl1/Ankrd26/Pin1/Dag1	6	1
GO:0030010	GO:0030010	establishment of cell polarity	5/638	151/29008	0.239524375	0.530145566	0.427172914	Cdc42/Krit1/Pkd1/Hsp90ab1/Cfl1	5	1
GO:0140056	GO:0140056	organelle localization by membrane tethering	3/638	77/29008	0.240037814	0.530711625	0.427629024	Stxbp1/Stx12/Uso1	3	1
GO:2001021	GO:2001021	negative regulation of response to DNA damage stimulus	3/638	77/29008	0.240037814	0.530711625	0.427629024	Trp53bp1/Rps3/Ddx39b	3	1
GO:0050673	GO:0050673	epithelial cell proliferation	13/638	471/29008	0.240396122	0.531109135	0.427949324	Dab2ip/Srsf6/Wdr77/Tgfbr1/Cdc42/Krit1/Hmgb1/Phb2/Hmgb2/Nme1/Dicer1/Hmgn1/Atp5a1	13	1
GO:0001933	GO:0001933	negative regulation of protein phosphorylation	10/638	349/29008	0.241333271	0.531109135	0.427949324	Dab2ip/C9orf72/Park7/Uchl1/Ilk/Chordc1/Ibtk/Rack1/Eif4g1/Taf7	10	1
GO:0034284	GO:0034284	response to monosaccharide	6/638	190/29008	0.241453766	0.531109135	0.427949324	Eif2b3/Raf1/Rack1/Pim3/Kif5b/Smad2	6	1
GO:0001892	GO:0001892	embryonic placenta development	4/638	114/29008	0.242578378	0.531109135	0.427949324	Rbpj/Setd2/Tex19.1/Pkd1	4	1
GO:0035601	GO:0035601	protein deacylation	4/638	114/29008	0.242578378	0.531109135	0.427949324	Sfpq/Kdm5a/Hdac2/Sirt7	4	1
GO:0098732	GO:0098732	macromolecule deacylation	4/638	114/29008	0.242578378	0.531109135	0.427949324	Sfpq/Kdm5a/Hdac2/Sirt7	4	1
GO:0040018	GO:0040018	positive regulation of multicellular organism growth	2/638	43/29008	0.244029746	0.531109135	0.427949324	Celf1/Ppib	2	1
GO:0042181	GO:0042181	ketone biosynthetic process	2/638	43/29008	0.244029746	0.531109135	0.427949324	Coq2/Clcn2	2	1
GO:0046636	GO:0046636	negative regulation of alpha-beta T cell activation	2/638	43/29008	0.244029746	0.531109135	0.427949324	Itch/Hmgb1	2	1
GO:0048730	GO:0048730	epidermis morphogenesis	2/638	43/29008	0.244029746	0.531109135	0.427949324	Plod3/Dicer1	2	1
GO:0048741	GO:0048741	skeletal muscle fiber development	2/638	43/29008	0.244029746	0.531109135	0.427949324	Ski/Nfatc3	2	1
GO:0085029	GO:0085029	extracellular matrix assembly	2/638	43/29008	0.244029746	0.531109135	0.427949324	Plod3/Dag1	2	1
GO:0098534	GO:0098534	centriole assembly	2/638	43/29008	0.244029746	0.531109135	0.427949324	Ccdc61/Spice1	2	1
GO:1900026	GO:1900026	positive regulation of substrate adhesion-dependent cell spreading	2/638	43/29008	0.244029746	0.531109135	0.427949324	Cdc42/Ilk	2	1
GO:2000008	GO:2000008	regulation of protein localization to cell surface	2/638	43/29008	0.244029746	0.531109135	0.427949324	Hnrnpk/Hsp90ab1	2	1
GO:0008064	GO:0008064	regulation of actin polymerization or depolymerization	6/638	191/29008	0.245079975	0.531109135	0.427949324	Arpc3/Brk1/Cttn/Pfn1/Mphosph8/Cfl1	6	1
GO:0030041	GO:0030041	actin filament polymerization	6/638	191/29008	0.245079975	0.531109135	0.427949324	Arpc3/Brk1/Cttn/Pfn1/Mphosph8/Cfl1	6	1
GO:0071706	GO:0071706	tumor necrosis factor superfamily cytokine production	6/638	191/29008	0.245079975	0.531109135	0.427949324	Ncl/Dhx9/Hmgb1/Hdac2/Dicer1/Selenok	6	1
GO:0019751	GO:0019751	polyol metabolic process	4/638	115/29008	0.247351157	0.531109135	0.427949324	Qdpr/Coq2/Cyp2r1/Isyna1	4	1
GO:0010565	GO:0010565	regulation of cellular ketone metabolic process	5/638	153/29008	0.247704627	0.531109135	0.427949324	Mtln/Park7/Ankrd26/Appl2/Clcn2	5	1
GO:0009952	GO:0009952	anterior/posterior pattern specification	7/638	232/29008	0.250908046	0.531109135	0.427949324	Rnf2/Wdr77/Tgfbr1/Ski/Rbpj/Yy1/Smad2	7	1
GO:0002087	GO:0002087	regulation of respiratory gaseous exchange by nervous system process	1/638	13/29008	0.251117179	0.531109135	0.427949324	Gls	1	1
GO:0003157	GO:0003157	endocardium development	1/638	13/29008	0.251117179	0.531109135	0.427949324	Rbpj	1	1
GO:0006063	GO:0006063	uronic acid metabolic process	1/638	13/29008	0.251117179	0.531109135	0.427949324	Akr1a1	1	1
GO:0006098	GO:0006098	pentose-phosphate shunt	1/638	13/29008	0.251117179	0.531109135	0.427949324	Rpia	1	1
GO:0006271	GO:0006271	DNA strand elongation involved in DNA replication	1/638	13/29008	0.251117179	0.531109135	0.427949324	Mcm3	1	1
GO:0007076	GO:0007076	mitotic chromosome condensation	1/638	13/29008	0.251117179	0.531109135	0.427949324	Ncaph2	1	1
GO:0007144	GO:0007144	female meiosis I	1/638	13/29008	0.251117179	0.531109135	0.427949324	Trip13	1	1
GO:0009084	GO:0009084	glutamine family amino acid biosynthetic process	1/638	13/29008	0.251117179	0.531109135	0.427949324	Gls	1	1
GO:0009404	GO:0009404	toxin metabolic process	1/638	13/29008	0.251117179	0.531109135	0.427949324	N6amt1	1	1
GO:0009950	GO:0009950	dorsal/ventral axis specification	1/638	13/29008	0.251117179	0.531109135	0.427949324	Smad2	1	1
GO:0010288	GO:0010288	response to lead ion	1/638	13/29008	0.251117179	0.531109135	0.427949324	Cdk4	1	1
GO:0010452	GO:0010452	histone H3-K36 methylation	1/638	13/29008	0.251117179	0.531109135	0.427949324	Setd2	1	1
GO:0016926	GO:0016926	protein desumoylation	1/638	13/29008	0.251117179	0.531109135	0.427949324	Hint1	1	1
GO:0019585	GO:0019585	glucuronate metabolic process	1/638	13/29008	0.251117179	0.531109135	0.427949324	Akr1a1	1	1
GO:0030836	GO:0030836	positive regulation of actin filament depolymerization	1/638	13/29008	0.251117179	0.531109135	0.427949324	Cfl1	1	1
GO:0032926	GO:0032926	negative regulation of activin receptor signaling pathway	1/638	13/29008	0.251117179	0.531109135	0.427949324	Ski	1	1
GO:0033240	GO:0033240	positive regulation of cellular amine metabolic process	1/638	13/29008	0.251117179	0.531109135	0.427949324	Park7	1	1
GO:0034397	GO:0034397	telomere localization	1/638	13/29008	0.251117179	0.531109135	0.427949324	Terb2	1	1
GO:0034982	GO:0034982	mitochondrial protein processing	1/638	13/29008	0.251117179	0.531109135	0.427949324	Stoml2	1	1
GO:0038166	GO:0038166	angiotensin-activated signaling pathway	1/638	13/29008	0.251117179	0.531109135	0.427949324	Rock2	1	1
GO:0042487	GO:0042487	regulation of odontogenesis of dentin-containing tooth	1/638	13/29008	0.251117179	0.531109135	0.427949324	Dicer1	1	1
GO:0042590	GO:0042590	antigen processing and presentation of exogenous peptide antigen via MHC class I	1/638	13/29008	0.251117179	0.531109135	0.427949324	H2-K1	1	1
GO:0042761	GO:0042761	very long-chain fatty acid biosynthetic process	1/638	13/29008	0.251117179	0.531109135	0.427949324	Hacd3	1	1
GO:0042994	GO:0042994	cytoplasmic sequestering of transcription factor	1/638	13/29008	0.251117179	0.531109135	0.427949324	Pkd1	1	1
GO:0043517	GO:0043517	positive regulation of DNA damage response, signal transduction by p53 class mediator	1/638	13/29008	0.251117179	0.531109135	0.427949324	Rpl26	1	1
GO:0043922	GO:0043922	negative regulation by host of viral transcription	1/638	13/29008	0.251117179	0.531109135	0.427949324	Nucks1	1	1
GO:0044557	GO:0044557	relaxation of smooth muscle	1/638	13/29008	0.251117179	0.531109135	0.427949324	Sod1	1	1
GO:0045136	GO:0045136	development of secondary sexual characteristics	1/638	13/29008	0.251117179	0.531109135	0.427949324	Phb2	1	1
GO:0046642	GO:0046642	negative regulation of alpha-beta T cell proliferation	1/638	13/29008	0.251117179	0.531109135	0.427949324	Itch	1	1
GO:0048012	GO:0048012	hepatocyte growth factor receptor signaling pathway	1/638	13/29008	0.251117179	0.531109135	0.427949324	Stmn1	1	1
GO:0048340	GO:0048340	paraxial mesoderm morphogenesis	1/638	13/29008	0.251117179	0.531109135	0.427949324	Smad2	1	1
GO:0048711	GO:0048711	positive regulation of astrocyte differentiation	1/638	13/29008	0.251117179	0.531109135	0.427949324	Prpf19	1	1
GO:0060179	GO:0060179	male mating behavior	1/638	13/29008	0.251117179	0.531109135	0.427949324	Hdac2	1	1
GO:0060340	GO:0060340	positive regulation of type I interferon-mediated signaling pathway	1/638	13/29008	0.251117179	0.531109135	0.427949324	Tbk1	1	1
GO:0060586	GO:0060586	multicellular organismal iron ion homeostasis	1/638	13/29008	0.251117179	0.531109135	0.427949324	Btbd9	1	1
GO:0070344	GO:0070344	regulation of fat cell proliferation	1/638	13/29008	0.251117179	0.531109135	0.427949324	Tfdp1	1	1
GO:0071236	GO:0071236	cellular response to antibiotic	1/638	13/29008	0.251117179	0.531109135	0.427949324	Hdac2	1	1
GO:0071635	GO:0071635	negative regulation of transforming growth factor beta production	1/638	13/29008	0.251117179	0.531109135	0.427949324	Hsp90ab1	1	1
GO:0071679	GO:0071679	commissural neuron axon guidance	1/638	13/29008	0.251117179	0.531109135	0.427949324	Dag1	1	1
GO:0072710	GO:0072710	response to hydroxyurea	1/638	13/29008	0.251117179	0.531109135	0.427949324	Rad51	1	1
GO:0090220	GO:0090220	chromosome localization to nuclear envelope involved in homologous chromosome segregation	1/638	13/29008	0.251117179	0.531109135	0.427949324	Terb2	1	1
GO:0097398	GO:0097398	cellular response to interleukin-17	1/638	13/29008	0.251117179	0.531109135	0.427949324	Srsf1	1	1
GO:0097577	GO:0097577	sequestering of iron ion	1/638	13/29008	0.251117179	0.531109135	0.427949324	Fth1	1	1
GO:0097688	GO:0097688	glutamate receptor clustering	1/638	13/29008	0.251117179	0.531109135	0.427949324	Snx27	1	1
GO:0097709	GO:0097709	connective tissue replacement	1/638	13/29008	0.251117179	0.531109135	0.427949324	Rock2	1	1
GO:0099159	GO:0099159	regulation of modification of postsynaptic structure	1/638	13/29008	0.251117179	0.531109135	0.427949324	Cdc42	1	1
GO:0099532	GO:0099532	synaptic vesicle endosomal processing	1/638	13/29008	0.251117179	0.531109135	0.427949324	Stx12	1	1
GO:1900044	GO:1900044	regulation of protein K63-linked ubiquitination	1/638	13/29008	0.251117179	0.531109135	0.427949324	Plaa	1	1
GO:1901298	GO:1901298	regulation of hydrogen peroxide-mediated programmed cell death	1/638	13/29008	0.251117179	0.531109135	0.427949324	Park7	1	1
GO:1901678	GO:1901678	iron coordination entity transport	1/638	13/29008	0.251117179	0.531109135	0.427949324	Abcb7	1	1
GO:1901679	GO:1901679	nucleotide transmembrane transport	1/638	13/29008	0.251117179	0.531109135	0.427949324	Slc25a31	1	1
GO:1902548	GO:1902548	negative regulation of cellular response to vascular endothelial growth factor stimulus	1/638	13/29008	0.251117179	0.531109135	0.427949324	Dab2ip	1	1
GO:1902931	GO:1902931	negative regulation of alcohol biosynthetic process	1/638	13/29008	0.251117179	0.531109135	0.427949324	Sod1	1	1
GO:1902950	GO:1902950	regulation of dendritic spine maintenance	1/638	13/29008	0.251117179	0.531109135	0.427949324	Cfl1	1	1
GO:1903332	GO:1903332	regulation of protein folding	1/638	13/29008	0.251117179	0.531109135	0.427949324	Hspa8	1	1
GO:1903817	GO:1903817	negative regulation of voltage-gated potassium channel activity	1/638	13/29008	0.251117179	0.531109135	0.427949324	Snx27	1	1
GO:1904181	GO:1904181	positive regulation of membrane depolarization	1/638	13/29008	0.251117179	0.531109135	0.427949324	Rack1	1	1
GO:1904816	GO:1904816	positive regulation of protein localization to chromosome, telomeric region	1/638	13/29008	0.251117179	0.531109135	0.427949324	Cct8	1	1
GO:1905048	GO:1905048	regulation of metallopeptidase activity	1/638	13/29008	0.251117179	0.531109135	0.427949324	Reck	1	1
GO:1905668	GO:1905668	positive regulation of protein localization to endosome	1/638	13/29008	0.251117179	0.531109135	0.427949324	Rock2	1	1
GO:2000343	GO:2000343	positive regulation of chemokine (C-X-C motif) ligand 2 production	1/638	13/29008	0.251117179	0.531109135	0.427949324	Hmgb1	1	1
GO:2000774	GO:2000774	positive regulation of cellular senescence	1/638	13/29008	0.251117179	0.531109135	0.427949324	Kras	1	1
GO:0033143	GO:0033143	regulation of intracellular steroid hormone receptor signaling pathway	3/638	79/29008	0.25181627	0.531109135	0.427949324	Park7/Phb2/Cry1	3	1
GO:0046626	GO:0046626	regulation of insulin receptor signaling pathway	3/638	79/29008	0.25181627	0.531109135	0.427949324	Nucks1/Ankrd26/Cdk4	3	1
GO:0046434	GO:0046434	organophosphate catabolic process	5/638	154/29008	0.251821637	0.531109135	0.427949324	Dut/Itpa/Vcp/Acat1/Hint1	5	1
GO:0010464	GO:0010464	regulation of mesenchymal cell proliferation	2/638	44/29008	0.252209145	0.531109135	0.427949324	Hmgb1/Phf14	2	1
GO:0030219	GO:0030219	megakaryocyte differentiation	2/638	44/29008	0.252209145	0.531109135	0.427949324	Prmt1/Hmgb2	2	1
GO:0045747	GO:0045747	positive regulation of Notch signaling pathway	2/638	44/29008	0.252209145	0.531109135	0.427949324	Reck/Rbpj	2	1
GO:0046006	GO:0046006	regulation of activated T cell proliferation	2/638	44/29008	0.252209145	0.531109135	0.427949324	Hmgb1/Rps3	2	1
GO:0046326	GO:0046326	positive regulation of glucose import	2/638	44/29008	0.252209145	0.531109135	0.427949324	C2cd5/Appl1	2	1
GO:0072599	GO:0072599	establishment of protein localization to endoplasmic reticulum	2/638	44/29008	0.252209145	0.531109135	0.427949324	Sec62/Spcs3	2	1
GO:0097028	GO:0097028	dendritic cell differentiation	2/638	44/29008	0.252209145	0.531109135	0.427949324	Rbpj/Hmgb1	2	1
GO:0005996	GO:0005996	monosaccharide metabolic process	8/638	273/29008	0.254408571	0.535466992	0.431460734	Wdr5/Akr1a1/Hmgb1/Rpia/Arpp19/Cry1/Sirt7/Atf4	8	1
GO:0030832	GO:0030832	regulation of actin filament length	6/638	194/29008	0.256051694	0.538650117	0.434025586	Arpc3/Brk1/Cttn/Pfn1/Mphosph8/Cfl1	6	1
GO:0008637	GO:0008637	apoptotic mitochondrial changes	4/638	117/29008	0.25695661	0.540002182	0.435115033	Jtb/Chchd10/Siva1/Prelid1	4	1
GO:0010927	GO:0010927	cellular component assembly involved in morphogenesis	4/638	117/29008	0.25695661	0.540002182	0.435115033	Ilk/Dag1/Hdac2/Dicer1	4	1
GO:0048844	GO:0048844	artery morphogenesis	3/638	80/29008	0.25773701	0.540306679	0.435360386	Tgfbr1/Rbpj/Kat6a	3	1
GO:0071347	GO:0071347	cellular response to interleukin-1	3/638	80/29008	0.25773701	0.540306679	0.435360386	Dab2ip/Yy1/Cfl1	3	1
GO:0010634	GO:0010634	positive regulation of epithelial cell migration	5/638	156/29008	0.260106188	0.540306679	0.435360386	Hmgb1/Pfn1/Rock2/Dicer1/Atp5a1	5	1
GO:0048593	GO:0048593	camera-type eye morphogenesis	5/638	156/29008	0.260106188	0.540306679	0.435360386	Ski/Grcc10/Yy1/Atf4/Hmgn1	5	1
GO:0014003	GO:0014003	oligodendrocyte development	2/638	45/29008	0.26039498	0.540306679	0.435360386	B4galt5/Eif2b3	2	1
GO:0034198	GO:0034198	cellular response to amino acid starvation	2/638	45/29008	0.26039498	0.540306679	0.435360386	Hnrnpl/Atf4	2	1
GO:0043462	GO:0043462	regulation of ATPase activity	2/638	45/29008	0.26039498	0.540306679	0.435360386	Chtop/Pfn1	2	1
GO:0045197	GO:0045197	establishment or maintenance of epithelial cell apical/basal polarity	2/638	45/29008	0.26039498	0.540306679	0.435360386	Cdc42/Ilk	2	1
GO:0050691	GO:0050691	regulation of defense response to virus by host	2/638	45/29008	0.26039498	0.540306679	0.435360386	Dhx9/Selenok	2	1
GO:0062208	GO:0062208	positive regulation of pattern recognition receptor signaling pathway	2/638	45/29008	0.26039498	0.540306679	0.435360386	Hmgb1/Peli1	2	1
GO:1902991	GO:1902991	regulation of amyloid precursor protein catabolic process	2/638	45/29008	0.26039498	0.540306679	0.435360386	Pin1/Rock2	2	1
GO:1903706	GO:1903706	regulation of hemopoiesis	11/638	398/29008	0.262598596	0.540306679	0.435360386	Hmgb1/Prmt1/Setd1a/Cul4a/Hmgb2/Wdr61/Nme2/Nme1/Dicer1/Prelid1/Drosha	11	1
GO:0034612	GO:0034612	response to tumor necrosis factor	6/638	196/29008	0.263439281	0.540306679	0.435360386	Dhx9/Dab2ip/Rps3/Ilk/Ythdc2/Cfl1	6	1
GO:0042267	GO:0042267	natural killer cell mediated cytotoxicity	3/638	81/29008	0.263676265	0.540306679	0.435360386	Prdx1/Cadm1/Kif5b	3	1
GO:0045913	GO:0045913	positive regulation of carbohydrate metabolic process	3/638	81/29008	0.263676265	0.540306679	0.435360386	Wdr5/Hmgb1/Arpp19	3	1
GO:1901880	GO:1901880	negative regulation of protein depolymerization	3/638	81/29008	0.263676265	0.540306679	0.435360386	Hdgfl3/Mphosph8/Cfl1	3	1
GO:0007548	GO:0007548	sex differentiation	9/638	317/29008	0.265019588	0.540306679	0.435360386	Dnajc19/Tgfbr1/Kmt2b/Hmgb2/H3f3b/Tex19.1/Hnrnpk/Sod1/Prdx4	9	1
GO:0045860	GO:0045860	positive regulation of protein kinase activity	10/638	358/29008	0.265427742	0.540306679	0.435360386	Dab2ip/Jtb/Phb2/Kras/Rps3/Ilk/Dag1/Dvl2/Pkd1/Hsp90ab1	10	1
GO:0034440	GO:0034440	lipid oxidation	4/638	119/29008	0.266635098	0.540306679	0.435360386	Mtln/Acat1/Etfa/Appl2	4	1
GO:1902414	GO:1902414	protein localization to cell junction	4/638	119/29008	0.266635098	0.540306679	0.435360386	Jak1/Dag1/Afdn/Kif5b	4	1
GO:0002517	GO:0002517	T cell tolerance induction	1/638	14/29008	0.267595442	0.540306679	0.435360386	Itch	1	1
GO:0002866	GO:0002866	positive regulation of acute inflammatory response to antigenic stimulus	1/638	14/29008	0.267595442	0.540306679	0.435360386	Park7	1	1
GO:0006465	GO:0006465	signal peptide processing	1/638	14/29008	0.267595442	0.540306679	0.435360386	Spcs3	1	1
GO:0006740	GO:0006740	NADPH regeneration	1/638	14/29008	0.267595442	0.540306679	0.435360386	Rpia	1	1
GO:0006901	GO:0006901	vesicle coating	1/638	14/29008	0.267595442	0.540306679	0.435360386	Tmed9	1	1
GO:0009083	GO:0009083	branched-chain amino acid catabolic process	1/638	14/29008	0.267595442	0.540306679	0.435360386	Acat1	1	1
GO:0010642	GO:0010642	negative regulation of platelet-derived growth factor receptor signaling pathway	1/638	14/29008	0.267595442	0.540306679	0.435360386	Phf14	1	1
GO:0010755	GO:0010755	regulation of plasminogen activation	1/638	14/29008	0.267595442	0.540306679	0.435360386	Ruvbl1	1	1
GO:0010988	GO:0010988	regulation of low-density lipoprotein particle clearance	1/638	14/29008	0.267595442	0.540306679	0.435360386	Hnrnpk	1	1
GO:0015867	GO:0015867	ATP transport	1/638	14/29008	0.267595442	0.540306679	0.435360386	Slc25a31	1	1
GO:0019321	GO:0019321	pentose metabolic process	1/638	14/29008	0.267595442	0.540306679	0.435360386	Rpia	1	1
GO:0019511	GO:0019511	peptidyl-proline hydroxylation	1/638	14/29008	0.267595442	0.540306679	0.435360386	Prdx4	1	1
GO:0030497	GO:0030497	fatty acid elongation	1/638	14/29008	0.267595442	0.540306679	0.435360386	Hacd3	1	1
GO:0031269	GO:0031269	pseudopodium assembly	1/638	14/29008	0.267595442	0.540306679	0.435360386	Cdc42	1	1
GO:0031915	GO:0031915	positive regulation of synaptic plasticity	1/638	14/29008	0.267595442	0.540306679	0.435360386	Cfl1	1	1
GO:0032253	GO:0032253	dense core granule localization	1/638	14/29008	0.267595442	0.540306679	0.435360386	Kif5b	1	1
GO:0032341	GO:0032341	aldosterone metabolic process	1/638	14/29008	0.267595442	0.540306679	0.435360386	Clcn2	1	1
GO:0033127	GO:0033127	regulation of histone phosphorylation	1/638	14/29008	0.267595442	0.540306679	0.435360386	Cdk9	1	1
GO:0034393	GO:0034393	positive regulation of smooth muscle cell apoptotic process	1/638	14/29008	0.267595442	0.540306679	0.435360386	Atf4	1	1
[truncated: 9,904 more rows]
