# Supplementary material for: A Single-Cell Landscape of Spermioteleosis in Mice and Pigs
Source: Cells. 2024 Mar 22;13(7):563. doi: 10.3390/cells13070563 (PMC11011153; doi:10.3390/cells13070563)
Supplement: Supplementary file 1 [file cells-13-00563-s001.zip › File 1 Supplement Tables/Table S8 Pig differentiating spermatogonia Beam Allcluster_GO1.xlsx]

ID	Description	GeneRatio	BgRatio	pvalue	p.adjust	qvalue	geneID	Count	cluster
GO:0048232	GO:0048232	male gamete generation	9/70	126/6338	8.52E-06	0.007787298	0.007183722	PRM1/PRM2/YBX3/ZPBP2/GTSF1/TEX15/KDM3A/DMC1/ARID4A	9	1
GO:0019953	GO:0019953	sexual reproduction	11/70	230/6338	3.69E-05	0.015873763	0.014643423	PRM1/PRM2/YBX3/SPESP1/HSPA1L/ZPBP2/GTSF1/TEX15/KDM3A/DMC1/ARID4A	11	1
GO:0007283	GO:0007283	spermatogenesis	8/70	122/6338	5.21E-05	0.015873763	0.014643423	PRM1/PRM2/YBX3/ZPBP2/GTSF1/KDM3A/DMC1/ARID4A	8	1
GO:0044703	GO:0044703	multi-organism reproductive process	11/70	260/6338	0.000112643	0.021029805	0.019399832	PRM1/PRM2/YBX3/SPESP1/HSPA1L/ZPBP2/GTSF1/TEX15/KDM3A/DMC1/ARID4A	11	1
GO:0032504	GO:0032504	multicellular organism reproduction	10/70	220/6338	0.000132213	0.021029805	0.019399832	PRM1/PRM2/YBX3/SPESP1/ZPBP2/GTSF1/TEX15/KDM3A/DMC1/ARID4A	10	1
GO:0051704	GO:0051704	multi-organism process	11/70	266/6338	0.000138051	0.021029805	0.019399832	PRM1/PRM2/YBX3/SPESP1/HSPA1L/ZPBP2/GTSF1/TEX15/KDM3A/DMC1/ARID4A	11	1
GO:0007276	GO:0007276	gamete generation	9/70	187/6338	0.000192079	0.022587025	0.020836355	PRM1/PRM2/YBX3/ZPBP2/GTSF1/TEX15/KDM3A/DMC1/ARID4A	9	1
GO:0034620	GO:0034620	cellular response to unfolded protein	4/70	27/6338	0.000197698	0.022587025	0.020836355	HSPA1L/NFE2L2/DDIT3/OPTN	4	1
GO:0006984	GO:0006984	ER-nucleus signaling pathway	3/70	13/6338	0.000340917	0.029596319	0.027302374	NFE2L2/DDIT3/TMCO1	3	1
GO:0043618	GO:0043618	regulation of transcription from RNA polymerase II promoter in response to stress	3/70	13/6338	0.000340917	0.029596319	0.027302374	DNAJB1/NFE2L2/DDIT3	3	1
GO:0006986	GO:0006986	response to unfolded protein	4/70	32/6338	0.000388573	0.029596319	0.027302374	HSPA1L/NFE2L2/DDIT3/OPTN	4	1
GO:0035967	GO:0035967	cellular response to topologically incorrect protein	4/70	32/6338	0.000388573	0.029596319	0.027302374	HSPA1L/NFE2L2/DDIT3/OPTN	4	1
GO:0048609	GO:0048609	multicellular organismal reproductive process	9/70	214/6338	0.000523075	0.034851814	0.032150527	PRM1/PRM2/YBX3/ZPBP2/GTSF1/TEX15/KDM3A/DMC1/ARID4A	9	1
GO:0043620	GO:0043620	regulation of DNA-templated transcription in response to stress	3/70	15/6338	0.000533835	0.034851814	0.032150527	DNAJB1/NFE2L2/DDIT3	3	1
GO:0006479	GO:0006479	protein methylation	4/70	37/6338	0.000684609	0.039108275	0.03607708	DPY30/SETD3/KDM3A/ARID4A	4	1
GO:0008213	GO:0008213	protein alkylation	4/70	37/6338	0.000684609	0.039108275	0.03607708	DPY30/SETD3/KDM3A/ARID4A	4	1
GO:0035966	GO:0035966	response to topologically incorrect protein	4/70	38/6338	0.000758822	0.039874676	0.036784079	HSPA1L/NFE2L2/DDIT3/OPTN	4	1
GO:0061077	GO:0061077	chaperone-mediated protein folding	3/70	17/6338	0.000785278	0.039874676	0.036784079	DNAJB1/HSPA1L/HSPB1	3	1
GO:0006457	GO:0006457	protein folding	5/70	70/6338	0.000987122	0.047485777	0.04380526	DNAJB1/HSPA1L/HSPD1/AHSA1/HSPB1	5	1
GO:0034968	GO:0034968	histone lysine methylation	3/70	20/6338	0.001285608	0.058752285	0.054198526	DPY30/KDM3A/ARID4A	3	1
GO:0018022	GO:0018022	peptidyl-lysine methylation	3/70	25/6338	0.002493311	0.09830336	0.090684085	DPY30/KDM3A/ARID4A	3	1
GO:1990830	GO:1990830	cellular response to leukemia inhibitory factor	3/70	25/6338	0.002493311	0.09830336	0.090684085	CACYBP/KDM3A/LRAT	3	1
GO:0007286	GO:0007286	spermatid development	4/70	53/6338	0.002658287	0.09830336	0.090684085	PRM2/ZPBP2/KDM3A/DMC1	4	1
GO:0048515	GO:0048515	spermatid differentiation	4/70	53/6338	0.002658287	0.09830336	0.090684085	PRM2/ZPBP2/KDM3A/DMC1	4	1
GO:0022412	GO:0022412	cellular process involved in reproduction in multicellular organism	6/70	128/6338	0.002749604	0.09830336	0.090684085	PRM2/SPESP1/ZPBP2/TEX15/KDM3A/DMC1	6	1
GO:1990823	GO:1990823	response to leukemia inhibitory factor	3/70	26/6338	0.002796376	0.09830336	0.090684085	CACYBP/KDM3A/LRAT	3	1
GO:0000003	GO:0000003	reproduction	11/70	385/6338	0.003029873	0.09837194	0.090747349	PRM1/PRM2/YBX3/SPESP1/HSPA1L/ZPBP2/GTSF1/TEX15/KDM3A/DMC1/ARID4A	11	1
GO:0022414	GO:0022414	reproductive process	11/70	385/6338	0.003029873	0.09837194	0.090747349	PRM1/PRM2/YBX3/SPESP1/HSPA1L/ZPBP2/GTSF1/TEX15/KDM3A/DMC1/ARID4A	11	1
GO:0006997	GO:0006997	nucleus organization	3/70	27/6338	0.00312121	0.09837194	0.090747349	PRM2/KDM3A/UBXN2A	3	1
GO:0016571	GO:0016571	histone methylation	3/70	28/6338	0.003468307	0.102287294	0.094359233	DPY30/KDM3A/ARID4A	3	1
GO:0062197	GO:0062197	cellular response to chemical stress	4/70	57/6338	0.003469263	0.102287294	0.094359233	YBX3/NFE2L2/DDIT3/TP53INP1	4	1
GO:0009855	GO:0009855	determination of bilateral symmetry	3/70	30/6338	0.004231139	0.11392184	0.105092011	DDIT3/IFT74/TMEM107	3	1
GO:0010970	GO:0010970	transport along microtubule	3/70	30/6338	0.004231139	0.11392184	0.105092011	NDEL1/IFT74/HSPB1	3	1
GO:0009799	GO:0009799	specification of symmetry	3/70	31/6338	0.004647742	0.11392184	0.105092011	DDIT3/IFT74/TMEM107	3	1
GO:0106106	GO:0106106	cold-induced thermogenesis	3/70	32/6338	0.005088346	0.11392184	0.105092011	DDIT3/KDM3A/ARRDC3	3	1
GO:0120161	GO:0120161	regulation of cold-induced thermogenesis	3/70	32/6338	0.005088346	0.11392184	0.105092011	DDIT3/KDM3A/ARRDC3	3	1
GO:0006458	GO:0006458	'de novo' protein folding	2/70	10/6338	0.005110279	0.11392184	0.105092011	DNAJB1/HSPA1L	2	1
GO:0030261	GO:0030261	chromosome condensation	2/70	10/6338	0.005110279	0.11392184	0.105092011	PRM1/PRM2	2	1
GO:0051568	GO:0051568	histone H3-K4 methylation	2/70	10/6338	0.005110279	0.11392184	0.105092011	DPY30/ARID4A	2	1
GO:0061647	GO:0061647	histone H3-K9 modification	2/70	10/6338	0.005110279	0.11392184	0.105092011	KDM3A/ARID4A	2	1
GO:0120163	GO:0120163	negative regulation of cold-induced thermogenesis	2/70	10/6338	0.005110279	0.11392184	0.105092011	DDIT3/ARRDC3	2	1
GO:0009566	GO:0009566	fertilization	4/70	65/6338	0.005566223	0.11672208	0.107675211	YBX3/SPESP1/HSPA1L/ZPBP2	4	1
GO:0043414	GO:0043414	macromolecule methylation	4/70	65/6338	0.005566223	0.11672208	0.107675211	DPY30/SETD3/KDM3A/ARID4A	4	1
GO:0032259	GO:0032259	methylation	5/70	104/6338	0.005619006	0.11672208	0.107675211	DPY30/SETD3/KDM3A/KDM7A/ARID4A	5	1
GO:2000736	GO:2000736	regulation of stem cell differentiation	2/70	11/6338	0.006201491	0.125959163	0.116196349	NFE2L2/KDM3A	2	1
GO:0033554	GO:0033554	cellular response to stress	12/70	487/6338	0.006467162	0.127529319	0.117644805	YBX3/MAGI3/DNAJB1/HSPA1L/NFE2L2/DDIT3/OPTN/TMCO1/TEX15/DMC1/APLF/TP53INP1	12	1
GO:0099111	GO:0099111	microtubule-based transport	3/70	35/6338	0.006557853	0.127529319	0.117644805	NDEL1/IFT74/HSPB1	3	1
GO:0030705	GO:0030705	cytoskeleton-dependent intracellular transport	3/70	36/6338	0.00709805	0.13240036	0.122138302	NDEL1/IFT74/HSPB1	3	1
GO:1990845	GO:1990845	adaptive thermogenesis	3/70	36/6338	0.00709805	0.13240036	0.122138302	DDIT3/KDM3A/ARRDC3	3	1
GO:0007140	GO:0007140	male meiotic nuclear division	2/70	12/6338	0.007388922	0.132421074	0.122157411	TEX15/DMC1	2	1
GO:0090303	GO:0090303	positive regulation of wound healing	2/70	12/6338	0.007388922	0.132421074	0.122157411	NFE2L2/F2	2	1
GO:0003006	GO:0003006	developmental process involved in reproduction	8/70	265/6338	0.008382524	0.145127445	0.133878939	PRM1/PRM2/YBX3/ZPBP2/GTSF1/KDM3A/DMC1/ARID4A	8	1
GO:0007129	GO:0007129	homologous chromosome pairing at meiosis	2/70	13/6338	0.008670377	0.145127445	0.133878939	TEX15/DMC1	2	1
GO:1903036	GO:1903036	positive regulation of response to wounding	2/70	13/6338	0.008670377	0.145127445	0.133878939	NFE2L2/F2	2	1
GO:0071345	GO:0071345	cellular response to cytokine stimulus	7/70	213/6338	0.008733052	0.145127445	0.133878939	YBX3/NFE2L2/CACYBP/KDM3A/LRAT/CXCL9/PALM3	7	1
GO:0001659	GO:0001659	temperature homeostasis	3/70	40/6338	0.0095185	0.152629982	0.140799972	DDIT3/KDM3A/ARRDC3	3	1
GO:2001242	GO:2001242	regulation of intrinsic apoptotic signaling pathway	3/70	40/6338	0.0095185	0.152629982	0.140799972	YBX3/NFE2L2/DDIT3	3	1
GO:0007339	GO:0007339	binding of sperm to zona pellucida	2/70	14/6338	0.010043696	0.15559217	0.143532567	HSPA1L/ZPBP2	2	1
GO:1905515	GO:1905515	non-motile cilium assembly	2/70	14/6338	0.010043696	0.15559217	0.143532567	IFT74/TMEM107	2	1
GO:0010256	GO:0010256	endomembrane system organization	5/70	126/6338	0.012389874	0.188739087	0.17411034	ATL1/SPESP1/ZPBP2/OPTN/UBXN2A	5	1
GO:0034097	GO:0034097	response to cytokine	7/70	230/6338	0.012993952	0.189436694	0.174753877	YBX3/NFE2L2/CACYBP/KDM3A/LRAT/CXCL9/PALM3	7	1
GO:0030193	GO:0030193	regulation of blood coagulation	2/70	16/6338	0.013057453	0.189436694	0.174753877	NFE2L2/F2	2	1
GO:1900046	GO:1900046	regulation of hemostasis	2/70	16/6338	0.013057453	0.189436694	0.174753877	NFE2L2/F2	2	1
GO:0035036	GO:0035036	sperm-egg recognition	2/70	17/6338	0.014693743	0.203486071	0.187714319	HSPA1L/ZPBP2	2	1
GO:0045143	GO:0045143	homologous chromosome segregation	2/70	17/6338	0.014693743	0.203486071	0.187714319	TEX15/DMC1	2	1
GO:0046785	GO:0046785	microtubule polymerization	2/70	17/6338	0.014693743	0.203486071	0.187714319	NDEL1/ARL3	2	1
GO:0070588	GO:0070588	calcium ion transmembrane transport	3/70	48/6338	0.015652166	0.213523577	0.19697384	DDIT3/TMCO1/CXCL9	3	1
GO:0070192	GO:0070192	chromosome organization involved in meiotic cell cycle	2/70	18/6338	0.016413598	0.220618062	0.203518447	TEX15/DMC1	2	1
GO:0033365	GO:0033365	protein localization to organelle	6/70	190/6338	0.017949568	0.233606217	0.215499919	HSPA1L/ARL3/DDIT3/OPTN/TMEM107/MFSD1	6	1
GO:0009988	GO:0009988	cell-cell recognition	2/70	19/6338	0.018215027	0.233606217	0.215499919	HSPA1L/ZPBP2	2	1
GO:0050818	GO:0050818	regulation of coagulation	2/70	19/6338	0.018215027	0.233606217	0.215499919	NFE2L2/F2	2	1
GO:0007018	GO:0007018	microtubule-based movement	4/70	92/6338	0.01840224	0.233606217	0.215499919	KTN1/NDEL1/IFT74/HSPB1	4	1
GO:0042542	GO:0042542	response to hydrogen peroxide	2/70	20/6338	0.020096074	0.238543006	0.220054069	NFE2L2/GPX1	2	1
GO:0045661	GO:0045661	regulation of myoblast differentiation	2/70	20/6338	0.020096074	0.238543006	0.220054069	DDIT3/CXCL9	2	1
GO:0051209	GO:0051209	release of sequestered calcium ion into cytosol	2/70	20/6338	0.020096074	0.238543006	0.220054069	DDIT3/CXCL9	2	1
GO:0051282	GO:0051282	regulation of sequestering of calcium ion	2/70	20/6338	0.020096074	0.238543006	0.220054069	DDIT3/CXCL9	2	1
GO:0051283	GO:0051283	negative regulation of sequestering of calcium ion	2/70	20/6338	0.020096074	0.238543006	0.220054069	DDIT3/CXCL9	2	1
GO:0030968	GO:0030968	endoplasmic reticulum unfolded protein response	2/70	21/6338	0.022054812	0.255165797	0.235388464	NFE2L2/DDIT3	2	1
GO:0051208	GO:0051208	sequestering of calcium ion	2/70	21/6338	0.022054812	0.255165797	0.235388464	DDIT3/CXCL9	2	1
GO:0007338	GO:0007338	single fertilization	3/70	55/6338	0.022480667	0.256841625	0.236934403	SPESP1/HSPA1L/ZPBP2	3	1
GO:0051276	GO:0051276	chromosome organization	6/70	202/6338	0.023502718	0.265203507	0.244648174	PRM1/PRM2/BRD2/TEX15/DMC1/TDRD3	6	1
GO:0007281	GO:0007281	germ cell development	4/70	101/6338	0.024983604	0.278475779	0.256891741	PRM2/ZPBP2/KDM3A/DMC1	4	1
GO:0061041	GO:0061041	regulation of wound healing	2/70	23/6338	0.026197818	0.285057211	0.262963061	NFE2L2/F2	2	1
GO:0072655	GO:0072655	establishment of protein localization to mitochondrion	2/70	23/6338	0.026197818	0.285057211	0.262963061	HSPA1L/DDIT3	2	1
GO:0097193	GO:0097193	intrinsic apoptotic signaling pathway	3/70	60/6338	0.028205136	0.291436524	0.268847928	YBX3/NFE2L2/DDIT3	3	1
GO:0045132	GO:0045132	meiotic chromosome segregation	2/70	24/6338	0.028378392	0.291436524	0.268847928	TEX15/DMC1	2	1
GO:0070585	GO:0070585	protein localization to mitochondrion	2/70	24/6338	0.028378392	0.291436524	0.268847928	HSPA1L/DDIT3	2	1
GO:0097553	GO:0097553	calcium ion transmembrane import into cytosol	2/70	24/6338	0.028378392	0.291436524	0.268847928	DDIT3/CXCL9	2	1
GO:2001243	GO:2001243	negative regulation of intrinsic apoptotic signaling pathway	2/70	24/6338	0.028378392	0.291436524	0.268847928	YBX3/NFE2L2	2	1
GO:0071216	GO:0071216	cellular response to biotic stimulus	3/70	61/6338	0.029434659	0.298220719	0.275106295	DDIT3/TMCO1/CXCL9	3	1
GO:0045893	GO:0045893	positive regulation of transcription, DNA-templated	8/70	335/6338	0.030344121	0.298220719	0.275106295	NFE2L2/DDIT3/IFT74/SETD3/KDM3A/KDM7A/ARID4A/TP53INP1	8	1
GO:1902680	GO:1902680	positive regulation of RNA biosynthetic process	8/70	335/6338	0.030344121	0.298220719	0.275106295	NFE2L2/DDIT3/IFT74/SETD3/KDM3A/KDM7A/ARID4A/TP53INP1	8	1
GO:1903508	GO:1903508	positive regulation of nucleic acid-templated transcription	8/70	335/6338	0.030344121	0.298220719	0.275106295	NFE2L2/DDIT3/IFT74/SETD3/KDM3A/KDM7A/ARID4A/TP53INP1	8	1
GO:0040029	GO:0040029	regulation of gene expression, epigenetic	2/70	26/6338	0.032948677	0.317000953	0.292430915	EIF1/ARID4A	2	1
GO:1903034	GO:1903034	regulation of response to wounding	2/70	26/6338	0.032948677	0.317000953	0.292430915	NFE2L2/F2	2	1
GO:0034976	GO:0034976	response to endoplasmic reticulum stress	3/70	65/6338	0.034633183	0.329736763	0.304179601	NFE2L2/DDIT3/TMCO1	3	1
GO:0060402	GO:0060402	calcium ion transport into cytosol	2/70	27/6338	0.035334874	0.332949226	0.307143072	DDIT3/CXCL9	2	1
GO:0006302	GO:0006302	double-strand break repair	3/70	67/6338	0.037399605	0.341945937	0.315442469	TEX15/DMC1/APLF	3	1
GO:0000045	GO:0000045	autophagosome assembly	2/70	28/6338	0.037786148	0.341945937	0.315442469	UBXN2A/TP53INP1	2	1
GO:0007368	GO:0007368	determination of left/right symmetry	2/70	28/6338	0.037786148	0.341945937	0.315442469	IFT74/TMEM107	2	1
GO:0120254	GO:0120254	olefinic compound metabolic process	2/70	28/6338	0.037786148	0.341945937	0.315442469	GPX1/LRAT	2	1
GO:0008406	GO:0008406	gonad development	3/70	69/6338	0.040276423	0.344251831	0.317569638	YBX3/DMC1/ARID4A	3	1
GO:0045137	GO:0045137	development of primary sexual characteristics	3/70	69/6338	0.040276423	0.344251831	0.317569638	YBX3/DMC1/ARID4A	3	1
GO:0000302	GO:0000302	response to reactive oxygen species	2/70	29/6338	0.040300816	0.344251831	0.317569638	NFE2L2/GPX1	2	1
GO:0006749	GO:0006749	glutathione metabolic process	2/70	29/6338	0.040300816	0.344251831	0.317569638	NFE2L2/GPX1	2	1
GO:0009266	GO:0009266	response to temperature stimulus	2/70	29/6338	0.040300816	0.344251831	0.317569638	HSPD1/TP53INP1	2	1
GO:1905037	GO:1905037	autophagosome organization	2/70	29/6338	0.040300816	0.344251831	0.317569638	UBXN2A/TP53INP1	2	1
GO:0070925	GO:0070925	organelle assembly	6/70	231/6338	0.041432718	0.35064356	0.323465958	ZPBP2/ARL3/IFT74/TMEM107/UBXN2A/TP53INP1	6	1
GO:0010508	GO:0010508	positive regulation of autophagy	2/70	30/6338	0.042877222	0.359539271	0.331672182	DCN/TP53INP1	2	1
GO:0007030	GO:0007030	Golgi organization	2/70	31/6338	0.045513737	0.374770774	0.345723126	OPTN/UBXN2A	2	1
GO:0045445	GO:0045445	myoblast differentiation	2/70	31/6338	0.045513737	0.374770774	0.345723126	DDIT3/CXCL9	2	1
GO:0051254	GO:0051254	positive regulation of RNA metabolic process	8/70	365/6338	0.046737814	0.38141395	0.351851404	NFE2L2/DDIT3/IFT74/SETD3/KDM3A/KDM7A/ARID4A/TP53INP1	8	1
GO:0007127	GO:0007127	meiosis I	2/70	32/6338	0.048208763	0.38993637	0.35971327	TEX15/DMC1	2	1
GO:0031109	GO:0031109	microtubule polymerization or depolymerization	2/70	33/6338	0.050960727	0.405026995	0.373634254	NDEL1/ARL3	2	1
GO:0060401	GO:0060401	cytosolic calcium ion transport	2/70	33/6338	0.050960727	0.405026995	0.373634254	DDIT3/CXCL9	2	1
GO:0008037	GO:0008037	cell recognition	2/70	34/6338	0.053768082	0.420034415	0.387478482	HSPA1L/ZPBP2	2	1
GO:0061982	GO:0061982	meiosis I cell cycle process	2/70	34/6338	0.053768082	0.420034415	0.387478482	TEX15/DMC1	2	1
GO:0045944	GO:0045944	positive regulation of transcription by RNA polymerase II	6/70	249/6338	0.056038796	0.432263344	0.398759575	NFE2L2/DDIT3/IFT74/SETD3/KDM3A/ARID4A	6	1
GO:0060271	GO:0060271	cilium assembly	3/70	79/6338	0.056279363	0.432263344	0.398759575	ARL3/IFT74/TMEM107	3	1
GO:0006352	GO:0006352	DNA-templated transcription, initiation	2/70	36/6338	0.059542911	0.445477283	0.41094933	TBPL1/TAF4B	2	1
GO:0006979	GO:0006979	response to oxidative stress	3/70	81/6338	0.059794799	0.445477283	0.41094933	NFE2L2/GPX1/TP53INP1	3	1
GO:0006914	GO:0006914	autophagy	4/70	134/6338	0.060112664	0.445477283	0.41094933	OPTN/DCN/UBXN2A/TP53INP1	4	1
GO:0061919	GO:0061919	process utilizing autophagic mechanism	4/70	134/6338	0.060112664	0.445477283	0.41094933	OPTN/DCN/UBXN2A/TP53INP1	4	1
GO:0010557	GO:0010557	positive regulation of macromolecule biosynthetic process	8/70	385/6338	0.060436743	0.445477283	0.41094933	NFE2L2/DDIT3/IFT74/SETD3/KDM3A/KDM7A/ARID4A/TP53INP1	8	1
GO:0007548	GO:0007548	sex differentiation	3/70	82/6338	0.061590691	0.450351136	0.415445422	YBX3/DMC1/ARID4A	3	1
GO:0034764	GO:0034764	positive regulation of transmembrane transport	2/70	38/6338	0.065521402	0.47529017	0.438451487	NFE2L2/CXCL9	2	1
GO:0000724	GO:0000724	double-strand break repair via homologous recombination	2/70	39/6338	0.068583428	0.489728543	0.451770774	TEX15/DMC1	2	1
GO:0000725	GO:0000725	recombinational repair	2/70	39/6338	0.068583428	0.489728543	0.451770774	TEX15/DMC1	2	1
GO:0045935	GO:0045935	positive regulation of nucleobase-containing compound metabolic process	8/70	397/6338	0.0697736	0.490800573	0.452759713	NFE2L2/DDIT3/IFT74/SETD3/KDM3A/KDM7A/ARID4A/TP53INP1	8	1
GO:0080135	GO:0080135	regulation of cellular response to stress	4/70	141/6338	0.069807521	0.490800573	0.452759713	YBX3/MAGI3/NFE2L2/TEX15	4	1
GO:0044782	GO:0044782	cilium organization	3/70	87/6338	0.070943711	0.494981314	0.456616414	ARL3/IFT74/TMEM107	3	1
GO:0006816	GO:0006816	calcium ion transport	3/70	88/6338	0.072887523	0.499399046	0.460691737	DDIT3/TMCO1/CXCL9	3	1
GO:0018205	GO:0018205	peptidyl-lysine modification	3/70	88/6338	0.072887523	0.499399046	0.460691737	DPY30/KDM3A/ARID4A	3	1
GO:0017148	GO:0017148	negative regulation of translation	2/70	41/6338	0.074846074	0.499399046	0.460691737	PAIP2/AGO3	2	1
GO:0042594	GO:0042594	response to starvation	2/70	41/6338	0.074846074	0.499399046	0.460691737	NFE2L2/DDIT3	2	1
GO:0051651	GO:0051651	maintenance of location in cell	2/70	41/6338	0.074846074	0.499399046	0.460691737	DDIT3/CXCL9	2	1
GO:2001233	GO:2001233	regulation of apoptotic signaling pathway	3/70	89/6338	0.074855218	0.499399046	0.460691737	YBX3/NFE2L2/DDIT3	3	1
GO:0031328	GO:0031328	positive regulation of cellular biosynthetic process	8/70	410/6338	0.080853007	0.509486672	0.469997494	NFE2L2/DDIT3/IFT74/SETD3/KDM3A/KDM7A/ARID4A/TP53INP1	8	1
GO:0008584	GO:0008584	male gonad development	2/70	43/6338	0.081284497	0.509486672	0.469997494	YBX3/ARID4A	2	1
GO:0046546	GO:0046546	development of primary male sexual characteristics	2/70	43/6338	0.081284497	0.509486672	0.469997494	YBX3/ARID4A	2	1
GO:0098662	GO:0098662	inorganic cation transmembrane transport	4/70	151/6338	0.084972862	0.509486672	0.469997494	ATP6V1G1/DDIT3/TMCO1/CXCL9	4	1
GO:0007059	GO:0007059	chromosome segregation	3/70	94/6338	0.085043751	0.509486672	0.469997494	NDEL1/TEX15/DMC1	3	1
GO:0051093	GO:0051093	negative regulation of developmental process	5/70	213/6338	0.085445547	0.509486672	0.469997494	YBX3/NFE2L2/CST3/DDIT3/TP53INP1	5	1
GO:0009891	GO:0009891	positive regulation of biosynthetic process	8/70	420/6338	0.090062336	0.509486672	0.469997494	NFE2L2/DDIT3/IFT74/SETD3/KDM3A/KDM7A/ARID4A/TP53INP1	8	1
GO:0034599	GO:0034599	cellular response to oxidative stress	2/70	46/6338	0.091248874	0.509486672	0.469997494	NFE2L2/TP53INP1	2	1
GO:0034249	GO:0034249	negative regulation of cellular amide metabolic process	2/70	47/6338	0.094647092	0.509486672	0.469997494	PAIP2/AGO3	2	1
GO:0061025	GO:0061025	membrane fusion	2/70	47/6338	0.094647092	0.509486672	0.469997494	SPESP1/UBXN2A	2	1
GO:0061061	GO:0061061	muscle structure development	4/70	160/6338	0.099894412	0.509486672	0.469997494	YBX3/DDIT3/SETD3/CXCL9	4	1
GO:0006323	GO:0006323	DNA packaging	2/70	49/6338	0.101551372	0.509486672	0.469997494	PRM1/PRM2	2	1
GO:0046661	GO:0046661	male sex differentiation	2/70	49/6338	0.101551372	0.509486672	0.469997494	YBX3/ARID4A	2	1
GO:0048863	GO:0048863	stem cell differentiation	2/70	49/6338	0.101551372	0.509486672	0.469997494	NFE2L2/KDM3A	2	1
GO:0043588	GO:0043588	skin development	2/70	50/6338	0.105055077	0.509486672	0.469997494	IFT74/ARRDC3	2	1
GO:0140013	GO:0140013	meiotic nuclear division	2/70	50/6338	0.105055077	0.509486672	0.469997494	TEX15/DMC1	2	1
GO:0001960	GO:0001960	negative regulation of cytokine-mediated signaling pathway	1/70	10/6338	0.105185406	0.509486672	0.469997494	PALM3	1	1
GO:0007131	GO:0007131	reciprocal meiotic recombination	1/70	10/6338	0.105185406	0.509486672	0.469997494	DMC1	1	1
GO:0030521	GO:0030521	androgen receptor signaling pathway	1/70	10/6338	0.105185406	0.509486672	0.469997494	KDM3A	1	1
GO:0033363	GO:0033363	secretory granule organization	1/70	10/6338	0.105185406	0.509486672	0.469997494	ZPBP2	1	1
GO:0044091	GO:0044091	membrane biogenesis	1/70	10/6338	0.105185406	0.509486672	0.469997494	UBXN2A	1	1
GO:0048641	GO:0048641	regulation of skeletal muscle tissue development	1/70	10/6338	0.105185406	0.509486672	0.469997494	YBX3	1	1
GO:0051294	GO:0051294	establishment of spindle orientation	1/70	10/6338	0.105185406	0.509486672	0.469997494	NDEL1	1	1
GO:0051443	GO:0051443	positive regulation of ubiquitin-protein transferase activity	1/70	10/6338	0.105185406	0.509486672	0.469997494	ARRDC3	1	1
GO:0060761	GO:0060761	negative regulation of response to cytokine stimulus	1/70	10/6338	0.105185406	0.509486672	0.469997494	PALM3	1	1
GO:0070266	GO:0070266	necroptotic process	1/70	10/6338	0.105185406	0.509486672	0.469997494	YBX3	1	1
GO:0071709	GO:0071709	membrane assembly	1/70	10/6338	0.105185406	0.509486672	0.469997494	UBXN2A	1	1
GO:0071880	GO:0071880	adenylate cyclase-activating adrenergic receptor signaling pathway	1/70	10/6338	0.105185406	0.509486672	0.469997494	ARRDC3	1	1
GO:0140527	GO:0140527	reciprocal homologous recombination	1/70	10/6338	0.105185406	0.509486672	0.469997494	DMC1	1	1
GO:1901741	GO:1901741	positive regulation of myoblast fusion	1/70	10/6338	0.105185406	0.509486672	0.469997494	CXCL9	1	1
GO:1904427	GO:1904427	positive regulation of calcium ion transmembrane transport	1/70	10/6338	0.105185406	0.509486672	0.469997494	CXCL9	1	1
GO:2000678	GO:2000678	negative regulation of transcription regulatory region DNA binding	1/70	10/6338	0.105185406	0.509486672	0.469997494	DDIT3	1	1
GO:0098655	GO:0098655	cation transmembrane transport	4/70	166/6338	0.110480598	0.509486672	0.469997494	ATP6V1G1/DDIT3/TMCO1/CXCL9	4	1
GO:0071356	GO:0071356	cellular response to tumor necrosis factor	2/70	52/6338	0.112159884	0.509486672	0.469997494	YBX3/NFE2L2	2	1
GO:0006775	GO:0006775	fat-soluble vitamin metabolic process	1/70	11/6338	0.115083797	0.509486672	0.469997494	LRAT	1	1
GO:0031057	GO:0031057	negative regulation of histone modification	1/70	11/6338	0.115083797	0.509486672	0.469997494	KDM3A	1	1
GO:0032633	GO:0032633	interleukin-4 production	1/70	11/6338	0.115083797	0.509486672	0.469997494	DDIT3	1	1
GO:0032673	GO:0032673	regulation of interleukin-4 production	1/70	11/6338	0.115083797	0.509486672	0.469997494	DDIT3	1	1
GO:0035825	GO:0035825	homologous recombination	1/70	11/6338	0.115083797	0.509486672	0.469997494	DMC1	1	1
GO:0042149	GO:0042149	cellular response to glucose starvation	1/70	11/6338	0.115083797	0.509486672	0.469997494	NFE2L2	1	1
GO:0045662	GO:0045662	negative regulation of myoblast differentiation	1/70	11/6338	0.115083797	0.509486672	0.469997494	DDIT3	1	1
GO:0051293	GO:0051293	establishment of spindle localization	1/70	11/6338	0.115083797	0.509486672	0.469997494	NDEL1	1	1
GO:0060143	GO:0060143	positive regulation of syncytium formation by plasma membrane fusion	1/70	11/6338	0.115083797	0.509486672	0.469997494	CXCL9	1	1
GO:0060612	GO:0060612	adipose tissue development	1/70	11/6338	0.115083797	0.509486672	0.469997494	ARRDC3	1	1
GO:0061462	GO:0061462	protein localization to lysosome	1/70	11/6338	0.115083797	0.509486672	0.469997494	MFSD1	1	1
GO:0070059	GO:0070059	intrinsic apoptotic signaling pathway in response to endoplasmic reticulum stress	1/70	11/6338	0.115083797	0.509486672	0.469997494	DDIT3	1	1
GO:0071470	GO:0071470	cellular response to osmotic stress	1/70	11/6338	0.115083797	0.509486672	0.469997494	YBX3	1	1
GO:0097300	GO:0097300	programmed necrotic cell death	1/70	11/6338	0.115083797	0.509486672	0.469997494	YBX3	1	1
GO:1901216	GO:1901216	positive regulation of neuron death	1/70	11/6338	0.115083797	0.509486672	0.469997494	DDIT3	1	1
GO:2000352	GO:2000352	negative regulation of endothelial cell apoptotic process	1/70	11/6338	0.115083797	0.509486672	0.469997494	NFE2L2	1	1
GO:0098660	GO:0098660	inorganic ion transmembrane transport	4/70	169/6338	0.115957508	0.509486672	0.469997494	ATP6V1G1/DDIT3/TMCO1/CXCL9	4	1
GO:0016570	GO:0016570	histone modification	3/70	108/6338	0.116455109	0.509486672	0.469997494	DPY30/KDM3A/ARID4A	3	1
GO:2000113	GO:2000113	negative regulation of cellular macromolecule biosynthetic process	6/70	304/6338	0.117933473	0.509486672	0.469997494	YBX3/DNAJB1/PAIP2/DDIT3/AGO3/ARID4A	6	1
GO:0043161	GO:0043161	proteasome-mediated ubiquitin-dependent protein catabolic process	3/70	109/6338	0.118848367	0.509486672	0.469997494	NFE2L2/DDIT3/UBXN2A	3	1
GO:0010558	GO:0010558	negative regulation of macromolecule biosynthetic process	6/70	305/6338	0.119294125	0.509486672	0.469997494	YBX3/DNAJB1/PAIP2/DDIT3/AGO3/ARID4A	6	1
GO:2001234	GO:2001234	negative regulation of apoptotic signaling pathway	2/70	54/6338	0.119387146	0.509486672	0.469997494	YBX3/NFE2L2	2	1
GO:0001523	GO:0001523	retinoid metabolic process	1/70	12/6338	0.124874241	0.509486672	0.469997494	LRAT	1	1
GO:0010499	GO:0010499	proteasomal ubiquitin-independent protein catabolic process	1/70	12/6338	0.124874241	0.509486672	0.469997494	NFE2L2	1	1
GO:0010524	GO:0010524	positive regulation of calcium ion transport into cytosol	1/70	12/6338	0.124874241	0.509486672	0.469997494	CXCL9	1	1
GO:0016101	GO:0016101	diterpenoid metabolic process	1/70	12/6338	0.124874241	0.509486672	0.469997494	LRAT	1	1
GO:0016202	GO:0016202	regulation of striated muscle tissue development	1/70	12/6338	0.124874241	0.509486672	0.469997494	YBX3	1	1
GO:0031113	GO:0031113	regulation of microtubule polymerization	1/70	12/6338	0.124874241	0.509486672	0.469997494	ARL3	1	1
GO:0032620	GO:0032620	interleukin-17 production	1/70	12/6338	0.124874241	0.509486672	0.469997494	DDIT3	1	1
GO:0032660	GO:0032660	regulation of interleukin-17 production	1/70	12/6338	0.124874241	0.509486672	0.469997494	DDIT3	1	1
GO:0034103	GO:0034103	regulation of tissue remodeling	1/70	12/6338	0.124874241	0.509486672	0.469997494	CST3	1	1
GO:0042461	GO:0042461	photoreceptor cell development	1/70	12/6338	0.124874241	0.509486672	0.469997494	ARL3	1	1
GO:0042744	GO:0042744	hydrogen peroxide catabolic process	1/70	12/6338	0.124874241	0.509486672	0.469997494	GPX1	1	1
GO:0045599	GO:0045599	negative regulation of fat cell differentiation	1/70	12/6338	0.124874241	0.509486672	0.469997494	DDIT3	1	1
GO:0048634	GO:0048634	regulation of muscle organ development	1/70	12/6338	0.124874241	0.509486672	0.469997494	YBX3	1	1
GO:0051653	GO:0051653	spindle localization	1/70	12/6338	0.124874241	0.509486672	0.469997494	NDEL1	1	1
GO:0070265	GO:0070265	necrotic cell death	1/70	12/6338	0.124874241	0.509486672	0.469997494	YBX3	1	1
GO:0071875	GO:0071875	adrenergic receptor signaling pathway	1/70	12/6338	0.124874241	0.509486672	0.469997494	ARRDC3	1	1
GO:1901739	GO:1901739	regulation of myoblast fusion	1/70	12/6338	0.124874241	0.509486672	0.469997494	CXCL9	1	1
GO:1902414	GO:1902414	protein localization to cell junction	1/70	12/6338	0.124874241	0.509486672	0.469997494	HSPB1	1	1
GO:1903202	GO:1903202	negative regulation of oxidative stress-induced cell death	1/70	12/6338	0.124874241	0.509486672	0.469997494	NFE2L2	1	1
GO:1904036	GO:1904036	negative regulation of epithelial cell apoptotic process	1/70	12/6338	0.124874241	0.509486672	0.469997494	NFE2L2	1	1
GO:0007017	GO:0007017	microtubule-based process	5/70	240/6338	0.12489673	0.509486672	0.469997494	KTN1/NDEL1/ARL3/IFT74/HSPB1	5	1
GO:0000280	GO:0000280	nuclear division	3/70	112/6338	0.126138105	0.509486672	0.469997494	NDEL1/TEX15/DMC1	3	1
GO:0071103	GO:0071103	DNA conformation change	2/70	56/6338	0.126728251	0.509486672	0.469997494	PRM1/PRM2	2	1
GO:0007033	GO:0007033	vacuole organization	2/70	57/6338	0.130438889	0.509486672	0.469997494	UBXN2A/TP53INP1	2	1
GO:0030258	GO:0030258	lipid modification	2/70	57/6338	0.130438889	0.509486672	0.469997494	PLPP1/ACADM	2	1
GO:0034612	GO:0034612	response to tumor necrosis factor	2/70	58/6338	0.134174899	0.509486672	0.469997494	YBX3/NFE2L2	2	1
GO:0001676	GO:0001676	long-chain fatty acid metabolic process	1/70	13/6338	0.134557896	0.509486672	0.469997494	GPX1	1	1
GO:0006893	GO:0006893	Golgi to plasma membrane transport	1/70	13/6338	0.134557896	0.509486672	0.469997494	ARL3	1	1
GO:0010569	GO:0010569	regulation of double-strand break repair via homologous recombination	1/70	13/6338	0.134557896	0.509486672	0.469997494	TEX15	1	1
GO:0021532	GO:0021532	neural tube patterning	1/70	13/6338	0.134557896	0.509486672	0.469997494	TMEM107	1	1
GO:0034311	GO:0034311	diol metabolic process	1/70	13/6338	0.134557896	0.509486672	0.469997494	PLPP1	1	1
GO:0043392	GO:0043392	negative regulation of DNA binding	1/70	13/6338	0.134557896	0.509486672	0.469997494	DDIT3	1	1
GO:0046326	GO:0046326	positive regulation of glucose import	1/70	13/6338	0.134557896	0.509486672	0.469997494	NFE2L2	1	1
GO:0060142	GO:0060142	regulation of syncytium formation by plasma membrane fusion	1/70	13/6338	0.134557896	0.509486672	0.469997494	CXCL9	1	1
GO:0098930	GO:0098930	axonal transport	1/70	13/6338	0.134557896	0.509486672	0.469997494	HSPB1	1	1
GO:0099518	GO:0099518	vesicle cytoskeletal trafficking	1/70	13/6338	0.134557896	0.509486672	0.469997494	NDEL1	1	1
GO:1903018	GO:1903018	regulation of glycoprotein metabolic process	1/70	13/6338	0.134557896	0.509486672	0.469997494	CST3	1	1
GO:0007596	GO:0007596	blood coagulation	2/70	59/6338	0.137935289	0.509486672	0.469997494	NFE2L2/F2	2	1
GO:0007599	GO:0007599	hemostasis	2/70	59/6338	0.137935289	0.509486672	0.469997494	NFE2L2/F2	2	1
GO:0051050	GO:0051050	positive regulation of transport	4/70	182/6338	0.141025828	0.509486672	0.469997494	HSPA1L/NFE2L2/LRAT/CXCL9	4	1
GO:0007389	GO:0007389	pattern specification process	3/70	118/6338	0.141187631	0.509486672	0.469997494	DDIT3/IFT74/TMEM107	3	1
GO:0048871	GO:0048871	multicellular organismal homeostasis	3/70	118/6338	0.141187631	0.509486672	0.469997494	DDIT3/KDM3A/ARRDC3	3	1
GO:0007189	GO:0007189	adenylate cyclase-activating G protein-coupled receptor signaling pathway	2/70	60/6338	0.141719087	0.509486672	0.469997494	ARRDC3/CXCL9	2	1
GO:0072593	GO:0072593	reactive oxygen species metabolic process	2/70	60/6338	0.141719087	0.509486672	0.469997494	NFE2L2/GPX1	2	1
GO:0006511	GO:0006511	ubiquitin-dependent protein catabolic process	4/70	183/6338	0.143039538	0.509486672	0.469997494	PSMA6/NFE2L2/DDIT3/UBXN2A	4	1
GO:0006471	GO:0006471	protein ADP-ribosylation	1/70	14/6338	0.144135911	0.509486672	0.469997494	ART3	1	1
GO:0008088	GO:0008088	axo-dendritic transport	1/70	14/6338	0.144135911	0.509486672	0.469997494	HSPB1	1	1
GO:0009948	GO:0009948	anterior/posterior axis specification	1/70	14/6338	0.144135911	0.509486672	0.469997494	DDIT3	1	1
GO:0051279	GO:0051279	regulation of release of sequestered calcium ion into cytosol	1/70	14/6338	0.144135911	0.509486672	0.469997494	CXCL9	1	1
GO:0071230	GO:0071230	cellular response to amino acid stimulus	1/70	14/6338	0.144135911	0.509486672	0.469997494	CPEB4	1	1
GO:1901861	GO:1901861	regulation of muscle tissue development	1/70	14/6338	0.144135911	0.509486672	0.469997494	YBX3	1	1
GO:1903053	GO:1903053	regulation of extracellular matrix organization	1/70	14/6338	0.144135911	0.509486672	0.469997494	CST3	1	1
GO:0010506	GO:0010506	regulation of autophagy	2/70	61/6338	0.145525339	0.509486672	0.469997494	DCN/TP53INP1	2	1
GO:0050817	GO:0050817	coagulation	2/70	61/6338	0.145525339	0.509486672	0.469997494	NFE2L2/F2	2	1
GO:0034248	GO:0034248	regulation of cellular amide metabolic process	3/70	120/6338	0.146335289	0.509486672	0.469997494	PAIP2/NFE2L2/AGO3	3	1
GO:0016567	GO:0016567	protein ubiquitination	4/70	185/6338	0.147101663	0.509486672	0.469997494	MKRN1/NFE2L2/FBXO11/ARRDC3	4	1
GO:0031327	GO:0031327	negative regulation of cellular biosynthetic process	6/70	325/6338	0.148144001	0.509486672	0.469997494	YBX3/DNAJB1/PAIP2/DDIT3/AGO3/ARID4A	6	1
GO:0019941	GO:0019941	modification-dependent protein catabolic process	4/70	187/6338	0.151209251	0.509486672	0.469997494	PSMA6/NFE2L2/DDIT3/UBXN2A	4	1
GO:0048285	GO:0048285	organelle fission	3/70	122/6338	0.151544819	0.509486672	0.469997494	NDEL1/TEX15/DMC1	3	1
GO:0120031	GO:0120031	plasma membrane bounded cell projection assembly	3/70	122/6338	0.151544819	0.509486672	0.469997494	ARL3/IFT74/TMEM107	3	1
GO:0071214	GO:0071214	cellular response to abiotic stimulus	2/70	63/6338	0.153201472	0.509486672	0.469997494	YBX3/TP53INP1	2	1
GO:0104004	GO:0104004	cellular response to environmental stimulus	2/70	63/6338	0.153201472	0.509486672	0.469997494	YBX3/TP53INP1	2	1
GO:0006721	GO:0006721	terpenoid metabolic process	1/70	15/6338	0.153609423	0.509486672	0.469997494	LRAT	1	1
GO:0006801	GO:0006801	superoxide metabolic process	1/70	15/6338	0.153609423	0.509486672	0.469997494	NFE2L2	1	1
GO:0007340	GO:0007340	acrosome reaction	1/70	15/6338	0.153609423	0.509486672	0.469997494	SPESP1	1	1
GO:0010828	GO:0010828	positive regulation of glucose transmembrane transport	1/70	15/6338	0.153609423	0.509486672	0.469997494	NFE2L2	1	1
GO:0031060	GO:0031060	regulation of histone methylation	1/70	15/6338	0.153609423	0.509486672	0.469997494	KDM3A	1	1
GO:0042398	GO:0042398	cellular modified amino acid biosynthetic process	1/70	15/6338	0.153609423	0.509486672	0.469997494	NFE2L2	1	1
GO:0045744	GO:0045744	negative regulation of G protein-coupled receptor signaling pathway	1/70	15/6338	0.153609423	0.509486672	0.469997494	ARRDC3	1	1
GO:0048821	GO:0048821	erythrocyte development	1/70	15/6338	0.153609423	0.509486672	0.469997494	ARID4A	1	1
GO:0070301	GO:0070301	cellular response to hydrogen peroxide	1/70	15/6338	0.153609423	0.509486672	0.469997494	NFE2L2	1	1
GO:0070988	GO:0070988	demethylation	1/70	15/6338	0.153609423	0.509486672	0.469997494	KDM7A	1	1
GO:1903201	GO:1903201	regulation of oxidative stress-induced cell death	1/70	15/6338	0.153609423	0.509486672	0.469997494	NFE2L2	1	1
GO:0043632	GO:0043632	modification-dependent macromolecule catabolic process	4/70	189/6338	0.155361317	0.509486672	0.469997494	PSMA6/NFE2L2/DDIT3/UBXN2A	4	1
GO:0009890	GO:0009890	negative regulation of biosynthetic process	6/70	330/6338	0.155824064	0.509486672	0.469997494	YBX3/DNAJB1/PAIP2/DDIT3/AGO3/ARID4A	6	1
GO:0010498	GO:0010498	proteasomal protein catabolic process	3/70	124/6338	0.156813998	0.509486672	0.469997494	NFE2L2/DDIT3/UBXN2A	3	1
GO:0002064	GO:0002064	epithelial cell development	2/70	64/6338	0.157069532	0.509486672	0.469997494	IFT74/ARID4A	2	1
GO:1903046	GO:1903046	meiotic cell cycle process	2/70	64/6338	0.157069532	0.509486672	0.469997494	TEX15/DMC1	2	1
GO:1901700	GO:1901700	response to oxygen-containing compound	6/70	332/6338	0.158945962	0.509486672	0.469997494	NFE2L2/GPX1/CPEB4/TP53INP1/CXCL9/PALM3	6	1
GO:0030031	GO:0030031	cell projection assembly	3/70	125/6338	0.159470263	0.509486672	0.469997494	ARL3/IFT74/TMEM107	3	1
GO:0051172	GO:0051172	negative regulation of nitrogen compound metabolic process	8/70	482/6338	0.160173639	0.509486672	0.469997494	YBX3/DNAJB1/PAIP2/CST3/DDIT3/KDM3A/AGO3/ARID4A	8	1
GO:0048608	GO:0048608	reproductive structure development	3/70	126/6338	0.162140609	0.509486672	0.469997494	YBX3/DMC1/ARID4A	3	1
GO:0061458	GO:0061458	reproductive system development	3/70	126/6338	0.162140609	0.509486672	0.469997494	YBX3/DMC1/ARID4A	3	1
GO:1902532	GO:1902532	negative regulation of intracellular signal transduction	3/70	126/6338	0.162140609	0.509486672	0.469997494	YBX3/NFE2L2/DDIT3	3	1
GO:0006953	GO:0006953	acute-phase response	1/70	16/6338	0.162979554	0.509486672	0.469997494	F2	1	1
GO:0006970	GO:0006970	response to osmotic stress	1/70	16/6338	0.162979554	0.509486672	0.469997494	YBX3	1	1
GO:0009395	GO:0009395	phospholipid catabolic process	1/70	16/6338	0.162979554	0.509486672	0.469997494	PLPP1	1	1
GO:0030574	GO:0030574	collagen catabolic process	1/70	16/6338	0.162979554	0.509486672	0.469997494	CST3	1	1
GO:0033627	GO:0033627	cell adhesion mediated by integrin	1/70	16/6338	0.162979554	0.509486672	0.469997494	IFT74	1	1
GO:0034644	GO:0034644	cellular response to UV	1/70	16/6338	0.162979554	0.509486672	0.469997494	TP53INP1	1	1
GO:0045104	GO:0045104	intermediate filament cytoskeleton organization	1/70	16/6338	0.162979554	0.509486672	0.469997494	NDEL1	1	1
GO:0071229	GO:0071229	cellular response to acid chemical	1/70	16/6338	0.162979554	0.509486672	0.469997494	CPEB4	1	1
GO:0072665	GO:0072665	protein localization to vacuole	1/70	16/6338	0.162979554	0.509486672	0.469997494	MFSD1	1	1
GO:1900407	GO:1900407	regulation of cellular response to oxidative stress	1/70	16/6338	0.162979554	0.509486672	0.469997494	NFE2L2	1	1
GO:1990748	GO:1990748	cellular detoxification	1/70	16/6338	0.162979554	0.509486672	0.469997494	NFE2L2	1	1
GO:2000379	GO:2000379	positive regulation of reactive oxygen species metabolic process	1/70	16/6338	0.162979554	0.509486672	0.469997494	NFE2L2	1	1
GO:0006874	GO:0006874	cellular calcium ion homeostasis	3/70	129/6338	0.170233369	0.509486672	0.469997494	DDIT3/TMCO1/CXCL9	3	1
GO:0032757	GO:0032757	positive regulation of interleukin-8 production	1/70	17/6338	0.172247417	0.509486672	0.469997494	DDIT3	1	1
GO:0042743	GO:0042743	hydrogen peroxide metabolic process	1/70	17/6338	0.172247417	0.509486672	0.469997494	GPX1	1	1
GO:0045103	GO:0045103	intermediate filament-based process	1/70	17/6338	0.172247417	0.509486672	0.469997494	NDEL1	1	1
GO:0046622	GO:0046622	positive regulation of organ growth	1/70	17/6338	0.172247417	0.509486672	0.469997494	YBX3	1	1
GO:0046839	GO:0046839	phospholipid dephosphorylation	1/70	17/6338	0.172247417	0.509486672	0.469997494	PLPP1	1	1
GO:0072089	GO:0072089	stem cell proliferation	1/70	17/6338	0.172247417	0.509486672	0.469997494	AGO3	1	1
GO:1904888	GO:1904888	cranial skeletal system development	1/70	17/6338	0.172247417	0.509486672	0.469997494	TMEM107	1	1
GO:0055074	GO:0055074	calcium ion homeostasis	3/70	130/6338	0.172957278	0.509486672	0.469997494	DDIT3/TMCO1/CXCL9	3	1
GO:0032496	GO:0032496	response to lipopolysaccharide	2/70	69/6338	0.176674827	0.509486672	0.469997494	CXCL9/PALM3	2	1
GO:0030163	GO:0030163	protein catabolic process	5/70	270/6338	0.17696255	0.509486672	0.469997494	PSMA6/NFE2L2/CST3/DDIT3/UBXN2A	5	1
GO:0006812	GO:0006812	cation transport	5/70	271/6338	0.178828694	0.509486672	0.469997494	ATOX1/ATP6V1G1/DDIT3/TMCO1/CXCL9	5	1
GO:0040013	GO:0040013	negative regulation of locomotion	2/70	70/6338	0.180643029	0.509486672	0.469997494	ARRDC3/TP53INP1	2	1
GO:0044242	GO:0044242	cellular lipid catabolic process	2/70	70/6338	0.180643029	0.509486672	0.469997494	PLPP1/ACADM	2	1
GO:0000281	GO:0000281	mitotic cytokinesis	1/70	18/6338	0.181414112	0.509486672	0.469997494	ARL3	1	1
GO:0006446	GO:0006446	regulation of translational initiation	1/70	18/6338	0.181414112	0.509486672	0.469997494	PAIP2	1	1
GO:0006892	GO:0006892	post-Golgi vesicle-mediated transport	1/70	18/6338	0.181414112	0.509486672	0.469997494	ARL3	1	1
GO:0007520	GO:0007520	myoblast fusion	1/70	18/6338	0.181414112	0.509486672	0.469997494	CXCL9	1	1
GO:0032088	GO:0032088	negative regulation of NF-kappaB transcription factor activity	1/70	18/6338	0.181414112	0.509486672	0.469997494	DDIT3	1	1
GO:0036473	GO:0036473	cell death in response to oxidative stress	1/70	18/6338	0.181414112	0.509486672	0.469997494	NFE2L2	1	1
GO:0043200	GO:0043200	response to amino acid	1/70	18/6338	0.181414112	0.509486672	0.469997494	CPEB4	1	1
GO:0046324	GO:0046324	regulation of glucose import	1/70	18/6338	0.181414112	0.509486672	0.469997494	NFE2L2	1	1
GO:0046530	GO:0046530	photoreceptor cell differentiation	1/70	18/6338	0.181414112	0.509486672	0.469997494	ARL3	1	1
GO:0050000	GO:0050000	chromosome localization	1/70	18/6338	0.181414112	0.509486672	0.469997494	NDEL1	1	1
GO:0051303	GO:0051303	establishment of chromosome localization	1/70	18/6338	0.181414112	0.509486672	0.469997494	NDEL1	1	1
GO:0051438	GO:0051438	regulation of ubiquitin-protein transferase activity	1/70	18/6338	0.181414112	0.509486672	0.469997494	ARRDC3	1	1
GO:0070098	GO:0070098	chemokine-mediated signaling pathway	1/70	18/6338	0.181414112	0.509486672	0.469997494	CXCL9	1	1
GO:0072384	GO:0072384	organelle transport along microtubule	1/70	18/6338	0.181414112	0.509486672	0.469997494	NDEL1	1	1
GO:0072577	GO:0072577	endothelial cell apoptotic process	1/70	18/6338	0.181414112	0.509486672	0.469997494	NFE2L2	1	1
GO:1904064	GO:1904064	positive regulation of cation transmembrane transport	1/70	18/6338	0.181414112	0.509486672	0.469997494	CXCL9	1	1
GO:2000351	GO:2000351	regulation of endothelial cell apoptotic process	1/70	18/6338	0.181414112	0.509486672	0.469997494	NFE2L2	1	1
GO:2001244	GO:2001244	positive regulation of intrinsic apoptotic signaling pathway	1/70	18/6338	0.181414112	0.509486672	0.469997494	DDIT3	1	1
GO:0032446	GO:0032446	protein modification by small protein conjugation	4/70	202/6338	0.183364214	0.509486672	0.469997494	MKRN1/NFE2L2/FBXO11/ARRDC3	4	1
GO:0016236	GO:0016236	macroautophagy	2/70	71/6338	0.184625068	0.509486672	0.469997494	UBXN2A/TP53INP1	2	1
GO:0097190	GO:0097190	apoptotic signaling pathway	3/70	135/6338	0.186761925	0.509486672	0.469997494	YBX3/NFE2L2/DDIT3	3	1
GO:0009628	GO:0009628	response to abiotic stimulus	4/70	204/6338	0.187817491	0.509486672	0.469997494	YBX3/HSPD1/NFE2L2/TP53INP1	4	1
GO:0051235	GO:0051235	maintenance of location	2/70	72/6338	0.188620169	0.509486672	0.469997494	DDIT3/CXCL9	2	1
GO:0071695	GO:0071695	anatomical structure maturation	2/70	72/6338	0.188620169	0.509486672	0.469997494	DDIT3/DMC1	2	1
GO:0030001	GO:0030001	metal ion transport	4/70	205/6338	0.1900576	0.509486672	0.469997494	ATOX1/DDIT3/TMCO1/CXCL9	4	1
GO:0001541	GO:0001541	ovarian follicle development	1/70	19/6338	0.190480728	0.509486672	0.469997494	DMC1	1	1
GO:0006626	GO:0006626	protein targeting to mitochondrion	1/70	19/6338	0.190480728	0.509486672	0.469997494	HSPA1L	1	1
GO:0006635	GO:0006635	fatty acid beta-oxidation	1/70	19/6338	0.190480728	0.509486672	0.469997494	ACADM	1	1
GO:0006940	GO:0006940	regulation of smooth muscle contraction	1/70	19/6338	0.190480728	0.509486672	0.469997494	SETD3	1	1
GO:0010522	GO:0010522	regulation of calcium ion transport into cytosol	1/70	19/6338	0.190480728	0.509486672	0.469997494	CXCL9	1	1
GO:0042733	GO:0042733	embryonic digit morphogenesis	1/70	19/6338	0.190480728	0.509486672	0.469997494	TMEM107	1	1
GO:0045995	GO:0045995	regulation of embryonic development	1/70	19/6338	0.190480728	0.509486672	0.469997494	NFE2L2	1	1
GO:0046620	GO:0046620	regulation of organ growth	1/70	19/6338	0.190480728	0.509486672	0.469997494	YBX3	1	1
GO:0097237	GO:0097237	cellular response to toxic substance	1/70	19/6338	0.190480728	0.509486672	0.469997494	NFE2L2	1	1
GO:2000677	GO:2000677	regulation of transcription regulatory region DNA binding	1/70	19/6338	0.190480728	0.509486672	0.469997494	DDIT3	1	1
GO:2000779	GO:2000779	regulation of double-strand break repair	1/70	19/6338	0.190480728	0.509486672	0.469997494	TEX15	1	1
GO:0006575	GO:0006575	cellular modified amino acid metabolic process	2/70	73/6338	0.192627572	0.509486672	0.469997494	NFE2L2/GPX1	2	1
GO:0051321	GO:0051321	meiotic cell cycle	2/70	73/6338	0.192627572	0.509486672	0.469997494	TEX15/DMC1	2	1
GO:0098813	GO:0098813	nuclear chromosome segregation	2/70	73/6338	0.192627572	0.509486672	0.469997494	TEX15/DMC1	2	1
GO:0034613	GO:0034613	cellular protein localization	7/70	431/6338	0.19643894	0.509486672	0.469997494	HSPA1L/ARL3/DDIT3/OPTN/TMEM107/MFSD1/HSPB1	7	1
GO:0031667	GO:0031667	response to nutrient levels	2/70	74/6338	0.196646534	0.509486672	0.469997494	NFE2L2/DDIT3	2	1
GO:0072503	GO:0072503	cellular divalent inorganic cation homeostasis	3/70	139/6338	0.198011494	0.509486672	0.469997494	DDIT3/TMCO1/CXCL9	3	1
GO:0006081	GO:0006081	cellular aldehyde metabolic process	1/70	20/6338	0.199448342	0.509486672	0.469997494	KDM3A	1	1
GO:0009408	GO:0009408	response to heat	1/70	20/6338	0.199448342	0.509486672	0.469997494	TP53INP1	1	1
GO:0034614	GO:0034614	cellular response to reactive oxygen species	1/70	20/6338	0.199448342	0.509486672	0.469997494	NFE2L2	1	1
GO:0034767	GO:0034767	positive regulation of ion transmembrane transport	1/70	20/6338	0.199448342	0.509486672	0.469997494	CXCL9	1	1
GO:0048144	GO:0048144	fibroblast proliferation	1/70	20/6338	0.199448342	0.509486672	0.469997494	TP53INP1	1	1
GO:0048145	GO:0048145	regulation of fibroblast proliferation	1/70	20/6338	0.199448342	0.509486672	0.469997494	TP53INP1	1	1
GO:0050795	GO:0050795	regulation of behavior	1/70	20/6338	0.199448342	0.509486672	0.469997494	ARRDC3	1	1
GO:0071482	GO:0071482	cellular response to light stimulus	1/70	20/6338	0.199448342	0.509486672	0.469997494	TP53INP1	1	1
GO:0098754	GO:0098754	detoxification	1/70	20/6338	0.199448342	0.509486672	0.469997494	NFE2L2	1	1
GO:1902882	GO:1902882	regulation of response to oxidative stress	1/70	20/6338	0.199448342	0.509486672	0.469997494	NFE2L2	1	1
GO:1990868	GO:1990868	response to chemokine	1/70	20/6338	0.199448342	0.509486672	0.469997494	CXCL9	1	1
GO:1990869	GO:1990869	cellular response to chemokine	1/70	20/6338	0.199448342	0.509486672	0.469997494	CXCL9	1	1
GO:0070727	GO:0070727	cellular macromolecule localization	7/70	433/6338	0.199558237	0.509486672	0.469997494	HSPA1L/ARL3/DDIT3/OPTN/TMEM107/MFSD1/HSPB1	7	1
GO:0045595	GO:0045595	regulation of cell differentiation	6/70	357/6338	0.200210902	0.509729149	0.470221177	NFE2L2/DDIT3/SETD3/KDM3A/TP53INP1/CXCL9	6	1
GO:0072507	GO:0072507	divalent inorganic cation homeostasis	3/70	141/6338	0.203698994	0.510462918	0.470898074	DDIT3/TMCO1/CXCL9	3	1
GO:0002237	GO:0002237	response to molecule of bacterial origin	2/70	76/6338	0.204716225	0.510462918	0.470898074	CXCL9/PALM3	2	1
GO:0006310	GO:0006310	DNA recombination	2/70	76/6338	0.204716225	0.510462918	0.470898074	TEX15/DMC1	2	1
GO:0080134	GO:0080134	regulation of response to stress	5/70	286/6338	0.207697621	0.510462918	0.470898074	YBX3/MAGI3/NFE2L2/TEX15/F2	5	1
GO:0000768	GO:0000768	syncytium formation by plasma membrane fusion	1/70	21/6338	0.208318018	0.510462918	0.470898074	CXCL9	1	1
GO:0001101	GO:0001101	response to acid chemical	1/70	21/6338	0.208318018	0.510462918	0.470898074	CPEB4	1	1
GO:0006949	GO:0006949	syncytium formation	1/70	21/6338	0.208318018	0.510462918	0.470898074	CXCL9	1	1
GO:0046323	GO:0046323	glucose import	1/70	21/6338	0.208318018	0.510462918	0.470898074	NFE2L2	1	1
GO:0051149	GO:0051149	positive regulation of muscle cell differentiation	1/70	21/6338	0.208318018	0.510462918	0.470898074	SETD3	1	1
GO:0051928	GO:0051928	positive regulation of calcium ion transport	1/70	21/6338	0.208318018	0.510462918	0.470898074	CXCL9	1	1
GO:0061515	GO:0061515	myeloid cell development	1/70	21/6338	0.208318018	0.510462918	0.470898074	ARID4A	1	1
GO:0097306	GO:0097306	cellular response to alcohol	1/70	21/6338	0.208318018	0.510462918	0.470898074	TP53INP1	1	1
GO:0140253	GO:0140253	cell-cell fusion	1/70	21/6338	0.208318018	0.510462918	0.470898074	CXCL9	1	1
GO:1904035	GO:1904035	regulation of epithelial cell apoptotic process	1/70	21/6338	0.208318018	0.510462918	0.470898074	NFE2L2	1	1
GO:0006954	GO:0006954	inflammatory response	4/70	215/6338	0.212921047	0.520347157	0.480016207	NFE2L2/CCL22/CXCL9/F2	4	1
GO:0051603	GO:0051603	proteolysis involved in cellular protein catabolic process	4/70	216/6338	0.215250705	0.524637719	0.483974217	PSMA6/NFE2L2/DDIT3/UBXN2A	4	1
GO:0035195	GO:0035195	gene silencing by miRNA	1/70	22/6338	0.217090812	0.525068037	0.484371182	AGO3	1	1
GO:0120162	GO:0120162	positive regulation of cold-induced thermogenesis	1/70	22/6338	0.217090812	0.525068037	0.484371182	KDM3A	1	1
GO:0034220	GO:0034220	ion transmembrane transport	4/70	218/6338	0.219931917	0.525068037	0.484371182	ATP6V1G1/DDIT3/TMCO1/CXCL9	4	1
GO:0051248	GO:0051248	negative regulation of protein metabolic process	4/70	218/6338	0.219931917	0.525068037	0.484371182	PAIP2/CST3/KDM3A/AGO3	4	1
GO:0007188	GO:0007188	adenylate cyclase-modulating G protein-coupled receptor signaling pathway	2/70	80/6338	0.220963127	0.525068037	0.484371182	ARRDC3/CXCL9	2	1
GO:0009968	GO:0009968	negative regulation of signal transduction	5/70	294/6338	0.223708773	0.525068037	0.484371182	YBX3/NFE2L2/DDIT3/ARRDC3/PALM3	5	1
GO:0009991	GO:0009991	response to extracellular stimulus	2/70	81/6338	0.225043338	0.525068037	0.484371182	NFE2L2/DDIT3	2	1
GO:0021700	GO:0021700	developmental maturation	2/70	81/6338	0.225043338	0.525068037	0.484371182	DDIT3/DMC1	2	1
GO:0006766	GO:0006766	vitamin metabolic process	1/70	23/6338	0.225767766	0.525068037	0.484371182	LRAT	1	1
GO:0010827	GO:0010827	regulation of glucose transmembrane transport	1/70	23/6338	0.225767766	0.525068037	0.484371182	NFE2L2	1	1
GO:0030216	GO:0030216	keratinocyte differentiation	1/70	23/6338	0.225767766	0.525068037	0.484371182	IFT74	1	1
GO:0031110	GO:0031110	regulation of microtubule polymerization or depolymerization	1/70	23/6338	0.225767766	0.525068037	0.484371182	ARL3	1	1
GO:0032637	GO:0032637	interleukin-8 production	1/70	23/6338	0.225767766	0.525068037	0.484371182	DDIT3	1	1
GO:0032677	GO:0032677	regulation of interleukin-8 production	1/70	23/6338	0.225767766	0.525068037	0.484371182	DDIT3	1	1
GO:0032963	GO:0032963	collagen metabolic process	1/70	23/6338	0.225767766	0.525068037	0.484371182	CST3	1	1
GO:0034308	GO:0034308	primary alcohol metabolic process	1/70	23/6338	0.225767766	0.525068037	0.484371182	LRAT	1	1
GO:0060021	GO:0060021	roof of mouth development	1/70	23/6338	0.225767766	0.525068037	0.484371182	TMEM107	1	1
GO:0090316	GO:0090316	positive regulation of intracellular protein transport	1/70	23/6338	0.225767766	0.525068037	0.484371182	HSPA1L	1	1
GO:0007204	GO:0007204	positive regulation of cytosolic calcium ion concentration	2/70	82/6338	0.229129654	0.531534273	0.490336235	DDIT3/CXCL9	2	1
GO:0001556	GO:0001556	oocyte maturation	1/70	24/6338	0.234349913	0.53683163	0.495223006	DMC1	1	1
GO:0009798	GO:0009798	axis specification	1/70	24/6338	0.234349913	0.53683163	0.495223006	DDIT3	1	1
GO:0016441	GO:0016441	posttranscriptional gene silencing	1/70	24/6338	0.234349913	0.53683163	0.495223006	AGO3	1	1
GO:0035194	GO:0035194	post-transcriptional gene silencing by RNA	1/70	24/6338	0.234349913	0.53683163	0.495223006	AGO3	1	1
GO:1904019	GO:1904019	epithelial cell apoptotic process	1/70	24/6338	0.234349913	0.53683163	0.495223006	NFE2L2	1	1
GO:0044257	GO:0044257	cellular protein catabolic process	4/70	226/6338	0.238929188	0.54534197	0.503073728	PSMA6/NFE2L2/DDIT3/UBXN2A	4	1
GO:0006720	GO:0006720	isoprenoid metabolic process	1/70	25/6338	0.242838273	0.54534197	0.503073728	LRAT	1	1
GO:0007029	GO:0007029	endoplasmic reticulum organization	1/70	25/6338	0.242838273	0.54534197	0.503073728	ATL1	1	1
GO:0009411	GO:0009411	response to UV	1/70	25/6338	0.242838273	0.54534197	0.503073728	TP53INP1	1	1
GO:0030168	GO:0030168	platelet activation	1/70	25/6338	0.242838273	0.54534197	0.503073728	F2	1	1
GO:0032388	GO:0032388	positive regulation of intracellular transport	1/70	25/6338	0.242838273	0.54534197	0.503073728	HSPA1L	1	1
GO:0060349	GO:0060349	bone morphogenesis	1/70	25/6338	0.242838273	0.54534197	0.503073728	TMEM107	1	1
GO:0061640	GO:0061640	cytoskeleton-dependent cytokinesis	1/70	25/6338	0.242838273	0.54534197	0.503073728	ARL3	1	1
GO:0051241	GO:0051241	negative regulation of multicellular organismal process	4/70	228/6338	0.243741303	0.546028311	0.503706872	YBX3/CST3/DDIT3/ARRDC3	4	1
GO:0055085	GO:0055085	transmembrane transport	5/70	306/6338	0.248413806	0.550388457	0.507729073	ATP6V1G1/NFE2L2/DDIT3/TMCO1/CXCL9	5	1
GO:0045596	GO:0045596	negative regulation of cell differentiation	3/70	157/6338	0.250429439	0.550388457	0.507729073	NFE2L2/DDIT3/TP53INP1	3	1
GO:0000018	GO:0000018	regulation of DNA recombination	1/70	26/6338	0.251233857	0.550388457	0.507729073	TEX15	1	1
GO:0009953	GO:0009953	dorsal/ventral pattern formation	1/70	26/6338	0.251233857	0.550388457	0.507729073	DDIT3	1	1
GO:0036294	GO:0036294	cellular response to decreased oxygen levels	1/70	26/6338	0.251233857	0.550388457	0.507729073	NFE2L2	1	1
GO:0042177	GO:0042177	negative regulation of protein catabolic process	1/70	26/6338	0.251233857	0.550388457	0.507729073	CST3	1	1
GO:0048599	GO:0048599	oocyte development	1/70	26/6338	0.251233857	0.550388457	0.507729073	DMC1	1	1
GO:0071456	GO:0071456	cellular response to hypoxia	1/70	26/6338	0.251233857	0.550388457	0.507729073	NFE2L2	1	1
GO:0006518	GO:0006518	peptide metabolic process	5/70	308/6338	0.252603162	0.550388457	0.507729073	PAIP2/NFE2L2/SEC11C/GPX1/AGO3	5	1
GO:0042592	GO:0042592	homeostatic process	7/70	468/6338	0.257137096	0.550388457	0.507729073	NFE2L2/DDIT3/TMCO1/KDM3A/ARID4A/ARRDC3/CXCL9	7	1
GO:0050878	GO:0050878	regulation of body fluid levels	2/70	89/6338	0.257854149	0.550388457	0.507729073	NFE2L2/F2	2	1
GO:0006281	GO:0006281	DNA repair	3/70	160/6338	0.259384797	0.550388457	0.507729073	TEX15/DMC1/APLF	3	1
GO:0001959	GO:0001959	regulation of cytokine-mediated signaling pathway	1/70	27/6338	0.259537664	0.550388457	0.507729073	PALM3	1	1
GO:0002526	GO:0002526	acute inflammatory response	1/70	27/6338	0.259537664	0.550388457	0.507729073	F2	1	1
GO:0006865	GO:0006865	amino acid transport	1/70	27/6338	0.259537664	0.550388457	0.507729073	SLC7A2	1	1
GO:0008645	GO:0008645	hexose transmembrane transport	1/70	27/6338	0.259537664	0.550388457	0.507729073	NFE2L2	1	1
GO:0009994	GO:0009994	oocyte differentiation	1/70	27/6338	0.259537664	0.550388457	0.507729073	DMC1	1	1
GO:0019395	GO:0019395	fatty acid oxidation	1/70	27/6338	0.259537664	0.550388457	0.507729073	ACADM	1	1
GO:0030518	GO:0030518	intracellular steroid hormone receptor signaling pathway	1/70	27/6338	0.259537664	0.550388457	0.507729073	KDM3A	1	1
GO:0090090	GO:0090090	negative regulation of canonical Wnt signaling pathway	1/70	27/6338	0.259537664	0.550388457	0.507729073	DDIT3	1	1
GO:1902600	GO:1902600	proton transmembrane transport	1/70	27/6338	0.259537664	0.550388457	0.507729073	ATP6V1G1	1	1
GO:1903169	GO:1903169	regulation of calcium ion transmembrane transport	1/70	27/6338	0.259537664	0.550388457	0.507729073	CXCL9	1	1
GO:1904659	GO:1904659	glucose transmembrane transport	1/70	27/6338	0.259537664	0.550388457	0.507729073	NFE2L2	1	1
GO:0042060	GO:0042060	wound healing	2/70	90/6338	0.261967958	0.554256281	0.51129711	NFE2L2/F2	2	1
GO:0044265	GO:0044265	cellular macromolecule catabolic process	5/70	313/6338	0.263157181	0.554929987	0.511918599	PSMA6/NFE2L2/CST3/DDIT3/UBXN2A	5	1
GO:0010035	GO:0010035	response to inorganic substance	2/70	91/6338	0.266082713	0.554929987	0.511918599	NFE2L2/GPX1	2	1
GO:0031331	GO:0031331	positive regulation of cellular catabolic process	2/70	91/6338	0.266082713	0.554929987	0.511918599	DCN/TP53INP1	2	1
GO:0051258	GO:0051258	protein polymerization	2/70	91/6338	0.266082713	0.554929987	0.511918599	NDEL1/ARL3	2	1
GO:0006282	GO:0006282	regulation of DNA repair	1/70	28/6338	0.267750683	0.554929987	0.511918599	TEX15	1	1
GO:0015749	GO:0015749	monosaccharide transmembrane transport	1/70	28/6338	0.267750683	0.554929987	0.511918599	NFE2L2	1	1
GO:0032370	GO:0032370	positive regulation of lipid transport	1/70	28/6338	0.267750683	0.554929987	0.511918599	LRAT	1	1
GO:0034219	GO:0034219	carbohydrate transmembrane transport	1/70	28/6338	0.267750683	0.554929987	0.511918599	NFE2L2	1	1
GO:0034440	GO:0034440	lipid oxidation	1/70	28/6338	0.267750683	0.554929987	0.511918599	ACADM	1	1
GO:0006325	GO:0006325	chromatin organization	2/70	92/6338	0.270197901	0.558735026	0.515428718	BRD2/TDRD3	2	1
GO:0009617	GO:0009617	response to bacterium	3/70	165/6338	0.274407572	0.560330529	0.516900557	LRAT/CXCL9/PALM3	3	1
GO:0008277	GO:0008277	regulation of G protein-coupled receptor signaling pathway	1/70	29/6338	0.275873893	0.560330529	0.516900557	ARRDC3	1	1
GO:0009062	GO:0009062	fatty acid catabolic process	1/70	29/6338	0.275873893	0.560330529	0.516900557	ACADM	1	1
GO:0034754	GO:0034754	cellular hormone metabolic process	1/70	29/6338	0.275873893	0.560330529	0.516900557	LRAT	1	1
GO:0043401	GO:0043401	steroid hormone mediated signaling pathway	1/70	29/6338	0.275873893	0.560330529	0.516900557	KDM3A	1	1
GO:0061844	GO:0061844	antimicrobial humoral immune response mediated by antimicrobial peptide	1/70	29/6338	0.275873893	0.560330529	0.516900557	CXCL9	1	1
GO:0071453	GO:0071453	cellular response to oxygen levels	1/70	29/6338	0.275873893	0.560330529	0.516900557	NFE2L2	1	1
GO:0097305	GO:0097305	response to alcohol	1/70	29/6338	0.275873893	0.560330529	0.516900557	TP53INP1	1	1
GO:0033993	GO:0033993	response to lipid	3/70	166/6338	0.277424633	0.562230853	0.518653591	KDM3A/CXCL9/PALM3	3	1
GO:0043603	GO:0043603	cellular amide metabolic process	6/70	402/6338	0.282999019	0.562947349	0.519314553	PAIP2/NFE2L2/PLPP1/SEC11C/GPX1/AGO3	6	1
GO:0006690	GO:0006690	icosanoid metabolic process	1/70	30/6338	0.283908261	0.562947349	0.519314553	GPX1	1	1
GO:0030593	GO:0030593	neutrophil chemotaxis	1/70	30/6338	0.283908261	0.562947349	0.519314553	CXCL9	1	1
GO:0051101	GO:0051101	regulation of DNA binding	1/70	30/6338	0.283908261	0.562947349	0.519314553	DDIT3	1	1
GO:0060759	GO:0060759	regulation of response to cytokine stimulus	1/70	30/6338	0.283908261	0.562947349	0.519314553	PALM3	1	1
GO:0098876	GO:0098876	vesicle-mediated transport to the plasma membrane	1/70	30/6338	0.283908261	0.562947349	0.519314553	ARL3	1	1
GO:0010648	GO:0010648	negative regulation of cell communication	5/70	323/6338	0.284575511	0.562947349	0.519314553	YBX3/NFE2L2/DDIT3/ARRDC3/PALM3	5	1
GO:0070647	GO:0070647	protein modification by small protein conjugation or removal	4/70	245/6338	0.285467795	0.562947349	0.519314553	MKRN1/NFE2L2/FBXO11/ARRDC3	4	1
GO:0023057	GO:0023057	negative regulation of signaling	5/70	324/6338	0.286737671	0.562947349	0.519314553	YBX3/NFE2L2/DDIT3/ARRDC3/PALM3	5	1
GO:0010629	GO:0010629	negative regulation of gene expression	4/70	246/6338	0.287960446	0.562947349	0.519314553	PAIP2/DDIT3/AGO3/TP53INP1	4	1
GO:0045892	GO:0045892	negative regulation of transcription, DNA-templated	4/70	246/6338	0.287960446	0.562947349	0.519314553	YBX3/DNAJB1/DDIT3/ARID4A	4	1
GO:0061024	GO:0061024	membrane organization	3/70	170/6338	0.289527092	0.562947349	0.519314553	ATL1/SPESP1/UBXN2A	3	1
GO:1902679	GO:1902679	negative regulation of RNA biosynthetic process	4/70	247/6338	0.290456532	0.562947349	0.519314553	YBX3/DNAJB1/DDIT3/ARID4A	4	1
GO:1903507	GO:1903507	negative regulation of nucleic acid-templated transcription	4/70	247/6338	0.290456532	0.562947349	0.519314553	YBX3/DNAJB1/DDIT3/ARID4A	4	1
GO:0002244	GO:0002244	hematopoietic progenitor cell differentiation	1/70	31/6338	0.291854745	0.562947349	0.519314553	NFE2L2	1	1
GO:0006413	GO:0006413	translational initiation	1/70	31/6338	0.291854745	0.562947349	0.519314553	PAIP2	1	1
GO:0007269	GO:0007269	neurotransmitter secretion	1/70	31/6338	0.291854745	0.562947349	0.519314553	LIN7B	1	1
GO:0031398	GO:0031398	positive regulation of protein ubiquitination	1/70	31/6338	0.291854745	0.562947349	0.519314553	ARRDC3	1	1
GO:0033559	GO:0033559	unsaturated fatty acid metabolic process	1/70	31/6338	0.291854745	0.562947349	0.519314553	GPX1	1	1
GO:0051650	GO:0051650	establishment of vesicle localization	1/70	31/6338	0.291854745	0.562947349	0.519314553	NDEL1	1	1
GO:0099643	GO:0099643	signal release from synapse	1/70	31/6338	0.291854745	0.562947349	0.519314553	LIN7B	1	1
GO:2000377	GO:2000377	regulation of reactive oxygen species metabolic process	1/70	31/6338	0.291854745	0.562947349	0.519314553	NFE2L2	1	1
GO:0000122	GO:0000122	negative regulation of transcription by RNA polymerase II	3/70	171/6338	0.292560165	0.562947349	0.519314553	YBX3/DNAJB1/DDIT3	3	1
GO:0006875	GO:0006875	cellular metal ion homeostasis	3/70	171/6338	0.292560165	0.562947349	0.519314553	DDIT3/TMCO1/CXCL9	3	1
GO:0007186	GO:0007186	G protein-coupled receptor signaling pathway	4/70	250/6338	0.297964154	0.565989387	0.52212081	GNAS/SCG5/ARRDC3/CXCL9	4	1
GO:0051480	GO:0051480	regulation of cytosolic calcium ion concentration	2/70	99/6338	0.298975286	0.565989387	0.52212081	DDIT3/CXCL9	2	1
GO:0006939	GO:0006939	smooth muscle contraction	1/70	32/6338	0.299714293	0.565989387	0.52212081	SETD3	1	1
GO:0009636	GO:0009636	response to toxic substance	1/70	32/6338	0.299714293	0.565989387	0.52212081	NFE2L2	1	1
GO:0030010	GO:0030010	establishment of cell polarity	1/70	32/6338	0.299714293	0.565989387	0.52212081	NDEL1	1	1
GO:0030326	GO:0030326	embryonic limb morphogenesis	1/70	32/6338	0.299714293	0.565989387	0.52212081	TMEM107	1	1
GO:0035113	GO:0035113	embryonic appendage morphogenesis	1/70	32/6338	0.299714293	0.565989387	0.52212081	TMEM107	1	1
GO:0051100	GO:0051100	negative regulation of binding	1/70	32/6338	0.299714293	0.565989387	0.52212081	DDIT3	1	1
GO:0051648	GO:0051648	vesicle localization	1/70	32/6338	0.299714293	0.565989387	0.52212081	NDEL1	1	1
GO:0019725	GO:0019725	cellular homeostasis	4/70	251/6338	0.300472738	0.566251717	0.522362807	NFE2L2/DDIT3/TMCO1/CXCL9	4	1
GO:1901701	GO:1901701	cellular response to oxygen-containing compound	4/70	253/6338	0.305498234	0.572390809	0.528026071	NFE2L2/CPEB4/TP53INP1/CXCL9	4	1
GO:0000041	GO:0000041	transition metal ion transport	1/70	33/6338	0.307487841	0.572390809	0.528026071	ATOX1	1	1
GO:0032609	GO:0032609	interferon-gamma production	1/70	33/6338	0.307487841	0.572390809	0.528026071	DDIT3	1	1
GO:0032649	GO:0032649	regulation of interferon-gamma production	1/70	33/6338	0.307487841	0.572390809	0.528026071	DDIT3	1	1
GO:0046328	GO:0046328	regulation of JNK cascade	1/70	33/6338	0.307487841	0.572390809	0.528026071	MAGI3	1	1
GO:1903322	GO:1903322	positive regulation of protein modification by small protein conjugation or removal	1/70	33/6338	0.307487841	0.572390809	0.528026071	ARRDC3	1	1
GO:0031329	GO:0031329	regulation of cellular catabolic process	3/70	177/6338	0.310804841	0.577076607	0.532348684	CST3/DCN/TP53INP1	3	1
GO:0003002	GO:0003002	regionalization	2/70	102/6338	0.311267798	0.577076607	0.532348684	DDIT3/TMEM107	2	1
GO:0030218	GO:0030218	erythrocyte differentiation	1/70	34/6338	0.315176319	0.578787278	0.533926764	ARID4A	1	1
GO:0072329	GO:0072329	monocarboxylic acid catabolic process	1/70	34/6338	0.315176319	0.578787278	0.533926764	ACADM	1	1
GO:1990266	GO:1990266	neutrophil migration	1/70	34/6338	0.315176319	0.578787278	0.533926764	CXCL9	1	1
GO:0009611	GO:0009611	response to wounding	2/70	103/6338	0.315356744	0.578787278	0.533926764	NFE2L2/F2	2	1
GO:0042692	GO:0042692	muscle cell differentiation	2/70	103/6338	0.315356744	0.578787278	0.533926764	SETD3/CXCL9	2	1
GO:0006417	GO:0006417	regulation of translation	2/70	104/6338	0.319440746	0.583937685	0.538677975	PAIP2/AGO3	2	1
GO:0072594	GO:0072594	establishment of protein localization to organelle	2/70	104/6338	0.319440746	0.583937685	0.538677975	HSPA1L/DDIT3	2	1
GO:0007605	GO:0007605	sensory perception of sound	1/70	35/6338	0.322780643	0.584201005	0.538920886	DDIT3	1	1
GO:0031047	GO:0031047	gene silencing by RNA	1/70	35/6338	0.322780643	0.584201005	0.538920886	AGO3	1	1
GO:0044272	GO:0044272	sulfur compound biosynthetic process	1/70	35/6338	0.322780643	0.584201005	0.538920886	NFE2L2	1	1
GO:0071621	GO:0071621	granulocyte chemotaxis	1/70	35/6338	0.322780643	0.584201005	0.538920886	CXCL9	1	1
GO:1905954	GO:1905954	positive regulation of lipid localization	1/70	35/6338	0.322780643	0.584201005	0.538920886	LRAT	1	1
GO:0007098	GO:0007098	centrosome cycle	1/70	36/6338	0.330301721	0.585758582	0.540357738	NDEL1	1	1
GO:0007254	GO:0007254	JNK cascade	1/70	36/6338	0.330301721	0.585758582	0.540357738	MAGI3	1	1
GO:0009267	GO:0009267	cellular response to starvation	1/70	36/6338	0.330301721	0.585758582	0.540357738	NFE2L2	1	1
GO:0010927	GO:0010927	cellular component assembly involved in morphogenesis	1/70	36/6338	0.330301721	0.585758582	0.540357738	ZPBP2	1	1
GO:0019827	GO:0019827	stem cell population maintenance	1/70	36/6338	0.330301721	0.585758582	0.540357738	KDM3A	1	1
GO:0033157	GO:0033157	regulation of intracellular protein transport	1/70	36/6338	0.330301721	0.585758582	0.540357738	HSPA1L	1	1
GO:0034250	GO:0034250	positive regulation of cellular amide metabolic process	1/70	36/6338	0.330301721	0.585758582	0.540357738	NFE2L2	1	1
GO:0051147	GO:0051147	regulation of muscle cell differentiation	1/70	36/6338	0.330301721	0.585758582	0.540357738	SETD3	1	1
GO:0098727	GO:0098727	maintenance of cell number	1/70	36/6338	0.330301721	0.585758582	0.540357738	KDM3A	1	1
GO:2001235	GO:2001235	positive regulation of apoptotic signaling pathway	1/70	36/6338	0.330301721	0.585758582	0.540357738	DDIT3	1	1
GO:0006066	GO:0006066	alcohol metabolic process	2/70	107/6338	0.331659275	0.585758582	0.540357738	PLPP1/LRAT	2	1
GO:0006672	GO:0006672	ceramide metabolic process	1/70	37/6338	0.337740451	0.585758582	0.540357738	PLPP1	1	1
GO:0008585	GO:0008585	female gonad development	1/70	37/6338	0.337740451	0.585758582	0.540357738	DMC1	1	1
GO:0031056	GO:0031056	regulation of histone modification	1/70	37/6338	0.337740451	0.585758582	0.540357738	KDM3A	1	1
GO:0035107	GO:0035107	appendage morphogenesis	1/70	37/6338	0.337740451	0.585758582	0.540357738	TMEM107	1	1
GO:0035108	GO:0035108	limb morphogenesis	1/70	37/6338	0.337740451	0.585758582	0.540357738	TMEM107	1	1
GO:0043270	GO:0043270	positive regulation of ion transport	1/70	37/6338	0.337740451	0.585758582	0.540357738	CXCL9	1	1
GO:0043433	GO:0043433	negative regulation of DNA-binding transcription factor activity	1/70	37/6338	0.337740451	0.585758582	0.540357738	DDIT3	1	1
GO:0045598	GO:0045598	regulation of fat cell differentiation	1/70	37/6338	0.337740451	0.585758582	0.540357738	DDIT3	1	1
GO:0046545	GO:0046545	development of primary female sexual characteristics	1/70	37/6338	0.337740451	0.585758582	0.540357738	DMC1	1	1
GO:0050954	GO:0050954	sensory perception of mechanical stimulus	1/70	37/6338	0.337740451	0.585758582	0.540357738	DDIT3	1	1
GO:0071478	GO:0071478	cellular response to radiation	1/70	37/6338	0.337740451	0.585758582	0.540357738	TP53INP1	1	1
GO:0016042	GO:0016042	lipid catabolic process	2/70	109/6338	0.339773401	0.588168349	0.54258073	PLPP1/ACADM	2	1
GO:0030003	GO:0030003	cellular cation homeostasis	3/70	187/6338	0.341296743	0.58956882	0.543872654	DDIT3/TMCO1/CXCL9	3	1
GO:0006790	GO:0006790	sulfur compound metabolic process	2/70	110/6338	0.343819943	0.58956882	0.543872654	NFE2L2/GPX1	2	1
GO:0019751	GO:0019751	polyol metabolic process	1/70	38/6338	0.345097723	0.58956882	0.543872654	PLPP1	1	1
GO:0031023	GO:0031023	microtubule organizing center organization	1/70	38/6338	0.345097723	0.58956882	0.543872654	NDEL1	1	1
GO:0034101	GO:0034101	erythrocyte homeostasis	1/70	38/6338	0.345097723	0.58956882	0.543872654	ARID4A	1	1
GO:0035265	GO:0035265	organ growth	1/70	38/6338	0.345097723	0.58956882	0.543872654	YBX3	1	1
GO:0051896	GO:0051896	regulation of protein kinase B signaling	1/70	38/6338	0.345097723	0.58956882	0.543872654	DDIT3	1	1
GO:0006873	GO:0006873	cellular ion homeostasis	3/70	189/6338	0.347393802	0.592384207	0.546469825	DDIT3/TMCO1/CXCL9	3	1
GO:0045184	GO:0045184	establishment of protein localization	6/70	437/6338	0.352189552	0.596426325	0.550198648	HSPA1L/KTN1/LIN7B/ARL3/DDIT3/HSPB1	6	1
GO:0007009	GO:0007009	plasma membrane organization	1/70	39/6338	0.352374415	0.596426325	0.550198648	SPESP1	1	1
GO:0030178	GO:0030178	negative regulation of Wnt signaling pathway	1/70	39/6338	0.352374415	0.596426325	0.550198648	DDIT3	1	1
GO:0097530	GO:0097530	granulocyte migration	1/70	39/6338	0.352374415	0.596426325	0.550198648	CXCL9	1	1
GO:0051253	GO:0051253	negative regulation of RNA metabolic process	4/70	273/6338	0.356163339	0.601725123	0.555086748	YBX3/DNAJB1/DDIT3/ARID4A	4	1
GO:0014902	GO:0014902	myotube differentiation	1/70	40/6338	0.359571397	0.602517261	0.555817489	CXCL9	1	1
GO:0048477	GO:0048477	oogenesis	1/70	40/6338	0.359571397	0.602517261	0.555817489	DMC1	1	1
GO:0070507	GO:0070507	regulation of microtubule cytoskeleton organization	1/70	40/6338	0.359571397	0.602517261	0.555817489	ARL3	1	1
GO:0071248	GO:0071248	cellular response to metal ion	1/70	40/6338	0.359571397	0.602517261	0.555817489	NFE2L2	1	1
GO:0043065	GO:0043065	positive regulation of apoptotic process	2/70	114/6338	0.359928254	0.602517261	0.555817489	DDIT3/TP53INP1	2	1
GO:0006631	GO:0006631	fatty acid metabolic process	2/70	115/6338	0.363934294	0.60458215	0.557722333	GPX1/ACADM	2	1
GO:0009896	GO:0009896	positive regulation of catabolic process	2/70	115/6338	0.363934294	0.60458215	0.557722333	DCN/TP53INP1	2	1
GO:0006937	GO:0006937	regulation of muscle contraction	1/70	41/6338	0.36668953	0.60458215	0.557722333	SETD3	1	1
GO:0008643	GO:0008643	carbohydrate transport	1/70	41/6338	0.36668953	0.60458215	0.557722333	NFE2L2	1	1
GO:0021915	GO:0021915	neural tube development	1/70	41/6338	0.36668953	0.60458215	0.557722333	TMEM107	1	1
GO:0046660	GO:0046660	female sex differentiation	1/70	41/6338	0.36668953	0.60458215	0.557722333	DMC1	1	1
GO:0050680	GO:0050680	negative regulation of epithelial cell proliferation	1/70	41/6338	0.36668953	0.60458215	0.557722333	IFT74	1	1
GO:1902850	GO:1902850	microtubule cytoskeleton organization involved in mitosis	1/70	41/6338	0.36668953	0.60458215	0.557722333	NDEL1	1	1
GO:0055065	GO:0055065	metal ion homeostasis	3/70	196/6338	0.368693902	0.60458215	0.557722333	DDIT3/TMCO1/CXCL9	3	1
GO:0071396	GO:0071396	cellular response to lipid	2/70	117/6338	0.371919031	0.60458215	0.557722333	KDM3A/CXCL9	2	1
GO:0007218	GO:0007218	neuropeptide signaling pathway	1/70	42/6338	0.373729666	0.60458215	0.557722333	SCG5	1	1
GO:0007519	GO:0007519	skeletal muscle tissue development	1/70	42/6338	0.373729666	0.60458215	0.557722333	YBX3	1	1
GO:0009913	GO:0009913	epidermal cell differentiation	1/70	42/6338	0.373729666	0.60458215	0.557722333	IFT74	1	1
GO:0019730	GO:0019730	antimicrobial humoral response	1/70	42/6338	0.373729666	0.60458215	0.557722333	CXCL9	1	1
GO:0032368	GO:0032368	regulation of lipid transport	1/70	42/6338	0.373729666	0.60458215	0.557722333	LRAT	1	1
GO:0048736	GO:0048736	appendage development	1/70	42/6338	0.373729666	0.60458215	0.557722333	TMEM107	1	1
GO:0048771	GO:0048771	tissue remodeling	1/70	42/6338	0.373729666	0.60458215	0.557722333	CST3	1	1
GO:0060173	GO:0060173	limb development	1/70	42/6338	0.373729666	0.60458215	0.557722333	TMEM107	1	1
GO:0071383	GO:0071383	cellular response to steroid hormone stimulus	1/70	42/6338	0.373729666	0.60458215	0.557722333	KDM3A	1	1
GO:0043068	GO:0043068	positive regulation of programmed cell death	2/70	118/6338	0.375897158	0.606932408	0.559890428	DDIT3/TP53INP1	2	1
GO:0022402	GO:0022402	cell cycle process	4/70	281/6338	0.376510586	0.606932408	0.559890428	NDEL1/ARL3/TEX15/DMC1	4	1
GO:0001666	GO:0001666	response to hypoxia	1/70	43/6338	0.380692646	0.610650709	0.563320532	NFE2L2	1	1
GO:0048639	GO:0048639	positive regulation of developmental growth	1/70	43/6338	0.380692646	0.610650709	0.563320532	YBX3	1	1
GO:0032269	GO:0032269	negative regulation of cellular protein metabolic process	3/70	200/6338	0.380821558	0.610650709	0.563320532	PAIP2/KDM3A/AGO3	3	1
GO:0009057	GO:0009057	macromolecule catabolic process	5/70	368/6338	0.384066967	0.613947113	0.566361439	PSMA6/NFE2L2/CST3/DDIT3/UBXN2A	5	1
GO:0016458	GO:0016458	gene silencing	1/70	44/6338	0.387579304	0.613947113	0.566361439	AGO3	1	1
GO:0031669	GO:0031669	cellular response to nutrient levels	1/70	44/6338	0.387579304	0.613947113	0.566361439	NFE2L2	1	1
GO:0032273	GO:0032273	positive regulation of protein polymerization	1/70	44/6338	0.387579304	0.613947113	0.566361439	ARL3	1	1
GO:0036293	GO:0036293	response to decreased oxygen levels	1/70	44/6338	0.387579304	0.613947113	0.566361439	NFE2L2	1	1
GO:0060538	GO:0060538	skeletal muscle organ development	1/70	44/6338	0.387579304	0.613947113	0.566361439	YBX3	1	1
GO:1903829	GO:1903829	positive regulation of cellular protein localization	1/70	44/6338	0.387579304	0.613947113	0.566361439	HSPA1L	1	1
GO:0051240	GO:0051240	positive regulation of multicellular organismal process	5/70	372/6338	0.393006515	0.619195311	0.571202861	YBX3/NFE2L2/DDIT3/KDM3A/F2	5	1
GO:0002262	GO:0002262	myeloid cell homeostasis	1/70	45/6338	0.394390466	0.619195311	0.571202861	ARID4A	1	1
GO:0007626	GO:0007626	locomotory behavior	1/70	45/6338	0.394390466	0.619195311	0.571202861	ARRDC3	1	1
GO:0043523	GO:0043523	regulation of neuron apoptotic process	1/70	45/6338	0.394390466	0.619195311	0.571202861	DDIT3	1	1
GO:0071241	GO:0071241	cellular response to inorganic substance	1/70	45/6338	0.394390466	0.619195311	0.571202861	NFE2L2	1	1
GO:0048585	GO:0048585	negative regulation of response to stimulus	5/70	373/6338	0.395240772	0.619195311	0.571202861	YBX3/NFE2L2/DDIT3/ARRDC3/PALM3	5	1
GO:0007507	GO:0007507	heart development	2/70	123/6338	0.395634641	0.619195311	0.571202861	CACYBP/IFT74	2	1
GO:0000910	GO:0000910	cytokinesis	1/70	46/6338	0.401126945	0.624582671	0.576172659	ARL3	1	1
GO:0006836	GO:0006836	neurotransmitter transport	1/70	46/6338	0.401126945	0.624582671	0.576172659	LIN7B	1	1
GO:0016197	GO:0016197	endosomal transport	1/70	46/6338	0.401126945	0.624582671	0.576172659	DPY30	1	1
GO:0010942	GO:0010942	positive regulation of cell death	2/70	125/6338	0.403453464	0.627136847	0.578528867	DDIT3/TP53INP1	2	1
GO:0007163	GO:0007163	establishment or maintenance of cell polarity	1/70	47/6338	0.407789551	0.627474157	0.578840032	NDEL1	1	1
GO:0031503	GO:0031503	protein-containing complex localization	1/70	47/6338	0.407789551	0.627474157	0.578840032	IFT74	1	1
GO:0032872	GO:0032872	regulation of stress-activated MAPK cascade	1/70	47/6338	0.407789551	0.627474157	0.578840032	MAGI3	1	1
GO:0043484	GO:0043484	regulation of RNA splicing	1/70	47/6338	0.407789551	0.627474157	0.578840032	RBFOX2	1	1
GO:0070302	GO:0070302	regulation of stress-activated protein kinase signaling cascade	1/70	47/6338	0.407789551	0.627474157	0.578840032	MAGI3	1	1
GO:0071222	GO:0071222	cellular response to lipopolysaccharide	1/70	47/6338	0.407789551	0.627474157	0.578840032	CXCL9	1	1
GO:1901565	GO:1901565	organonitrogen compound catabolic process	5/70	381/6338	0.413095031	0.629140332	0.580377065	PSMA6/NFE2L2/CST3/DDIT3/UBXN2A	5	1
GO:0097435	GO:0097435	supramolecular fiber organization	3/70	211/6338	0.413912831	0.629140332	0.580377065	NDEL1/CST3/ARL3	3	1
GO:0001505	GO:0001505	regulation of neurotransmitter levels	1/70	48/6338	0.414379081	0.629140332	0.580377065	LIN7B	1	1
GO:0009755	GO:0009755	hormone-mediated signaling pathway	1/70	48/6338	0.414379081	0.629140332	0.580377065	KDM3A	1	1
GO:0046434	GO:0046434	organophosphate catabolic process	1/70	48/6338	0.414379081	0.629140332	0.580377065	PLPP1	1	1
GO:0060348	GO:0060348	bone development	1/70	48/6338	0.414379081	0.629140332	0.580377065	TMEM107	1	1
GO:0060828	GO:0060828	regulation of canonical Wnt signaling pathway	1/70	48/6338	0.414379081	0.629140332	0.580377065	DDIT3	1	1
GO:0070482	GO:0070482	response to oxygen levels	1/70	48/6338	0.414379081	0.629140332	0.580377065	NFE2L2	1	1
GO:0034762	GO:0034762	regulation of transmembrane transport	2/70	128/6338	0.41509425	0.629181003	0.580414584	NFE2L2/CXCL9	2	1
GO:0045934	GO:0045934	negative regulation of nucleobase-containing compound metabolic process	4/70	297/6338	0.417046443	0.631093459	0.58217881	YBX3/DNAJB1/DDIT3/ARID4A	4	1
GO:1902531	GO:1902531	regulation of intracellular signal transduction	5/70	384/6338	0.419776868	0.634175301	0.585021785	YBX3/MAGI3/NFE2L2/DDIT3/OPTN	5	1
GO:0031668	GO:0031668	cellular response to extracellular stimulus	1/70	49/6338	0.420896325	0.634817229	0.585613959	NFE2L2	1	1
GO:0055080	GO:0055080	cation homeostasis	3/70	214/6338	0.422853267	0.636718099	0.587367497	DDIT3/TMCO1/CXCL9	3	1
GO:0018193	GO:0018193	peptidyl-amino acid modification	4/70	301/6338	0.42711128	0.641363952	0.59165326	DPY30/SETD3/KDM3A/ARID4A	4	1
GO:0032386	GO:0032386	regulation of intracellular transport	1/70	50/6338	0.427342064	0.641363952	0.59165326	HSPA1L	1	1
GO:0098771	GO:0098771	inorganic ion homeostasis	3/70	216/6338	0.428789827	0.642481807	0.592684472	DDIT3/TMCO1/CXCL9	3	1
GO:0006665	GO:0006665	sphingolipid metabolic process	1/70	51/6338	0.433717073	0.642491742	0.592693637	PLPP1	1	1
GO:0007292	GO:0007292	female gamete generation	1/70	51/6338	0.433717073	0.642491742	0.592693637	DMC1	1	1
GO:0050821	GO:0050821	protein stabilization	1/70	51/6338	0.433717073	0.642491742	0.592693637	MFSD1	1	1
GO:0051260	GO:0051260	protein homooligomerization	1/70	51/6338	0.433717073	0.642491742	0.592693637	ATL1	1	1
GO:0051403	GO:0051403	stress-activated MAPK cascade	1/70	51/6338	0.433717073	0.642491742	0.592693637	MAGI3	1	1
GO:0090257	GO:0090257	regulation of muscle system process	1/70	51/6338	0.433717073	0.642491742	0.592693637	SETD3	1	1
GO:0097529	GO:0097529	myeloid leukocyte migration	1/70	51/6338	0.433717073	0.642491742	0.592693637	CXCL9	1	1
GO:0006508	GO:0006508	proteolysis	5/70	392/6338	0.43754091	0.644519574	0.594564296	PSMA6/NFE2L2/DDIT3/SEC11C/UBXN2A	5	1
GO:0006811	GO:0006811	ion transport	5/70	392/6338	0.43754091	0.644519574	0.594564296	ATOX1/ATP6V1G1/DDIT3/TMCO1/CXCL9	5	1
GO:0009894	GO:0009894	regulation of catabolic process	3/70	219/6338	0.437656534	0.644519574	0.594564296	CST3/DCN/TP53INP1	3	1
GO:0031098	GO:0031098	stress-activated protein kinase signaling cascade	1/70	52/6338	0.440022116	0.644519574	0.594564296	MAGI3	1	1
GO:0043491	GO:0043491	protein kinase B signaling	1/70	52/6338	0.440022116	0.644519574	0.594564296	DDIT3	1	1
GO:0071219	GO:0071219	cellular response to molecule of bacterial origin	1/70	52/6338	0.440022116	0.644519574	0.594564296	CXCL9	1	1
GO:1905952	GO:1905952	regulation of lipid localization	1/70	52/6338	0.440022116	0.644519574	0.594564296	LRAT	1	1
GO:0046907	GO:0046907	intracellular transport	5/70	394/6338	0.441966875	0.646332358	0.596236576	HSPA1L/DPY30/NDEL1/IFT74/HSPB1	5	1
GO:0031396	GO:0031396	regulation of protein ubiquitination	1/70	53/6338	0.44625795	0.649805328	0.599440364	ARRDC3	1	1
GO:0048545	GO:0048545	response to steroid hormone	1/70	53/6338	0.44625795	0.649805328	0.599440364	KDM3A	1	1
GO:0055082	GO:0055082	cellular chemical homeostasis	3/70	222/6338	0.446474558	0.649805328	0.599440364	DDIT3/TMCO1/CXCL9	3	1
GO:0051222	GO:0051222	positive regulation of protein transport	1/70	54/6338	0.452425324	0.65731538	0.606368328	HSPA1L	1	1
GO:0019221	GO:0019221	cytokine-mediated signaling pathway	2/70	138/6338	0.453072964	0.65731538	0.606368328	CXCL9/PALM3	2	1
GO:0009607	GO:0009607	response to biotic stimulus	5/70	401/6338	0.457399504	0.65791496	0.606921436	DDIT3/TMCO1/LRAT/CXCL9/PALM3	5	1
GO:0050801	GO:0050801	ion homeostasis	3/70	226/6338	0.458150769	0.65791496	0.606921436	DDIT3/TMCO1/CXCL9	3	1
GO:0030522	GO:0030522	intracellular receptor signaling pathway	1/70	55/6338	0.458524978	0.65791496	0.606921436	KDM3A	1	1
GO:0051606	GO:0051606	detection of stimulus	1/70	55/6338	0.458524978	0.65791496	0.606921436	TMEM107	1	1
GO:0051924	GO:0051924	regulation of calcium ion transport	1/70	55/6338	0.458524978	0.65791496	0.606921436	CXCL9	1	1
GO:1901136	GO:1901136	carbohydrate derivative catabolic process	1/70	55/6338	0.458524978	0.65791496	0.606921436	CST3	1	1
GO:2001020	GO:2001020	regulation of response to DNA damage stimulus	1/70	55/6338	0.458524978	0.65791496	0.606921436	TEX15	1	1
GO:0060341	GO:0060341	regulation of cellular localization	2/70	140/6338	0.460505855	0.659721554	0.608588005	HSPA1L/CXCL9	2	1
GO:0007268	GO:0007268	chemical synaptic transmission	2/70	141/6338	0.464200918	0.66241137	0.611069339	LIN7B/SDCBP	2	1
GO:0098916	GO:0098916	anterograde trans-synaptic signaling	2/70	141/6338	0.464200918	0.66241137	0.611069339	LIN7B/SDCBP	2	1
GO:0051402	GO:0051402	neuron apoptotic process	1/70	56/6338	0.464557646	0.66241137	0.611069339	DDIT3	1	1
GO:0099537	GO:0099537	trans-synaptic signaling	2/70	142/6338	0.467881538	0.665829315	0.614222367	LIN7B/SDCBP	2	1
GO:0000209	GO:0000209	protein polyubiquitination	1/70	57/6338	0.470524052	0.665829315	0.614222367	MKRN1	1	1
GO:0006006	GO:0006006	glucose metabolic process	1/70	57/6338	0.470524052	0.665829315	0.614222367	PGM2L1	1	1
GO:0007219	GO:0007219	Notch signaling pathway	1/70	57/6338	0.470524052	0.665829315	0.614222367	IFT74	1	1
GO:0010608	GO:0010608	posttranscriptional regulation of gene expression	2/70	143/6338	0.471547582	0.665829315	0.614222367	PAIP2/AGO3	2	1
GO:0009416	GO:0009416	response to light stimulus	1/70	58/6338	0.476424914	0.665829315	0.614222367	TP53INP1	1	1
GO:0010038	GO:0010038	response to metal ion	1/70	58/6338	0.476424914	0.665829315	0.614222367	NFE2L2	1	1
GO:0048469	GO:0048469	cell maturation	1/70	58/6338	0.476424914	0.665829315	0.614222367	DMC1	1	1
GO:0051495	GO:0051495	positive regulation of cytoskeleton organization	1/70	58/6338	0.476424914	0.665829315	0.614222367	ARL3	1	1
GO:0065004	GO:0065004	protein-DNA complex assembly	1/70	58/6338	0.476424914	0.665829315	0.614222367	DMC1	1	1
GO:1902905	GO:1902905	positive regulation of supramolecular fiber organization	1/70	58/6338	0.476424914	0.665829315	0.614222367	ARL3	1	1
GO:1903320	GO:1903320	regulation of protein modification by small protein conjugation or removal	1/70	58/6338	0.476424914	0.665829315	0.614222367	ARRDC3	1	1
GO:1904951	GO:1904951	positive regulation of establishment of protein localization	1/70	58/6338	0.476424914	0.665829315	0.614222367	HSPA1L	1	1
GO:0120036	GO:0120036	plasma membrane bounded cell projection organization	4/70	322/6338	0.479186653	0.667858335	0.616094123	NDEL1/ARL3/IFT74/TMEM107	4	1
GO:0006839	GO:0006839	mitochondrial transport	1/70	59/6338	0.482260942	0.667858335	0.616094123	HSPA1L	1	1
GO:0030336	GO:0030336	negative regulation of cell migration	1/70	59/6338	0.482260942	0.667858335	0.616094123	TP53INP1	1	1
GO:0045444	GO:0045444	fat cell differentiation	1/70	59/6338	0.482260942	0.667858335	0.616094123	DDIT3	1	1
GO:0045927	GO:0045927	positive regulation of growth	1/70	59/6338	0.482260942	0.667858335	0.616094123	YBX3	1	1
GO:0071496	GO:0071496	cellular response to external stimulus	1/70	59/6338	0.482260942	0.667858335	0.616094123	NFE2L2	1	1
GO:0001818	GO:0001818	negative regulation of cytokine production	1/70	60/6338	0.488032838	0.672793385	0.620646667	DDIT3	1	1
GO:0031330	GO:0031330	negative regulation of cellular catabolic process	1/70	60/6338	0.488032838	0.672793385	0.620646667	CST3	1	1
GO:1901214	GO:1901214	regulation of neuron death	1/70	60/6338	0.488032838	0.672793385	0.620646667	DDIT3	1	1
GO:0015031	GO:0015031	protein transport	5/70	416/6338	0.490088682	0.674610023	0.622322502	HSPA1L/KTN1/LIN7B/ARL3/HSPB1	5	1
GO:0016485	GO:0016485	protein processing	1/70	61/6338	0.493741297	0.677596914	0.625077886	SEC11C	1	1
GO:0051259	GO:0051259	protein complex oligomerization	1/70	61/6338	0.493741297	0.677596914	0.625077886	ATL1	1	1
GO:0099536	GO:0099536	synaptic signaling	2/70	150/6338	0.496791381	0.680760603	0.627996364	LIN7B/SDCBP	2	1
GO:0008544	GO:0008544	epidermis development	1/70	62/6338	0.499387005	0.682271633	0.629390277	IFT74	1	1
GO:0042445	GO:0042445	hormone metabolic process	1/70	62/6338	0.499387005	0.682271633	0.629390277	LRAT	1	1
GO:0006605	GO:0006605	protein targeting	1/70	63/6338	0.504970642	0.687843766	0.634530527	HSPA1L	1	1
GO:1904062	GO:1904062	regulation of cation transmembrane transport	1/70	63/6338	0.504970642	0.687843766	0.634530527	CXCL9	1	1
GO:0044255	GO:0044255	cellular lipid metabolic process	4/70	334/6338	0.50818145	0.690222625	0.636725005	PLPP1/GPX1/LRAT/ACADM	4	1
GO:0030595	GO:0030595	leukocyte chemotaxis	1/70	64/6338	0.510492882	0.690222625	0.636725005	CXCL9	1	1
GO:0031334	GO:0031334	positive regulation of protein-containing complex assembly	1/70	64/6338	0.510492882	0.690222625	0.636725005	ARL3	1	1
GO:0043122	GO:0043122	regulation of I-kappaB kinase/NF-kappaB signaling	1/70	64/6338	0.510492882	0.690222625	0.636725005	OPTN	1	1
GO:2000146	GO:2000146	negative regulation of cell motility	1/70	64/6338	0.510492882	0.690222625	0.636725005	TP53INP1	1	1
GO:0030855	GO:0030855	epithelial cell differentiation	2/70	155/6338	0.514360202	0.6935034	0.639751495	IFT74/ARID4A	2	1
GO:0030030	GO:0030030	cell projection organization	4/70	337/6338	0.515325182	0.6935034	0.639751495	NDEL1/ARL3/IFT74/TMEM107	4	1
GO:0015849	GO:0015849	organic acid transport	1/70	65/6338	0.51595439	0.6935034	0.639751495	SLC7A2	1	1
GO:0032886	GO:0032886	regulation of microtubule-based process	1/70	65/6338	0.51595439	0.6935034	0.639751495	ARL3	1	1
GO:0006974	GO:0006974	cellular response to DNA damage stimulus	3/70	247/6338	0.517677742	0.693804336	0.640029106	TEX15/DMC1/APLF	3	1
GO:0042981	GO:0042981	regulation of apoptotic process	4/70	338/6338	0.517696452	0.693804336	0.640029106	YBX3/NFE2L2/DDIT3/TP53INP1	4	1
GO:0009719	GO:0009719	response to endogenous stimulus	4/70	339/6338	0.520062639	0.695954981	0.64201306	GNAS/TMEM107/KDM3A/CPEB4	4	1
GO:0048705	GO:0048705	skeletal system morphogenesis	1/70	66/6338	0.521355823	0.69666553	0.642668535	TMEM107	1	1
GO:0006259	GO:0006259	DNA metabolic process	3/70	249/6338	0.523172986	0.698073152	0.643967056	TEX15/DMC1/APLF	3	1
GO:0009952	GO:0009952	anterior/posterior pattern specification	1/70	67/6338	0.526697834	0.698696401	0.644541998	DDIT3	1	1
GO:0051271	GO:0051271	negative regulation of cellular component movement	1/70	67/6338	0.526697834	0.698696401	0.644541998	TP53INP1	1	1
GO:0071824	GO:0071824	protein-DNA complex subunit organization	1/70	67/6338	0.526697834	0.698696401	0.644541998	DMC1	1	1
GO:1990778	GO:1990778	protein localization to cell periphery	1/70	67/6338	0.526697834	0.698696401	0.644541998	ARL3	1	1
GO:0006915	GO:0006915	apoptotic process	5/70	434/6338	0.52842238	0.699968196	0.645715219	YBX3/SH3GLB1/NFE2L2/DDIT3/TP53INP1	5	1
GO:0001822	GO:0001822	kidney development	1/70	68/6338	0.531981067	0.703476736	0.64895182	ARL3	1	1
GO:0016192	GO:0016192	vesicle-mediated transport	5/70	436/6338	0.532610395	0.703476736	0.64895182	HSPA1L/DPY30/LIN7B/ARL3/OPTN	5	1
GO:0043067	GO:0043067	regulation of programmed cell death	4/70	346/6338	0.536479051	0.704161361	0.649583382	YBX3/NFE2L2/DDIT3/TP53INP1	4	1
GO:0043043	GO:0043043	peptide biosynthetic process	3/70	254/6338	0.536766104	0.704161361	0.649583382	PAIP2/NFE2L2/AGO3	3	1
GO:0051052	GO:0051052	regulation of DNA metabolic process	1/70	69/6338	0.537206158	0.704161361	0.649583382	TEX15	1	1
GO:0008285	GO:0008285	negative regulation of cell population proliferation	2/70	162/6338	0.538285595	0.704161361	0.649583382	IFT74/TP53INP1	2	1
GO:0051129	GO:0051129	negative regulation of cellular component organization	2/70	162/6338	0.538285595	0.704161361	0.649583382	DNAJB1/CST3	2	1
GO:0009888	GO:0009888	tissue development	5/70	440/6338	0.540939509	0.704161361	0.649583382	YBX3/IFT74/TMEM107/ARID4A/ARRDC3	5	1
GO:0000226	GO:0000226	microtubule cytoskeleton organization	2/70	163/6338	0.541638394	0.704161361	0.649583382	NDEL1/ARL3	2	1
GO:0030198	GO:0030198	extracellular matrix organization	1/70	70/6338	0.54237374	0.704161361	0.649583382	CST3	1	1
GO:0043062	GO:0043062	extracellular structure organization	1/70	70/6338	0.54237374	0.704161361	0.649583382	CST3	1	1
GO:0045229	GO:0045229	external encapsulating structure organization	1/70	70/6338	0.54237374	0.704161361	0.649583382	CST3	1	1
GO:0060070	GO:0060070	canonical Wnt signaling pathway	1/70	70/6338	0.54237374	0.704161361	0.649583382	DDIT3	1	1
GO:0072001	GO:0072001	renal system development	1/70	70/6338	0.54237374	0.704161361	0.649583382	ARL3	1	1
GO:0009790	GO:0009790	embryo development	3/70	257/6338	0.544819936	0.706333932	0.651587561	YBX3/NFE2L2/TMEM107	3	1
GO:0009895	GO:0009895	negative regulation of catabolic process	1/70	71/6338	0.547484435	0.706784287	0.65200301	CST3	1	1
GO:0051098	GO:0051098	regulation of binding	1/70	71/6338	0.547484435	0.706784287	0.65200301	DDIT3	1	1
GO:0072359	GO:0072359	circulatory system development	3/70	258/6338	0.547487172	0.706784287	0.65200301	DDIT3/CACYBP/IFT74	3	1
GO:1901615	GO:1901615	organic hydroxy compound metabolic process	2/70	166/6338	0.551597875	0.710085152	0.655048032	PLPP1/LRAT	2	1
GO:1903047	GO:1903047	mitotic cell cycle process	2/70	166/6338	0.551597875	0.710085152	0.655048032	NDEL1/ARL3	2	1
GO:0070997	GO:0070997	neuron death	1/70	72/6338	0.552538862	0.710296089	0.655242621	DDIT3	1	1
GO:0012501	GO:0012501	programmed cell death	5/70	448/6338	0.557401216	0.712712438	0.657471684	YBX3/SH3GLB1/NFE2L2/DDIT3/TP53INP1	5	1
GO:0016054	GO:0016054	organic acid catabolic process	1/70	73/6338	0.557537629	0.712712438	0.657471684	ACADM	1	1
GO:0031647	GO:0031647	regulation of protein stability	1/70	73/6338	0.557537629	0.712712438	0.657471684	MFSD1	1	1
GO:0046395	GO:0046395	carboxylic acid catabolic process	1/70	73/6338	0.557537629	0.712712438	0.657471684	ACADM	1	1
GO:0006643	GO:0006643	membrane lipid metabolic process	1/70	74/6338	0.562481343	0.714038816	0.658695257	PLPP1	1	1
GO:0010975	GO:0010975	regulation of neuron projection development	1/70	74/6338	0.562481343	0.714038816	0.658695257	NDEL1	1	1
GO:0030111	GO:0030111	regulation of Wnt signaling pathway	1/70	74/6338	0.562481343	0.714038816	0.658695257	DDIT3	1	1
GO:0048638	GO:0048638	regulation of developmental growth	1/70	74/6338	0.562481343	0.714038816	0.658695257	YBX3	1	1
GO:0140014	GO:0140014	mitotic nuclear division	1/70	74/6338	0.562481343	0.714038816	0.658695257	NDEL1	1	1
GO:0009725	GO:0009725	response to hormone	2/70	170/6338	0.564644699	0.715790922	0.660311561	GNAS/KDM3A	2	1
GO:0060429	GO:0060429	epithelium development	3/70	265/6338	0.565908835	0.716399827	0.660873271	IFT74/TMEM107/ARID4A	3	1
GO:0032271	GO:0032271	regulation of protein polymerization	1/70	75/6338	0.5673706	0.717256886	0.661663901	ARL3	1	1
GO:0043009	GO:0043009	chordate embryonic development	2/70	172/6338	0.571067797	0.720380546	0.664545454	YBX3/TMEM107	2	1
GO:0007249	GO:0007249	I-kappaB kinase/NF-kappaB signaling	1/70	76/6338	0.572205992	0.720380546	0.664545454	OPTN	1	1
GO:0016050	GO:0016050	vesicle organization	1/70	76/6338	0.572205992	0.720380546	0.664545454	ZPBP2	1	1
GO:0032787	GO:0032787	monocarboxylic acid metabolic process	2/70	173/6338	0.57425416	0.721964653	0.66600678	GPX1/ACADM	2	1
GO:0019318	GO:0019318	hexose metabolic process	1/70	77/6338	0.576988103	0.722420721	0.666427499	PGM2L1	1	1
GO:0048872	GO:0048872	homeostasis of number of cells	1/70	77/6338	0.576988103	0.722420721	0.666427499	ARID4A	1	1
GO:0051091	GO:0051091	positive regulation of DNA-binding transcription factor activity	1/70	77/6338	0.576988103	0.722420721	0.666427499	DDIT3	1	1
GO:0010941	GO:0010941	regulation of cell death	4/70	365/6338	0.579632271	0.724373033	0.668228492	YBX3/NFE2L2/DDIT3/TP53INP1	4	1
GO:0009792	GO:0009792	embryo development ending in birth or egg hatching	2/70	175/6338	0.58057639	0.724373033	0.668228492	YBX3/TMEM107	2	1
GO:0051604	GO:0051604	protein maturation	1/70	78/6338	0.581717513	0.724373033	0.668228492	SEC11C	1	1
GO:0061448	GO:0061448	connective tissue development	1/70	78/6338	0.581717513	0.724373033	0.668228492	ARRDC3	1	1
GO:0016311	GO:0016311	dephosphorylation	1/70	79/6338	0.586394793	0.729203865	0.672684896	PLPP1	1	1
GO:0006936	GO:0006936	muscle contraction	1/70	80/6338	0.59102051	0.732961664	0.676151437	SETD3	1	1
GO:0007517	GO:0007517	muscle organ development	1/70	80/6338	0.59102051	0.732961664	0.676151437	YBX3	1	1
GO:0001655	GO:0001655	urogenital system development	1/70	81/6338	0.595595225	0.737634194	0.68046181	ARL3	1	1
GO:0051146	GO:0051146	striated muscle cell differentiation	1/70	82/6338	0.600119491	0.741228669	0.683777685	CXCL9	1	1
GO:0051656	GO:0051656	establishment of organelle localization	1/70	82/6338	0.600119491	0.741228669	0.683777685	NDEL1	1	1
GO:0010959	GO:0010959	regulation of metal ion transport	1/70	83/6338	0.604593857	0.744303321	0.686614028	CXCL9	1	1
GO:0014706	GO:0014706	striated muscle tissue development	1/70	83/6338	0.604593857	0.744303321	0.686614028	YBX3	1	1
GO:0008219	GO:0008219	cell death	5/70	472/6338	0.605051825	0.744303321	0.686614028	YBX3/SH3GLB1/NFE2L2/DDIT3/TP53INP1	5	1
GO:0048193	GO:0048193	Golgi vesicle transport	1/70	85/6338	0.613395054	0.753552526	0.695146347	ARL3	1	1
GO:0006952	GO:0006952	defense response	5/70	478/6338	0.61652307	0.756378638	0.697753414	NFE2L2/CST3/CCL22/CXCL9/F2	5	1
GO:0005996	GO:0005996	monosaccharide metabolic process	1/70	87/6338	0.622003085	0.762078847	0.703011812	PGM2L1	1	1
GO:0050900	GO:0050900	leukocyte migration	1/70	88/6338	0.626235973	0.76583003	0.70647225	CXCL9	1	1
GO:0007010	GO:0007010	cytoskeleton organization	4/70	387/6338	0.62674055	0.76583003	0.70647225	NDEL1/ARL3/SETD3/SDCBP	4	1
GO:0009314	GO:0009314	response to radiation	1/70	90/6338	0.634562065	0.774352106	0.714333798	TP53INP1	1	1
GO:0060537	GO:0060537	muscle tissue development	1/70	92/6338	0.642705273	0.782200559	0.721573935	YBX3	1	1
GO:1903827	GO:1903827	regulation of cellular protein localization	1/70	92/6338	0.642705273	0.782200559	0.721573935	HSPA1L	1	1
GO:0045597	GO:0045597	positive regulation of cell differentiation	2/70	198/6338	0.648421709	0.7881083	0.727023781	SETD3/CXCL9	2	1
GO:0050678	GO:0050678	regulation of epithelial cell proliferation	1/70	94/6338	0.650669558	0.789790141	0.728575265	IFT74	1	1
GO:0006887	GO:0006887	exocytosis	1/70	95/6338	0.654585819	0.793489971	0.73198833	LIN7B	1	1
GO:0042176	GO:0042176	regulation of protein catabolic process	1/70	96/6338	0.658458795	0.796885906	0.735121054	CST3	1	1
GO:0010628	GO:0010628	positive regulation of gene expression	3/70	304/6338	0.660002879	0.796885906	0.735121054	NFE2L2/DDIT3/TP53INP1	3	1
GO:0043604	GO:0043604	amide biosynthetic process	3/70	304/6338	0.660002879	0.796885906	0.735121054	PAIP2/NFE2L2/AGO3	3	1
GO:0051223	GO:0051223	regulation of protein transport	1/70	97/6338	0.662288959	0.79753901	0.735723537	HSPA1L	1	1
GO:0060326	GO:0060326	cell chemotaxis	1/70	97/6338	0.662288959	0.79753901	0.735723537	CXCL9	1	1
GO:0030036	GO:0030036	actin cytoskeleton organization	2/70	204/6338	0.664656602	0.799337019	0.737382186	SETD3/SDCBP	2	1
GO:0051049	GO:0051049	regulation of transport	4/70	407/6338	0.666656199	0.80068826	0.738628695	HSPA1L/NFE2L2/LRAT/CXCL9	4	1
GO:0007049	GO:0007049	cell cycle	4/70	408/6338	0.668576297	0.801940597	0.739783967	NDEL1/ARL3/TEX15/DMC1	4	1
GO:0003012	GO:0003012	muscle system process	1/70	99/6338	0.669822711	0.802382645	0.740191752	SETD3	1	1
GO:0043066	GO:0043066	negative regulation of apoptotic process	2/70	207/6338	0.672550116	0.803660413	0.741370483	YBX3/NFE2L2	2	1
GO:0001701	GO:0001701	in utero embryonic development	1/70	100/6338	0.673527217	0.803660413	0.741370483	YBX3	1	1
GO:0034765	GO:0034765	regulation of ion transmembrane transport	1/70	100/6338	0.673527217	0.803660413	0.741370483	CXCL9	1	1
GO:0042127	GO:0042127	regulation of cell population proliferation	4/70	412/6338	0.67618353	0.80552063	0.743086519	IFT74/AGO3/TP53INP1/CXCL9	4	1
GO:0034622	GO:0034622	cellular protein-containing complex assembly	3/70	312/6338	0.677430056	0.80552063	0.743086519	NDEL1/ARL3/DMC1	3	1
GO:0032101	GO:0032101	regulation of response to external stimulus	2/70	209/6338	0.677730158	0.80552063	0.743086519	NFE2L2/F2	2	1
GO:0070201	GO:0070201	regulation of establishment of protein localization	1/70	102/6338	0.680813745	0.808134757	0.745498031	HSPA1L	1	1
GO:0065003	GO:0065003	protein-containing complex assembly	4/70	415/6338	0.681811877	0.808269851	0.745622655	ATL1/NDEL1/ARL3/DMC1	4	1
GO:0071407	GO:0071407	cellular response to organic cyclic compound	1/70	103/6338	0.684396657	0.810283089	0.74747985	KDM3A	1	1
GO:0051094	GO:0051094	positive regulation of developmental process	3/70	318/6338	0.690074094	0.813358791	0.750317162	YBX3/SETD3/CXCL9	3	1
GO:0000278	GO:0000278	mitotic cell cycle	2/70	214/6338	0.690394524	0.813358791	0.750317162	NDEL1/ARL3	2	1
GO:0043069	GO:0043069	negative regulation of programmed cell death	2/70	214/6338	0.690394524	0.813358791	0.750317162	YBX3/NFE2L2	2	1
GO:0051607	GO:0051607	defense response to virus	1/70	105/6338	0.691443962	0.813358791	0.750317162	CXCL9	1	1
GO:0140546	GO:0140546	defense response to symbiont	1/70	105/6338	0.691443962	0.813358791	0.750317162	CXCL9	1	1
GO:0006959	GO:0006959	humoral immune response	1/70	106/6338	0.694909215	0.815336357	0.752141451	CXCL9	1	1
GO:0030099	GO:0030099	myeloid cell differentiation	1/70	106/6338	0.694909215	0.815336357	0.752141451	ARID4A	1	1
GO:0045785	GO:0045785	positive regulation of cell adhesion	1/70	107/6338	0.698336101	0.817258894	0.753914977	IFT74	1	1
GO:0051347	GO:0051347	positive regulation of transferase activity	1/70	107/6338	0.698336101	0.817258894	0.753914977	ARRDC3	1	1
GO:0051090	GO:0051090	regulation of DNA-binding transcription factor activity	1/70	109/6338	0.705076443	0.823039424	0.75924747	DDIT3	1	1
GO:1902903	GO:1902903	regulation of supramolecular fiber organization	1/70	109/6338	0.705076443	0.823039424	0.75924747	ARL3	1	1
GO:0048878	GO:0048878	chemical homeostasis	3/70	327/6338	0.708356154	0.824365278	0.760470561	DDIT3/TMCO1/CXCL9	3	1
GO:0044282	GO:0044282	small molecule catabolic process	1/70	110/6338	0.708390723	0.824365278	0.760470561	ACADM	1	1
GO:0030029	GO:0030029	actin filament-based process	2/70	222/6338	0.709819994	0.824365278	0.760470561	SETD3/SDCBP	2	1
GO:0040012	GO:0040012	regulation of locomotion	2/70	222/6338	0.709819994	0.824365278	0.760470561	ARRDC3/TP53INP1	2	1
GO:0031400	GO:0031400	negative regulation of protein modification process	1/70	111/6338	0.711668284	0.825462959	0.761483162	KDM3A	1	1
GO:0060548	GO:0060548	negative regulation of cell death	2/70	225/6338	0.716843076	0.830411371	0.766048034	YBX3/NFE2L2	2	1
GO:0009615	GO:0009615	response to virus	1/70	115/6338	0.724419294	0.837066036	0.772186911	CXCL9	1	1
GO:0016055	GO:0016055	Wnt signaling pathway	1/70	115/6338	0.724419294	0.837066036	0.772186911	DDIT3	1	1
GO:0120035	GO:0120035	regulation of plasma membrane bounded cell projection organization	1/70	116/6338	0.727519189	0.838887466	0.773867166	NDEL1	1	1
GO:0006869	GO:0006869	lipid transport	1/70	117/6338	0.730584708	0.838887466	0.773867166	LRAT	1	1
GO:0010638	GO:0010638	positive regulation of organelle organization	1/70	117/6338	0.730584708	0.838887466	0.773867166	ARL3	1	1
GO:0050673	GO:0050673	epithelial cell proliferation	1/70	117/6338	0.730584708	0.838887466	0.773867166	IFT74	1	1
GO:0198738	GO:0198738	cell-cell signaling by wnt	1/70	117/6338	0.730584708	0.838887466	0.773867166	DDIT3	1	1
GO:0031344	GO:0031344	regulation of cell projection organization	1/70	118/6338	0.733616225	0.839610658	0.774534305	NDEL1	1	1
GO:0071417	GO:0071417	cellular response to organonitrogen compound	1/70	118/6338	0.733616225	0.839610658	0.774534305	CPEB4	1	1
GO:0048666	GO:0048666	neuron development	2/70	233/6338	0.734888978	0.839610658	0.774534305	NDEL1/ARL3	2	1
GO:0051130	GO:0051130	positive regulation of cellular component organization	2/70	233/6338	0.734888978	0.839610658	0.774534305	ARL3/CXCL9	2	1
GO:0044093	GO:0044093	positive regulation of molecular function	3/70	342/6338	0.737017649	0.840009262	0.774902014	DDIT3/AHSA1/ARRDC3	3	1
GO:0030097	GO:0030097	hemopoiesis	2/70	234/6338	0.737075961	0.840009262	0.774902014	NFE2L2/ARID4A	2	1
GO:0022411	GO:0022411	cellular component disassembly	1/70	120/6338	0.73957874	0.840764886	0.775599071	CST3	1	1
GO:0043254	GO:0043254	regulation of protein-containing complex assembly	1/70	120/6338	0.73957874	0.840764886	0.775599071	ARL3	1	1
GO:0023061	GO:0023061	signal release	1/70	123/6338	0.748276667	0.849596116	0.783745813	LIN7B	1	1
GO:0007610	GO:0007610	behavior	1/70	124/6338	0.751111845	0.850701644	0.784765653	ARRDC3	1	1
GO:0051640	GO:0051640	organelle localization	1/70	124/6338	0.751111845	0.850701644	0.784765653	NDEL1	1	1
GO:0007264	GO:0007264	small GTPase mediated signal transduction	1/70	125/6338	0.753915542	0.850714575	0.784777582	ARL3	1	1
GO:0072657	GO:0072657	protein localization to membrane	1/70	125/6338	0.753915542	0.850714575	0.784777582	ARL3	1	1
GO:1905114	GO:1905114	cell surface receptor signaling pathway involved in cell-cell signaling	1/70	125/6338	0.753915542	0.850714575	0.784777582	DDIT3	1	1
GO:0044087	GO:0044087	regulation of cellular component biogenesis	2/70	243/6338	0.756087501	0.852113411	0.786067998	DNAJB1/ARL3	2	1
GO:0040011	GO:0040011	locomotion	4/70	461/6338	0.759774487	0.854485042	0.788255809	NDEL1/ARRDC3/TP53INP1/CXCL9	4	1
GO:0031399	GO:0031399	regulation of protein modification process	3/70	355/6338	0.760061641	0.854485042	0.788255809	KDM3A/HSPB1/ARRDC3	3	1
GO:0006886	GO:0006886	intracellular protein transport	2/70	246/6338	0.762161054	0.855792633	0.789462052	HSPA1L/HSPB1	2	1
GO:0006412	GO:0006412	translation	2/70	247/6338	0.764156836	0.856676012	0.790276961	PAIP2/AGO3	2	1
GO:0001501	GO:0001501	skeletal system development	1/70	129/6338	0.764822347	0.856676012	0.790276961	TMEM107	1	1
GO:0006629	GO:0006629	lipid metabolic process	4/70	466/6338	0.767310931	0.858250124	0.791729068	PLPP1/GPX1/LRAT/ACADM	4	1
GO:0048534	GO:0048534	hematopoietic or lymphoid organ development	2/70	249/6338	0.768105691	0.858250124	0.791729068	NFE2L2/ARID4A	2	1
GO:0044089	GO:0044089	positive regulation of cellular component biogenesis	1/70	131/6338	0.770095644	0.858885634	0.792315321	ARL3	1	1
GO:0032870	GO:0032870	cellular response to hormone stimulus	1/70	132/6338	0.772688411	0.858885634	0.792315321	KDM3A	1	1
GO:0044057	GO:0044057	regulation of system process	1/70	132/6338	0.772688411	0.858885634	0.792315321	SETD3	1	1
GO:0043933	GO:0043933	protein-containing complex subunit organization	4/70	470/6338	0.773210157	0.858885634	0.792315321	ATL1/NDEL1/ARL3/DMC1	4	1
GO:0001819	GO:0001819	positive regulation of cytokine production	1/70	133/6338	0.775252351	0.858885634	0.792315321	DDIT3	1	1
GO:0007005	GO:0007005	mitochondrion organization	1/70	133/6338	0.775252351	0.858885634	0.792315321	HSPA1L	1	1
GO:0010876	GO:0010876	lipid localization	1/70	133/6338	0.775252351	0.858885634	0.792315321	LRAT	1	1
GO:0016477	GO:0016477	cell migration	3/70	365/6338	0.776682271	0.859428082	0.792815725	NDEL1/TP53INP1/CXCL9	3	1
GO:0006644	GO:0006644	phospholipid metabolic process	1/70	135/6338	0.780295009	0.862381667	0.795540384	PLPP1	1	1
GO:0009100	GO:0009100	glycoprotein metabolic process	1/70	136/6338	0.78277435	0.864077	0.797104315	CST3	1	1
GO:0010817	GO:0010817	regulation of hormone levels	1/70	138/6338	0.787650582	0.867364617	0.800137116	LRAT	1	1
GO:1901699	GO:1901699	cellular response to nitrogen compound	1/70	138/6338	0.787650582	0.867364617	0.800137116	CPEB4	1	1
GO:0043085	GO:0043085	positive regulation of catalytic activity	2/70	260/6338	0.788828761	0.867616712	0.800369672	AHSA1/ARRDC3	2	1
GO:0007267	GO:0007267	cell-cell signaling	3/70	375/6338	0.792368756	0.870462792	0.802995159	LIN7B/DDIT3/SDCBP	3	1
GO:0002520	GO:0002520	immune system development	2/70	263/6338	0.794195675	0.870999584	0.803490346	NFE2L2/ARID4A	2	1
GO:0007600	GO:0007600	sensory perception	1/70	141/6338	0.794763297	0.870999584	0.803490346	DDIT3	1	1
GO:0051493	GO:0051493	regulation of cytoskeleton organization	1/70	142/6338	0.797081607	0.871450465	0.80390628	ARL3	1	1
GO:0051668	GO:0051668	localization within membrane	1/70	142/6338	0.797081607	0.871450465	0.80390628	ARL3	1	1
GO:0048589	GO:0048589	developmental growth	1/70	144/6338	0.80164106	0.875388206	0.807538815	YBX3	1	1
GO:0040008	GO:0040008	regulation of growth	1/70	145/6338	0.803882766	0.876788601	0.808830669	YBX3	1	1
GO:0008380	GO:0008380	RNA splicing	1/70	146/6338	0.806099495	0.877113022	0.809129944	RBFOX2	1	1
GO:0043269	GO:0043269	regulation of ion transport	1/70	146/6338	0.806099495	0.877113022	0.809129944	CXCL9	1	1
GO:0051345	GO:0051345	positive regulation of hydrolase activity	1/70	147/6338	0.808291523	0.87845238	0.810365492	AHSA1	1	1
GO:0051707	GO:0051707	response to other organism	3/70	388/6338	0.811410898	0.880795202	0.812526727	LRAT/CXCL9/PALM3	3	1
GO:0043207	GO:0043207	response to external biotic stimulus	3/70	389/6338	0.812814143	0.881271799	0.812966383	LRAT/CXCL9/PALM3	3	1
GO:0048598	GO:0048598	embryonic morphogenesis	1/70	150/6338	0.814722093	0.88229383	0.8139092	TMEM107	1	1
GO:0051301	GO:0051301	cell division	1/70	152/6338	0.818890526	0.88575851	0.81710534	ARL3	1	1
GO:0032880	GO:0032880	regulation of protein localization	1/70	159/6338	0.832764986	0.899701179	0.829967344	HSPA1L	1	1
GO:0043408	GO:0043408	regulation of MAPK cascade	1/70	160/6338	0.834659541	0.900683377	0.830873413	MAGI3	1	1
GO:0006397	GO:0006397	mRNA processing	1/70	162/6338	0.838385403	0.902712821	0.83274556	RBFOX2	1	1
GO:0006935	GO:0006935	chemotaxis	1/70	163/6338	0.840217175	0.902712821	0.83274556	CXCL9	1	1
GO:0014070	GO:0014070	response to organic cyclic compound	1/70	163/6338	0.840217175	0.902712821	0.83274556	KDM3A	1	1
GO:0042330	GO:0042330	taxis	1/70	164/6338	0.842028478	0.902712821	0.83274556	CXCL9	1	1
GO:0044419	GO:0044419	biological process involved in interspecies interaction between organisms	3/70	413/6338	0.843977464	0.902712821	0.83274556	LRAT/CXCL9/PALM3	3	1
GO:0048870	GO:0048870	cell motility	3/70	413/6338	0.843977464	0.902712821	0.83274556	NDEL1/TP53INP1/CXCL9	3	1
GO:0051674	GO:0051674	localization of cell	3/70	413/6338	0.843977464	0.902712821	0.83274556	NDEL1/TP53INP1/CXCL9	3	1
GO:0048646	GO:0048646	anatomical structure formation involved in morphogenesis	2/70	295/6338	0.844441424	0.902712821	0.83274556	ZPBP2/CXCL9	2	1
GO:0030155	GO:0030155	regulation of cell adhesion	1/70	170/6338	0.852478917	0.909249056	0.838775186	IFT74	1	1
GO:0019752	GO:0019752	carboxylic acid metabolic process	2/70	301/6338	0.85254534	0.909249056	0.838775186	GPX1/ACADM	2	1
GO:0071495	GO:0071495	cellular response to endogenous stimulus	2/70	302/6338	0.853858678	0.909588381	0.839088211	KDM3A/CPEB4	2	1
GO:0001568	GO:0001568	blood vessel development	1/70	173/6338	0.857445532	0.910535153	0.8399616	DDIT3	1	1
GO:0032989	GO:0032989	cellular component morphogenesis	1/70	173/6338	0.857445532	0.910535153	0.8399616	ZPBP2	1	1
GO:0043436	GO:0043436	oxoacid metabolic process	2/70	305/6338	0.857736069	0.910535153	0.8399616	GPX1/ACADM	2	1
GO:0000165	GO:0000165	MAPK cascade	1/70	174/6338	0.859064156	0.910887051	0.840286224	MAGI3	1	1
GO:0006082	GO:0006082	organic acid metabolic process	2/70	312/6338	0.866426566	0.917629063	0.846505677	GPX1/ACADM	2	1
GO:0030182	GO:0030182	neuron differentiation	2/70	314/6338	0.868820204	0.919099151	0.847861822	NDEL1/ARL3	2	1
GO:0001944	GO:0001944	vasculature development	1/70	182/6338	0.871377383	0.920156537	0.848837252	DDIT3	1	1
GO:0010243	GO:0010243	response to organonitrogen compound	1/70	183/6338	0.872839953	0.920156537	0.848837252	CPEB4	1	1
GO:0044283	GO:0044283	small molecule biosynthetic process	1/70	183/6338	0.872839953	0.920156537	0.848837252	KDM3A	1	1
GO:0051338	GO:0051338	regulation of transferase activity	1/70	188/6338	0.879910459	0.926541659	0.854727477	ARRDC3	1	1
GO:0044092	GO:0044092	negative regulation of molecular function	1/70	192/6338	0.885286599	0.931129978	0.858960166	DDIT3	1	1
GO:0030334	GO:0030334	regulation of cell migration	1/70	194/6338	0.887884989	0.932789518	0.860491079	TP53INP1	1	1
GO:0001817	GO:0001817	regulation of cytokine production	1/70	195/6338	0.889162341	0.93305899	0.860739665	DDIT3	1	1
GO:0001816	GO:0001816	cytokine production	1/70	200/6338	0.895337039	0.93846107	0.865723042	DDIT3	1	1
GO:0006396	GO:0006396	RNA processing	2/70	341/6338	0.897546927	0.938796013	0.866032024	EXOSC9/RBFOX2	2	1
GO:0031175	GO:0031175	neuron projection development	1/70	202/6338	0.897710848	0.938796013	0.866032024	NDEL1	1	1
GO:0040007	GO:0040007	growth	1/70	207/6338	0.903415668	0.94320581	0.870100028	YBX3	1	1
GO:0048699	GO:0048699	generation of neurons	2/70	348/6338	0.903991564	0.94320581	0.870100028	NDEL1/ARL3	2	1
GO:2000145	GO:2000145	regulation of cell motility	1/70	211/6338	0.907752704	0.946050139	0.872723899	TP53INP1	1	1
GO:0032940	GO:0032940	secretion by cell	1/70	215/6338	0.911897649	0.949287529	0.875710366	LIN7B	1	1
GO:0022603	GO:0022603	regulation of anatomical structure morphogenesis	1/70	217/6338	0.913900722	0.950214562	0.876565546	CST3	1	1
GO:0005975	GO:0005975	carbohydrate metabolic process	1/70	220/6338	0.916821446	0.950214562	0.876565546	PGM2L1	1	1
GO:0016071	GO:0016071	mRNA metabolic process	1/70	220/6338	0.916821446	0.950214562	0.876565546	RBFOX2	1	1
GO:1902533	GO:1902533	positive regulation of intracellular signal transduction	1/70	221/6338	0.917773146	0.950214562	0.876565546	DDIT3	1	1
GO:0048584	GO:0048584	positive regulation of response to stimulus	3/70	493/6338	0.917986278	0.950214562	0.876565546	NFE2L2/DDIT3/F2	3	1
GO:0051270	GO:0051270	regulation of cellular component movement	1/70	224/6338	0.92056431	0.95180518	0.87803288	TP53INP1	1	1
GO:0051336	GO:0051336	regulation of hydrolase activity	1/70	227/6338	0.923262037	0.953515821	0.879610932	AHSA1	1	1
GO:0140352	GO:0140352	export from cell	1/70	229/6338	0.925010139	0.954242965	0.880281717	LIN7B	1	1
GO:1901698	GO:1901698	response to nitrogen compound	1/70	231/6338	0.926718975	0.954717199	0.880719194	CPEB4	1	1
GO:0031401	GO:0031401	positive regulation of protein modification process	1/70	232/6338	0.927558941	0.954717199	0.880719194	ARRDC3	1	1
GO:0022008	GO:0022008	neurogenesis	2/70	381/6338	0.929644017	0.955101562	0.881073767	NDEL1/ARL3	2	1
GO:0050877	GO:0050877	nervous system process	1/70	235/6338	0.930022309	0.955101562	0.881073767	DDIT3	1	1
GO:0046903	GO:0046903	secretion	1/70	243/6338	0.936194794	0.960361439	0.885925962	LIN7B	1	1
GO:0009887	GO:0009887	animal organ morphogenesis	1/70	259/6338	0.946973854	0.970329712	0.895121616	TMEM107	1	1
GO:0035295	GO:0035295	tube development	1/70	267/6338	0.951668839	0.972257055	0.896899575	TMEM107	1	1
GO:0001775	GO:0001775	cell activation	1/70	269/6338	0.952777043	0.972257055	0.896899575	F2	1	1
GO:0001932	GO:0001932	regulation of protein phosphorylation	1/70	269/6338	0.952777043	0.972257055	0.896899575	HSPB1	1	1
GO:0050790	GO:0050790	regulation of catalytic activity	2/70	423/6338	0.953109761	0.972257055	0.896899575	AHSA1/ARRDC3	2	1
GO:0003008	GO:0003008	system process	2/70	427/6338	0.954911988	0.97300954	0.897593737	DDIT3/SETD3	2	1
GO:0033043	GO:0033043	regulation of organelle organization	1/70	283/6338	0.959863341	0.976965583	0.901243155	ARL3	1	1
GO:0042325	GO:0042325	regulation of phosphorylation	1/70	302/6338	0.967830255	0.983978702	0.907712704	HSPB1	1	1
GO:0098542	GO:0098542	defense response to other organism	1/70	319/6338	0.973623881	0.985105162	0.908751854	CXCL9	1	1
GO:0019637	GO:0019637	organophosphate metabolic process	1/70	320/6338	0.973930631	0.985105162	0.908751854	PLPP1	1	1
GO:0032270	GO:0032270	positive regulation of cellular protein metabolic process	1/70	322/6338	0.974533619	0.985105162	0.908751854	ARRDC3	1	1
GO:2000026	GO:2000026	regulation of multicellular organismal development	1/70	330/6338	0.976811106	0.985105162	0.908751854	NFE2L2	1	1
GO:0007155	GO:0007155	cell adhesion	1/70	332/6338	0.977348357	0.985105162	0.908751854	IFT74	1	1
GO:0009967	GO:0009967	positive regulation of signal transduction	1/70	335/6338	0.978131306	0.985105162	0.908751854	DDIT3	1	1
GO:0022610	GO:0022610	biological adhesion	1/70	336/6338	0.978386313	0.985105162	0.908751854	IFT74	1	1
GO:0019220	GO:0019220	regulation of phosphate metabolic process	1/70	337/6338	0.978638389	0.985105162	0.908751854	HSPB1	1	1
GO:0051174	GO:0051174	regulation of phosphorus metabolic process	1/70	337/6338	0.978638389	0.985105162	0.908751854	HSPB1	1	1
GO:0051247	GO:0051247	positive regulation of protein metabolic process	1/70	349/6338	0.98144636	0.986844855	0.910356707	ARRDC3	1	1
GO:0006468	GO:0006468	protein phosphorylation	1/70	361/6338	0.983889806	0.988053084	0.911471289	HSPB1	1	1
GO:1901135	GO:1901135	carbohydrate derivative metabolic process	1/70	368/6338	0.985165644	0.988053084	0.911471289	CST3	1	1
GO:0010647	GO:0010647	positive regulation of cell communication	1/70	375/6338	0.986341774	0.988053084	0.911471289	DDIT3	1	1
GO:0023056	GO:0023056	positive regulation of signaling	1/70	379/6338	0.986972063	0.988053084	0.911471289	DDIT3	1	1
GO:0016310	GO:0016310	phosphorylation	1/70	413/6338	0.991292258	0.991292258	0.914459402	HSPB1	1	1
GO:00432541	GO:0043254	regulation of protein-containing complex assembly	9/108	120/6338	0.000187717	0.309733784	0.2938272	PARK7/CLU/ARPC5/ARPC1B/CAPG/RAP1B/VPS11/PTPN11/LDLRAD4	9	2
GO:00485891	GO:0048589	developmental growth	9/108	144/6338	0.000727037	0.344212452	0.326535194	SBDS/MEF2C/AREG/STAT5B/PTPN11/PTCH1/GAP43/STC1/TEC	9	2
GO:0006611	GO:0006611	protein export from nucleus	3/108	12/6338	0.000946529	0.344212452	0.326535194	PARK7/NXT1/PTPN11	3	2
GO:00098881	GO:0009888	tissue development	17/108	440/6338	0.001128073	0.344212452	0.326535194	SBDS/CTSH/NEBL/MEF2C/ATP2B1/AREG/STAT5B/MARVELD2/RAP1B/TXNIP/MYO6/ID2/PTPN11/BMPR1B/PTCH1/COL5A2/STC1	17	2
GO:00308551	GO:0030855	epithelial cell differentiation	9/108	155/6338	0.001229872	0.344212452	0.326535194	MEF2C/STAT5B/MARVELD2/RAP1B/TXNIP/MYO6/ID2/PTCH1/STC1	9	2
GO:00603481	GO:0060348	bone development	5/108	48/6338	0.001251682	0.344212452	0.326535194	SBDS/MEF2C/PTPN11/BMPR1B/STC1	5	2
GO:0060350	GO:0060350	endochondral bone morphogenesis	3/108	14/6338	0.001527647	0.360088167	0.341595601	MEF2C/BMPR1B/STC1	3	2
GO:0030879	GO:0030879	mammary gland development	4/108	32/6338	0.001985628	0.40953583	0.388503846	AREG/STAT5B/ID2/PTCH1	4	2
GO:00076051	GO:0007605	sensory perception of sound	4/108	35/6338	0.002780208	0.431112045	0.408972	CCDC50/MARVELD2/MYO6/HOMER2	4	2
GO:00106291	GO:0010629	negative regulation of gene expression	11/108	246/6338	0.002972935	0.431112045	0.408972	PARK7/EDC3/MEF2C/FMR1/ATP2B1/SH3GL2/PRKRA/TNFAIP3/ID2/HOMER2/PIWIL4	11	2
GO:0032623	GO:0032623	interleukin-2 production	3/108	18/6338	0.003258976	0.431112045	0.408972	STAT5B/TNFAIP3/HOMER2	3	2
GO:0032663	GO:0032663	regulation of interleukin-2 production	3/108	18/6338	0.003258976	0.431112045	0.408972	STAT5B/TNFAIP3/HOMER2	3	2
GO:00509541	GO:0050954	sensory perception of mechanical stimulus	4/108	37/6338	0.003416628	0.431112045	0.408972	CCDC50/MARVELD2/MYO6/HOMER2	4	2
GO:0045778	GO:0045778	positive regulation of ossification	3/108	19/6338	0.003822455	0.431112045	0.408972	MEF2C/ATP2B1/PTPN11	3	2
GO:00098871	GO:0009887	animal organ morphogenesis	11/108	259/6338	0.00440654	0.431112045	0.408972	CTSH/MEF2C/AREG/PRKRA/MYO6/TNFAIP3/ID2/BMPR1B/PTCH1/COL5A2/STC1	11	2
GO:0001885	GO:0001885	endothelial cell development	3/108	20/6338	0.00444176	0.431112045	0.408972	MARVELD2/RAP1B/STC1	3	2
GO:0002260	GO:0002260	lymphocyte homeostasis	3/108	20/6338	0.00444176	0.431112045	0.408972	MEF2C/STAT5B/TNFAIP3	3	2
GO:0061180	GO:0061180	mammary gland epithelium development	3/108	21/6338	0.005118442	0.454380111	0.43104512	AREG/ID2/PTCH1	3	2
GO:00604291	GO:0060429	epithelium development	11/108	265/6338	0.005232256	0.454380111	0.43104512	CTSH/MEF2C/AREG/STAT5B/MARVELD2/RAP1B/TXNIP/MYO6/ID2/PTCH1/STC1	11	2
GO:00015011	GO:0001501	skeletal system development	7/108	129/6338	0.00624745	0.495494738	0.470048278	SBDS/MEF2C/PRKRA/PTPN11/BMPR1B/COL5A2/STC1	7	2
GO:00440871	GO:0044087	regulation of cellular component biogenesis	10/108	243/6338	0.008158018	0.495494738	0.470048278	PARK7/CLU/ARPC5/FMR1/ARPC1B/CAPG/RAP1B/VPS11/PTPN11/LDLRAD4	10	2
GO:0001776	GO:0001776	leukocyte homeostasis	3/108	25/6338	0.008425571	0.495494738	0.470048278	MEF2C/STAT5B/TNFAIP3	3	2
GO:00603491	GO:0060349	bone morphogenesis	3/108	25/6338	0.008425571	0.495494738	0.470048278	MEF2C/BMPR1B/STC1	3	2
GO:00400071	GO:0040007	growth	9/108	207/6338	0.008488522	0.495494738	0.470048278	SBDS/MEF2C/AREG/STAT5B/PTPN11/PTCH1/GAP43/STC1/TEC	9	2
GO:00974351	GO:0097435	supramolecular fiber organization	9/108	211/6338	0.009565775	0.495494738	0.470048278	CLU/NEBL/ARPC5/TPM1/ARPC1B/MZT1/CAPG/MYO6/COL5A2	9	2
GO:00650031	GO:0065003	protein-containing complex assembly	14/108	415/6338	0.010371516	0.495494738	0.470048278	EIF3H/ND5/PARK7/CLU/USP16/ARPC5/ARPC1B/MZT1/PRNP/CAPG/RAP1B/VPS11/PTPN11/LDLRAD4	14	2
GO:19017001	GO:1901700	response to oxygen-containing compound	12/108	332/6338	0.010481188	0.495494738	0.470048278	CTSH/PARK7/MEF2C/ATP2B1/AREG/STAT5B/RAP1B/TNFAIP3/PTPN11/HOMER2/PTCH1/COL5A2	12	2
GO:0033598	GO:0033598	mammary gland epithelial cell proliferation	2/108	10/6338	0.011841167	0.495494738	0.470048278	AREG/ID2	2	2
GO:0070536	GO:0070536	protein K63-linked deubiquitination	2/108	10/6338	0.011841167	0.495494738	0.470048278	USP16/TNFAIP3	2	2
GO:2000273	GO:2000273	positive regulation of signaling receptor activity	2/108	10/6338	0.011841167	0.495494738	0.470048278	PARK7/AREG	2	2
GO:00102431	GO:0010243	response to organonitrogen compound	8/108	183/6338	0.012498127	0.495494738	0.470048278	MEF2C/ATP2B1/STAT5B/RAP1B/TNFAIP3/PTPN11/HOMER2/COL5A2	8	2
GO:0050864	GO:0050864	regulation of B cell activation	3/108	29/6338	0.012743625	0.495494738	0.470048278	MEF2C/STAT5B/TNFAIP3	3	2
GO:00300291	GO:0030029	actin filament-based process	9/108	222/6338	0.013064753	0.495494738	0.470048278	NEBL/ROCK1/ARPC5/TPM1/ARPC1B/CAPG/MYO6/STC1/FHL3	9	2
GO:00030081	GO:0003008	system process	14/108	427/6338	0.013109953	0.495494738	0.470048278	MEF2C/CCDC50/FMR1/TPM1/ATP2B1/SH3GL2/MARVELD2/GABRA5/MYO6/ID2/PTPN11/HOMER2/STC1/EDN3	14	2
GO:0008015	GO:0008015	blood circulation	6/108	116/6338	0.013917614	0.495494738	0.470048278	TPM1/ATP2B1/SH3GL2/ID2/STC1/EDN3	6	2
GO:0035264	GO:0035264	multicellular organism growth	3/108	30/6338	0.013986995	0.495494738	0.470048278	STAT5B/PTPN11/PTCH1	3	2
GO:0030219	GO:0030219	megakaryocyte differentiation	2/108	11/6338	0.014312808	0.495494738	0.470048278	MEF2C/PTPN11	2	2
GO:0050853	GO:0050853	B cell receptor signaling pathway	2/108	11/6338	0.014312808	0.495494738	0.470048278	MEF2C/TEC	2	2
GO:0072666	GO:0072666	establishment of protein localization to vacuole	2/108	11/6338	0.014312808	0.495494738	0.470048278	SCARB2/TNFAIP3	2	2
GO:1902041	GO:1902041	regulation of extrinsic apoptotic signaling pathway via death domain receptors	2/108	11/6338	0.014312808	0.495494738	0.470048278	PARK7/TNFAIP3	2	2
GO:20003521	GO:2000352	negative regulation of endothelial cell apoptotic process	2/108	11/6338	0.014312808	0.495494738	0.470048278	TNFAIP3/TNIP2	2	2
GO:0006119	GO:0006119	oxidative phosphorylation	4/108	56/6338	0.014852643	0.495494738	0.470048278	CYTB/ND5/ATP6/PARK7	4	2
GO:00714171	GO:0071417	cellular response to organonitrogen compound	6/108	118/6338	0.015041762	0.495494738	0.470048278	MEF2C/ATP2B1/STAT5B/RAP1B/PTPN11/COL5A2	6	2
GO:0019646	GO:0019646	aerobic electron transport chain	3/108	32/6338	0.01667404	0.495494738	0.470048278	CYTB/ND5/PARK7	3	2
GO:0006897	GO:0006897	endocytosis	6/108	121/6338	0.016844354	0.495494738	0.470048278	CLU/ATP6V1H/FMR1/ATP9A/SCARB2/MYO6	6	2
GO:0060603	GO:0060603	mammary gland duct morphogenesis	2/108	12/6338	0.016986064	0.495494738	0.470048278	AREG/PTCH1	2	2
GO:19040361	GO:1904036	negative regulation of epithelial cell apoptotic process	2/108	12/6338	0.016986064	0.495494738	0.470048278	TNFAIP3/TNIP2	2	2
GO:20012331	GO:2001233	regulation of apoptotic signaling pathway	5/108	89/6338	0.017527646	0.495494738	0.470048278	CTSH/PARK7/CLU/PRKRA/TNFAIP3	5	2
GO:0010466	GO:0010466	negative regulation of peptidase activity	3/108	33/6338	0.018118424	0.495494738	0.470048278	PARK7/TIMP2/SERPING1	3	2
GO:0010951	GO:0010951	negative regulation of endopeptidase activity	3/108	33/6338	0.018118424	0.495494738	0.470048278	PARK7/TIMP2/SERPING1	3	2
GO:0001894	GO:0001894	tissue homeostasis	4/108	60/6338	0.018728724	0.495494738	0.470048278	CTSH/SH3GL2/PTPN11/HOMER2	4	2
GO:0003013	GO:0003013	circulatory system process	6/108	124/6338	0.018791165	0.495494738	0.470048278	TPM1/ATP2B1/SH3GL2/ID2/STC1/EDN3	6	2
GO:0002062	GO:0002062	chondrocyte differentiation	3/108	34/6338	0.019630388	0.495494738	0.470048278	MEF2C/PTPN11/BMPR1B	3	2
GO:0042775	GO:0042775	mitochondrial ATP synthesis coupled electron transport	3/108	34/6338	0.019630388	0.495494738	0.470048278	CYTB/ND5/PARK7	3	2
GO:0045446	GO:0045446	endothelial cell differentiation	3/108	34/6338	0.019630388	0.495494738	0.470048278	MARVELD2/RAP1B/STC1	3	2
GO:0051353	GO:0051353	positive regulation of oxidoreductase activity	2/108	13/6338	0.019853477	0.495494738	0.470048278	PARK7/EDN3	2	2
GO:0051216	GO:0051216	cartilage development	4/108	62/6338	0.020881165	0.495494738	0.470048278	MEF2C/PTPN11/BMPR1B/STC1	4	2
GO:00310471	GO:0031047	gene silencing by RNA	3/108	35/6338	0.021210092	0.495494738	0.470048278	FMR1/PRKRA/PIWIL4	3	2
GO:0007015	GO:0007015	actin filament organization	6/108	129/6338	0.022369595	0.495494738	0.470048278	NEBL/ARPC5/TPM1/ARPC1B/CAPG/MYO6	6	2
GO:00300361	GO:0030036	actin cytoskeleton organization	8/108	204/6338	0.022623311	0.495494738	0.470048278	NEBL/ROCK1/ARPC5/TPM1/ARPC1B/CAPG/MYO6/FHL3	8	2
GO:0051168	GO:0051168	nuclear export	3/108	36/6338	0.022857625	0.495494738	0.470048278	PARK7/NXT1/PTPN11	3	2
GO:20012351	GO:2001235	positive regulation of apoptotic signaling pathway	3/108	36/6338	0.022857625	0.495494738	0.470048278	CTSH/CLU/PRKRA	3	2
GO:0040014	GO:0040014	regulation of multicellular organism growth	2/108	14/6338	0.022907782	0.495494738	0.470048278	STAT5B/PTCH1	2	2
GO:0042246	GO:0042246	tissue regeneration	2/108	14/6338	0.022907782	0.495494738	0.470048278	GAP43/TEC	2	2
GO:00313341	GO:0031334	positive regulation of protein-containing complex assembly	4/108	64/6338	0.02317994	0.495494738	0.470048278	PARK7/ARPC5/ARPC1B/RAP1B	4	2
GO:00430661	GO:0043066	negative regulation of apoptotic process	8/108	207/6338	0.024439578	0.495494738	0.470048278	CTSH/PARK7/CLU/MEF2C/STAT5B/TNFAIP3/BMPR1B/TNIP2	8	2
GO:0031333	GO:0031333	negative regulation of protein-containing complex assembly	3/108	37/6338	0.024573007	0.495494738	0.470048278	CLU/CAPG/LDLRAD4	3	2
GO:00434331	GO:0043433	negative regulation of DNA-binding transcription factor activity	3/108	37/6338	0.024573007	0.495494738	0.470048278	TNFAIP3/ID2/PTCH1	3	2
GO:00487051	GO:0048705	skeletal system morphogenesis	4/108	66/6338	0.02562719	0.495494738	0.470048278	MEF2C/PRKRA/BMPR1B/STC1	4	2
GO:0061005	GO:0061005	cell differentiation involved in kidney development	2/108	15/6338	0.026141901	0.495494738	0.470048278	MEF2C/PTCH1	2	2
GO:00703011	GO:0070301	cellular response to hydrogen peroxide	2/108	15/6338	0.026141901	0.495494738	0.470048278	PARK7/TNFAIP3	2	2
GO:0003158	GO:0003158	endothelium development	3/108	38/6338	0.026356193	0.495494738	0.470048278	MARVELD2/RAP1B/STC1	3	2
GO:0030278	GO:0030278	regulation of ossification	3/108	38/6338	0.026356193	0.495494738	0.470048278	MEF2C/ATP2B1/PTPN11	3	2
GO:0033002	GO:0033002	muscle cell proliferation	3/108	38/6338	0.026356193	0.495494738	0.470048278	MEF2C/TNFAIP3/ID2	3	2
GO:00352651	GO:0035265	organ growth	3/108	38/6338	0.026356193	0.495494738	0.470048278	MEF2C/PTPN11/STC1	3	2
GO:0042773	GO:0042773	ATP synthesis coupled electron transport	3/108	38/6338	0.026356193	0.495494738	0.470048278	CYTB/ND5/PARK7	3	2
GO:0002764	GO:0002764	immune response-regulating signaling pathway	5/108	99/6338	0.02645267	0.495494738	0.470048278	CTSH/MEF2C/TNFAIP3/TNIP2/TEC	5	2
GO:0051051	GO:0051051	negative regulation of transport	5/108	99/6338	0.02645267	0.495494738	0.470048278	PARK7/CRBN/RAP1B/PTPN11/STC1	5	2
GO:0001503	GO:0001503	ossification	5/108	100/6338	0.027479037	0.495494738	0.470048278	SBDS/MEF2C/ATP2B1/PTPN11/PTCH1	5	2
GO:00439331	GO:0043933	protein-containing complex subunit organization	14/108	470/6338	0.0277644	0.495494738	0.470048278	EIF3H/ND5/PARK7/CLU/USP16/ARPC5/ARPC1B/MZT1/PRNP/CAPG/RAP1B/VPS11/PTPN11/LDLRAD4	14	2
GO:19017011	GO:1901701	cellular response to oxygen-containing compound	9/108	253/6338	0.028018944	0.495494738	0.470048278	PARK7/MEF2C/ATP2B1/STAT5B/RAP1B/TNFAIP3/PTPN11/PTCH1/COL5A2	9	2
GO:0022612	GO:0022612	gland morphogenesis	3/108	39/6338	0.028207073	0.495494738	0.470048278	AREG/TNFAIP3/PTCH1	3	2
GO:0010631	GO:0010631	epithelial cell migration	4/108	68/6338	0.028224727	0.495494738	0.470048278	CTSH/GLUL/PTPN11/STC1	4	2
GO:0090132	GO:0090132	epithelium migration	4/108	68/6338	0.028224727	0.495494738	0.470048278	CTSH/GLUL/PTPN11/STC1	4	2
GO:00002781	GO:0000278	mitotic cell cycle	8/108	214/6338	0.029072719	0.495494738	0.470048278	SBDS/USP16/TUBB/MZT1/STAT5B/ID2/PTPN11/PTCH1	8	2
GO:00430691	GO:0043069	negative regulation of programmed cell death	8/108	214/6338	0.029072719	0.495494738	0.470048278	CTSH/PARK7/CLU/MEF2C/STAT5B/TNFAIP3/BMPR1B/TNIP2	8	2
GO:0006120	GO:0006120	mitochondrial electron transport, NADH to ubiquinone	2/108	16/6338	0.029548938	0.495494738	0.470048278	ND5/PARK7	2	2
GO:0030501	GO:0030501	positive regulation of bone mineralization	2/108	16/6338	0.029548938	0.495494738	0.470048278	MEF2C/ATP2B1	2	2
GO:00726651	GO:0072665	protein localization to vacuole	2/108	16/6338	0.029548938	0.495494738	0.470048278	SCARB2/TNFAIP3	2	2
GO:1900076	GO:1900076	regulation of cellular response to insulin stimulus	2/108	16/6338	0.029548938	0.495494738	0.470048278	ATP2B1/PTPN11	2	2
GO:0060249	GO:0060249	anatomical structure homeostasis	4/108	69/6338	0.029580332	0.495494738	0.470048278	CTSH/SH3GL2/PTPN11/HOMER2	4	2
GO:19016991	GO:1901699	cellular response to nitrogen compound	6/108	138/6338	0.029920685	0.495494738	0.470048278	MEF2C/ATP2B1/STAT5B/RAP1B/PTPN11/COL5A2	6	2
GO:0030282	GO:0030282	bone mineralization	3/108	40/6338	0.03012548	0.495494738	0.470048278	SBDS/MEF2C/ATP2B1	3	2
GO:20012421	GO:2001242	regulation of intrinsic apoptotic signaling pathway	3/108	40/6338	0.03012548	0.495494738	0.470048278	PARK7/CLU/PRKRA	3	2
GO:0001933	GO:0001933	negative regulation of protein phosphorylation	4/108	70/6338	0.030974045	0.495494738	0.470048278	PARK7/SH3GL2/TNFAIP3/LDLRAD4	4	2
GO:00070101	GO:0007010	cytoskeleton organization	12/108	387/6338	0.031111333	0.495494738	0.470048278	SBDS/NEBL/ROCK1/ARPC5/TPM1/TUBB/ARPC1B/MZT1/CAPG/MYO6/TNFAIP3/FHL3	12	2
GO:00725941	GO:0072594	establishment of protein localization to organelle	5/108	104/6338	0.031837258	0.495494738	0.470048278	NXT1/SCARB2/TOMM34/TXNIP/TNFAIP3	5	2
GO:00512481	GO:0051248	negative regulation of protein metabolic process	8/108	218/6338	0.03197779	0.495494738	0.470048278	PARK7/CLU/TIMP2/FMR1/SH3GL2/SERPING1/TNFAIP3/LDLRAD4	8	2
GO:0008217	GO:0008217	regulation of blood pressure	3/108	41/6338	0.032111189	0.495494738	0.470048278	ATP2B1/ID2/EDN3	3	2
GO:0090130	GO:0090130	tissue migration	4/108	71/6338	0.032406003	0.495494738	0.470048278	CTSH/GLUL/PTPN11/STC1	4	2
GO:0048732	GO:0048732	gland development	5/108	105/6338	0.032990778	0.495494738	0.470048278	AREG/STAT5B/TNFAIP3/ID2/PTCH1	5	2
GO:0046822	GO:0046822	regulation of nucleocytoplasmic transport	2/108	17/6338	0.033122177	0.495494738	0.470048278	PARK7/PTPN11	2	2
GO:0048259	GO:0048259	regulation of receptor-mediated endocytosis	2/108	17/6338	0.033122177	0.495494738	0.470048278	CLU/FMR1	2	2
GO:0060443	GO:0060443	mammary gland morphogenesis	2/108	17/6338	0.033122177	0.495494738	0.470048278	AREG/PTCH1	2	2
GO:0061028	GO:0061028	establishment of endothelial barrier	2/108	17/6338	0.033122177	0.495494738	0.470048278	MARVELD2/RAP1B	2	2
GO:0009060	GO:0009060	aerobic respiration	4/108	72/6338	0.033876324	0.495494738	0.470048278	CYTB/ND5/ATP6/PARK7	4	2
GO:00099131	GO:0009913	epidermal cell differentiation	3/108	42/6338	0.034163921	0.495494738	0.470048278	TXNIP/MYO6/PTCH1	3	2
GO:0016579	GO:0016579	protein deubiquitination	3/108	42/6338	0.034163921	0.495494738	0.470048278	PARK7/USP16/TNFAIP3	3	2
GO:00510501	GO:0051050	positive regulation of transport	7/108	182/6338	0.035208009	0.495494738	0.470048278	CLU/CD47/FMR1/ATP2B1/PTPN11/PTCH1/STC1	7	2
GO:00316471	GO:0031647	regulation of protein stability	4/108	73/6338	0.035385107	0.495494738	0.470048278	CTSH/PARK7/CLU/PRKRA	4	2
GO:0022904	GO:0022904	respiratory electron transport chain	3/108	43/6338	0.036283343	0.495494738	0.470048278	CYTB/ND5/PARK7	3	2
GO:0001709	GO:0001709	cell fate determination	2/108	18/6338	0.036855078	0.495494738	0.470048278	MEF2C/PTCH1	2	2
GO:0008625	GO:0008625	extrinsic apoptotic signaling pathway via death domain receptors	2/108	18/6338	0.036855078	0.495494738	0.470048278	PARK7/TNFAIP3	2	2
GO:0034314	GO:0034314	Arp2/3 complex-mediated actin nucleation	2/108	18/6338	0.036855078	0.495494738	0.470048278	ARPC5/ARPC1B	2	2
GO:0070169	GO:0070169	positive regulation of biomineral tissue development	2/108	18/6338	0.036855078	0.495494738	0.470048278	MEF2C/ATP2B1	2	2
GO:00725771	GO:0072577	endothelial cell apoptotic process	2/108	18/6338	0.036855078	0.495494738	0.470048278	TNFAIP3/TNIP2	2	2
GO:0110151	GO:0110151	positive regulation of biomineralization	2/108	18/6338	0.036855078	0.495494738	0.470048278	MEF2C/ATP2B1	2	2
GO:20003511	GO:2000351	regulation of endothelial cell apoptotic process	2/108	18/6338	0.036855078	0.495494738	0.470048278	TNFAIP3/TNIP2	2	2
GO:20012441	GO:2001244	positive regulation of intrinsic apoptotic signaling pathway	2/108	18/6338	0.036855078	0.495494738	0.470048278	CLU/PRKRA	2	2
GO:00605481	GO:0060548	negative regulation of cell death	8/108	225/6338	0.037531439	0.495494738	0.470048278	CTSH/PARK7/CLU/MEF2C/STAT5B/TNFAIP3/BMPR1B/TNIP2	8	2
GO:00510901	GO:0051090	regulation of DNA-binding transcription factor activity	5/108	109/6338	0.03786475	0.495494738	0.470048278	PARK7/CLU/TNFAIP3/ID2/PTCH1	5	2
GO:00164581	GO:0016458	gene silencing	3/108	44/6338	0.038469076	0.495494738	0.470048278	FMR1/PRKRA/PIWIL4	3	2
GO:00485841	GO:0048584	positive regulation of response to stimulus	14/108	493/6338	0.03942084	0.495494738	0.470048278	CTSH/CLU/CD47/MEF2C/FMR1/AREG/STAT5B/PRKRA/SERPING1/RAP1B/TNFAIP3/PTPN11/TNIP2/TEC	14	2
GO:00512411	GO:0051241	negative regulation of multicellular organismal process	8/108	228/6338	0.040099855	0.495494738	0.470048278	MEF2C/ATP2B1/ANXA5/TNFAIP3/PTPN11/HOMER2/PTCH1/STC1	8	2
GO:0050731	GO:0050731	positive regulation of peptidyl-tyrosine phosphorylation	3/108	45/6338	0.040720691	0.495494738	0.470048278	AREG/PTPN11/TEC	3	2
GO:0032922	GO:0032922	circadian regulation of gene expression	2/108	19/6338	0.040741269	0.495494738	0.470048278	MAGED1/ID2	2	2
GO:0045807	GO:0045807	positive regulation of endocytosis	2/108	19/6338	0.040741269	0.495494738	0.470048278	CLU/FMR1	2	2
GO:00508181	GO:0050818	regulation of coagulation	2/108	19/6338	0.040741269	0.495494738	0.470048278	SERPING1/ANXA5	2	2
GO:2001237	GO:2001237	negative regulation of extrinsic apoptotic signaling pathway	2/108	19/6338	0.040741269	0.495494738	0.470048278	PARK7/TNFAIP3	2	2
GO:00068121	GO:0006812	cation transport	9/108	271/6338	0.040856923	0.495494738	0.470048278	ND5/ATP6/ATP2B1/CRBN/HOMER2/MRS2/PANX2/SLC44A1/STC1	9	2
GO:00488721	GO:0048872	homeostasis of number of cells	4/108	77/6338	0.041806194	0.495494738	0.470048278	MEF2C/STAT5B/TNFAIP3/PTPN11	4	2
GO:00485981	GO:0048598	embryonic morphogenesis	6/108	150/6338	0.042358486	0.495494738	0.470048278	MEF2C/PRKRA/MYO6/ID2/PTCH1/COL5A2	6	2
GO:00064681	GO:0006468	protein phosphorylation	11/108	361/6338	0.042703091	0.495494738	0.470048278	PARK7/FMR1/AREG/TLK1/SH3GL2/PRKRA/TNFAIP3/PTPN11/LDLRAD4/PKN1/TEC	11	2
GO:19016981	GO:1901698	response to nitrogen compound	8/108	231/6338	0.042783914	0.495494738	0.470048278	MEF2C/ATP2B1/STAT5B/RAP1B/TNFAIP3/PTPN11/HOMER2/COL5A2	8	2
GO:0022900	GO:0022900	electron transport chain	3/108	46/6338	0.043037716	0.495494738	0.470048278	CYTB/ND5/PARK7	3	2
GO:00345991	GO:0034599	cellular response to oxidative stress	3/108	46/6338	0.043037716	0.495494738	0.470048278	PARK7/PRKRA/TNFAIP3	3	2
GO:00510491	GO:0051049	regulation of transport	12/108	407/6338	0.043277088	0.495494738	0.470048278	PARK7/CLU/CD47/FMR1/ATP2B1/CRBN/RAP1B/MYO6/PTPN11/HOMER2/PTCH1/STC1	12	2
GO:0006913	GO:0006913	nucleocytoplasmic transport	4/108	78/6338	0.043508127	0.495494738	0.470048278	PARK7/NXT1/TXNIP/PTPN11	4	2
GO:0051169	GO:0051169	nuclear transport	4/108	78/6338	0.043508127	0.495494738	0.470048278	PARK7/NXT1/TXNIP/PTPN11	4	2
GO:0052547	GO:0052547	regulation of peptidase activity	4/108	78/6338	0.043508127	0.495494738	0.470048278	CTSH/PARK7/TIMP2/SERPING1	4	2
GO:00614481	GO:0061448	connective tissue development	4/108	78/6338	0.043508127	0.495494738	0.470048278	MEF2C/PTPN11/BMPR1B/STC1	4	2
GO:00346141	GO:0034614	cellular response to reactive oxygen species	2/108	20/6338	0.044774547	0.495494738	0.470048278	PARK7/TNFAIP3	2	2
GO:00425421	GO:0042542	response to hydrogen peroxide	2/108	20/6338	0.044774547	0.495494738	0.470048278	PARK7/TNFAIP3	2	2
GO:0048008	GO:0048008	platelet-derived growth factor receptor signaling pathway	2/108	20/6338	0.044774547	0.495494738	0.470048278	TXNIP/PTPN11	2	2
GO:00440921	GO:0044092	negative regulation of molecular function	7/108	192/6338	0.044938187	0.495494738	0.470048278	PARK7/TIMP2/SERPING1/CRBN/TNFAIP3/ID2/PTCH1	7	2
GO:00069361	GO:0006936	muscle contraction	4/108	80/6338	0.047027981	0.495494738	0.470048278	TPM1/ATP2B1/STC1/EDN3	4	2
GO:0045333	GO:0045333	cellular respiration	4/108	80/6338	0.047027981	0.495494738	0.470048278	CYTB/ND5/ATP6/PARK7	4	2
GO:0070646	GO:0070646	protein modification by small protein removal	3/108	48/6338	0.047865899	0.495494738	0.470048278	PARK7/USP16/TNFAIP3	3	2
GO:00018171	GO:0001817	regulation of cytokine production	7/108	195/6338	0.048165335	0.495494738	0.470048278	PARK7/ATP2B1/STAT5B/TNFAIP3/PTPN11/HOMER2/PANX2	7	2
GO:00069791	GO:0006979	response to oxidative stress	4/108	81/6338	0.048845831	0.495494738	0.470048278	PARK7/PRKRA/TXNIP/TNFAIP3	4	2
GO:0048562	GO:0048562	embryonic organ morphogenesis	4/108	81/6338	0.048845831	0.495494738	0.470048278	MEF2C/PRKRA/MYO6/ID2	4	2
GO:0048568	GO:0048568	embryonic organ development	5/108	117/6338	0.048880939	0.495494738	0.470048278	MEF2C/PRKRA/MYO6/ID2/PTCH1	5	2
GO:00506731	GO:0050673	epithelial cell proliferation	5/108	117/6338	0.048880939	0.495494738	0.470048278	MEF2C/AREG/TNFAIP3/ID2/PTCH1	5	2
GO:0000381	GO:0000381	regulation of alternative mRNA splicing, via spliceosome	2/108	21/6338	0.048948874	0.495494738	0.470048278	SRSF12/FMR1	2	2
GO:0006367	GO:0006367	transcription initiation from RNA polymerase II promoter	2/108	21/6338	0.048948874	0.495494738	0.470048278	GTF2F2/GTF2E2	2	2
GO:0031099	GO:0031099	regeneration	2/108	21/6338	0.048948874	0.495494738	0.470048278	GAP43/TEC	2	2
GO:0033619	GO:0033619	membrane protein proteolysis	2/108	21/6338	0.048948874	0.495494738	0.470048278	CTSH/TIMP2	2	2
GO:0045010	GO:0045010	actin nucleation	2/108	21/6338	0.048948874	0.495494738	0.470048278	ARPC5/ARPC1B	2	2
GO:0048659	GO:0048659	smooth muscle cell proliferation	2/108	21/6338	0.048948874	0.495494738	0.470048278	TNFAIP3/ID2	2	2
GO:0048660	GO:0048660	regulation of smooth muscle cell proliferation	2/108	21/6338	0.048948874	0.495494738	0.470048278	TNFAIP3/ID2	2	2
GO:0050871	GO:0050871	positive regulation of B cell activation	2/108	21/6338	0.048948874	0.495494738	0.470048278	MEF2C/STAT5B	2	2
GO:00519281	GO:0051928	positive regulation of calcium ion transport	2/108	21/6338	0.048948874	0.495494738	0.470048278	ATP2B1/STC1	2	2
GO:19040351	GO:1904035	regulation of epithelial cell apoptotic process	2/108	21/6338	0.048948874	0.495494738	0.470048278	TNFAIP3/TNIP2	2	2
GO:0045861	GO:0045861	negative regulation of proteolysis	3/108	49/6338	0.050375909	0.506830788	0.480802158	PARK7/TIMP2/SERPING1	3	2
GO:0042326	GO:0042326	negative regulation of phosphorylation	4/108	82/6338	0.05070222	0.5070222	0.480983739	PARK7/SH3GL2/TNFAIP3/LDLRAD4	4	2
GO:00109591	GO:0010959	regulation of metal ion transport	4/108	83/6338	0.052597073	0.516750766	0.490212688	ATP2B1/CRBN/HOMER2/STC1	4	2
GO:00351951	GO:0035195	gene silencing by miRNA	2/108	22/6338	0.053258369	0.516750766	0.490212688	FMR1/PRKRA	2	2
GO:0061333	GO:0061333	renal tubule morphogenesis	2/108	22/6338	0.053258369	0.516750766	0.490212688	MEF2C/PTCH1	2	2
GO:1901607	GO:1901607	alpha-amino acid biosynthetic process	2/108	22/6338	0.053258369	0.516750766	0.490212688	PARK7/GLUL	2	2
GO:1901657	GO:1901657	glycosyl compound metabolic process	2/108	22/6338	0.053258369	0.516750766	0.490212688	GUSB/OARD1	2	2
GO:00018161	GO:0001816	cytokine production	7/108	200/6338	0.053867353	0.516750766	0.490212688	PARK7/ATP2B1/STAT5B/TNFAIP3/PTPN11/HOMER2/PANX2	7	2
GO:00322691	GO:0032269	negative regulation of cellular protein metabolic process	7/108	200/6338	0.053867353	0.516750766	0.490212688	PARK7/TIMP2/FMR1/SH3GL2/SERPING1/TNFAIP3/LDLRAD4	7	2
GO:00507901	GO:0050790	regulation of catalytic activity	12/108	423/6338	0.055166705	0.521105831	0.494344096	CTSH/CTSB/PARK7/TIMP2/MEF2C/AGAP3/AREG/SCARB2/SERPING1/TNFAIP3/CAPN1/EDN3	12	2
GO:0031214	GO:0031214	biomineral tissue development	3/108	51/6338	0.055584622	0.521105831	0.494344096	SBDS/MEF2C/ATP2B1	3	2
GO:00508211	GO:0050821	protein stabilization	3/108	51/6338	0.055584622	0.521105831	0.494344096	PARK7/CLU/PRKRA	3	2
GO:0110148	GO:0110148	biomineralization	3/108	51/6338	0.055584622	0.521105831	0.494344096	SBDS/MEF2C/ATP2B1	3	2
GO:0001656	GO:0001656	metanephros development	2/108	23/6338	0.057697309	0.531299705	0.504014457	CTSH/PTCH1	2	2
GO:0030048	GO:0030048	actin filament-based movement	2/108	23/6338	0.057697309	0.531299705	0.504014457	MYO6/STC1	2	2
GO:0051341	GO:0051341	regulation of oxidoreductase activity	2/108	23/6338	0.057697309	0.531299705	0.504014457	PARK7/EDN3	2	2
GO:00068861	GO:0006886	intracellular protein transport	8/108	246/6338	0.057992883	0.531299705	0.504014457	PARK7/NXT1/SCARB2/TOMM34/VPS11/TXNIP/MYO6/PTPN11	8	2
GO:19059521	GO:1905952	regulation of lipid localization	3/108	52/6338	0.058281968	0.531299705	0.504014457	PLIN2/PTPN11/PTCH1	3	2
GO:00140701	GO:0014070	response to organic cyclic compound	6/108	163/6338	0.059068192	0.533006142	0.505633259	PARK7/MEF2C/AREG/RAP1B/HOMER2/PTCH1	6	2
GO:00069741	GO:0006974	cellular response to DNA damage stimulus	8/108	247/6338	0.059115227	0.533006142	0.505633259	PARK7/CLU/USP16/CHD2/FMR1/OARD1/MYO6/PTPN11	8	2
GO:00429811	GO:0042981	regulation of apoptotic process	10/108	338/6338	0.061368734	0.533099816	0.505722122	CTSH/PARK7/CLU/MEF2C/MAGED1/STAT5B/PRKRA/TNFAIP3/BMPR1B/TNIP2	10	2
GO:00346131	GO:0034613	cellular protein localization	12/108	431/6338	0.061876625	0.533099816	0.505722122	PARK7/NXT1/SCARB2/MZT1/TOMM34/VPS11/TXNIP/MYO6/TNFAIP3/PTPN11/SLC9A3R2/PTCH1	12	2
GO:0008652	GO:0008652	cellular amino acid biosynthetic process	2/108	24/6338	0.062260123	0.533099816	0.505722122	PARK7/GLUL	2	2
GO:00097981	GO:0009798	axis specification	2/108	24/6338	0.062260123	0.533099816	0.505722122	PTCH1/STC1	2	2
GO:00164411	GO:0016441	posttranscriptional gene silencing	2/108	24/6338	0.062260123	0.533099816	0.505722122	FMR1/PRKRA	2	2
GO:0019229	GO:0019229	regulation of vasoconstriction	2/108	24/6338	0.062260123	0.533099816	0.505722122	ATP2B1/EDN3	2	2
GO:00351941	GO:0035194	post-transcriptional gene silencing by RNA	2/108	24/6338	0.062260123	0.533099816	0.505722122	FMR1/PRKRA	2	2
GO:19040191	GO:1904019	epithelial cell apoptotic process	2/108	24/6338	0.062260123	0.533099816	0.505722122	TNFAIP3/TNIP2	2	2
GO:20012431	GO:2001243	negative regulation of intrinsic apoptotic signaling pathway	2/108	24/6338	0.062260123	0.533099816	0.505722122	PARK7/CLU	2	2
GO:00097191	GO:0009719	response to endogenous stimulus	10/108	339/6338	0.062356524	0.533099816	0.505722122	PARK7/TIMP2/MEF2C/ATP2B1/STAT5B/RAP1B/SMAD9/PTPN11/LDLRAD4/COL5A2	10	2
GO:00339931	GO:0033993	response to lipid	6/108	166/6338	0.063414993	0.535425138	0.507928026	CTSH/PARK7/MEF2C/AREG/TNFAIP3/PTCH1	6	2
GO:00707271	GO:0070727	cellular macromolecule localization	12/108	433/6338	0.063636139	0.535425138	0.507928026	PARK7/NXT1/SCARB2/MZT1/TOMM34/VPS11/TXNIP/MYO6/TNFAIP3/PTPN11/SLC9A3R2/PTCH1	12	2
GO:20012341	GO:2001234	negative regulation of apoptotic signaling pathway	3/108	54/6338	0.063859012	0.535425138	0.507928026	PARK7/CLU/TNFAIP3	3	2
GO:00511721	GO:0051172	negative regulation of nitrogen compound metabolic process	13/108	482/6338	0.065018036	0.535425138	0.507928026	PARK7/CLU/TIMP2/MEF2C/FMR1/SH3GL2/SERPING1/TXNIP/TNFAIP3/ID2/LDLRAD4/KLF3/PTCH1	13	2
GO:0010632	GO:0010632	regulation of epithelial cell migration	3/108	55/6338	0.066737177	0.535425138	0.507928026	CTSH/GLUL/STC1	3	2
GO:00519241	GO:0051924	regulation of calcium ion transport	3/108	55/6338	0.066737177	0.535425138	0.507928026	ATP2B1/HOMER2/STC1	3	2
GO:0031397	GO:0031397	negative regulation of protein ubiquitination	2/108	25/6338	0.066941388	0.535425138	0.507928026	PARK7/TNFAIP3	2	2
GO:0070830	GO:0070830	bicellular tight junction assembly	2/108	25/6338	0.066941388	0.535425138	0.507928026	MARVELD2/CLDN18	2	2
GO:00100351	GO:0010035	response to inorganic substance	4/108	91/6338	0.069126223	0.535425138	0.507928026	PARK7/MEF2C/TNFAIP3/PTCH1	4	2
GO:00512581	GO:0051258	protein polymerization	4/108	91/6338	0.069126223	0.535425138	0.507928026	ARPC5/ARPC1B/MZT1/CAPG	4	2
GO:00065081	GO:0006508	proteolysis	11/108	392/6338	0.069179234	0.535425138	0.507928026	CTSH/CTSB/PARK7/CLU/TIMP2/USP16/BAP1/SERPING1/TNFAIP3/CAPN1/PTCH1	11	2
GO:00068111	GO:0006811	ion transport	11/108	392/6338	0.069179234	0.535425138	0.507928026	ND5/ATP6/ATP2B1/GABRA5/CRBN/SLC23A2/HOMER2/MRS2/PANX2/SLC44A1/STC1	11	2
GO:00335541	GO:0033554	cellular response to stress	13/108	487/6338	0.069386058	0.535425138	0.507928026	PARK7/CLU/USP16/MEF2C/CHD2/FMR1/PRKRA/OARD1/MYO6/TNFAIP3/ID2/PTPN11/GAP43	13	2
GO:00097251	GO:0009725	response to hormone	6/108	170/6338	0.069499058	0.535425138	0.507928026	PARK7/TIMP2/MEF2C/ATP2B1/STAT5B/PTPN11	6	2
GO:00430671	GO:0043067	regulation of programmed cell death	10/108	346/6338	0.069562552	0.535425138	0.507928026	CTSH/PARK7/CLU/MEF2C/MAGED1/STAT5B/PRKRA/TNFAIP3/BMPR1B/TNIP2	10	2
GO:0048754	GO:0048754	branching morphogenesis of an epithelial tube	3/108	56/6338	0.069674037	0.535425138	0.507928026	CTSH/AREG/PTCH1	3	2
GO:00097901	GO:0009790	embryo development	8/108	257/6338	0.071100513	0.535425138	0.507928026	SBDS/MEF2C/BTF3/PRKRA/MYO6/ID2/PTCH1/COL5A2	8	2
GO:00714951	GO:0071495	cellular response to endogenous stimulus	9/108	302/6338	0.071389313	0.535425138	0.507928026	PARK7/MEF2C/ATP2B1/STAT5B/RAP1B/SMAD9/PTPN11/LDLRAD4/COL5A2	9	2
GO:0000380	GO:0000380	alternative mRNA splicing, via spliceosome	2/108	26/6338	0.071735829	0.535425138	0.507928026	SRSF12/FMR1	2	2
GO:00421771	GO:0042177	negative regulation of protein catabolic process	2/108	26/6338	0.071735829	0.535425138	0.507928026	PARK7/TIMP2	2	2
GO:0061035	GO:0061035	regulation of cartilage development	2/108	26/6338	0.071735829	0.535425138	0.507928026	PTPN11/BMPR1B	2	2
GO:0072080	GO:0072080	nephron tubule development	2/108	26/6338	0.071735829	0.535425138	0.507928026	MEF2C/PTCH1	2	2
GO:0120192	GO:0120192	tight junction assembly	2/108	26/6338	0.071735829	0.535425138	0.507928026	MARVELD2/CLDN18	2	2
GO:00621971	GO:0062197	cellular response to chemical stress	3/108	57/6338	0.072668764	0.535425138	0.507928026	PARK7/PRKRA/TNFAIP3	3	2
GO:1903362	GO:1903362	regulation of cellular protein catabolic process	3/108	57/6338	0.072668764	0.535425138	0.507928026	PARK7/CLU/TNFAIP3	3	2
GO:00106281	GO:0010628	positive regulation of gene expression	9/108	304/6338	0.073747964	0.535425138	0.507928026	CTSH/PARK7/USP16/MEF2C/FMR1/STAT5B/ID2/PTPN11/PANX2	9	2
GO:00328701	GO:0032870	cellular response to hormone stimulus	5/108	132/6338	0.074161034	0.535425138	0.507928026	PARK7/MEF2C/ATP2B1/STAT5B/PTPN11	5	2
GO:00440571	GO:0044057	regulation of system process	5/108	132/6338	0.074161034	0.535425138	0.507928026	FMR1/ATP2B1/PTPN11/STC1/EDN3	5	2
GO:00516031	GO:0051603	proteolysis involved in cellular protein catabolic process	7/108	216/6338	0.074883314	0.535425138	0.507928026	CTSH/CTSB/PARK7/CLU/USP16/BAP1/TNFAIP3	7	2
GO:00108761	GO:0010876	lipid localization	5/108	133/6338	0.076060104	0.535425138	0.507928026	PLIN2/ATP9A/STAT5B/PTPN11/PTCH1	5	2
GO:0030500	GO:0030500	regulation of bone mineralization	2/108	27/6338	0.076638313	0.535425138	0.507928026	MEF2C/ATP2B1	2	2
GO:0032612	GO:0032612	interleukin-1 production	2/108	27/6338	0.076638313	0.535425138	0.507928026	TNFAIP3/PANX2	2	2
GO:0032652	GO:0032652	regulation of interleukin-1 production	2/108	27/6338	0.076638313	0.535425138	0.507928026	TNFAIP3/PANX2	2	2
GO:0043297	GO:0043297	apical junction assembly	2/108	27/6338	0.076638313	0.535425138	0.507928026	MARVELD2/CLDN18	2	2
GO:0050886	GO:0050886	endocrine process	2/108	27/6338	0.076638313	0.535425138	0.507928026	PTPN11/EDN3	2	2
GO:0061326	GO:0061326	renal tubule development	2/108	27/6338	0.076638313	0.535425138	0.507928026	MEF2C/PTCH1	2	2
GO:19026001	GO:1902600	proton transmembrane transport	2/108	27/6338	0.076638313	0.535425138	0.507928026	ND5/ATP6	2	2
GO:1901652	GO:1901652	response to peptide	4/108	95/6338	0.078286617	0.535425138	0.507928026	ATP2B1/STAT5B/TNFAIP3/PTPN11	4	2
GO:00068391	GO:0006839	mitochondrial transport	3/108	59/6338	0.078828394	0.535425138	0.507928026	ATP6/TOMM34/MRS2	3	2
GO:0043583	GO:0043583	ear development	3/108	59/6338	0.078828394	0.535425138	0.507928026	PRKRA/MYO6/PTPN11	3	2
GO:0051346	GO:0051346	negative regulation of hydrolase activity	3/108	59/6338	0.078828394	0.535425138	0.507928026	PARK7/TIMP2/SERPING1	3	2
GO:00971901	GO:0097190	apoptotic signaling pathway	5/108	135/6338	0.079937307	0.535425138	0.507928026	CTSH/PARK7/CLU/PRKRA/TNFAIP3	5	2
GO:00421761	GO:0042176	regulation of protein catabolic process	4/108	96/6338	0.080667668	0.535425138	0.507928026	PARK7/CLU/TIMP2/TNFAIP3	4	2
GO:0060562	GO:0060562	epithelial tube morphogenesis	4/108	96/6338	0.080667668	0.535425138	0.507928026	CTSH/MEF2C/AREG/PTCH1	4	2
GO:0007173	GO:0007173	epidermal growth factor receptor signaling pathway	2/108	28/6338	0.081643843	0.535425138	0.507928026	AREG/PTPN11	2	2
GO:0010469	GO:0010469	regulation of signaling receptor activity	2/108	28/6338	0.081643843	0.535425138	0.507928026	PARK7/AREG	2	2
GO:00157491	GO:0015749	monosaccharide transmembrane transport	2/108	28/6338	0.081643843	0.535425138	0.507928026	PTPN11/SLC23A2	2	2
GO:0019915	GO:0019915	lipid storage	2/108	28/6338	0.081643843	0.535425138	0.507928026	PLIN2/STAT5B	2	2
GO:00342191	GO:0034219	carbohydrate transmembrane transport	2/108	28/6338	0.081643843	0.535425138	0.507928026	PTPN11/SLC23A2	2	2
GO:0045931	GO:0045931	positive regulation of mitotic cell cycle	2/108	28/6338	0.081643843	0.535425138	0.507928026	STAT5B/PTPN11	2	2
GO:0120193	GO:0120193	tight junction organization	2/108	28/6338	0.081643843	0.535425138	0.507928026	MARVELD2/CLDN18	2	2
GO:00018181	GO:0001818	negative regulation of cytokine production	3/108	60/6338	0.081991534	0.535425138	0.507928026	ATP2B1/TNFAIP3/HOMER2	3	2
GO:0006898	GO:0006898	receptor-mediated endocytosis	3/108	60/6338	0.081991534	0.535425138	0.507928026	CLU/FMR1/SCARB2	3	2
GO:0030833	GO:0030833	regulation of actin filament polymerization	3/108	60/6338	0.081991534	0.535425138	0.507928026	ARPC5/ARPC1B/CAPG	3	2
GO:00313301	GO:0031330	negative regulation of cellular catabolic process	3/108	60/6338	0.081991534	0.535425138	0.507928026	PARK7/TIMP2/FMR1	3	2
GO:0071559	GO:0071559	response to transforming growth factor beta	3/108	60/6338	0.081991534	0.535425138	0.507928026	MEF2C/SMAD9/LDLRAD4	3	2
GO:0071560	GO:0071560	cellular response to transforming growth factor beta stimulus	3/108	60/6338	0.081991534	0.535425138	0.507928026	MEF2C/SMAD9/LDLRAD4	3	2
GO:00971931	GO:0097193	intrinsic apoptotic signaling pathway	3/108	60/6338	0.081991534	0.535425138	0.507928026	PARK7/CLU/PRKRA	3	2
GO:00442651	GO:0044265	cellular macromolecule catabolic process	9/108	313/6338	0.084960119	0.535425138	0.507928026	CTSH/CTSB/PARK7/CLU/USP16/EDC3/FMR1/BAP1/TNFAIP3	9	2
GO:00508171	GO:0050817	coagulation	3/108	61/6338	0.085209021	0.535425138	0.507928026	SERPING1/ANXA5/TEC	3	2
GO:00712161	GO:0071216	cellular response to biotic stimulus	3/108	61/6338	0.085209021	0.535425138	0.507928026	MEF2C/TXNIP/TNFAIP3	3	2
GO:1903522	GO:1903522	regulation of blood circulation	3/108	61/6338	0.085209021	0.535425138	0.507928026	ATP2B1/STC1/EDN3	3	2
GO:0010563	GO:0010563	negative regulation of phosphorus metabolic process	4/108	98/6338	0.085537058	0.535425138	0.507928026	PARK7/SH3GL2/TNFAIP3/LDLRAD4	4	2
GO:0045936	GO:0045936	negative regulation of phosphate metabolic process	4/108	98/6338	0.085537058	0.535425138	0.507928026	PARK7/SH3GL2/TNFAIP3/LDLRAD4	4	2
GO:00003021	GO:0000302	response to reactive oxygen species	2/108	29/6338	0.086747563	0.535425138	0.507928026	PARK7/TNFAIP3	2	2
GO:0043271	GO:0043271	negative regulation of ion transport	2/108	29/6338	0.086747563	0.535425138	0.507928026	CRBN/STC1	2	2
GO:0060048	GO:0060048	cardiac muscle contraction	2/108	29/6338	0.086747563	0.535425138	0.507928026	TPM1/STC1	2	2
GO:0072009	GO:0072009	nephron epithelium development	2/108	29/6338	0.086747563	0.535425138	0.507928026	MEF2C/PTCH1	2	2
GO:1903321	GO:1903321	negative regulation of protein modification by small protein conjugation or removal	2/108	29/6338	0.086747563	0.535425138	0.507928026	PARK7/TNFAIP3	2	2
GO:00019321	GO:0001932	regulation of protein phosphorylation	8/108	269/6338	0.087328484	0.535425138	0.507928026	PARK7/FMR1/AREG/SH3GL2/TNFAIP3/PTPN11/LDLRAD4/TEC	8	2
GO:00030121	GO:0003012	muscle system process	4/108	99/6338	0.088024822	0.535425138	0.507928026	TPM1/ATP2B1/STC1/EDN3	4	2
GO:0046034	GO:0046034	ATP metabolic process	4/108	99/6338	0.088024822	0.535425138	0.507928026	CYTB/ND5/ATP6/PARK7	4	2
GO:0003018	GO:0003018	vascular process in circulatory system	3/108	62/6338	0.088479929	0.535425138	0.507928026	ATP2B1/SH3GL2/EDN3	3	2
GO:00085441	GO:0008544	epidermis development	3/108	62/6338	0.088479929	0.535425138	0.507928026	TXNIP/MYO6/PTCH1	3	2
GO:0031349	GO:0031349	positive regulation of defense response	3/108	62/6338	0.088479929	0.535425138	0.507928026	CD47/MEF2C/STAT5B	3	2
GO:00424451	GO:0042445	hormone metabolic process	3/108	62/6338	0.088479929	0.535425138	0.507928026	CRYM/STAT5B/PTPN11	3	2
GO:0071375	GO:0071375	cellular response to peptide hormone stimulus	3/108	62/6338	0.088479929	0.535425138	0.507928026	ATP2B1/STAT5B/PTPN11	3	2
GO:00301631	GO:0030163	protein catabolic process	8/108	270/6338	0.088771978	0.535425138	0.507928026	CTSH/CTSB/PARK7/CLU/TIMP2/USP16/BAP1/TNFAIP3	8	2
GO:0030162	GO:0030162	regulation of proteolysis	5/108	140/6338	0.090086837	0.535425138	0.507928026	CTSH/PARK7/CLU/TIMP2/SERPING1	5	2
GO:00442571	GO:0044257	cellular protein catabolic process	7/108	226/6338	0.090182586	0.535425138	0.507928026	CTSH/CTSB/PARK7/CLU/USP16/BAP1/TNFAIP3	7	2
GO:0001667	GO:0001667	ameboidal-type cell migration	4/108	100/6338	0.090547563	0.535425138	0.507928026	CTSH/GLUL/PTPN11/STC1	4	2
GO:00109411	GO:0010941	regulation of cell death	10/108	365/6338	0.09173198	0.535425138	0.507928026	CTSH/PARK7/CLU/MEF2C/MAGED1/STAT5B/PRKRA/TNFAIP3/BMPR1B/TNIP2	10	2
GO:00513361	GO:0051336	regulation of hydrolase activity	7/108	227/6338	0.091803774	0.535425138	0.507928026	CTSH/PARK7/TIMP2/MEF2C/AGAP3/SCARB2/SERPING1	7	2
GO:0045667	GO:0045667	regulation of osteoblast differentiation	2/108	30/6338	0.091944747	0.535425138	0.507928026	MEF2C/PTCH1	2	2
GO:0045727	GO:0045727	positive regulation of translation	2/108	30/6338	0.091944747	0.535425138	0.507928026	USP16/FMR1	2	2
GO:0050851	GO:0050851	antigen receptor-mediated signaling pathway	2/108	30/6338	0.091944747	0.535425138	0.507928026	MEF2C/TEC	2	2
GO:0051224	GO:0051224	negative regulation of protein transport	2/108	30/6338	0.091944747	0.535425138	0.507928026	PARK7/PTPN11	2	2
GO:0055007	GO:0055007	cardiac muscle cell differentiation	2/108	30/6338	0.091944747	0.535425138	0.507928026	NEBL/MEF2C	2	2
GO:0072006	GO:0072006	nephron development	2/108	30/6338	0.091944747	0.535425138	0.507928026	MEF2C/PTCH1	2	2
GO:1904950	GO:1904950	negative regulation of establishment of protein localization	2/108	30/6338	0.091944747	0.535425138	0.507928026	PARK7/PTPN11	2	2
GO:00163101	GO:0016310	phosphorylation	11/108	413/6338	0.092158024	0.535425138	0.507928026	PARK7/FMR1/AREG/TLK1/SH3GL2/PRKRA/TNFAIP3/PTPN11/LDLRAD4/PKN1/TEC	11	2
GO:00020641	GO:0002064	epithelial cell development	3/108	64/6338	0.095178239	0.54799649	0.519853768	MARVELD2/RAP1B/STC1	3	2
GO:0050730	GO:0050730	regulation of peptidyl-tyrosine phosphorylation	3/108	64/6338	0.095178239	0.54799649	0.519853768	AREG/PTPN11/TEC	3	2
GO:00090571	GO:0009057	macromolecule catabolic process	10/108	368/6338	0.095584236	0.54799649	0.519853768	CTSH/CTSB/PARK7/CLU/TIMP2/USP16/EDC3/FMR1/BAP1/TNFAIP3	10	2
GO:00322701	GO:0032270	positive regulation of cellular protein metabolic process	9/108	322/6338	0.097153496	0.54799649	0.519853768	CTSH/PARK7/CLU/USP16/FMR1/AREG/TNFAIP3/PTPN11/TEC	9	2
GO:00022441	GO:0002244	hematopoietic progenitor cell differentiation	2/108	31/6338	0.097230798	0.54799649	0.519853768	SBDS/CHD2	2	2
GO:0032970	GO:0032970	regulation of actin filament-based process	4/108	103/6338	0.098322456	0.54799649	0.519853768	ARPC5/ARPC1B/CAPG/STC1	4	2
GO:00714071	GO:0071407	cellular response to organic cyclic compound	4/108	103/6338	0.098322456	0.54799649	0.519853768	PARK7/MEF2C/RAP1B/PTCH1	4	2
GO:0008064	GO:0008064	regulation of actin polymerization or depolymerization	3/108	65/6338	0.098603724	0.54799649	0.519853768	ARPC5/ARPC1B/CAPG	3	2
GO:0030041	GO:0030041	actin filament polymerization	3/108	65/6338	0.098603724	0.54799649	0.519853768	ARPC5/ARPC1B/CAPG	3	2
GO:0030832	GO:0030832	regulation of actin filament length	3/108	65/6338	0.098603724	0.54799649	0.519853768	ARPC5/ARPC1B/CAPG	3	2
GO:0043543	GO:0043543	protein acylation	3/108	65/6338	0.098603724	0.54799649	0.519853768	PARK7/GLUL/MSL3	3	2
GO:0007346	GO:0007346	regulation of mitotic cell cycle	4/108	104/6338	0.100981864	0.54799649	0.519853768	STAT5B/ID2/PTPN11/PTCH1	4	2
GO:0034504	GO:0034504	protein localization to nucleus	3/108	66/6338	0.102078797	0.54799649	0.519853768	PARK7/NXT1/TXNIP	3	2
GO:00069391	GO:0006939	smooth muscle contraction	2/108	32/6338	0.102601248	0.54799649	0.519853768	ATP2B1/EDN3	2	2
GO:0007052	GO:0007052	mitotic spindle organization	2/108	32/6338	0.102601248	0.54799649	0.519853768	SBDS/MZT1	2	2
GO:0032434	GO:0032434	regulation of proteasomal ubiquitin-dependent protein catabolic process	2/108	32/6338	0.102601248	0.54799649	0.519853768	PARK7/CLU	2	2
GO:0038127	GO:0038127	ERBB signaling pathway	2/108	32/6338	0.102601248	0.54799649	0.519853768	AREG/PTPN11	2	2
GO:0070167	GO:0070167	regulation of biomineral tissue development	2/108	32/6338	0.102601248	0.54799649	0.519853768	MEF2C/ATP2B1	2	2
GO:0110149	GO:0110149	regulation of biomineralization	2/108	32/6338	0.102601248	0.54799649	0.519853768	MEF2C/ATP2B1	2	2
GO:0008284	GO:0008284	positive regulation of cell population proliferation	7/108	234/6338	0.103611809	0.54799649	0.519853768	CTSH/MEF2C/AREG/STAT5B/TNFAIP3/ID2/BMPR1B	7	2
GO:00333651	GO:0033365	protein localization to organelle	6/108	190/6338	0.10481742	0.54799649	0.519853768	PARK7/NXT1/SCARB2/TOMM34/TXNIP/TNFAIP3	6	2
GO:00508771	GO:0050877	nervous system process	7/108	235/6338	0.105363846	0.54799649	0.519853768	MEF2C/CCDC50/FMR1/MARVELD2/GABRA5/MYO6/HOMER2	7	2
GO:0061138	GO:0061138	morphogenesis of a branching epithelium	3/108	67/6338	0.105602472	0.54799649	0.519853768	CTSH/AREG/PTCH1	3	2
GO:0050729	GO:0050729	positive regulation of inflammatory response	2/108	33/6338	0.108051753	0.54799649	0.519853768	CD47/STAT5B	2	2
GO:1903364	GO:1903364	positive regulation of cellular protein catabolic process	2/108	33/6338	0.108051753	0.54799649	0.519853768	CLU/TNFAIP3	2	2
GO:0140694	GO:0140694	non-membrane-bounded organelle assembly	4/108	107/6338	0.109158485	0.54799649	0.519853768	SBDS/NEBL/EDC3/MZT1	4	2
GO:00018221	GO:0001822	kidney development	3/108	68/6338	0.109173752	0.54799649	0.519853768	CTSH/MEF2C/PTCH1	3	2
GO:00165701	GO:0016570	histone modification	4/108	108/6338	0.111948925	0.54799649	0.519853768	PARK7/USP16/FMR1/MSL3	4	2
GO:0030838	GO:0030838	positive regulation of actin filament polymerization	2/108	34/6338	0.113578089	0.54799649	0.519853768	ARPC5/ARPC1B	2	2
GO:0032640	GO:0032640	tumor necrosis factor production	2/108	34/6338	0.113578089	0.54799649	0.519853768	TNFAIP3/PTPN11	2	2
GO:0032680	GO:0032680	regulation of tumor necrosis factor production	2/108	34/6338	0.113578089	0.54799649	0.519853768	TNFAIP3/PTPN11	2	2
GO:00801341	GO:0080134	regulation of response to stress	8/108	286/6338	0.113758483	0.54799649	0.519853768	PARK7/CLU/CD47/MEF2C/FMR1/STAT5B/SERPING1/TNFAIP3	8	2
GO:0015980	GO:0015980	energy derivation by oxidation of organic compounds	4/108	109/6338	0.114771179	0.54799649	0.519853768	CYTB/ND5/ATP6/PARK7	4	2
GO:19029031	GO:1902903	regulation of supramolecular fiber organization	4/108	109/6338	0.114771179	0.54799649	0.519853768	CLU/ARPC5/ARPC1B/CAPG	4	2
GO:00720011	GO:0072001	renal system development	3/108	70/6338	0.116455109	0.54799649	0.519853768	CTSH/MEF2C/PTCH1	3	2
GO:00458931	GO:0045893	positive regulation of transcription, DNA-templated	9/108	335/6338	0.116487844	0.54799649	0.519853768	PARK7/USP16/MEF2C/STAT5B/MYO6/ID2/BMPR1B/PTCH1/TNIP2	9	2
GO:19026801	GO:1902680	positive regulation of RNA biosynthetic process	9/108	335/6338	0.116487844	0.54799649	0.519853768	PARK7/USP16/MEF2C/STAT5B/MYO6/ID2/BMPR1B/PTCH1/TNIP2	9	2
GO:19035081	GO:1903508	positive regulation of nucleic acid-templated transcription	9/108	335/6338	0.116487844	0.54799649	0.519853768	PARK7/USP16/MEF2C/STAT5B/MYO6/ID2/BMPR1B/PTCH1/TNIP2	9	2
GO:0030856	GO:0030856	regulation of epithelial cell differentiation	2/108	35/6338	0.119176149	0.54799649	0.519853768	STAT5B/PTCH1	2	2
GO:0032635	GO:0032635	interleukin-6 production	2/108	35/6338	0.119176149	0.54799649	0.519853768	TNFAIP3/PTPN11	2	2
GO:0032675	GO:0032675	regulation of interleukin-6 production	2/108	35/6338	0.119176149	0.54799649	0.519853768	TNFAIP3/PTPN11	2	2
GO:0035051	GO:0035051	cardiocyte differentiation	2/108	35/6338	0.119176149	0.54799649	0.519853768	NEBL/MEF2C	2	2
GO:0042471	GO:0042471	ear morphogenesis	2/108	35/6338	0.119176149	0.54799649	0.519853768	PRKRA/MYO6	2	2
GO:0048024	GO:0048024	regulation of mRNA splicing, via spliceosome	2/108	35/6338	0.119176149	0.54799649	0.519853768	SRSF12/FMR1	2	2
GO:0051099	GO:0051099	positive regulation of binding	2/108	35/6338	0.119176149	0.54799649	0.519853768	PARK7/FMR1	2	2
GO:19059541	GO:1905954	positive regulation of lipid localization	2/108	35/6338	0.119176149	0.54799649	0.519853768	PLIN2/PTCH1	2	2
GO:00105571	GO:0010557	positive regulation of macromolecule biosynthetic process	10/108	385/6338	0.119220634	0.54799649	0.519853768	PARK7/USP16/MEF2C/FMR1/STAT5B/MYO6/ID2/BMPR1B/PTCH1/TNIP2	10	2
GO:00192201	GO:0019220	regulation of phosphate metabolic process	9/108	337/6338	0.119640735	0.54799649	0.519853768	PARK7/MEF2C/FMR1/AREG/SH3GL2/TNFAIP3/PTPN11/LDLRAD4/TEC	9	2
GO:00511741	GO:0051174	regulation of phosphorus metabolic process	9/108	337/6338	0.119640735	0.54799649	0.519853768	PARK7/MEF2C/FMR1/AREG/SH3GL2/TNFAIP3/PTPN11/LDLRAD4/TEC	9	2
GO:00098951	GO:0009895	negative regulation of catabolic process	3/108	71/6338	0.120163158	0.54799649	0.519853768	PARK7/TIMP2/FMR1	3	2
GO:00314001	GO:0031400	negative regulation of protein modification process	4/108	111/6338	0.12050955	0.54799649	0.519853768	PARK7/SH3GL2/TNFAIP3/LDLRAD4	4	2
GO:00512351	GO:0051235	maintenance of location	3/108	72/6338	0.12391476	0.54799649	0.519853768	PARK7/PLIN2/STAT5B	3	2
GO:0090596	GO:0090596	sensory organ morphogenesis	3/108	72/6338	0.12391476	0.54799649	0.519853768	PRKRA/MYO6/COL5A2	3	2
GO:00063521	GO:0006352	DNA-templated transcription, initiation	2/108	36/6338	0.124841945	0.54799649	0.519853768	GTF2F2/GTF2E2	2	2
GO:0030100	GO:0030100	regulation of endocytosis	2/108	36/6338	0.124841945	0.54799649	0.519853768	CLU/FMR1	2	2
GO:00331571	GO:0033157	regulation of intracellular protein transport	2/108	36/6338	0.124841945	0.54799649	0.519853768	PARK7/PTPN11	2	2
GO:00342501	GO:0034250	positive regulation of cellular amide metabolic process	2/108	36/6338	0.124841945	0.54799649	0.519853768	USP16/FMR1	2	2
GO:0042310	GO:0042310	vasoconstriction	2/108	36/6338	0.124841945	0.54799649	0.519853768	ATP2B1/EDN3	2	2
GO:0071706	GO:0071706	tumor necrosis factor superfamily cytokine production	2/108	36/6338	0.124841945	0.54799649	0.519853768	TNFAIP3/PTPN11	2	2
GO:1903555	GO:1903555	regulation of tumor necrosis factor superfamily cytokine production	2/108	36/6338	0.124841945	0.54799649	0.519853768	TNFAIP3/PTPN11	2	2
GO:0001763	GO:0001763	morphogenesis of a branching structure	3/108	73/6338	0.127708888	0.54799649	0.519853768	CTSH/AREG/PTCH1	3	2
GO:0008154	GO:0008154	actin polymerization or depolymerization	3/108	73/6338	0.127708888	0.54799649	0.519853768	ARPC5/ARPC1B/CAPG	3	2
GO:00430651	GO:0043065	positive regulation of apoptotic process	4/108	114/6338	0.129345658	0.54799649	0.519853768	CTSH/CLU/MEF2C/PRKRA	4	2
GO:00486461	GO:0048646	anatomical structure formation involved in morphogenesis	8/108	295/6338	0.12934777	0.54799649	0.519853768	CTSH/NEBL/GLUL/MEF2C/TNFAIP3/PTPN11/PTCH1/COL5A2	8	2
GO:0007229	GO:0007229	integrin-mediated signaling pathway	2/108	37/6338	0.130571598	0.54799649	0.519853768	PTPN11/TEC	2	2
GO:00310561	GO:0031056	regulation of histone modification	2/108	37/6338	0.130571598	0.54799649	0.519853768	PARK7/FMR1	2	2
GO:00432701	GO:0043270	positive regulation of ion transport	2/108	37/6338	0.130571598	0.54799649	0.519853768	ATP2B1/STC1	2	2
GO:0050777	GO:0050777	negative regulation of immune response	2/108	37/6338	0.130571598	0.54799649	0.519853768	SERPING1/TNFAIP3	2	2
GO:1990542	GO:1990542	mitochondrial transmembrane transport	2/108	37/6338	0.130571598	0.54799649	0.519853768	ATP6/MRS2	2	2
GO:2001236	GO:2001236	regulation of extrinsic apoptotic signaling pathway	2/108	37/6338	0.130571598	0.54799649	0.519853768	PARK7/TNFAIP3	2	2
GO:0018108	GO:0018108	peptidyl-tyrosine phosphorylation	3/108	74/6338	0.131544512	0.54799649	0.519853768	AREG/PTPN11/TEC	3	2
GO:00486381	GO:0048638	regulation of developmental growth	3/108	74/6338	0.131544512	0.54799649	0.519853768	MEF2C/STAT5B/PTCH1	3	2
GO:0052548	GO:0052548	regulation of endopeptidase activity	3/108	74/6338	0.131544512	0.54799649	0.519853768	PARK7/TIMP2/SERPING1	3	2
GO:1901653	GO:1901653	cellular response to peptide	3/108	74/6338	0.131544512	0.54799649	0.519853768	ATP2B1/STAT5B/PTPN11	3	2
GO:0071363	GO:0071363	cellular response to growth factor stimulus	5/108	159/6338	0.134322435	0.54799649	0.519853768	MEF2C/STAT5B/SMAD9/PTPN11/LDLRAD4	5	2
GO:0090066	GO:0090066	regulation of anatomical structure size	5/108	159/6338	0.134322435	0.54799649	0.519853768	ARPC5/ATP2B1/ARPC1B/CAPG/EDN3	5	2
GO:00322711	GO:0032271	regulation of protein polymerization	3/108	75/6338	0.135420602	0.54799649	0.519853768	ARPC5/ARPC1B/CAPG	3	2
GO:0006606	GO:0006606	protein import into nucleus	2/108	38/6338	0.136361343	0.54799649	0.519853768	NXT1/TXNIP	2	2
GO:00359661	GO:0035966	response to topologically incorrect protein	2/108	38/6338	0.136361343	0.54799649	0.519853768	CLU/CREBRF	2	2
GO:0072073	GO:0072073	kidney epithelium development	2/108	38/6338	0.136361343	0.54799649	0.519853768	MEF2C/PTCH1	2	2
GO:0000904	GO:0000904	cell morphogenesis involved in differentiation	5/108	160/6338	0.136884242	0.54799649	0.519853768	MEF2C/AKIP1/PTPN11/GAP43/STC1	5	2
GO:00068691	GO:0006869	lipid transport	4/108	117/6338	0.138445917	0.54799649	0.519853768	PLIN2/ATP9A/PTPN11/PTCH1	4	2
GO:00713961	GO:0071396	cellular response to lipid	4/108	117/6338	0.138445917	0.54799649	0.519853768	PARK7/MEF2C/TNFAIP3/PTCH1	4	2
GO:0002460	GO:0002460	adaptive immune response based on somatic recombination of immune receptors built from immunoglobulin superfamily domains	3/108	76/6338	0.139336122	0.54799649	0.519853768	CTSH/MEF2C/TNFAIP3	3	2
GO:0018212	GO:0018212	peptidyl-tyrosine modification	3/108	76/6338	0.139336122	0.54799649	0.519853768	AREG/PTPN11/TEC	3	2
GO:00512471	GO:0051247	positive regulation of protein metabolic process	9/108	349/6338	0.139533851	0.54799649	0.519853768	CTSH/PARK7/CLU/USP16/FMR1/AREG/TNFAIP3/PTPN11/TEC	9	2
GO:00430681	GO:0043068	positive regulation of programmed cell death	4/108	118/6338	0.14153601	0.54799649	0.519853768	CTSH/CLU/MEF2C/PRKRA	4	2
GO:0043086	GO:0043086	negative regulation of catalytic activity	4/108	118/6338	0.14153601	0.54799649	0.519853768	PARK7/TIMP2/SERPING1/TNFAIP3	4	2
GO:00488711	GO:0048871	multicellular organismal homeostasis	4/108	118/6338	0.14153601	0.54799649	0.519853768	CTSH/SH3GL2/PTPN11/HOMER2	4	2
GO:0048729	GO:0048729	tissue morphogenesis	5/108	162/6338	0.142073267	0.54799649	0.519853768	CTSH/MEF2C/AREG/PTCH1/STC1	5	2
GO:0006941	GO:0006941	striated muscle contraction	2/108	39/6338	0.14220752	0.54799649	0.519853768	TPM1/STC1	2	2
GO:0010594	GO:0010594	regulation of endothelial cell migration	2/108	39/6338	0.14220752	0.54799649	0.519853768	GLUL/STC1	2	2
GO:0043524	GO:0043524	negative regulation of neuron apoptotic process	2/108	39/6338	0.14220752	0.54799649	0.519853768	PARK7/MEF2C	2	2
GO:2000058	GO:2000058	regulation of ubiquitin-dependent protein catabolic process	2/108	39/6338	0.14220752	0.54799649	0.519853768	PARK7/CLU	2	2
GO:00423251	GO:0042325	regulation of phosphorylation	8/108	302/6338	0.142209755	0.54799649	0.519853768	PARK7/FMR1/AREG/SH3GL2/TNFAIP3/PTPN11/LDLRAD4/TEC	8	2
GO:0070848	GO:0070848	response to growth factor	5/108	163/6338	0.14470001	0.54799649	0.519853768	MEF2C/STAT5B/SMAD9/PTPN11/LDLRAD4	5	2
GO:0060627	GO:0060627	regulation of vesicle-mediated transport	4/108	120/6338	0.147798534	0.54799649	0.519853768	CLU/CD47/FMR1/RAP1B	4	2
GO:0010562	GO:0010562	positive regulation of phosphorus metabolic process	6/108	210/6338	0.147904079	0.54799649	0.519853768	PARK7/MEF2C/FMR1/AREG/PTPN11/TEC	6	2
GO:0045937	GO:0045937	positive regulation of phosphate metabolic process	6/108	210/6338	0.147904079	0.54799649	0.519853768	PARK7/MEF2C/FMR1/AREG/PTPN11/TEC	6	2
GO:0016573	GO:0016573	histone acetylation	2/108	40/6338	0.148106574	0.54799649	0.519853768	PARK7/MSL3	2	2
GO:0018958	GO:0018958	phenol-containing compound metabolic process	2/108	40/6338	0.148106574	0.54799649	0.519853768	PARK7/CRYM	2	2
GO:0050684	GO:0050684	regulation of mRNA processing	2/108	40/6338	0.148106574	0.54799649	0.519853768	SRSF12/FMR1	2	2
GO:0061136	GO:0061136	regulation of proteasomal protein catabolic process	2/108	40/6338	0.148106574	0.54799649	0.519853768	PARK7/CLU	2	2
GO:1903531	GO:1903531	negative regulation of secretion by cell	2/108	40/6338	0.148106574	0.54799649	0.519853768	RAP1B/PTPN11	2	2
GO:00550851	GO:0055085	transmembrane transport	8/108	306/6338	0.149840196	0.54799649	0.519853768	ND5/ATP6/GABRA5/CRBN/PTPN11/SLC23A2/MRS2/SLC44A1	8	2
GO:0110053	GO:0110053	regulation of actin filament organization	3/108	79/6338	0.151308917	0.54799649	0.519853768	ARPC5/ARPC1B/CAPG	3	2
GO:0002429	GO:0002429	immune response-activating cell surface receptor signaling pathway	2/108	41/6338	0.154055056	0.54799649	0.519853768	MEF2C/TEC	2	2
GO:0002757	GO:0002757	immune response-activating signal transduction	2/108	41/6338	0.154055056	0.54799649	0.519853768	MEF2C/TEC	2	2
GO:0002822	GO:0002822	regulation of adaptive immune response based on somatic recombination of immune receptors built from immunoglobulin superfamily domains	2/108	41/6338	0.154055056	0.54799649	0.519853768	MEF2C/TNFAIP3	2	2
GO:00069371	GO:0006937	regulation of muscle contraction	2/108	41/6338	0.154055056	0.54799649	0.519853768	ATP2B1/STC1	2	2
GO:00086431	GO:0008643	carbohydrate transport	2/108	41/6338	0.154055056	0.54799649	0.519853768	PTPN11/SLC23A2	2	2
GO:0042770	GO:0042770	signal transduction in response to DNA damage	2/108	41/6338	0.154055056	0.54799649	0.519853768	MYO6/PTPN11	2	2
GO:0051170	GO:0051170	import into nucleus	2/108	41/6338	0.154055056	0.54799649	0.519853768	NXT1/TXNIP	2	2
GO:19028501	GO:1902850	microtubule cytoskeleton organization involved in mitosis	2/108	41/6338	0.154055056	0.54799649	0.519853768	SBDS/MZT1	2	2
GO:0002253	GO:0002253	activation of immune response	3/108	80/6338	0.15537181	0.54799649	0.519853768	MEF2C/SERPING1/TEC	3	2
GO:0043434	GO:0043434	response to peptide hormone	3/108	80/6338	0.15537181	0.54799649	0.519853768	ATP2B1/STAT5B/PTPN11	3	2
GO:0048511	GO:0048511	rhythmic process	3/108	80/6338	0.15537181	0.54799649	0.519853768	MAGED1/STAT5B/ID2	3	2
GO:00070491	GO:0007049	cell cycle	10/108	408/6338	0.155964809	0.54799649	0.519853768	SBDS/USP16/TUBB/MZT1/STAT5B/TXNIP/TNFAIP3/ID2/PTPN11/PTCH1	10	2
GO:00075071	GO:0007507	heart development	4/108	123/6338	0.157391326	0.54799649	0.519853768	NEBL/MEF2C/PTPN11/PTCH1	4	2
GO:0001913	GO:0001913	T cell mediated cytotoxicity	1/108	10/6338	0.158014505	0.54799649	0.519853768	CTSH	1	2
GO:0002920	GO:0002920	regulation of humoral immune response	1/108	10/6338	0.158014505	0.54799649	0.519853768	SERPING1	1	2
GO:0007176	GO:0007176	regulation of epidermal growth factor-activated receptor activity	1/108	10/6338	0.158014505	0.54799649	0.519853768	AREG	1	2
GO:0007622	GO:0007622	rhythmic behavior	1/108	10/6338	0.158014505	0.54799649	0.519853768	ID2	1	2
GO:0009072	GO:0009072	aromatic amino acid family metabolic process	1/108	10/6338	0.158014505	0.54799649	0.519853768	PARK7	1	2
GO:0010171	GO:0010171	body morphogenesis	1/108	10/6338	0.158014505	0.54799649	0.519853768	PTPN11	1	2
GO:0010596	GO:0010596	negative regulation of endothelial cell migration	1/108	10/6338	0.158014505	0.54799649	0.519853768	STC1	1	2
GO:0010874	GO:0010874	regulation of cholesterol efflux	1/108	10/6338	0.158014505	0.54799649	0.519853768	PTCH1	1	2
GO:0016572	GO:0016572	histone phosphorylation	1/108	10/6338	0.158014505	0.54799649	0.519853768	FMR1	1	2
GO:0018195	GO:0018195	peptidyl-arginine modification	1/108	10/6338	0.158014505	0.54799649	0.519853768	PARK7	1	2
GO:0030252	GO:0030252	growth hormone secretion	1/108	10/6338	0.158014505	0.54799649	0.519853768	PTPN11	1	2
GO:00305211	GO:0030521	androgen receptor signaling pathway	1/108	10/6338	0.158014505	0.54799649	0.519853768	PARK7	1	2
GO:0032715	GO:0032715	negative regulation of interleukin-6 production	1/108	10/6338	0.158014505	0.54799649	0.519853768	TNFAIP3	1	2
GO:0033173	GO:0033173	calcineurin-NFAT signaling cascade	1/108	10/6338	0.158014505	0.54799649	0.519853768	HOMER2	1	2
GO:0042278	GO:0042278	purine nucleoside metabolic process	1/108	10/6338	0.158014505	0.54799649	0.519853768	OARD1	1	2
GO:0044275	GO:0044275	cellular carbohydrate catabolic process	1/108	10/6338	0.158014505	0.54799649	0.519853768	GUSB	1	2
GO:0044788	GO:0044788	modulation by host of viral process	1/108	10/6338	0.158014505	0.54799649	0.519853768	FMR1	1	2
GO:0045777	GO:0045777	positive regulation of blood pressure	1/108	10/6338	0.158014505	0.54799649	0.519853768	ID2	1	2
GO:00486411	GO:0048641	regulation of skeletal muscle tissue development	1/108	10/6338	0.158014505	0.54799649	0.519853768	MEF2C	1	2
GO:0048661	GO:0048661	positive regulation of smooth muscle cell proliferation	1/108	10/6338	0.158014505	0.54799649	0.519853768	ID2	1	2
GO:0050819	GO:0050819	negative regulation of coagulation	1/108	10/6338	0.158014505	0.54799649	0.519853768	ANXA5	1	2
GO:0051489	GO:0051489	regulation of filopodium assembly	1/108	10/6338	0.158014505	0.54799649	0.519853768	FMR1	1	2
GO:0060323	GO:0060323	head morphogenesis	1/108	10/6338	0.158014505	0.54799649	0.519853768	PTPN11	1	2
GO:0060325	GO:0060325	face morphogenesis	1/108	10/6338	0.158014505	0.54799649	0.519853768	PTPN11	1	2
GO:0060416	GO:0060416	response to growth hormone	1/108	10/6338	0.158014505	0.54799649	0.519853768	STAT5B	1	2
GO:0061037	GO:0061037	negative regulation of cartilage development	1/108	10/6338	0.158014505	0.54799649	0.519853768	PTPN11	1	2
GO:1901799	GO:1901799	negative regulation of proteasomal protein catabolic process	1/108	10/6338	0.158014505	0.54799649	0.519853768	PARK7	1	2
GO:1905953	GO:1905953	negative regulation of lipid localization	1/108	10/6338	0.158014505	0.54799649	0.519853768	PTPN11	1	2
GO:00313281	GO:0031328	positive regulation of cellular biosynthetic process	10/108	410/6338	0.159408357	0.54799649	0.519853768	PARK7/USP16/MEF2C/FMR1/STAT5B/MYO6/ID2/BMPR1B/PTCH1/TNIP2	10	2
GO:00016551	GO:0001655	urogenital system development	3/108	81/6338	0.159468963	0.54799649	0.519853768	CTSH/MEF2C/PTCH1	3	2
GO:0006475	GO:0006475	internal protein amino acid acetylation	2/108	42/6338	0.160049612	0.54799649	0.519853768	PARK7/MSL3	2	2
GO:0007043	GO:0007043	cell-cell junction assembly	2/108	42/6338	0.160049612	0.54799649	0.519853768	MARVELD2/CLDN18	2	2
GO:0018393	GO:0018393	internal peptidyl-lysine acetylation	2/108	42/6338	0.160049612	0.54799649	0.519853768	PARK7/MSL3	2	2
GO:00323681	GO:0032368	regulation of lipid transport	2/108	42/6338	0.160049612	0.54799649	0.519853768	PTPN11/PTCH1	2	2
GO:0032946	GO:0032946	positive regulation of mononuclear cell proliferation	2/108	42/6338	0.160049612	0.54799649	0.519853768	MEF2C/STAT5B	2	2
GO:0048284	GO:0048284	organelle fusion	2/108	42/6338	0.160049612	0.54799649	0.519853768	VAT1/VPS11	2	2
GO:0050671	GO:0050671	positive regulation of lymphocyte proliferation	2/108	42/6338	0.160049612	0.54799649	0.519853768	MEF2C/STAT5B	2	2
GO:00076101	GO:0007610	behavior	4/108	124/6338	0.160640142	0.54799649	0.519853768	MEF2C/CRBN/ID2/HOMER2	4	2
GO:00986601	GO:0098660	inorganic ion transmembrane transport	5/108	169/6338	0.160896193	0.54799649	0.519853768	ND5/ATP6/GABRA5/CRBN/MRS2	5	2
GO:00346221	GO:0034622	cellular protein-containing complex assembly	8/108	312/6338	0.161656762	0.54799649	0.519853768	EIF3H/ND5/ARPC5/ARPC1B/MZT1/CAPG/VPS11/LDLRAD4	8	2
GO:00109421	GO:0010942	positive regulation of cell death	4/108	125/6338	0.163913784	0.54799649	0.519853768	CTSH/CLU/MEF2C/PRKRA	4	2
GO:00486391	GO:0048639	positive regulation of developmental growth	2/108	43/6338	0.166086991	0.54799649	0.519853768	MEF2C/STAT5B	2	2
GO:0051048	GO:0051048	negative regulation of secretion	2/108	43/6338	0.166086991	0.54799649	0.519853768	RAP1B/PTPN11	2	2
GO:0070665	GO:0070665	positive regulation of leukocyte proliferation	2/108	43/6338	0.166086991	0.54799649	0.519853768	MEF2C/STAT5B	2	2
GO:00001221	GO:0000122	negative regulation of transcription by RNA polymerase II	5/108	171/6338	0.166454787	0.54799649	0.519853768	MEF2C/TXNIP/ID2/KLF3/PTCH1	5	2
GO:00342201	GO:0034220	ion transmembrane transport	6/108	218/6338	0.167111118	0.54799649	0.519853768	ND5/ATP6/GABRA5/CRBN/SLC23A2/MRS2	6	2
GO:0007423	GO:0007423	sensory organ development	4/108	126/6338	0.167211781	0.54799649	0.519853768	PRKRA/MYO6/PTPN11/COL5A2	4	2
GO:19025321	GO:1902532	negative regulation of intracellular signal transduction	4/108	126/6338	0.167211781	0.54799649	0.519853768	PARK7/CLU/TNFAIP3/HOMER2	4	2
GO:00512541	GO:0051254	positive regulation of RNA metabolic process	9/108	365/6338	0.168560859	0.54799649	0.519853768	PARK7/USP16/MEF2C/STAT5B/MYO6/ID2/BMPR1B/PTCH1/TNIP2	9	2
GO:0044262	GO:0044262	cellular carbohydrate metabolic process	3/108	84/6338	0.171955695	0.54799649	0.519853768	FAM3C/GUSB/B3GALNT1	3	2
GO:0050727	GO:0050727	regulation of inflammatory response	3/108	84/6338	0.171955695	0.54799649	0.519853768	CD47/STAT5B/TNFAIP3	3	2
GO:0070371	GO:0070371	ERK1 and ERK2 cascade	3/108	84/6338	0.171955695	0.54799649	0.519853768	CTSH/RAP1B/PTPN11	3	2
GO:00425921	GO:0042592	homeostatic process	11/108	468/6338	0.172013444	0.54799649	0.519853768	CTSH/MEF2C/ATP2B1/SH3GL2/STAT5B/TNFAIP3/PTPN11/HOMER2/PTCH1/STC1/EDN3	11	2
GO:0002768	GO:0002768	immune response-regulating cell surface receptor signaling pathway	2/108	44/6338	0.172164035	0.54799649	0.519853768	MEF2C/TEC	2	2
GO:0018394	GO:0018394	peptidyl-lysine acetylation	2/108	44/6338	0.172164035	0.54799649	0.519853768	PARK7/MSL3	2	2
GO:00322731	GO:0032273	positive regulation of protein polymerization	2/108	44/6338	0.172164035	0.54799649	0.519853768	ARPC5/ARPC1B	2	2
GO:1901215	GO:1901215	negative regulation of neuron death	2/108	44/6338	0.172164035	0.54799649	0.519853768	PARK7/MEF2C	2	2
GO:0000578	GO:0000578	embryonic axis specification	1/108	11/6338	0.172384674	0.54799649	0.519853768	PTCH1	1	2
GO:0001990	GO:0001990	regulation of systemic arterial blood pressure by hormone	1/108	11/6338	0.172384674	0.54799649	0.519853768	EDN3	1	2
GO:0006541	GO:0006541	glutamine metabolic process	1/108	11/6338	0.172384674	0.54799649	0.519853768	GLUL	1	2
GO:0006904	GO:0006904	vesicle docking involved in exocytosis	1/108	11/6338	0.172384674	0.54799649	0.519853768	VPS11	1	2
GO:0007214	GO:0007214	gamma-aminobutyric acid signaling pathway	1/108	11/6338	0.172384674	0.54799649	0.519853768	GABRA5	1	2
GO:0008589	GO:0008589	regulation of smoothened signaling pathway	1/108	11/6338	0.172384674	0.54799649	0.519853768	PTCH1	1	2
GO:0009649	GO:0009649	entrainment of circadian clock	1/108	11/6338	0.172384674	0.54799649	0.519853768	ID2	1	2
GO:0016925	GO:0016925	protein sumoylation	1/108	11/6338	0.172384674	0.54799649	0.519853768	PARK7	1	2
GO:0018345	GO:0018345	protein palmitoylation	1/108	11/6338	0.172384674	0.54799649	0.519853768	GLUL	1	2
GO:0021522	GO:0021522	spinal cord motor neuron differentiation	1/108	11/6338	0.172384674	0.54799649	0.519853768	PTCH1	1	2
GO:0021696	GO:0021696	cerebellar cortex morphogenesis	1/108	11/6338	0.172384674	0.54799649	0.519853768	PTPN11	1	2
GO:0030279	GO:0030279	negative regulation of ossification	1/108	11/6338	0.172384674	0.54799649	0.519853768	MEF2C	1	2
GO:0030858	GO:0030858	positive regulation of epithelial cell differentiation	1/108	11/6338	0.172384674	0.54799649	0.519853768	PTCH1	1	2
GO:0030890	GO:0030890	positive regulation of B cell proliferation	1/108	11/6338	0.172384674	0.54799649	0.519853768	MEF2C	1	2
GO:0032507	GO:0032507	maintenance of protein location in cell	1/108	11/6338	0.172384674	0.54799649	0.519853768	PARK7	1	2
GO:0032720	GO:0032720	negative regulation of tumor necrosis factor production	1/108	11/6338	0.172384674	0.54799649	0.519853768	TNFAIP3	1	2
GO:0032743	GO:0032743	positive regulation of interleukin-2 production	1/108	11/6338	0.172384674	0.54799649	0.519853768	STAT5B	1	2
GO:0035929	GO:0035929	steroid hormone secretion	1/108	11/6338	0.172384674	0.54799649	0.519853768	PTPN11	1	2
GO:0038179	GO:0038179	neurotrophin signaling pathway	1/108	11/6338	0.172384674	0.54799649	0.519853768	PTPN11	1	2
GO:0039694	GO:0039694	viral RNA genome replication	1/108	11/6338	0.172384674	0.54799649	0.519853768	FMR1	1	2
GO:0042104	GO:0042104	positive regulation of activated T cell proliferation	1/108	11/6338	0.172384674	0.54799649	0.519853768	STAT5B	1	2
GO:0043154	GO:0043154	negative regulation of cysteine-type endopeptidase activity involved in apoptotic process	1/108	11/6338	0.172384674	0.54799649	0.519853768	PARK7	1	2
GO:0043171	GO:0043171	peptide catabolic process	1/108	11/6338	0.172384674	0.54799649	0.519853768	CTSH	1	2
GO:0043457	GO:0043457	regulation of cellular respiration	1/108	11/6338	0.172384674	0.54799649	0.519853768	PARK7	1	2
GO:0045646	GO:0045646	regulation of erythrocyte differentiation	1/108	11/6338	0.172384674	0.54799649	0.519853768	STAT5B	1	2
GO:0045920	GO:0045920	negative regulation of exocytosis	1/108	11/6338	0.172384674	0.54799649	0.519853768	RAP1B	1	2
GO:0048016	GO:0048016	inositol phosphate-mediated signaling	1/108	11/6338	0.172384674	0.54799649	0.519853768	HOMER2	1	2
GO:0048662	GO:0048662	negative regulation of smooth muscle cell proliferation	1/108	11/6338	0.172384674	0.54799649	0.519853768	TNFAIP3	1	2
GO:0048745	GO:0048745	smooth muscle tissue development	1/108	11/6338	0.172384674	0.54799649	0.519853768	PTCH1	1	2
GO:0055023	GO:0055023	positive regulation of cardiac muscle tissue growth	1/108	11/6338	0.172384674	0.54799649	0.519853768	MEF2C	1	2
GO:0060045	GO:0060045	positive regulation of cardiac muscle cell proliferation	1/108	11/6338	0.172384674	0.54799649	0.519853768	MEF2C	1	2
GO:0060147	GO:0060147	regulation of posttranscriptional gene silencing	1/108	11/6338	0.172384674	0.54799649	0.519853768	FMR1	1	2
GO:0060964	GO:0060964	regulation of gene silencing by miRNA	1/108	11/6338	0.172384674	0.54799649	0.519853768	FMR1	1	2
GO:00614621	GO:0061462	protein localization to lysosome	1/108	11/6338	0.172384674	0.54799649	0.519853768	SCARB2	1	2
GO:00700591	GO:0070059	intrinsic apoptotic signaling pathway in response to endoplasmic reticulum stress	1/108	11/6338	0.172384674	0.54799649	0.519853768	PARK7	1	2
GO:0071320	GO:0071320	cellular response to cAMP	1/108	11/6338	0.172384674	0.54799649	0.519853768	RAP1B	1	2
GO:1901186	GO:1901186	positive regulation of ERBB signaling pathway	1/108	11/6338	0.172384674	0.54799649	0.519853768	AREG	1	2
GO:1902230	GO:1902230	negative regulation of intrinsic apoptotic signaling pathway in response to DNA damage	1/108	11/6338	0.172384674	0.54799649	0.519853768	CLU	1	2
GO:0050776	GO:0050776	regulation of immune response	6/108	221/6338	0.174578535	0.54799649	0.519853768	CTSH/MEF2C/SERPING1/TNFAIP3/TNIP2/TEC	6	2
GO:0042391	GO:0042391	regulation of membrane potential	3/108	85/6338	0.176179619	0.54799649	0.519853768	PARK7/FMR1/GABRA5	3	2
GO:00098911	GO:0009891	positive regulation of biosynthetic process	10/108	420/6338	0.177192279	0.54799649	0.519853768	PARK7/USP16/MEF2C/FMR1/STAT5B/MYO6/ID2/BMPR1B/PTCH1/TNIP2	10	2
GO:0007051	GO:0007051	spindle organization	2/108	45/6338	0.178277679	0.54799649	0.519853768	SBDS/MZT1	2	2
GO:00076261	GO:0007626	locomotory behavior	2/108	45/6338	0.178277679	0.54799649	0.519853768	CRBN/ID2	2	2
GO:00435231	GO:0043523	regulation of neuron apoptotic process	2/108	45/6338	0.178277679	0.54799649	0.519853768	PARK7/MEF2C	2	2
GO:0048738	GO:0048738	cardiac muscle tissue development	2/108	45/6338	0.178277679	0.54799649	0.519853768	NEBL/MEF2C	2	2
GO:0042113	GO:0042113	B cell activation	3/108	86/6338	0.180432687	0.54799649	0.519853768	MEF2C/STAT5B/TNFAIP3	3	2
GO:00313291	GO:0031329	regulation of cellular catabolic process	5/108	177/6338	0.18358034	0.54799649	0.519853768	PARK7/CLU/TIMP2/FMR1/TNFAIP3	5	2
GO:00440891	GO:0044089	positive regulation of cellular component biogenesis	4/108	131/6338	0.184050325	0.54799649	0.519853768	PARK7/ARPC5/ARPC1B/RAP1B	4	2
GO:00106481	GO:0010648	negative regulation of cell communication	8/108	323/6338	0.184423993	0.54799649	0.519853768	PARK7/CLU/RAP1B/TNFAIP3/PTPN11/HOMER2/LDLRAD4/PTCH1	8	2
GO:0002819	GO:0002819	regulation of adaptive immune response	2/108	46/6338	0.18442495	0.54799649	0.519853768	MEF2C/TNFAIP3	2	2
GO:0032869	GO:0032869	cellular response to insulin stimulus	2/108	46/6338	0.18442495	0.54799649	0.519853768	ATP2B1/PTPN11	2	2
GO:0035239	GO:0035239	tube morphogenesis	6/108	225/6338	0.184747685	0.54799649	0.519853768	CTSH/GLUL/MEF2C/AREG/ID2/PTCH1	6	2
GO:0002115	GO:0002115	store-operated calcium entry	1/108	12/6338	0.186511821	0.54799649	0.519853768	HOMER2	1	2
GO:0002753	GO:0002753	cytoplasmic pattern recognition receptor signaling pathway	1/108	12/6338	0.186511821	0.54799649	0.519853768	TNFAIP3	1	2
GO:0008038	GO:0008038	neuron recognition	1/108	12/6338	0.186511821	0.54799649	0.519853768	GAP43	1	2
GO:0010677	GO:0010677	negative regulation of cellular carbohydrate metabolic process	1/108	12/6338	0.186511821	0.54799649	0.519853768	FAM3C	1	2
GO:00162021	GO:0016202	regulation of striated muscle tissue development	1/108	12/6338	0.186511821	0.54799649	0.519853768	MEF2C	1	2
GO:0016574	GO:0016574	histone ubiquitination	1/108	12/6338	0.186511821	0.54799649	0.519853768	PARK7	1	2
GO:0019226	GO:0019226	transmission of nerve impulse	1/108	12/6338	0.186511821	0.54799649	0.519853768	FMR1	1	2
GO:0021695	GO:0021695	cerebellar cortex development	1/108	12/6338	0.186511821	0.54799649	0.519853768	PTPN11	1	2
GO:0032373	GO:0032373	positive regulation of sterol transport	1/108	12/6338	0.186511821	0.54799649	0.519853768	PTCH1	1	2
GO:0032376	GO:0032376	positive regulation of cholesterol transport	1/108	12/6338	0.186511821	0.54799649	0.519853768	PTCH1	1	2
GO:0035306	GO:0035306	positive regulation of dephosphorylation	1/108	12/6338	0.186511821	0.54799649	0.519853768	MEF2C	1	2
GO:0035850	GO:0035850	epithelial cell differentiation involved in kidney development	1/108	12/6338	0.186511821	0.54799649	0.519853768	MEF2C	1	2
GO:0045604	GO:0045604	regulation of epidermal cell differentiation	1/108	12/6338	0.186511821	0.54799649	0.519853768	PTCH1	1	2
GO:0045824	GO:0045824	negative regulation of innate immune response	1/108	12/6338	0.186511821	0.54799649	0.519853768	TNFAIP3	1	2
GO:0046847	GO:0046847	filopodium assembly	1/108	12/6338	0.186511821	0.54799649	0.519853768	FMR1	1	2
GO:00486341	GO:0048634	regulation of muscle organ development	1/108	12/6338	0.186511821	0.54799649	0.519853768	MEF2C	1	2
GO:0048806	GO:0048806	genitalia development	1/108	12/6338	0.186511821	0.54799649	0.519853768	PTPN11	1	2
GO:0050805	GO:0050805	negative regulation of synaptic transmission	1/108	12/6338	0.186511821	0.54799649	0.519853768	RAP1B	1	2
GO:0050848	GO:0050848	regulation of calcium-mediated signaling	1/108	12/6338	0.186511821	0.54799649	0.519853768	HOMER2	1	2
GO:0051180	GO:0051180	vitamin transport	1/108	12/6338	0.186511821	0.54799649	0.519853768	SLC23A2	1	2
GO:0055021	GO:0055021	regulation of cardiac muscle tissue growth	1/108	12/6338	0.186511821	0.54799649	0.519853768	MEF2C	1	2
GO:0060043	GO:0060043	regulation of cardiac muscle cell proliferation	1/108	12/6338	0.186511821	0.54799649	0.519853768	MEF2C	1	2
GO:0060602	GO:0060602	branch elongation of an epithelium	1/108	12/6338	0.186511821	0.54799649	0.519853768	AREG	1	2
GO:0060914	GO:0060914	heart formation	1/108	12/6338	0.186511821	0.54799649	0.519853768	MEF2C	1	2
GO:0060966	GO:0060966	regulation of gene silencing by RNA	1/108	12/6338	0.186511821	0.54799649	0.519853768	FMR1	1	2
GO:0061036	GO:0061036	positive regulation of cartilage development	1/108	12/6338	0.186511821	0.54799649	0.519853768	BMPR1B	1	2
GO:0061098	GO:0061098	positive regulation of protein tyrosine kinase activity	1/108	12/6338	0.186511821	0.54799649	0.519853768	AREG	1	2
GO:0098900	GO:0098900	regulation of action potential	1/108	12/6338	0.186511821	0.54799649	0.519853768	FMR1	1	2
GO:1901016	GO:1901016	regulation of potassium ion transmembrane transporter activity	1/108	12/6338	0.186511821	0.54799649	0.519853768	CRBN	1	2
GO:1902229	GO:1902229	regulation of intrinsic apoptotic signaling pathway in response to DNA damage	1/108	12/6338	0.186511821	0.54799649	0.519853768	CLU	1	2
GO:19032021	GO:1903202	negative regulation of oxidative stress-induced cell death	1/108	12/6338	0.186511821	0.54799649	0.519853768	PARK7	1	2
GO:1903556	GO:1903556	negative regulation of tumor necrosis factor superfamily cytokine production	1/108	12/6338	0.186511821	0.54799649	0.519853768	TNFAIP3	1	2
GO:2000117	GO:2000117	negative regulation of cysteine-type endopeptidase activity	1/108	12/6338	0.186511821	0.54799649	0.519853768	PARK7	1	2
GO:00230571	GO:0023057	negative regulation of signaling	8/108	324/6338	0.186561407	0.54799649	0.519853768	PARK7/CLU/RAP1B/TNFAIP3/PTPN11/HOMER2/LDLRAD4/PTCH1	8	2
GO:0002250	GO:0002250	adaptive immune response	4/108	132/6338	0.187484365	0.54799649	0.519853768	CTSH/MEF2C/TNFAIP3/TEC	4	2
GO:00068161	GO:0006816	calcium ion transport	3/108	88/6338	0.189022221	0.54799649	0.519853768	ATP2B1/HOMER2/STC1	3	2
GO:0018105	GO:0018105	peptidyl-serine phosphorylation	3/108	88/6338	0.189022221	0.54799649	0.519853768	PARK7/TLK1/PKN1	3	2
GO:0006469	GO:0006469	negative regulation of protein kinase activity	2/108	47/6338	0.190602964	0.54799649	0.519853768	PARK7/TNFAIP3	2	2
GO:00434841	GO:0043484	regulation of RNA splicing	2/108	47/6338	0.190602964	0.54799649	0.519853768	SRSF12/FMR1	2	2
GO:0043542	GO:0043542	endothelial cell migration	2/108	47/6338	0.190602964	0.54799649	0.519853768	GLUL/STC1	2	2
GO:00712221	GO:0071222	cellular response to lipopolysaccharide	2/108	47/6338	0.190602964	0.54799649	0.519853768	MEF2C/TNFAIP3	2	2
GO:00018191	GO:0001819	positive regulation of cytokine production	4/108	133/6338	0.190939381	0.54799649	0.519853768	PARK7/STAT5B/PTPN11/PANX2	4	2
GO:0001934	GO:0001934	positive regulation of protein phosphorylation	5/108	180/6338	0.192382395	0.54799649	0.519853768	PARK7/FMR1/AREG/PTPN11/TEC	5	2
GO:00508781	GO:0050878	regulation of body fluid levels	3/108	89/6338	0.193356683	0.54799649	0.519853768	STAT5B/SERPING1/TEC	3	2
GO:0031347	GO:0031347	regulation of defense response	4/108	134/6338	0.194414883	0.54799649	0.519853768	CD47/MEF2C/STAT5B/TNFAIP3	4	2
GO:0002224	GO:0002224	toll-like receptor signaling pathway	2/108	48/6338	0.196808923	0.54799649	0.519853768	TNFAIP3/TNIP2	2	2
GO:0007179	GO:0007179	transforming growth factor beta receptor signaling pathway	2/108	48/6338	0.196808923	0.54799649	0.519853768	SMAD9/LDLRAD4	2	2
GO:00097551	GO:0009755	hormone-mediated signaling pathway	2/108	48/6338	0.196808923	0.54799649	0.519853768	PARK7/PTPN11	2	2
GO:0060047	GO:0060047	heart contraction	2/108	48/6338	0.196808923	0.54799649	0.519853768	TPM1/STC1	2	2
GO:1903050	GO:1903050	regulation of proteolysis involved in cellular protein catabolic process	2/108	48/6338	0.196808923	0.54799649	0.519853768	PARK7/CLU	2	2
GO:20000261	GO:2000026	regulation of multicellular organismal development	8/108	330/6338	0.199610774	0.54799649	0.519853768	CTSH/GLUL/MEF2C/ATP2B1/STAT5B/PTPN11/BMPR1B/PTCH1	8	2
GO:0006111	GO:0006111	regulation of gluconeogenesis	1/108	13/6338	0.200400016	0.54799649	0.519853768	FAM3C	1	2
GO:0007032	GO:0007032	endosome organization	1/108	13/6338	0.200400016	0.54799649	0.519853768	VPS11	1	2
GO:0008207	GO:0008207	C21-steroid hormone metabolic process	1/108	13/6338	0.200400016	0.54799649	0.519853768	STAT5B	1	2
GO:0010823	GO:0010823	negative regulation of mitochondrion organization	1/108	13/6338	0.200400016	0.54799649	0.519853768	VAT1	1	2
GO:00215321	GO:0021532	neural tube patterning	1/108	13/6338	0.200400016	0.54799649	0.519853768	PTCH1	1	2
GO:0021587	GO:0021587	cerebellum morphogenesis	1/108	13/6338	0.200400016	0.54799649	0.519853768	PTPN11	1	2
GO:0030199	GO:0030199	collagen fibril organization	1/108	13/6338	0.200400016	0.54799649	0.519853768	COL5A2	1	2
GO:0031648	GO:0031648	protein destabilization	1/108	13/6338	0.200400016	0.54799649	0.519853768	CTSH	1	2
GO:0033555	GO:0033555	multicellular organismal response to stress	1/108	13/6338	0.200400016	0.54799649	0.519853768	MEF2C	1	2
GO:0042491	GO:0042491	inner ear auditory receptor cell differentiation	1/108	13/6338	0.200400016	0.54799649	0.519853768	MYO6	1	2
GO:0043029	GO:0043029	T cell homeostasis	1/108	13/6338	0.200400016	0.54799649	0.519853768	STAT5B	1	2
GO:0044070	GO:0044070	regulation of anion transport	1/108	13/6338	0.200400016	0.54799649	0.519853768	STC1	1	2
GO:0045668	GO:0045668	negative regulation of osteoblast differentiation	1/108	13/6338	0.200400016	0.54799649	0.519853768	PTCH1	1	2
GO:0045912	GO:0045912	negative regulation of carbohydrate metabolic process	1/108	13/6338	0.200400016	0.54799649	0.519853768	FAM3C	1	2
GO:00463261	GO:0046326	positive regulation of glucose import	1/108	13/6338	0.200400016	0.54799649	0.519853768	PTPN11	1	2
GO:0046676	GO:0046676	negative regulation of insulin secretion	1/108	13/6338	0.200400016	0.54799649	0.519853768	PTPN11	1	2
GO:0046928	GO:0046928	regulation of neurotransmitter secretion	1/108	13/6338	0.200400016	0.54799649	0.519853768	RAP1B	1	2
GO:0048546	GO:0048546	digestive tract morphogenesis	1/108	13/6338	0.200400016	0.54799649	0.519853768	ID2	1	2
GO:0051289	GO:0051289	protein homotetramerization	1/108	13/6338	0.200400016	0.54799649	0.519853768	USP16	1	2
GO:0060038	GO:0060038	cardiac muscle cell proliferation	1/108	13/6338	0.200400016	0.54799649	0.519853768	MEF2C	1	2
GO:0060078	GO:0060078	regulation of postsynaptic membrane potential	1/108	13/6338	0.200400016	0.54799649	0.519853768	GABRA5	1	2
GO:0060421	GO:0060421	positive regulation of heart growth	1/108	13/6338	0.200400016	0.54799649	0.519853768	MEF2C	1	2
GO:0097720	GO:0097720	calcineurin-mediated signaling	1/108	13/6338	0.200400016	0.54799649	0.519853768	HOMER2	1	2
GO:00995181	GO:0099518	vesicle cytoskeletal trafficking	1/108	13/6338	0.200400016	0.54799649	0.519853768	MYO6	1	2
GO:1902373	GO:1902373	negative regulation of mRNA catabolic process	1/108	13/6338	0.200400016	0.54799649	0.519853768	FMR1	1	2
GO:1905897	GO:1905897	regulation of response to endoplasmic reticulum stress	1/108	13/6338	0.200400016	0.54799649	0.519853768	PARK7	1	2
GO:2000059	GO:2000059	negative regulation of ubiquitin-dependent protein catabolic process	1/108	13/6338	0.200400016	0.54799649	0.519853768	PARK7	1	2
GO:2001258	GO:2001258	negative regulation of cation channel activity	1/108	13/6338	0.200400016	0.54799649	0.519853768	CRBN	1	2
GO:00065111	GO:0006511	ubiquitin-dependent protein catabolic process	5/108	183/6338	0.201333726	0.54799649	0.519853768	PARK7/CLU/USP16/BAP1/TNFAIP3	5	2
GO:0002009	GO:0002009	morphogenesis of an epithelium	4/108	136/6338	0.201425386	0.54799649	0.519853768	CTSH/MEF2C/AREG/PTCH1	4	2
GO:0050865	GO:0050865	regulation of cell activation	4/108	136/6338	0.201425386	0.54799649	0.519853768	MEF2C/STAT5B/TNFAIP3/TEC	4	2
GO:0001649	GO:0001649	osteoblast differentiation	2/108	49/6338	0.203040115	0.54799649	0.519853768	MEF2C/PTCH1	2	2
GO:0048839	GO:0048839	inner ear development	2/108	49/6338	0.203040115	0.54799649	0.519853768	MYO6/PTPN11	2	2
GO:00488631	GO:0048863	stem cell differentiation	2/108	49/6338	0.203040115	0.54799649	0.519853768	MEF2C/CHD2	2	2
GO:1902904	GO:1902904	negative regulation of supramolecular fiber organization	2/108	49/6338	0.203040115	0.54799649	0.519853768	CLU/CAPG	2	2
GO:00069151	GO:0006915	apoptotic process	10/108	434/6338	0.203596968	0.54799649	0.519853768	CTSH/PARK7/CLU/MEF2C/MAGED1/STAT5B/PRKRA/TNFAIP3/BMPR1B/TNIP2	10	2
GO:00511301	GO:0051130	positive regulation of cellular component organization	6/108	233/6338	0.205770852	0.54799649	0.519853768	PARK7/CLU/ARPC5/FMR1/ARPC1B/RAP1B	6	2
GO:19025311	GO:1902531	regulation of intracellular signal transduction	9/108	384/6338	0.206440819	0.54799649	0.519853768	PARK7/CLU/AKIP1/PRKRA/RAP1B/TNFAIP3/PTPN11/HOMER2/TNIP2	9	2
GO:00063251	GO:0006325	chromatin organization	3/108	92/6338	0.20650696	0.54799649	0.519853768	CHD2/TLK1/MSL3	3	2
GO:0018209	GO:0018209	peptidyl-serine modification	3/108	92/6338	0.20650696	0.54799649	0.519853768	PARK7/TLK1/PKN1	3	2
GO:00605371	GO:0060537	muscle tissue development	3/108	92/6338	0.20650696	0.54799649	0.519853768	NEBL/MEF2C/PTCH1	3	2
GO:00161921	GO:0016192	vesicle-mediated transport	10/108	436/6338	0.207504395	0.54799649	0.519853768	CLU/CD47/RHOBTB3/ATP6V1H/FMR1/ATP9A/SCARB2/RAP1B/VPS11/MYO6	10	2
GO:0007623	GO:0007623	circadian rhythm	2/108	50/6338	0.20929391	0.54799649	0.519853768	MAGED1/ID2	2	2
GO:00323861	GO:0032386	regulation of intracellular transport	2/108	50/6338	0.20929391	0.54799649	0.519853768	PARK7/PTPN11	2	2
GO:00435881	GO:0043588	skin development	2/108	50/6338	0.20929391	0.54799649	0.519853768	TXNIP/COL5A2	2	2
GO:0045637	GO:0045637	regulation of myeloid cell differentiation	2/108	50/6338	0.20929391	0.54799649	0.519853768	MEF2C/STAT5B	2	2
GO:00099671	GO:0009967	positive regulation of signal transduction	8/108	335/6338	0.210768605	0.54799649	0.519853768	CTSH/CLU/AREG/PRKRA/RAP1B/TNFAIP3/PTPN11/TNIP2	8	2
GO:00199411	GO:0019941	modification-dependent protein catabolic process	5/108	187/6338	0.213487434	0.54799649	0.519853768	PARK7/CLU/USP16/BAP1/TNFAIP3	5	2
GO:0002183	GO:0002183	cytoplasmic translational initiation	1/108	14/6338	0.214053265	0.54799649	0.519853768	EIF3H	1	2
GO:0010883	GO:0010883	regulation of lipid storage	1/108	14/6338	0.214053265	0.54799649	0.519853768	PLIN2	1	2
GO:0015985	GO:0015985	energy coupled proton transport, down electrochemical gradient	1/108	14/6338	0.214053265	0.54799649	0.519853768	ATP6	1	2
GO:0015986	GO:0015986	ATP synthesis coupled proton transport	1/108	14/6338	0.214053265	0.54799649	0.519853768	ATP6	1	2
GO:0017158	GO:0017158	regulation of calcium ion-dependent exocytosis	1/108	14/6338	0.214053265	0.54799649	0.519853768	RAP1B	1	2
GO:0018198	GO:0018198	peptidyl-cysteine modification	1/108	14/6338	0.214053265	0.54799649	0.519853768	PARK7	1	2
GO:0021517	GO:0021517	ventral spinal cord development	1/108	14/6338	0.214053265	0.54799649	0.519853768	PTCH1	1	2
GO:0021575	GO:0021575	hindbrain morphogenesis	1/108	14/6338	0.214053265	0.54799649	0.519853768	PTPN11	1	2
GO:0030888	GO:0030888	regulation of B cell proliferation	1/108	14/6338	0.214053265	0.54799649	0.519853768	MEF2C	1	2
GO:0031663	GO:0031663	lipopolysaccharide-mediated signaling pathway	1/108	14/6338	0.214053265	0.54799649	0.519853768	TNFAIP3	1	2
GO:0034204	GO:0034204	lipid translocation	1/108	14/6338	0.214053265	0.54799649	0.519853768	ATP9A	1	2
GO:0043388	GO:0043388	positive regulation of DNA binding	1/108	14/6338	0.214053265	0.54799649	0.519853768	PARK7	1	2
GO:0044060	GO:0044060	regulation of endocrine process	1/108	14/6338	0.214053265	0.54799649	0.519853768	PTPN11	1	2
GO:0045332	GO:0045332	phospholipid translocation	1/108	14/6338	0.214053265	0.54799649	0.519853768	ATP9A	1	2
GO:0045638	GO:0045638	negative regulation of myeloid cell differentiation	1/108	14/6338	0.214053265	0.54799649	0.519853768	STAT5B	1	2
GO:0045669	GO:0045669	positive regulation of osteoblast differentiation	1/108	14/6338	0.214053265	0.54799649	0.519853768	MEF2C	1	2
GO:0045682	GO:0045682	regulation of epidermis development	1/108	14/6338	0.214053265	0.54799649	0.519853768	PTCH1	1	2
GO:0046006	GO:0046006	regulation of activated T cell proliferation	1/108	14/6338	0.214053265	0.54799649	0.519853768	STAT5B	1	2
GO:0050931	GO:0050931	pigment cell differentiation	1/108	14/6338	0.214053265	0.54799649	0.519853768	MEF2C	1	2
GO:0055017	GO:0055017	cardiac muscle tissue growth	1/108	14/6338	0.214053265	0.54799649	0.519853768	MEF2C	1	2
GO:0060324	GO:0060324	face development	1/108	14/6338	0.214053265	0.54799649	0.519853768	PTPN11	1	2
GO:0060441	GO:0060441	epithelial tube branching involved in lung morphogenesis	1/108	14/6338	0.214053265	0.54799649	0.519853768	CTSH	1	2
GO:00712301	GO:0071230	cellular response to amino acid stimulus	1/108	14/6338	0.214053265	0.54799649	0.519853768	COL5A2	1	2
GO:0090279	GO:0090279	regulation of calcium ion import	1/108	14/6338	0.214053265	0.54799649	0.519853768	STC1	1	2
GO:0098586	GO:0098586	cellular response to virus	1/108	14/6338	0.214053265	0.54799649	0.519853768	FMR1	1	2
GO:19018611	GO:1901861	regulation of muscle tissue development	1/108	14/6338	0.214053265	0.54799649	0.519853768	MEF2C	1	2
GO:1903051	GO:1903051	negative regulation of proteolysis involved in cellular protein catabolic process	1/108	14/6338	0.214053265	0.54799649	0.519853768	PARK7	1	2
GO:0045216	GO:0045216	cell-cell junction organization	2/108	51/6338	0.215567758	0.54799649	0.519853768	MARVELD2/CLDN18	2	2
GO:00512601	GO:0051260	protein homooligomerization	2/108	51/6338	0.215567758	0.54799649	0.519853768	USP16/PRNP	2	2
GO:00902571	GO:0090257	regulation of muscle system process	2/108	51/6338	0.215567758	0.54799649	0.519853768	ATP2B1/STC1	2	2
GO:0098656	GO:0098656	anion transmembrane transport	2/108	51/6338	0.215567758	0.54799649	0.519853768	GABRA5/SLC23A2	2	2
GO:00076001	GO:0007600	sensory perception	4/108	141/6338	0.219275776	0.54799649	0.519853768	CCDC50/MARVELD2/MYO6/HOMER2	4	2
GO:00436321	GO:0043632	modification-dependent macromolecule catabolic process	5/108	189/6338	0.219652652	0.54799649	0.519853768	PARK7/CLU/USP16/BAP1/TNFAIP3	5	2
GO:0006473	GO:0006473	protein acetylation	2/108	52/6338	0.22185919	0.54799649	0.519853768	PARK7/MSL3	2	2
GO:0033673	GO:0033673	negative regulation of kinase activity	2/108	52/6338	0.22185919	0.54799649	0.519853768	PARK7/TNFAIP3	2	2
GO:0042180	GO:0042180	cellular ketone metabolic process	2/108	52/6338	0.22185919	0.54799649	0.519853768	PARK7/STAT5B	2	2
GO:00712191	GO:0071219	cellular response to molecule of bacterial origin	2/108	52/6338	0.22185919	0.54799649	0.519853768	MEF2C/TNFAIP3	2	2
GO:0051726	GO:0051726	regulation of cell cycle	6/108	240/6338	0.224851292	0.54799649	0.519853768	USP16/STAT5B/TNFAIP3/ID2/PTPN11/PTCH1	6	2
GO:00106081	GO:0010608	posttranscriptional regulation of gene expression	4/108	143/6338	0.226535258	0.54799649	0.519853768	USP16/FMR1/PRKRA/PIWIL4	4	2
GO:00440931	GO:0044093	positive regulation of molecular function	8/108	342/6338	0.226795655	0.54799649	0.519853768	CTSH/PARK7/CLU/MEF2C/FMR1/AGAP3/AREG/EDN3	8	2
GO:0003044	GO:0003044	regulation of systemic arterial blood pressure mediated by a chemical signal	1/108	15/6338	0.227475505	0.54799649	0.519853768	EDN3	1	2
GO:0003401	GO:0003401	axis elongation	1/108	15/6338	0.227475505	0.54799649	0.519853768	AREG	1	2
GO:0006414	GO:0006414	translational elongation	1/108	15/6338	0.227475505	0.54799649	0.519853768	USP16	1	2
GO:0006584	GO:0006584	catecholamine metabolic process	1/108	15/6338	0.227475505	0.54799649	0.519853768	PARK7	1	2
GO:0007589	GO:0007589	body fluid secretion	1/108	15/6338	0.227475505	0.54799649	0.519853768	STAT5B	1	2
GO:0009309	GO:0009309	amine biosynthetic process	1/108	15/6338	0.227475505	0.54799649	0.519853768	PARK7	1	2
GO:0009712	GO:0009712	catechol-containing compound metabolic process	1/108	15/6338	0.227475505	0.54799649	0.519853768	PARK7	1	2
GO:0010092	GO:0010092	specification of animal organ identity	1/108	15/6338	0.227475505	0.54799649	0.519853768	MEF2C	1	2
GO:0010633	GO:0010633	negative regulation of epithelial cell migration	1/108	15/6338	0.227475505	0.54799649	0.519853768	STC1	1	2
GO:00108281	GO:0010828	positive regulation of glucose transmembrane transport	1/108	15/6338	0.227475505	0.54799649	0.519853768	PTPN11	1	2
GO:0015909	GO:0015909	long-chain fatty acid transport	1/108	15/6338	0.227475505	0.54799649	0.519853768	PLIN2	1	2
GO:0022602	GO:0022602	ovulation cycle process	1/108	15/6338	0.227475505	0.54799649	0.519853768	STAT5B	1	2
GO:0031050	GO:0031050	dsRNA processing	1/108	15/6338	0.227475505	0.54799649	0.519853768	PRKRA	1	2
GO:0032330	GO:0032330	regulation of chondrocyte differentiation	1/108	15/6338	0.227475505	0.54799649	0.519853768	PTPN11	1	2
GO:0032728	GO:0032728	positive regulation of interferon-beta production	1/108	15/6338	0.227475505	0.54799649	0.519853768	PTPN11	1	2
GO:0035065	GO:0035065	regulation of histone acetylation	1/108	15/6338	0.227475505	0.54799649	0.519853768	PARK7	1	2
GO:0035196	GO:0035196	production of miRNAs involved in gene silencing by miRNA	1/108	15/6338	0.227475505	0.54799649	0.519853768	PRKRA	1	2
GO:0035315	GO:0035315	hair cell differentiation	1/108	15/6338	0.227475505	0.54799649	0.519853768	MYO6	1	2
GO:00423981	GO:0042398	cellular modified amino acid biosynthetic process	1/108	15/6338	0.227475505	0.54799649	0.519853768	PARK7	1	2
GO:0042401	GO:0042401	cellular biogenic amine biosynthetic process	1/108	15/6338	0.227475505	0.54799649	0.519853768	PARK7	1	2
GO:0048524	GO:0048524	positive regulation of viral process	1/108	15/6338	0.227475505	0.54799649	0.519853768	FMR1	1	2
GO:0051591	GO:0051591	response to cAMP	1/108	15/6338	0.227475505	0.54799649	0.519853768	RAP1B	1	2
GO:0051926	GO:0051926	negative regulation of calcium ion transport	1/108	15/6338	0.227475505	0.54799649	0.519853768	STC1	1	2
GO:0055117	GO:0055117	regulation of cardiac muscle contraction	1/108	15/6338	0.227475505	0.54799649	0.519853768	STC1	1	2
GO:0060420	GO:0060420	regulation of heart growth	1/108	15/6338	0.227475505	0.54799649	0.519853768	MEF2C	1	2
GO:0060986	GO:0060986	endocrine hormone secretion	1/108	15/6338	0.227475505	0.54799649	0.519853768	PTPN11	1	2
GO:0070918	GO:0070918	production of small RNA involved in gene silencing by RNA	1/108	15/6338	0.227475505	0.54799649	0.519853768	PRKRA	1	2
GO:0070936	GO:0070936	protein K48-linked ubiquitination	1/108	15/6338	0.227475505	0.54799649	0.519853768	TNFAIP3	1	2
GO:0086003	GO:0086003	cardiac muscle cell contraction	1/108	15/6338	0.227475505	0.54799649	0.519853768	STC1	1	2
GO:1900182	GO:1900182	positive regulation of protein localization to nucleus	1/108	15/6338	0.227475505	0.54799649	0.519853768	PARK7	1	2
GO:1901379	GO:1901379	regulation of potassium ion transmembrane transport	1/108	15/6338	0.227475505	0.54799649	0.519853768	CRBN	1	2
GO:19032011	GO:1903201	regulation of oxidative stress-induced cell death	1/108	15/6338	0.227475505	0.54799649	0.519853768	PARK7	1	2
GO:00469071	GO:0046907	intracellular transport	9/108	394/6338	0.227705779	0.54799649	0.519853768	ATP6/PARK7/NXT1/SCARB2/TOMM34/VPS11/TXNIP/MYO6/PTPN11	9	2
GO:0003015	GO:0003015	heart process	2/108	53/6338	0.228165811	0.54799649	0.519853768	TPM1/STC1	2	2
GO:0017038	GO:0017038	protein import	2/108	53/6338	0.228165811	0.54799649	0.519853768	NXT1/TXNIP	2	2
GO:00313961	GO:0031396	regulation of protein ubiquitination	2/108	53/6338	0.228165811	0.54799649	0.519853768	PARK7/TNFAIP3	2	2
GO:0032956	GO:0032956	regulation of actin cytoskeleton organization	3/108	97/6338	0.228855458	0.548057337	0.51991149	ARPC5/ARPC1B/CAPG	3	2
GO:0045165	GO:0045165	cell fate commitment	3/108	97/6338	0.228855458	0.548057337	0.51991149	MEF2C/ID2/PTCH1	3	2
GO:00125011	GO:0012501	programmed cell death	10/108	448/6338	0.23160758	0.549578763	0.521354782	CTSH/PARK7/CLU/MEF2C/MAGED1/STAT5B/PRKRA/TNFAIP3/BMPR1B/TNIP2	10	2
GO:00469031	GO:0046903	secretion	6/108	243/6338	0.233206436	0.549578763	0.521354782	STAT5B/RAP1B/VPS11/MYO6/PTPN11/STC1	6	2
GO:00400081	GO:0040008	regulation of growth	4/108	145/6338	0.233857036	0.549578763	0.521354782	MEF2C/STAT5B/PTCH1/GAP43	4	2
GO:00459351	GO:0045935	positive regulation of nucleobase-containing compound metabolic process	9/108	397/6338	0.234246482	0.549578763	0.521354782	PARK7/USP16/MEF2C/STAT5B/MYO6/ID2/BMPR1B/PTCH1/TNIP2	9	2
GO:0035150	GO:0035150	regulation of tube size	2/108	54/6338	0.234485304	0.549578763	0.521354782	ATP2B1/EDN3	2	2
GO:0035296	GO:0035296	regulation of tube diameter	2/108	54/6338	0.234485304	0.549578763	0.521354782	ATP2B1/EDN3	2	2
GO:0097746	GO:0097746	blood vessel diameter maintenance	2/108	54/6338	0.234485304	0.549578763	0.521354782	ATP2B1/EDN3	2	2
GO:00432691	GO:0043269	regulation of ion transport	4/108	146/6338	0.237540063	0.549578763	0.521354782	ATP2B1/CRBN/HOMER2/STC1	4	2
GO:0042327	GO:0042327	positive regulation of phosphorylation	5/108	195/6338	0.238473	0.549578763	0.521354782	PARK7/FMR1/AREG/PTPN11/TEC	5	2
GO:0006509	GO:0006509	membrane protein ectodomain proteolysis	1/108	16/6338	0.240670609	0.549578763	0.521354782	TIMP2	1	2
GO:0006890	GO:0006890	retrograde vesicle-mediated transport, Golgi to endoplasmic reticulum	1/108	16/6338	0.240670609	0.549578763	0.521354782	ATP9A	1	2
GO:0007492	GO:0007492	endoderm development	1/108	16/6338	0.240670609	0.549578763	0.521354782	COL5A2	1	2
GO:0030166	GO:0030166	proteoglycan biosynthetic process	1/108	16/6338	0.240670609	0.549578763	0.521354782	BMPR1B	1	2
GO:00301931	GO:0030193	regulation of blood coagulation	1/108	16/6338	0.240670609	0.549578763	0.521354782	SERPING1	1	2
GO:0030330	GO:0030330	DNA damage response, signal transduction by p53 class mediator	1/108	16/6338	0.240670609	0.549578763	0.521354782	MYO6	1	2
GO:0031644	GO:0031644	regulation of nervous system process	1/108	16/6338	0.240670609	0.549578763	0.521354782	FMR1	1	2
GO:0032526	GO:0032526	response to retinoic acid	1/108	16/6338	0.240670609	0.549578763	0.521354782	CTSH	1	2
GO:00336271	GO:0033627	cell adhesion mediated by integrin	1/108	16/6338	0.240670609	0.549578763	0.521354782	PTPN11	1	2
GO:0042403	GO:0042403	thyroid hormone metabolic process	1/108	16/6338	0.240670609	0.549578763	0.521354782	CRYM	1	2
GO:0046626	GO:0046626	regulation of insulin receptor signaling pathway	1/108	16/6338	0.240670609	0.549578763	0.521354782	PTPN11	1	2
GO:0050798	GO:0050798	activated T cell proliferation	1/108	16/6338	0.240670609	0.549578763	0.521354782	STAT5B	1	2
GO:0051262	GO:0051262	protein tetramerization	1/108	16/6338	0.240670609	0.549578763	0.521354782	USP16	1	2
GO:0051588	GO:0051588	regulation of neurotransmitter transport	1/108	16/6338	0.240670609	0.549578763	0.521354782	RAP1B	1	2
GO:0051693	GO:0051693	actin filament capping	1/108	16/6338	0.240670609	0.549578763	0.521354782	CAPG	1	2
GO:0060996	GO:0060996	dendritic spine development	1/108	16/6338	0.240670609	0.549578763	0.521354782	FMR1	1	2
GO:00712291	GO:0071229	cellular response to acid chemical	1/108	16/6338	0.240670609	0.549578763	0.521354782	COL5A2	1	2
GO:0097035	GO:0097035	regulation of membrane lipid distribution	1/108	16/6338	0.240670609	0.549578763	0.521354782	ATP9A	1	2
GO:19000461	GO:1900046	regulation of hemostasis	1/108	16/6338	0.240670609	0.549578763	0.521354782	SERPING1	1	2
GO:19004071	GO:1900407	regulation of cellular response to oxidative stress	1/108	16/6338	0.240670609	0.549578763	0.521354782	PARK7	1	2
GO:1902369	GO:1902369	negative regulation of RNA catabolic process	1/108	16/6338	0.240670609	0.549578763	0.521354782	FMR1	1	2
GO:19907481	GO:1990748	cellular detoxification	1/108	16/6338	0.240670609	0.549578763	0.521354782	PARK7	1	2
GO:00305221	GO:0030522	intracellular receptor signaling pathway	2/108	55/6338	0.240815422	0.549578763	0.521354782	PARK7/TNFAIP3	2	2
GO:0045664	GO:0045664	regulation of neuron differentiation	2/108	55/6338	0.240815422	0.549578763	0.521354782	MEF2C/ID2	2	2
GO:20010201	GO:2001020	regulation of response to DNA damage stimulus	2/108	55/6338	0.240815422	0.549578763	0.521354782	CLU/FMR1	2	2
GO:00017011	GO:0001701	in utero embryonic development	3/108	100/6338	0.242481717	0.551180773	0.52287452	SBDS/BTF3/PTCH1	3	2
GO:0006091	GO:0006091	generation of precursor metabolites and energy	4/108	148/6338	0.244947959	0.551180773	0.52287452	CYTB/ND5/ATP6/PARK7	4	2
GO:0034329	GO:0034329	cell junction assembly	3/108	101/6338	0.247054474	0.551180773	0.52287452	MARVELD2/RAP1B/CLDN18	3	2
GO:00514021	GO:0051402	neuron apoptotic process	2/108	56/6338	0.247153991	0.551180773	0.52287452	PARK7/MEF2C	2	2
GO:0097191	GO:0097191	extrinsic apoptotic signaling pathway	2/108	56/6338	0.247153991	0.551180773	0.52287452	PARK7/TNFAIP3	2	2
GO:00459441	GO:0045944	positive regulation of transcription by RNA polymerase II	6/108	249/6338	0.250207184	0.551180773	0.52287452	PARK7/USP16/MEF2C/STAT5B/MYO6/TNIP2	6	2
GO:00181931	GO:0018193	peptidyl-amino acid modification	7/108	301/6338	0.252468793	0.551180773	0.52287452	PARK7/AREG/TLK1/PTPN11/PKN1/MSL3/TEC	7	2
GO:0051348	GO:0051348	negative regulation of transferase activity	2/108	57/6338	0.253498909	0.551180773	0.52287452	PARK7/TNFAIP3	2	2
GO:0003179	GO:0003179	heart valve morphogenesis	1/108	17/6338	0.253642386	0.551180773	0.52287452	MEF2C	1	2
GO:0009311	GO:0009311	oligosaccharide metabolic process	1/108	17/6338	0.253642386	0.551180773	0.52287452	B3GALNT1	1	2
GO:0016575	GO:0016575	histone deacetylation	1/108	17/6338	0.253642386	0.551180773	0.52287452	MSL3	1	2
GO:0017156	GO:0017156	calcium-ion regulated exocytosis	1/108	17/6338	0.253642386	0.551180773	0.52287452	RAP1B	1	2
GO:0021515	GO:0021515	cell differentiation in spinal cord	1/108	17/6338	0.253642386	0.551180773	0.52287452	PTCH1	1	2
GO:0032091	GO:0032091	negative regulation of protein binding	1/108	17/6338	0.253642386	0.551180773	0.52287452	PARK7	1	2
GO:0032413	GO:0032413	negative regulation of ion transmembrane transporter activity	1/108	17/6338	0.253642386	0.551180773	0.52287452	CRBN	1	2
GO:00327571	GO:0032757	positive regulation of interleukin-8 production	1/108	17/6338	0.253642386	0.551180773	0.52287452	PARK7	1	2
GO:0033143	GO:0033143	regulation of intracellular steroid hormone receptor signaling pathway	1/108	17/6338	0.253642386	0.551180773	0.52287452	PARK7	1	2
GO:0042058	GO:0042058	regulation of epidermal growth factor receptor signaling pathway	1/108	17/6338	0.253642386	0.551180773	0.52287452	AREG	1	2
GO:00427431	GO:0042743	hydrogen peroxide metabolic process	1/108	17/6338	0.253642386	0.551180773	0.52287452	PARK7	1	2
GO:0043124	GO:0043124	negative regulation of I-kappaB kinase/NF-kappaB signaling	1/108	17/6338	0.253642386	0.551180773	0.52287452	TNFAIP3	1	2
GO:0043967	GO:0043967	histone H4 acetylation	1/108	17/6338	0.253642386	0.551180773	0.52287452	MSL3	1	2
GO:0045185	GO:0045185	maintenance of protein location	1/108	17/6338	0.253642386	0.551180773	0.52287452	PARK7	1	2
GO:0046189	GO:0046189	phenol-containing compound biosynthetic process	1/108	17/6338	0.253642386	0.551180773	0.52287452	PARK7	1	2
GO:00466221	GO:0046622	positive regulation of organ growth	1/108	17/6338	0.253642386	0.551180773	0.52287452	MEF2C	1	2
GO:00467851	GO:0046785	microtubule polymerization	1/108	17/6338	0.253642386	0.551180773	0.52287452	MZT1	1	2
GO:0048066	GO:0048066	developmental pigmentation	1/108	17/6338	0.253642386	0.551180773	0.52287452	MEF2C	1	2
GO:0048278	GO:0048278	vesicle docking	1/108	17/6338	0.253642386	0.551180773	0.52287452	VPS11	1	2
GO:0050766	GO:0050766	positive regulation of phagocytosis	1/108	17/6338	0.253642386	0.551180773	0.52287452	CD47	1	2
GO:0060968	GO:0060968	regulation of gene silencing	1/108	17/6338	0.253642386	0.551180773	0.52287452	FMR1	1	2
GO:00610771	GO:0061077	chaperone-mediated protein folding	1/108	17/6338	0.253642386	0.551180773	0.52287452	CLU	1	2
GO:1903363	GO:1903363	negative regulation of cellular protein catabolic process	1/108	17/6338	0.253642386	0.551180773	0.52287452	PARK7	1	2
GO:2000756	GO:2000756	regulation of peptidyl-lysine acetylation	1/108	17/6338	0.253642386	0.551180773	0.52287452	PARK7	1	2
GO:00986621	GO:0098662	inorganic cation transmembrane transport	4/108	151/6338	0.256157141	0.551180773	0.52287452	ND5/ATP6/CRBN/MRS2	4	2
GO:00096111	GO:0009611	response to wounding	3/108	103/6338	0.256240632	0.551180773	0.52287452	SERPING1/GAP43/TEC	3	2
GO:00313991	GO:0031399	regulation of protein modification process	8/108	355/6338	0.25769527	0.551180773	0.52287452	PARK7/FMR1/AREG/SH3GL2/TNFAIP3/PTPN11/LDLRAD4/TEC	8	2
GO:0007167	GO:0007167	enzyme linked receptor protein signaling pathway	6/108	252/6338	0.258841499	0.551180773	0.52287452	AREG/STAT5B/TXNIP/SMAD9/PTPN11/LDLRAD4	6	2
GO:0002221	GO:0002221	pattern recognition receptor signaling pathway	2/108	58/6338	0.259848137	0.551180773	0.52287452	TNFAIP3/TNIP2	2	2
GO:00100381	GO:0010038	response to metal ion	2/108	58/6338	0.259848137	0.551180773	0.52287452	PARK7/MEF2C	2	2
GO:0033500	GO:0033500	carbohydrate homeostasis	2/108	58/6338	0.259848137	0.551180773	0.52287452	PTPN11/PTCH1	2	2
GO:0042593	GO:0042593	glucose homeostasis	2/108	58/6338	0.259848137	0.551180773	0.52287452	PTPN11/PTCH1	2	2
GO:00514951	GO:0051495	positive regulation of cytoskeleton organization	2/108	58/6338	0.259848137	0.551180773	0.52287452	ARPC5/ARPC1B	2	2
GO:0070374	GO:0070374	positive regulation of ERK1 and ERK2 cascade	2/108	58/6338	0.259848137	0.551180773	0.52287452	RAP1B/PTPN11	2	2
GO:19029051	GO:1902905	positive regulation of supramolecular fiber organization	2/108	58/6338	0.259848137	0.551180773	0.52287452	ARPC5/ARPC1B	2	2
GO:19033201	GO:1903320	regulation of protein modification by small protein conjugation or removal	2/108	58/6338	0.259848137	0.551180773	0.52287452	PARK7/TNFAIP3	2	2
GO:00064171	GO:0006417	regulation of translation	3/108	104/6338	0.260852278	0.551180773	0.52287452	USP16/FMR1/PIWIL4	3	2
GO:00075961	GO:0007596	blood coagulation	2/108	59/6338	0.266199707	0.551180773	0.52287452	SERPING1/TEC	2	2
GO:00075991	GO:0007599	hemostasis	2/108	59/6338	0.266199707	0.551180773	0.52287452	SERPING1/TEC	2	2
GO:0032868	GO:0032868	response to insulin	2/108	59/6338	0.266199707	0.551180773	0.52287452	ATP2B1/PTPN11	2	2
GO:0045732	GO:0045732	positive regulation of protein catabolic process	2/108	59/6338	0.266199707	0.551180773	0.52287452	CLU/TNFAIP3	2	2
GO:00459271	GO:0045927	positive regulation of growth	2/108	59/6338	0.266199707	0.551180773	0.52287452	MEF2C/STAT5B	2	2
GO:0001947	GO:0001947	heart looping	1/108	18/6338	0.266394581	0.551180773	0.52287452	MEF2C	1	2
GO:0003014	GO:0003014	renal system process	1/108	18/6338	0.266394581	0.551180773	0.52287452	STC1	1	2
GO:0006730	GO:0006730	one-carbon metabolic process	1/108	18/6338	0.266394581	0.551180773	0.52287452	CA3	1	2
GO:0009880	GO:0009880	embryonic pattern specification	1/108	18/6338	0.266394581	0.551180773	0.52287452	PTCH1	1	2
GO:0014855	GO:0014855	striated muscle cell proliferation	1/108	18/6338	0.266394581	0.551180773	0.52287452	MEF2C	1	2
GO:0030835	GO:0030835	negative regulation of actin filament depolymerization	1/108	18/6338	0.266394581	0.551180773	0.52287452	CAPG	1	2
GO:00320881	GO:0032088	negative regulation of NF-kappaB transcription factor activity	1/108	18/6338	0.266394581	0.551180773	0.52287452	TNFAIP3	1	2
GO:0032371	GO:0032371	regulation of sterol transport	1/108	18/6338	0.266394581	0.551180773	0.52287452	PTCH1	1	2
GO:0032374	GO:0032374	regulation of cholesterol transport	1/108	18/6338	0.266394581	0.551180773	0.52287452	PTCH1	1	2
GO:0032410	GO:0032410	negative regulation of transporter activity	1/108	18/6338	0.266394581	0.551180773	0.52287452	CRBN	1	2
GO:0032481	GO:0032481	positive regulation of type I interferon production	1/108	18/6338	0.266394581	0.551180773	0.52287452	PTPN11	1	2
GO:0033344	GO:0033344	cholesterol efflux	1/108	18/6338	0.266394581	0.551180773	0.52287452	PTCH1	1	2
GO:00364731	GO:0036473	cell death in response to oxidative stress	1/108	18/6338	0.266394581	0.551180773	0.52287452	PARK7	1	2
GO:00432001	GO:0043200	response to amino acid	1/108	18/6338	0.266394581	0.551180773	0.52287452	COL5A2	1	2
GO:0043266	GO:0043266	regulation of potassium ion transport	1/108	18/6338	0.266394581	0.551180773	0.52287452	CRBN	1	2
GO:00463241	GO:0046324	regulation of glucose import	1/108	18/6338	0.266394581	0.551180773	0.52287452	PTPN11	1	2
GO:0048640	GO:0048640	negative regulation of developmental growth	1/108	18/6338	0.266394581	0.551180773	0.52287452	PTCH1	1	2
GO:0051155	GO:0051155	positive regulation of striated muscle cell differentiation	1/108	18/6338	0.266394581	0.551180773	0.52287452	MEF2C	1	2
GO:00514381	GO:0051438	regulation of ubiquitin-protein transferase activity	1/108	18/6338	0.266394581	0.551180773	0.52287452	PARK7	1	2
GO:0060419	GO:0060419	heart growth	1/108	18/6338	0.266394581	0.551180773	0.52287452	MEF2C	1	2
GO:0070252	GO:0070252	actin-mediated cell contraction	1/108	18/6338	0.266394581	0.551180773	0.52287452	STC1	1	2
GO:0090307	GO:0090307	mitotic spindle assembly	1/108	18/6338	0.266394581	0.551180773	0.52287452	MZT1	1	2
GO:1902476	GO:1902476	chloride transmembrane transport	1/108	18/6338	0.266394581	0.551180773	0.52287452	GABRA5	1	2
GO:2001022	GO:2001022	positive regulation of response to DNA damage stimulus	1/108	18/6338	0.266394581	0.551180773	0.52287452	FMR1	1	2
GO:00421271	GO:0042127	regulation of cell population proliferation	9/108	412/6338	0.267950385	0.551180773	0.52287452	CTSH/CLU/MEF2C/AREG/STAT5B/TNFAIP3/ID2/BMPR1B/PTCH1	9	2
GO:00300991	GO:0030099	myeloid cell differentiation	3/108	106/6338	0.270108401	0.551180773	0.52287452	MEF2C/STAT5B/PTPN11	3	2
GO:00300011	GO:0030001	metal ion transport	5/108	205/6338	0.270777229	0.551180773	0.52287452	ATP2B1/CRBN/HOMER2/MRS2/STC1	5	2
GO:00065181	GO:0006518	peptide metabolic process	7/108	308/6338	0.270953217	0.551180773	0.52287452	EIF3H/RPL5/CTSH/PARK7/USP16/FMR1/PIWIL4	7	2
GO:0051302	GO:0051302	regulation of cell division	2/108	60/6338	0.272551713	0.551180773	0.52287452	TXNIP/PTCH1	2	2
GO:0072659	GO:0072659	protein localization to plasma membrane	2/108	60/6338	0.272551713	0.551180773	0.52287452	SLC9A3R2/PTCH1	2	2
GO:19012141	GO:1901214	regulation of neuron death	2/108	60/6338	0.272551713	0.551180773	0.52287452	PARK7/MEF2C	2	2
GO:0051249	GO:0051249	regulation of lymphocyte activation	3/108	107/6338	0.274751187	0.551180773	0.52287452	MEF2C/STAT5B/TNFAIP3	3	2
GO:00723591	GO:0072359	circulatory system development	6/108	258/6338	0.276349494	0.551180773	0.52287452	CTSH/NEBL/GLUL/MEF2C/PTPN11/PTCH1	6	2
GO:00455961	GO:0045596	negative regulation of cell differentiation	4/108	157/6338	0.27887853	0.551180773	0.52287452	STAT5B/PTPN11/PTCH1/COL5A2	4	2
GO:00164851	GO:0016485	protein processing	2/108	61/6338	0.278902313	0.551180773	0.52287452	CTSH/PTCH1	2	2
GO:00512591	GO:0051259	protein complex oligomerization	2/108	61/6338	0.278902313	0.551180773	0.52287452	USP16/PRNP	2	2
GO:0001658	GO:0001658	branching involved in ureteric bud morphogenesis	1/108	19/6338	0.278930876	0.551180773	0.52287452	PTCH1	1	2
GO:0002832	GO:0002832	negative regulation of response to biotic stimulus	1/108	19/6338	0.278930876	0.551180773	0.52287452	TNFAIP3	1	2
GO:0003143	GO:0003143	embryonic heart tube morphogenesis	1/108	19/6338	0.278930876	0.551180773	0.52287452	MEF2C	1	2
GO:0006029	GO:0006029	proteoglycan metabolic process	1/108	19/6338	0.278930876	0.551180773	0.52287452	BMPR1B	1	2
GO:0006405	GO:0006405	RNA export from nucleus	1/108	19/6338	0.278930876	0.551180773	0.52287452	NXT1	1	2
GO:00066261	GO:0006626	protein targeting to mitochondrion	1/108	19/6338	0.278930876	0.551180773	0.52287452	TOMM34	1	2
GO:00069401	GO:0006940	regulation of smooth muscle contraction	1/108	19/6338	0.278930876	0.551180773	0.52287452	ATP2B1	1	2
GO:0007193	GO:0007193	adenylate cyclase-inhibiting G protein-coupled receptor signaling pathway	1/108	19/6338	0.278930876	0.551180773	0.52287452	INSL3	1	2
GO:0032608	GO:0032608	interferon-beta production	1/108	19/6338	0.278930876	0.551180773	0.52287452	PTPN11	1	2
GO:0032648	GO:0032648	regulation of interferon-beta production	1/108	19/6338	0.278930876	0.551180773	0.52287452	PTPN11	1	2
GO:0032732	GO:0032732	positive regulation of interleukin-1 production	1/108	19/6338	0.278930876	0.551180773	0.52287452	PANX2	1	2
GO:0035050	GO:0035050	embryonic heart tube development	1/108	19/6338	0.278930876	0.551180773	0.52287452	MEF2C	1	2
GO:0035914	GO:0035914	skeletal muscle cell differentiation	1/108	19/6338	0.278930876	0.551180773	0.52287452	MEF2C	1	2
GO:0042698	GO:0042698	ovulation cycle	1/108	19/6338	0.278930876	0.551180773	0.52287452	STAT5B	1	2
GO:00466201	GO:0046620	regulation of organ growth	1/108	19/6338	0.278930876	0.551180773	0.52287452	MEF2C	1	2
GO:0051881	GO:0051881	regulation of mitochondrial membrane potential	1/108	19/6338	0.278930876	0.551180773	0.52287452	PARK7	1	2
GO:0060113	GO:0060113	inner ear receptor cell differentiation	1/108	19/6338	0.278930876	0.551180773	0.52287452	MYO6	1	2
GO:0060425	GO:0060425	lung morphogenesis	1/108	19/6338	0.278930876	0.551180773	0.52287452	CTSH	1	2
GO:0061371	GO:0061371	determination of heart left/right asymmetry	1/108	19/6338	0.278930876	0.551180773	0.52287452	MEF2C	1	2
GO:00972371	GO:0097237	cellular response to toxic substance	1/108	19/6338	0.278930876	0.551180773	0.52287452	PARK7	1	2
GO:1901184	GO:1901184	regulation of ERBB signaling pathway	1/108	19/6338	0.278930876	0.551180773	0.52287452	AREG	1	2
GO:1903312	GO:1903312	negative regulation of mRNA metabolic process	1/108	19/6338	0.278930876	0.551180773	0.52287452	FMR1	1	2
GO:1903828	GO:1903828	negative regulation of cellular protein localization	1/108	19/6338	0.278930876	0.551180773	0.52287452	PARK7	1	2
GO:2000106	GO:2000106	regulation of leukocyte apoptotic process	1/108	19/6338	0.278930876	0.551180773	0.52287452	MEF2C	1	2
GO:2000177	GO:2000177	regulation of neural precursor cell proliferation	1/108	19/6338	0.278930876	0.551180773	0.52287452	ID2	1	2
GO:20006771	GO:2000677	regulation of transcription regulatory region DNA binding	1/108	19/6338	0.278930876	0.551180773	0.52287452	PARK7	1	2
GO:0032535	GO:0032535	regulation of cellular component size	3/108	108/6338	0.279402681	0.551452659	0.523132443	ARPC5/ARPC1B/CAPG	3	2
GO:00430851	GO:0043085	positive regulation of catalytic activity	6/108	260/6338	0.282250181	0.556407167	0.527832509	CTSH/PARK7/MEF2C/AGAP3/AREG/EDN3	6	2
GO:00082191	GO:0008219	cell death	10/108	472/6338	0.282796315	0.556818521	0.528222737	CTSH/PARK7/CLU/MEF2C/MAGED1/STAT5B/PRKRA/TNFAIP3/BMPR1B/TNIP2	10	2
GO:00301821	GO:0030182	neuron differentiation	7/108	314/6338	0.287088419	0.556860163	0.528262241	MEF2C/FMR1/MYO6/ID2/PTPN11/PTCH1/GAP43	7	2
GO:00025201	GO:0002520	immune system development	6/108	263/6338	0.291156002	0.556860163	0.528262241	SBDS/MEF2C/CHD2/STAT5B/TNFAIP3/PTPN11	6	2
GO:0002792	GO:0002792	negative regulation of peptide secretion	1/108	20/6338	0.291254893	0.556860163	0.528262241	PTPN11	1	2
GO:0003170	GO:0003170	heart valve development	1/108	20/6338	0.291254893	0.556860163	0.528262241	MEF2C	1	2
GO:00060811	GO:0006081	cellular aldehyde metabolic process	1/108	20/6338	0.291254893	0.556860163	0.528262241	PARK7	1	2
GO:0006754	GO:0006754	ATP biosynthetic process	1/108	20/6338	0.291254893	0.556860163	0.528262241	ATP6	1	2
GO:0009116	GO:0009116	nucleoside metabolic process	1/108	20/6338	0.291254893	0.556860163	0.528262241	OARD1	1	2
GO:0010921	GO:0010921	regulation of phosphatase activity	1/108	20/6338	0.291254893	0.556860163	0.528262241	MEF2C	1	2
GO:0031638	GO:0031638	zymogen activation	1/108	20/6338	0.291254893	0.556860163	0.528262241	CTSH	1	2
GO:00456611	GO:0045661	regulation of myoblast differentiation	1/108	20/6338	0.291254893	0.556860163	0.528262241	MEF2C	1	2
GO:00507951	GO:0050795	regulation of behavior	1/108	20/6338	0.291254893	0.556860163	0.528262241	MEF2C	1	2
GO:0051851	GO:0051851	modulation by host of symbiont process	1/108	20/6338	0.291254893	0.556860163	0.528262241	FMR1	1	2
GO:0060675	GO:0060675	ureteric bud morphogenesis	1/108	20/6338	0.291254893	0.556860163	0.528262241	PTCH1	1	2
GO:0061097	GO:0061097	regulation of protein tyrosine kinase activity	1/108	20/6338	0.291254893	0.556860163	0.528262241	AREG	1	2
GO:0072078	GO:0072078	nephron tubule morphogenesis	1/108	20/6338	0.291254893	0.556860163	0.528262241	PTCH1	1	2
GO:0072171	GO:0072171	mesonephric tubule morphogenesis	1/108	20/6338	0.291254893	0.556860163	0.528262241	PTCH1	1	2
GO:0090278	GO:0090278	negative regulation of peptide hormone secretion	1/108	20/6338	0.291254893	0.556860163	0.528262241	PTPN11	1	2
GO:00987541	GO:0098754	detoxification	1/108	20/6338	0.291254893	0.556860163	0.528262241	PARK7	1	2
GO:1901983	GO:1901983	regulation of protein acetylation	1/108	20/6338	0.291254893	0.556860163	0.528262241	PARK7	1	2
GO:19028821	GO:1902882	regulation of response to oxidative stress	1/108	20/6338	0.291254893	0.556860163	0.528262241	PARK7	1	2
GO:1904063	GO:1904063	negative regulation of cation transmembrane transport	1/108	20/6338	0.291254893	0.556860163	0.528262241	CRBN	1	2
GO:2000045	GO:2000045	regulation of G1/S transition of mitotic cell cycle	1/108	20/6338	0.291254893	0.556860163	0.528262241	ID2	1	2
GO:0006402	GO:0006402	mRNA catabolic process	2/108	63/6338	0.291592231	0.556860163	0.528262241	EDC3/FMR1	2	2
GO:00066051	GO:0006605	protein targeting	2/108	63/6338	0.291592231	0.556860163	0.528262241	SCARB2/TOMM34	2	2
GO:0032944	GO:0032944	regulation of mononuclear cell proliferation	2/108	63/6338	0.291592231	0.556860163	0.528262241	MEF2C/STAT5B	2	2
GO:0050670	GO:0050670	regulation of lymphocyte proliferation	2/108	63/6338	0.291592231	0.556860163	0.528262241	MEF2C/STAT5B	2	2
GO:0051046	GO:0051046	regulation of secretion	4/108	161/6338	0.294209824	0.560292721	0.531518518	RAP1B/MYO6/PTPN11/STC1	4	2
GO:00510931	GO:0051093	negative regulation of developmental process	5/108	213/6338	0.297289213	0.560292721	0.531518518	VAT1/STAT5B/PTPN11/PTCH1/COL5A2	5	2
GO:00431221	GO:0043122	regulation of I-kappaB kinase/NF-kappaB signaling	2/108	64/6338	0.297928166	0.560292721	0.531518518	TNFAIP3/TNIP2	2	2
GO:00511291	GO:0051129	negative regulation of cellular component organization	4/108	162/6338	0.298061382	0.560292721	0.531518518	CLU/VAT1/CAPG/LDLRAD4	4	2
GO:00512401	GO:0051240	positive regulation of multicellular organismal process	8/108	372/6338	0.29995385	0.560292721	0.531518518	CTSH/PARK7/MEF2C/ATP2B1/STAT5B/PTPN11/BMPR1B/PANX2	8	2
GO:00352951	GO:0035295	tube development	6/108	267/6338	0.303123769	0.560292721	0.531518518	CTSH/GLUL/MEF2C/AREG/ID2/PTCH1	6	2
GO:00011011	GO:0001101	response to acid chemical	1/108	21/6338	0.303370194	0.560292721	0.531518518	COL5A2	1	2
GO:0003073	GO:0003073	regulation of systemic arterial blood pressure	1/108	21/6338	0.303370194	0.560292721	0.531518518	EDN3	1	2
GO:0006023	GO:0006023	aminoglycan biosynthetic process	1/108	21/6338	0.303370194	0.560292721	0.531518518	B3GALNT1	1	2
GO:0006094	GO:0006094	gluconeogenesis	1/108	21/6338	0.303370194	0.560292721	0.531518518	FAM3C	1	2
GO:0010257	GO:0010257	NADH dehydrogenase complex assembly	1/108	21/6338	0.303370194	0.560292721	0.531518518	ND5	1	2
GO:0016079	GO:0016079	synaptic vesicle exocytosis	1/108	21/6338	0.303370194	0.560292721	0.531518518	RAP1B	1	2
GO:0021549	GO:0021549	cerebellum development	1/108	21/6338	0.303370194	0.560292721	0.531518518	PTPN11	1	2
GO:0030834	GO:0030834	regulation of actin filament depolymerization	1/108	21/6338	0.303370194	0.560292721	0.531518518	CAPG	1	2
GO:0031058	GO:0031058	positive regulation of histone modification	1/108	21/6338	0.303370194	0.560292721	0.531518518	FMR1	1	2
GO:0032355	GO:0032355	response to estradiol	1/108	21/6338	0.303370194	0.560292721	0.531518518	AREG	1	2
GO:0032981	GO:0032981	mitochondrial respiratory chain complex I assembly	1/108	21/6338	0.303370194	0.560292721	0.531518518	ND5	1	2
GO:0034121	GO:0034121	regulation of toll-like receptor signaling pathway	1/108	21/6338	0.303370194	0.560292721	0.531518518	TNFAIP3	1	2
GO:0034766	GO:0034766	negative regulation of ion transmembrane transport	1/108	21/6338	0.303370194	0.560292721	0.531518518	CRBN	1	2
GO:00463231	GO:0046323	glucose import	1/108	21/6338	0.303370194	0.560292721	0.531518518	PTPN11	1	2
GO:0048708	GO:0048708	astrocyte differentiation	1/108	21/6338	0.303370194	0.560292721	0.531518518	PTPN11	1	2
GO:0050709	GO:0050709	negative regulation of protein secretion	1/108	21/6338	0.303370194	0.560292721	0.531518518	PTPN11	1	2
GO:0051145	GO:0051145	smooth muscle cell differentiation	1/108	21/6338	0.303370194	0.560292721	0.531518518	MEF2C	1	2
GO:00511491	GO:0051149	positive regulation of muscle cell differentiation	1/108	21/6338	0.303370194	0.560292721	0.531518518	MEF2C	1	2
GO:0055006	GO:0055006	cardiac cell development	1/108	21/6338	0.303370194	0.560292721	0.531518518	NEBL	1	2
GO:0055013	GO:0055013	cardiac muscle cell development	1/108	21/6338	0.303370194	0.560292721	0.531518518	NEBL	1	2
GO:00615151	GO:0061515	myeloid cell development	1/108	21/6338	0.303370194	0.560292721	0.531518518	PTPN11	1	2
GO:00973061	GO:0097306	cellular response to alcohol	1/108	21/6338	0.303370194	0.560292721	0.531518518	PTCH1	1	2
GO:0140353	GO:0140353	lipid export from cell	1/108	21/6338	0.303370194	0.560292721	0.531518518	PTPN11	1	2
GO:00158491	GO:0015849	organic acid transport	2/108	65/6338	0.304255926	0.560292721	0.531518518	PLIN2/SLC23A2	2	2
GO:0016051	GO:0016051	carbohydrate biosynthetic process	2/108	65/6338	0.304255926	0.560292721	0.531518518	FAM3C/B3GALNT1	2	2
GO:0070663	GO:0070663	regulation of leukocyte proliferation	2/108	65/6338	0.304255926	0.560292721	0.531518518	MEF2C/STAT5B	2	2
GO:00106471	GO:0010647	positive regulation of cell communication	8/108	375/6338	0.307588173	0.565448331	0.536409357	CTSH/CLU/AREG/PRKRA/RAP1B/TNFAIP3/PTPN11/TNIP2	8	2
GO:1901605	GO:1901605	alpha-amino acid metabolic process	2/108	66/6338	0.310573961	0.565448331	0.536409357	PARK7/GLUL	2	2
GO:00226031	GO:0022603	regulation of anatomical structure morphogenesis	5/108	217/6338	0.310715171	0.565448331	0.536409357	CTSH/GLUL/MEF2C/VAT1/TNFAIP3	5	2
GO:00986551	GO:0098655	cation transmembrane transport	4/108	166/6338	0.313529058	0.565448331	0.536409357	ND5/ATP6/CRBN/MRS2	4	2
GO:19030471	GO:1903047	mitotic cell cycle process	4/108	166/6338	0.313529058	0.565448331	0.536409357	SBDS/USP16/MZT1/ID2	4	2
GO:0002698	GO:0002698	negative regulation of immune effector process	1/108	22/6338	0.315280281	0.565448331	0.536409357	SERPING1	1	2
GO:0006942	GO:0006942	regulation of striated muscle contraction	1/108	22/6338	0.315280281	0.565448331	0.536409357	STC1	1	2
GO:0019319	GO:0019319	hexose biosynthetic process	1/108	22/6338	0.315280281	0.565448331	0.536409357	FAM3C	1	2
GO:0030042	GO:0030042	actin filament depolymerization	1/108	22/6338	0.315280281	0.565448331	0.536409357	CAPG	1	2
GO:0030512	GO:0030512	negative regulation of transforming growth factor beta receptor signaling pathway	1/108	22/6338	0.315280281	0.565448331	0.536409357	LDLRAD4	1	2
GO:0032436	GO:0032436	positive regulation of proteasomal ubiquitin-dependent protein catabolic process	1/108	22/6338	0.315280281	0.565448331	0.536409357	CLU	1	2
GO:0032611	GO:0032611	interleukin-1 beta production	1/108	22/6338	0.315280281	0.565448331	0.536409357	TNFAIP3	1	2
GO:0032651	GO:0032651	regulation of interleukin-1 beta production	1/108	22/6338	0.315280281	0.565448331	0.536409357	TNFAIP3	1	2
GO:0042490	GO:0042490	mechanoreceptor differentiation	1/108	22/6338	0.315280281	0.565448331	0.536409357	MYO6	1	2
GO:0045621	GO:0045621	positive regulation of lymphocyte differentiation	1/108	22/6338	0.315280281	0.565448331	0.536409357	STAT5B	1	2
GO:0050852	GO:0050852	T cell receptor signaling pathway	1/108	22/6338	0.315280281	0.565448331	0.536409357	TEC	1	2
GO:0060389	GO:0060389	pathway-restricted SMAD protein phosphorylation	1/108	22/6338	0.315280281	0.565448331	0.536409357	LDLRAD4	1	2
GO:0060393	GO:0060393	regulation of pathway-restricted SMAD protein phosphorylation	1/108	22/6338	0.315280281	0.565448331	0.536409357	LDLRAD4	1	2
GO:0070509	GO:0070509	calcium ion import	1/108	22/6338	0.315280281	0.565448331	0.536409357	STC1	1	2
GO:0072028	GO:0072028	nephron morphogenesis	1/108	22/6338	0.315280281	0.565448331	0.536409357	PTCH1	1	2
GO:0072088	GO:0072088	nephron epithelium morphogenesis	1/108	22/6338	0.315280281	0.565448331	0.536409357	PTCH1	1	2
GO:0090398	GO:0090398	cellular senescence	1/108	22/6338	0.315280281	0.565448331	0.536409357	ID2	1	2
GO:0098661	GO:0098661	inorganic anion transmembrane transport	1/108	22/6338	0.315280281	0.565448331	0.536409357	GABRA5	1	2
GO:0140029	GO:0140029	exocytic process	1/108	22/6338	0.315280281	0.565448331	0.536409357	VPS11	1	2
GO:19907781	GO:1990778	protein localization to cell periphery	2/108	67/6338	0.316880777	0.566897071	0.537783697	SLC9A3R2/PTCH1	2	2
GO:00313271	GO:0031327	negative regulation of cellular biosynthetic process	7/108	325/6338	0.31724873	0.566897071	0.537783697	FAM3C/MEF2C/FMR1/TXNIP/ID2/KLF3/PTCH1	7	2
GO:0007169	GO:0007169	transmembrane receptor protein tyrosine kinase signaling pathway	4/108	167/6338	0.31740913	0.566897071	0.537783697	AREG/STAT5B/TXNIP/PTPN11	4	2
GO:00098941	GO:0009894	regulation of catabolic process	5/108	219/6338	0.31746236	0.566897071	0.537783697	PARK7/CLU/TIMP2/FMR1/TNFAIP3	5	2
GO:00230561	GO:0023056	positive regulation of signaling	8/108	379/6338	0.317835668	0.56695011	0.537834012	CTSH/CLU/AREG/PRKRA/RAP1B/TNFAIP3/PTPN11/TNIP2	8	2
GO:00059751	GO:0005975	carbohydrate metabolic process	5/108	220/6338	0.320843486	0.568163001	0.538984614	LDHB/LDHB/FAM3C/GUSB/B3GALNT1	5	2
GO:00512531	GO:0051253	negative regulation of RNA metabolic process	6/108	273/6338	0.321247882	0.568163001	0.538984614	MEF2C/FMR1/TXNIP/ID2/KLF3/PTCH1	6	2
GO:00488781	GO:0048878	chemical homeostasis	7/108	327/6338	0.322799721	0.568163001	0.538984614	CTSH/ATP2B1/PTPN11/HOMER2/PTCH1/STC1/EDN3	7	2
GO:19015651	GO:1901565	organonitrogen compound catabolic process	8/108	381/6338	0.322986437	0.568163001	0.538984614	CTSH/CTSB/PARK7/CLU/TIMP2/USP16/BAP1/TNFAIP3	8	2
GO:19025331	GO:1902533	positive regulation of intracellular signal transduction	5/108	221/6338	0.324229249	0.568163001	0.538984614	CLU/PRKRA/RAP1B/PTPN11/TNIP2	5	2
GO:0006820	GO:0006820	anion transport	3/108	118/6338	0.326222014	0.568163001	0.538984614	GABRA5/SLC23A2/STC1	3	2
GO:00073891	GO:0007389	pattern specification process	3/108	118/6338	0.326222014	0.568163001	0.538984614	MEF2C/PTCH1/STC1	3	2
GO:0001843	GO:0001843	neural tube closure	1/108	23/6338	0.326988598	0.568163001	0.538984614	PTCH1	1	2
GO:0001909	GO:0001909	leukocyte mediated cytotoxicity	1/108	23/6338	0.326988598	0.568163001	0.538984614	CTSH	1	2
GO:00108271	GO:0010827	regulation of glucose transmembrane transport	1/108	23/6338	0.326988598	0.568163001	0.538984614	PTPN11	1	2
GO:0014033	GO:0014033	neural crest cell differentiation	1/108	23/6338	0.326988598	0.568163001	0.538984614	MEF2C	1	2
GO:0015908	GO:0015908	fatty acid transport	1/108	23/6338	0.326988598	0.568163001	0.538984614	PLIN2	1	2
GO:00302161	GO:0030216	keratinocyte differentiation	1/108	23/6338	0.326988598	0.568163001	0.538984614	TXNIP	1	2
GO:0030239	GO:0030239	myofibril assembly	1/108	23/6338	0.326988598	0.568163001	0.538984614	NEBL	1	2
GO:00326371	GO:0032637	interleukin-8 production	1/108	23/6338	0.326988598	0.568163001	0.538984614	PARK7	1	2
GO:00326771	GO:0032677	regulation of interleukin-8 production	1/108	23/6338	0.326988598	0.568163001	0.538984614	PARK7	1	2
GO:00343081	GO:0034308	primary alcohol metabolic process	1/108	23/6338	0.326988598	0.568163001	0.538984614	PARK7	1	2
GO:0046683	GO:0046683	response to organophosphorus	1/108	23/6338	0.326988598	0.568163001	0.538984614	RAP1B	1	2
GO:0060606	GO:0060606	tube closure	1/108	23/6338	0.326988598	0.568163001	0.538984614	PTCH1	1	2
GO:00610411	GO:0061041	regulation of wound healing	1/108	23/6338	0.326988598	0.568163001	0.538984614	SERPING1	1	2
GO:0071277	GO:0071277	cellular response to calcium ion	1/108	23/6338	0.326988598	0.568163001	0.538984614	MEF2C	1	2
GO:00726551	GO:0072655	establishment of protein localization to mitochondrion	1/108	23/6338	0.326988598	0.568163001	0.538984614	TOMM34	1	2
GO:1900180	GO:1900180	regulation of protein localization to nucleus	1/108	23/6338	0.326988598	0.568163001	0.538984614	PARK7	1	2
GO:1901880	GO:1901880	negative regulation of protein depolymerization	1/108	23/6338	0.326988598	0.568163001	0.538984614	CAPG	1	2
GO:00451841	GO:0045184	establishment of protein localization	9/108	437/6338	0.327124152	0.568163001	0.538984614	PARK7/NXT1/SCARB2/TOMM34/VPS11/TXNIP/MYO6/TNFAIP3/PTPN11	9	2
GO:00324961	GO:0032496	response to lipopolysaccharide	2/108	69/6338	0.329455027	0.569340038	0.540101204	MEF2C/TNFAIP3	2	2
GO:00098901	GO:0009890	negative regulation of biosynthetic process	7/108	330/6338	0.331158622	0.569340038	0.540101204	FAM3C/MEF2C/FMR1/TXNIP/ID2/KLF3/PTCH1	7	2
GO:00342481	GO:0034248	regulation of cellular amide metabolic process	3/108	120/6338	0.335613111	0.569340038	0.540101204	USP16/FMR1/PIWIL4	3	2
GO:00064571	GO:0006457	protein folding	2/108	70/6338	0.335719731	0.569340038	0.540101204	CLU/HSPE1	2	2
GO:0022409	GO:0022409	positive regulation of cell-cell adhesion	2/108	70/6338	0.335719731	0.569340038	0.540101204	CD47/STAT5B	2	2
GO:0050804	GO:0050804	modulation of chemical synaptic transmission	2/108	70/6338	0.335719731	0.569340038	0.540101204	MEF2C/RAP1B	2	2
GO:0051251	GO:0051251	positive regulation of lymphocyte activation	2/108	70/6338	0.335719731	0.569340038	0.540101204	MEF2C/STAT5B	2	2
GO:0099177	GO:0099177	regulation of trans-synaptic signaling	2/108	70/6338	0.335719731	0.569340038	0.540101204	MEF2C/RAP1B	2	2
GO:0000077	GO:0000077	DNA damage checkpoint signaling	1/108	24/6338	0.338498532	0.569340038	0.540101204	PTPN11	1	2
GO:0001889	GO:0001889	liver development	1/108	24/6338	0.338498532	0.569340038	0.540101204	TNFAIP3	1	2
GO:0006476	GO:0006476	protein deacetylation	1/108	24/6338	0.338498532	0.569340038	0.540101204	MSL3	1	2
GO:0014020	GO:0014020	primary neural tube formation	1/108	24/6338	0.338498532	0.569340038	0.540101204	PTCH1	1	2
GO:0014074	GO:0014074	response to purine-containing compound	1/108	24/6338	0.338498532	0.569340038	0.540101204	RAP1B	1	2
GO:0015914	GO:0015914	phospholipid transport	1/108	24/6338	0.338498532	0.569340038	0.540101204	ATP9A	1	2
GO:0021510	GO:0021510	spinal cord development	1/108	24/6338	0.338498532	0.569340038	0.540101204	PTCH1	1	2
GO:0022037	GO:0022037	metencephalon development	1/108	24/6338	0.338498532	0.569340038	0.540101204	PTPN11	1	2
GO:0030837	GO:0030837	negative regulation of actin filament polymerization	1/108	24/6338	0.338498532	0.569340038	0.540101204	CAPG	1	2
GO:0032760	GO:0032760	positive regulation of tumor necrosis factor production	1/108	24/6338	0.338498532	0.569340038	0.540101204	PTPN11	1	2
GO:0042255	GO:0042255	ribosome assembly	1/108	24/6338	0.338498532	0.569340038	0.540101204	SBDS	1	2
GO:0046888	GO:0046888	negative regulation of hormone secretion	1/108	24/6338	0.338498532	0.569340038	0.540101204	PTPN11	1	2
GO:0048645	GO:0048645	animal organ formation	1/108	24/6338	0.338498532	0.569340038	0.540101204	MEF2C	1	2
GO:0048663	GO:0048663	neuron fate commitment	1/108	24/6338	0.338498532	0.569340038	0.540101204	ID2	1	2
GO:0051153	GO:0051153	regulation of striated muscle cell differentiation	1/108	24/6338	0.338498532	0.569340038	0.540101204	MEF2C	1	2
GO:0051702	GO:0051702	biological process involved in interaction with symbiont	1/108	24/6338	0.338498532	0.569340038	0.540101204	FMR1	1	2
GO:0051817	GO:0051817	modulation of process of other organism involved in symbiotic interaction	1/108	24/6338	0.338498532	0.569340038	0.540101204	FMR1	1	2
GO:0055002	GO:0055002	striated muscle cell development	1/108	24/6338	0.338498532	0.569340038	0.540101204	NEBL	1	2
GO:00705851	GO:0070585	protein localization to mitochondrion	1/108	24/6338	0.338498532	0.569340038	0.540101204	TOMM34	1	2
GO:0071887	GO:0071887	leukocyte apoptotic process	1/108	24/6338	0.338498532	0.569340038	0.540101204	MEF2C	1	2
GO:1901222	GO:1901222	regulation of NIK/NF-kappaB signaling	1/108	24/6338	0.338498532	0.569340038	0.540101204	AKIP1	1	2
GO:1901655	GO:1901655	cellular response to ketone	1/108	24/6338	0.338498532	0.569340038	0.540101204	PARK7	1	2
GO:1901800	GO:1901800	positive regulation of proteasomal protein catabolic process	1/108	24/6338	0.338498532	0.569340038	0.540101204	CLU	1	2
GO:0015850	GO:0015850	organic hydroxy compound transport	2/108	71/6338	0.341967747	0.574004866	0.544526466	PTPN11/PTCH1	2	2
GO:00510981	GO:0051098	regulation of binding	2/108	71/6338	0.341967747	0.574004866	0.544526466	PARK7/FMR1	2	2
GO:00001651	GO:0000165	MAPK cascade	4/108	174/6338	0.344668772	0.577950685	0.548269645	CTSH/MEF2C/RAP1B/PTPN11	4	2
GO:0003007	GO:0003007	heart morphogenesis	2/108	72/6338	0.348197833	0.578348829	0.548647342	MEF2C/PTCH1	2	2
GO:00709971	GO:0070997	neuron death	2/108	72/6338	0.348197833	0.578348829	0.548647342	PARK7/MEF2C	2	2
GO:0001704	GO:0001704	formation of primary germ layer	1/108	25/6338	0.349813413	0.578348829	0.548647342	COL5A2	1	2
GO:0007041	GO:0007041	lysosomal transport	1/108	25/6338	0.349813413	0.578348829	0.548647342	SCARB2	1	2
GO:0007224	GO:0007224	smoothened signaling pathway	1/108	25/6338	0.349813413	0.578348829	0.548647342	PTCH1	1	2
GO:00301681	GO:0030168	platelet activation	1/108	25/6338	0.349813413	0.578348829	0.548647342	TEC	1	2
GO:0032755	GO:0032755	positive regulation of interleukin-6 production	1/108	25/6338	0.349813413	0.578348829	0.548647342	PTPN11	1	2
GO:0043255	GO:0043255	regulation of carbohydrate biosynthetic process	1/108	25/6338	0.349813413	0.578348829	0.548647342	FAM3C	1	2
GO:0046364	GO:0046364	monosaccharide biosynthetic process	1/108	25/6338	0.349813413	0.578348829	0.548647342	FAM3C	1	2
GO:0050764	GO:0050764	regulation of phagocytosis	1/108	25/6338	0.349813413	0.578348829	0.548647342	CD47	1	2
GO:0061008	GO:0061008	hepaticobiliary system development	1/108	25/6338	0.349813413	0.578348829	0.548647342	TNFAIP3	1	2
GO:0062014	GO:0062014	negative regulation of small molecule metabolic process	1/108	25/6338	0.349813413	0.578348829	0.548647342	FAM3C	1	2
GO:2000060	GO:2000060	positive regulation of ubiquitin-dependent protein catabolic process	1/108	25/6338	0.349813413	0.578348829	0.548647342	CLU	1	2
GO:2001021	GO:2001021	negative regulation of response to DNA damage stimulus	1/108	25/6338	0.349813413	0.578348829	0.548647342	CLU	1	2
GO:00065751	GO:0006575	cellular modified amino acid metabolic process	2/108	73/6338	0.354408789	0.582155671	0.552258682	PARK7/CRYM	2	2
GO:0045787	GO:0045787	positive regulation of cell cycle	2/108	73/6338	0.354408789	0.582155671	0.552258682	STAT5B/PTPN11	2	2
GO:0045765	GO:0045765	regulation of angiogenesis	2/108	74/6338	0.360599463	0.582155671	0.552258682	CTSH/GLUL	2	2
GO:01400141	GO:0140014	mitotic nuclear division	2/108	74/6338	0.360599463	0.582155671	0.552258682	USP16/MZT1	2	2
GO:0000079	GO:0000079	regulation of cyclin-dependent protein serine/threonine kinase activity	1/108	26/6338	0.360936516	0.582155671	0.552258682	TNFAIP3	1	2
GO:0001508	GO:0001508	action potential	1/108	26/6338	0.360936516	0.582155671	0.552258682	FMR1	1	2
GO:0003208	GO:0003208	cardiac ventricle morphogenesis	1/108	26/6338	0.360936516	0.582155671	0.552258682	MEF2C	1	2
GO:0008286	GO:0008286	insulin receptor signaling pathway	1/108	26/6338	0.360936516	0.582155671	0.552258682	PTPN11	1	2
GO:00099531	GO:0009953	dorsal/ventral pattern formation	1/108	26/6338	0.360936516	0.582155671	0.552258682	PTCH1	1	2
GO:0022406	GO:0022406	membrane docking	1/108	26/6338	0.360936516	0.582155671	0.552258682	VPS11	1	2
GO:0031570	GO:0031570	DNA integrity checkpoint signaling	1/108	26/6338	0.360936516	0.582155671	0.552258682	PTPN11	1	2
GO:0032272	GO:0032272	negative regulation of protein polymerization	1/108	26/6338	0.360936516	0.582155671	0.552258682	CAPG	1	2
GO:0032479	GO:0032479	regulation of type I interferon production	1/108	26/6338	0.360936516	0.582155671	0.552258682	PTPN11	1	2
GO:0033692	GO:0033692	cellular polysaccharide biosynthetic process	1/108	26/6338	0.360936516	0.582155671	0.552258682	B3GALNT1	1	2
GO:0034446	GO:0034446	substrate adhesion-dependent cell spreading	1/108	26/6338	0.360936516	0.582155671	0.552258682	AKIP1	1	2
GO:0035821	GO:0035821	modulation of process of other organism	1/108	26/6338	0.360936516	0.582155671	0.552258682	FMR1	1	2
GO:0042752	GO:0042752	regulation of circadian rhythm	1/108	26/6338	0.360936516	0.582155671	0.552258682	ID2	1	2
GO:0045666	GO:0045666	positive regulation of neuron differentiation	1/108	26/6338	0.360936516	0.582155671	0.552258682	MEF2C	1	2
GO:0060993	GO:0060993	kidney morphogenesis	1/108	26/6338	0.360936516	0.582155671	0.552258682	PTCH1	1	2
GO:0071901	GO:0071901	negative regulation of protein serine/threonine kinase activity	1/108	26/6338	0.360936516	0.582155671	0.552258682	TNFAIP3	1	2
GO:0140056	GO:0140056	organelle localization by membrane tethering	1/108	26/6338	0.360936516	0.582155671	0.552258682	VPS11	1	2
GO:1902806	GO:1902806	regulation of cell cycle G1/S phase transition	1/108	26/6338	0.360936516	0.582155671	0.552258682	ID2	1	2
GO:19030341	GO:1903034	regulation of response to wounding	1/108	26/6338	0.360936516	0.582155671	0.552258682	SERPING1	1	2
GO:1903557	GO:1903557	positive regulation of tumor necrosis factor superfamily cytokine production	1/108	26/6338	0.360936516	0.582155671	0.552258682	PTPN11	1	2
GO:1904029	GO:1904029	regulation of cyclin-dependent protein kinase activity	1/108	26/6338	0.360936516	0.582155671	0.552258682	TNFAIP3	1	2
GO:00314011	GO:0031401	positive regulation of protein modification process	5/108	232/6338	0.36169759	0.582813499	0.552882726	PARK7/FMR1/AREG/PTPN11/TEC	5	2
GO:00300971	GO:0030097	hemopoiesis	5/108	234/6338	0.368537512	0.588515909	0.558292285	SBDS/MEF2C/CHD2/STAT5B/PTPN11	5	2
GO:0000271	GO:0000271	polysaccharide biosynthetic process	1/108	27/6338	0.371871063	0.588515909	0.558292285	B3GALNT1	1	2
GO:0001824	GO:0001824	blastocyst development	1/108	27/6338	0.371871063	0.588515909	0.558292285	SBDS	1	2
GO:0002456	GO:0002456	T cell mediated immunity	1/108	27/6338	0.371871063	0.588515909	0.558292285	CTSH	1	2
GO:0003151	GO:0003151	outflow tract morphogenesis	1/108	27/6338	0.371871063	0.588515909	0.558292285	MEF2C	1	2
GO:0008543	GO:0008543	fibroblast growth factor receptor signaling pathway	1/108	27/6338	0.371871063	0.588515909	0.558292285	PTPN11	1	2
GO:0008630	GO:0008630	intrinsic apoptotic signaling pathway in response to DNA damage	1/108	27/6338	0.371871063	0.588515909	0.558292285	CLU	1	2
GO:00086451	GO:0008645	hexose transmembrane transport	1/108	27/6338	0.371871063	0.588515909	0.558292285	PTPN11	1	2
GO:0009206	GO:0009206	purine ribonucleoside triphosphate biosynthetic process	1/108	27/6338	0.371871063	0.588515909	0.558292285	ATP6	1	2
GO:0010565	GO:0010565	regulation of cellular ketone metabolic process	1/108	27/6338	0.371871063	0.588515909	0.558292285	PARK7	1	2
GO:00305181	GO:0030518	intracellular steroid hormone receptor signaling pathway	1/108	27/6338	0.371871063	0.588515909	0.558292285	PARK7	1	2
GO:0032606	GO:0032606	type I interferon production	1/108	27/6338	0.371871063	0.588515909	0.558292285	PTPN11	1	2
GO:0043473	GO:0043473	pigmentation	1/108	27/6338	0.371871063	0.588515909	0.558292285	MEF2C	1	2
GO:0045639	GO:0045639	positive regulation of myeloid cell differentiation	1/108	27/6338	0.371871063	0.588515909	0.558292285	STAT5B	1	2
GO:0051225	GO:0051225	spindle assembly	1/108	27/6338	0.371871063	0.588515909	0.558292285	MZT1	1	2
GO:0062207	GO:0062207	regulation of pattern recognition receptor signaling pathway	1/108	27/6338	0.371871063	0.588515909	0.558292285	TNFAIP3	1	2
GO:19046591	GO:1904659	glucose transmembrane transport	1/108	27/6338	0.371871063	0.588515909	0.558292285	PTPN11	1	2
GO:00022371	GO:0002237	response to molecule of bacterial origin	2/108	76/6338	0.372915575	0.588515909	0.558292285	MEF2C/TNFAIP3	2	2
GO:00072491	GO:0007249	I-kappaB kinase/NF-kappaB signaling	2/108	76/6338	0.372915575	0.588515909	0.558292285	TNFAIP3/TNIP2	2	2
GO:0062012	GO:0062012	regulation of small molecule metabolic process	2/108	76/6338	0.372915575	0.588515909	0.558292285	PARK7/FAM3C	2	2
GO:1901342	GO:1901342	regulation of vasculature development	2/108	76/6338	0.372915575	0.588515909	0.558292285	CTSH/GLUL	2	2
GO:0002694	GO:0002694	regulation of leukocyte activation	3/108	128/6338	0.373083419	0.588515909	0.558292285	MEF2C/STAT5B/TNFAIP3	3	2
GO:0000902	GO:0000902	cell morphogenesis	5/108	236/6338	0.375380495	0.591573847	0.56119318	MEF2C/AKIP1/PTPN11/GAP43/STC1	5	2
GO:00068741	GO:0006874	cellular calcium ion homeostasis	3/108	129/6338	0.377746188	0.592791888	0.562348669	ATP2B1/STC1/EDN3	3	2
GO:0006401	GO:0006401	RNA catabolic process	2/108	77/6338	0.379038922	0.592791888	0.562348669	EDC3/FMR1	2	2
GO:00510911	GO:0051091	positive regulation of DNA-binding transcription factor activity	2/108	77/6338	0.379038922	0.592791888	0.562348669	PARK7/CLU	2	2
GO:00486991	GO:0048699	generation of neurons	7/108	348/6338	0.381899514	0.592791888	0.562348669	MEF2C/FMR1/MYO6/ID2/PTPN11/PTCH1/GAP43	7	2
GO:00550741	GO:0055074	calcium ion homeostasis	3/108	130/6338	0.382402293	0.592791888	0.562348669	ATP2B1/STC1/EDN3	3	2
GO:0001841	GO:0001841	neural tube formation	1/108	28/6338	0.382620219	0.592791888	0.562348669	PTCH1	1	2
GO:00073681	GO:0007368	determination of left/right symmetry	1/108	28/6338	0.382620219	0.592791888	0.562348669	MEF2C	1	2
GO:0009145	GO:0009145	purine nucleoside triphosphate biosynthetic process	1/108	28/6338	0.382620219	0.592791888	0.562348669	ATP6	1	2
GO:00323701	GO:0032370	positive regulation of lipid transport	1/108	28/6338	0.382620219	0.592791888	0.562348669	PTCH1	1	2
GO:0035601	GO:0035601	protein deacylation	1/108	28/6338	0.382620219	0.592791888	0.562348669	MSL3	1	2
GO:0042472	GO:0042472	inner ear morphogenesis	1/108	28/6338	0.382620219	0.592791888	0.562348669	MYO6	1	2
GO:0043242	GO:0043242	negative regulation of protein-containing complex disassembly	1/108	28/6338	0.382620219	0.592791888	0.562348669	CAPG	1	2
GO:0060395	GO:0060395	SMAD protein signal transduction	1/108	28/6338	0.382620219	0.592791888	0.562348669	SMAD9	1	2
GO:0061053	GO:0061053	somite development	1/108	28/6338	0.382620219	0.592791888	0.562348669	PTCH1	1	2
GO:0098732	GO:0098732	macromolecule deacylation	1/108	28/6338	0.382620219	0.592791888	0.562348669	MSL3	1	2
GO:01202541	GO:0120254	olefinic compound metabolic process	1/108	28/6338	0.382620219	0.592791888	0.562348669	STAT5B	1	2
GO:1901879	GO:1901879	regulation of protein depolymerization	1/108	28/6338	0.382620219	0.592791888	0.562348669	CAPG	1	2
GO:1903052	GO:1903052	positive regulation of proteolysis involved in cellular protein catabolic process	1/108	28/6338	0.382620219	0.592791888	0.562348669	CLU	1	2
GO:00516041	GO:0051604	protein maturation	2/108	78/6338	0.385137807	0.595016274	0.56445882	CTSH/PTCH1	2	2
GO:0070372	GO:0070372	regulation of ERK1 and ERK2 cascade	2/108	78/6338	0.385137807	0.595016274	0.56445882	RAP1B/PTPN11	2	2
GO:1903311	GO:1903311	regulation of mRNA metabolic process	2/108	78/6338	0.385137807	0.595016274	0.56445882	SRSF12/FMR1	2	2
GO:00099681	GO:0009968	negative regulation of signal transduction	6/108	294/6338	0.38570337	0.59533261	0.56475891	PARK7/CLU/TNFAIP3/HOMER2/LDLRAD4/PTCH1	6	2
GO:0002682	GO:0002682	regulation of immune system process	7/108	350/6338	0.387575683	0.597663437	0.566970036	CTSH/MEF2C/STAT5B/SERPING1/TNFAIP3/TNIP2/TEC	7	2
GO:0045862	GO:0045862	positive regulation of proteolysis	2/108	79/6338	0.391211284	0.599038517	0.568274498	CTSH/CLU	2	2
GO:0050778	GO:0050778	positive regulation of immune response	3/108	132/6338	0.391692255	0.599038517	0.568274498	MEF2C/SERPING1/TEC	3	2
GO:00067491	GO:0006749	glutathione metabolic process	1/108	29/6338	0.393187099	0.599038517	0.568274498	PARK7	1	2
GO:0006956	GO:0006956	complement activation	1/108	29/6338	0.393187099	0.599038517	0.568274498	SERPING1	1	2
GO:00082771	GO:0008277	regulation of G protein-coupled receptor signaling pathway	1/108	29/6338	0.393187099	0.599038517	0.568274498	HOMER2	1	2
GO:0019079	GO:0019079	viral genome replication	1/108	29/6338	0.393187099	0.599038517	0.568274498	FMR1	1	2
GO:0019218	GO:0019218	regulation of steroid metabolic process	1/108	29/6338	0.393187099	0.599038517	0.568274498	STAT5B	1	2
GO:00347541	GO:0034754	cellular hormone metabolic process	1/108	29/6338	0.393187099	0.599038517	0.568274498	STAT5B	1	2
GO:0034763	GO:0034763	negative regulation of transmembrane transport	1/108	29/6338	0.393187099	0.599038517	0.568274498	CRBN	1	2
GO:0038061	GO:0038061	NIK/NF-kappaB signaling	1/108	29/6338	0.393187099	0.599038517	0.568274498	AKIP1	1	2
GO:00434011	GO:0043401	steroid hormone mediated signaling pathway	1/108	29/6338	0.393187099	0.599038517	0.568274498	PARK7	1	2
GO:0062013	GO:0062013	positive regulation of small molecule metabolic process	1/108	29/6338	0.393187099	0.599038517	0.568274498	PARK7	1	2
GO:00973051	GO:0097305	response to alcohol	1/108	29/6338	0.393187099	0.599038517	0.568274498	PTCH1	1	2
GO:00459341	GO:0045934	negative regulation of nucleobase-containing compound metabolic process	6/108	297/6338	0.394968426	0.601197328	0.570322441	MEF2C/FMR1/TXNIP/ID2/KLF3/PTCH1	6	2
GO:00070051	GO:0007005	mitochondrion organization	3/108	133/6338	0.396325014	0.602706242	0.571753864	ND5/VAT1/TOMM34	3	2
[truncated: 2,033 more rows]
