# Supplementary material for: A Single-Cell Landscape of Spermioteleosis in Mice and Pigs
Source: Cells. 2024 Mar 22;13(7):563. doi: 10.3390/cells13070563 (PMC11011153; doi:10.3390/cells13070563)
Supplement: Supplementary file 1 [file cells-13-00563-s001.zip › File 1 Supplement Tables/Table S9 Pig differentiating spermatogonia Beam Allcluster_GO2.xlsx]

ID	Description	GeneRatio	BgRatio	pvalue	p.adjust	qvalue	geneID	Count	cluster
GO:0000003	GO:0000003	reproduction	10ÔÂ17ÈÕ	385/6338	8.09E-09	1.59E-06	1.23E-06	TNP1/PRM1/TPPP2/TNP2/PRM2/ODF1/OAZ3/HSPA1L/PRDX3/STRA8	10	1
GO:0022414	GO:0022414	reproductive process	10ÔÂ17ÈÕ	385/6338	8.09E-09	1.59E-06	1.23E-06	TNP1/PRM1/TPPP2/TNP2/PRM2/ODF1/OAZ3/HSPA1L/PRDX3/STRA8	10	1
GO:0044703	GO:0044703	multi-organism reproductive process	8ÔÂ17ÈÕ	260/6338	1.27E-07	1.49E-05	1.16E-05	TNP1/PRM1/TNP2/PRM2/ODF1/OAZ3/HSPA1L/PRDX3	8	1
GO:0051704	GO:0051704	multi-organism process	8ÔÂ17ÈÕ	266/6338	1.52E-07	1.49E-05	1.16E-05	TNP1/PRM1/TNP2/PRM2/ODF1/OAZ3/HSPA1L/PRDX3	8	1
GO:0007283	GO:0007283	spermatogenesis	6ÔÂ17ÈÕ	122/6338	4.68E-07	3.69E-05	2.86E-05	TNP1/PRM1/TNP2/PRM2/ODF1/OAZ3	6	1
GO:0048232	GO:0048232	male gamete generation	6ÔÂ17ÈÕ	126/6338	5.67E-07	3.72E-05	2.88E-05	TNP1/PRM1/TNP2/PRM2/ODF1/OAZ3	6	1
GO:0048609	GO:0048609	multicellular organismal reproductive process	7ÔÂ17ÈÕ	214/6338	6.62E-07	3.72E-05	2.89E-05	TNP1/PRM1/TNP2/PRM2/ODF1/OAZ3/PRDX3	7	1
GO:0032504	GO:0032504	multicellular organism reproduction	7ÔÂ17ÈÕ	220/6338	7.98E-07	3.93E-05	3.05E-05	TNP1/PRM1/TNP2/PRM2/ODF1/OAZ3/PRDX3	7	1
GO:0019953	GO:0019953	sexual reproduction	7ÔÂ17ÈÕ	230/6338	1.08E-06	4.72E-05	3.66E-05	TNP1/PRM1/TNP2/PRM2/ODF1/OAZ3/HSPA1L	7	1
GO:0003006	GO:0003006	developmental process involved in reproduction	7ÔÂ17ÈÕ	265/6338	2.80E-06	0.000110359	8.55E-05	TNP1/PRM1/TNP2/PRM2/ODF1/OAZ3/PRDX3	7	1
GO:0007276	GO:0007276	gamete generation	6ÔÂ17ÈÕ	187/6338	5.75E-06	0.000205871	0.000159504	TNP1/PRM1/TNP2/PRM2/ODF1/OAZ3	6	1
GO:0051050	GO:0051050	positive regulation of transport	5ÔÂ17ÈÕ	182/6338	8.64E-05	0.002835639	0.002196995	APOA1/OAZ3/HSPA1L/CLU/FCER1G	5	1
GO:0006323	GO:0006323	DNA packaging	3ÔÂ17ÈÕ	49/6338	0.00027368	0.008294604	0.00642649	TNP1/PRM1/PRM2	3	1
GO:0030261	GO:0030261	chromosome condensation	2ÔÂ17ÈÕ	10/6338	0.000300926	0.008468907	0.006561536	PRM1/PRM2	2	1
GO:0071103	GO:0071103	DNA conformation change	3ÔÂ17ÈÕ	56/6338	0.000407011	0.010690813	0.008283024	TNP1/PRM1/PRM2	3	1
GO:0002504	GO:0002504	antigen processing and presentation of peptide or polysaccharide antigen via MHC class II	2ÔÂ17ÈÕ	14/6338	0.000604709	0.014890951	0.011537205	SLA-DQB1/FCER1G	2	1
GO:0050766	GO:0050766	positive regulation of phagocytosis	2ÔÂ17ÈÕ	17/6338	0.000899473	0.019688455	0.015254213	APOA1/FCER1G	2	1
GO:0061077	GO:0061077	chaperone-mediated protein folding	2ÔÂ17ÈÕ	17/6338	0.000899473	0.019688455	0.015254213	HSPA1L/CLU	2	1
GO:0090316	GO:0090316	positive regulation of intracellular protein transport	2ÔÂ17ÈÕ	23/6338	0.001657523	0.034371784	0.026630556	OAZ3/HSPA1L	2	1
GO:0032388	GO:0032388	positive regulation of intracellular transport	2ÔÂ17ÈÕ	25/6338	0.001959253	0.036759325	0.028480375	OAZ3/HSPA1L	2	1
GO:0050764	GO:0050764	regulation of phagocytosis	2ÔÂ17ÈÕ	25/6338	0.001959253	0.036759325	0.028480375	APOA1/FCER1G	2	1
GO:0006997	GO:0006997	nucleus organization	2ÔÂ17ÈÕ	27/6338	0.00228511	0.040924243	0.031707268	TNP1/PRM2	2	1
GO:0030317	GO:0030317	flagellated sperm motility	2ÔÂ17ÈÕ	30/6338	0.002818614	0.046272252	0.035850796	TNP1/TPPP2	2	1
GO:0097722	GO:0097722	sperm motility	2ÔÂ17ÈÕ	30/6338	0.002818614	0.046272252	0.035850796	TNP1/TPPP2	2	1
GO:0051049	GO:0051049	regulation of transport	5ÔÂ17ÈÕ	407/6338	0.003458927	0.051394403	0.039819334	APOA1/OAZ3/HSPA1L/CLU/FCER1G	5	1
GO:0060294	GO:0060294	cilium movement involved in cell motility	2ÔÂ17ÈÕ	34/6338	0.003612201	0.051394403	0.039819334	TNP1/TPPP2	2	1
GO:0060627	GO:0060627	regulation of vesicle-mediated transport	3ÔÂ17ÈÕ	120/6338	0.00370781	0.051394403	0.039819334	APOA1/CLU/FCER1G	3	1
GO:0001539	GO:0001539	cilium or flagellum-dependent cell motility	2ÔÂ17ÈÕ	35/6338	0.003825092	0.051394403	0.039819334	TNP1/TPPP2	2	1
GO:0060285	GO:0060285	cilium-dependent cell motility	2ÔÂ17ÈÕ	35/6338	0.003825092	0.051394403	0.039819334	TNP1/TPPP2	2	1
GO:0019882	GO:0019882	antigen processing and presentation	2ÔÂ17ÈÕ	36/6338	0.004043722	0.051394403	0.039819334	SLA-DQB1/FCER1G	2	1
GO:0033157	GO:0033157	regulation of intracellular protein transport	2ÔÂ17ÈÕ	36/6338	0.004043722	0.051394403	0.039819334	OAZ3/HSPA1L	2	1
GO:0035966	GO:0035966	response to topologically incorrect protein	2ÔÂ17ÈÕ	38/6338	0.004498088	0.055382713	0.042909396	HSPA1L/CLU	2	1
GO:0044706	GO:0044706	multi-multicellular organism process	2ÔÂ17ÈÕ	40/6338	0.004975072	0.059399349	0.046021403	TNP2/PRDX3	2	1
GO:0003341	GO:0003341	cilium movement	2ÔÂ17ÈÕ	43/6338	0.005732462	0.066429121	0.051467927	TNP1/TPPP2	2	1
GO:0051092	GO:0051092	positive regulation of NF-kappaB transcription factor activity	2ÔÂ17ÈÕ	49/6338	0.007395366	0.081762865	0.063348199	CLU/PRDX3	2	1
GO:0033554	GO:0033554	cellular response to stress	5ÔÂ17ÈÕ	487/6338	0.007470719	0.081762865	0.063348199	TNP1/GSTM3/HSPA1L/CLU/PRDX3	5	1
GO:0032386	GO:0032386	regulation of intracellular transport	2ÔÂ17ÈÕ	50/6338	0.007691395	0.08190296	0.063456742	OAZ3/HSPA1L	2	1
GO:0050821	GO:0050821	protein stabilization	2ÔÂ17ÈÕ	51/6338	0.007992745	0.082872143	0.064207645	APOA1/CLU	2	1
GO:0007286	GO:0007286	spermatid development	2ÔÂ17ÈÕ	53/6338	0.008611299	0.08482129	0.065717804	TNP1/PRM2	2	1
GO:0048515	GO:0048515	spermatid differentiation	2ÔÂ17ÈÕ	53/6338	0.008611299	0.08482129	0.065717804	TNP1/PRM2	2	1
GO:0051222	GO:0051222	positive regulation of protein transport	2ÔÂ17ÈÕ	54/6338	0.008928448	0.08580021	0.066476251	OAZ3/HSPA1L	2	1
GO:0007338	GO:0007338	single fertilization	2ÔÂ17ÈÕ	55/6338	0.009250811	0.086781413	0.067236467	TNP2/HSPA1L	2	1
GO:1904951	GO:1904951	positive regulation of establishment of protein localization	2ÔÂ17ÈÕ	58/6338	0.010248906	0.093908577	0.072758449	OAZ3/HSPA1L	2	1
GO:0045732	GO:0045732	positive regulation of protein catabolic process	2ÔÂ17ÈÕ	59/6338	0.010591851	0.094845213	0.073484135	OAZ3/CLU	2	1
GO:0006898	GO:0006898	receptor-mediated endocytosis	2ÔÂ17ÈÕ	60/6338	0.010939876	0.095784694	0.074212026	CLU/FCER1G	2	1
GO:0006909	GO:0006909	phagocytosis	2ÔÂ17ÈÕ	64/6338	0.012382245	0.106056623	0.082170506	APOA1/FCER1G	2	1
GO:0009566	GO:0009566	fertilization	2ÔÂ17ÈÕ	65/6338	0.012755274	0.106927191	0.082845005	TNP2/HSPA1L	2	1
GO:0006457	GO:0006457	protein folding	2ÔÂ17ÈÕ	70/6338	0.014693743	0.120611137	0.093447047	HSPA1L/CLU	2	1
GO:0051276	GO:0051276	chromosome organization	3ÔÂ17ÈÕ	202/6338	0.015592871	0.125379412	0.09714141	TNP1/PRM1/PRM2	3	1
GO:0031647	GO:0031647	regulation of protein stability	2ÔÂ17ÈÕ	73/6338	0.015914562	0.125406747	0.097162588	APOA1/CLU	2	1
GO:0051091	GO:0051091	positive regulation of DNA-binding transcription factor activity	2ÔÂ17ÈÕ	77/6338	0.017608264	0.136032475	0.105395185	CLU/PRDX3	2	1
GO:0045862	GO:0045862	positive regulation of proteolysis	2ÔÂ17ÈÕ	79/6338	0.018482927	0.140043718	0.108503014	TNP1/CLU	2	1
GO:0007018	GO:0007018	microtubule-based movement	2ÔÂ17ÈÕ	92/6338	0.02460502	0.164564214	0.127500994	TNP1/TPPP2	2	1
GO:1903827	GO:1903827	regulation of cellular protein localization	2ÔÂ17ÈÕ	92/6338	0.02460502	0.164564214	0.127500994	OAZ3/HSPA1L	2	1
GO:0016192	GO:0016192	vesicle-mediated transport	4ÔÂ17ÈÕ	436/6338	0.025646435	0.164564214	0.127500994	APOA1/HSPA1L/CLU/FCER1G	4	1
GO:0001893	GO:0001893	maternal placenta development	1ÔÂ17ÈÕ	10/6338	0.026519507	0.164564214	0.127500994	PRDX3	1	1
GO:0002474	GO:0002474	antigen processing and presentation of peptide antigen via MHC class I	1ÔÂ17ÈÕ	10/6338	0.026519507	0.164564214	0.127500994	FCER1G	1	1
GO:0006458	GO:0006458	'de novo' protein folding	1ÔÂ17ÈÕ	10/6338	0.026519507	0.164564214	0.127500994	HSPA1L	1	1
GO:0010874	GO:0010874	regulation of cholesterol efflux	1ÔÂ17ÈÕ	10/6338	0.026519507	0.164564214	0.127500994	APOA1	1	1
GO:0043627	GO:0043627	response to estrogen	1ÔÂ17ÈÕ	10/6338	0.026519507	0.164564214	0.127500994	GSTM3	1	1
GO:0042176	GO:0042176	regulation of protein catabolic process	2ÔÂ17ÈÕ	96/6338	0.026635878	0.164564214	0.127500994	OAZ3/CLU	2	1
GO:0051223	GO:0051223	regulation of protein transport	2ÔÂ17ÈÕ	97/6338	0.027154057	0.164564214	0.127500994	OAZ3/HSPA1L	2	1
GO:0003352	GO:0003352	regulation of cilium movement	1ÔÂ17ÈÕ	11/6338	0.029134736	0.164564214	0.127500994	TPPP2	1	1
GO:0032633	GO:0032633	interleukin-4 production	1ÔÂ17ÈÕ	11/6338	0.029134736	0.164564214	0.127500994	FCER1G	1	1
GO:0032673	GO:0032673	regulation of interleukin-4 production	1ÔÂ17ÈÕ	11/6338	0.029134736	0.164564214	0.127500994	FCER1G	1	1
GO:0036230	GO:0036230	granulocyte activation	1ÔÂ17ÈÕ	11/6338	0.029134736	0.164564214	0.127500994	FCER1G	1	1
GO:1902230	GO:1902230	negative regulation of intrinsic apoptotic signaling pathway in response to DNA damage	1ÔÂ17ÈÕ	11/6338	0.029134736	0.164564214	0.127500994	CLU	1	1
GO:1903317	GO:1903317	regulation of protein maturation	1ÔÂ17ÈÕ	11/6338	0.029134736	0.164564214	0.127500994	TNP1	1	1
GO:0007281	GO:0007281	germ cell development	2ÔÂ17ÈÕ	101/6338	0.029267935	0.164564214	0.127500994	TNP1/PRM2	2	1
GO:0070201	GO:0070201	regulation of establishment of protein localization	2ÔÂ17ÈÕ	102/6338	0.02980658	0.164564214	0.127500994	OAZ3/HSPA1L	2	1
GO:0006805	GO:0006805	xenobiotic metabolic process	1ÔÂ17ÈÕ	12/6338	0.031743351	0.164564214	0.127500994	GSTM3	1	1
GO:0032373	GO:0032373	positive regulation of sterol transport	1ÔÂ17ÈÕ	12/6338	0.031743351	0.164564214	0.127500994	APOA1	1	1
GO:0032376	GO:0032376	positive regulation of cholesterol transport	1ÔÂ17ÈÕ	12/6338	0.031743351	0.164564214	0.127500994	APOA1	1	1
GO:0042744	GO:0042744	hydrogen peroxide catabolic process	1ÔÂ17ÈÕ	12/6338	0.031743351	0.164564214	0.127500994	PRDX3	1	1
GO:0060632	GO:0060632	regulation of microtubule-based movement	1ÔÂ17ÈÕ	12/6338	0.031743351	0.164564214	0.127500994	TPPP2	1	1
GO:1902229	GO:1902229	regulation of intrinsic apoptotic signaling pathway in response to DNA damage	1ÔÂ17ÈÕ	12/6338	0.031743351	0.164564214	0.127500994	CLU	1	1
GO:0051090	GO:0051090	regulation of DNA-binding transcription factor activity	2ÔÂ17ÈÕ	109/6338	0.033688521	0.172380227	0.133556681	CLU/PRDX3	2	1
GO:0071466	GO:0071466	cellular response to xenobiotic stimulus	1ÔÂ17ÈÕ	13/6338	0.034345369	0.173488144	0.134415072	GSTM3	1	1
GO:0007339	GO:0007339	binding of sperm to zona pellucida	1ÔÂ17ÈÕ	14/6338	0.036940804	0.176431449	0.136695485	HSPA1L	1	1
GO:0018198	GO:0018198	peptidyl-cysteine modification	1ÔÂ17ÈÕ	14/6338	0.036940804	0.176431449	0.136695485	PRDX3	1	1
GO:0048002	GO:0048002	antigen processing and presentation of peptide antigen	1ÔÂ17ÈÕ	14/6338	0.036940804	0.176431449	0.136695485	FCER1G	1	1
GO:0060135	GO:0060135	maternal process involved in female pregnancy	1ÔÂ17ÈÕ	14/6338	0.036940804	0.176431449	0.136695485	PRDX3	1	1
GO:0009896	GO:0009896	positive regulation of catabolic process	2ÔÂ17ÈÕ	115/6338	0.037167031	0.176431449	0.136695485	OAZ3/CLU	2	1
GO:0007340	GO:0007340	acrosome reaction	1ÔÂ17ÈÕ	15/6338	0.039529673	0.183231659	0.14196415	TNP2	1	1
GO:0009410	GO:0009410	response to xenobiotic stimulus	1ÔÂ17ÈÕ	15/6338	0.039529673	0.183231659	0.14196415	GSTM3	1	1
GO:0043254	GO:0043254	regulation of protein-containing complex assembly	2ÔÂ17ÈÕ	120/6338	0.04016873	0.184028831	0.142581782	TPPP2/CLU	2	1
GO:0006897	GO:0006897	endocytosis	2ÔÂ17ÈÕ	121/6338	0.04078004	0.18468202	0.143087859	CLU/FCER1G	2	1
GO:0032526	GO:0032526	response to retinoic acid	1ÔÂ17ÈÕ	16/6338	0.042111991	0.186428363	0.14444089	STRA8	1	1
GO:1990748	GO:1990748	cellular detoxification	1ÔÂ17ÈÕ	16/6338	0.042111991	0.186428363	0.14444089	GSTM3	1	1
GO:0035036	GO:0035036	sperm-egg recognition	1ÔÂ17ÈÕ	17/6338	0.044687773	0.188740371	0.146232187	HSPA1L	1	1
GO:0042743	GO:0042743	hydrogen peroxide metabolic process	1ÔÂ17ÈÕ	17/6338	0.044687773	0.188740371	0.146232187	PRDX3	1	1
GO:0048259	GO:0048259	regulation of receptor-mediated endocytosis	1ÔÂ17ÈÕ	17/6338	0.044687773	0.188740371	0.146232187	CLU	1	1
GO:0022412	GO:0022412	cellular process involved in reproduction in multicellular organism	2ÔÂ17ÈÕ	128/6338	0.045159027	0.188740371	0.146232187	TNP1/PRM2	2	1
GO:0032371	GO:0032371	regulation of sterol transport	1ÔÂ17ÈÕ	18/6338	0.047257035	0.188740371	0.146232187	APOA1	1	1
GO:0032374	GO:0032374	regulation of cholesterol transport	1ÔÂ17ÈÕ	18/6338	0.047257035	0.188740371	0.146232187	APOA1	1	1
GO:0033344	GO:0033344	cholesterol efflux	1ÔÂ17ÈÕ	18/6338	0.047257035	0.188740371	0.146232187	APOA1	1	1
GO:2001244	GO:2001244	positive regulation of intrinsic apoptotic signaling pathway	1ÔÂ17ÈÕ	18/6338	0.047257035	0.188740371	0.146232187	CLU	1	1
GO:0002250	GO:0002250	adaptive immune response	2ÔÂ17ÈÕ	132/6338	0.04773789	0.188740371	0.146232187	SLA-DQB1/FCER1G	2	1
GO:0007005	GO:0007005	mitochondrion organization	2ÔÂ17ÈÕ	133/6338	0.048391101	0.188740371	0.146232187	HSPA1L/PRDX3	2	1
GO:0006626	GO:0006626	protein targeting to mitochondrion	1ÔÂ17ÈÕ	19/6338	0.049819793	0.188740371	0.146232187	HSPA1L	1	1
GO:0009988	GO:0009988	cell-cell recognition	1ÔÂ17ÈÕ	19/6338	0.049819793	0.188740371	0.146232187	HSPA1L	1	1
GO:0045807	GO:0045807	positive regulation of endocytosis	1ÔÂ17ÈÕ	19/6338	0.049819793	0.188740371	0.146232187	CLU	1	1
GO:0051881	GO:0051881	regulation of mitochondrial membrane potential	1ÔÂ17ÈÕ	19/6338	0.049819793	0.188740371	0.146232187	PRDX3	1	1
GO:0097237	GO:0097237	cellular response to toxic substance	1ÔÂ17ÈÕ	19/6338	0.049819793	0.188740371	0.146232187	GSTM3	1	1
GO:0034614	GO:0034614	cellular response to reactive oxygen species	1ÔÂ17ÈÕ	20/6338	0.052376062	0.191782074	0.148588837	PRDX3	1	1
GO:0042542	GO:0042542	response to hydrogen peroxide	1ÔÂ17ÈÕ	20/6338	0.052376062	0.191782074	0.148588837	PRDX3	1	1
GO:0098754	GO:0098754	detoxification	1ÔÂ17ÈÕ	20/6338	0.052376062	0.191782074	0.148588837	GSTM3	1	1
GO:0030162	GO:0030162	regulation of proteolysis	2ÔÂ17ÈÕ	140/6338	0.053056462	0.191782074	0.148588837	TNP1/CLU	2	1
GO:0060341	GO:0060341	regulation of cellular localization	2ÔÂ17ÈÕ	140/6338	0.053056462	0.191782074	0.148588837	OAZ3/HSPA1L	2	1
GO:0002292	GO:0002292	T cell differentiation involved in immune response	1ÔÂ17ÈÕ	22/6338	0.057469195	0.203989754	0.158047098	FCER1G	1	1
GO:0032436	GO:0032436	positive regulation of proteasomal ubiquitin-dependent protein catabolic process	1ÔÂ17ÈÕ	22/6338	0.057469195	0.203989754	0.158047098	CLU	1	1
GO:0072655	GO:0072655	establishment of protein localization to mitochondrion	1ÔÂ17ÈÕ	23/6338	0.060006089	0.210593187	0.163163303	HSPA1L	1	1
GO:0002275	GO:0002275	myeloid cell activation involved in immune response	1ÔÂ17ÈÕ	24/6338	0.062536555	0.210593187	0.163163303	FCER1G	1	1
GO:0015914	GO:0015914	phospholipid transport	1ÔÂ17ÈÕ	24/6338	0.062536555	0.210593187	0.163163303	APOA1	1	1
GO:0070585	GO:0070585	protein localization to mitochondrion	1ÔÂ17ÈÕ	24/6338	0.062536555	0.210593187	0.163163303	HSPA1L	1	1
GO:1901800	GO:1901800	positive regulation of proteasomal protein catabolic process	1ÔÂ17ÈÕ	24/6338	0.062536555	0.210593187	0.163163303	CLU	1	1
GO:2001243	GO:2001243	negative regulation of intrinsic apoptotic signaling pathway	1ÔÂ17ÈÕ	24/6338	0.062536555	0.210593187	0.163163303	CLU	1	1
GO:0051247	GO:0051247	positive regulation of protein metabolic process	3ÔÂ17ÈÕ	349/6338	0.063397428	0.211682937	0.164007619	TNP1/OAZ3/CLU	3	1
GO:0030168	GO:0030168	platelet activation	1ÔÂ17ÈÕ	25/6338	0.06506061	0.21185025	0.164137249	FCER1G	1	1
GO:2000060	GO:2000060	positive regulation of ubiquitin-dependent protein catabolic process	1ÔÂ17ÈÕ	25/6338	0.06506061	0.21185025	0.164137249	CLU	1	1
GO:2001021	GO:2001021	negative regulation of response to DNA damage stimulus	1ÔÂ17ÈÕ	25/6338	0.06506061	0.21185025	0.164137249	CLU	1	1
GO:0032880	GO:0032880	regulation of protein localization	2ÔÂ17ÈÕ	159/6338	0.06649497	0.214746049	0.166380856	OAZ3/HSPA1L	2	1
GO:0008630	GO:0008630	intrinsic apoptotic signaling pathway in response to DNA damage	1ÔÂ17ÈÕ	27/6338	0.070089542	0.222703868	0.172546411	CLU	1	1
GO:0034620	GO:0034620	cellular response to unfolded protein	1ÔÂ17ÈÕ	27/6338	0.070089542	0.222703868	0.172546411	HSPA1L	1	1
GO:0009617	GO:0009617	response to bacterium	2ÔÂ17ÈÕ	165/6338	0.070958805	0.223454793	0.173128213	PRDX3/FCER1G	2	1
GO:0033993	GO:0033993	response to lipid	2ÔÂ17ÈÕ	166/6338	0.071712484	0.223454793	0.173128213	PRDX3/STRA8	2	1
GO:0032370	GO:0032370	positive regulation of lipid transport	1ÔÂ17ÈÕ	28/6338	0.072594451	0.223454793	0.173128213	APOA1	1	1
GO:1903052	GO:1903052	positive regulation of proteolysis involved in cellular protein catabolic process	1ÔÂ17ÈÕ	28/6338	0.072594451	0.223454793	0.173128213	CLU	1	1
GO:0000302	GO:0000302	response to reactive oxygen species	1ÔÂ17ÈÕ	29/6338	0.075093008	0.225852252	0.174985715	PRDX3	1	1
GO:0006749	GO:0006749	glutathione metabolic process	1ÔÂ17ÈÕ	29/6338	0.075093008	0.225852252	0.174985715	GSTM3	1	1
GO:0034763	GO:0034763	negative regulation of transmembrane transport	1ÔÂ17ÈÕ	29/6338	0.075093008	0.225852252	0.174985715	OAZ3	1	1
GO:0002252	GO:0002252	immune effector process	2ÔÂ17ÈÕ	173/6338	0.077063536	0.229838946	0.178074524	CLU/FCER1G	2	1
GO:0030593	GO:0030593	neutrophil chemotaxis	1ÔÂ17ÈÕ	30/6338	0.077585228	0.229838946	0.178074524	FCER1G	1	1
GO:0006986	GO:0006986	response to unfolded protein	1ÔÂ17ÈÕ	32/6338	0.08255072	0.235688287	0.182606474	HSPA1L	1	1
GO:0009636	GO:0009636	response to toxic substance	1ÔÂ17ÈÕ	32/6338	0.08255072	0.235688287	0.182606474	GSTM3	1	1
GO:0031623	GO:0031623	receptor internalization	1ÔÂ17ÈÕ	32/6338	0.08255072	0.235688287	0.182606474	FCER1G	1	1
GO:0032434	GO:0032434	regulation of proteasomal ubiquitin-dependent protein catabolic process	1ÔÂ17ÈÕ	32/6338	0.08255072	0.235688287	0.182606474	CLU	1	1
GO:0035967	GO:0035967	cellular response to topologically incorrect protein	1ÔÂ17ÈÕ	32/6338	0.08255072	0.235688287	0.182606474	HSPA1L	1	1
GO:1903364	GO:1903364	positive regulation of cellular protein catabolic process	1ÔÂ17ÈÕ	33/6338	0.085024021	0.24100334	0.186724469	CLU	1	1
GO:0008037	GO:0008037	cell recognition	1ÔÂ17ÈÕ	34/6338	0.087491046	0.241059245	0.186767783	HSPA1L	1	1
GO:0015918	GO:0015918	sterol transport	1ÔÂ17ÈÕ	34/6338	0.087491046	0.241059245	0.186767783	APOA1	1	1
GO:0030301	GO:0030301	cholesterol transport	1ÔÂ17ÈÕ	34/6338	0.087491046	0.241059245	0.186767783	APOA1	1	1
GO:1990266	GO:1990266	neutrophil migration	1ÔÂ17ÈÕ	34/6338	0.087491046	0.241059245	0.186767783	FCER1G	1	1
GO:0007565	GO:0007565	female pregnancy	1ÔÂ17ÈÕ	35/6338	0.089951809	0.241095325	0.186795737	PRDX3	1	1
GO:0015748	GO:0015748	organophosphate ester transport	1ÔÂ17ÈÕ	35/6338	0.089951809	0.241095325	0.186795737	APOA1	1	1
GO:0071621	GO:0071621	granulocyte chemotaxis	1ÔÂ17ÈÕ	35/6338	0.089951809	0.241095325	0.186795737	FCER1G	1	1
GO:1905954	GO:1905954	positive regulation of lipid localization	1ÔÂ17ÈÕ	35/6338	0.089951809	0.241095325	0.186795737	APOA1	1	1
GO:0030100	GO:0030100	regulation of endocytosis	1ÔÂ17ÈÕ	36/6338	0.092406326	0.244349614	0.189317093	CLU	1	1
GO:2001235	GO:2001235	positive regulation of apoptotic signaling pathway	1ÔÂ17ÈÕ	36/6338	0.092406326	0.244349614	0.189317093	CLU	1	1
GO:0048870	GO:0048870	cell motility	3ÔÂ17ÈÕ	413/6338	0.094609633	0.245873137	0.190497488	TNP1/TPPP2/FCER1G	3	1
GO:0051674	GO:0051674	localization of cell	3ÔÂ17ÈÕ	413/6338	0.094609633	0.245873137	0.190497488	TNP1/TPPP2/FCER1G	3	1
GO:0031333	GO:0031333	negative regulation of protein-containing complex assembly	1ÔÂ17ÈÕ	37/6338	0.094854611	0.245873137	0.190497488	CLU	1	1
GO:0016064	GO:0016064	immunoglobulin mediated immune response	1ÔÂ17ÈÕ	39/6338	0.099732545	0.253513696	0.196417237	FCER1G	1	1
GO:0097530	GO:0097530	granulocyte migration	1ÔÂ17ÈÕ	39/6338	0.099732545	0.253513696	0.196417237	FCER1G	1	1
GO:2000058	GO:2000058	regulation of ubiquitin-dependent protein catabolic process	1ÔÂ17ÈÕ	39/6338	0.099732545	0.253513696	0.196417237	CLU	1	1
GO:0019724	GO:0019724	B cell mediated immunity	1ÔÂ17ÈÕ	40/6338	0.102162224	0.254758964	0.197382045	FCER1G	1	1
GO:0061136	GO:0061136	regulation of proteasomal protein catabolic process	1ÔÂ17ÈÕ	40/6338	0.102162224	0.254758964	0.197382045	CLU	1	1
GO:2001242	GO:2001242	regulation of intrinsic apoptotic signaling pathway	1ÔÂ17ÈÕ	40/6338	0.102162224	0.254758964	0.197382045	CLU	1	1
GO:0002429	GO:0002429	immune response-activating cell surface receptor signaling pathway	1ÔÂ17ÈÕ	41/6338	0.10458573	0.254787217	0.197403936	FCER1G	1	1
GO:0002757	GO:0002757	immune response-activating signal transduction	1ÔÂ17ÈÕ	41/6338	0.10458573	0.254787217	0.197403936	FCER1G	1	1
GO:0006333	GO:0006333	chromatin assembly or disassembly	1ÔÂ17ÈÕ	41/6338	0.10458573	0.254787217	0.197403936	TNP1	1	1
GO:0043066	GO:0043066	negative regulation of apoptotic process	2ÔÂ17ÈÕ	207/6338	0.104760226	0.254787217	0.197403936	FATE1/CLU	2	1
GO:0006915	GO:0006915	apoptotic process	3ÔÂ17ÈÕ	434/6338	0.106071209	0.255510382	0.197964229	SH3GLB1/FATE1/CLU	3	1
GO:0001890	GO:0001890	placenta development	1ÔÂ17ÈÕ	42/6338	0.107003079	0.255510382	0.197964229	PRDX3	1	1
GO:0032368	GO:0032368	regulation of lipid transport	1ÔÂ17ÈÕ	42/6338	0.107003079	0.255510382	0.197964229	APOA1	1	1
GO:0008203	GO:0008203	cholesterol metabolic process	1ÔÂ17ÈÕ	43/6338	0.109414284	0.257642269	0.199615971	APOA1	1	1
GO:0034728	GO:0034728	nucleosome organization	1ÔÂ17ÈÕ	43/6338	0.109414284	0.257642269	0.199615971	TNP1	1	1
GO:0043069	GO:0043069	negative regulation of programmed cell death	2ÔÂ17ÈÕ	214/6338	0.110775837	0.257642269	0.199615971	FATE1/CLU	2	1
GO:0002768	GO:0002768	immune response-regulating cell surface receptor signaling pathway	1ÔÂ17ÈÕ	44/6338	0.11181936	0.257642269	0.199615971	FCER1G	1	1
GO:0032273	GO:0032273	positive regulation of protein polymerization	1ÔÂ17ÈÕ	44/6338	0.11181936	0.257642269	0.199615971	TPPP2	1	1
GO:1903829	GO:1903829	positive regulation of cellular protein localization	1ÔÂ17ÈÕ	44/6338	0.11181936	0.257642269	0.199615971	HSPA1L	1	1
GO:0012501	GO:0012501	programmed cell death	3ÔÂ17ÈÕ	448/6338	0.114021693	0.259575183	0.201113554	SH3GLB1/FATE1/CLU	3	1
GO:1902652	GO:1902652	secondary alcohol metabolic process	1ÔÂ17ÈÕ	45/6338	0.114218323	0.259575183	0.201113554	APOA1	1	1
GO:0009894	GO:0009894	regulation of catabolic process	2ÔÂ17ÈÕ	219/6338	0.115130998	0.259575183	0.201113554	OAZ3/CLU	2	1
GO:0016125	GO:0016125	sterol metabolic process	1ÔÂ17ÈÕ	46/6338	0.116611186	0.259575183	0.201113554	APOA1	1	1
GO:0034599	GO:0034599	cellular response to oxidative stress	1ÔÂ17ÈÕ	46/6338	0.116611186	0.259575183	0.201113554	PRDX3	1	1
GO:0043112	GO:0043112	receptor metabolic process	1ÔÂ17ÈÕ	46/6338	0.116611186	0.259575183	0.201113554	FCER1G	1	1
GO:0060548	GO:0060548	negative regulation of cell death	2ÔÂ17ÈÕ	225/6338	0.120418367	0.266204722	0.206249985	FATE1/CLU	2	1
GO:1903050	GO:1903050	regulation of proteolysis involved in cellular protein catabolic process	1ÔÂ17ÈÕ	48/6338	0.121378673	0.266204722	0.206249985	CLU	1	1
GO:0040011	GO:0040011	locomotion	3ÔÂ17ÈÕ	461/6338	0.12161637	0.266204722	0.206249985	TNP1/TPPP2/FCER1G	3	1
GO:1902904	GO:1902904	negative regulation of supramolecular fiber organization	1ÔÂ17ÈÕ	49/6338	0.123753325	0.269385691	0.208714535	CLU	1	1
GO:1901698	GO:1901698	response to nitrogen compound	2ÔÂ17ÈÕ	231/6338	0.1257695	0.269902565	0.209114998	GSTM3/FCER1G	2	1
GO:0043933	GO:0043933	protein-containing complex subunit organization	3ÔÂ17ÈÕ	470/6338	0.126989696	0.269902565	0.209114998	TNP1/TPPP2/CLU	3	1
GO:0051130	GO:0051130	positive regulation of cellular component organization	2ÔÂ17ÈÕ	233/6338	0.127566847	0.269902565	0.209114998	TPPP2/CLU	2	1
GO:0008219	GO:0008219	cell death	3ÔÂ17ÈÕ	472/6338	0.128196285	0.269902565	0.209114998	SH3GLB1/FATE1/CLU	3	1
GO:0030097	GO:0030097	hemopoiesis	2ÔÂ17ÈÕ	234/6338	0.128468014	0.269902565	0.209114998	PRDX3/FCER1G	2	1
GO:0097529	GO:0097529	myeloid leukocyte migration	1ÔÂ17ÈÕ	51/6338	0.12848452	0.269902565	0.209114998	FCER1G	1	1
GO:0002286	GO:0002286	T cell activation involved in immune response	1ÔÂ17ÈÕ	52/6338	0.130841091	0.269902565	0.209114998	FCER1G	1	1
GO:0033673	GO:0033673	negative regulation of kinase activity	1ÔÂ17ÈÕ	52/6338	0.130841091	0.269902565	0.209114998	PRDX3	1	1
GO:0042157	GO:0042157	lipoprotein metabolic process	1ÔÂ17ÈÕ	52/6338	0.130841091	0.269902565	0.209114998	APOA1	1	1
GO:1905952	GO:1905952	regulation of lipid localization	1ÔÂ17ÈÕ	52/6338	0.130841091	0.269902565	0.209114998	APOA1	1	1
GO:0002274	GO:0002274	myeloid leukocyte activation	1ÔÂ17ÈÕ	53/6338	0.133191664	0.273320394	0.211763062	FCER1G	1	1
GO:0007017	GO:0007017	microtubule-based process	2ÔÂ17ÈÕ	240/6338	0.133909048	0.27336873	0.211800512	TNP1/TPPP2	2	1
GO:2001234	GO:2001234	negative regulation of apoptotic signaling pathway	1ÔÂ17ÈÕ	54/6338	0.135536253	0.275264349	0.213269199	CLU	1	1
GO:0044087	GO:0044087	regulation of cellular component biogenesis	2ÔÂ17ÈÕ	243/6338	0.136650825	0.276104745	0.21392032	TPPP2/CLU	2	1
GO:2001020	GO:2001020	regulation of response to DNA damage stimulus	1ÔÂ17ÈÕ	55/6338	0.137874872	0.277156631	0.2147353	CLU	1	1
GO:0006886	GO:0006886	intracellular protein transport	2ÔÂ17ÈÕ	246/6338	0.139406288	0.278012366	0.215398307	OAZ3/HSPA1L	2	1
GO:0006974	GO:0006974	cellular response to DNA damage stimulus	2ÔÂ17ÈÕ	247/6338	0.140327755	0.278012366	0.215398307	TNP1/CLU	2	1
GO:0048534	GO:0048534	hematopoietic or lymphoid organ development	2ÔÂ17ÈÕ	249/6338	0.142175077	0.278012366	0.215398307	PRDX3/FCER1G	2	1
GO:0051348	GO:0051348	negative regulation of transferase activity	1ÔÂ17ÈÕ	57/6338	0.142534259	0.278012366	0.215398307	PRDX3	1	1
GO:0062197	GO:0062197	cellular response to chemical stress	1ÔÂ17ÈÕ	57/6338	0.142534259	0.278012366	0.215398307	PRDX3	1	1
GO:1903362	GO:1903362	regulation of cellular protein catabolic process	1ÔÂ17ÈÕ	57/6338	0.142534259	0.278012366	0.215398307	CLU	1	1
GO:0019725	GO:0019725	cellular homeostasis	2ÔÂ17ÈÕ	251/6338	0.144028163	0.278773823	0.215988268	FATE1/PRDX3	2	1
GO:1901701	GO:1901701	cellular response to oxygen-containing compound	2ÔÂ17ÈÕ	253/6338	0.145886909	0.278773823	0.215988268	PRDX3/STRA8	2	1
GO:0006338	GO:0006338	chromatin remodeling	1ÔÂ17ÈÕ	59/6338	0.147169937	0.278773823	0.215988268	TNP1	1	1
GO:0006839	GO:0006839	mitochondrial transport	1ÔÂ17ÈÕ	59/6338	0.147169937	0.278773823	0.215988268	HSPA1L	1	1
GO:0007596	GO:0007596	blood coagulation	1ÔÂ17ÈÕ	59/6338	0.147169937	0.278773823	0.215988268	FCER1G	1	1
GO:0007599	GO:0007599	hemostasis	1ÔÂ17ÈÕ	59/6338	0.147169937	0.278773823	0.215988268	FCER1G	1	1
GO:0072593	GO:0072593	reactive oxygen species metabolic process	1ÔÂ17ÈÕ	60/6338	0.149478921	0.280450929	0.217287655	PRDX3	1	1
GO:0097193	GO:0097193	intrinsic apoptotic signaling pathway	1ÔÂ17ÈÕ	60/6338	0.149478921	0.280450929	0.217287655	CLU	1	1
GO:0016485	GO:0016485	protein processing	1ÔÂ17ÈÕ	61/6338	0.151782021	0.282085454	0.218554052	TNP1	1	1
GO:0050817	GO:0050817	coagulation	1ÔÂ17ÈÕ	61/6338	0.151782021	0.282085454	0.218554052	FCER1G	1	1
GO:0002520	GO:0002520	immune system development	2ÔÂ17ÈÕ	263/6338	0.155261931	0.287198126	0.222515246	PRDX3/FCER1G	2	1
GO:0006605	GO:0006605	protein targeting	1ÔÂ17ÈÕ	63/6338	0.156370622	0.287897313	0.223056962	HSPA1L	1	1
GO:0030595	GO:0030595	leukocyte chemotaxis	1ÔÂ17ÈÕ	64/6338	0.158656152	0.289400573	0.224221657	FCER1G	1	1
GO:0031334	GO:0031334	positive regulation of protein-containing complex assembly	1ÔÂ17ÈÕ	64/6338	0.158656152	0.289400573	0.224221657	TPPP2	1	1
GO:0032886	GO:0032886	regulation of microtubule-based process	1ÔÂ17ÈÕ	65/6338	0.160935853	0.292206111	0.22639533	TPPP2	1	1
GO:0030163	GO:0030163	protein catabolic process	2ÔÂ17ÈÕ	270/6338	0.161900321	0.292608837	0.226707354	OAZ3/CLU	2	1
GO:0071824	GO:0071824	protein-DNA complex subunit organization	1ÔÂ17ÈÕ	67/6338	0.165477825	0.297708964	0.230658829	TNP1	1	1
GO:0030217	GO:0030217	T cell differentiation	1ÔÂ17ÈÕ	69/6338	0.16999665	0.300352826	0.232707239	FCER1G	1	1
GO:0032496	GO:0032496	response to lipopolysaccharide	1ÔÂ17ÈÕ	69/6338	0.16999665	0.300352826	0.232707239	PRDX3	1	1
GO:0032984	GO:0032984	protein-containing complex disassembly	1ÔÂ17ÈÕ	69/6338	0.16999665	0.300352826	0.232707239	TNP1	1	1
GO:2000241	GO:2000241	regulation of reproductive process	1ÔÂ17ÈÕ	69/6338	0.16999665	0.300352826	0.232707239	TPPP2	1	1
GO:0002449	GO:0002449	lymphocyte mediated immunity	1ÔÂ17ÈÕ	71/6338	0.174492439	0.305555648	0.236738279	FCER1G	1	1
GO:0015850	GO:0015850	organic hydroxy compound transport	1ÔÂ17ÈÕ	71/6338	0.174492439	0.305555648	0.236738279	APOA1	1	1
GO:0002285	GO:0002285	lymphocyte activation involved in immune response	1ÔÂ17ÈÕ	73/6338	0.1789653	0.309264597	0.239611897	FCER1G	1	1
GO:0006575	GO:0006575	cellular modified amino acid metabolic process	1ÔÂ17ÈÕ	73/6338	0.1789653	0.309264597	0.239611897	GSTM3	1	1
GO:0051321	GO:0051321	meiotic cell cycle	1ÔÂ17ÈÕ	73/6338	0.1789653	0.309264597	0.239611897	STRA8	1	1
GO:0032271	GO:0032271	regulation of protein polymerization	1ÔÂ17ÈÕ	75/6338	0.183415344	0.315570505	0.244497586	TPPP2	1	1
GO:0002237	GO:0002237	response to molecule of bacterial origin	1ÔÂ17ÈÕ	76/6338	0.185631844	0.316618817	0.245309797	PRDX3	1	1
GO:0002460	GO:0002460	adaptive immune response based on somatic recombination of immune receptors built from immunoglobulin superfamily domains	1ÔÂ17ÈÕ	76/6338	0.185631844	0.316618817	0.245309797	FCER1G	1	1
GO:0051604	GO:0051604	protein maturation	1ÔÂ17ÈÕ	78/6338	0.190047868	0.322753706	0.250062984	TNP1	1	1
GO:0018193	GO:0018193	peptidyl-amino acid modification	2ÔÂ17ÈÕ	301/6338	0.191937197	0.324563329	0.251465043	APOA1/PRDX3	2	1
GO:0002253	GO:0002253	activation of immune response	1ÔÂ17ÈÕ	80/6338	0.194441346	0.326753994	0.253162325	FCER1G	1	1
GO:0010628	GO:0010628	positive regulation of gene expression	2ÔÂ17ÈÕ	304/6338	0.194891341	0.326753994	0.253162325	TNP1/FCER1G	2	1
GO:0006979	GO:0006979	response to oxidative stress	1ÔÂ17ÈÕ	81/6338	0.196629664	0.328271558	0.254338103	PRDX3	1	1
GO:0042326	GO:0042326	negative regulation of phosphorylation	1ÔÂ17ÈÕ	82/6338	0.198812387	0.330515108	0.256076359	PRDX3	1	1
GO:0042391	GO:0042391	regulation of membrane potential	1ÔÂ17ÈÕ	85/6338	0.205327114	0.339911273	0.263356316	PRDX3	1	1
GO:0050900	GO:0050900	leukocyte migration	1ÔÂ17ÈÕ	88/6338	0.21179196	0.347247614	0.269040363	FCER1G	1	1
GO:0032270	GO:0032270	positive regulation of cellular protein metabolic process	2ÔÂ17ÈÕ	322/6338	0.212756671	0.347247614	0.269040363	TNP1/CLU	2	1
GO:0050878	GO:0050878	regulation of body fluid levels	1ÔÂ17ÈÕ	89/6338	0.213935886	0.347247614	0.269040363	FCER1G	1	1
GO:2001233	GO:2001233	regulation of apoptotic signaling pathway	1ÔÂ17ÈÕ	89/6338	0.213935886	0.347247614	0.269040363	CLU	1	1
GO:0042060	GO:0042060	wound healing	1ÔÂ17ÈÕ	90/6338	0.216074322	0.347247614	0.269040363	FCER1G	1	1
GO:0010035	GO:0010035	response to inorganic substance	1ÔÂ17ÈÕ	91/6338	0.218207283	0.347247614	0.269040363	PRDX3	1	1
GO:0031331	GO:0031331	positive regulation of cellular catabolic process	1ÔÂ17ÈÕ	91/6338	0.218207283	0.347247614	0.269040363	CLU	1	1
GO:0042742	GO:0042742	defense response to bacterium	1ÔÂ17ÈÕ	91/6338	0.218207283	0.347247614	0.269040363	FCER1G	1	1
GO:0051258	GO:0051258	protein polymerization	1ÔÂ17ÈÕ	91/6338	0.218207283	0.347247614	0.269040363	TPPP2	1	1
GO:0002366	GO:0002366	leukocyte activation involved in immune response	1ÔÂ17ÈÕ	92/6338	0.22033478	0.347247614	0.269040363	FCER1G	1	1
GO:0002443	GO:0002443	leukocyte mediated immunity	1ÔÂ17ÈÕ	92/6338	0.22033478	0.347247614	0.269040363	FCER1G	1	1
GO:0006325	GO:0006325	chromatin organization	1ÔÂ17ÈÕ	92/6338	0.22033478	0.347247614	0.269040363	TNP1	1	1
GO:0002263	GO:0002263	cell activation involved in immune response	1ÔÂ17ÈÕ	93/6338	0.222456828	0.348301354	0.26985678	FCER1G	1	1
GO:1901700	GO:1901700	response to oxygen-containing compound	2ÔÂ17ÈÕ	332/6338	0.222771425	0.348301354	0.26985678	PRDX3/STRA8	2	1
GO:0008202	GO:0008202	steroid metabolic process	1ÔÂ17ÈÕ	95/6338	0.226684625	0.353018745	0.273511718	APOA1	1	1
GO:0042981	GO:0042981	regulation of apoptotic process	2ÔÂ17ÈÕ	338/6338	0.228805755	0.354426236	0.274602213	FATE1/CLU	2	1
GO:0009719	GO:0009719	response to endogenous stimulus	2ÔÂ17ÈÕ	339/6338	0.22981315	0.354426236	0.274602213	GSTM3/FCER1G	2	1
GO:0060326	GO:0060326	cell chemotaxis	1ÔÂ17ÈÕ	97/6338	0.23089078	0.354426236	0.274602213	FCER1G	1	1
GO:0044093	GO:0044093	positive regulation of molecular function	2ÔÂ17ÈÕ	342/6338	0.232838026	0.354426236	0.274602213	CLU/PRDX3	2	1
GO:0010563	GO:0010563	negative regulation of phosphorus metabolic process	1ÔÂ17ÈÕ	98/6338	0.232985774	0.354426236	0.274602213	PRDX3	1	1
GO:0045936	GO:0045936	negative regulation of phosphate metabolic process	1ÔÂ17ÈÕ	98/6338	0.232985774	0.354426236	0.274602213	PRDX3	1	1
GO:0002764	GO:0002764	immune response-regulating signaling pathway	1ÔÂ17ÈÕ	99/6338	0.235075396	0.354864774	0.274941984	FCER1G	1	1
GO:0051051	GO:0051051	negative regulation of transport	1ÔÂ17ÈÕ	99/6338	0.235075396	0.354864774	0.274941984	OAZ3	1	1
GO:0043067	GO:0043067	regulation of programmed cell death	2ÔÂ17ÈÕ	346/6338	0.236877135	0.356219813	0.27599184	FATE1/CLU	2	1
GO:0009611	GO:0009611	response to wounding	1ÔÂ17ÈÕ	103/6338	0.243380425	0.364607937	0.282490787	FCER1G	1	1
GO:0072594	GO:0072594	establishment of protein localization to organelle	1ÔÂ17ÈÕ	104/6338	0.245443381	0.366305652	0.283806142	HSPA1L	1	1
GO:0030099	GO:0030099	myeloid cell differentiation	1ÔÂ17ÈÕ	106/6338	0.249553422	0.371034145	0.287469682	PRDX3	1	1
GO:0006066	GO:0006066	alcohol metabolic process	1ÔÂ17ÈÕ	107/6338	0.251600533	0.372671466	0.288738245	APOA1	1	1
GO:0043161	GO:0043161	proteasome-mediated ubiquitin-dependent protein catabolic process	1ÔÂ17ÈÕ	109/6338	0.255678996	0.375163009	0.290668642	CLU	1	1
GO:1902903	GO:1902903	regulation of supramolecular fiber organization	1ÔÂ17ÈÕ	109/6338	0.255678996	0.375163009	0.290668642	CLU	1	1
GO:0010941	GO:0010941	regulation of cell death	2ÔÂ17ÈÕ	365/6338	0.256139212	0.375163009	0.290668642	FATE1/CLU	2	1
GO:0006790	GO:0006790	sulfur compound metabolic process	1ÔÂ17ÈÕ	110/6338	0.257710375	0.376066251	0.291368455	GSTM3	1	1
GO:0009057	GO:0009057	macromolecule catabolic process	2ÔÂ17ÈÕ	368/6338	0.259189719	0.376829333	0.291959676	OAZ3/CLU	2	1
GO:0043065	GO:0043065	positive regulation of apoptotic process	1ÔÂ17ÈÕ	114/6338	0.265783828	0.384995692	0.298286803	CLU	1	1
GO:0006869	GO:0006869	lipid transport	1ÔÂ17ÈÕ	117/6338	0.271784603	0.389412222	0.301708641	APOA1	1	1
GO:0071396	GO:0071396	cellular response to lipid	1ÔÂ17ÈÕ	117/6338	0.271784603	0.389412222	0.301708641	STRA8	1	1
GO:1901565	GO:1901565	organonitrogen compound catabolic process	2ÔÂ17ÈÕ	381/6338	0.272427606	0.389412222	0.301708641	OAZ3/CLU	2	1
GO:0043068	GO:0043068	positive regulation of programmed cell death	1ÔÂ17ÈÕ	118/6338	0.273774583	0.389412222	0.301708641	CLU	1	1
GO:0043086	GO:0043086	negative regulation of catalytic activity	1ÔÂ17ÈÕ	118/6338	0.273774583	0.389412222	0.301708641	PRDX3	1	1
GO:0022411	GO:0022411	cellular component disassembly	1ÔÂ17ÈÕ	120/6338	0.277739197	0.393417029	0.304811484	TNP1	1	1
GO:0051707	GO:0051707	response to other organism	2ÔÂ17ÈÕ	388/6338	0.279564396	0.393417029	0.304811484	PRDX3/FCER1G	2	1
GO:0030098	GO:0030098	lymphocyte differentiation	1ÔÂ17ÈÕ	121/6338	0.279713857	0.393417029	0.304811484	FCER1G	1	1
GO:0043207	GO:0043207	response to external biotic stimulus	2ÔÂ17ÈÕ	389/6338	0.280584226	0.393417029	0.304811484	PRDX3/FCER1G	2	1
GO:0006508	GO:0006508	proteolysis	2ÔÂ17ÈÕ	392/6338	0.283643989	0.396067365	0.30686491	TNP1/CLU	2	1
GO:0010498	GO:0010498	proteasomal protein catabolic process	1ÔÂ17ÈÕ	124/6338	0.285607393	0.396067365	0.30686491	CLU	1	1
GO:0046907	GO:0046907	intracellular transport	2ÔÂ17ÈÕ	394/6338	0.285683988	0.396067365	0.30686491	OAZ3/HSPA1L	2	1
GO:0010942	GO:0010942	positive regulation of cell death	1ÔÂ17ÈÕ	125/6338	0.287561798	0.396067365	0.30686491	CLU	1	1
GO:0048608	GO:0048608	reproductive structure development	1ÔÂ17ÈÕ	126/6338	0.28951117	0.396067365	0.30686491	PRDX3	1	1
GO:0061458	GO:0061458	reproductive system development	1ÔÂ17ÈÕ	126/6338	0.28951117	0.396067365	0.30686491	PRDX3	1	1
GO:1902532	GO:1902532	negative regulation of intracellular signal transduction	1ÔÂ17ÈÕ	126/6338	0.28951117	0.396067365	0.30686491	CLU	1	1
GO:0009607	GO:0009607	response to biotic stimulus	2ÔÂ17ÈÕ	401/6338	0.292824087	0.398612332	0.308836699	PRDX3/FCER1G	2	1
GO:0034762	GO:0034762	regulation of transmembrane transport	1ÔÂ17ÈÕ	128/6338	0.293394864	0.398612332	0.308836699	OAZ3	1	1
GO:0006874	GO:0006874	cellular calcium ion homeostasis	1ÔÂ17ÈÕ	129/6338	0.29532921	0.399861542	0.309804561	FATE1	1	1
GO:0055074	GO:0055074	calcium ion homeostasis	1ÔÂ17ÈÕ	130/6338	0.297258571	0.401095469	0.310760582	FATE1	1	1
GO:0044089	GO:0044089	positive regulation of cellular component biogenesis	1ÔÂ17ÈÕ	131/6338	0.299182959	0.401451845	0.311036695	TPPP2	1	1
GO:0050778	GO:0050778	positive regulation of immune response	1ÔÂ17ÈÕ	132/6338	0.301102388	0.401451845	0.311036695	FCER1G	1	1
GO:0001819	GO:0001819	positive regulation of cytokine production	1ÔÂ17ÈÕ	133/6338	0.303016867	0.401451845	0.311036695	FCER1G	1	1
GO:0010876	GO:0010876	lipid localization	1ÔÂ17ÈÕ	133/6338	0.303016867	0.401451845	0.311036695	APOA1	1	1
GO:0042127	GO:0042127	regulation of cell population proliferation	2ÔÂ17ÈÕ	412/6338	0.304040053	0.401451845	0.311036695	CLU/PRDX3	2	1
GO:1903131	GO:1903131	mononuclear cell differentiation	1ÔÂ17ÈÕ	134/6338	0.30492641	0.401451845	0.311036695	FCER1G	1	1
GO:0044419	GO:0044419	biological process involved in interspecies interaction between organisms	2ÔÂ17ÈÕ	413/6338	0.305059179	0.401451845	0.311036695	PRDX3/FCER1G	2	1
GO:0097190	GO:0097190	apoptotic signaling pathway	1ÔÂ17ÈÕ	135/6338	0.306831028	0.401451845	0.311036695	CLU	1	1
GO:0065003	GO:0065003	protein-containing complex assembly	2ÔÂ17ÈÕ	415/6338	0.307097087	0.401451845	0.311036695	TPPP2/CLU	2	1
GO:0015031	GO:0015031	protein transport	2ÔÂ17ÈÕ	416/6338	0.308115856	0.401451845	0.311036695	OAZ3/HSPA1L	2	1
GO:0050865	GO:0050865	regulation of cell activation	1ÔÂ17ÈÕ	136/6338	0.308730733	0.401451845	0.311036695	FCER1G	1	1
GO:0019221	GO:0019221	cytokine-mediated signaling pathway	1ÔÂ17ÈÕ	138/6338	0.312515453	0.405036476	0.313813994	FCER1G	1	1
GO:0072503	GO:0072503	cellular divalent inorganic cation homeostasis	1ÔÂ17ÈÕ	139/6338	0.314400492	0.406143586	0.31467176	FATE1	1	1
GO:0072507	GO:0072507	divalent inorganic cation homeostasis	1ÔÂ17ÈÕ	141/6338	0.318155984	0.408317451	0.316356027	FATE1	1	1
GO:0080135	GO:0080135	regulation of cellular response to stress	1ÔÂ17ÈÕ	141/6338	0.318155984	0.408317451	0.316356027	CLU	1	1
GO:0034613	GO:0034613	cellular protein localization	2ÔÂ17ÈÕ	431/6338	0.323378094	0.413671977	0.320504604	OAZ3/HSPA1L	2	1
GO:0070727	GO:0070727	cellular macromolecule localization	2ÔÂ17ÈÕ	433/6338	0.325409704	0.414923701	0.321474414	OAZ3/HSPA1L	2	1
GO:0045184	GO:0045184	establishment of protein localization	2ÔÂ17ÈÕ	437/6338	0.329470061	0.41874582	0.324435714	OAZ3/HSPA1L	2	1
GO:0042110	GO:0042110	T cell activation	1ÔÂ17ÈÕ	153/6338	0.340285482	0.431101221	0.334008427	FCER1G	1	1
GO:0006281	GO:0006281	DNA repair	1ÔÂ17ÈÕ	160/6338	0.352880328	0.444200797	0.34415771	TNP1	1	1
GO:0043549	GO:0043549	regulation of kinase activity	1ÔÂ17ÈÕ	160/6338	0.352880328	0.444200797	0.34415771	PRDX3	1	1
GO:0051129	GO:0051129	negative regulation of cellular component organization	1ÔÂ17ÈÕ	162/6338	0.356437074	0.447249067	0.346519448	CLU	1	1
GO:0006935	GO:0006935	chemotaxis	1ÔÂ17ÈÕ	163/6338	0.358208539	0.448044966	0.347136095	FCER1G	1	1
GO:0042330	GO:0042330	taxis	1ÔÂ17ÈÕ	164/6338	0.359975414	0.448403268	0.347413699	FCER1G	1	1
GO:0042592	GO:0042592	homeostatic process	2ÔÂ17ÈÕ	468/6338	0.360771157	0.448403268	0.347413699	FATE1/PRDX3	2	1
GO:0002521	GO:0002521	leukocyte differentiation	1ÔÂ17ÈÕ	166/6338	0.363495439	0.44895675	0.347842526	FCER1G	1	1
GO:1901615	GO:1901615	organic hydroxy compound metabolic process	1ÔÂ17ÈÕ	166/6338	0.363495439	0.44895675	0.347842526	APOA1	1	1
GO:0009725	GO:0009725	response to hormone	1ÔÂ17ÈÕ	170/6338	0.370480898	0.456154606	0.353419278	GSTM3	1	1
GO:0006875	GO:0006875	cellular metal ion homeostasis	1ÔÂ17ÈÕ	171/6338	0.372215954	0.456863196	0.353968279	FATE1	1	1
GO:0051172	GO:0051172	negative regulation of nitrogen compound metabolic process	2ÔÂ17ÈÕ	482/6338	0.374783599	0.458586142	0.355303183	TNP1/CLU	2	1
GO:0031329	GO:0031329	regulation of cellular catabolic process	1ÔÂ17ÈÕ	177/6338	0.38253214	0.466618152	0.36152622	CLU	1	1
GO:0048584	GO:0048584	positive regulation of response to stimulus	2ÔÂ17ÈÕ	493/6338	0.385727109	0.469063213	0.363420603	CLU/FCER1G	2	1
GO:0006511	GO:0006511	ubiquitin-dependent protein catabolic process	1ÔÂ17ÈÕ	183/6338	0.39268862	0.47459913	0.367709718	CLU	1	1
GO:0010243	GO:0010243	response to organonitrogen compound	1ÔÂ17ÈÕ	183/6338	0.39268862	0.47459913	0.367709718	FCER1G	1	1
GO:0019941	GO:0019941	modification-dependent protein catabolic process	1ÔÂ17ÈÕ	187/6338	0.399372029	0.479332205	0.371376808	CLU	1	1
GO:0030003	GO:0030003	cellular cation homeostasis	1ÔÂ17ÈÕ	187/6338	0.399372029	0.479332205	0.371376808	FATE1	1	1
GO:0051338	GO:0051338	regulation of transferase activity	1ÔÂ17ÈÕ	188/6338	0.401032031	0.479332205	0.371376808	PRDX3	1	1
GO:0006873	GO:0006873	cellular ion homeostasis	1ÔÂ17ÈÕ	189/6338	0.402687715	0.479332205	0.371376808	FATE1	1	1
GO:0043632	GO:0043632	modification-dependent macromolecule catabolic process	1ÔÂ17ÈÕ	189/6338	0.402687715	0.479332205	0.371376808	CLU	1	1
GO:0033365	GO:0033365	protein localization to organelle	1ÔÂ17ÈÕ	190/6338	0.404339091	0.479848198	0.371776589	HSPA1L	1	1
GO:0044092	GO:0044092	negative regulation of molecular function	1ÔÂ17ÈÕ	192/6338	0.407628959	0.48229973	0.373675986	PRDX3	1	1
GO:0001817	GO:0001817	regulation of cytokine production	1ÔÂ17ÈÕ	195/6338	0.412531713	0.486639207	0.377038124	FCER1G	1	1
GO:0055065	GO:0055065	metal ion homeostasis	1ÔÂ17ÈÕ	196/6338	0.41415746	0.487098625	0.377394072	FATE1	1	1
GO:0001816	GO:0001816	cytokine production	1ÔÂ17ÈÕ	200/6338	0.420618198	0.493224911	0.382140594	FCER1G	1	1
GO:0046649	GO:0046649	lymphocyte activation	1ÔÂ17ÈÕ	203/6338	0.425419681	0.497374938	0.38535595	FCER1G	1	1
GO:0097435	GO:0097435	supramolecular fiber organization	1ÔÂ17ÈÕ	211/6338	0.438041197	0.509109828	0.394447903	CLU	1	1
GO:2000145	GO:2000145	regulation of cell motility	1ÔÂ17ÈÕ	211/6338	0.438041197	0.509109828	0.394447903	TPPP2	1	1
GO:0071345	GO:0071345	cellular response to cytokine stimulus	1ÔÂ17ÈÕ	213/6338	0.441155551	0.510018748	0.395152116	FCER1G	1	1
GO:0002684	GO:0002684	positive regulation of immune system process	1ÔÂ17ÈÕ	214/6338	0.442706629	0.510018748	0.395152116	FCER1G	1	1
GO:0055080	GO:0055080	cation homeostasis	1ÔÂ17ÈÕ	214/6338	0.442706629	0.510018748	0.395152116	FATE1	1	1
GO:0051603	GO:0051603	proteolysis involved in cellular protein catabolic process	1ÔÂ17ÈÕ	216/6338	0.445796639	0.510592662	0.395596773	CLU	1	1
GO:0098771	GO:0098771	inorganic ion homeostasis	1ÔÂ17ÈÕ	216/6338	0.445796639	0.510592662	0.395596773	FATE1	1	1
GO:0051248	GO:0051248	negative regulation of protein metabolic process	1ÔÂ17ÈÕ	218/6338	0.448870518	0.512166453	0.396816114	CLU	1	1
GO:0045087	GO:0045087	innate immune response	1ÔÂ17ÈÕ	220/6338	0.451928345	0.512166453	0.396816114	FCER1G	1	1
GO:0050776	GO:0050776	regulation of immune response	1ÔÂ17ÈÕ	221/6338	0.453451264	0.512166453	0.396816114	FCER1G	1	1
GO:1902533	GO:1902533	positive regulation of intracellular signal transduction	1ÔÂ17ÈÕ	221/6338	0.453451264	0.512166453	0.396816114	CLU	1	1
GO:0040012	GO:0040012	regulation of locomotion	1ÔÂ17ÈÕ	222/6338	0.4549702	0.512166453	0.396816114	TPPP2	1	1
GO:0055082	GO:0055082	cellular chemical homeostasis	1ÔÂ17ÈÕ	222/6338	0.4549702	0.512166453	0.396816114	FATE1	1	1
GO:0051270	GO:0051270	regulation of cellular component movement	1ÔÂ17ÈÕ	224/6338	0.457996159	0.514103951	0.398317248	TPPP2	1	1
GO:0044257	GO:0044257	cellular protein catabolic process	1ÔÂ17ÈÕ	226/6338	0.461006302	0.514550944	0.398663569	CLU	1	1
GO:0050801	GO:0050801	ion homeostasis	1ÔÂ17ÈÕ	226/6338	0.461006302	0.514550944	0.398663569	FATE1	1	1
GO:0034097	GO:0034097	response to cytokine	1ÔÂ17ÈÕ	230/6338	0.466979448	0.519745487	0.402688195	FCER1G	1	1
GO:0008284	GO:0008284	positive regulation of cell population proliferation	1ÔÂ17ÈÕ	234/6338	0.472890251	0.524841575	0.406636539	PRDX3	1	1
GO:0045321	GO:0045321	leukocyte activation	1ÔÂ17ÈÕ	238/6338	0.478739324	0.529840713	0.410509769	FCER1G	1	1
GO:0045892	GO:0045892	negative regulation of transcription, DNA-templated	1ÔÂ17ÈÕ	246/6338	0.49025469	0.539612256	0.418080562	TNP1	1	1
GO:1902679	GO:1902679	negative regulation of RNA biosynthetic process	1ÔÂ17ÈÕ	247/6338	0.491677157	0.539612256	0.418080562	TNP1	1	1
GO:1903507	GO:1903507	negative regulation of nucleic acid-templated transcription	1ÔÂ17ÈÕ	247/6338	0.491677157	0.539612256	0.418080562	TNP1	1	1
GO:0006259	GO:0006259	DNA metabolic process	1ÔÂ17ÈÕ	249/6338	0.494510891	0.541214697	0.419322101	TNP1	1	1
GO:0001775	GO:0001775	cell activation	1ÔÂ17ÈÕ	269/6338	0.522042196	0.569763505	0.441441134	FCER1G	1	1
GO:0051253	GO:0051253	negative regulation of RNA metabolic process	1ÔÂ17ÈÕ	273/6338	0.527376319	0.57399522	0.444719781	TNP1	1	1
GO:0080134	GO:0080134	regulation of response to stress	1ÔÂ17ÈÕ	286/6338	0.544327875	0.590813176	0.457749989	CLU	1	1
GO:0009968	GO:0009968	negative regulation of signal transduction	1ÔÂ17ÈÕ	294/6338	0.554473401	0.600171758	0.465000828	CLU	1	1
GO:0045934	GO:0045934	negative regulation of nucleobase-containing compound metabolic process	1ÔÂ17ÈÕ	297/6338	0.558222862	0.602574816	0.466862668	TNP1	1	1
GO:0042325	GO:0042325	regulation of phosphorylation	1ÔÂ17ÈÕ	302/6338	0.564406045	0.607584649	0.470744184	PRDX3	1	1
GO:2000113	GO:2000113	negative regulation of cellular macromolecule biosynthetic process	1ÔÂ17ÈÕ	304/6338	0.566856436	0.607863893	0.470960537	TNP1	1	1
GO:0010558	GO:0010558	negative regulation of macromolecule biosynthetic process	1ÔÂ17ÈÕ	305/6338	0.568076761	0.607863893	0.470960537	TNP1	1	1
GO:0055085	GO:0055085	transmembrane transport	1ÔÂ17ÈÕ	306/6338	0.569293849	0.607863893	0.470960537	OAZ3	1	1
GO:0006518	GO:0006518	peptide metabolic process	1ÔÂ17ÈÕ	308/6338	0.571718349	0.608802783	0.47168797	GSTM3	1	1
GO:0034622	GO:0034622	cellular protein-containing complex assembly	1ÔÂ17ÈÕ	312/6338	0.576528866	0.611889969	0.474079858	TPPP2	1	1
GO:0044265	GO:0044265	cellular macromolecule catabolic process	1ÔÂ17ÈÕ	313/6338	0.577723524	0.611889969	0.474079858	CLU	1	1
GO:0098542	GO:0098542	defense response to other organism	1ÔÂ17ÈÕ	319/6338	0.584825124	0.617750936	0.478620816	FCER1G	1	1
GO:0010648	GO:0010648	negative regulation of cell communication	1ÔÂ17ÈÕ	323/6338	0.589496912	0.62014574	0.480476261	CLU	1	1
GO:0023057	GO:0023057	negative regulation of signaling	1ÔÂ17ÈÕ	324/6338	0.590657103	0.62014574	0.480476261	CLU	1	1
GO:0031327	GO:0031327	negative regulation of cellular biosynthetic process	1ÔÂ17ÈÕ	325/6338	0.591814208	0.62014574	0.480476261	TNP1	1	1
GO:0048878	GO:0048878	chemical homeostasis	1ÔÂ17ÈÕ	327/6338	0.594119189	0.62090971	0.481068169	FATE1	1	1
GO:0009890	GO:0009890	negative regulation of biosynthetic process	1ÔÂ17ÈÕ	330/6338	0.597553702	0.622846981	0.482569128	TNP1	1	1
GO:0009967	GO:0009967	positive regulation of signal transduction	1ÔÂ17ÈÕ	335/6338	0.603217178	0.626120286	0.485105218	CLU	1	1
GO:0019220	GO:0019220	regulation of phosphate metabolic process	1ÔÂ17ÈÕ	337/6338	0.605461495	0.626120286	0.485105218	PRDX3	1	1
GO:0051174	GO:0051174	regulation of phosphorus metabolic process	1ÔÂ17ÈÕ	337/6338	0.605461495	0.626120286	0.485105218	PRDX3	1	1
GO:0002682	GO:0002682	regulation of immune system process	1ÔÂ17ÈÕ	350/6338	0.619760884	0.639229813	0.495262211	FCER1G	1	1
GO:0016477	GO:0016477	cell migration	1ÔÂ17ÈÕ	365/6338	0.635653781	0.653910156	0.506636242	FCER1G	1	1
GO:0051240	GO:0051240	positive regulation of multicellular organismal process	1ÔÂ17ÈÕ	372/6338	0.642854546	0.658923784	0.510520698	FCER1G	1	1
GO:0048585	GO:0048585	negative regulation of response to stimulus	1ÔÂ17ÈÕ	373/6338	0.643872225	0.658923784	0.510520698	CLU	1	1
GO:0010647	GO:0010647	positive regulation of cell communication	1ÔÂ17ÈÕ	375/6338	0.645899401	0.659285917	0.510801272	CLU	1	1
GO:0023056	GO:0023056	positive regulation of signaling	1ÔÂ17ÈÕ	379/6338	0.649921215	0.661676895	0.512653753	CLU	1	1
GO:1902531	GO:1902531	regulation of intracellular signal transduction	1ÔÂ17ÈÕ	384/6338	0.654888034	0.665015169	0.515240179	CLU	1	1
GO:0043603	GO:0043603	cellular amide metabolic process	1ÔÂ17ÈÕ	402/6338	0.672224918	0.680865342	0.527520569	GSTM3	1	1
GO:0007049	GO:0007049	cell cycle	1ÔÂ17ÈÕ	408/6338	0.67781934	0.684771334	0.530546852	STRA8	1	1
GO:0016310	GO:0016310	phosphorylation	1ÔÂ17ÈÕ	413/6338	0.682412582	0.687648485	0.53277601	PRDX3	1	1
GO:0050790	GO:0050790	regulation of catalytic activity	1ÔÂ17ÈÕ	423/6338	0.691414791	0.694942417	0.5384272	PRDX3	1	1
GO:0006629	GO:0006629	lipid metabolic process	1ÔÂ17ÈÕ	466/6338	0.727457703	0.72930874	0.565053526	APOA1	1	1
GO:0006952	GO:0006952	defense response	1ÔÂ17ÈÕ	478/6338	0.736785415	0.736785415	0.570846301	FCER1G	1	1
GO:20012421	GO:2001242	regulation of intrinsic apoptotic signaling pathway	5/102	40/6338	0.000411626	0.350599431	0.326838546	YBX3/PARK7/NKX3-1/MCL1/PRKRA	5	2
GO:0006611	GO:0006611	protein export from nucleus	3/102	12/6338	0.000801189	0.350599431	0.326838546	PARK7/NXT1/PTPN11	3	2
GO:0045931	GO:0045931	positive regulation of mitotic cell cycle	4/102	28/6338	0.000961992	0.350599431	0.326838546	NKX3-1/STAT5B/PTPN11/CCND2	4	2
GO:0030036	GO:0030036	actin cytoskeleton organization	10/102	204/6338	0.001543239	0.350599431	0.326838546	ALMS1/ROCK1/SETD3/ARPC5/TPM4/SDCBP/TPM1/MYO6/LCP1/CNN2	10	2
GO:0035065	GO:0035065	regulation of histone acetylation	3/102	15/6338	0.001599807	0.350599431	0.326838546	PARK7/TAF7/ISL1	3	2
GO:0031047	GO:0031047	gene silencing by RNA	4/102	35/6338	0.002256884	0.350599431	0.326838546	FMR1/AGO3/PRKRA/PIWIL4	4	2
GO:2000756	GO:2000756	regulation of peptidyl-lysine acetylation	3/102	17/6338	0.002335673	0.350599431	0.326838546	PARK7/TAF7/ISL1	3	2
GO:0006352	GO:0006352	DNA-templated transcription, initiation	4/102	36/6338	0.002507974	0.350599431	0.326838546	TBPL1/GTF2E2/TAF7/TAF4B	4	2
GO:00971931	GO:0097193	intrinsic apoptotic signaling pathway	5/102	60/6338	0.002650407	0.350599431	0.326838546	YBX3/PARK7/NKX3-1/MCL1/PRKRA	5	2
GO:20012441	GO:2001244	positive regulation of intrinsic apoptotic signaling pathway	3/102	18/6338	0.002770271	0.350599431	0.326838546	NKX3-1/MCL1/PRKRA	3	2
GO:0031056	GO:0031056	regulation of histone modification	4/102	37/6338	0.002777631	0.350599431	0.326838546	PARK7/FMR1/TAF7/ISL1	4	2
GO:0030029	GO:0030029	actin filament-based process	10/102	222/6338	0.002881639	0.350599431	0.326838546	ALMS1/ROCK1/SETD3/ARPC5/TPM4/SDCBP/TPM1/MYO6/LCP1/CNN2	10	2
GO:1901983	GO:1901983	regulation of protein acetylation	3/102	20/6338	0.00378099	0.368202024	0.343248174	PARK7/TAF7/ISL1	3	2
GO:0035195	GO:0035195	gene silencing by miRNA	3/102	22/6338	0.004990046	0.368202024	0.343248174	FMR1/AGO3/PRKRA	3	2
GO:0016458	GO:0016458	gene silencing	4/102	44/6338	0.005239535	0.368202024	0.343248174	FMR1/AGO3/PRKRA/PIWIL4	4	2
GO:0043523	GO:0043523	regulation of neuron apoptotic process	4/102	45/6338	0.005680741	0.368202024	0.343248174	PARK7/MEF2C/MCL1/ISL1	4	2
GO:0010629	GO:0010629	negative regulation of gene expression	10/102	246/6338	0.005966427	0.368202024	0.343248174	PARK7/PAIP2/NKX3-1/MEF2C/PTBP3/FMR1/AGO3/PRKRA/HOMER2/PIWIL4	10	2
GO:0071407	GO:0071407	cellular response to organic cyclic compound	6/102	103/6338	0.006088496	0.368202024	0.343248174	FDX1/PARK7/NKX3-1/MEF2C/TAF7/RAP1B	6	2
GO:0016441	GO:0016441	posttranscriptional gene silencing	3/102	24/6338	0.006407551	0.368202024	0.343248174	FMR1/AGO3/PRKRA	3	2
GO:0035194	GO:0035194	post-transcriptional gene silencing by RNA	3/102	24/6338	0.006407551	0.368202024	0.343248174	FMR1/AGO3/PRKRA	3	2
GO:20012431	GO:2001243	negative regulation of intrinsic apoptotic signaling pathway	3/102	24/6338	0.006407551	0.368202024	0.343248174	YBX3/PARK7/MCL1	3	2
GO:0045944	GO:0045944	positive regulation of transcription by RNA polymerase II	10/102	249/6338	0.006486782	0.368202024	0.343248174	PARK7/NKX3-1/USP16/MEF2C/SETD3/TAF7/STAT5B/ARID4A/MYO6/ISL1	10	2
GO:0009755	GO:0009755	hormone-mediated signaling pathway	4/102	48/6338	0.007151501	0.368202024	0.343248174	PARK7/NKX3-1/TAF7/PTPN11	4	2
GO:0016570	GO:0016570	histone modification	6/102	108/6338	0.007641401	0.368202024	0.343248174	PARK7/USP16/FMR1/TAF7/ARID4A/ISL1	6	2
GO:0046661	GO:0046661	male sex differentiation	4/102	49/6338	0.007692623	0.368202024	0.343248174	YBX3/NKX3-1/STAT5B/ARID4A	4	2
GO:0003008	GO:0003008	system process	14/102	427/6338	0.008055527	0.368202024	0.343248174	NKX3-1/MEF2C/SETD3/TPM4/CCDC50/FMR1/TPM1/MYO6/UCHL1/PTPN11/HOMER2/CCND2/ISL1/FBXO32	14	2
GO:0030518	GO:0030518	intracellular steroid hormone receptor signaling pathway	3/102	27/6338	0.00894297	0.368202024	0.343248174	PARK7/NKX3-1/TAF7	3	2
GO:1902600	GO:1902600	proton transmembrane transport	3/102	27/6338	0.00894297	0.368202024	0.343248174	ND5/ATP6/ATP6V1G1	3	2
GO:00069791	GO:0006979	response to oxidative stress	5/102	81/6338	0.009540123	0.368202024	0.343248174	PARK7/MCL1/GPX1/PRKRA/TXNIP	5	2
GO:0007548	GO:0007548	sex differentiation	5/102	82/6338	0.010032713	0.368202024	0.343248174	YBX3/NKX3-1/STAT5B/ARID4A/PTPN11	5	2
GO:0030521	GO:0030521	androgen receptor signaling pathway	2/102	10/6338	0.010609752	0.368202024	0.343248174	PARK7/NKX3-1	2	2
GO:0048641	GO:0048641	regulation of skeletal muscle tissue development	2/102	10/6338	0.010609752	0.368202024	0.343248174	YBX3/MEF2C	2	2
GO:0043401	GO:0043401	steroid hormone mediated signaling pathway	3/102	29/6338	0.010915894	0.368202024	0.343248174	PARK7/NKX3-1/TAF7	3	2
GO:0030534	GO:0030534	adult behavior	3/102	30/6338	0.01198919	0.368202024	0.343248174	UCHL1/HOMER2/CCND2	3	2
GO:0030855	GO:0030855	epithelial cell differentiation	7/102	155/6338	0.012129064	0.368202024	0.343248174	CEP63/MEF2C/STAT5B/ARID4A/RAP1B/TXNIP/MYO6	7	2
GO:0006119	GO:0006119	oxidative phosphorylation	4/102	56/6338	0.012244179	0.368202024	0.343248174	CYTB/ND5/ATP6/PARK7	4	2
GO:0051402	GO:0051402	neuron apoptotic process	4/102	56/6338	0.012244179	0.368202024	0.343248174	PARK7/MEF2C/MCL1/ISL1	4	2
GO:0030219	GO:0030219	megakaryocyte differentiation	2/102	11/6338	0.012832368	0.368202024	0.343248174	MEF2C/PTPN11	2	2
GO:0035929	GO:0035929	steroid hormone secretion	2/102	11/6338	0.012832368	0.368202024	0.343248174	NKX3-1/PTPN11	2	2
GO:0061462	GO:0061462	protein localization to lysosome	2/102	11/6338	0.012832368	0.368202024	0.343248174	MFSD1/SCARB2	2	2
GO:0071320	GO:0071320	cellular response to cAMP	2/102	11/6338	0.012832368	0.368202024	0.343248174	FDX1/RAP1B	2	2
GO:00621971	GO:0062197	cellular response to chemical stress	4/102	57/6338	0.013008975	0.368202024	0.343248174	YBX3/PARK7/MCL1/PRKRA	4	2
GO:20012331	GO:2001233	regulation of apoptotic signaling pathway	5/102	89/6338	0.013978449	0.368202024	0.343248174	YBX3/PARK7/NKX3-1/MCL1/PRKRA	5	2
GO:0019646	GO:0019646	aerobic electron transport chain	3/102	32/6338	0.014312084	0.368202024	0.343248174	CYTB/ND5/PARK7	3	2
GO:1901654	GO:1901654	response to ketone	3/102	32/6338	0.014312084	0.368202024	0.343248174	FDX1/PARK7/NKX3-1	3	2
GO:00313271	GO:0031327	negative regulation of cellular biosynthetic process	11/102	325/6338	0.01486948	0.368202024	0.343248174	YBX3/PAIP2/FAM3C/NKX3-1/MEF2C/FMR1/TAF7/AGO3/ARID4A/TXNIP/ISL1	11	2
GO:0016202	GO:0016202	regulation of striated muscle tissue development	2/102	12/6338	0.015238603	0.368202024	0.343248174	YBX3/MEF2C	2	2
GO:0048634	GO:0048634	regulation of muscle organ development	2/102	12/6338	0.015238603	0.368202024	0.343248174	YBX3/MEF2C	2	2
GO:0060914	GO:0060914	heart formation	2/102	12/6338	0.015238603	0.368202024	0.343248174	MEF2C/ISL1	2	2
GO:1901214	GO:1901214	regulation of neuron death	4/102	60/6338	0.015484208	0.368202024	0.343248174	PARK7/MEF2C/MCL1/ISL1	4	2
GO:0014070	GO:0014070	response to organic cyclic compound	7/102	163/6338	0.015658042	0.368202024	0.343248174	FDX1/PARK7/NKX3-1/MEF2C/TAF7/RAP1B/HOMER2	7	2
GO:00801341	GO:0080134	regulation of response to stress	10/102	286/6338	0.016251085	0.368202024	0.343248174	YBX3/MAGI3/PARK7/CD47/NKX3-1/MEF2C/MCL1/FMR1/STAT5B/ISL1	10	2
GO:00098901	GO:0009890	negative regulation of biosynthetic process	11/102	330/6338	0.016499686	0.368202024	0.343248174	YBX3/PAIP2/FAM3C/NKX3-1/MEF2C/FMR1/TAF7/AGO3/ARID4A/TXNIP/ISL1	11	2
GO:0002062	GO:0002062	chondrocyte differentiation	3/102	34/6338	0.016872731	0.368202024	0.343248174	MEF2C/PTPN11/BMPR1B	3	2
GO:0042775	GO:0042775	mitochondrial ATP synthesis coupled electron transport	3/102	34/6338	0.016872731	0.368202024	0.343248174	CYTB/ND5/PARK7	3	2
GO:00068861	GO:0006886	intracellular protein transport	9/102	246/6338	0.01708116	0.368202024	0.343248174	PARK7/NXT1/SCARB2/TOMM34/VPS11/TXNIP/MYO6/HSPB1/PTPN11	9	2
GO:0042445	GO:0042445	hormone metabolic process	4/102	62/6338	0.017288625	0.368202024	0.343248174	FDX1/CRYM/STAT5B/PTPN11	4	2
GO:0007015	GO:0007015	actin filament organization	6/102	129/6338	0.017359655	0.368202024	0.343248174	ALMS1/ARPC5/TPM4/TPM1/MYO6/LCP1	6	2
GO:00069741	GO:0006974	cellular response to DNA damage stimulus	9/102	247/6338	0.017495049	0.368202024	0.343248174	PARK7/NKX3-1/USP16/CHD2/MCL1/FMR1/OARD1/MYO6/PTPN11	9	2
GO:0098930	GO:0098930	axonal transport	2/102	13/6338	0.017822092	0.368202024	0.343248174	HSPB1/UCHL1	2	2
GO:0007605	GO:0007605	sensory perception of sound	3/102	35/6338	0.018242966	0.368202024	0.343248174	CCDC50/MYO6/HOMER2	3	2
GO:0051099	GO:0051099	positive regulation of binding	3/102	35/6338	0.018242966	0.368202024	0.343248174	PARK7/FMR1/ISL1	3	2
GO:0045893	GO:0045893	positive regulation of transcription, DNA-templated	11/102	335/6338	0.018261322	0.368202024	0.343248174	PARK7/NKX3-1/USP16/MEF2C/SETD3/TAF7/STAT5B/ARID4A/MYO6/BMPR1B/ISL1	11	2
GO:1902680	GO:1902680	positive regulation of RNA biosynthetic process	11/102	335/6338	0.018261322	0.368202024	0.343248174	PARK7/NKX3-1/USP16/MEF2C/SETD3/TAF7/STAT5B/ARID4A/MYO6/BMPR1B/ISL1	11	2
GO:1903508	GO:1903508	positive regulation of nucleic acid-templated transcription	11/102	335/6338	0.018261322	0.368202024	0.343248174	PARK7/NKX3-1/USP16/MEF2C/SETD3/TAF7/STAT5B/ARID4A/MYO6/BMPR1B/ISL1	11	2
GO:0032870	GO:0032870	cellular response to hormone stimulus	6/102	132/6338	0.01923085	0.368202024	0.343248174	PARK7/NKX3-1/MEF2C/TAF7/STAT5B/PTPN11	6	2
GO:0044057	GO:0044057	regulation of system process	6/102	132/6338	0.01923085	0.368202024	0.343248174	NKX3-1/SETD3/FMR1/PTPN11/ISL1/FBXO32	6	2
GO:00429811	GO:0042981	regulation of apoptotic process	11/102	338/6338	0.019383907	0.368202024	0.343248174	YBX3/PARK7/NKX3-1/MEF2C/MCL1/MAGED1/PEA15/STAT5B/PRKRA/BMPR1B/ISL1	11	2
GO:0030705	GO:0030705	cytoskeleton-dependent intracellular transport	3/102	36/6338	0.01967342	0.368202024	0.343248174	MYO6/HSPB1/UCHL1	3	2
GO:0051168	GO:0051168	nuclear export	3/102	36/6338	0.01967342	0.368202024	0.343248174	PARK7/NXT1/PTPN11	3	2
GO:20012351	GO:2001235	positive regulation of apoptotic signaling pathway	3/102	36/6338	0.01967342	0.368202024	0.343248174	NKX3-1/MCL1/PRKRA	3	2
GO:0010557	GO:0010557	positive regulation of macromolecule biosynthetic process	12/102	385/6338	0.020133877	0.368202024	0.343248174	PARK7/NKX3-1/USP16/MEF2C/SETD3/FMR1/TAF7/STAT5B/ARID4A/MYO6/BMPR1B/ISL1	12	2
GO:0008088	GO:0008088	axo-dendritic transport	2/102	14/6338	0.020576623	0.368202024	0.343248174	HSPB1/UCHL1	2	2
GO:0043388	GO:0043388	positive regulation of DNA binding	2/102	14/6338	0.020576623	0.368202024	0.343248174	PARK7/ISL1	2	2
GO:0044060	GO:0044060	regulation of endocrine process	2/102	14/6338	0.020576623	0.368202024	0.343248174	NKX3-1/PTPN11	2	2
GO:0060350	GO:0060350	endochondral bone morphogenesis	2/102	14/6338	0.020576623	0.368202024	0.343248174	MEF2C/BMPR1B	2	2
GO:1901861	GO:1901861	regulation of muscle tissue development	2/102	14/6338	0.020576623	0.368202024	0.343248174	YBX3/MEF2C	2	2
GO:0007010	GO:0007010	cytoskeleton organization	12/102	387/6338	0.020880301	0.368202024	0.343248174	CEP63/ALMS1/ROCK1/SETD3/ARPC5/TPM4/SDCBP/TPM1/TUBB/MYO6/LCP1/CNN2	12	2
GO:0050954	GO:0050954	sensory perception of mechanical stimulus	3/102	37/6338	0.021164225	0.368202024	0.343248174	CCDC50/MYO6/HOMER2	3	2
GO:00430671	GO:0043067	regulation of programmed cell death	11/102	346/6338	0.022629234	0.368202024	0.343248174	YBX3/PARK7/NKX3-1/MEF2C/MCL1/MAGED1/PEA15/STAT5B/PRKRA/BMPR1B/ISL1	11	2
GO:0035265	GO:0035265	organ growth	3/102	38/6338	0.022715457	0.368202024	0.343248174	YBX3/MEF2C/PTPN11	3	2
GO:0042773	GO:0042773	ATP synthesis coupled electron transport	3/102	38/6338	0.022715457	0.368202024	0.343248174	CYTB/ND5/PARK7	3	2
GO:00335541	GO:0033554	cellular response to stress	14/102	487/6338	0.023342147	0.368202024	0.343248174	YBX3/MAGI3/PARK7/NKX3-1/USP16/OPTN/MEF2C/CHD2/MCL1/FMR1/PRKRA/OARD1/MYO6/PTPN11	14	2
GO:0010092	GO:0010092	specification of animal organ identity	2/102	15/6338	0.023496133	0.368202024	0.343248174	MEF2C/ISL1	2	2
GO:0051591	GO:0051591	response to cAMP	2/102	15/6338	0.023496133	0.368202024	0.343248174	FDX1/RAP1B	2	2
GO:0060986	GO:0060986	endocrine hormone secretion	2/102	15/6338	0.023496133	0.368202024	0.343248174	NKX3-1/PTPN11	2	2
GO:1903201	GO:1903201	regulation of oxidative stress-induced cell death	2/102	15/6338	0.023496133	0.368202024	0.343248174	PARK7/MCL1	2	2
GO:00469071	GO:0046907	intracellular transport	12/102	394/6338	0.023656924	0.368202024	0.343248174	ATP6/ALMS1/PARK7/NXT1/SCARB2/TOMM34/VPS11/TXNIP/MYO6/HSPB1/UCHL1/PTPN11	12	2
GO:20001131	GO:2000113	negative regulation of cellular macromolecule biosynthetic process	10/102	304/6338	0.023800121	0.368202024	0.343248174	YBX3/PAIP2/NKX3-1/MEF2C/FMR1/TAF7/AGO3/ARID4A/TXNIP/ISL1	10	2
GO:00105581	GO:0010558	negative regulation of macromolecule biosynthetic process	10/102	305/6338	0.024283479	0.368202024	0.343248174	YBX3/PAIP2/NKX3-1/MEF2C/FMR1/TAF7/AGO3/ARID4A/TXNIP/ISL1	10	2
GO:0043524	GO:0043524	negative regulation of neuron apoptotic process	3/102	39/6338	0.024327138	0.368202024	0.343248174	PARK7/MEF2C/ISL1	3	2
GO:0008406	GO:0008406	gonad development	4/102	69/6338	0.024614019	0.368202024	0.343248174	YBX3/NKX3-1/STAT5B/ARID4A	4	2
GO:0045137	GO:0045137	development of primary sexual characteristics	4/102	69/6338	0.024614019	0.368202024	0.343248174	YBX3/NKX3-1/STAT5B/ARID4A	4	2
GO:00801351	GO:0080135	regulation of cellular response to stress	6/102	141/6338	0.025662662	0.368202024	0.343248174	YBX3/MAGI3/PARK7/NKX3-1/MCL1/FMR1	6	2
GO:0006417	GO:0006417	regulation of translation	5/102	104/6338	0.025674168	0.368202024	0.343248174	PAIP2/USP16/FMR1/AGO3/PIWIL4	5	2
GO:00064571	GO:0006457	protein folding	4/102	70/6338	0.02579207	0.368202024	0.343248174	HSPD1/HSPE1/AHSA1/HSPB1	4	2
GO:0016573	GO:0016573	histone acetylation	3/102	40/6338	0.025999237	0.368202024	0.343248174	PARK7/TAF7/ISL1	3	2
GO:0006120	GO:0006120	mitochondrial electron transport, NADH to ubiquinone	2/102	16/6338	0.026574709	0.368202024	0.343248174	ND5/PARK7	2	2
GO:0072665	GO:0072665	protein localization to vacuole	2/102	16/6338	0.026574709	0.368202024	0.343248174	MFSD1/SCARB2	2	2
GO:1900407	GO:1900407	regulation of cellular response to oxidative stress	2/102	16/6338	0.026574709	0.368202024	0.343248174	PARK7/MCL1	2	2
GO:0010608	GO:0010608	posttranscriptional regulation of gene expression	6/102	143/6338	0.02726564	0.368202024	0.343248174	PAIP2/USP16/FMR1/AGO3/PRKRA/PIWIL4	6	2
GO:0008643	GO:0008643	carbohydrate transport	3/102	41/6338	0.027731674	0.368202024	0.343248174	PEA15/PTPN11/SLC23A2	3	2
GO:0017148	GO:0017148	negative regulation of translation	3/102	41/6338	0.027731674	0.368202024	0.343248174	PAIP2/FMR1/AGO3	3	2
GO:0009060	GO:0009060	aerobic respiration	4/102	72/6338	0.028248853	0.368202024	0.343248174	CYTB/ND5/ATP6/PARK7	4	2
GO:0070997	GO:0070997	neuron death	4/102	72/6338	0.028248853	0.368202024	0.343248174	PARK7/MEF2C/MCL1/ISL1	4	2
GO:0006475	GO:0006475	internal protein amino acid acetylation	3/102	42/6338	0.02952432	0.368202024	0.343248174	PARK7/TAF7/ISL1	3	2
GO:0016579	GO:0016579	protein deubiquitination	3/102	42/6338	0.02952432	0.368202024	0.343248174	PARK7/USP16/UCHL1	3	2
GO:0018393	GO:0018393	internal peptidyl-lysine acetylation	3/102	42/6338	0.02952432	0.368202024	0.343248174	PARK7/TAF7/ISL1	3	2
GO:0071383	GO:0071383	cellular response to steroid hormone stimulus	3/102	42/6338	0.02952432	0.368202024	0.343248174	PARK7/NKX3-1/TAF7	3	2
GO:0045787	GO:0045787	positive regulation of cell cycle	4/102	73/6338	0.029527897	0.368202024	0.343248174	NKX3-1/STAT5B/PTPN11/CCND2	4	2
GO:0006468	GO:0006468	protein phosphorylation	11/102	361/6338	0.02977079	0.368202024	0.343248174	PARK7/NKX3-1/FMR1/TAF7/TLK1/PRKRA/HSPB1/PTPN11/PKN1/CCND2/ISL1	11	2
GO:00427431	GO:0042743	hydrogen peroxide metabolic process	2/102	17/6338	0.02980658	0.368202024	0.343248174	PARK7/GPX1	2	2
GO:0046622	GO:0046622	positive regulation of organ growth	2/102	17/6338	0.02980658	0.368202024	0.343248174	YBX3/MEF2C	2	2
GO:0046822	GO:0046822	regulation of nucleocytoplasmic transport	2/102	17/6338	0.02980658	0.368202024	0.343248174	PARK7/PTPN11	2	2
GO:0015980	GO:0015980	energy derivation by oxidation of organic compounds	5/102	109/6338	0.030646883	0.368202024	0.343248174	CYTB/ND5/ATP6/GSK3B/PARK7	5	2
GO:0031328	GO:0031328	positive regulation of cellular biosynthetic process	12/102	410/6338	0.031022736	0.368202024	0.343248174	PARK7/NKX3-1/USP16/MEF2C/SETD3/FMR1/TAF7/STAT5B/ARID4A/MYO6/BMPR1B/ISL1	12	2
GO:00512531	GO:0051253	negative regulation of RNA metabolic process	9/102	273/6338	0.031026056	0.368202024	0.343248174	YBX3/NKX3-1/MEF2C/PTBP3/FMR1/TAF7/ARID4A/TXNIP/ISL1	9	2
GO:0008584	GO:0008584	male gonad development	3/102	43/6338	0.031377001	0.368202024	0.343248174	YBX3/NKX3-1/ARID4A	3	2
GO:0022904	GO:0022904	respiratory electron transport chain	3/102	43/6338	0.031377001	0.368202024	0.343248174	CYTB/ND5/PARK7	3	2
GO:0046546	GO:0046546	development of primary male sexual characteristics	3/102	43/6338	0.031377001	0.368202024	0.343248174	YBX3/NKX3-1/ARID4A	3	2
GO:0048639	GO:0048639	positive regulation of developmental growth	3/102	43/6338	0.031377001	0.368202024	0.343248174	YBX3/MEF2C/STAT5B	3	2
GO:00109411	GO:0010941	regulation of cell death	11/102	365/6338	0.031923291	0.368202024	0.343248174	YBX3/PARK7/NKX3-1/MEF2C/MCL1/MAGED1/PEA15/STAT5B/PRKRA/BMPR1B/ISL1	11	2
GO:0051254	GO:0051254	positive regulation of RNA metabolic process	11/102	365/6338	0.031923291	0.368202024	0.343248174	PARK7/NKX3-1/USP16/MEF2C/SETD3/TAF7/STAT5B/ARID4A/MYO6/BMPR1B/ISL1	11	2
GO:00333651	GO:0033365	protein localization to organelle	7/102	190/6338	0.032911135	0.368202024	0.343248174	PARK7/NXT1/OPTN/MFSD1/SCARB2/TOMM34/TXNIP	7	2
GO:0001709	GO:0001709	cell fate determination	2/102	18/6338	0.033186119	0.368202024	0.343248174	MEF2C/ISL1	2	2
GO:0008344	GO:0008344	adult locomotory behavior	2/102	18/6338	0.033186119	0.368202024	0.343248174	UCHL1/CCND2	2	2
GO:0032623	GO:0032623	interleukin-2 production	2/102	18/6338	0.033186119	0.368202024	0.343248174	STAT5B/HOMER2	2	2
GO:0032663	GO:0032663	regulation of interleukin-2 production	2/102	18/6338	0.033186119	0.368202024	0.343248174	STAT5B/HOMER2	2	2
GO:0036473	GO:0036473	cell death in response to oxidative stress	2/102	18/6338	0.033186119	0.368202024	0.343248174	PARK7/MCL1	2	2
GO:2001022	GO:2001022	positive regulation of response to DNA damage stimulus	2/102	18/6338	0.033186119	0.368202024	0.343248174	NKX3-1/FMR1	2	2
GO:0018394	GO:0018394	peptidyl-lysine acetylation	3/102	44/6338	0.033289498	0.368202024	0.343248174	PARK7/TAF7/ISL1	3	2
GO:1901215	GO:1901215	negative regulation of neuron death	3/102	44/6338	0.033289498	0.368202024	0.343248174	PARK7/MEF2C/ISL1	3	2
GO:0048872	GO:0048872	homeostasis of number of cells	4/102	77/6338	0.034984687	0.384042427	0.358015038	MEF2C/STAT5B/ARID4A/PTPN11	4	2
GO:0009891	GO:0009891	positive regulation of biosynthetic process	12/102	420/6338	0.036400622	0.385564303	0.359433774	PARK7/NKX3-1/USP16/MEF2C/SETD3/FMR1/TAF7/STAT5B/ARID4A/MYO6/BMPR1B/ISL1	12	2
GO:0006913	GO:0006913	nucleocytoplasmic transport	4/102	78/6338	0.036434512	0.385564303	0.359433774	PARK7/NXT1/TXNIP/PTPN11	4	2
GO:0051169	GO:0051169	nuclear transport	4/102	78/6338	0.036434512	0.385564303	0.359433774	PARK7/NXT1/TXNIP/PTPN11	4	2
GO:0045778	GO:0045778	positive regulation of ossification	2/102	19/6338	0.036707834	0.385564303	0.359433774	MEF2C/PTPN11	2	2
GO:0046620	GO:0046620	regulation of organ growth	2/102	19/6338	0.036707834	0.385564303	0.359433774	YBX3/MEF2C	2	2
GO:2001237	GO:2001237	negative regulation of extrinsic apoptotic signaling pathway	2/102	19/6338	0.036707834	0.385564303	0.359433774	PARK7/MCL1	2	2
GO:0022900	GO:0022900	electron transport chain	3/102	46/6338	0.037292863	0.386153048	0.359982618	CYTB/ND5/PARK7	3	2
GO:00345991	GO:0034599	cellular response to oxidative stress	3/102	46/6338	0.037292863	0.386153048	0.359982618	PARK7/MCL1/PRKRA	3	2
GO:0034249	GO:0034249	negative regulation of cellular amide metabolic process	3/102	47/6338	0.039383092	0.39289936	0.366271718	PAIP2/FMR1/AGO3	3	2
GO:0043484	GO:0043484	regulation of RNA splicing	3/102	47/6338	0.039383092	0.39289936	0.366271718	SRSF12/PTBP3/FMR1	3	2
GO:0007517	GO:0007517	muscle organ development	4/102	80/6338	0.039437369	0.39289936	0.366271718	YBX3/MEF2C/CHD2/ISL1	4	2
GO:0045333	GO:0045333	cellular respiration	4/102	80/6338	0.039437369	0.39289936	0.366271718	CYTB/ND5/ATP6/PARK7	4	2
GO:00713961	GO:0071396	cellular response to lipid	5/102	117/6338	0.039793867	0.39289936	0.366271718	FDX1/PARK7/NKX3-1/MEF2C/TAF7	5	2
GO:0002260	GO:0002260	lymphocyte homeostasis	2/102	20/6338	0.040366373	0.39289936	0.366271718	MEF2C/STAT5B	2	2
GO:00425421	GO:0042542	response to hydrogen peroxide	2/102	20/6338	0.040366373	0.39289936	0.366271718	PARK7/GPX1	2	2
GO:0048008	GO:0048008	platelet-derived growth factor receptor signaling pathway	2/102	20/6338	0.040366373	0.39289936	0.366271718	TXNIP/PTPN11	2	2
GO:1902882	GO:1902882	regulation of response to oxidative stress	2/102	20/6338	0.040366373	0.39289936	0.366271718	PARK7/MCL1	2	2
GO:0071417	GO:0071417	cellular response to organonitrogen compound	5/102	118/6338	0.041042482	0.395512309	0.368707582	FDX1/MEF2C/STAT5B/RAP1B/PTPN11	5	2
GO:0060348	GO:0060348	bone development	3/102	48/6338	0.041531865	0.395512309	0.368707582	MEF2C/PTPN11/BMPR1B	3	2
GO:0070646	GO:0070646	protein modification by small protein removal	3/102	48/6338	0.041531865	0.395512309	0.368707582	PARK7/USP16/UCHL1	3	2
GO:0034248	GO:0034248	regulation of cellular amide metabolic process	5/102	120/6338	0.043610742	0.395512309	0.368707582	PAIP2/USP16/FMR1/AGO3/PIWIL4	5	2
GO:00432541	GO:0043254	regulation of protein-containing complex assembly	5/102	120/6338	0.043610742	0.395512309	0.368707582	PARK7/ARPC5/RAP1B/VPS11/PTPN11	5	2
GO:0048863	GO:0048863	stem cell differentiation	3/102	49/6338	0.043738772	0.395512309	0.368707582	MEF2C/CHD2/ISL1	3	2
GO:0000381	GO:0000381	regulation of alternative mRNA splicing, via spliceosome	2/102	21/6338	0.044156511	0.395512309	0.368707582	SRSF12/FMR1	2	2
GO:0006367	GO:0006367	transcription initiation from RNA polymerase II promoter	2/102	21/6338	0.044156511	0.395512309	0.368707582	GTF2E2/TAF7	2	2
GO:0031058	GO:0031058	positive regulation of histone modification	2/102	21/6338	0.044156511	0.395512309	0.368707582	FMR1/ISL1	2	2
GO:0050871	GO:0050871	positive regulation of B cell activation	2/102	21/6338	0.044156511	0.395512309	0.368707582	MEF2C/STAT5B	2	2
GO:0051149	GO:0051149	positive regulation of muscle cell differentiation	2/102	21/6338	0.044156511	0.395512309	0.368707582	MEF2C/SETD3	2	2
GO:0061515	GO:0061515	myeloid cell development	2/102	21/6338	0.044156511	0.395512309	0.368707582	ARID4A/PTPN11	2	2
GO:0140353	GO:0140353	lipid export from cell	2/102	21/6338	0.044156511	0.395512309	0.368707582	NKX3-1/PTPN11	2	2
GO:00508211	GO:0050821	protein stabilization	3/102	51/6338	0.048325188	0.429279348	0.400186155	PARK7/MFSD1/PRKRA	3	2
GO:00430661	GO:0043066	negative regulation of apoptotic process	7/102	207/6338	0.04863579	0.429279348	0.400186155	YBX3/PARK7/MEF2C/MCL1/STAT5B/BMPR1B/ISL1	7	2
GO:00459341	GO:0045934	negative regulation of nucleobase-containing compound metabolic process	9/102	297/6338	0.048878582	0.429279348	0.400186155	YBX3/NKX3-1/MEF2C/PTBP3/FMR1/TAF7/ARID4A/TXNIP/ISL1	9	2
GO:0009888	GO:0009888	tissue development	12/102	440/6338	0.049102501	0.429279348	0.400186155	YBX3/CEP63/NKX3-1/MEF2C/STAT5B/ARID4A/RAP1B/TXNIP/MYO6/PTPN11/BMPR1B/ISL1	12	2
GO:0006473	GO:0006473	protein acetylation	3/102	52/6338	0.05070372	0.440639471	0.410776378	PARK7/TAF7/ISL1	3	2
GO:00486081	GO:0048608	reproductive structure development	5/102	126/6338	0.05188747	0.442269548	0.412295981	YBX3/NKX3-1/STAT5B/ARID4A/PTPN11	5	2
GO:00614581	GO:0061458	reproductive system development	5/102	126/6338	0.05188747	0.442269548	0.412295981	YBX3/NKX3-1/STAT5B/ARID4A/PTPN11	5	2
GO:0014033	GO:0014033	neural crest cell differentiation	2/102	23/6338	0.052111347	0.442269548	0.412295981	MEF2C/ISL1	2	2
GO:0046683	GO:0046683	response to organophosphorus	2/102	23/6338	0.052111347	0.442269548	0.412295981	FDX1/RAP1B	2	2
GO:0018205	GO:0018205	peptidyl-lysine modification	4/102	88/6338	0.052826526	0.442269548	0.412295981	PARK7/TAF7/ARID4A/ISL1	4	2
GO:0048545	GO:0048545	response to steroid hormone	3/102	53/6338	0.053138435	0.442269548	0.412295981	PARK7/NKX3-1/TAF7	3	2
GO:0045935	GO:0045935	positive regulation of nucleobase-containing compound metabolic process	11/102	397/6338	0.053296951	0.442269548	0.412295981	PARK7/NKX3-1/USP16/MEF2C/SETD3/TAF7/STAT5B/ARID4A/MYO6/BMPR1B/ISL1	11	2
GO:0071495	GO:0071495	cellular response to endogenous stimulus	9/102	302/6338	0.053314685	0.442269548	0.412295981	FDX1/PARK7/NKX3-1/MEF2C/TAF7/STAT5B/RAP1B/SMAD9/PTPN11	9	2
GO:00097251	GO:0009725	response to hormone	6/102	170/6338	0.055610136	0.449215136	0.418770852	PARK7/NKX3-1/MEF2C/TAF7/STAT5B/PTPN11	6	2
GO:20012341	GO:2001234	negative regulation of apoptotic signaling pathway	3/102	54/6338	0.055628773	0.449215136	0.418770852	YBX3/PARK7/MCL1	3	2
GO:0014074	GO:0014074	response to purine-containing compound	2/102	24/6338	0.056266237	0.449215136	0.418770852	FDX1/RAP1B	2	2
GO:0032760	GO:0032760	positive regulation of tumor necrosis factor production	2/102	24/6338	0.056266237	0.449215136	0.418770852	PTPN11/ISL1	2	2
GO:0048645	GO:0048645	animal organ formation	2/102	24/6338	0.056266237	0.449215136	0.418770852	MEF2C/ISL1	2	2
GO:1901655	GO:1901655	cellular response to ketone	2/102	24/6338	0.056266237	0.449215136	0.418770852	FDX1/PARK7	2	2
GO:00430691	GO:0043069	negative regulation of programmed cell death	7/102	214/6338	0.056305733	0.449215136	0.418770852	YBX3/PARK7/MEF2C/MCL1/STAT5B/BMPR1B/ISL1	7	2
GO:0030522	GO:0030522	intracellular receptor signaling pathway	3/102	55/6338	0.058174151	0.459104113	0.427989631	PARK7/NKX3-1/TAF7	3	2
GO:20010201	GO:2001020	regulation of response to DNA damage stimulus	3/102	55/6338	0.058174151	0.459104113	0.427989631	NKX3-1/MCL1/FMR1	3	2
GO:00065181	GO:0006518	peptide metabolic process	9/102	308/6338	0.058979302	0.462955811	0.431580291	EIF3H/RPL5/PARK7/PAIP2/USP16/FMR1/GPX1/AGO3/PIWIL4	9	2
GO:0001776	GO:0001776	leukocyte homeostasis	2/102	25/6338	0.06053311	0.467610267	0.435919305	MEF2C/STAT5B	2	2
GO:0032755	GO:0032755	positive regulation of interleukin-6 production	2/102	25/6338	0.06053311	0.467610267	0.435919305	PTPN11/ISL1	2	2
GO:0060349	GO:0060349	bone morphogenesis	2/102	25/6338	0.06053311	0.467610267	0.435919305	MEF2C/BMPR1B	2	2
GO:0060429	GO:0060429	epithelium development	8/102	265/6338	0.062748917	0.481039347	0.448438266	CEP63/NKX3-1/MEF2C/STAT5B/ARID4A/RAP1B/TXNIP/MYO6	8	2
GO:0006914	GO:0006914	autophagy	5/102	134/6338	0.064264947	0.481039347	0.448438266	GABARAP/PARK7/OPTN/MCL1/VPS11	5	2
GO:0061919	GO:0061919	process utilizing autophagic mechanism	5/102	134/6338	0.064264947	0.481039347	0.448438266	GABARAP/PARK7/OPTN/MCL1/VPS11	5	2
GO:0000380	GO:0000380	alternative mRNA splicing, via spliceosome	2/102	26/6338	0.064907364	0.481039347	0.448438266	SRSF12/FMR1	2	2
GO:0003208	GO:0003208	cardiac ventricle morphogenesis	2/102	26/6338	0.064907364	0.481039347	0.448438266	MEF2C/ISL1	2	2
GO:0040029	GO:0040029	regulation of gene expression, epigenetic	2/102	26/6338	0.064907364	0.481039347	0.448438266	EIF1/ARID4A	2	2
GO:0061035	GO:0061035	regulation of cartilage development	2/102	26/6338	0.064907364	0.481039347	0.448438266	PTPN11/BMPR1B	2	2
GO:1903557	GO:1903557	positive regulation of tumor necrosis factor superfamily cytokine production	2/102	26/6338	0.064907364	0.481039347	0.448438266	PTPN11/ISL1	2	2
GO:00971901	GO:0097190	apoptotic signaling pathway	5/102	135/6338	0.065919912	0.486076121	0.453133687	YBX3/PARK7/NKX3-1/MCL1/PRKRA	5	2
GO:00163101	GO:0016310	phosphorylation	11/102	413/6338	0.066973071	0.491133376	0.457848201	PARK7/NKX3-1/FMR1/TAF7/TLK1/PRKRA/HSPB1/PTPN11/PKN1/CCND2/ISL1	11	2
GO:0001932	GO:0001932	regulation of protein phosphorylation	8/102	269/6338	0.067278545	0.491133376	0.457848201	PARK7/NKX3-1/FMR1/TAF7/HSPB1/PTPN11/CCND2/ISL1	8	2
GO:00650031	GO:0065003	protein-containing complex assembly	11/102	415/6338	0.06883058	0.491754332	0.458427074	EIF3H/ND5/PARK7/DHX30/USP16/ARPC5/TAF7/PRNP/RAP1B/VPS11/PTPN11	11	2
GO:00068391	GO:0006839	mitochondrial transport	3/102	59/6338	0.068893564	0.491754332	0.458427074	ATP6/TOMM34/MRS2	3	2
GO:0043583	GO:0043583	ear development	3/102	59/6338	0.068893564	0.491754332	0.458427074	PRKRA/MYO6/PTPN11	3	2
GO:0045927	GO:0045927	positive regulation of growth	3/102	59/6338	0.068893564	0.491754332	0.458427074	YBX3/MEF2C/STAT5B	3	2
GO:0003151	GO:0003151	outflow tract morphogenesis	2/102	27/6338	0.069384515	0.491754332	0.458427074	MEF2C/ISL1	2	2
GO:0050886	GO:0050886	endocrine process	2/102	27/6338	0.069384515	0.491754332	0.458427074	NKX3-1/PTPN11	2	2
GO:00605481	GO:0060548	negative regulation of cell death	7/102	225/6338	0.069814509	0.492411512	0.459039715	YBX3/PARK7/MEF2C/MCL1/STAT5B/BMPR1B/ISL1	7	2
GO:0010817	GO:0010817	regulation of hormone levels	5/102	138/6338	0.071027812	0.496175143	0.462548277	FDX1/NKX3-1/CRYM/STAT5B/PTPN11	5	2
GO:1901699	GO:1901699	cellular response to nitrogen compound	5/102	138/6338	0.071027812	0.496175143	0.462548277	FDX1/MEF2C/STAT5B/RAP1B/PTPN11	5	2
GO:0031330	GO:0031330	negative regulation of cellular catabolic process	3/102	60/6338	0.071704583	0.498517578	0.46473196	PARK7/MCL1/FMR1	3	2
GO:00102431	GO:0010243	response to organonitrogen compound	6/102	183/6338	0.073938822	0.50330441	0.469194378	FDX1/MEF2C/STAT5B/RAP1B/PTPN11/HOMER2	6	2
GO:0015749	GO:0015749	monosaccharide transmembrane transport	2/102	28/6338	0.073960194	0.50330441	0.469194378	PTPN11/SLC23A2	2	2
GO:0034219	GO:0034219	carbohydrate transmembrane transport	2/102	28/6338	0.073960194	0.50330441	0.469194378	PTPN11/SLC23A2	2	2
GO:0120254	GO:0120254	olefinic compound metabolic process	2/102	28/6338	0.073960194	0.50330441	0.469194378	GPX1/STAT5B	2	2
GO:0003012	GO:0003012	muscle system process	4/102	99/6338	0.074790825	0.50330441	0.469194378	SETD3/TPM4/TPM1/FBXO32	4	2
GO:0046034	GO:0046034	ATP metabolic process	4/102	99/6338	0.074790825	0.50330441	0.469194378	CYTB/ND5/ATP6/PARK7	4	2
GO:00106481	GO:0010648	negative regulation of cell communication	9/102	323/6338	0.074806203	0.50330441	0.469194378	YBX3/GSK3B/PARK7/NKX3-1/MCL1/RAP1B/PTPN11/HOMER2/ISL1	9	2
GO:00230571	GO:0023057	negative regulation of signaling	9/102	324/6338	0.075947071	0.508636348	0.474164959	YBX3/GSK3B/PARK7/NKX3-1/MCL1/RAP1B/PTPN11/HOMER2/ISL1	9	2
GO:0031349	GO:0031349	positive regulation of defense response	3/102	62/6338	0.07747912	0.512500037	0.477766797	CD47/MEF2C/STAT5B	3	2
GO:0051216	GO:0051216	cartilage development	3/102	62/6338	0.07747912	0.512500037	0.477766797	MEF2C/PTPN11/BMPR1B	3	2
GO:00003021	GO:0000302	response to reactive oxygen species	2/102	29/6338	0.078630143	0.512500037	0.477766797	PARK7/GPX1	2	2
GO:00067491	GO:0006749	glutathione metabolic process	2/102	29/6338	0.078630143	0.512500037	0.477766797	PARK7/GPX1	2	2
GO:0050864	GO:0050864	regulation of B cell activation	2/102	29/6338	0.078630143	0.512500037	0.477766797	MEF2C/STAT5B	2	2
GO:0051017	GO:0051017	actin filament bundle assembly	2/102	29/6338	0.078630143	0.512500037	0.477766797	ALMS1/LCP1	2	2
GO:0010970	GO:0010970	transport along microtubule	2/102	30/6338	0.083390211	0.524195734	0.488669852	HSPB1/UCHL1	2	2
GO:0035264	GO:0035264	multicellular organism growth	2/102	30/6338	0.083390211	0.524195734	0.488669852	STAT5B/PTPN11	2	2
GO:0045727	GO:0045727	positive regulation of translation	2/102	30/6338	0.083390211	0.524195734	0.488669852	USP16/FMR1	2	2
GO:0051101	GO:0051101	regulation of DNA binding	2/102	30/6338	0.083390211	0.524195734	0.488669852	PARK7/ISL1	2	2
GO:0051224	GO:0051224	negative regulation of protein transport	2/102	30/6338	0.083390211	0.524195734	0.488669852	PARK7/PTPN11	2	2
GO:0055007	GO:0055007	cardiac muscle cell differentiation	2/102	30/6338	0.083390211	0.524195734	0.488669852	MEF2C/ISL1	2	2
GO:1904950	GO:1904950	negative regulation of establishment of protein localization	2/102	30/6338	0.083390211	0.524195734	0.488669852	PARK7/PTPN11	2	2
GO:00313341	GO:0031334	positive regulation of protein-containing complex assembly	3/102	64/6338	0.083452075	0.524195734	0.488669852	PARK7/ARPC5/RAP1B	3	2
GO:0050877	GO:0050877	nervous system process	7/102	235/6338	0.083655895	0.524195734	0.488669852	MEF2C/CCDC50/FMR1/MYO6/UCHL1/HOMER2/CCND2	7	2
GO:00346131	GO:0034613	cellular protein localization	11/102	431/6338	0.084901877	0.527532881	0.491780833	PARK7/NXT1/OPTN/MFSD1/SCARB2/TOMM34/VPS11/TXNIP/MYO6/HSPB1/PTPN11	11	2
GO:00511721	GO:0051172	negative regulation of nitrogen compound metabolic process	12/102	482/6338	0.085069491	0.527532881	0.491780833	YBX3/PARK7/PAIP2/NKX3-1/MEF2C/PTBP3/FMR1/TAF7/AGO3/ARID4A/TXNIP/ISL1	12	2
GO:19017001	GO:1901700	response to oxygen-containing compound	9/102	332/6338	0.085463168	0.527532881	0.491780833	FDX1/PARK7/NKX3-1/MEF2C/GPX1/STAT5B/RAP1B/PTPN11/HOMER2	9	2
GO:0007346	GO:0007346	regulation of mitotic cell cycle	4/102	104/6338	0.086090439	0.527532881	0.491780833	NKX3-1/STAT5B/PTPN11/CCND2	4	2
GO:00725941	GO:0072594	establishment of protein localization to organelle	4/102	104/6338	0.086090439	0.527532881	0.491780833	NXT1/SCARB2/TOMM34/TXNIP	4	2
GO:0043543	GO:0043543	protein acylation	3/102	65/6338	0.086511062	0.527532881	0.491780833	PARK7/TAF7/ISL1	3	2
GO:00707271	GO:0070727	cellular macromolecule localization	11/102	433/6338	0.087063518	0.527532881	0.491780833	PARK7/NXT1/OPTN/MFSD1/SCARB2/TOMM34/VPS11/TXNIP/MYO6/HSPB1/PTPN11	11	2
GO:00069151	GO:0006915	apoptotic process	11/102	434/6338	0.088157139	0.527532881	0.491780833	YBX3/PARK7/NKX3-1/MEF2C/MCL1/MAGED1/PEA15/STAT5B/PRKRA/BMPR1B/ISL1	11	2
GO:0006413	GO:0006413	translational initiation	2/102	31/6338	0.088236356	0.527532881	0.491780833	EIF3H/PAIP2	2	2
GO:0045445	GO:0045445	myoblast differentiation	2/102	31/6338	0.088236356	0.527532881	0.491780833	MEF2C/ISL1	2	2
GO:0061572	GO:0061572	actin filament bundle organization	2/102	31/6338	0.088236356	0.527532881	0.491780833	ALMS1/LCP1	2	2
GO:19025311	GO:1902531	regulation of intracellular signal transduction	10/102	384/6338	0.088524353	0.527532881	0.491780833	YBX3/MAGI3/PARK7/NKX3-1/OPTN/MCL1/PRKRA/RAP1B/PTPN11/HOMER2	10	2
GO:0006091	GO:0006091	generation of precursor metabolites and energy	5/102	148/6338	0.089584908	0.527586013	0.491830364	CYTB/ND5/ATP6/GSK3B/PARK7	5	2
GO:0034504	GO:0034504	protein localization to nucleus	3/102	66/6338	0.08961735	0.527586013	0.491830364	PARK7/NXT1/TXNIP	3	2
GO:0048705	GO:0048705	skeletal system morphogenesis	3/102	66/6338	0.08961735	0.527586013	0.491830364	MEF2C/PRKRA/BMPR1B	3	2
GO:00300991	GO:0030099	myeloid cell differentiation	4/102	106/6338	0.090831808	0.532588111	0.496493459	MEF2C/STAT5B/ARID4A/PTPN11	4	2
GO:00192201	GO:0019220	regulation of phosphate metabolic process	9/102	337/6338	0.091762589	0.533758487	0.497584516	PARK7/NKX3-1/MEF2C/FMR1/TAF7/HSPB1/PTPN11/CCND2/ISL1	9	2
GO:00511741	GO:0051174	regulation of phosphorus metabolic process	9/102	337/6338	0.091762589	0.533758487	0.497584516	PARK7/NKX3-1/MEF2C/FMR1/TAF7/HSPB1/PTPN11/CCND2/ISL1	9	2
GO:00069861	GO:0006986	response to unfolded protein	2/102	32/6338	0.093164641	0.537629944	0.501193596	OPTN/CREBRF	2	2
GO:0035637	GO:0035637	multicellular organismal signaling	2/102	32/6338	0.093164641	0.537629944	0.501193596	FMR1/ISL1	2	2
GO:00097191	GO:0009719	response to endogenous stimulus	9/102	339/6338	0.094358113	0.542373406	0.505615583	FDX1/PARK7/NKX3-1/MEF2C/TAF7/STAT5B/RAP1B/SMAD9/PTPN11	9	2
GO:00440871	GO:0044087	regulation of cellular component biogenesis	7/102	243/6338	0.095797161	0.548485706	0.51131364	ALMS1/PARK7/ARPC5/FMR1/RAP1B/VPS11/PTPN11	7	2
GO:0050729	GO:0050729	positive regulation of inflammatory response	2/102	33/6338	0.098171229	0.559882792	0.521938321	CD47/STAT5B	2	2
GO:00458921	GO:0045892	negative regulation of transcription, DNA-templated	7/102	246/6338	0.100592597	0.5688622	0.530309174	YBX3/NKX3-1/MEF2C/TAF7/ARID4A/TXNIP/ISL1	7	2
GO:0006412	GO:0006412	translation	7/102	247/6338	0.102220211	0.5688622	0.530309174	EIF3H/RPL5/PAIP2/USP16/FMR1/AGO3/PIWIL4	7	2
GO:19026791	GO:1902679	negative regulation of RNA biosynthetic process	7/102	247/6338	0.102220211	0.5688622	0.530309174	YBX3/NKX3-1/MEF2C/TAF7/ARID4A/TXNIP/ISL1	7	2
GO:19035071	GO:1903507	negative regulation of nucleic acid-templated transcription	7/102	247/6338	0.102220211	0.5688622	0.530309174	YBX3/NKX3-1/MEF2C/TAF7/ARID4A/TXNIP/ISL1	7	2
GO:0003231	GO:0003231	cardiac ventricle development	2/102	34/6338	0.103252386	0.5688622	0.530309174	MEF2C/ISL1	2	2
GO:0030218	GO:0030218	erythrocyte differentiation	2/102	34/6338	0.103252386	0.5688622	0.530309174	STAT5B/ARID4A	2	2
GO:0032640	GO:0032640	tumor necrosis factor production	2/102	34/6338	0.103252386	0.5688622	0.530309174	PTPN11/ISL1	2	2
GO:0032680	GO:0032680	regulation of tumor necrosis factor production	2/102	34/6338	0.103252386	0.5688622	0.530309174	PTPN11/ISL1	2	2
GO:0046887	GO:0046887	positive regulation of hormone secretion	2/102	34/6338	0.103252386	0.5688622	0.530309174	NKX3-1/PTPN11	2	2
GO:00125011	GO:0012501	programmed cell death	11/102	448/6338	0.104365117	0.572831091	0.534009085	YBX3/PARK7/NKX3-1/MEF2C/MCL1/MAGED1/PEA15/STAT5B/PRKRA/BMPR1B/ISL1	11	2
GO:0009895	GO:0009895	negative regulation of catabolic process	3/102	71/6338	0.105830201	0.576537664	0.537464455	PARK7/MCL1/FMR1	3	2
GO:0051098	GO:0051098	regulation of binding	3/102	71/6338	0.105830201	0.576537664	0.537464455	PARK7/FMR1/ISL1	3	2
GO:0032635	GO:0032635	interleukin-6 production	2/102	35/6338	0.108404472	0.577629666	0.53848245	PTPN11/ISL1	2	2
GO:0032675	GO:0032675	regulation of interleukin-6 production	2/102	35/6338	0.108404472	0.577629666	0.53848245	PTPN11/ISL1	2	2
GO:0035051	GO:0035051	cardiocyte differentiation	2/102	35/6338	0.108404472	0.577629666	0.53848245	MEF2C/ISL1	2	2
GO:0042471	GO:0042471	ear morphogenesis	2/102	35/6338	0.108404472	0.577629666	0.53848245	PRKRA/MYO6	2	2
GO:0048024	GO:0048024	regulation of mRNA splicing, via spliceosome	2/102	35/6338	0.108404472	0.577629666	0.53848245	SRSF12/FMR1	2	2
GO:0099111	GO:0099111	microtubule-based transport	2/102	35/6338	0.108404472	0.577629666	0.53848245	HSPB1/UCHL1	2	2
GO:00181931	GO:0018193	peptidyl-amino acid modification	8/102	301/6338	0.110705987	0.582020671	0.542575867	PARK7/SETD3/TAF7/TLK1/ARID4A/PTPN11/PKN1/ISL1	8	2
GO:00430651	GO:0043065	positive regulation of apoptotic process	4/102	114/6338	0.111009889	0.582020671	0.542575867	NKX3-1/MEF2C/MCL1/PRKRA	4	2
GO:00423251	GO:0042325	regulation of phosphorylation	8/102	302/6338	0.112267655	0.582020671	0.542575867	PARK7/NKX3-1/FMR1/TAF7/HSPB1/PTPN11/CCND2/ISL1	8	2
GO:00065751	GO:0006575	cellular modified amino acid metabolic process	3/102	73/6338	0.112617964	0.582020671	0.542575867	PARK7/GPX1/CRYM	3	2
GO:00316471	GO:0031647	regulation of protein stability	3/102	73/6338	0.112617964	0.582020671	0.542575867	PARK7/MFSD1/PRKRA	3	2
GO:00331571	GO:0033157	regulation of intracellular protein transport	2/102	36/6338	0.113623945	0.582020671	0.542575867	PARK7/PTPN11	2	2
GO:0034250	GO:0034250	positive regulation of cellular amide metabolic process	2/102	36/6338	0.113623945	0.582020671	0.542575867	USP16/FMR1	2	2
GO:0051147	GO:0051147	regulation of muscle cell differentiation	2/102	36/6338	0.113623945	0.582020671	0.542575867	MEF2C/SETD3	2	2
GO:0071706	GO:0071706	tumor necrosis factor superfamily cytokine production	2/102	36/6338	0.113623945	0.582020671	0.542575867	PTPN11/ISL1	2	2
GO:1903555	GO:1903555	regulation of tumor necrosis factor superfamily cytokine production	2/102	36/6338	0.113623945	0.582020671	0.542575867	PTPN11/ISL1	2	2
GO:0043043	GO:0043043	peptide biosynthetic process	7/102	254/6338	0.114017168	0.582020671	0.542575867	EIF3H/RPL5/PAIP2/USP16/FMR1/AGO3/PIWIL4	7	2
GO:0061061	GO:0061061	muscle structure development	5/102	160/6338	0.114857435	0.582020671	0.542575867	YBX3/MEF2C/SETD3/CHD2/ISL1	5	2
GO:00106281	GO:0010628	positive regulation of gene expression	8/102	304/6338	0.115427435	0.582020671	0.542575867	PARK7/NKX3-1/USP16/MEF2C/FMR1/STAT5B/PTPN11/ISL1	8	2
GO:0048638	GO:0048638	regulation of developmental growth	3/102	74/6338	0.116073333	0.582020671	0.542575867	YBX3/MEF2C/STAT5B	3	2
GO:0006479	GO:0006479	protein methylation	2/102	37/6338	0.118907358	0.582020671	0.542575867	SETD3/ARID4A	2	2
GO:0008213	GO:0008213	protein alkylation	2/102	37/6338	0.118907358	0.582020671	0.542575867	SETD3/ARID4A	2	2
GO:1990542	GO:1990542	mitochondrial transmembrane transport	2/102	37/6338	0.118907358	0.582020671	0.542575867	ATP6/MRS2	2	2
GO:2001236	GO:2001236	regulation of extrinsic apoptotic signaling pathway	2/102	37/6338	0.118907358	0.582020671	0.542575867	PARK7/MCL1	2	2
GO:0009790	GO:0009790	embryo development	7/102	257/6338	0.119286597	0.582020671	0.542575867	YBX3/NKX3-1/MEF2C/BTF3/PRKRA/MYO6/ISL1	7	2
GO:0010562	GO:0010562	positive regulation of phosphorus metabolic process	6/102	210/6338	0.121773294	0.582020671	0.542575867	PARK7/NKX3-1/MEF2C/FMR1/PTPN11/ISL1	6	2
GO:0045937	GO:0045937	positive regulation of phosphate metabolic process	6/102	210/6338	0.121773294	0.582020671	0.542575867	PARK7/NKX3-1/MEF2C/FMR1/PTPN11/ISL1	6	2
GO:00430681	GO:0043068	positive regulation of programmed cell death	4/102	118/6338	0.121792727	0.582020671	0.542575867	NKX3-1/MEF2C/MCL1/PRKRA	4	2
GO:00974351	GO:0097435	supramolecular fiber organization	6/102	211/6338	0.123788184	0.582020671	0.542575867	ALMS1/ARPC5/TPM4/TPM1/MYO6/LCP1	6	2
GO:0006606	GO:0006606	protein import into nucleus	2/102	38/6338	0.124251352	0.582020671	0.542575867	NXT1/TXNIP	2	2
GO:0030278	GO:0030278	regulation of ossification	2/102	38/6338	0.124251352	0.582020671	0.542575867	MEF2C/PTPN11	2	2
GO:0034101	GO:0034101	erythrocyte homeostasis	2/102	38/6338	0.124251352	0.582020671	0.542575867	STAT5B/ARID4A	2	2
GO:00359661	GO:0035966	response to topologically incorrect protein	2/102	38/6338	0.124251352	0.582020671	0.542575867	OPTN/CREBRF	2	2
GO:00339931	GO:0033993	response to lipid	5/102	166/6338	0.128655968	0.582020671	0.542575867	FDX1/PARK7/NKX3-1/MEF2C/TAF7	5	2
GO:0007611	GO:0007611	learning or memory	2/102	39/6338	0.129652661	0.582020671	0.542575867	MEF2C/CCND2	2	2
GO:0000278	GO:0000278	mitotic cell cycle	6/102	214/6338	0.129931852	0.582020671	0.542575867	NKX3-1/USP16/TUBB/STAT5B/PTPN11/CCND2	6	2
GO:00068971	GO:0006897	endocytosis	4/102	121/6338	0.130166142	0.582020671	0.542575867	ATP6V1H/FMR1/SCARB2/MYO6	4	2
GO:0061448	GO:0061448	connective tissue development	3/102	78/6338	0.130284757	0.582020671	0.542575867	MEF2C/PTPN11/BMPR1B	3	2
GO:00439331	GO:0043933	protein-containing complex subunit organization	11/102	470/6338	0.133197435	0.582020671	0.542575867	EIF3H/ND5/PARK7/DHX30/USP16/ARPC5/TAF7/PRNP/RAP1B/VPS11/PTPN11	11	2
GO:0018958	GO:0018958	phenol-containing compound metabolic process	2/102	40/6338	0.135108104	0.582020671	0.542575867	PARK7/CRYM	2	2
GO:0050684	GO:0050684	regulation of mRNA processing	2/102	40/6338	0.135108104	0.582020671	0.542575867	SRSF12/FMR1	2	2
GO:1903531	GO:1903531	negative regulation of secretion by cell	2/102	40/6338	0.135108104	0.582020671	0.542575867	RAP1B/PTPN11	2	2
GO:0007507	GO:0007507	heart development	4/102	123/6338	0.135879466	0.582020671	0.542575867	NKX3-1/MEF2C/PTPN11/ISL1	4	2
GO:00082191	GO:0008219	cell death	11/102	472/6338	0.136019029	0.582020671	0.542575867	YBX3/PARK7/NKX3-1/MEF2C/MCL1/MAGED1/PEA15/STAT5B/PRKRA/BMPR1B/ISL1	11	2
GO:0006936	GO:0006936	muscle contraction	3/102	80/6338	0.137612347	0.582020671	0.542575867	SETD3/TPM4/TPM1	3	2
GO:0048511	GO:0048511	rhythmic process	3/102	80/6338	0.137612347	0.582020671	0.542575867	GSK3B/MAGED1/STAT5B	3	2
GO:0007610	GO:0007610	behavior	4/102	124/6338	0.138774351	0.582020671	0.542575867	MEF2C/UCHL1/HOMER2/CCND2	4	2
GO:0003206	GO:0003206	cardiac chamber morphogenesis	2/102	41/6338	0.140614588	0.582020671	0.542575867	MEF2C/ISL1	2	2
GO:0042770	GO:0042770	signal transduction in response to DNA damage	2/102	41/6338	0.140614588	0.582020671	0.542575867	MYO6/PTPN11	2	2
GO:0051170	GO:0051170	import into nucleus	2/102	41/6338	0.140614588	0.582020671	0.542575867	NXT1/TXNIP	2	2
GO:0000122	GO:0000122	negative regulation of transcription by RNA polymerase II	5/102	171/6338	0.14071145	0.582020671	0.542575867	YBX3/MEF2C/TAF7/TXNIP/ISL1	5	2
GO:0048562	GO:0048562	embryonic organ morphogenesis	3/102	81/6338	0.141328572	0.582020671	0.542575867	MEF2C/PRKRA/MYO6	3	2
GO:00109421	GO:0010942	positive regulation of cell death	4/102	125/6338	0.141694223	0.582020671	0.542575867	NKX3-1/MEF2C/MCL1/PRKRA	4	2
GO:19025321	GO:1902532	negative regulation of intracellular signal transduction	4/102	126/6338	0.144638707	0.582020671	0.542575867	YBX3/PARK7/MCL1/HOMER2	4	2
GO:0006812	GO:0006812	cation transport	7/102	271/6338	0.145514639	0.582020671	0.542575867	ND5/ATOX1/ATP6/ATP6V1G1/HOMER2/MRS2/SLC44A1	7	2
GO:0007519	GO:0007519	skeletal muscle tissue development	2/102	42/6338	0.146169101	0.582020671	0.542575867	YBX3/MEF2C	2	2
GO:0009913	GO:0009913	epidermal cell differentiation	2/102	42/6338	0.146169101	0.582020671	0.542575867	TXNIP/MYO6	2	2
GO:00323681	GO:0032368	regulation of lipid transport	2/102	42/6338	0.146169101	0.582020671	0.542575867	NKX3-1/PTPN11	2	2
GO:0032946	GO:0032946	positive regulation of mononuclear cell proliferation	2/102	42/6338	0.146169101	0.582020671	0.542575867	MEF2C/STAT5B	2	2
GO:0050671	GO:0050671	positive regulation of lymphocyte proliferation	2/102	42/6338	0.146169101	0.582020671	0.542575867	MEF2C/STAT5B	2	2
GO:0000165	GO:0000165	MAPK cascade	5/102	174/6338	0.148177008	0.582020671	0.542575867	MAGI3/MEF2C/PEA15/RAP1B/PTPN11	5	2
GO:0014706	GO:0014706	striated muscle tissue development	3/102	83/6338	0.148861536	0.582020671	0.542575867	YBX3/MEF2C/ISL1	3	2
GO:0003283	GO:0003283	atrial septum development	1/102	10/6338	0.149864347	0.582020671	0.542575867	ISL1	1	2
GO:0009072	GO:0009072	aromatic amino acid family metabolic process	1/102	10/6338	0.149864347	0.582020671	0.542575867	PARK7	1	2
GO:0010171	GO:0010171	body morphogenesis	1/102	10/6338	0.149864347	0.582020671	0.542575867	PTPN11	1	2
GO:0016572	GO:0016572	histone phosphorylation	1/102	10/6338	0.149864347	0.582020671	0.542575867	FMR1	1	2
GO:0018195	GO:0018195	peptidyl-arginine modification	1/102	10/6338	0.149864347	0.582020671	0.542575867	PARK7	1	2
GO:0030252	GO:0030252	growth hormone secretion	1/102	10/6338	0.149864347	0.582020671	0.542575867	PTPN11	1	2
GO:0033173	GO:0033173	calcineurin-NFAT signaling cascade	1/102	10/6338	0.149864347	0.582020671	0.542575867	HOMER2	1	2
GO:0035272	GO:0035272	exocrine system development	1/102	10/6338	0.149864347	0.582020671	0.542575867	NKX3-1	1	2
GO:0042278	GO:0042278	purine nucleoside metabolic process	1/102	10/6338	0.149864347	0.582020671	0.542575867	OARD1	1	2
GO:0044788	GO:0044788	modulation by host of viral process	1/102	10/6338	0.149864347	0.582020671	0.542575867	FMR1	1	2
GO:0048665	GO:0048665	neuron fate specification	1/102	10/6338	0.149864347	0.582020671	0.542575867	ISL1	1	2
GO:0051489	GO:0051489	regulation of filopodium assembly	1/102	10/6338	0.149864347	0.582020671	0.542575867	FMR1	1	2
GO:0051568	GO:0051568	histone H3-K4 methylation	1/102	10/6338	0.149864347	0.582020671	0.542575867	ARID4A	1	2
GO:0051654	GO:0051654	establishment of mitochondrion localization	1/102	10/6338	0.149864347	0.582020671	0.542575867	UCHL1	1	2
GO:0060323	GO:0060323	head morphogenesis	1/102	10/6338	0.149864347	0.582020671	0.542575867	PTPN11	1	2
GO:0060325	GO:0060325	face morphogenesis	1/102	10/6338	0.149864347	0.582020671	0.542575867	PTPN11	1	2
GO:0060416	GO:0060416	response to growth hormone	1/102	10/6338	0.149864347	0.582020671	0.542575867	STAT5B	1	2
GO:0061037	GO:0061037	negative regulation of cartilage development	1/102	10/6338	0.149864347	0.582020671	0.542575867	PTPN11	1	2
GO:0061647	GO:0061647	histone H3-K9 modification	1/102	10/6338	0.149864347	0.582020671	0.542575867	ARID4A	1	2
GO:0070266	GO:0070266	necroptotic process	1/102	10/6338	0.149864347	0.582020671	0.542575867	YBX3	1	2
GO:0070536	GO:0070536	protein K63-linked deubiquitination	1/102	10/6338	0.149864347	0.582020671	0.542575867	USP16	1	2
GO:1901799	GO:1901799	negative regulation of proteasomal protein catabolic process	1/102	10/6338	0.149864347	0.582020671	0.542575867	PARK7	1	2
GO:1905953	GO:1905953	negative regulation of lipid localization	1/102	10/6338	0.149864347	0.582020671	0.542575867	PTPN11	1	2
GO:2000273	GO:2000273	positive regulation of signaling receptor activity	1/102	10/6338	0.149864347	0.582020671	0.542575867	PARK7	1	2
GO:0051048	GO:0051048	negative regulation of secretion	2/102	43/6338	0.151768716	0.582020671	0.542575867	RAP1B/PTPN11	2	2
GO:0070665	GO:0070665	positive regulation of leukocyte proliferation	2/102	43/6338	0.151768716	0.582020671	0.542575867	MEF2C/STAT5B	2	2
GO:0050727	GO:0050727	regulation of inflammatory response	3/102	84/6338	0.152676533	0.582020671	0.542575867	CD47/STAT5B/ISL1	3	2
GO:0001501	GO:0001501	skeletal system development	4/102	129/6338	0.153616013	0.582020671	0.542575867	MEF2C/PRKRA/PTPN11/BMPR1B	4	2
GO:0031032	GO:0031032	actomyosin structure organization	2/102	44/6338	0.157410584	0.582020671	0.542575867	ALMS1/CNN2	2	2
GO:0060538	GO:0060538	skeletal muscle organ development	2/102	44/6338	0.157410584	0.582020671	0.542575867	YBX3/MEF2C	2	2
GO:0051336	GO:0051336	regulation of hydrolase activity	6/102	227/6338	0.158203757	0.582020671	0.542575867	PARK7/MEF2C/AGAP3/SCARB2/AHSA1/SGSM1	6	2
GO:00161921	GO:0016192	vesicle-mediated transport	10/102	436/6338	0.162172184	0.582020671	0.542575867	ALMS1/CD47/OPTN/RHOBTB3/ATP6V1H/FMR1/SCARB2/RAP1B/VPS11/MYO6	10	2
GO:0002262	GO:0002262	myeloid cell homeostasis	2/102	45/6338	0.163091934	0.582020671	0.542575867	STAT5B/ARID4A	2	2
GO:0007626	GO:0007626	locomotory behavior	2/102	45/6338	0.163091934	0.582020671	0.542575867	UCHL1/CCND2	2	2
GO:0048738	GO:0048738	cardiac muscle tissue development	2/102	45/6338	0.163091934	0.582020671	0.542575867	MEF2C/ISL1	2	2
GO:0050731	GO:0050731	positive regulation of peptidyl-tyrosine phosphorylation	2/102	45/6338	0.163091934	0.582020671	0.542575867	PTPN11/ISL1	2	2
GO:0003148	GO:0003148	outflow tract septum morphogenesis	1/102	11/6338	0.163567545	0.582020671	0.542575867	ISL1	1	2
GO:0006904	GO:0006904	vesicle docking involved in exocytosis	1/102	11/6338	0.163567545	0.582020671	0.542575867	VPS11	1	2
GO:0016925	GO:0016925	protein sumoylation	1/102	11/6338	0.163567545	0.582020671	0.542575867	PARK7	1	2
GO:0021522	GO:0021522	spinal cord motor neuron differentiation	1/102	11/6338	0.163567545	0.582020671	0.542575867	ISL1	1	2
GO:0021696	GO:0021696	cerebellar cortex morphogenesis	1/102	11/6338	0.163567545	0.582020671	0.542575867	PTPN11	1	2
GO:0030279	GO:0030279	negative regulation of ossification	1/102	11/6338	0.163567545	0.582020671	0.542575867	MEF2C	1	2
GO:0030520	GO:0030520	intracellular estrogen receptor signaling pathway	1/102	11/6338	0.163567545	0.582020671	0.542575867	TAF7	1	2
GO:0030890	GO:0030890	positive regulation of B cell proliferation	1/102	11/6338	0.163567545	0.582020671	0.542575867	MEF2C	1	2
GO:0031057	GO:0031057	negative regulation of histone modification	1/102	11/6338	0.163567545	0.582020671	0.542575867	TAF7	1	2
GO:0032507	GO:0032507	maintenance of protein location in cell	1/102	11/6338	0.163567545	0.582020671	0.542575867	PARK7	1	2
GO:0032743	GO:0032743	positive regulation of interleukin-2 production	1/102	11/6338	0.163567545	0.582020671	0.542575867	STAT5B	1	2
GO:0038179	GO:0038179	neurotrophin signaling pathway	1/102	11/6338	0.163567545	0.582020671	0.542575867	PTPN11	1	2
GO:0039694	GO:0039694	viral RNA genome replication	1/102	11/6338	0.163567545	0.582020671	0.542575867	FMR1	1	2
GO:0042104	GO:0042104	positive regulation of activated T cell proliferation	1/102	11/6338	0.163567545	0.582020671	0.542575867	STAT5B	1	2
GO:0043154	GO:0043154	negative regulation of cysteine-type endopeptidase activity involved in apoptotic process	1/102	11/6338	0.163567545	0.582020671	0.542575867	PARK7	1	2
GO:0043457	GO:0043457	regulation of cellular respiration	1/102	11/6338	0.163567545	0.582020671	0.542575867	PARK7	1	2
GO:0043567	GO:0043567	regulation of insulin-like growth factor receptor signaling pathway	1/102	11/6338	0.163567545	0.582020671	0.542575867	NKX3-1	1	2
GO:0045646	GO:0045646	regulation of erythrocyte differentiation	1/102	11/6338	0.163567545	0.582020671	0.542575867	STAT5B	1	2
GO:0045920	GO:0045920	negative regulation of exocytosis	1/102	11/6338	0.163567545	0.582020671	0.542575867	RAP1B	1	2
GO:0048016	GO:0048016	inositol phosphate-mediated signaling	1/102	11/6338	0.163567545	0.582020671	0.542575867	HOMER2	1	2
GO:0050853	GO:0050853	B cell receptor signaling pathway	1/102	11/6338	0.163567545	0.582020671	0.542575867	MEF2C	1	2
GO:0055023	GO:0055023	positive regulation of cardiac muscle tissue growth	1/102	11/6338	0.163567545	0.582020671	0.542575867	MEF2C	1	2
GO:0060045	GO:0060045	positive regulation of cardiac muscle cell proliferation	1/102	11/6338	0.163567545	0.582020671	0.542575867	MEF2C	1	2
GO:0060147	GO:0060147	regulation of posttranscriptional gene silencing	1/102	11/6338	0.163567545	0.582020671	0.542575867	FMR1	1	2
GO:0060964	GO:0060964	regulation of gene silencing by miRNA	1/102	11/6338	0.163567545	0.582020671	0.542575867	FMR1	1	2
GO:0070059	GO:0070059	intrinsic apoptotic signaling pathway in response to endoplasmic reticulum stress	1/102	11/6338	0.163567545	0.582020671	0.542575867	PARK7	1	2
GO:0071470	GO:0071470	cellular response to osmotic stress	1/102	11/6338	0.163567545	0.582020671	0.542575867	YBX3	1	2
GO:0072666	GO:0072666	establishment of protein localization to vacuole	1/102	11/6338	0.163567545	0.582020671	0.542575867	SCARB2	1	2
GO:0097300	GO:0097300	programmed necrotic cell death	1/102	11/6338	0.163567545	0.582020671	0.542575867	YBX3	1	2
GO:1901216	GO:1901216	positive regulation of neuron death	1/102	11/6338	0.163567545	0.582020671	0.542575867	MCL1	1	2
GO:1902041	GO:1902041	regulation of extrinsic apoptotic signaling pathway via death domain receptors	1/102	11/6338	0.163567545	0.582020671	0.542575867	PARK7	1	2
GO:0001934	GO:0001934	positive regulation of protein phosphorylation	5/102	180/6338	0.163604831	0.582020671	0.542575867	PARK7/NKX3-1/FMR1/PTPN11/ISL1	5	2
GO:00018191	GO:0001819	positive regulation of cytokine production	4/102	133/6338	0.165906917	0.582020671	0.542575867	PARK7/STAT5B/PTPN11/ISL1	4	2
GO:19016981	GO:1901698	response to nitrogen compound	6/102	231/6338	0.167413782	0.582020671	0.542575867	FDX1/MEF2C/STAT5B/RAP1B/PTPN11/HOMER2	6	2
GO:0018105	GO:0018105	peptidyl-serine phosphorylation	3/102	88/6338	0.168239706	0.582020671	0.542575867	PARK7/TLK1/PKN1	3	2
GO:0003205	GO:0003205	cardiac chamber development	2/102	46/6338	0.168810074	0.582020671	0.542575867	MEF2C/ISL1	2	2
GO:0031347	GO:0031347	regulation of defense response	4/102	134/6338	0.169034362	0.582020671	0.542575867	CD47/MEF2C/STAT5B/ISL1	4	2
GO:0006469	GO:0006469	negative regulation of protein kinase activity	2/102	47/6338	0.174562384	0.582020671	0.542575867	PARK7/TAF7	2	2
GO:0000027	GO:0000027	ribosomal large subunit assembly	1/102	12/6338	0.177051994	0.582020671	0.542575867	DHX30	1	2
GO:0002115	GO:0002115	store-operated calcium entry	1/102	12/6338	0.177051994	0.582020671	0.542575867	HOMER2	1	2
GO:0003203	GO:0003203	endocardial cushion morphogenesis	1/102	12/6338	0.177051994	0.582020671	0.542575867	ISL1	1	2
GO:0010677	GO:0010677	negative regulation of cellular carbohydrate metabolic process	1/102	12/6338	0.177051994	0.582020671	0.542575867	FAM3C	1	2
GO:0016574	GO:0016574	histone ubiquitination	1/102	12/6338	0.177051994	0.582020671	0.542575867	PARK7	1	2
GO:0019226	GO:0019226	transmission of nerve impulse	1/102	12/6338	0.177051994	0.582020671	0.542575867	FMR1	1	2
GO:0021695	GO:0021695	cerebellar cortex development	1/102	12/6338	0.177051994	0.582020671	0.542575867	PTPN11	1	2
GO:0032735	GO:0032735	positive regulation of interleukin-12 production	1/102	12/6338	0.177051994	0.582020671	0.542575867	ISL1	1	2
GO:0035306	GO:0035306	positive regulation of dephosphorylation	1/102	12/6338	0.177051994	0.582020671	0.542575867	MEF2C	1	2
GO:0035850	GO:0035850	epithelial cell differentiation involved in kidney development	1/102	12/6338	0.177051994	0.582020671	0.542575867	MEF2C	1	2
GO:0035904	GO:0035904	aorta development	1/102	12/6338	0.177051994	0.582020671	0.542575867	NKX3-1	1	2
GO:00427441	GO:0042744	hydrogen peroxide catabolic process	1/102	12/6338	0.177051994	0.582020671	0.542575867	GPX1	1	2
GO:0046847	GO:0046847	filopodium assembly	1/102	12/6338	0.177051994	0.582020671	0.542575867	FMR1	1	2
GO:0048806	GO:0048806	genitalia development	1/102	12/6338	0.177051994	0.582020671	0.542575867	PTPN11	1	2
GO:0050805	GO:0050805	negative regulation of synaptic transmission	1/102	12/6338	0.177051994	0.582020671	0.542575867	RAP1B	1	2
GO:0050848	GO:0050848	regulation of calcium-mediated signaling	1/102	12/6338	0.177051994	0.582020671	0.542575867	HOMER2	1	2
GO:0051180	GO:0051180	vitamin transport	1/102	12/6338	0.177051994	0.582020671	0.542575867	SLC23A2	1	2
GO:0055021	GO:0055021	regulation of cardiac muscle tissue growth	1/102	12/6338	0.177051994	0.582020671	0.542575867	MEF2C	1	2
GO:0060043	GO:0060043	regulation of cardiac muscle cell proliferation	1/102	12/6338	0.177051994	0.582020671	0.542575867	MEF2C	1	2
GO:0060966	GO:0060966	regulation of gene silencing by RNA	1/102	12/6338	0.177051994	0.582020671	0.542575867	FMR1	1	2
GO:0061036	GO:0061036	positive regulation of cartilage development	1/102	12/6338	0.177051994	0.582020671	0.542575867	BMPR1B	1	2
GO:0070265	GO:0070265	necrotic cell death	1/102	12/6338	0.177051994	0.582020671	0.542575867	YBX3	1	2
GO:0086091	GO:0086091	regulation of heart rate by cardiac conduction	1/102	12/6338	0.177051994	0.582020671	0.542575867	ISL1	1	2
GO:0098900	GO:0098900	regulation of action potential	1/102	12/6338	0.177051994	0.582020671	0.542575867	FMR1	1	2
GO:1901985	GO:1901985	positive regulation of protein acetylation	1/102	12/6338	0.177051994	0.582020671	0.542575867	ISL1	1	2
GO:1902414	GO:1902414	protein localization to cell junction	1/102	12/6338	0.177051994	0.582020671	0.542575867	HSPB1	1	2
GO:1903202	GO:1903202	negative regulation of oxidative stress-induced cell death	1/102	12/6338	0.177051994	0.582020671	0.542575867	PARK7	1	2
GO:2000117	GO:2000117	negative regulation of cysteine-type endopeptidase activity	1/102	12/6338	0.177051994	0.582020671	0.542575867	PARK7	1	2
GO:00100351	GO:0010035	response to inorganic substance	3/102	91/6338	0.180206272	0.582020671	0.542575867	PARK7/MEF2C/GPX1	3	2
GO:0060047	GO:0060047	heart contraction	2/102	48/6338	0.18034632	0.582020671	0.542575867	TPM1/ISL1	2	2
GO:00440931	GO:0044093	positive regulation of molecular function	8/102	342/6338	0.184211634	0.582020671	0.542575867	PARK7/NKX3-1/MEF2C/FMR1/AGAP3/AHSA1/SGSM1/ISL1	8	2
GO:00063251	GO:0006325	chromatin organization	3/102	92/6338	0.184246597	0.582020671	0.542575867	BRD2/CHD2/TLK1	3	2
GO:0018209	GO:0018209	peptidyl-serine modification	3/102	92/6338	0.184246597	0.582020671	0.542575867	PARK7/TLK1/PKN1	3	2
GO:0060537	GO:0060537	muscle tissue development	3/102	92/6338	0.184246597	0.582020671	0.542575867	YBX3/MEF2C/ISL1	3	2
GO:0048839	GO:0048839	inner ear development	2/102	49/6338	0.186159407	0.582020671	0.542575867	MYO6/PTPN11	2	2
GO:0050890	GO:0050890	cognition	2/102	49/6338	0.186159407	0.582020671	0.542575867	MEF2C/CCND2	2	2
GO:0001676	GO:0001676	long-chain fatty acid metabolic process	1/102	13/6338	0.190321153	0.582020671	0.542575867	GPX1	1	2
GO:0006111	GO:0006111	regulation of gluconeogenesis	1/102	13/6338	0.190321153	0.582020671	0.542575867	FAM3C	1	2
GO:0007032	GO:0007032	endosome organization	1/102	13/6338	0.190321153	0.582020671	0.542575867	VPS11	1	2
GO:0007099	GO:0007099	centriole replication	1/102	13/6338	0.190321153	0.582020671	0.542575867	CEP63	1	2
GO:0008207	GO:0008207	C21-steroid hormone metabolic process	1/102	13/6338	0.190321153	0.582020671	0.542575867	STAT5B	1	2
GO:0010573	GO:0010573	vascular endothelial growth factor production	1/102	13/6338	0.190321153	0.582020671	0.542575867	ISL1	1	2
GO:0021587	GO:0021587	cerebellum morphogenesis	1/102	13/6338	0.190321153	0.582020671	0.542575867	PTPN11	1	2
GO:0033555	GO:0033555	multicellular organismal response to stress	1/102	13/6338	0.190321153	0.582020671	0.542575867	MEF2C	1	2
GO:0038034	GO:0038034	signal transduction in absence of ligand	1/102	13/6338	0.190321153	0.582020671	0.542575867	MCL1	1	2
GO:0042491	GO:0042491	inner ear auditory receptor cell differentiation	1/102	13/6338	0.190321153	0.582020671	0.542575867	MYO6	1	2
GO:0043029	GO:0043029	T cell homeostasis	1/102	13/6338	0.190321153	0.582020671	0.542575867	STAT5B	1	2
GO:0045912	GO:0045912	negative regulation of carbohydrate metabolic process	1/102	13/6338	0.190321153	0.582020671	0.542575867	FAM3C	1	2
GO:0046326	GO:0046326	positive regulation of glucose import	1/102	13/6338	0.190321153	0.582020671	0.542575867	PTPN11	1	2
GO:0046676	GO:0046676	negative regulation of insulin secretion	1/102	13/6338	0.190321153	0.582020671	0.542575867	PTPN11	1	2
GO:0046928	GO:0046928	regulation of neurotransmitter secretion	1/102	13/6338	0.190321153	0.582020671	0.542575867	RAP1B	1	2
GO:0048009	GO:0048009	insulin-like growth factor receptor signaling pathway	1/102	13/6338	0.190321153	0.582020671	0.542575867	NKX3-1	1	2
GO:0051289	GO:0051289	protein homotetramerization	1/102	13/6338	0.190321153	0.582020671	0.542575867	USP16	1	2
GO:0051353	GO:0051353	positive regulation of oxidoreductase activity	1/102	13/6338	0.190321153	0.582020671	0.542575867	PARK7	1	2
GO:0060038	GO:0060038	cardiac muscle cell proliferation	1/102	13/6338	0.190321153	0.582020671	0.542575867	MEF2C	1	2
GO:0060421	GO:0060421	positive regulation of heart growth	1/102	13/6338	0.190321153	0.582020671	0.542575867	MEF2C	1	2
GO:0060512	GO:0060512	prostate gland morphogenesis	1/102	13/6338	0.190321153	0.582020671	0.542575867	NKX3-1	1	2
GO:0060740	GO:0060740	prostate gland epithelium morphogenesis	1/102	13/6338	0.190321153	0.582020671	0.542575867	NKX3-1	1	2
GO:0097192	GO:0097192	extrinsic apoptotic signaling pathway in absence of ligand	1/102	13/6338	0.190321153	0.582020671	0.542575867	MCL1	1	2
GO:0097720	GO:0097720	calcineurin-mediated signaling	1/102	13/6338	0.190321153	0.582020671	0.542575867	HOMER2	1	2
GO:0099518	GO:0099518	vesicle cytoskeletal trafficking	1/102	13/6338	0.190321153	0.582020671	0.542575867	MYO6	1	2
GO:1902373	GO:1902373	negative regulation of mRNA catabolic process	1/102	13/6338	0.190321153	0.582020671	0.542575867	FMR1	1	2
GO:1905897	GO:1905897	regulation of response to endoplasmic reticulum stress	1/102	13/6338	0.190321153	0.582020671	0.542575867	PARK7	1	2
GO:2000059	GO:2000059	negative regulation of ubiquitin-dependent protein catabolic process	1/102	13/6338	0.190321153	0.582020671	0.542575867	PARK7	1	2
GO:00323861	GO:0032386	regulation of intracellular transport	2/102	50/6338	0.191999241	0.582020671	0.542575867	PARK7/PTPN11	2	2
GO:0045637	GO:0045637	regulation of myeloid cell differentiation	2/102	50/6338	0.191999241	0.582020671	0.542575867	MEF2C/STAT5B	2	2
GO:00099681	GO:0009968	negative regulation of signal transduction	7/102	294/6338	0.194004756	0.582020671	0.542575867	YBX3/GSK3B/PARK7/NKX3-1/MCL1/HOMER2/ISL1	7	2
GO:0046903	GO:0046903	secretion	6/102	243/6338	0.196356689	0.582020671	0.542575867	NKX3-1/STAT5B/RAP1B/VPS11/MYO6/PTPN11	6	2
GO:00436031	GO:0043603	cellular amide metabolic process	9/102	402/6338	0.197233566	0.582020671	0.542575867	EIF3H/RPL5/PARK7/PAIP2/USP16/FMR1/GPX1/AGO3/PIWIL4	9	2
GO:0051260	GO:0051260	protein homooligomerization	2/102	51/6338	0.197863489	0.582020671	0.542575867	USP16/PRNP	2	2
GO:0090257	GO:0090257	regulation of muscle system process	2/102	51/6338	0.197863489	0.582020671	0.542575867	SETD3/FBXO32	2	2
GO:0007409	GO:0007409	axonogenesis	3/102	96/6338	0.200642734	0.582020671	0.542575867	UCHL1/PTPN11/ISL1	3	2
GO:0070647	GO:0070647	protein modification by small protein conjugation or removal	6/102	245/6338	0.201359129	0.582020671	0.542575867	MKRN1/PARK7/FBXO11/USP16/UCHL1/FBXO32	6	2
GO:0048589	GO:0048589	developmental growth	4/102	144/6338	0.201401533	0.582020671	0.542575867	YBX3/MEF2C/STAT5B/PTPN11	4	2
GO:0001755	GO:0001755	neural crest cell migration	1/102	14/6338	0.203378424	0.582020671	0.542575867	ISL1	1	2
GO:0002183	GO:0002183	cytoplasmic translational initiation	1/102	14/6338	0.203378424	0.582020671	0.542575867	EIF3H	1	2
GO:0015985	GO:0015985	energy coupled proton transport, down electrochemical gradient	1/102	14/6338	0.203378424	0.582020671	0.542575867	ATP6	1	2
GO:0015986	GO:0015986	ATP synthesis coupled proton transport	1/102	14/6338	0.203378424	0.582020671	0.542575867	ATP6	1	2
GO:0017158	GO:0017158	regulation of calcium ion-dependent exocytosis	1/102	14/6338	0.203378424	0.582020671	0.542575867	RAP1B	1	2
GO:00181981	GO:0018198	peptidyl-cysteine modification	1/102	14/6338	0.203378424	0.582020671	0.542575867	PARK7	1	2
GO:0021517	GO:0021517	ventral spinal cord development	1/102	14/6338	0.203378424	0.582020671	0.542575867	ISL1	1	2
GO:0021545	GO:0021545	cranial nerve development	1/102	14/6338	0.203378424	0.582020671	0.542575867	ISL1	1	2
GO:0021575	GO:0021575	hindbrain morphogenesis	1/102	14/6338	0.203378424	0.582020671	0.542575867	PTPN11	1	2
GO:0030888	GO:0030888	regulation of B cell proliferation	1/102	14/6338	0.203378424	0.582020671	0.542575867	MEF2C	1	2
GO:0032615	GO:0032615	interleukin-12 production	1/102	14/6338	0.203378424	0.582020671	0.542575867	ISL1	1	2
GO:0032655	GO:0032655	regulation of interleukin-12 production	1/102	14/6338	0.203378424	0.582020671	0.542575867	ISL1	1	2
GO:0040014	GO:0040014	regulation of multicellular organism growth	1/102	14/6338	0.203378424	0.582020671	0.542575867	STAT5B	1	2
GO:0045638	GO:0045638	negative regulation of myeloid cell differentiation	1/102	14/6338	0.203378424	0.582020671	0.542575867	STAT5B	1	2
GO:0045669	GO:0045669	positive regulation of osteoblast differentiation	1/102	14/6338	0.203378424	0.582020671	0.542575867	MEF2C	1	2
GO:0046006	GO:0046006	regulation of activated T cell proliferation	1/102	14/6338	0.203378424	0.582020671	0.542575867	STAT5B	1	2
GO:0050931	GO:0050931	pigment cell differentiation	1/102	14/6338	0.203378424	0.582020671	0.542575867	MEF2C	1	2
GO:0055010	GO:0055010	ventricular cardiac muscle tissue morphogenesis	1/102	14/6338	0.203378424	0.582020671	0.542575867	ISL1	1	2
GO:0055017	GO:0055017	cardiac muscle tissue growth	1/102	14/6338	0.203378424	0.582020671	0.542575867	MEF2C	1	2
GO:0060324	GO:0060324	face development	1/102	14/6338	0.203378424	0.582020671	0.542575867	PTPN11	1	2
GO:0098534	GO:0098534	centriole assembly	1/102	14/6338	0.203378424	0.582020671	0.542575867	CEP63	1	2
GO:0098586	GO:0098586	cellular response to virus	1/102	14/6338	0.203378424	0.582020671	0.542575867	FMR1	1	2
GO:1903051	GO:1903051	negative regulation of proteolysis involved in cellular protein catabolic process	1/102	14/6338	0.203378424	0.582020671	0.542575867	PARK7	1	2
GO:00336731	GO:0033673	negative regulation of kinase activity	2/102	52/6338	0.203749879	0.582020671	0.542575867	PARK7/TAF7	2	2
GO:0042180	GO:0042180	cellular ketone metabolic process	2/102	52/6338	0.203749879	0.582020671	0.542575867	PARK7/STAT5B	2	2
GO:0071356	GO:0071356	cellular response to tumor necrosis factor	2/102	52/6338	0.203749879	0.582020671	0.542575867	YBX3/NKX3-1	2	2
GO:19059521	GO:1905952	regulation of lipid localization	2/102	52/6338	0.203749879	0.582020671	0.542575867	NKX3-1/PTPN11	2	2
GO:00018171	GO:0001817	regulation of cytokine production	5/102	195/6338	0.204790453	0.582020671	0.542575867	PARK7/STAT5B/PTPN11/HOMER2/ISL1	5	2
GO:0042327	GO:0042327	positive regulation of phosphorylation	5/102	195/6338	0.204790453	0.582020671	0.542575867	PARK7/NKX3-1/FMR1/PTPN11/ISL1	5	2
GO:0003015	GO:0003015	heart process	2/102	53/6338	0.20965621	0.582020671	0.542575867	TPM1/ISL1	2	2
GO:0017038	GO:0017038	protein import	2/102	53/6338	0.20965621	0.582020671	0.542575867	NXT1/TXNIP	2	2
GO:0031399	GO:0031399	regulation of protein modification process	8/102	355/6338	0.211190702	0.582020671	0.542575867	PARK7/NKX3-1/FMR1/TAF7/HSPB1/PTPN11/CCND2/ISL1	8	2
GO:0051345	GO:0051345	positive regulation of hydrolase activity	4/102	147/6338	0.21146178	0.582020671	0.542575867	MEF2C/AGAP3/AHSA1/SGSM1	4	2
GO:00510511	GO:0051051	negative regulation of transport	3/102	99/6338	0.213163157	0.582020671	0.542575867	PARK7/RAP1B/PTPN11	3	2
GO:0003197	GO:0003197	endocardial cushion development	1/102	15/6338	0.216227159	0.582020671	0.542575867	ISL1	1	2
GO:0006414	GO:0006414	translational elongation	1/102	15/6338	0.216227159	0.582020671	0.542575867	USP16	1	2
GO:0006584	GO:0006584	catecholamine metabolic process	1/102	15/6338	0.216227159	0.582020671	0.542575867	PARK7	1	2
GO:0007422	GO:0007422	peripheral nervous system development	1/102	15/6338	0.216227159	0.582020671	0.542575867	ISL1	1	2
GO:0007589	GO:0007589	body fluid secretion	1/102	15/6338	0.216227159	0.582020671	0.542575867	STAT5B	1	2
GO:0009309	GO:0009309	amine biosynthetic process	1/102	15/6338	0.216227159	0.582020671	0.542575867	PARK7	1	2
GO:0009712	GO:0009712	catechol-containing compound metabolic process	1/102	15/6338	0.216227159	0.582020671	0.542575867	PARK7	1	2
GO:0010828	GO:0010828	positive regulation of glucose transmembrane transport	1/102	15/6338	0.216227159	0.582020671	0.542575867	PTPN11	1	2
GO:0021983	GO:0021983	pituitary gland development	1/102	15/6338	0.216227159	0.582020671	0.542575867	ISL1	1	2
GO:0022602	GO:0022602	ovulation cycle process	1/102	15/6338	0.216227159	0.582020671	0.542575867	STAT5B	1	2
GO:0031050	GO:0031050	dsRNA processing	1/102	15/6338	0.216227159	0.582020671	0.542575867	PRKRA	1	2
GO:0032330	GO:0032330	regulation of chondrocyte differentiation	1/102	15/6338	0.216227159	0.582020671	0.542575867	PTPN11	1	2
GO:0032728	GO:0032728	positive regulation of interferon-beta production	1/102	15/6338	0.216227159	0.582020671	0.542575867	PTPN11	1	2
GO:0032731	GO:0032731	positive regulation of interleukin-1 beta production	1/102	15/6338	0.216227159	0.582020671	0.542575867	ISL1	1	2
GO:0035196	GO:0035196	production of miRNAs involved in gene silencing by miRNA	1/102	15/6338	0.216227159	0.582020671	0.542575867	PRKRA	1	2
GO:0035315	GO:0035315	hair cell differentiation	1/102	15/6338	0.216227159	0.582020671	0.542575867	MYO6	1	2
GO:0042398	GO:0042398	cellular modified amino acid biosynthetic process	1/102	15/6338	0.216227159	0.582020671	0.542575867	PARK7	1	2
GO:0042401	GO:0042401	cellular biogenic amine biosynthetic process	1/102	15/6338	0.216227159	0.582020671	0.542575867	PARK7	1	2
GO:0042531	GO:0042531	positive regulation of tyrosine phosphorylation of STAT protein	1/102	15/6338	0.216227159	0.582020671	0.542575867	ISL1	1	2
GO:0043502	GO:0043502	regulation of muscle adaptation	1/102	15/6338	0.216227159	0.582020671	0.542575867	FBXO32	1	2
GO:0048524	GO:0048524	positive regulation of viral process	1/102	15/6338	0.216227159	0.582020671	0.542575867	FMR1	1	2
GO:0048821	GO:0048821	erythrocyte development	1/102	15/6338	0.216227159	0.582020671	0.542575867	ARID4A	1	2
GO:0051492	GO:0051492	regulation of stress fiber assembly	1/102	15/6338	0.216227159	0.582020671	0.542575867	ALMS1	1	2
GO:0051646	GO:0051646	mitochondrion localization	1/102	15/6338	0.216227159	0.582020671	0.542575867	UCHL1	1	2
GO:0060420	GO:0060420	regulation of heart growth	1/102	15/6338	0.216227159	0.582020671	0.542575867	MEF2C	1	2
GO:0061005	GO:0061005	cell differentiation involved in kidney development	1/102	15/6338	0.216227159	0.582020671	0.542575867	MEF2C	1	2
GO:0070301	GO:0070301	cellular response to hydrogen peroxide	1/102	15/6338	0.216227159	0.582020671	0.542575867	PARK7	1	2
GO:0070918	GO:0070918	production of small RNA involved in gene silencing by RNA	1/102	15/6338	0.216227159	0.582020671	0.542575867	PRKRA	1	2
GO:1900182	GO:1900182	positive regulation of protein localization to nucleus	1/102	15/6338	0.216227159	0.582020671	0.542575867	PARK7	1	2
GO:0043604	GO:0043604	amide biosynthetic process	7/102	304/6338	0.216928418	0.582020671	0.542575867	EIF3H/RPL5/PAIP2/USP16/FMR1/AGO3/PIWIL4	7	2
GO:00018161	GO:0001816	cytokine production	5/102	200/6338	0.219246758	0.582020671	0.542575867	PARK7/STAT5B/PTPN11/HOMER2/ISL1	5	2
GO:0032269	GO:0032269	negative regulation of cellular protein metabolic process	5/102	200/6338	0.219246758	0.582020671	0.542575867	PARK7/PAIP2/FMR1/TAF7/AGO3	5	2
GO:0045664	GO:0045664	regulation of neuron differentiation	2/102	55/6338	0.221520199	0.582020671	0.542575867	MEF2C/ISL1	2	2
GO:00550851	GO:0055085	transmembrane transport	7/102	306/6338	0.221631241	0.582020671	0.542575867	ND5/ATP6/ATP6V1G1/PTPN11/SLC23A2/MRS2/SLC44A1	7	2
GO:19017011	GO:1901701	cellular response to oxygen-containing compound	6/102	253/6338	0.22183191	0.582020671	0.542575867	FDX1/PARK7/MEF2C/STAT5B/RAP1B/PTPN11	6	2
GO:00150311	GO:0015031	protein transport	9/102	416/6338	0.225050676	0.582020671	0.542575867	PARK7/NXT1/SCARB2/TOMM34/VPS11/TXNIP/MYO6/HSPB1/PTPN11	9	2
GO:0098662	GO:0098662	inorganic cation transmembrane transport	4/102	151/6338	0.225094019	0.582020671	0.542575867	ND5/ATP6/ATP6V1G1/MRS2	4	2
GO:0003002	GO:0003002	regionalization	3/102	102/6338	0.225850551	0.582020671	0.542575867	NKX3-1/MEF2C/ISL1	3	2
GO:0097191	GO:0097191	extrinsic apoptotic signaling pathway	2/102	56/6338	0.227473763	0.582020671	0.542575867	PARK7/MCL1	2	2
GO:0051301	GO:0051301	cell division	4/102	152/6338	0.228538353	0.582020671	0.542575867	NKX3-1/USP16/TXNIP/CCND2	4	2
GO:0003229	GO:0003229	ventricular cardiac muscle tissue development	1/102	16/6338	0.228870656	0.582020671	0.542575867	ISL1	1	2
GO:0006970	GO:0006970	response to osmotic stress	1/102	16/6338	0.228870656	0.582020671	0.542575867	YBX3	1	2
GO:0030166	GO:0030166	proteoglycan biosynthetic process	1/102	16/6338	0.228870656	0.582020671	0.542575867	BMPR1B	1	2
GO:0030330	GO:0030330	DNA damage response, signal transduction by p53 class mediator	1/102	16/6338	0.228870656	0.582020671	0.542575867	MYO6	1	2
GO:0030501	GO:0030501	positive regulation of bone mineralization	1/102	16/6338	0.228870656	0.582020671	0.542575867	MEF2C	1	2
GO:0030850	GO:0030850	prostate gland development	1/102	16/6338	0.228870656	0.582020671	0.542575867	NKX3-1	1	2
GO:0031644	GO:0031644	regulation of nervous system process	1/102	16/6338	0.228870656	0.582020671	0.542575867	FMR1	1	2
GO:0033627	GO:0033627	cell adhesion mediated by integrin	1/102	16/6338	0.228870656	0.582020671	0.542575867	PTPN11	1	2
GO:0042403	GO:0042403	thyroid hormone metabolic process	1/102	16/6338	0.228870656	0.582020671	0.542575867	CRYM	1	2
GO:0046626	GO:0046626	regulation of insulin receptor signaling pathway	1/102	16/6338	0.228870656	0.582020671	0.542575867	PTPN11	1	2
GO:0050798	GO:0050798	activated T cell proliferation	1/102	16/6338	0.228870656	0.582020671	0.542575867	STAT5B	1	2
GO:0051262	GO:0051262	protein tetramerization	1/102	16/6338	0.228870656	0.582020671	0.542575867	USP16	1	2
GO:0051588	GO:0051588	regulation of neurotransmitter transport	1/102	16/6338	0.228870656	0.582020671	0.542575867	RAP1B	1	2
GO:0060996	GO:0060996	dendritic spine development	1/102	16/6338	0.228870656	0.582020671	0.542575867	FMR1	1	2
GO:1900076	GO:1900076	regulation of cellular response to insulin stimulus	1/102	16/6338	0.228870656	0.582020671	0.542575867	PTPN11	1	2
GO:1901992	GO:1901992	positive regulation of mitotic cell cycle phase transition	1/102	16/6338	0.228870656	0.582020671	0.542575867	CCND2	1	2
GO:1902369	GO:1902369	negative regulation of RNA catabolic process	1/102	16/6338	0.228870656	0.582020671	0.542575867	FMR1	1	2
GO:19907481	GO:1990748	cellular detoxification	1/102	16/6338	0.228870656	0.582020671	0.542575867	PARK7	1	2
GO:0042692	GO:0042692	muscle cell differentiation	3/102	103/6338	0.230113065	0.582020671	0.542575867	MEF2C/SETD3/ISL1	3	2
GO:0006006	GO:0006006	glucose metabolic process	2/102	57/6338	0.233439079	0.582020671	0.542575867	PGM1/FAM3C	2	2
GO:00513481	GO:0051348	negative regulation of transferase activity	2/102	57/6338	0.233439079	0.582020671	0.542575867	PARK7/TAF7	2	2
GO:0009887	GO:0009887	animal organ morphogenesis	6/102	259/6338	0.23763487	0.582020671	0.542575867	NKX3-1/MEF2C/PRKRA/MYO6/BMPR1B/ISL1	6	2
GO:0048732	GO:0048732	gland development	3/102	105/6338	0.238683477	0.582020671	0.542575867	NKX3-1/STAT5B/ISL1	3	2
GO:0010038	GO:0010038	response to metal ion	2/102	58/6338	0.239414249	0.582020671	0.542575867	PARK7/MEF2C	2	2
GO:0034612	GO:0034612	response to tumor necrosis factor	2/102	58/6338	0.239414249	0.582020671	0.542575867	YBX3/NKX3-1	2	2
GO:0070374	GO:0070374	positive regulation of ERK1 and ERK2 cascade	2/102	58/6338	0.239414249	0.582020671	0.542575867	RAP1B/PTPN11	2	2
GO:00507901	GO:0050790	regulation of catalytic activity	9/102	423/6338	0.239509996	0.582020671	0.542575867	CTSB/PARK7/MEF2C/AGAP3/TAF7/SCARB2/AHSA1/SGSM1/CCND2	9	2
GO:0003179	GO:0003179	heart valve morphogenesis	1/102	17/6338	0.241312161	0.582020671	0.542575867	MEF2C	1	2
GO:0003209	GO:0003209	cardiac atrium morphogenesis	1/102	17/6338	0.241312161	0.582020671	0.542575867	ISL1	1	2
GO:0017156	GO:0017156	calcium-ion regulated exocytosis	1/102	17/6338	0.241312161	0.582020671	0.542575867	RAP1B	1	2
GO:0021515	GO:0021515	cell differentiation in spinal cord	1/102	17/6338	0.241312161	0.582020671	0.542575867	ISL1	1	2
GO:0032091	GO:0032091	negative regulation of protein binding	1/102	17/6338	0.241312161	0.582020671	0.542575867	PARK7	1	2
GO:0032231	GO:0032231	regulation of actin filament bundle assembly	1/102	17/6338	0.241312161	0.582020671	0.542575867	ALMS1	1	2
GO:0032757	GO:0032757	positive regulation of interleukin-8 production	1/102	17/6338	0.241312161	0.582020671	0.542575867	PARK7	1	2
GO:0033143	GO:0033143	regulation of intracellular steroid hormone receptor signaling pathway	1/102	17/6338	0.241312161	0.582020671	0.542575867	PARK7	1	2
GO:0043967	GO:0043967	histone H4 acetylation	1/102	17/6338	0.241312161	0.582020671	0.542575867	TAF7	1	2
GO:0045185	GO:0045185	maintenance of protein location	1/102	17/6338	0.241312161	0.582020671	0.542575867	PARK7	1	2
GO:0046189	GO:0046189	phenol-containing compound biosynthetic process	1/102	17/6338	0.241312161	0.582020671	0.542575867	PARK7	1	2
GO:0048066	GO:0048066	developmental pigmentation	1/102	17/6338	0.241312161	0.582020671	0.542575867	MEF2C	1	2
GO:00482591	GO:0048259	regulation of receptor-mediated endocytosis	1/102	17/6338	0.241312161	0.582020671	0.542575867	FMR1	1	2
GO:0048278	GO:0048278	vesicle docking	1/102	17/6338	0.241312161	0.582020671	0.542575867	VPS11	1	2
GO:00507661	GO:0050766	positive regulation of phagocytosis	1/102	17/6338	0.241312161	0.582020671	0.542575867	CD47	1	2
GO:0060968	GO:0060968	regulation of gene silencing	1/102	17/6338	0.241312161	0.582020671	0.542575867	FMR1	1	2
GO:0061028	GO:0061028	establishment of endothelial barrier	1/102	17/6338	0.241312161	0.582020671	0.542575867	RAP1B	1	2
GO:00610771	GO:0061077	chaperone-mediated protein folding	1/102	17/6338	0.241312161	0.582020671	0.542575867	HSPB1	1	2
GO:0072089	GO:0072089	stem cell proliferation	1/102	17/6338	0.241312161	0.582020671	0.542575867	AGO3	1	2
GO:0072132	GO:0072132	mesenchyme morphogenesis	1/102	17/6338	0.241312161	0.582020671	0.542575867	ISL1	1	2
GO:1903363	GO:1903363	negative regulation of cellular protein catabolic process	1/102	17/6338	0.241312161	0.582020671	0.542575867	PARK7	1	2
GO:00512401	GO:0051240	positive regulation of multicellular organismal process	8/102	372/6338	0.248656854	0.582020671	0.542575867	YBX3/PARK7/NKX3-1/MEF2C/STAT5B/PTPN11/BMPR1B/ISL1	8	2
GO:0001894	GO:0001894	tissue homeostasis	2/102	60/6338	0.251386839	0.582020671	0.542575867	PTPN11/HOMER2	2	2
GO:00068981	GO:0006898	receptor-mediated endocytosis	2/102	60/6338	0.251386839	0.582020671	0.542575867	FMR1/SCARB2	2	2
GO:0051302	GO:0051302	regulation of cell division	2/102	60/6338	0.251386839	0.582020671	0.542575867	NKX3-1/TXNIP	2	2
GO:0071559	GO:0071559	response to transforming growth factor beta	2/102	60/6338	0.251386839	0.582020671	0.542575867	MEF2C/SMAD9	2	2
GO:0071560	GO:0071560	cellular response to transforming growth factor beta stimulus	2/102	60/6338	0.251386839	0.582020671	0.542575867	MEF2C/SMAD9	2	2
GO:00725931	GO:0072593	reactive oxygen species metabolic process	2/102	60/6338	0.251386839	0.582020671	0.542575867	PARK7/GPX1	2	2
GO:0061564	GO:0061564	axon development	3/102	108/6338	0.251641073	0.582020671	0.542575867	UCHL1/PTPN11/ISL1	3	2
GO:0071363	GO:0071363	cellular response to growth factor stimulus	4/102	159/6338	0.253008882	0.582020671	0.542575867	MEF2C/STAT5B/SMAD9/PTPN11	4	2
GO:0001947	GO:0001947	heart looping	1/102	18/6338	0.253554869	0.582020671	0.542575867	MEF2C	1	2
GO:0003230	GO:0003230	cardiac atrium development	1/102	18/6338	0.253554869	0.582020671	0.542575867	ISL1	1	2
GO:0006446	GO:0006446	regulation of translational initiation	1/102	18/6338	0.253554869	0.582020671	0.542575867	PAIP2	1	2
GO:0006730	GO:0006730	one-carbon metabolic process	1/102	18/6338	0.253554869	0.582020671	0.542575867	CA3	1	2
GO:0008625	GO:0008625	extrinsic apoptotic signaling pathway via death domain receptors	1/102	18/6338	0.253554869	0.582020671	0.542575867	PARK7	1	2
GO:0014032	GO:0014032	neural crest cell development	1/102	18/6338	0.253554869	0.582020671	0.542575867	ISL1	1	2
GO:0014068	GO:0014068	positive regulation of phosphatidylinositol 3-kinase signaling	1/102	18/6338	0.253554869	0.582020671	0.542575867	NKX3-1	1	2
GO:0014855	GO:0014855	striated muscle cell proliferation	1/102	18/6338	0.253554869	0.582020671	0.542575867	MEF2C	1	2
GO:0030038	GO:0030038	contractile actin filament bundle assembly	1/102	18/6338	0.253554869	0.582020671	0.542575867	ALMS1	1	2
GO:0032481	GO:0032481	positive regulation of type I interferon production	1/102	18/6338	0.253554869	0.582020671	0.542575867	PTPN11	1	2
GO:0034314	GO:0034314	Arp2/3 complex-mediated actin nucleation	1/102	18/6338	0.253554869	0.582020671	0.542575867	ARPC5	1	2
GO:0043149	GO:0043149	stress fiber assembly	1/102	18/6338	0.253554869	0.582020671	0.542575867	ALMS1	1	2
GO:0046324	GO:0046324	regulation of glucose import	1/102	18/6338	0.253554869	0.582020671	0.542575867	PTPN11	1	2
GO:0051155	GO:0051155	positive regulation of striated muscle cell differentiation	1/102	18/6338	0.253554869	0.582020671	0.542575867	MEF2C	1	2
GO:0051438	GO:0051438	regulation of ubiquitin-protein transferase activity	1/102	18/6338	0.253554869	0.582020671	0.542575867	PARK7	1	2
GO:0060419	GO:0060419	heart growth	1/102	18/6338	0.253554869	0.582020671	0.542575867	MEF2C	1	2
GO:0060840	GO:0060840	artery development	1/102	18/6338	0.253554869	0.582020671	0.542575867	NKX3-1	1	2
GO:0070169	GO:0070169	positive regulation of biomineral tissue development	1/102	18/6338	0.253554869	0.582020671	0.542575867	MEF2C	1	2
GO:0072384	GO:0072384	organelle transport along microtubule	1/102	18/6338	0.253554869	0.582020671	0.542575867	UCHL1	1	2
GO:0110151	GO:0110151	positive regulation of biomineralization	1/102	18/6338	0.253554869	0.582020671	0.542575867	MEF2C	1	2
GO:0000904	GO:0000904	cell morphogenesis involved in differentiation	4/102	160/6338	0.256551227	0.582020671	0.542575867	MEF2C/UCHL1/PTPN11/ISL1	4	2
GO:0051259	GO:0051259	protein complex oligomerization	2/102	61/6338	0.257380743	0.582020671	0.542575867	USP16/PRNP	2	2
GO:0071216	GO:0071216	cellular response to biotic stimulus	2/102	61/6338	0.257380743	0.582020671	0.542575867	MEF2C/TXNIP	2	2
GO:0051093	GO:0051093	negative regulation of developmental process	5/102	213/6338	0.258215379	0.582020671	0.542575867	YBX3/NKX3-1/STAT5B/PTPN11/ISL1	5	2
GO:0051046	GO:0051046	regulation of secretion	4/102	161/6338	0.260103994	0.582020671	0.542575867	NKX3-1/RAP1B/MYO6/PTPN11	4	2
GO:0008544	GO:0008544	epidermis development	2/102	62/6338	0.263377464	0.582020671	0.542575867	TXNIP/MYO6	2	2
GO:0071375	GO:0071375	cellular response to peptide hormone stimulus	2/102	62/6338	0.263377464	0.582020671	0.542575867	STAT5B/PTPN11	2	2
GO:0003143	GO:0003143	embryonic heart tube morphogenesis	1/102	19/6338	0.265601927	0.582020671	0.542575867	MEF2C	1	2
GO:0006029	GO:0006029	proteoglycan metabolic process	1/102	19/6338	0.265601927	0.582020671	0.542575867	BMPR1B	1	2
GO:0006405	GO:0006405	RNA export from nucleus	1/102	19/6338	0.265601927	0.582020671	0.542575867	NXT1	1	2
GO:00066261	GO:0006626	protein targeting to mitochondrion	1/102	19/6338	0.265601927	0.582020671	0.542575867	TOMM34	1	2
GO:0006940	GO:0006940	regulation of smooth muscle contraction	1/102	19/6338	0.265601927	0.582020671	0.542575867	SETD3	1	2
GO:0007193	GO:0007193	adenylate cyclase-inhibiting G protein-coupled receptor signaling pathway	1/102	19/6338	0.265601927	0.582020671	0.542575867	INSL3	1	2
GO:0021675	GO:0021675	nerve development	1/102	19/6338	0.265601927	0.582020671	0.542575867	ISL1	1	2
GO:0032608	GO:0032608	interferon-beta production	1/102	19/6338	0.265601927	0.582020671	0.542575867	PTPN11	1	2
GO:0032648	GO:0032648	regulation of interferon-beta production	1/102	19/6338	0.265601927	0.582020671	0.542575867	PTPN11	1	2
GO:0032732	GO:0032732	positive regulation of interleukin-1 production	1/102	19/6338	0.265601927	0.582020671	0.542575867	ISL1	1	2
GO:0032922	GO:0032922	circadian regulation of gene expression	1/102	19/6338	0.265601927	0.582020671	0.542575867	MAGED1	1	2
GO:0035050	GO:0035050	embryonic heart tube development	1/102	19/6338	0.265601927	0.582020671	0.542575867	MEF2C	1	2
GO:0035914	GO:0035914	skeletal muscle cell differentiation	1/102	19/6338	0.265601927	0.582020671	0.542575867	MEF2C	1	2
GO:0042446	GO:0042446	hormone biosynthetic process	1/102	19/6338	0.265601927	0.582020671	0.542575867	FDX1	1	2
GO:0042509	GO:0042509	regulation of tyrosine phosphorylation of STAT protein	1/102	19/6338	0.265601927	0.582020671	0.542575867	ISL1	1	2
GO:0042698	GO:0042698	ovulation cycle	1/102	19/6338	0.265601927	0.582020671	0.542575867	STAT5B	1	2
GO:00458071	GO:0045807	positive regulation of endocytosis	1/102	19/6338	0.265601927	0.582020671	0.542575867	FMR1	1	2
GO:0048864	GO:0048864	stem cell development	1/102	19/6338	0.265601927	0.582020671	0.542575867	ISL1	1	2
GO:00518811	GO:0051881	regulation of mitochondrial membrane potential	1/102	19/6338	0.265601927	0.582020671	0.542575867	PARK7	1	2
GO:0060113	GO:0060113	inner ear receptor cell differentiation	1/102	19/6338	0.265601927	0.582020671	0.542575867	MYO6	1	2
GO:0061371	GO:0061371	determination of heart left/right asymmetry	1/102	19/6338	0.265601927	0.582020671	0.542575867	MEF2C	1	2
GO:00972371	GO:0097237	cellular response to toxic substance	1/102	19/6338	0.265601927	0.582020671	0.542575867	PARK7	1	2
GO:0110020	GO:0110020	regulation of actomyosin structure organization	1/102	19/6338	0.265601927	0.582020671	0.542575867	ALMS1	1	2
GO:1901989	GO:1901989	positive regulation of cell cycle phase transition	1/102	19/6338	0.265601927	0.582020671	0.542575867	CCND2	1	2
GO:1903312	GO:1903312	negative regulation of mRNA metabolic process	1/102	19/6338	0.265601927	0.582020671	0.542575867	FMR1	1	2
GO:1903828	GO:1903828	negative regulation of cellular protein localization	1/102	19/6338	0.265601927	0.582020671	0.542575867	PARK7	1	2
GO:2000106	GO:2000106	regulation of leukocyte apoptotic process	1/102	19/6338	0.265601927	0.582020671	0.542575867	MEF2C	1	2
GO:2000677	GO:2000677	regulation of transcription regulatory region DNA binding	1/102	19/6338	0.265601927	0.582020671	0.542575867	PARK7	1	2
GO:0070848	GO:0070848	response to growth factor	4/102	163/6338	0.267239195	0.582020671	0.542575867	MEF2C/STAT5B/SMAD9/PTPN11	4	2
GO:00516031	GO:0051603	proteolysis involved in cellular protein catabolic process	5/102	216/6338	0.267448836	0.582020671	0.542575867	PSMA6/CTSB/PARK7/USP16/UCHL1	5	2
GO:00066051	GO:0006605	protein targeting	2/102	63/6338	0.269375375	0.582020671	0.542575867	SCARB2/TOMM34	2	2
GO:0032944	GO:0032944	regulation of mononuclear cell proliferation	2/102	63/6338	0.269375375	0.582020671	0.542575867	MEF2C/STAT5B	2	2
GO:0050670	GO:0050670	regulation of lymphocyte proliferation	2/102	63/6338	0.269375375	0.582020671	0.542575867	MEF2C/STAT5B	2	2
GO:0071214	GO:0071214	cellular response to abiotic stimulus	2/102	63/6338	0.269375375	0.582020671	0.542575867	YBX3/CCND2	2	2
GO:0104004	GO:0104004	cellular response to environmental stimulus	2/102	63/6338	0.269375375	0.582020671	0.542575867	YBX3/CCND2	2	2
GO:00451841	GO:0045184	establishment of protein localization	9/102	437/6338	0.269398075	0.582020671	0.542575867	PARK7/NXT1/SCARB2/TOMM34/VPS11/TXNIP/MYO6/HSPB1/PTPN11	9	2
GO:0034220	GO:0034220	ion transmembrane transport	5/102	218/6338	0.273646946	0.582020671	0.542575867	ND5/ATP6/ATP6V1G1/SLC23A2/MRS2	5	2
GO:00512481	GO:0051248	negative regulation of protein metabolic process	5/102	218/6338	0.273646946	0.582020671	0.542575867	PARK7/PAIP2/FMR1/TAF7/AGO3	5	2
GO:0002064	GO:0002064	epithelial cell development	2/102	64/6338	0.275372901	0.582020671	0.542575867	ARID4A/RAP1B	2	2
GO:0050730	GO:0050730	regulation of peptidyl-tyrosine phosphorylation	2/102	64/6338	0.275372901	0.582020671	0.542575867	PTPN11/ISL1	2	2
GO:0001885	GO:0001885	endothelial cell development	1/102	20/6338	0.27745643	0.582020671	0.542575867	RAP1B	1	2
GO:0002792	GO:0002792	negative regulation of peptide secretion	1/102	20/6338	0.27745643	0.582020671	0.542575867	PTPN11	1	2
GO:0003170	GO:0003170	heart valve development	1/102	20/6338	0.27745643	0.582020671	0.542575867	MEF2C	1	2
GO:0006081	GO:0006081	cellular aldehyde metabolic process	1/102	20/6338	0.27745643	0.582020671	0.542575867	PARK7	1	2
GO:0006754	GO:0006754	ATP biosynthetic process	1/102	20/6338	0.27745643	0.582020671	0.542575867	ATP6	1	2
GO:0007613	GO:0007613	memory	1/102	20/6338	0.27745643	0.582020671	0.542575867	CCND2	1	2
GO:0009116	GO:0009116	nucleoside metabolic process	1/102	20/6338	0.27745643	0.582020671	0.542575867	OARD1	1	2
GO:0010507	GO:0010507	negative regulation of autophagy	1/102	20/6338	0.27745643	0.582020671	0.542575867	MCL1	1	2
GO:0010921	GO:0010921	regulation of phosphatase activity	1/102	20/6338	0.27745643	0.582020671	0.542575867	MEF2C	1	2
GO:00346141	GO:0034614	cellular response to reactive oxygen species	1/102	20/6338	0.27745643	0.582020671	0.542575867	PARK7	1	2
GO:0034968	GO:0034968	histone lysine methylation	1/102	20/6338	0.27745643	0.582020671	0.542575867	ARID4A	1	2
GO:0045661	GO:0045661	regulation of myoblast differentiation	1/102	20/6338	0.27745643	0.582020671	0.542575867	MEF2C	1	2
GO:0050795	GO:0050795	regulation of behavior	1/102	20/6338	0.27745643	0.582020671	0.542575867	MEF2C	1	2
GO:0051851	GO:0051851	modulation by host of symbiont process	1/102	20/6338	0.27745643	0.582020671	0.542575867	FMR1	1	2
GO:0055008	GO:0055008	cardiac muscle tissue morphogenesis	1/102	20/6338	0.27745643	0.582020671	0.542575867	ISL1	1	2
GO:0061337	GO:0061337	cardiac conduction	1/102	20/6338	0.27745643	0.582020671	0.542575867	ISL1	1	2
GO:0071479	GO:0071479	cellular response to ionizing radiation	1/102	20/6338	0.27745643	0.582020671	0.542575867	CCND2	1	2
GO:0090278	GO:0090278	negative regulation of peptide hormone secretion	1/102	20/6338	0.27745643	0.582020671	0.542575867	PTPN11	1	2
GO:00987541	GO:0098754	detoxification	1/102	20/6338	0.27745643	0.582020671	0.542575867	PARK7	1	2
GO:2000045	GO:2000045	regulation of G1/S transition of mitotic cell cycle	1/102	20/6338	0.27745643	0.582020671	0.542575867	CCND2	1	2
GO:0098655	GO:0098655	cation transmembrane transport	4/102	166/6338	0.278010191	0.582345593	0.542878769	ND5/ATP6/ATP6V1G1/MRS2	4	2
GO:0005975	GO:0005975	carbohydrate metabolic process	5/102	220/6338	0.279876655	0.584649974	0.545026976	LDHB/LDHB/PGM1/GSK3B/FAM3C	5	2
GO:00095661	GO:0009566	fertilization	2/102	65/6338	0.281368515	0.584649974	0.545026976	YBX3/PARK7	2	2
GO:0043414	GO:0043414	macromolecule methylation	2/102	65/6338	0.281368515	0.584649974	0.545026976	SETD3/ARID4A	2	2
GO:0070663	GO:0070663	regulation of leukocyte proliferation	2/102	65/6338	0.281368515	0.584649974	0.545026976	MEF2C/STAT5B	2	2
GO:0007169	GO:0007169	transmembrane receptor protein tyrosine kinase signaling pathway	4/102	167/6338	0.28161713	0.584649974	0.545026976	NKX3-1/STAT5B/TXNIP/PTPN11	4	2
GO:19025331	GO:1902533	positive regulation of intracellular signal transduction	5/102	221/6338	0.283002724	0.584649974	0.545026976	NKX3-1/MCL1/PRKRA/RAP1B/PTPN11	5	2
GO:0098660	GO:0098660	inorganic ion transmembrane transport	4/102	169/6338	0.288853575	0.584649974	0.545026976	ND5/ATP6/ATP6V1G1/MRS2	4	2
GO:0001756	GO:0001756	somitogenesis	1/102	21/6338	0.289121425	0.584649974	0.545026976	NKX3-1	1	2
GO:0006094	GO:0006094	gluconeogenesis	1/102	21/6338	0.289121425	0.584649974	0.545026976	FAM3C	1	2
GO:0007260	GO:0007260	tyrosine phosphorylation of STAT protein	1/102	21/6338	0.289121425	0.584649974	0.545026976	ISL1	1	2
GO:0010257	GO:0010257	NADH dehydrogenase complex assembly	1/102	21/6338	0.289121425	0.584649974	0.545026976	ND5	1	2
GO:0014031	GO:0014031	mesenchymal cell development	1/102	21/6338	0.289121425	0.584649974	0.545026976	ISL1	1	2
GO:0016079	GO:0016079	synaptic vesicle exocytosis	1/102	21/6338	0.289121425	0.584649974	0.545026976	RAP1B	1	2
GO:0021549	GO:0021549	cerebellum development	1/102	21/6338	0.289121425	0.584649974	0.545026976	PTPN11	1	2
GO:0032981	GO:0032981	mitochondrial respiratory chain complex I assembly	1/102	21/6338	0.289121425	0.584649974	0.545026976	ND5	1	2
GO:0043500	GO:0043500	muscle adaptation	1/102	21/6338	0.289121425	0.584649974	0.545026976	FBXO32	1	2
GO:0045010	GO:0045010	actin nucleation	1/102	21/6338	0.289121425	0.584649974	0.545026976	ARPC5	1	2
GO:0046323	GO:0046323	glucose import	1/102	21/6338	0.289121425	0.584649974	0.545026976	PTPN11	1	2
GO:0048708	GO:0048708	astrocyte differentiation	1/102	21/6338	0.289121425	0.584649974	0.545026976	PTPN11	1	2
GO:0050709	GO:0050709	negative regulation of protein secretion	1/102	21/6338	0.289121425	0.584649974	0.545026976	PTPN11	1	2
GO:0051145	GO:0051145	smooth muscle cell differentiation	1/102	21/6338	0.289121425	0.584649974	0.545026976	MEF2C	1	2
GO:0055006	GO:0055006	cardiac cell development	1/102	21/6338	0.289121425	0.584649974	0.545026976	ISL1	1	2
GO:0055013	GO:0055013	cardiac muscle cell development	1/102	21/6338	0.289121425	0.584649974	0.545026976	ISL1	1	2
GO:0060415	GO:0060415	muscle tissue morphogenesis	1/102	21/6338	0.289121425	0.584649974	0.545026976	ISL1	1	2
GO:0097306	GO:0097306	cellular response to alcohol	1/102	21/6338	0.289121425	0.584649974	0.545026976	FDX1	1	2
GO:0048568	GO:0048568	embryonic organ development	3/102	117/6338	0.291062715	0.5877615	0.547927628	MEF2C/PRKRA/MYO6	3	2
GO:0048762	GO:0048762	mesenchymal cell differentiation	2/102	67/6338	0.293348142	0.589886929	0.549909011	MEF2C/ISL1	2	2
GO:0006811	GO:0006811	ion transport	8/102	392/6338	0.295307569	0.589886929	0.549909011	ND5/ATOX1/ATP6/ATP6V1G1/SLC23A2/HOMER2/MRS2/SLC44A1	8	2
GO:0007389	GO:0007389	pattern specification process	3/102	118/6338	0.295478454	0.589886929	0.549909011	NKX3-1/MEF2C/ISL1	3	2
GO:00442571	GO:0044257	cellular protein catabolic process	5/102	226/6338	0.298735095	0.589886929	0.549909011	PSMA6/CTSB/PARK7/USP16/UCHL1	5	2
GO:0001822	GO:0001822	kidney development	2/102	68/6338	0.299329339	0.589886929	0.549909011	NKX3-1/MEF2C	2	2
GO:0046883	GO:0046883	regulation of hormone secretion	2/102	68/6338	0.299329339	0.589886929	0.549909011	NKX3-1/PTPN11	2	2
GO:1903532	GO:1903532	positive regulation of secretion by cell	2/102	68/6338	0.299329339	0.589886929	0.549909011	NKX3-1/PTPN11	2	2
GO:0043009	GO:0043009	chordate embryonic development	4/102	172/6338	0.299758885	0.589886929	0.549909011	YBX3/NKX3-1/BTF3/ISL1	4	2
GO:0014066	GO:0014066	regulation of phosphatidylinositol 3-kinase signaling	1/102	22/6338	0.300599914	0.589886929	0.549909011	NKX3-1	1	2
GO:0019319	GO:0019319	hexose biosynthetic process	1/102	22/6338	0.300599914	0.589886929	0.549909011	FAM3C	1	2
GO:0031016	GO:0031016	pancreas development	1/102	22/6338	0.300599914	0.589886929	0.549909011	ISL1	1	2
GO:0032611	GO:0032611	interleukin-1 beta production	1/102	22/6338	0.300599914	0.589886929	0.549909011	ISL1	1	2
GO:0032651	GO:0032651	regulation of interleukin-1 beta production	1/102	22/6338	0.300599914	0.589886929	0.549909011	ISL1	1	2
GO:0042490	GO:0042490	mechanoreceptor differentiation	1/102	22/6338	0.300599914	0.589886929	0.549909011	MYO6	1	2
GO:0045621	GO:0045621	positive regulation of lymphocyte differentiation	1/102	22/6338	0.300599914	0.589886929	0.549909011	STAT5B	1	2
GO:0045665	GO:0045665	negative regulation of neuron differentiation	1/102	22/6338	0.300599914	0.589886929	0.549909011	ISL1	1	2
GO:0061333	GO:0061333	renal tubule morphogenesis	1/102	22/6338	0.300599914	0.589886929	0.549909011	MEF2C	1	2
GO:0071347	GO:0071347	cellular response to interleukin-1	1/102	22/6338	0.300599914	0.589886929	0.549909011	NKX3-1	1	2
GO:0140029	GO:0140029	exocytic process	1/102	22/6338	0.300599914	0.589886929	0.549909011	VPS11	1	2
GO:1901607	GO:1901607	alpha-amino acid biosynthetic process	1/102	22/6338	0.300599914	0.589886929	0.549909011	PARK7	1	2
GO:1901657	GO:1901657	glycosyl compound metabolic process	1/102	22/6338	0.300599914	0.589886929	0.549909011	OARD1	1	2
GO:00606271	GO:0060627	regulation of vesicle-mediated transport	3/102	120/6338	0.304323201	0.593698149	0.553461937	CD47/FMR1/RAP1B	3	2
GO:0051241	GO:0051241	negative regulation of multicellular organismal process	5/102	228/6338	0.305070968	0.593698149	0.553461937	YBX3/NKX3-1/MEF2C/PTPN11/HOMER2	5	2
GO:0060249	GO:0060249	anatomical structure homeostasis	2/102	69/6338	0.305302989	0.593698149	0.553461937	PTPN11/HOMER2	2	2
GO:0009792	GO:0009792	embryo development ending in birth or egg hatching	4/102	175/6338	0.310715851	0.593698149	0.553461937	YBX3/NKX3-1/BTF3/ISL1	4	2
GO:0001933	GO:0001933	negative regulation of protein phosphorylation	2/102	70/6338	0.311267798	0.593698149	0.553461937	PARK7/TAF7	2	2
GO:0007259	GO:0007259	receptor signaling pathway via JAK-STAT	2/102	70/6338	0.311267798	0.593698149	0.553461937	STAT5B/ISL1	2	2
GO:0022409	GO:0022409	positive regulation of cell-cell adhesion	2/102	70/6338	0.311267798	0.593698149	0.553461937	CD47/STAT5B	2	2
GO:0050804	GO:0050804	modulation of chemical synaptic transmission	2/102	70/6338	0.311267798	0.593698149	0.553461937	MEF2C/RAP1B	2	2
GO:0051251	GO:0051251	positive regulation of lymphocyte activation	2/102	70/6338	0.311267798	0.593698149	0.553461937	MEF2C/STAT5B	2	2
GO:0072001	GO:0072001	renal system development	2/102	70/6338	0.311267798	0.593698149	0.553461937	NKX3-1/MEF2C	2	2
GO:0099177	GO:0099177	regulation of trans-synaptic signaling	2/102	70/6338	0.311267798	0.593698149	0.553461937	MEF2C/RAP1B	2	2
GO:0001656	GO:0001656	metanephros development	1/102	23/6338	0.311894849	0.593698149	0.553461937	NKX3-1	1	2
GO:0010827	GO:0010827	regulation of glucose transmembrane transport	1/102	23/6338	0.311894849	0.593698149	0.553461937	PTPN11	1	2
GO:0030048	GO:0030048	actin filament-based movement	1/102	23/6338	0.311894849	0.593698149	0.553461937	MYO6	1	2
GO:0030216	GO:0030216	keratinocyte differentiation	1/102	23/6338	0.311894849	0.593698149	0.553461937	TXNIP	1	2
GO:0032637	GO:0032637	interleukin-8 production	1/102	23/6338	0.311894849	0.593698149	0.553461937	PARK7	1	2
GO:0032677	GO:0032677	regulation of interleukin-8 production	1/102	23/6338	0.311894849	0.593698149	0.553461937	PARK7	1	2
GO:0034308	GO:0034308	primary alcohol metabolic process	1/102	23/6338	0.311894849	0.593698149	0.553461937	PARK7	1	2
GO:0051298	GO:0051298	centrosome duplication	1/102	23/6338	0.311894849	0.593698149	0.553461937	CEP63	1	2
GO:0051341	GO:0051341	regulation of oxidoreductase activity	1/102	23/6338	0.311894849	0.593698149	0.553461937	PARK7	1	2
GO:0071277	GO:0071277	cellular response to calcium ion	1/102	23/6338	0.311894849	0.593698149	0.553461937	MEF2C	1	2
GO:00726551	GO:0072655	establishment of protein localization to mitochondrion	1/102	23/6338	0.311894849	0.593698149	0.553461937	TOMM34	1	2
GO:1900180	GO:1900180	regulation of protein localization to nucleus	1/102	23/6338	0.311894849	0.593698149	0.553461937	PARK7	1	2
GO:0022618	GO:0022618	ribonucleoprotein complex assembly	2/102	71/6338	0.317222511	0.59724334	0.556766862	EIF3H/DHX30	2	2
GO:0023061	GO:0023061	signal release	3/102	123/6338	0.317613916	0.59724334	0.556766862	NKX3-1/RAP1B/PTPN11	3	2
GO:0048667	GO:0048667	cell morphogenesis involved in neuron differentiation	3/102	123/6338	0.317613916	0.59724334	0.556766862	UCHL1/PTPN11/ISL1	3	2
GO:0031401	GO:0031401	positive regulation of protein modification process	5/102	232/6338	0.31780535	0.59724334	0.556766862	PARK7/NKX3-1/FMR1/PTPN11/ISL1	5	2
GO:0048666	GO:0048666	neuron development	5/102	233/6338	0.321000559	0.59724334	0.556766862	MEF2C/FMR1/UCHL1/PTPN11/ISL1	5	2
GO:0051640	GO:0051640	organelle localization	3/102	124/6338	0.322047954	0.59724334	0.556766862	VPS11/MYO6/UCHL1	3	2
GO:0000077	GO:0000077	DNA damage checkpoint signaling	1/102	24/6338	0.323009137	0.59724334	0.556766862	PTPN11	1	2
GO:0008652	GO:0008652	cellular amino acid biosynthetic process	1/102	24/6338	0.323009137	0.59724334	0.556766862	PARK7	1	2
GO:0021510	GO:0021510	spinal cord development	1/102	24/6338	0.323009137	0.59724334	0.556766862	ISL1	1	2
GO:0022037	GO:0022037	metencephalon development	1/102	24/6338	0.323009137	0.59724334	0.556766862	PTPN11	1	2
GO:0042255	GO:0042255	ribosome assembly	1/102	24/6338	0.323009137	0.59724334	0.556766862	DHX30	1	2
GO:0046888	GO:0046888	negative regulation of hormone secretion	1/102	24/6338	0.323009137	0.59724334	0.556766862	PTPN11	1	2
GO:0048663	GO:0048663	neuron fate commitment	1/102	24/6338	0.323009137	0.59724334	0.556766862	ISL1	1	2
GO:0051153	GO:0051153	regulation of striated muscle cell differentiation	1/102	24/6338	0.323009137	0.59724334	0.556766862	MEF2C	1	2
GO:0051702	GO:0051702	biological process involved in interaction with symbiont	1/102	24/6338	0.323009137	0.59724334	0.556766862	FMR1	1	2
GO:0051817	GO:0051817	modulation of process of other organism involved in symbiotic interaction	1/102	24/6338	0.323009137	0.59724334	0.556766862	FMR1	1	2
GO:0060411	GO:0060411	cardiac septum morphogenesis	1/102	24/6338	0.323009137	0.59724334	0.556766862	ISL1	1	2
GO:00705851	GO:0070585	protein localization to mitochondrion	1/102	24/6338	0.323009137	0.59724334	0.556766862	TOMM34	1	2
GO:0071887	GO:0071887	leukocyte apoptotic process	1/102	24/6338	0.323009137	0.59724334	0.556766862	MEF2C	1	2
GO:0003007	GO:0003007	heart morphogenesis	2/102	72/6338	0.323165917	0.59724334	0.556766862	MEF2C/ISL1	2	2
GO:0051235	GO:0051235	maintenance of location	2/102	72/6338	0.323165917	0.59724334	0.556766862	PARK7/STAT5B	2	2
GO:0090596	GO:0090596	sensory organ morphogenesis	2/102	72/6338	0.323165917	0.59724334	0.556766862	PRKRA/MYO6	2	2
GO:0097696	GO:0097696	receptor signaling pathway via STAT	2/102	72/6338	0.323165917	0.59724334	0.556766862	STAT5B/ISL1	2	2
GO:00082841	GO:0008284	positive regulation of cell population proliferation	5/102	234/6338	0.324199925	0.597641276	0.55713783	NKX3-1/MEF2C/STAT5B/BMPR1B/ISL1	5	2
GO:00300971	GO:0030097	hemopoiesis	5/102	234/6338	0.324199925	0.597641276	0.55713783	MEF2C/CHD2/STAT5B/ARID4A/PTPN11	5	2
GO:0051047	GO:0051047	positive regulation of secretion	2/102	73/6338	0.329096845	0.603108114	0.562234168	NKX3-1/PTPN11	2	2
GO:0007423	GO:0007423	sensory organ development	3/102	126/6338	0.330918106	0.603108114	0.562234168	PRKRA/MYO6/PTPN11	3	2
GO:00510491	GO:0051049	regulation of transport	8/102	407/6338	0.331647793	0.603108114	0.562234168	PARK7/CD47/NKX3-1/FMR1/RAP1B/MYO6/PTPN11/HOMER2	8	2
GO:0005977	GO:0005977	glycogen metabolic process	1/102	25/6338	0.333945638	0.603108114	0.562234168	GSK3B	1	2
GO:0006073	GO:0006073	cellular glucan metabolic process	1/102	25/6338	0.333945638	0.603108114	0.562234168	GSK3B	1	2
GO:0007041	GO:0007041	lysosomal transport	1/102	25/6338	0.333945638	0.603108114	0.562234168	SCARB2	1	2
GO:0018022	GO:0018022	peptidyl-lysine methylation	1/102	25/6338	0.333945638	0.603108114	0.562234168	ARID4A	1	2
GO:0031397	GO:0031397	negative regulation of protein ubiquitination	1/102	25/6338	0.333945638	0.603108114	0.562234168	PARK7	1	2
GO:0043255	GO:0043255	regulation of carbohydrate biosynthetic process	1/102	25/6338	0.333945638	0.603108114	0.562234168	FAM3C	1	2
GO:0044042	GO:0044042	glucan metabolic process	1/102	25/6338	0.333945638	0.603108114	0.562234168	GSK3B	1	2
GO:0046364	GO:0046364	monosaccharide biosynthetic process	1/102	25/6338	0.333945638	0.603108114	0.562234168	FAM3C	1	2
GO:0048644	GO:0048644	muscle organ morphogenesis	1/102	25/6338	0.333945638	0.603108114	0.562234168	ISL1	1	2
GO:00507641	GO:0050764	regulation of phagocytosis	1/102	25/6338	0.333945638	0.603108114	0.562234168	CD47	1	2
GO:0062014	GO:0062014	negative regulation of small molecule metabolic process	1/102	25/6338	0.333945638	0.603108114	0.562234168	FAM3C	1	2
GO:0070555	GO:0070555	response to interleukin-1	1/102	25/6338	0.333945638	0.603108114	0.562234168	NKX3-1	1	2
GO:00070491	GO:0007049	cell cycle	8/102	408/6338	0.334101418	0.603108114	0.562234168	CEP63/NKX3-1/USP16/TUBB/STAT5B/TXNIP/PTPN11/CCND2	8	2
GO:0018108	GO:0018108	peptidyl-tyrosine phosphorylation	2/102	74/6338	0.335014165	0.603108114	0.562234168	PTPN11/ISL1	2	2
GO:0071826	GO:0071826	ribonucleoprotein complex subunit organization	2/102	74/6338	0.335014165	0.603108114	0.562234168	EIF3H/DHX30	2	2
GO:1901653	GO:1901653	cellular response to peptide	2/102	74/6338	0.335014165	0.603108114	0.562234168	STAT5B/PTPN11	2	2
GO:00510501	GO:0051050	positive regulation of transport	4/102	182/6338	0.336426905	0.604894791	0.563899759	CD47/NKX3-1/FMR1/PTPN11	4	2
GO:00065111	GO:0006511	ubiquitin-dependent protein catabolic process	4/102	183/6338	0.340111185	0.604894791	0.563899759	PSMA6/PARK7/USP16/UCHL1	4	2
GO:0051726	GO:0051726	regulation of cell cycle	5/102	240/6338	0.343469948	0.604894791	0.563899759	NKX3-1/USP16/STAT5B/PTPN11/CCND2	5	2
GO:0000079	GO:0000079	regulation of cyclin-dependent protein serine/threonine kinase activity	1/102	26/6338	0.344707169	0.604894791	0.563899759	CCND2	1	2
GO:0001508	GO:0001508	action potential	1/102	26/6338	0.344707169	0.604894791	0.563899759	FMR1	1	2
GO:0002027	GO:0002027	regulation of heart rate	1/102	26/6338	0.344707169	0.604894791	0.563899759	ISL1	1	2
GO:0007631	GO:0007631	feeding behavior	1/102	26/6338	0.344707169	0.604894791	0.563899759	UCHL1	1	2
GO:0008286	GO:0008286	insulin receptor signaling pathway	1/102	26/6338	0.344707169	0.604894791	0.563899759	PTPN11	1	2
GO:0021536	GO:0021536	diencephalon development	1/102	26/6338	0.344707169	0.604894791	0.563899759	ISL1	1	2
GO:0022406	GO:0022406	membrane docking	1/102	26/6338	0.344707169	0.604894791	0.563899759	VPS11	1	2
GO:0031570	GO:0031570	DNA integrity checkpoint signaling	1/102	26/6338	0.344707169	0.604894791	0.563899759	PTPN11	1	2
GO:0032479	GO:0032479	regulation of type I interferon production	1/102	26/6338	0.344707169	0.604894791	0.563899759	PTPN11	1	2
GO:0035821	GO:0035821	modulation of process of other organism	1/102	26/6338	0.344707169	0.604894791	0.563899759	FMR1	1	2
GO:0036294	GO:0036294	cellular response to decreased oxygen levels	1/102	26/6338	0.344707169	0.604894791	0.563899759	NKX3-1	1	2
GO:0042177	GO:0042177	negative regulation of protein catabolic process	1/102	26/6338	0.344707169	0.604894791	0.563899759	PARK7	1	2
GO:0045666	GO:0045666	positive regulation of neuron differentiation	1/102	26/6338	0.344707169	0.604894791	0.563899759	MEF2C	1	2
GO:0071456	GO:0071456	cellular response to hypoxia	1/102	26/6338	0.344707169	0.604894791	0.563899759	NKX3-1	1	2
GO:0072080	GO:0072080	nephron tubule development	1/102	26/6338	0.344707169	0.604894791	0.563899759	MEF2C	1	2
GO:0140056	GO:0140056	organelle localization by membrane tethering	1/102	26/6338	0.344707169	0.604894791	0.563899759	VPS11	1	2
GO:1902806	GO:1902806	regulation of cell cycle G1/S phase transition	1/102	26/6338	0.344707169	0.604894791	0.563899759	CCND2	1	2
GO:1904029	GO:1904029	regulation of cyclin-dependent protein kinase activity	1/102	26/6338	0.344707169	0.604894791	0.563899759	CCND2	1	2
GO:0018212	GO:0018212	peptidyl-tyrosine modification	2/102	76/6338	0.346803649	0.606705137	0.565587413	PTPN11/ISL1	2	2
GO:0062012	GO:0062012	regulation of small molecule metabolic process	2/102	76/6338	0.346803649	0.606705137	0.565587413	PARK7/FAM3C	2	2
GO:0016567	GO:0016567	protein ubiquitination	4/102	185/6338	0.347484699	0.606705137	0.565587413	MKRN1/PARK7/FBXO11/FBXO32	4	2
GO:0019318	GO:0019318	hexose metabolic process	2/102	77/6338	0.352673743	0.606705137	0.565587413	PGM1/FAM3C	2	2
GO:00510911	GO:0051091	positive regulation of DNA-binding transcription factor activity	2/102	77/6338	0.352673743	0.606705137	0.565587413	PARK7/NKX3-1	2	2
GO:00440891	GO:0044089	positive regulation of cellular component biogenesis	3/102	131/6338	0.353078551	0.606705137	0.565587413	PARK7/ARPC5/RAP1B	3	2
GO:00199411	GO:0019941	modification-dependent protein catabolic process	4/102	187/6338	0.35486255	0.606705137	0.565587413	PSMA6/PARK7/USP16/UCHL1	4	2
GO:0008543	GO:0008543	fibroblast growth factor receptor signaling pathway	1/102	27/6338	0.355296502	0.606705137	0.565587413	PTPN11	1	2
GO:00086301	GO:0008630	intrinsic apoptotic signaling pathway in response to DNA damage	1/102	27/6338	0.355296502	0.606705137	0.565587413	MCL1	1	2
GO:0008645	GO:0008645	hexose transmembrane transport	1/102	27/6338	0.355296502	0.606705137	0.565587413	PTPN11	1	2
GO:0009206	GO:0009206	purine ribonucleoside triphosphate biosynthetic process	1/102	27/6338	0.355296502	0.606705137	0.565587413	ATP6	1	2
GO:0010565	GO:0010565	regulation of cellular ketone metabolic process	1/102	27/6338	0.355296502	0.606705137	0.565587413	PARK7	1	2
GO:0030500	GO:0030500	regulation of bone mineralization	1/102	27/6338	0.355296502	0.606705137	0.565587413	MEF2C	1	2
GO:0032606	GO:0032606	type I interferon production	1/102	27/6338	0.355296502	0.606705137	0.565587413	PTPN11	1	2
GO:0032612	GO:0032612	interleukin-1 production	1/102	27/6338	0.355296502	0.606705137	0.565587413	ISL1	1	2
GO:0032652	GO:0032652	regulation of interleukin-1 production	1/102	27/6338	0.355296502	0.606705137	0.565587413	ISL1	1	2
GO:00346201	GO:0034620	cellular response to unfolded protein	1/102	27/6338	0.355296502	0.606705137	0.565587413	OPTN	1	2
GO:0042273	GO:0042273	ribosomal large subunit biogenesis	1/102	27/6338	0.355296502	0.606705137	0.565587413	DHX30	1	2
GO:0043473	GO:0043473	pigmentation	1/102	27/6338	0.355296502	0.606705137	0.565587413	MEF2C	1	2
GO:0045639	GO:0045639	positive regulation of myeloid cell differentiation	1/102	27/6338	0.355296502	0.606705137	0.565587413	STAT5B	1	2
GO:0061326	GO:0061326	renal tubule development	1/102	27/6338	0.355296502	0.606705137	0.565587413	MEF2C	1	2
GO:0090090	GO:0090090	negative regulation of canonical Wnt signaling pathway	1/102	27/6338	0.355296502	0.606705137	0.565587413	ISL1	1	2
GO:1904659	GO:1904659	glucose transmembrane transport	1/102	27/6338	0.355296502	0.606705137	0.565587413	PTPN11	1	2
GO:0070372	GO:0070372	regulation of ERK1 and ERK2 cascade	2/102	78/6338	0.358526085	0.610791229	0.569396582	RAP1B/PTPN11	2	2
GO:1903311	GO:1903311	regulation of mRNA metabolic process	2/102	78/6338	0.358526085	0.610791229	0.569396582	SRSF12/FMR1	2	2
GO:00108761	GO:0010876	lipid localization	3/102	133/6338	0.361925074	0.610922074	0.569518559	NKX3-1/STAT5B/PTPN11	3	2
GO:00436321	GO:0043632	modification-dependent macromolecule catabolic process	4/102	189/6338	0.36224206	0.610922074	0.569518559	PSMA6/PARK7/USP16/UCHL1	4	2
GO:0016311	GO:0016311	dephosphorylation	2/102	79/6338	0.364359729	0.610922074	0.569518559	PTPN18/MEF2C	2	2
GO:0046879	GO:0046879	hormone secretion	2/102	79/6338	0.364359729	0.610922074	0.569518559	NKX3-1/PTPN11	2	2
GO:0110053	GO:0110053	regulation of actin filament organization	2/102	79/6338	0.364359729	0.610922074	0.569518559	ALMS1/ARPC5	2	2
GO:0006112	GO:0006112	energy reserve metabolic process	1/102	28/6338	0.365716365	0.610922074	0.569518559	GSK3B	1	2
GO:0007173	GO:0007173	epidermal growth factor receptor signaling pathway	1/102	28/6338	0.365716365	0.610922074	0.569518559	PTPN11	1	2
GO:0007368	GO:0007368	determination of left/right symmetry	1/102	28/6338	0.365716365	0.610922074	0.569518559	MEF2C	1	2
GO:0009145	GO:0009145	purine nucleoside triphosphate biosynthetic process	1/102	28/6338	0.365716365	0.610922074	0.569518559	ATP6	1	2
GO:0010469	GO:0010469	regulation of signaling receptor activity	1/102	28/6338	0.365716365	0.610922074	0.569518559	PARK7	1	2
GO:0016571	GO:0016571	histone methylation	1/102	28/6338	0.365716365	0.610922074	0.569518559	ARID4A	1	2
GO:0019915	GO:0019915	lipid storage	1/102	28/6338	0.365716365	0.610922074	0.569518559	STAT5B	1	2
GO:00323701	GO:0032370	positive regulation of lipid transport	1/102	28/6338	0.365716365	0.610922074	0.569518559	NKX3-1	1	2
GO:0032729	GO:0032729	positive regulation of interferon-gamma production	1/102	28/6338	0.365716365	0.610922074	0.569518559	ISL1	1	2
GO:0042472	GO:0042472	inner ear morphogenesis	1/102	28/6338	0.365716365	0.610922074	0.569518559	MYO6	1	2
GO:0060395	GO:0060395	SMAD protein signal transduction	1/102	28/6338	0.365716365	0.610922074	0.569518559	SMAD9	1	2
GO:0061053	GO:0061053	somite development	1/102	28/6338	0.365716365	0.610922074	0.569518559	NKX3-1	1	2
GO:0043434	GO:0043434	response to peptide hormone	2/102	80/6338	0.370173764	0.614524008	0.572876383	STAT5B/PTPN11	2	2
GO:0048812	GO:0048812	neuron projection morphogenesis	3/102	135/6338	0.370755135	0.614524008	0.572876383	UCHL1/PTPN11/ISL1	3	2
GO:00485341	GO:0048534	hematopoietic or lymphoid organ development	5/102	249/6338	0.372527576	0.614524008	0.572876383	MEF2C/CHD2/STAT5B/ARID4A/PTPN11	5	2
GO:0001655	GO:0001655	urogenital system development	2/102	81/6338	0.375967313	0.614524008	0.572876383	NKX3-1/MEF2C	2	2
GO:0043547	GO:0043547	positive regulation of GTPase activity	2/102	81/6338	0.375967313	0.614524008	0.572876383	AGAP3/SGSM1	2	2
GO:0008277	GO:0008277	regulation of G protein-coupled receptor signaling pathway	1/102	29/6338	0.375969444	0.614524008	0.572876383	HOMER2	1	2
GO:0009266	GO:0009266	response to temperature stimulus	1/102	29/6338	0.375969444	0.614524008	0.572876383	HSPD1	1	2
GO:0019079	GO:0019079	viral genome replication	1/102	29/6338	0.375969444	0.614524008	0.572876383	FMR1	1	2
GO:0019218	GO:0019218	regulation of steroid metabolic process	1/102	29/6338	0.375969444	0.614524008	0.572876383	STAT5B	1	2
GO:0034754	GO:0034754	cellular hormone metabolic process	1/102	29/6338	0.375969444	0.614524008	0.572876383	STAT5B	1	2
GO:0035282	GO:0035282	segmentation	1/102	29/6338	0.375969444	0.614524008	0.572876383	NKX3-1	1	2
GO:0060048	GO:0060048	cardiac muscle contraction	1/102	29/6338	0.375969444	0.614524008	0.572876383	TPM1	1	2
GO:0062013	GO:0062013	positive regulation of small molecule metabolic process	1/102	29/6338	0.375969444	0.614524008	0.572876383	PARK7	1	2
GO:0071453	GO:0071453	cellular response to oxygen levels	1/102	29/6338	0.375969444	0.614524008	0.572876383	NKX3-1	1	2
GO:0072009	GO:0072009	nephron epithelium development	1/102	29/6338	0.375969444	0.614524008	0.572876383	MEF2C	1	2
GO:0097305	GO:0097305	response to alcohol	1/102	29/6338	0.375969444	0.614524008	0.572876383	FDX1	1	2
GO:1903321	GO:1903321	negative regulation of protein modification by small protein conjugation or removal	1/102	29/6338	0.375969444	0.614524008	0.572876383	PARK7	1	2
GO:0002696	GO:0002696	positive regulation of leukocyte activation	2/102	82/6338	0.381739531	0.614524008	0.572876383	MEF2C/STAT5B	2	2
GO:0009914	GO:0009914	hormone transport	2/102	82/6338	0.381739531	0.614524008	0.572876383	NKX3-1/PTPN11	2	2
GO:00423261	GO:0042326	negative regulation of phosphorylation	2/102	82/6338	0.381739531	0.614524008	0.572876383	PARK7/TAF7	2	2
GO:0051146	GO:0051146	striated muscle cell differentiation	2/102	82/6338	0.381739531	0.614524008	0.572876383	MEF2C/ISL1	2	2
GO:0051656	GO:0051656	establishment of organelle localization	2/102	82/6338	0.381739531	0.614524008	0.572876383	MYO6/UCHL1	2	2
GO:0007167	GO:0007167	enzyme linked receptor protein signaling pathway	5/102	252/6338	0.382229459	0.614524008	0.572876383	NKX3-1/STAT5B/TXNIP/SMAD9/PTPN11	5	2
GO:0003279	GO:0003279	cardiac septum development	1/102	30/6338	0.386058383	0.614524008	0.572876383	ISL1	1	2
GO:0006690	GO:0006690	icosanoid metabolic process	1/102	30/6338	0.386058383	0.614524008	0.572876383	GPX1	1	2
GO:0009201	GO:0009201	ribonucleoside triphosphate biosynthetic process	1/102	30/6338	0.386058383	0.614524008	0.572876383	ATP6	1	2
GO:0009855	GO:0009855	determination of bilateral symmetry	1/102	30/6338	0.386058383	0.614524008	0.572876383	MEF2C	1	2
GO:0045667	GO:0045667	regulation of osteoblast differentiation	1/102	30/6338	0.386058383	0.614524008	0.572876383	MEF2C	1	2
GO:0050851	GO:0050851	antigen receptor-mediated signaling pathway	1/102	30/6338	0.386058383	0.614524008	0.572876383	MEF2C	1	2
GO:0051592	GO:0051592	response to calcium ion	1/102	30/6338	0.386058383	0.614524008	0.572876383	MEF2C	1	2
GO:0051781	GO:0051781	positive regulation of cell division	1/102	30/6338	0.386058383	0.614524008	0.572876383	NKX3-1	1	2
GO:0072006	GO:0072006	nephron development	1/102	30/6338	0.386058383	0.614524008	0.572876383	MEF2C	1	2
GO:1903825	GO:1903825	organic acid transmembrane transport	1/102	30/6338	0.386058383	0.614524008	0.572876383	SLC23A2	1	2
GO:1905039	GO:1905039	carboxylic acid transmembrane transport	1/102	30/6338	0.386058383	0.614524008	0.572876383	SLC23A2	1	2
GO:2000242	GO:2000242	negative regulation of reproductive process	1/102	30/6338	0.386058383	0.614524008	0.572876383	NKX3-1	1	2
GO:0050867	GO:0050867	positive regulation of cell activation	2/102	83/6338	0.387489605	0.614524008	0.572876383	MEF2C/STAT5B	2	2
GO:0060485	GO:0060485	mesenchyme development	2/102	83/6338	0.387489605	0.614524008	0.572876383	MEF2C/ISL1	2	2
GO:1903706	GO:1903706	regulation of hemopoiesis	2/102	83/6338	0.387489605	0.614524008	0.572876383	MEF2C/STAT5B	2	2
GO:00346221	GO:0034622	cellular protein-containing complex assembly	6/102	312/6338	0.387762091	0.614524008	0.572876383	EIF3H/ND5/DHX30/ARPC5/TAF7/VPS11	6	2
GO:0048858	GO:0048858	cell projection morphogenesis	3/102	139/6338	0.388349828	0.614524008	0.572876383	UCHL1/PTPN11/ISL1	3	2
GO:0120039	GO:0120039	plasma membrane bounded cell projection morphogenesis	3/102	139/6338	0.388349828	0.614524008	0.572876383	UCHL1/PTPN11/ISL1	3	2
GO:00442651	GO:0044265	cellular macromolecule catabolic process	6/102	313/6338	0.390681676	0.614524008	0.572876383	PSMA6/CTSB/PARK7/USP16/FMR1/UCHL1	6	2
GO:0044262	GO:0044262	cellular carbohydrate metabolic process	2/102	84/6338	0.393216753	0.614524008	0.572876383	GSK3B/FAM3C	2	2
GO:0070371	GO:0070371	ERK1 and ERK2 cascade	2/102	84/6338	0.393216753	0.614524008	0.572876383	RAP1B/PTPN11	2	2
GO:0030182	GO:0030182	neuron differentiation	6/102	314/6338	0.393601383	0.614524008	0.572876383	MEF2C/FMR1/MYO6/UCHL1/PTPN11/ISL1	6	2
GO:00485851	GO:0048585	negative regulation of response to stimulus	7/102	373/6338	0.394039481	0.614524008	0.572876383	YBX3/GSK3B/PARK7/NKX3-1/MCL1/HOMER2/ISL1	7	2
GO:0045597	GO:0045597	positive regulation of cell differentiation	4/102	198/6338	0.395401334	0.614524008	0.572876383	MEF2C/SETD3/STAT5B/ISL1	4	2
GO:0002244	GO:0002244	hematopoietic progenitor cell differentiation	1/102	31/6338	0.395985784	0.614524008	0.572876383	CHD2	1	2
GO:0007030	GO:0007030	Golgi organization	1/102	31/6338	0.395985784	0.614524008	0.572876383	OPTN	1	2
GO:0007269	GO:0007269	neurotransmitter secretion	1/102	31/6338	0.395985784	0.614524008	0.572876383	RAP1B	1	2
GO:0009799	GO:0009799	specification of symmetry	1/102	31/6338	0.395985784	0.614524008	0.572876383	MEF2C	1	2
GO:0010906	GO:0010906	regulation of glucose metabolic process	1/102	31/6338	0.395985784	0.614524008	0.572876383	FAM3C	1	2
GO:0014065	GO:0014065	phosphatidylinositol 3-kinase signaling	1/102	31/6338	0.395985784	0.614524008	0.572876383	NKX3-1	1	2
GO:0033559	GO:0033559	unsaturated fatty acid metabolic process	1/102	31/6338	0.395985784	0.614524008	0.572876383	GPX1	1	2
GO:0051650	GO:0051650	establishment of vesicle localization	1/102	31/6338	0.395985784	0.614524008	0.572876383	MYO6	1	2
GO:0099504	GO:0099504	synaptic vesicle cycle	1/102	31/6338	0.395985784	0.614524008	0.572876383	RAP1B	1	2
GO:0099643	GO:0099643	signal release from synapse	1/102	31/6338	0.395985784	0.614524008	0.572876383	RAP1B	1	2
GO:0007268	GO:0007268	chemical synaptic transmission	3/102	141/6338	0.397106801	0.614524008	0.572876383	MEF2C/SDCBP/RAP1B	3	2
GO:0007600	GO:0007600	sensory perception	3/102	141/6338	0.397106801	0.614524008	0.572876383	CCDC50/MYO6/HOMER2	3	2
GO:0032990	GO:0032990	cell part morphogenesis	3/102	141/6338	0.397106801	0.614524008	0.572876383	UCHL1/PTPN11/ISL1	3	2
GO:0098916	GO:0098916	anterograde trans-synaptic signaling	3/102	141/6338	0.397106801	0.614524008	0.572876383	MEF2C/SDCBP/RAP1B	3	2
GO:00485841	GO:0048584	positive regulation of response to stimulus	9/102	493/6338	0.397617594	0.614524008	0.572876383	CD47/NKX3-1/MEF2C/MCL1/FMR1/STAT5B/PRKRA/RAP1B/PTPN11	9	2
GO:00423911	GO:0042391	regulation of membrane potential	2/102	85/6338	0.398920224	0.614524008	0.572876383	PARK7/FMR1	2	2
GO:1901987	GO:1901987	regulation of cell cycle phase transition	2/102	85/6338	0.398920224	0.614524008	0.572876383	PTPN11/CCND2	2	2
GO:0007267	GO:0007267	cell-cell signaling	7/102	375/6338	0.399412098	0.614524008	0.572876383	GSK3B/NKX3-1/MEF2C/SDCBP/RAP1B/PTPN11/ISL1	7	2
GO:0045859	GO:0045859	regulation of protein kinase activity	3/102	142/6338	0.401473588	0.614524008	0.572876383	PARK7/TAF7/CCND2	3	2
GO:0099537	GO:0099537	trans-synaptic signaling	3/102	142/6338	0.401473588	0.614524008	0.572876383	MEF2C/SDCBP/RAP1B	3	2
GO:0042113	GO:0042113	B cell activation	2/102	86/6338	0.404599296	0.614524008	0.572876383	MEF2C/STAT5B	2	2
GO:0051094	GO:0051094	positive regulation of developmental process	6/102	318/6338	0.40527826	0.614524008	0.572876383	YBX3/MEF2C/SETD3/STAT5B/BMPR1B/ISL1	6	2
GO:0006576	GO:0006576	cellular biogenic amine metabolic process	1/102	32/6338	0.405754208	0.614524008	0.572876383	PARK7	1	2
GO:0006906	GO:0006906	vesicle fusion	1/102	32/6338	0.405754208	0.614524008	0.572876383	VPS11	1	2
GO:0006939	GO:0006939	smooth muscle contraction	1/102	32/6338	0.405754208	0.614524008	0.572876383	SETD3	1	2
GO:0009142	GO:0009142	nucleoside triphosphate biosynthetic process	1/102	32/6338	0.405754208	0.614524008	0.572876383	ATP6	1	2
GO:0009205	GO:0009205	purine ribonucleoside triphosphate metabolic process	1/102	32/6338	0.405754208	0.614524008	0.572876383	ATP6	1	2
GO:00096361	GO:0009636	response to toxic substance	1/102	32/6338	0.405754208	0.614524008	0.572876383	PARK7	1	2
GO:0030010	GO:0030010	establishment of cell polarity	1/102	32/6338	0.405754208	0.614524008	0.572876383	RAP1B	1	2
GO:0030879	GO:0030879	mammary gland development	1/102	32/6338	0.405754208	0.614524008	0.572876383	STAT5B	1	2
GO:00316231	GO:0031623	receptor internalization	1/102	32/6338	0.405754208	0.614524008	0.572876383	FMR1	1	2
GO:00324341	GO:0032434	regulation of proteasomal ubiquitin-dependent protein catabolic process	1/102	32/6338	0.405754208	0.614524008	0.572876383	PARK7	1	2
GO:0035303	GO:0035303	regulation of dephosphorylation	1/102	32/6338	0.405754208	0.614524008	0.572876383	MEF2C	1	2
GO:00359671	GO:0035967	cellular response to topologically incorrect protein	1/102	32/6338	0.405754208	0.614524008	0.572876383	OPTN	1	2
GO:0038127	GO:0038127	ERBB signaling pathway	1/102	32/6338	0.405754208	0.614524008	0.572876383	PTPN11	1	2
GO:0044344	GO:0044344	cellular response to fibroblast growth factor stimulus	1/102	32/6338	0.405754208	0.614524008	0.572876383	PTPN11	1	2
GO:0051100	GO:0051100	negative regulation of binding	1/102	32/6338	0.405754208	0.614524008	0.572876383	PARK7	1	2
GO:0051648	GO:0051648	vesicle localization	1/102	32/6338	0.405754208	0.614524008	0.572876383	MYO6	1	2
GO:0070167	GO:0070167	regulation of biomineral tissue development	1/102	32/6338	0.405754208	0.614524008	0.572876383	MEF2C	1	2
GO:0071774	GO:0071774	response to fibroblast growth factor	1/102	32/6338	0.405754208	0.614524008	0.572876383	PTPN11	1	2
GO:0072331	GO:0072331	signal transduction by p53 class mediator	1/102	32/6338	0.405754208	0.614524008	0.572876383	MYO6	1	2
GO:0110149	GO:0110149	regulation of biomineralization	1/102	32/6338	0.405754208	0.614524008	0.572876383	MEF2C	1	2
GO:1903305	GO:1903305	regulation of regulated secretory pathway	1/102	32/6338	0.405754208	0.614524008	0.572876383	RAP1B	1	2
GO:0043085	GO:0043085	positive regulation of catalytic activity	5/102	260/6338	0.408076214	0.617400283	0.575557726	PARK7/MEF2C/AGAP3/AHSA1/SGSM1	5	2
GO:0031175	GO:0031175	neuron projection development	4/102	202/6338	0.410073388	0.618770436	0.576835021	FMR1/UCHL1/PTPN11/ISL1	4	2
GO:0032446	GO:0032446	protein modification by small protein conjugation	4/102	202/6338	0.410073388	0.618770436	0.576835021	MKRN1/PARK7/FBXO11/FBXO32	4	2
GO:0005996	GO:0005996	monosaccharide metabolic process	2/102	87/6338	0.410253275	0.618770436	0.576835021	PGM1/FAM3C	2	2
GO:0040008	GO:0040008	regulation of growth	3/102	145/6338	0.41452192	0.619442919	0.577461928	YBX3/MEF2C/STAT5B	3	2
GO:0000041	GO:0000041	transition metal ion transport	1/102	33/6338	0.415366176	0.619442919	0.577461928	ATOX1	1	2
GO:0001708	GO:0001708	cell fate specification	1/102	33/6338	0.415366176	0.619442919	0.577461928	ISL1	1	2
GO:0010466	GO:0010466	negative regulation of peptidase activity	1/102	33/6338	0.415366176	0.619442919	0.577461928	PARK7	1	2
GO:0010951	GO:0010951	negative regulation of endopeptidase activity	1/102	33/6338	0.415366176	0.619442919	0.577461928	PARK7	1	2
GO:0032609	GO:0032609	interferon-gamma production	1/102	33/6338	0.415366176	0.619442919	0.577461928	ISL1	1	2
GO:0032649	GO:0032649	regulation of interferon-gamma production	1/102	33/6338	0.415366176	0.619442919	0.577461928	ISL1	1	2
GO:0033108	GO:0033108	mitochondrial respiratory chain complex assembly	1/102	33/6338	0.415366176	0.619442919	0.577461928	ND5	1	2
GO:0043467	GO:0043467	regulation of generation of precursor metabolites and energy	1/102	33/6338	0.415366176	0.619442919	0.577461928	PARK7	1	2
GO:0046328	GO:0046328	regulation of JNK cascade	1/102	33/6338	0.415366176	0.619442919	0.577461928	MAGI3	1	2
GO:0099003	GO:0099003	vesicle-mediated transport in synapse	1/102	33/6338	0.415366176	0.619442919	0.577461928	RAP1B	1	2
GO:00322701	GO:0032270	positive regulation of cellular protein metabolic process	6/102	322/6338	0.41694455	0.621084801	0.578992537	PARK7/NKX3-1/USP16/FMR1/PTPN11/ISL1	6	2
GO:0009628	GO:0009628	response to abiotic stimulus	4/102	204/6338	0.417385568	0.621084801	0.578992537	YBX3/HSPD1/NKX3-1/CCND2	4	2
GO:00025201	GO:0002520	immune system development	5/102	263/6338	0.417743339	0.621084801	0.578992537	MEF2C/CHD2/STAT5B/ARID4A/PTPN11	5	2
GO:0008380	GO:0008380	RNA splicing	3/102	146/6338	0.418852616	0.622100529	0.579939426	SRSF12/PTBP3/FMR1	3	2
GO:00030061	GO:0003006	developmental process involved in reproduction	5/102	265/6338	0.424176028	0.622734225	0.580530175	YBX3/NKX3-1/STAT5B/ARID4A/PTPN11	5	2
GO:0000082	GO:0000082	G1/S transition of mitotic cell cycle	1/102	34/6338	0.42482417	0.622734225	0.580530175	CCND2	1	2
GO:0009144	GO:0009144	purine nucleoside triphosphate metabolic process	1/102	34/6338	0.42482417	0.622734225	0.580530175	ATP6	1	2
GO:0030838	GO:0030838	positive regulation of actin filament polymerization	1/102	34/6338	0.42482417	0.622734225	0.580530175	ARPC5	1	2
GO:0030902	GO:0030902	hindbrain development	1/102	34/6338	0.42482417	0.622734225	0.580530175	PTPN11	1	2
GO:0042102	GO:0042102	positive regulation of T cell proliferation	1/102	34/6338	0.42482417	0.622734225	0.580530175	STAT5B	1	2
GO:0043393	GO:0043393	regulation of protein binding	1/102	34/6338	0.42482417	0.622734225	0.580530175	PARK7	1	2
GO:0045446	GO:0045446	endothelial cell differentiation	1/102	34/6338	0.42482417	0.622734225	0.580530175	RAP1B	1	2
GO:0050728	GO:0050728	negative regulation of inflammatory response	1/102	34/6338	0.42482417	0.622734225	0.580530175	ISL1	1	2
GO:0050905	GO:0050905	neuromuscular process	1/102	34/6338	0.42482417	0.622734225	0.580530175	UCHL1	1	2
GO:0090174	GO:0090174	organelle membrane fusion	1/102	34/6338	0.42482417	0.622734225	0.580530175	VPS11	1	2
GO:1902107	GO:1902107	positive regulation of leukocyte differentiation	1/102	34/6338	0.42482417	0.622734225	0.580530175	STAT5B	1	2
GO:1903708	GO:1903708	positive regulation of hemopoiesis	1/102	34/6338	0.42482417	0.622734225	0.580530175	STAT5B	1	2
GO:00517041	GO:0051704	multi-organism process	5/102	266/6338	0.427388169	0.62586432	0.583448137	YBX3/PARK7/FMR1/STAT5B/ARID4A	5	2
GO:0040007	GO:0040007	growth	4/102	207/6338	0.428317836	0.626597235	0.58413138	YBX3/MEF2C/STAT5B/PTPN11	4	2
GO:0007265	GO:0007265	Ras protein signal transduction	2/102	91/6338	0.432605382	0.628177128	0.585604201	ROCK1/RAP1B	2	2
GO:0006641	GO:0006641	triglyceride metabolic process	1/102	35/6338	0.434130632	0.628177128	0.585604201	PTPN11	1	2
GO:00075651	GO:0007565	female pregnancy	1/102	35/6338	0.434130632	0.628177128	0.585604201	STAT5B	1	2
GO:0009199	GO:0009199	ribonucleoside triphosphate metabolic process	1/102	35/6338	0.434130632	0.628177128	0.585604201	ATP6	1	2
GO:0010212	GO:0010212	response to ionizing radiation	1/102	35/6338	0.434130632	0.628177128	0.585604201	CCND2	1	2
GO:0030856	GO:0030856	regulation of epithelial cell differentiation	1/102	35/6338	0.434130632	0.628177128	0.585604201	STAT5B	1	2
GO:0044106	GO:0044106	cellular amine metabolic process	1/102	35/6338	0.434130632	0.628177128	0.585604201	PARK7	1	2
GO:0050657	GO:0050657	nucleic acid transport	1/102	35/6338	0.434130632	0.628177128	0.585604201	NXT1	1	2
GO:0050658	GO:0050658	RNA transport	1/102	35/6338	0.434130632	0.628177128	0.585604201	NXT1	1	2
GO:0051236	GO:0051236	establishment of RNA localization	1/102	35/6338	0.434130632	0.628177128	0.585604201	NXT1	1	2
GO:19059541	GO:1905954	positive regulation of lipid localization	1/102	35/6338	0.434130632	0.628177128	0.585604201	NKX3-1	1	2
GO:0048598	GO:0048598	embryonic morphogenesis	3/102	150/6338	0.436070953	0.62911422	0.586477784	MEF2C/PRKRA/MYO6	3	2
GO:0099536	GO:0099536	synaptic signaling	3/102	150/6338	0.436070953	0.62911422	0.586477784	MEF2C/SDCBP/RAP1B	3	2
GO:1903530	GO:1903530	regulation of secretion by cell	3/102	150/6338	0.436070953	0.62911422	0.586477784	NKX3-1/RAP1B/PTPN11	3	2
GO:00070181	GO:0007018	microtubule-based movement	2/102	92/6338	0.438124466	0.6308301	0.588077375	HSPB1/UCHL1	2	2
GO:19038271	GO:1903827	regulation of cellular protein localization	2/102	92/6338	0.438124466	0.6308301	0.588077375	PARK7/PTPN11	2	2
GO:00301631	GO:0030163	protein catabolic process	5/102	270/6338	0.440204286	0.633200254	0.590286899	PSMA6/CTSB/PARK7/USP16/UCHL1	5	2
GO:0007098	GO:0007098	centrosome cycle	1/102	36/6338	0.443287966	0.634510225	0.59150809	CEP63	1	2
GO:0007254	GO:0007254	JNK cascade	1/102	36/6338	0.443287966	0.634510225	0.59150809	MAGI3	1	2
GO:0009308	GO:0009308	amine metabolic process	1/102	36/6338	0.443287966	0.634510225	0.59150809	PARK7	1	2
GO:00301001	GO:0030100	regulation of endocytosis	1/102	36/6338	0.443287966	0.634510225	0.59150809	FMR1	1	2
GO:0044264	GO:0044264	cellular polysaccharide metabolic process	1/102	36/6338	0.443287966	0.634510225	0.59150809	GSK3B	1	2
GO:0005976	GO:0005976	polysaccharide metabolic process	1/102	37/6338	0.452298538	0.642995	0.599417834	GSK3B	1	2
GO:0007229	GO:0007229	integrin-mediated signaling pathway	1/102	37/6338	0.452298538	0.642995	0.599417834	PTPN11	1	2
GO:0008585	GO:0008585	female gonad development	1/102	37/6338	0.452298538	0.642995	0.599417834	STAT5B	1	2
GO:0045619	GO:0045619	regulation of lymphocyte differentiation	1/102	37/6338	0.452298538	0.642995	0.599417834	STAT5B	1	2
GO:0046545	GO:0046545	development of primary female sexual characteristics	1/102	37/6338	0.452298538	0.642995	0.599417834	STAT5B	1	2
GO:0050796	GO:0050796	regulation of insulin secretion	1/102	37/6338	0.452298538	0.642995	0.599417834	PTPN11	1	2
GO:0071478	GO:0071478	cellular response to radiation	1/102	37/6338	0.452298538	0.642995	0.599417834	CCND2	1	2
GO:00486091	GO:0048609	multicellular organismal reproductive process	4/102	214/6338	0.453621969	0.643628607	0.6000085	YBX3/STAT5B/ARID4A/PTPN11	4	2
GO:0006887	GO:0006887	exocytosis	2/102	95/6338	0.454507599	0.643628607	0.6000085	RAP1B/VPS11	2	2
GO:00082021	GO:0008202	steroid metabolic process	2/102	95/6338	0.454507599	0.643628607	0.6000085	FDX1/STAT5B	2	2
GO:1901652	GO:1901652	response to peptide	2/102	95/6338	0.454507599	0.643628607	0.6000085	STAT5B/PTPN11	2	2
GO:0032940	GO:0032940	secretion by cell	4/102	215/6338	0.45720983	0.646827861	0.602990933	NKX3-1/RAP1B/VPS11/PTPN11	4	2
GO:0060562	GO:0060562	epithelial tube morphogenesis	2/102	96/6338	0.459908979	0.64740426	0.603528268	NKX3-1/MEF2C	2	2
GO:0003158	GO:0003158	endothelium development	1/102	38/6338	0.461164678	0.64740426	0.603528268	RAP1B	1	2
GO:0010675	GO:0010675	regulation of cellular carbohydrate metabolic process	1/102	38/6338	0.461164678	0.64740426	0.603528268	FAM3C	1	2
GO:0031023	GO:0031023	microtubule organizing center organization	1/102	38/6338	0.461164678	0.64740426	0.603528268	CEP63	1	2
GO:0033002	GO:0033002	muscle cell proliferation	1/102	38/6338	0.461164678	0.64740426	0.603528268	MEF2C	1	2
GO:0034764	GO:0034764	positive regulation of transmembrane transport	1/102	38/6338	0.461164678	0.64740426	0.603528268	PTPN11	1	2
GO:0072073	GO:0072073	kidney epithelium development	1/102	38/6338	0.461164678	0.64740426	0.603528268	MEF2C	1	2
GO:1903900	GO:1903900	regulation of viral life cycle	1/102	38/6338	0.461164678	0.64740426	0.603528268	FMR1	1	2
GO:0032956	GO:0032956	regulation of actin cytoskeleton organization	2/102	97/6338	0.465279772	0.651302461	0.60716228	ALMS1/ARPC5	2	2
GO:0045165	GO:0045165	cell fate commitment	2/102	97/6338	0.465279772	0.651302461	0.60716228	MEF2C/ISL1	2	2
GO:00512231	GO:0051223	regulation of protein transport	2/102	97/6338	0.465279772	0.651302461	0.60716228	PARK7/PTPN11	2	2
GO:0045596	GO:0045596	negative regulation of cell differentiation	3/102	157/6338	0.465743931	0.65132772	0.607185827	STAT5B/PTPN11/ISL1	3	2
GO:0006941	GO:0006941	striated muscle contraction	1/102	39/6338	0.469888679	0.653141211	0.608876414	TPM1	1	2
GO:0007266	GO:0007266	Rho protein signal transduction	1/102	39/6338	0.469888679	0.653141211	0.608876414	ROCK1	1	2
GO:0022612	GO:0022612	gland morphogenesis	1/102	39/6338	0.469888679	0.653141211	0.608876414	NKX3-1	1	2
GO:0030178	GO:0030178	negative regulation of Wnt signaling pathway	1/102	39/6338	0.469888679	0.653141211	0.608876414	ISL1	1	2
GO:0044843	GO:0044843	cell cycle G1/S phase transition	1/102	39/6338	0.469888679	0.653141211	0.608876414	CCND2	1	2
GO:20000581	GO:2000058	regulation of ubiquitin-dependent protein catabolic process	1/102	39/6338	0.469888679	0.653141211	0.608876414	PARK7	1	2
GO:00105631	GO:0010563	negative regulation of phosphorus metabolic process	2/102	98/6338	0.470619557	0.653141211	0.608876414	PARK7/TAF7	2	2
GO:00459361	GO:0045936	negative regulation of phosphate metabolic process	2/102	98/6338	0.470619557	0.653141211	0.608876414	PARK7/TAF7	2	2
GO:0022613	GO:0022613	ribonucleoprotein complex biogenesis	3/102	159/6338	0.474101291	0.654705044	0.610334262	EIF3H/DHX30/RCL1	3	2
GO:00328801	GO:0032880	regulation of protein localization	3/102	159/6338	0.474101291	0.654705044	0.610334262	PARK7/NKX3-1/PTPN11	3	2
GO:00325041	GO:0032504	multicellular organism reproduction	4/102	220/6338	0.475032651	0.654705044	0.610334262	YBX3/STAT5B/ARID4A/PTPN11	4	2
GO:0022407	GO:0022407	regulation of cell-cell adhesion	2/102	99/6338	0.475927937	0.654705044	0.610334262	CD47/STAT5B	2	2
GO:0043408	GO:0043408	regulation of MAPK cascade	3/102	160/6338	0.478258298	0.654705044	0.610334262	MAGI3/RAP1B/PTPN11	3	2
GO:00435491	GO:0043549	regulation of kinase activity	3/102	160/6338	0.478258298	0.654705044	0.610334262	PARK7/TAF7/CCND2	3	2
GO:0006403	GO:0006403	RNA localization	1/102	40/6338	0.478472796	0.654705044	0.610334262	NXT1	1	2
GO:0006470	GO:0006470	protein dephosphorylation	1/102	40/6338	0.478472796	0.654705044	0.610334262	PTPN18	1	2
GO:0030282	GO:0030282	bone mineralization	1/102	40/6338	0.478472796	0.654705044	0.610334262	MEF2C	1	2
GO:0035270	GO:0035270	endocrine system development	1/102	40/6338	0.478472796	0.654705044	0.610334262	ISL1	1	2
GO:0043488	GO:0043488	regulation of mRNA stability	1/102	40/6338	0.478472796	0.654705044	0.610334262	FMR1	1	2
GO:00447061	GO:0044706	multi-multicellular organism process	1/102	40/6338	0.478472796	0.654705044	0.610334262	STAT5B	1	2
GO:0061013	GO:0061013	regulation of mRNA catabolic process	1/102	40/6338	0.478472796	0.654705044	0.610334262	FMR1	1	2
GO:00611361	GO:0061136	regulation of proteasomal protein catabolic process	1/102	40/6338	0.478472796	0.654705044	0.610334262	PARK7	1	2
GO:0071248	GO:0071248	cellular response to metal ion	1/102	40/6338	0.478472796	0.654705044	0.610334262	MEF2C	1	2
GO:0001503	GO:0001503	ossification	2/102	100/6338	0.481204531	0.656596837	0.612097845	MEF2C/PTPN11	2	2
GO:0001667	GO:0001667	ameboidal-type cell migration	2/102	100/6338	0.481204531	0.656596837	0.612097845	PTPN11/ISL1	2	2
GO:0001701	GO:0001701	in utero embryonic development	2/102	100/6338	0.481204531	0.656596837	0.612097845	YBX3/BTF3	2	2
GO:0043087	GO:0043087	regulation of GTPase activity	2/102	101/6338	0.486448982	0.657025976	0.6124979	AGAP3/SGSM1	2	2
GO:0006397	GO:0006397	mRNA processing	3/102	162/6338	0.486527519	0.657025976	0.6124979	SRSF12/PTBP3/FMR1	3	2
GO:0048729	GO:0048729	tissue morphogenesis	3/102	162/6338	0.486527519	0.657025976	0.6124979	NKX3-1/MEF2C/ISL1	3	2
GO:00024291	GO:0002429	immune response-activating cell surface receptor signaling pathway	1/102	41/6338	0.486919251	0.657025976	0.6124979	MEF2C	1	2
GO:00027571	GO:0002757	immune response-activating signal transduction	1/102	41/6338	0.486919251	0.657025976	0.6124979	MEF2C	1	2
GO:0002822	GO:0002822	regulation of adaptive immune response based on somatic recombination of immune receptors built from immunoglobulin superfamily domains	1/102	41/6338	0.486919251	0.657025976	0.6124979	MEF2C	1	2
GO:00063331	GO:0006333	chromatin assembly or disassembly	1/102	41/6338	0.486919251	0.657025976	0.6124979	TLK1	1	2
GO:0006937	GO:0006937	regulation of muscle contraction	1/102	41/6338	0.486919251	0.657025976	0.6124979	SETD3	1	2
GO:0008016	GO:0008016	regulation of heart contraction	1/102	41/6338	0.486919251	0.657025976	0.6124979	ISL1	1	2
GO:0046660	GO:0046660	female sex differentiation	1/102	41/6338	0.486919251	0.657025976	0.6124979	STAT5B	1	2
GO:0050680	GO:0050680	negative regulation of epithelial cell proliferation	1/102	41/6338	0.486919251	0.657025976	0.6124979	NKX3-1	1	2
GO:0051651	GO:0051651	maintenance of location in cell	1/102	41/6338	0.486919251	0.657025976	0.6124979	PARK7	1	2
GO:00702011	GO:0070201	regulation of establishment of protein localization	2/102	102/6338	0.491660951	0.662484676	0.617586652	PARK7/PTPN11	2	2
GO:0048699	GO:0048699	generation of neurons	6/102	348/6338	0.491872184	0.662484676	0.617586652	MEF2C/FMR1/MYO6/UCHL1/PTPN11/ISL1	6	2
GO:00512471	GO:0051247	positive regulation of protein metabolic process	6/102	349/6338	0.494703823	0.663059023	0.618122074	PARK7/NKX3-1/USP16/FMR1/PTPN11/ISL1	6	2
GO:0009141	GO:0009141	nucleoside triphosphate metabolic process	1/102	42/6338	0.49523023	0.663059023	0.618122074	ATP6	1	2
GO:0048284	GO:0048284	organelle fusion	1/102	42/6338	0.49523023	0.663059023	0.618122074	VPS11	1	2
GO:0048771	GO:0048771	tissue remodeling	1/102	42/6338	0.49523023	0.663059023	0.618122074	MEF2C	1	2
GO:0060491	GO:0060491	regulation of cell projection assembly	1/102	42/6338	0.49523023	0.663059023	0.618122074	FMR1	1	2
GO:0120032	GO:0120032	regulation of plasma membrane bounded cell projection assembly	1/102	42/6338	0.49523023	0.663059023	0.618122074	FMR1	1	2
GO:0032103	GO:0032103	positive regulation of response to external stimulus	2/102	103/6338	0.496840117	0.663059023	0.618122074	CD47/STAT5B	2	2
GO:0032943	GO:0032943	mononuclear cell proliferation	2/102	103/6338	0.496840117	0.663059023	0.618122074	MEF2C/STAT5B	2	2
GO:0032970	GO:0032970	regulation of actin filament-based process	2/102	103/6338	0.496840117	0.663059023	0.618122074	ALMS1/ARPC5	2	2
GO:0046651	GO:0046651	lymphocyte proliferation	2/102	103/6338	0.496840117	0.663059023	0.618122074	MEF2C/STAT5B	2	2
GO:0032259	GO:0032259	methylation	2/102	104/6338	0.501986179	0.6633353	0.618379627	SETD3/ARID4A	2	2
GO:19016151	GO:1901615	organic hydroxy compound metabolic process	3/102	166/6338	0.502879138	0.6633353	0.618379627	FDX1/PARK7/CRYM	3	2
GO:0001666	GO:0001666	response to hypoxia	1/102	43/6338	0.503407885	0.6633353	0.618379627	NKX3-1	1	2
GO:0006109	GO:0006109	regulation of carbohydrate metabolic process	1/102	43/6338	0.503407885	0.6633353	0.618379627	FAM3C	1	2
GO:0006638	GO:0006638	neutral lipid metabolic process	1/102	43/6338	0.503407885	0.6633353	0.618379627	PTPN11	1	2
GO:0006639	GO:0006639	acylglycerol metabolic process	1/102	43/6338	0.503407885	0.6633353	0.618379627	PTPN11	1	2
GO:0007034	GO:0007034	vacuolar transport	1/102	43/6338	0.503407885	0.6633353	0.618379627	SCARB2	1	2
GO:00082031	GO:0008203	cholesterol metabolic process	1/102	43/6338	0.503407885	0.6633353	0.618379627	FDX1	1	2
GO:0016358	GO:0016358	dendrite development	1/102	43/6338	0.503407885	0.6633353	0.618379627	FMR1	1	2
GO:0043487	GO:0043487	regulation of RNA stability	1/102	43/6338	0.503407885	0.6633353	0.618379627	FMR1	1	2
GO:0045766	GO:0045766	positive regulation of angiogenesis	1/102	43/6338	0.503407885	0.6633353	0.618379627	ISL1	1	2
GO:0048015	GO:0048015	phosphatidylinositol-mediated signaling	1/102	43/6338	0.503407885	0.6633353	0.618379627	NKX3-1	1	2
GO:0050792	GO:0050792	regulation of viral process	1/102	43/6338	0.503407885	0.6633353	0.618379627	FMR1	1	2
GO:1904018	GO:1904018	positive regulation of vasculature development	1/102	43/6338	0.503407885	0.6633353	0.618379627	ISL1	1	2
GO:0140352	GO:0140352	export from cell	4/102	229/6338	0.506557293	0.666717257	0.621532382	NKX3-1/RAP1B/VPS11/PTPN11	4	2
GO:00340971	GO:0034097	response to cytokine	4/102	230/6338	0.510010902	0.666717257	0.621532382	YBX3/NKX3-1/MCL1/STAT5B	4	2
GO:0002181	GO:0002181	cytoplasmic translation	1/102	44/6338	0.511454334	0.666717257	0.621532382	EIF3H	1	2
GO:00027681	GO:0002768	immune response-regulating cell surface receptor signaling pathway	1/102	44/6338	0.511454334	0.666717257	0.621532382	MEF2C	1	2
GO:0021953	GO:0021953	central nervous system neuron differentiation	1/102	44/6338	0.511454334	0.666717257	0.621532382	ISL1	1	2
GO:0030073	GO:0030073	insulin secretion	1/102	44/6338	0.511454334	0.666717257	0.621532382	PTPN11	1	2
GO:0030101	GO:0030101	natural killer cell activation	1/102	44/6338	0.511454334	0.666717257	0.621532382	STAT5B	1	2
GO:00322731	GO:0032273	positive regulation of protein polymerization	1/102	44/6338	0.511454334	0.666717257	0.621532382	ARPC5	1	2
GO:0036293	GO:0036293	response to decreased oxygen levels	1/102	44/6338	0.511454334	0.666717257	0.621532382	NKX3-1	1	2
GO:0043281	GO:0043281	regulation of cysteine-type endopeptidase activity involved in apoptotic process	1/102	44/6338	0.511454334	0.666717257	0.621532382	PARK7	1	2
GO:0048017	GO:0048017	inositol lipid-mediated signaling	1/102	44/6338	0.511454334	0.666717257	0.621532382	NKX3-1	1	2
GO:19038291	GO:1903829	positive regulation of cellular protein localization	1/102	44/6338	0.511454334	0.666717257	0.621532382	PARK7	1	2
GO:0045595	GO:0045595	regulation of cell differentiation	6/102	357/6338	0.517171222	0.670644372	0.625193348	MEF2C/SETD3/PTBP3/STAT5B/PTPN11/ISL1	6	2
GO:00060661	GO:0006066	alcohol metabolic process	2/102	107/6338	0.517222988	0.670644372	0.625193348	FDX1/PARK7	2	2
GO:0045785	GO:0045785	positive regulation of cell adhesion	2/102	107/6338	0.517222988	0.670644372	0.625193348	CD47/STAT5B	2	2
GO:0051249	GO:0051249	regulation of lymphocyte activation	2/102	107/6338	0.517222988	0.670644372	0.625193348	MEF2C/STAT5B	2	2
GO:0070661	GO:0070661	leukocyte proliferation	2/102	107/6338	0.517222988	0.670644372	0.625193348	MEF2C/STAT5B	2	2
GO:0140694	GO:0140694	non-membrane-bounded organelle assembly	2/102	107/6338	0.517222988	0.670644372	0.625193348	CEP63/DHX30	2	2
GO:0030155	GO:0030155	regulation of cell adhesion	3/102	170/6338	0.518968164	0.671046572	0.625568289	CD47/STAT5B/PTPN11	3	2
GO:0033138	GO:0033138	positive regulation of peptidyl-serine phosphorylation	1/102	45/6338	0.519371662	0.671046572	0.625568289	PARK7	1	2
GO:0071241	GO:0071241	cellular response to inorganic substance	1/102	45/6338	0.519371662	0.671046572	0.625568289	MEF2C	1	2
GO:19026521	GO:1902652	secondary alcohol metabolic process	1/102	45/6338	0.519371662	0.671046572	0.625568289	FDX1	1	2
GO:00511301	GO:0051130	positive regulation of cellular component organization	4/102	233/6338	0.52030803	0.671662001	0.62614201	PARK7/ARPC5/FMR1/RAP1B	4	2
GO:0043410	GO:0043410	positive regulation of MAPK cascade	2/102	108/6338	0.522233968	0.672838695	0.627238957	RAP1B/PTPN11	2	2
GO:0002819	GO:0002819	regulation of adaptive immune response	1/102	46/6338	0.527161919	0.672838695	0.627238957	MEF2C	1	2
GO:0006836	GO:0006836	neurotransmitter transport	1/102	46/6338	0.527161919	0.672838695	0.627238957	RAP1B	1	2
GO:0015931	GO:0015931	nucleobase-containing compound transport	1/102	46/6338	0.527161919	0.672838695	0.627238957	NXT1	1	2
GO:00161251	GO:0016125	sterol metabolic process	1/102	46/6338	0.527161919	0.672838695	0.627238957	FDX1	1	2
GO:0016197	GO:0016197	endosomal transport	1/102	46/6338	0.527161919	0.672838695	0.627238957	ALMS1	1	2
GO:0031348	GO:0031348	negative regulation of defense response	1/102	46/6338	0.527161919	0.672838695	0.627238957	ISL1	1	2
GO:0032869	GO:0032869	cellular response to insulin stimulus	1/102	46/6338	0.527161919	0.672838695	0.627238957	PTPN11	1	2
GO:0042100	GO:0042100	B cell proliferation	1/102	46/6338	0.527161919	0.672838695	0.627238957	MEF2C	1	2
GO:00431121	GO:0043112	receptor metabolic process	1/102	46/6338	0.527161919	0.672838695	0.627238957	FMR1	1	2
GO:0046165	GO:0046165	alcohol biosynthetic process	1/102	46/6338	0.527161919	0.672838695	0.627238957	PARK7	1	2
GO:00510901	GO:0051090	regulation of DNA-binding transcription factor activity	2/102	109/6338	0.527210594	0.672838695	0.627238957	PARK7/NKX3-1	2	2
GO:19029031	GO:1902903	regulation of supramolecular fiber organization	2/102	109/6338	0.527210594	0.672838695	0.627238957	ALMS1/ARPC5	2	2
GO:0000902	GO:0000902	cell morphogenesis	4/102	236/6338	0.530506072	0.675716196	0.629921443	MEF2C/UCHL1/PTPN11/ISL1	4	2
GO:0001568	GO:0001568	blood vessel development	3/102	173/6338	0.530853751	0.675716196	0.629921443	NKX3-1/MEF2C/ISL1	3	2
GO:0032989	GO:0032989	cellular component morphogenesis	3/102	173/6338	0.530853751	0.675716196	0.629921443	UCHL1/PTPN11/ISL1	3	2
GO:00067901	GO:0006790	sulfur compound metabolic process	2/102	110/6338	0.532152666	0.676058532	0.630240578	PARK7/GPX1	2	2
GO:0044770	GO:0044770	cell cycle phase transition	2/102	110/6338	0.532152666	0.676058532	0.630240578	PTPN11/CCND2	2	2
GO:0007163	GO:0007163	establishment or maintenance of cell polarity	1/102	47/6338	0.534827126	0.676058532	0.630240578	RAP1B	1	2
GO:0032872	GO:0032872	regulation of stress-activated MAPK cascade	1/102	47/6338	0.534827126	0.676058532	0.630240578	MAGI3	1	2
GO:0050803	GO:0050803	regulation of synapse structure or activity	1/102	47/6338	0.534827126	0.676058532	0.630240578	MEF2C	1	2
GO:0061025	GO:0061025	membrane fusion	1/102	47/6338	0.534827126	0.676058532	0.630240578	VPS11	1	2
GO:0070302	GO:0070302	regulation of stress-activated protein kinase signaling cascade	1/102	47/6338	0.534827126	0.676058532	0.630240578	MAGI3	1	2
GO:0071222	GO:0071222	cellular response to lipopolysaccharide	1/102	47/6338	0.534827126	0.676058532	0.630240578	MEF2C	1	2
GO:0031400	GO:0031400	negative regulation of protein modification process	2/102	111/6338	0.537059998	0.678293769	0.632324328	PARK7/TAF7	2	2
GO:0042254	GO:0042254	ribosome biogenesis	2/102	112/6338	0.541932418	0.680876299	0.634731835	DHX30/RCL1	2	2
GO:0001505	GO:0001505	regulation of neurotransmitter levels	1/102	48/6338	0.542369271	0.680876299	0.634731835	RAP1B	1	2
GO:0007179	GO:0007179	transforming growth factor beta receptor signaling pathway	1/102	48/6338	0.542369271	0.680876299	0.634731835	SMAD9	1	2
GO:0060828	GO:0060828	regulation of canonical Wnt signaling pathway	1/102	48/6338	0.542369271	0.680876299	0.634731835	ISL1	1	2
GO:0070482	GO:0070482	response to oxygen levels	1/102	48/6338	0.542369271	0.680876299	0.634731835	NKX3-1	1	2
GO:19030501	GO:1903050	regulation of proteolysis involved in cellular protein catabolic process	1/102	48/6338	0.542369271	0.680876299	0.634731835	PARK7	1	2
GO:2000116	GO:2000116	regulation of cysteine-type endopeptidase activity	1/102	48/6338	0.542369271	0.680876299	0.634731835	PARK7	1	2
GO:00070171	GO:0007017	microtubule-based process	4/102	240/6338	0.543941918	0.682263918	0.636025411	CEP63/TUBB/HSPB1/UCHL1	4	2
GO:00313291	GO:0031329	regulation of cellular catabolic process	3/102	177/6338	0.546449122	0.684820359	0.638408597	PARK7/MCL1/FMR1	3	2
GO:00090571	GO:0009057	macromolecule catabolic process	6/102	368/6338	0.547449271	0.685485365	0.639028534	PSMA6/CTSB/PARK7/USP16/FMR1/UCHL1	6	2
GO:0001649	GO:0001649	osteoblast differentiation	1/102	49/6338	0.54979031	0.687237888	0.640662285	MEF2C	1	2
GO:0045861	GO:0045861	negative regulation of proteolysis	1/102	49/6338	0.54979031	0.687237888	0.640662285	PARK7	1	2
GO:0000375	GO:0000375	RNA splicing, via transesterification reactions	2/102	114/6338	0.551571909	0.687698537	0.641091715	SRSF12/FMR1	2	2
GO:0000377	GO:0000377	RNA splicing, via transesterification reactions with bulged adenosine as nucleophile	2/102	114/6338	0.551571909	0.687698537	0.641091715	SRSF12/FMR1	2	2
GO:0000398	GO:0000398	mRNA splicing, via spliceosome	2/102	114/6338	0.551571909	0.687698537	0.641091715	SRSF12/FMR1	2	2
GO:0016055	GO:0016055	Wnt signaling pathway	2/102	115/6338	0.556338707	0.691040413	0.644207105	GSK3B/ISL1	2	2
GO:0000075	GO:0000075	cell cycle checkpoint signaling	1/102	50/6338	0.557092169	0.691040413	0.644207105	PTPN11	1	2
GO:0007623	GO:0007623	circadian rhythm	1/102	50/6338	0.557092169	0.691040413	0.644207105	MAGED1	1	2
GO:0043588	GO:0043588	skin development	1/102	50/6338	0.557092169	0.691040413	0.644207105	TXNIP	1	2
GO:0044403	GO:0044403	biological process involved in symbiotic interaction	1/102	50/6338	0.557092169	0.691040413	0.644207105	FMR1	1	2
GO:0090276	GO:0090276	regulation of peptide hormone secretion	1/102	50/6338	0.557092169	0.691040413	0.644207105	PTPN11	1	2
GO:0008015	GO:0008015	blood circulation	2/102	116/6338	0.561070048	0.69238735	0.645462757	TPM1/ISL1	2	2
GO:0002791	GO:0002791	regulation of peptide secretion	1/102	51/6338	0.564276742	0.69238735	0.645462757	PTPN11	1	2
GO:0017157	GO:0017157	regulation of exocytosis	1/102	51/6338	0.564276742	0.69238735	0.645462757	RAP1B	1	2
GO:0030509	GO:0030509	BMP signaling pathway	1/102	51/6338	0.564276742	0.69238735	0.645462757	SMAD9	1	2
GO:0031214	GO:0031214	biomineral tissue development	1/102	51/6338	0.564276742	0.69238735	0.645462757	MEF2C	1	2
GO:0042129	GO:0042129	regulation of T cell proliferation	1/102	51/6338	0.564276742	0.69238735	0.645462757	STAT5B	1	2
GO:0051403	GO:0051403	stress-activated MAPK cascade	1/102	51/6338	0.564276742	0.69238735	0.645462757	MAGI3	1	2
GO:0055001	GO:0055001	muscle cell development	1/102	51/6338	0.564276742	0.69238735	0.645462757	ISL1	1	2
GO:0090087	GO:0090087	regulation of peptide transport	1/102	51/6338	0.564276742	0.69238735	0.645462757	PTPN11	1	2
GO:0098656	GO:0098656	anion transmembrane transport	1/102	51/6338	0.564276742	0.69238735	0.645462757	SLC23A2	1	2
GO:0110148	GO:0110148	biomineralization	1/102	51/6338	0.564276742	0.69238735	0.645462757	MEF2C	1	2
GO:1901888	GO:1901888	regulation of cell junction assembly	1/102	51/6338	0.564276742	0.69238735	0.645462757	RAP1B	1	2
GO:0001944	GO:0001944	vasculature development	3/102	182/6338	0.565522117	0.69238735	0.645462757	NKX3-1/MEF2C/ISL1	3	2
GO:00068691	GO:0006869	lipid transport	2/102	117/6338	0.565765828	0.69238735	0.645462757	NKX3-1/PTPN11	2	2
GO:0050673	GO:0050673	epithelial cell proliferation	2/102	117/6338	0.565765828	0.69238735	0.645462757	NKX3-1/MEF2C	2	2
GO:0198738	GO:0198738	cell-cell signaling by wnt	2/102	117/6338	0.565765828	0.69238735	0.645462757	GSK3B/ISL1	2	2
GO:00430861	GO:0043086	negative regulation of catalytic activity	2/102	118/6338	0.570425955	0.695137507	0.64802653	PARK7/TAF7	2	2
GO:0048871	GO:0048871	multicellular organismal homeostasis	2/102	118/6338	0.570425955	0.695137507	0.64802653	PTPN11/HOMER2	2	2
GO:0006694	GO:0006694	steroid biosynthetic process	1/102	52/6338	0.571345896	0.695137507	0.64802653	FDX1	1	2
GO:0031098	GO:0031098	stress-activated protein kinase signaling cascade	1/102	52/6338	0.571345896	0.695137507	0.64802653	MAGI3	1	2
GO:0033135	GO:0033135	regulation of peptidyl-serine phosphorylation	1/102	52/6338	0.571345896	0.695137507	0.64802653	PARK7	1	2
GO:0043491	GO:0043491	protein kinase B signaling	1/102	52/6338	0.571345896	0.695137507	0.64802653	NKX3-1	1	2
GO:0071219	GO:0071219	cellular response to molecule of bacterial origin	1/102	52/6338	0.571345896	0.695137507	0.64802653	MEF2C	1	2
GO:0007411	GO:0007411	axon guidance	1/102	53/6338	0.578301467	0.701262577	0.65373649	ISL1	1	2
GO:0031396	GO:0031396	regulation of protein ubiquitination	1/102	53/6338	0.578301467	0.701262577	0.65373649	PARK7	1	2
GO:0071772	GO:0071772	response to BMP	1/102	53/6338	0.578301467	0.701262577	0.65373649	SMAD9	1	2
GO:0071773	GO:0071773	cellular response to BMP stimulus	1/102	53/6338	0.578301467	0.701262577	0.65373649	SMAD9	1	2
GO:0022008	GO:0022008	neurogenesis	6/102	381/6338	0.582152794	0.705346954	0.65754406	MEF2C/FMR1/MYO6/UCHL1/PTPN11/ISL1	6	2
GO:0090068	GO:0090068	positive regulation of cell cycle process	1/102	54/6338	0.585145262	0.707797914	0.659828914	CCND2	1	2
GO:0097485	GO:0097485	neuron projection guidance	1/102	54/6338	0.585145262	0.707797914	0.659828914	ISL1	1	2
GO:00513381	GO:0051338	regulation of transferase activity	3/102	188/6338	0.587766934	0.710380566	0.662236534	PARK7/TAF7/CCND2	3	2
GO:00072831	GO:0007283	spermatogenesis	2/102	122/6338	0.588708525	0.710930063	0.66274879	YBX3/ARID4A	2	2
GO:00073381	GO:0007338	single fertilization	1/102	55/6338	0.59187906	0.712057498	0.663799816	PARK7	1	2
GO:0019722	GO:0019722	calcium-mediated signaling	1/102	55/6338	0.59187906	0.712057498	0.663799816	HOMER2	1	2
GO:0045055	GO:0045055	regulated exocytosis	1/102	55/6338	0.59187906	0.712057498	0.663799816	RAP1B	1	2
GO:0051924	GO:0051924	regulation of calcium ion transport	1/102	55/6338	0.59187906	0.712057498	0.663799816	HOMER2	1	2
GO:00000031	GO:0000003	reproduction	6/102	385/6338	0.592568397	0.712057498	0.663799816	YBX3/PARK7/NKX3-1/STAT5B/ARID4A/PTPN11	6	2
GO:00224141	GO:0022414	reproductive process	6/102	385/6338	0.592568397	0.712057498	0.663799816	YBX3/PARK7/NKX3-1/STAT5B/ARID4A/PTPN11	6	2
GO:0003013	GO:0003013	circulatory system process	2/102	124/6338	0.59763437	0.716379478	0.667828886	TPM1/ISL1	2	2
GO:0019058	GO:0019058	viral life cycle	1/102	56/6338	0.59850461	0.716379478	0.667828886	FMR1	1	2
GO:0048754	GO:0048754	branching morphogenesis of an epithelial tube	1/102	56/6338	0.59850461	0.716379478	0.667828886	NKX3-1	1	2
GO:0050870	GO:0050870	positive regulation of T cell activation	1/102	56/6338	0.59850461	0.716379478	0.667828886	STAT5B	1	2
GO:0055086	GO:0055086	nucleobase-containing small molecule metabolic process	3/102	191/6338	0.598618468	0.716379478	0.667828886	ATP6/PARK7/OARD1	3	2
GO:0072359	GO:0072359	circulatory system development	4/102	258/6338	0.601894909	0.71871077	0.670002181	NKX3-1/MEF2C/PTPN11/ISL1	4	2
GO:0007264	GO:0007264	small GTPase mediated signal transduction	2/102	125/6338	0.602043337	0.71871077	0.670002181	ROCK1/RAP1B	2	2
GO:1905114	GO:1905114	cell surface receptor signaling pathway involved in cell-cell signaling	2/102	125/6338	0.602043337	0.71871077	0.670002181	GSK3B/ISL1	2	2
GO:0000209	GO:0000209	protein polyubiquitination	1/102	57/6338	0.605023638	0.720396935	0.671574072	MKRN1	1	2
GO:0007033	GO:0007033	vacuole organization	1/102	57/6338	0.605023638	0.720396935	0.671574072	VPS11	1	2
GO:19033621	GO:1903362	regulation of cellular protein catabolic process	1/102	57/6338	0.605023638	0.720396935	0.671574072	PARK7	1	2
GO:0007417	GO:0007417	central nervous system development	3/102	193/6338	0.60575059	0.720396935	0.671574072	DHX30/PTPN11/ISL1	3	2
GO:0010256	GO:0010256	endomembrane system organization	2/102	126/6338	0.606416324	0.720396935	0.671574072	OPTN/VPS11	2	2
GO:00482321	GO:0048232	male gamete generation	2/102	126/6338	0.606416324	0.720396935	0.671574072	YBX3/ARID4A	2	2
GO:00447031	GO:0044703	multi-organism reproductive process	4/102	260/6338	0.608062525	0.720499792	0.671669958	YBX3/PARK7/STAT5B/ARID4A	4	2
GO:0007162	GO:0007162	negative regulation of cell adhesion	1/102	58/6338	0.611437838	0.720499792	0.671669958	PTPN11	1	2
GO:0030183	GO:0030183	B cell differentiation	1/102	58/6338	0.611437838	0.720499792	0.671669958	STAT5B	1	2
GO:0033500	GO:0033500	carbohydrate homeostasis	1/102	58/6338	0.611437838	0.720499792	0.671669958	PTPN11	1	2
GO:0042593	GO:0042593	glucose homeostasis	1/102	58/6338	0.611437838	0.720499792	0.671669958	PTPN11	1	2
GO:0046942	GO:0046942	carboxylic acid transport	1/102	58/6338	0.611437838	0.720499792	0.671669958	SLC23A2	1	2
GO:0051495	GO:0051495	positive regulation of cytoskeleton organization	1/102	58/6338	0.611437838	0.720499792	0.671669958	ARPC5	1	2
GO:0065004	GO:0065004	protein-DNA complex assembly	1/102	58/6338	0.611437838	0.720499792	0.671669958	TAF7	1	2
GO:1902905	GO:1902905	positive regulation of supramolecular fiber organization	1/102	58/6338	0.611437838	0.720499792	0.671669958	ARPC5	1	2
GO:1903320	GO:1903320	regulation of protein modification by small protein conjugation or removal	1/102	58/6338	0.611437838	0.720499792	0.671669958	PARK7	1	2
GO:0002694	GO:0002694	regulation of leukocyte activation	2/102	128/6338	0.615054388	0.724176941	0.675097898	MEF2C/STAT5B	2	2
GO:0030072	GO:0030072	peptide hormone secretion	1/102	59/6338	0.617748879	0.725594017	0.676418936	PTPN11	1	2
GO:0032868	GO:0032868	response to insulin	1/102	59/6338	0.617748879	0.725594017	0.676418936	PTPN11	1	2
GO:0051346	GO:0051346	negative regulation of hydrolase activity	1/102	59/6338	0.617748879	0.725594017	0.676418936	PARK7	1	2
GO:2000026	GO:2000026	regulation of multicellular organismal development	5/102	330/6338	0.619722548	0.727327106	0.678034569	MEF2C/STAT5B/PTPN11/BMPR1B/ISL1	5	2
GO:0001818	GO:0001818	negative regulation of cytokine production	1/102	60/6338	0.623958405	0.728783417	0.679392183	HOMER2	1	2
GO:0002790	GO:0002790	peptide secretion	1/102	60/6338	0.623958405	0.728783417	0.679392183	PTPN11	1	2
GO:0010001	GO:0010001	glial cell differentiation	1/102	60/6338	0.623958405	0.728783417	0.679392183	PTPN11	1	2
GO:0030833	GO:0030833	regulation of actin filament polymerization	1/102	60/6338	0.623958405	0.728783417	0.679392183	ARPC5	1	2
GO:0042098	GO:0042098	T cell proliferation	1/102	60/6338	0.623958405	0.728783417	0.679392183	STAT5B	1	2
GO:1903039	GO:1903039	positive regulation of leukocyte cell-cell adhesion	1/102	60/6338	0.623958405	0.728783417	0.679392183	STAT5B	1	2
GO:0010506	GO:0010506	regulation of autophagy	1/102	61/6338	0.630068033	0.734157484	0.684402038	MCL1	1	2
GO:1901990	GO:1901990	regulation of mitotic cell cycle phase transition	1/102	61/6338	0.630068033	0.734157484	0.684402038	CCND2	1	2
GO:1903522	GO:1903522	regulation of blood circulation	1/102	61/6338	0.630068033	0.734157484	0.684402038	ISL1	1	2
GO:00099671	GO:0009967	positive regulation of signal transduction	5/102	335/6338	0.633154828	0.737165908	0.687206575	NKX3-1/MCL1/PRKRA/RAP1B/PTPN11	5	2
GO:00070051	GO:0007005	mitochondrion organization	2/102	133/6338	0.636021302	0.738803386	0.688733077	ND5/TOMM34	2	2
GO:0009152	GO:0009152	purine ribonucleotide biosynthetic process	1/102	62/6338	0.636079354	0.738803386	0.688733077	ATP6	1	2
GO:0050708	GO:0050708	regulation of protein secretion	1/102	62/6338	0.636079354	0.738803386	0.688733077	PTPN11	1	2
GO:00512761	GO:0051276	chromosome organization	3/102	202/6338	0.636814703	0.739069528	0.688981183	BRD2/CHD2/TLK1	3	2
GO:0006402	GO:0006402	mRNA catabolic process	1/102	63/6338	0.641993934	0.743307806	0.692932223	FMR1	1	2
GO:1901988	GO:1901988	negative regulation of cell cycle phase transition	1/102	63/6338	0.641993934	0.743307806	0.692932223	PTPN11	1	2
GO:1902105	GO:1902105	regulation of leukocyte differentiation	1/102	63/6338	0.641993934	0.743307806	0.692932223	STAT5B	1	2
GO:0030001	GO:0030001	metal ion transport	3/102	205/6338	0.646789685	0.74690766	0.696288107	ATOX1/HOMER2/MRS2	3	2
GO:00069091	GO:0006909	phagocytosis	1/102	64/6338	0.647813315	0.74690766	0.696288107	CD47	1	2
GO:0043122	GO:0043122	regulation of I-kappaB kinase/NF-kappaB signaling	1/102	64/6338	0.647813315	0.74690766	0.696288107	OPTN	1	2
GO:0002009	GO:0002009	morphogenesis of an epithelium	2/102	136/6338	0.648172607	0.74690766	0.696288107	NKX3-1/MEF2C	2	2
GO:0009100	GO:0009100	glycoprotein metabolic process	2/102	136/6338	0.648172607	0.74690766	0.696288107	PARK7/BMPR1B	2	2
GO:00508651	GO:0050865	regulation of cell activation	2/102	136/6338	0.648172607	0.74690766	0.696288107	MEF2C/STAT5B	2	2
GO:0006396	GO:0006396	RNA processing	5/102	341/6338	0.648897793	0.74715361	0.696517389	SRSF12/PTBP3/FMR1/PRKRA/RCL1	5	2
GO:0006164	GO:0006164	purine nucleotide biosynthetic process	1/102	65/6338	0.653539015	0.748366245	0.697647841	ATP6	1	2
GO:0008064	GO:0008064	regulation of actin polymerization or depolymerization	1/102	65/6338	0.653539015	0.748366245	0.697647841	ARPC5	1	2
GO:0015849	GO:0015849	organic acid transport	1/102	65/6338	0.653539015	0.748366245	0.697647841	SLC23A2	1	2
GO:0016051	GO:0016051	carbohydrate biosynthetic process	1/102	65/6338	0.653539015	0.748366245	0.697647841	FAM3C	1	2
GO:0030041	GO:0030041	actin filament polymerization	1/102	65/6338	0.653539015	0.748366245	0.697647841	ARPC5	1	2
GO:0030832	GO:0030832	regulation of actin filament length	1/102	65/6338	0.653539015	0.748366245	0.697647841	ARPC5	1	2
GO:0034976	GO:0034976	response to endoplasmic reticulum stress	1/102	65/6338	0.653539015	0.748366245	0.697647841	PARK7	1	2
GO:0009260	GO:0009260	ribonucleotide biosynthetic process	1/102	66/6338	0.659172527	0.752817836	0.701797737	ATP6	1	2
GO:1901605	GO:1901605	alpha-amino acid metabolic process	1/102	66/6338	0.659172527	0.752817836	0.701797737	PARK7	1	2
GO:00421271	GO:0042127	regulation of cell population proliferation	6/102	412/6338	0.659229569	0.752817836	0.701797737	NKX3-1/MEF2C/AGO3/STAT5B/BMPR1B/ISL1	6	2
GO:0032101	GO:0032101	regulation of response to external stimulus	3/102	209/6338	0.659791298	0.752817836	0.701797737	CD47/STAT5B/ISL1	3	2
GO:0007420	GO:0007420	brain development	2/102	139/6338	0.660004678	0.752817836	0.701797737	PTPN11/ISL1	2	2
GO:00603411	GO:0060341	regulation of cellular localization	2/102	140/6338	0.663878194	0.754653475	0.703508971	PARK7/PTPN11	2	2
GO:0009952	GO:0009952	anterior/posterior pattern specification	1/102	67/6338	0.664715321	0.754653475	0.703508971	NKX3-1	1	2
GO:0015833	GO:0015833	peptide transport	1/102	67/6338	0.664715321	0.754653475	0.703508971	PTPN11	1	2
GO:0061138	GO:0061138	morphogenesis of a branching epithelium	1/102	67/6338	0.664715321	0.754653475	0.703508971	NKX3-1	1	2
GO:00718241	GO:0071824	protein-DNA complex subunit organization	1/102	67/6338	0.664715321	0.754653475	0.703508971	TAF7	1	2
GO:0072330	GO:0072330	monocarboxylic acid biosynthetic process	1/102	67/6338	0.664715321	0.754653475	0.703508971	PARK7	1	2
GO:0072521	GO:0072521	purine-containing compound metabolic process	2/102	141/6338	0.667716631	0.757471858	0.706136347	ATP6/OARD1	2	2
GO:0022402	GO:0022402	cell cycle process	4/102	281/6338	0.669275409	0.758485667	0.707081448	CEP63/USP16/PTPN11/CCND2	4	2
GO:0010631	GO:0010631	epithelial cell migration	1/102	68/6338	0.670168843	0.758485667	0.707081448	PTPN11	1	2
GO:0090132	GO:0090132	epithelium migration	1/102	68/6338	0.670168843	0.758485667	0.707081448	PTPN11	1	2
GO:0051493	GO:0051493	regulation of cytoskeleton organization	2/102	142/6338	0.671520103	0.759426298	0.70795833	ALMS1/ARPC5	2	2
GO:00713451	GO:0071345	cellular response to cytokine stimulus	3/102	213/6338	0.672450707	0.759890118	0.708390715	YBX3/NKX3-1/STAT5B	3	2
GO:00324961	GO:0032496	response to lipopolysaccharide	1/102	69/6338	0.675534517	0.761606483	0.709990759	MEF2C	1	2
GO:0072522	GO:0072522	purine-containing compound biosynthetic process	1/102	69/6338	0.675534517	0.761606483	0.709990759	ATP6	1	2
GO:20002411	GO:2000241	regulation of reproductive process	1/102	69/6338	0.675534517	0.761606483	0.709990759	NKX3-1	1	2
GO:0006954	GO:0006954	inflammatory response	3/102	215/6338	0.678651905	0.764530696	0.712716792	CD47/STAT5B/ISL1	3	2
GO:0046390	GO:0046390	ribose phosphate biosynthetic process	1/102	70/6338	0.680813745	0.765784336	0.71388547	ATP6	1	2
GO:0060070	GO:0060070	canonical Wnt signaling pathway	1/102	70/6338	0.680813745	0.765784336	0.71388547	ISL1	1	2
GO:00158501	GO:0015850	organic hydroxy compound transport	1/102	71/6338	0.686007906	0.770439648	0.718225281	PTPN11	1	2
GO:0090130	GO:0090130	tissue migration	1/102	71/6338	0.686007906	0.770439648	0.718225281	PTPN11	1	2
GO:00098941	GO:0009894	regulation of catabolic process	3/102	219/6338	0.690797406	0.77498679	0.722464253	PARK7/MCL1/FMR1	3	2
GO:0015711	GO:0015711	organic anion transport	1/102	72/6338	0.691118356	0.77498679	0.722464253	SLC23A2	1	2
GO:0016071	GO:0016071	mRNA metabolic process	3/102	220/6338	0.693780329	0.777374735	0.724690362	SRSF12/PTBP3/FMR1	3	2
GO:0001763	GO:0001763	morphogenesis of a branching structure	1/102	73/6338	0.696146433	0.778234144	0.725491527	NKX3-1	1	2
GO:0008154	GO:0008154	actin polymerization or depolymerization	1/102	73/6338	0.696146433	0.778234144	0.725491527	ARPC5	1	2
GO:0042063	GO:0042063	gliogenesis	1/102	73/6338	0.696146433	0.778234144	0.725491527	PTPN11	1	2
GO:0030111	GO:0030111	regulation of Wnt signaling pathway	1/102	74/6338	0.70109345	0.781371326	0.728416096	ISL1	1	2
GO:0045765	GO:0045765	regulation of angiogenesis	1/102	74/6338	0.70109345	0.781371326	0.728416096	ISL1	1	2
GO:0052548	GO:0052548	regulation of endopeptidase activity	1/102	74/6338	0.70109345	0.781371326	0.728416096	PARK7	1	2
GO:0140014	GO:0140014	mitotic nuclear division	1/102	74/6338	0.70109345	0.781371326	0.728416096	USP16	1	2
GO:0060322	GO:0060322	head development	2/102	151/6338	0.704199177	0.784234018	0.731084777	PTPN11/ISL1	2	2
GO:00322711	GO:0032271	regulation of protein polymerization	1/102	75/6338	0.705960703	0.78423467	0.731085385	ARPC5	1	2
GO:0042886	GO:0042886	amide transport	1/102	75/6338	0.705960703	0.78423467	0.731085385	PTPN11	1	2
GO:0048880	GO:0048880	sensory system development	1/102	75/6338	0.705960703	0.78423467	0.731085385	ISL1	1	2
GO:0048646	GO:0048646	anatomical structure formation involved in morphogenesis	4/102	295/6338	0.70634835	0.78423467	0.731085385	NKX3-1/MEF2C/PTPN11/ISL1	4	2
GO:0035239	GO:0035239	tube morphogenesis	3/102	225/6338	0.708375258	0.78434937	0.731192311	NKX3-1/MEF2C/ISL1	3	2
GO:00022371	GO:0002237	response to molecule of bacterial origin	1/102	76/6338	0.710749463	0.78434937	0.731192311	MEF2C	1	2
GO:00024601	GO:0002460	adaptive immune response based on somatic recombination of immune receptors built from immunoglobulin superfamily domains	1/102	76/6338	0.710749463	0.78434937	0.731192311	MEF2C	1	2
GO:0007249	GO:0007249	I-kappaB kinase/NF-kappaB signaling	1/102	76/6338	0.710749463	0.78434937	0.731192311	OPTN	1	2
GO:0016050	GO:0016050	vesicle organization	1/102	76/6338	0.710749463	0.78434937	0.731192311	VPS11	1	2
GO:0032102	GO:0032102	negative regulation of response to external stimulus	1/102	76/6338	0.710749463	0.78434937	0.731192311	ISL1	1	2
GO:1901342	GO:1901342	regulation of vasculature development	1/102	76/6338	0.710749463	0.78434937	0.731192311	ISL1	1	2
GO:1903037	GO:1903037	regulation of leukocyte cell-cell adhesion	1/102	76/6338	0.710749463	0.78434937	0.731192311	STAT5B	1	2
GO:0006401	GO:0006401	RNA catabolic process	1/102	77/6338	0.715460986	0.788952447	0.735483427	FMR1	1	2
GO:0052547	GO:0052547	regulation of peptidase activity	1/102	78/6338	0.720096504	0.792866437	0.739132158	PARK7	1	2
GO:1901617	GO:1901617	organic hydroxy compound biosynthetic process	1/102	78/6338	0.720096504	0.792866437	0.739132158	PARK7	1	2
GO:0019752	GO:0019752	carboxylic acid metabolic process	4/102	301/6338	0.721304368	0.793597873	0.739814023	LDHB/LDHB/PARK7/GPX1	4	2
GO:00199531	GO:0019953	sexual reproduction	3/102	230/6338	0.722440212	0.794249028	0.740421048	YBX3/PARK7/ARID4A	3	2
GO:0016032	GO:0016032	viral process	1/102	79/6338	0.724657232	0.79548839	0.741576415	FMR1	1	2
GO:0019932	GO:0019932	second-messenger-mediated signaling	1/102	79/6338	0.724657232	0.79548839	0.741576415	HOMER2	1	2
GO:00022531	GO:0002253	activation of immune response	1/102	80/6338	0.729144364	0.797416309	0.743373675	MEF2C	1	2
GO:0007188	GO:0007188	adenylate cyclase-modulating G protein-coupled receptor signaling pathway	1/102	80/6338	0.729144364	0.797416309	0.743373675	INSL3	1	2
GO:0009165	GO:0009165	nucleotide biosynthetic process	1/102	80/6338	0.729144364	0.797416309	0.743373675	ATP6	1	2
GO:0071900	GO:0071900	regulation of protein serine/threonine kinase activity	1/102	80/6338	0.729144364	0.797416309	0.743373675	CCND2	1	2
GO:1901293	GO:1901293	nucleoside phosphate biosynthetic process	1/102	80/6338	0.729144364	0.797416309	0.743373675	ATP6	1	2
GO:00106471	GO:0010647	positive regulation of cell communication	5/102	375/6338	0.729973454	0.797725481	0.743661894	NKX3-1/MCL1/PRKRA/RAP1B/PTPN11	5	2
GO:0043436	GO:0043436	oxoacid metabolic process	4/102	305/6338	0.730964357	0.798210891	0.744114406	LDHB/LDHB/PARK7/GPX1	4	2
GO:0009117	GO:0009117	nucleotide metabolic process	2/102	161/6338	0.737328387	0.803957764	0.749471801	ATP6/PARK7	2	2
GO:0010564	GO:0010564	regulation of cell cycle process	2/102	161/6338	0.737328387	0.803957764	0.749471801	PTPN11/CCND2	2	2
GO:0010948	GO:0010948	negative regulation of cell cycle process	1/102	82/6338	0.737902529	0.803983352	0.749495656	PTPN11	1	2
GO:00230561	GO:0023056	positive regulation of signaling	5/102	379/6338	0.738579602	0.804120968	0.749623945	NKX3-1/MCL1/PRKRA/RAP1B/PTPN11	5	2
GO:0008285	GO:0008285	negative regulation of cell population proliferation	2/102	162/6338	0.740463398	0.805571208	0.750975899	NKX3-1/BMPR1B	2	2
GO:0010959	GO:0010959	regulation of metal ion transport	1/102	83/6338	0.742175857	0.805944718	0.751324095	HOMER2	1	2
GO:0050863	GO:0050863	regulation of T cell activation	1/102	83/6338	0.742175857	0.805944718	0.751324095	STAT5B	1	2
GO:19015651	GO:1901565	organonitrogen compound catabolic process	5/102	381/6338	0.742808623	0.805944718	0.751324095	PSMA6/CTSB/PARK7/USP16/UCHL1	5	2
GO:0000226	GO:0000226	microtubule cytoskeleton organization	2/102	163/6338	0.743566805	0.805944718	0.751324095	CEP63/TUBB	2	2
GO:0006753	GO:0006753	nucleoside phosphate metabolic process	2/102	163/6338	0.743566805	0.805944718	0.751324095	ATP6/PARK7	2	2
GO:0030900	GO:0030900	forebrain development	1/102	84/6338	0.746380184	0.808393967	0.753607354	ISL1	1	2
GO:0006082	GO:0006082	organic acid metabolic process	4/102	312/6338	0.747274218	0.808762312	0.753950735	LDHB/LDHB/PARK7/GPX1	4	2
GO:1903047	GO:1903047	mitotic cell cycle process	2/102	166/6338	0.752689341	0.813660186	0.758516669	USP16/CCND2	2	2
GO:0009306	GO:0009306	protein secretion	1/102	86/6338	0.754586227	0.813660186	0.758516669	PTPN11	1	2
GO:0019216	GO:0019216	regulation of lipid metabolic process	1/102	86/6338	0.754586227	0.813660186	0.758516669	STAT5B	1	2
GO:0035592	GO:0035592	establishment of protein localization to extracellular region	1/102	86/6338	0.754586227	0.813660186	0.758516669	PTPN11	1	2
GO:0071692	GO:0071692	protein localization to extracellular region	1/102	86/6338	0.754586227	0.813660186	0.758516669	PTPN11	1	2
GO:0044772	GO:0044772	mitotic cell cycle phase transition	1/102	87/6338	0.758590099	0.817373833	0.761978635	CCND2	1	2
GO:0006816	GO:0006816	calcium ion transport	1/102	88/6338	0.762529278	0.82101235	0.765370561	HOMER2	1	2
GO:00065081	GO:0006508	proteolysis	5/102	392/6338	0.765189257	0.823269208	0.767474467	PSMA6/CTSB/PARK7/USP16/UCHL1	5	2
GO:0007159	GO:0007159	leukocyte cell-cell adhesion	1/102	89/6338	0.7664048	0.823363509	0.767562377	STAT5B	1	2
GO:00508781	GO:0050878	regulation of body fluid levels	1/102	89/6338	0.7664048	0.823363509	0.767562377	STAT5B	1	2
GO:0120036	GO:0120036	plasma membrane bounded cell projection organization	4/102	322/6338	0.769273998	0.825838262	0.769869411	FMR1/UCHL1/PTPN11/ISL1	4	2
GO:0009314	GO:0009314	response to radiation	1/102	90/6338	0.770217684	0.826243805	0.770247469	CCND2	1	2
GO:0032787	GO:0032787	monocarboxylic acid metabolic process	2/102	173/6338	0.772906075	0.828518994	0.772368464	PARK7/GPX1	2	2
GO:00512581	GO:0051258	protein polymerization	1/102	91/6338	0.773968932	0.829049626	0.772863134	ARPC5	1	2
GO:0007059	GO:0007059	chromosome segregation	1/102	94/6338	0.784862648	0.839486789	0.782592947	TLK1	1	2
GO:0050678	GO:0050678	regulation of epithelial cell proliferation	1/102	94/6338	0.784862648	0.839486789	0.782592947	NKX3-1	1	2
GO:00421761	GO:0042176	regulation of protein catabolic process	1/102	96/6338	0.791834622	0.846323974	0.788966762	PARK7	1	2
GO:0044283	GO:0044283	small molecule biosynthetic process	2/102	183/6338	0.799307709	0.853240686	0.795414713	PARK7/FAM3C	2	2
GO:0030030	GO:0030030	cell projection organization	4/102	337/6338	0.799474834	0.853240686	0.795414713	FMR1/UCHL1/PTPN11/ISL1	4	2
GO:0098609	GO:0098609	cell-cell adhesion	2/102	184/6338	0.801794428	0.853929822	0.796057145	CD47/STAT5B	2	2
GO:00027641	GO:0002764	immune response-regulating signaling pathway	1/102	99/6338	0.801875196	0.853929822	0.796057145	MEF2C	1	2
GO:0007178	GO:0007178	transmembrane receptor protein serine/threonine kinase signaling pathway	1/102	99/6338	0.801875196	0.853929822	0.796057145	SMAD9	1	2
GO:0006520	GO:0006520	cellular amino acid metabolic process	1/102	100/6338	0.805114293	0.856130275	0.798108469	PARK7	1	2
GO:0046394	GO:0046394	carboxylic acid biosynthetic process	1/102	100/6338	0.805114293	0.856130275	0.798108469	PARK7	1	2
GO:0016053	GO:0016053	organic acid biosynthetic process	1/102	101/6338	0.808300946	0.858268641	0.800101913	PARK7	1	2
GO:0034329	GO:0034329	cell junction assembly	1/102	101/6338	0.808300946	0.858268641	0.800101913	RAP1B	1	2
GO:00072761	GO:0007276	gamete generation	2/102	187/6338	0.809093207	0.858485525	0.800304098	YBX3/ARID4A	2	2
GO:0035295	GO:0035295	tube development	3/102	267/6338	0.810742755	0.859611054	0.801353348	NKX3-1/MEF2C/ISL1	3	2
GO:0045786	GO:0045786	negative regulation of cell cycle	1/102	104/6338	0.817554581	0.866204418	0.807499865	PTPN11	1	2
GO:00440921	GO:0044092	negative regulation of molecular function	2/102	192/6338	0.820732854	0.868941238	0.810051205	PARK7/TAF7	2	2
GO:0006959	GO:0006959	humoral immune response	1/102	106/6338	0.823476512	0.87121428	0.812170198	MEF2C	1	2
GO:0032535	GO:0032535	regulation of cellular component size	1/102	108/6338	0.829208048	0.876642832	0.817230845	ARPC5	1	2
GO:0016042	GO:0016042	lipid catabolic process	1/102	109/6338	0.832004321	0.878327049	0.818800919	LIPA	1	2
GO:00431611	GO:0043161	proteasome-mediated ubiquitin-dependent protein catabolic process	1/102	109/6338	0.832004321	0.878327049	0.818800919	PARK7	1	2
GO:0044282	GO:0044282	small molecule catabolic process	1/102	110/6338	0.834755254	0.880594415	0.82091462	PARK7	1	2
GO:0000280	GO:0000280	nuclear division	1/102	112/6338	0.840123999	0.884979104	0.82500215	USP16	1	2
GO:0034655	GO:0034655	nucleobase-containing compound catabolic process	1/102	112/6338	0.840123999	0.884979104	0.82500215	FMR1	1	2
GO:00466491	GO:0046649	lymphocyte activation	2/102	203/6338	0.844150046	0.888578996	0.828358069	MEF2C/STAT5B	2	2
GO:0006631	GO:0006631	fatty acid metabolic process	1/102	115/6338	0.847854894	0.891193769	0.830795633	GPX1	1	2
GO:0009615	GO:0009615	response to virus	1/102	115/6338	0.847854894	0.891193769	0.830795633	FMR1	1	2
GO:0120035	GO:0120035	regulation of plasma membrane bounded cell projection organization	1/102	116/6338	0.850348675	0.89317199	0.832639786	FMR1	1	2
GO:1901135	GO:1901135	carbohydrate derivative metabolic process	4/102	368/6338	0.851900656	0.894158848	0.833559763	ATP6/PARK7/OARD1/BMPR1B	4	2
GO:0010638	GO:0010638	positive regulation of organelle organization	1/102	117/6338	0.852801976	0.894461842	0.833842222	ARPC5	1	2
GO:0006820	GO:0006820	anion transport	1/102	118/6338	0.855215446	0.895706278	0.835002319	SLC23A2	1	2
GO:0031344	GO:0031344	regulation of cell projection organization	1/102	118/6338	0.855215446	0.895706278	0.835002319	FMR1	1	2
GO:00300981	GO:0030098	lymphocyte differentiation	1/102	121/6338	0.862223229	0.902398504	0.841240999	STAT5B	1	2
GO:0009101	GO:0009101	glycoprotein biosynthetic process	1/102	122/6338	0.864483681	0.902493776	0.841329814	BMPR1B	1	2
GO:0048285	GO:0048285	organelle fission	1/102	122/6338	0.864483681	0.902493776	0.841329814	USP16	1	2
GO:0120031	GO:0120031	plasma membrane bounded cell projection assembly	1/102	122/6338	0.864483681	0.902493776	0.841329814	FMR1	1	2
GO:00026841	GO:0002684	positive regulation of immune system process	2/102	214/6338	0.864786844	0.902493776	0.841329814	MEF2C/STAT5B	2	2
GO:00104981	GO:0010498	proteasomal protein catabolic process	1/102	124/6338	0.86889499	0.904840717	0.843517698	PARK7	1	2
GO:0044270	GO:0044270	cellular nitrogen compound catabolic process	1/102	124/6338	0.86889499	0.904840717	0.843517698	FMR1	1	2
GO:0046700	GO:0046700	heterocycle catabolic process	1/102	124/6338	0.86889499	0.904840717	0.843517698	FMR1	1	2
GO:0022603	GO:0022603	regulation of anatomical structure morphogenesis	2/102	217/6338	0.86996875	0.905313168	0.84395813	MEF2C/ISL1	2	2
GO:0030031	GO:0030031	cell projection assembly	1/102	125/6338	0.871047019	0.905789635	0.844402306	FMR1	1	2
GO:00507761	GO:0050776	regulation of immune response	2/102	221/6338	0.876597283	0.909695564	0.848043521	MEF2C/PIANP	2	2
GO:0009150	GO:0009150	purine ribonucleotide metabolic process	1/102	128/6338	0.877295448	0.909695564	0.848043521	ATP6	1	2
GO:00347621	GO:0034762	regulation of transmembrane transport	1/102	128/6338	0.877295448	0.909695564	0.848043521	PTPN11	1	2
GO:0046486	GO:0046486	glycerolipid metabolic process	1/102	128/6338	0.877295448	0.909695564	0.848043521	PTPN11	1	2
GO:00066291	GO:0006629	lipid metabolic process	5/102	466/6338	0.879484175	0.911317882	0.849555891	FDX1/GPX1/STAT5B/LIPA/PTPN11	5	2
GO:0019439	GO:0019439	aromatic compound catabolic process	1/102	130/6338	0.881293537	0.912403539	0.850567972	FMR1	1	2
GO:00425921	GO:0042592	homeostatic process	5/102	468/6338	0.881781777	0.912403539	0.850567972	MEF2C/STAT5B/ARID4A/PTPN11/HOMER2	5	2
GO:0001525	GO:0001525	angiogenesis	1/102	132/6338	0.885162593	0.913958547	0.852017593	ISL1	1	2
GO:00022501	GO:0002250	adaptive immune response	1/102	132/6338	0.885162593	0.913958547	0.852017593	MEF2C	1	2
GO:00507781	GO:0050778	positive regulation of immune response	1/102	132/6338	0.885162593	0.913958547	0.852017593	MEF2C	1	2
GO:0009259	GO:0009259	ribonucleotide metabolic process	1/102	133/6338	0.887050027	0.915260098	0.853230935	ATP6	1	2
GO:0006163	GO:0006163	purine nucleotide metabolic process	1/102	134/6338	0.888906739	0.915881326	0.853810061	ATP6	1	2
GO:19031311	GO:1903131	mononuclear cell differentiation	1/102	134/6338	0.888906739	0.915881326	0.853810061	STAT5B	1	2
GO:0070925	GO:0070925	organelle assembly	2/102	231/6338	0.891841997	0.918257628	0.856025315	CEP63/DHX30	2	2
GO:00069521	GO:0006952	defense response	5/102	478/6338	0.892725439	0.91851948	0.856269421	CD47/MEF2C/STAT5B/G3BP1/ISL1	5	2
GO:0019693	GO:0019693	ribose phosphate metabolic process	1/102	137/6338	0.894297454	0.919186122	0.856890884	ATP6	1	2
GO:00096071	GO:0009607	response to biotic stimulus	4/102	401/6338	0.89463252	0.919186122	0.856890884	MEF2C/FMR1/TXNIP/G3BP1	4	2
GO:00192211	GO:0019221	cytokine-mediated signaling pathway	1/102	138/6338	0.896036151	0.919334351	0.857029066	STAT5B	1	2
GO:1901361	GO:1901361	organic cyclic compound catabolic process	1/102	138/6338	0.896036151	0.919334351	0.857029066	FMR1	1	2
GO:1901137	GO:1901137	carbohydrate derivative biosynthetic process	2/102	236/6338	0.89879813	0.92152027	0.859066841	ATP6/BMPR1B	2	2
GO:00301621	GO:0030162	regulation of proteolysis	1/102	140/6338	0.89942903	0.92152027	0.859066841	PARK7	1	2
GO:00453211	GO:0045321	leukocyte activation	2/102	238/6338	0.901463397	0.922956914	0.860406121	MEF2C/STAT5B	2	2
GO:0034470	GO:0034470	ncRNA processing	1/102	144/6338	0.905889269	0.926838355	0.864024508	PRKRA	1	2
GO:0043269	GO:0043269	regulation of ion transport	1/102	146/6338	0.90896354	0.928957268	0.865999818	HOMER2	1	2
GO:0007155	GO:0007155	cell adhesion	3/102	332/6338	0.909232833	0.928957268	0.865999818	CD47/STAT5B/PTPN11	3	2
GO:0034330	GO:0034330	cell junction organization	1/102	147/6338	0.910463172	0.929563798	0.866565242	RAP1B	1	2
GO:0022610	GO:0022610	biological adhesion	3/102	336/6338	0.913438001	0.931949323	0.868789095	CD47/STAT5B/PTPN11	3	2
GO:0007186	GO:0007186	G protein-coupled receptor signaling pathway	2/102	250/6338	0.916140199	0.934053555	0.870750718	INSL3/HOMER2	2	2
GO:00421101	GO:0042110	T cell activation	1/102	153/6338	0.918960811	0.936275495	0.872822072	STAT5B	1	2
GO:0048514	GO:0048514	blood vessel morphogenesis	1/102	155/6338	0.921611901	0.93832174	0.874729639	ISL1	1	2
GO:0090066	GO:0090066	regulation of anatomical structure size	1/102	159/6338	0.926659124	0.942302967	0.87844105	ARPC5	1	2
GO:00026821	GO:0002682	regulation of immune system process	3/102	350/6338	0.926813055	0.942302967	0.87844105	MEF2C/STAT5B/PIANP	3	2
GO:00062811	GO:0006281	DNA repair	1/102	160/6338	0.927869801	0.942720883	0.878830643	PARK7	1	2
GO:00069351	GO:0006935	chemotaxis	1/102	163/6338	0.931384351	0.945633625	0.881545982	ISL1	1	2
GO:00423301	GO:0042330	taxis	1/102	164/6338	0.932517759	0.946126427	0.882005386	ISL1	1	2
GO:00096171	GO:0009617	response to bacterium	1/102	165/6338	0.933632626	0.946599746	0.882446627	MEF2C	1	2
GO:00025211	GO:0002521	leukocyte differentiation	1/102	166/6338	0.934729252	0.946960824	0.882783233	STAT5B	1	2
GO:00017751	GO:0001775	cell activation	2/102	269/6338	0.935285964	0.946960824	0.882783233	MEF2C/STAT5B	2	2
GO:0061024	GO:0061024	membrane organization	1/102	170/6338	0.938939187	0.949447744	0.88510161	VPS11	1	2
GO:00164771	GO:0016477	cell migration	3/102	365/6338	0.939042837	0.949447744	0.88510161	ARPC5/PTPN11/ISL1	3	2
GO:0090407	GO:0090407	organophosphate biosynthetic process	1/102	173/6338	0.941919124	0.951696832	0.887198272	ATP6	1	2
GO:0034660	GO:0034660	ncRNA metabolic process	1/102	175/6338	0.943825276	0.95296328	0.888378891	PRKRA	1	2
GO:0033043	GO:0033043	regulation of organelle organization	2/102	283/6338	0.946684206	0.955189316	0.890454063	ALMS1/ARPC5	2	2
GO:00517071	GO:0051707	response to other organism	3/102	388/6338	0.954208323	0.962029296	0.896830483	MEF2C/FMR1/G3BP1	3	2
GO:00432071	GO:0043207	response to external biotic stimulus	3/102	389/6338	0.95478113	0.962029296	0.896830483	MEF2C/FMR1/G3BP1	3	2
GO:00444191	GO:0044419	biological process involved in interspecies interaction between organisms	3/102	413/6338	0.966690748	0.972016868	0.906141176	MEF2C/FMR1/G3BP1	3	2
GO:00488701	GO:0048870	cell motility	3/102	413/6338	0.966690748	0.972016868	0.906141176	ARPC5/PTPN11/ISL1	3	2
GO:00516741	GO:0051674	localization of cell	3/102	413/6338	0.966690748	0.972016868	0.906141176	ARPC5/PTPN11/ISL1	3	2
GO:0019637	GO:0019637	organophosphate metabolic process	2/102	320/6338	0.968375767	0.973041033	0.90709593	ATP6/PARK7	2	2
GO:00488781	GO:0048878	chemical homeostasis	2/102	327/6338	0.971395714	0.975404224	0.909298963	PTPN11/HOMER2	2	2
GO:00450871	GO:0045087	innate immune response	1/102	220/6338	0.973563351	0.976815469	0.910614565	G3BP1	1	2
GO:0044255	GO:0044255	cellular lipid metabolic process	2/102	334/6338	0.974139262	0.976815469	0.910614565	GPX1/PTPN11	2	2
GO:0008610	GO:0008610	lipid biosynthetic process	1/102	232/6338	0.978397345	0.98041189	0.913967249	FDX1	1	2
GO:00400111	GO:0040011	locomotion	3/102	461/6338	0.9822693	0.98361672	0.91695488	ARPC5/PTPN11/ISL1	3	2
GO:00062591	GO:0006259	DNA metabolic process	1/102	249/6338	0.983783075	0.98445736	0.917738549	PARK7	1	2
GO:00985421	GO:0098542	defense response to other organism	1/102	319/6338	0.99506325	0.99506325	0.927625654	G3BP1	1	2
GO:00064121	GO:0006412	translation	26/132	247/6338	3.85E-12	4.70E-09	4.00E-09	RPS17/RPS20/EEF2/RPL23/RPL22/RPS13/RPS21/CALR/RPSA/MRPL58/RPL27/RPS26/RPS3/EIF3I/RPL26/RPS28/RPS15/RPL11/RPL10A/RPL39/MRPL20/HARS2/RPL35/MRPL55/UPF3B/MRPL18	26	3
GO:00430431	GO:0043043	peptide biosynthetic process	26/132	254/6338	7.37E-12	4.70E-09	4.00E-09	RPS17/RPS20/EEF2/RPL23/RPL22/RPS13/RPS21/CALR/RPSA/MRPL58/RPL27/RPS26/RPS3/EIF3I/RPL26/RPS28/RPS15/RPL11/RPL10A/RPL39/MRPL20/HARS2/RPL35/MRPL55/UPF3B/MRPL18	26	3
GO:00436041	GO:0043604	amide biosynthetic process	27/132	304/6338	7.73E-11	3.29E-08	2.80E-08	RPS17/RPS20/EEF2/RPL23/RPL22/RPS13/RPS21/CALR/RPSA/MRPL58/RPL27/RPS26/RPS3/EIF3I/RPL26/RPS28/RPS15/RPL11/RPL10A/RPL39/MRPL20/HARS2/RPL35/MRPL55/UPF3B/MRPL18/SPTLC1	27	3
GO:00065182	GO:0006518	peptide metabolic process	26/132	308/6338	5.66E-10	1.61E-07	1.37E-07	RPS17/RPS20/EEF2/RPL23/RPL22/RPS13/RPS21/CALR/RPSA/MRPL58/RPL27/RPS26/RPS3/EIF3I/RPL26/RPS28/RPS15/RPL11/RPL10A/RPL39/MRPL20/HARS2/RPL35/MRPL55/UPF3B/MRPL18	26	3
GO:00070492	GO:0007049	cell cycle	30/132	408/6338	6.33E-10	1.61E-07	1.37E-07	CCNB1/CALR/CFL1/DMRT1/RPS3/RPL26/ERH/TOP2A/KIF11/CDC20/POLDIP2/TERF1/SPAG5/DLGAP5/BRCA1/UBE2C/PCLAF/RAD51/MAD2L1/CKS1B/SMC1A/CDC6/SGO1/MCM2/PSMD10/RHNO1/CCNE2/PSMC3IP/MCM3/CDCA5	30	3
GO:00070591	GO:0007059	chromosome segregation	14/132	94/6338	6.11E-09	1.30E-06	1.11E-06	CCNB1/TOP2A/CDC20/TERF1/BANF1/SPAG5/DLGAP5/BRCA1/UBE2C/MAD2L1/SMC1A/CDC6/SGO1/CCNE2	14	3
GO:00002801	GO:0000280	nuclear division	15/132	112/6338	7.65E-09	1.39E-06	1.19E-06	CCNB1/CALR/DMRT1/TOP2A/KIF11/CDC20/TERF1/UBE2C/RAD51/MAD2L1/SMC1A/CDC6/SGO1/CCNE2/PSMC3IP	15	3
GO:00436032	GO:0043603	cellular amide metabolic process	28/132	402/6338	8.95E-09	1.43E-06	1.21E-06	RPS17/RPS20/EEF2/RPL23/RPL22/RPS13/RPS21/CALR/RPSA/MRPL58/RPL27/RPS26/RPS3/EIF3I/RPL26/RPS28/RPS15/RPL11/RPL10A/RPL39/MRPL20/HARS2/HMGCS1/RPL35/MRPL55/UPF3B/MRPL18/SPTLC1	28	3
GO:00482851	GO:0048285	organelle fission	15/132	122/6338	2.52E-08	3.49E-06	2.97E-06	CCNB1/CALR/DMRT1/TOP2A/KIF11/CDC20/TERF1/UBE2C/RAD51/MAD2L1/SMC1A/CDC6/SGO1/CCNE2/PSMC3IP	15	3
GO:00512762	GO:0051276	chromosome organization	19/132	202/6338	2.74E-08	3.49E-06	2.97E-06	CCNB1/HMGB1/HMGB2/TOP2A/HMGN2/CDC20/TERF1/NAP1L1/BANF1/DLGAP5/UBE2C/RAD51/ASF1B/MAD2L1/SMC1A/CDC6/SGO1/MCM2/CCNE2	19	3
GO:00224021	GO:0022402	cell cycle process	22/132	281/6338	5.71E-08	6.62E-06	5.63E-06	CCNB1/CALR/CFL1/DMRT1/RPL26/TOP2A/KIF11/CDC20/TERF1/SPAG5/DLGAP5/BRCA1/UBE2C/RAD51/MAD2L1/SMC1A/CDC6/SGO1/RHNO1/CCNE2/PSMC3IP/MCM3	22	3
GO:00513211	GO:0051321	meiotic cell cycle	11/132	73/6338	2.50E-07	2.45E-05	2.08E-05	CCNB1/CALR/DMRT1/TOP2A/CDC20/TERF1/RAD51/SMC1A/SGO1/CCNE2/PSMC3IP	11	3
GO:0098813	GO:0098813	nuclear chromosome segregation	11/132	73/6338	2.50E-07	2.45E-05	2.08E-05	CCNB1/TOP2A/CDC20/TERF1/SPAG5/UBE2C/MAD2L1/SMC1A/CDC6/SGO1/CCNE2	11	3
GO:1903046	GO:1903046	meiotic cell cycle process	10/132	64/6338	6.36E-07	5.80E-05	4.93E-05	CCNB1/CALR/DMRT1/TOP2A/CDC20/TERF1/RAD51/SGO1/CCNE2/PSMC3IP	10	3
GO:0140013	GO:0140013	meiotic nuclear division	9/132	50/6338	6.82E-07	5.80E-05	4.94E-05	CALR/DMRT1/TOP2A/CDC20/TERF1/RAD51/SGO1/CCNE2/PSMC3IP	9	3
GO:00062592	GO:0006259	DNA metabolic process	19/132	249/6338	7.58E-07	6.05E-05	5.14E-05	RPS3/HMGB1/HMGB2/TOP2A/POLDIP2/NSMCE4A/PARP2/KIF22/TERF1/BANF1/BRCA1/DDX21/RAD51/SMC1A/CDC6/MCM2/CCNE2/PSMC3IP/MCM3	19	3
GO:00226131	GO:0022613	ribonucleoprotein complex biogenesis	15/132	159/6338	8.63E-07	6.48E-05	5.51E-05	RPS21/RPL7/RPSA/RPL27/SNRPE/EIF3I/RPL26/RPS28/RPS15/MRPL20/BUD23/RPL35/SNRPD3/FBL/LSM6	15	3
GO:19030471	GO:1903047	mitotic cell cycle process	15/132	166/6338	1.50E-06	0.000106294	9.04E-05	CCNB1/DMRT1/RPL26/KIF11/CDC20/DLGAP5/BRCA1/UBE2C/RAD51/MAD2L1/SMC1A/CDC6/SGO1/CCNE2/MCM3	15	3
GO:00711031	GO:0071103	DNA conformation change	9/132	56/6338	1.86E-06	0.00012466	0.000106026	CCNB1/HMGB1/HMGB2/TOP2A/NAP1L1/BANF1/RAD51/ASF1B/MCM2	9	3
GO:00021811	GO:0002181	cytoplasmic translation	8/132	44/6338	2.70E-06	0.000172238	0.000146492	RPL22/RPS21/RPSA/RPS26/EIF3I/RPL26/RPS28/RPL39	8	3
GO:00422541	GO:0042254	ribosome biogenesis	12/132	112/6338	3.03E-06	0.000183919	0.000156427	RPS21/RPL7/RPSA/RPL27/RPL26/RPS28/RPS15/MRPL20/BUD23/RPL35/FBL/LSM6	12	3
GO:00002781	GO:0000278	mitotic cell cycle	16/132	214/6338	7.97E-06	0.000462355	0.000393242	CCNB1/DMRT1/RPL26/KIF11/CDC20/POLDIP2/DLGAP5/BRCA1/UBE2C/RAD51/MAD2L1/SMC1A/CDC6/SGO1/CCNE2/MCM3	16	3
GO:00517261	GO:0051726	regulation of cell cycle	17/132	240/6338	8.40E-06	0.000465897	0.000396255	CCNB1/CALR/DMRT1/RPL26/KIF11/CDC20/POLDIP2/SPAG5/DLGAP5/BRCA1/UBE2C/PCLAF/MAD2L1/CDC6/PSMD10/RHNO1/CCNE2	17	3
GO:0000819	GO:0000819	sister chromatid segregation	8/132	52/6338	9.97E-06	0.000529826	0.000450627	CCNB1/TOP2A/CDC20/UBE2C/MAD2L1/SMC1A/CDC6/SGO1	8	3
GO:0000070	GO:0000070	mitotic sister chromatid segregation	7/132	41/6338	1.81E-05	0.000921712	0.000783934	CCNB1/CDC20/UBE2C/MAD2L1/SMC1A/CDC6/SGO1	7	3
GO:01400141	GO:0140014	mitotic nuclear division	9/132	74/6338	1.97E-05	0.00096827	0.000823533	CCNB1/DMRT1/KIF11/CDC20/UBE2C/MAD2L1/SMC1A/CDC6/SGO1	9	3
GO:0006270	GO:0006270	DNA replication initiation	4/132	10/6338	3.43E-05	0.001619107	0.001377082	CDC6/MCM2/CCNE2/MCM3	4	3
GO:0007127	GO:0007127	meiosis I	6/132	32/6338	4.23E-05	0.001927262	0.001639175	TOP2A/TERF1/RAD51/SGO1/CCNE2/PSMC3IP	6	3
GO:0006364	GO:0006364	rRNA processing	9/132	82/6338	4.55E-05	0.001999845	0.001700908	RPS21/RPL7/RPL27/RPL26/RPS28/BUD23/RPL35/FBL/LSM6	9	3
GO:0016072	GO:0016072	rRNA metabolic process	9/132	84/6338	5.51E-05	0.002344651	0.001994172	RPS21/RPL7/RPL27/RPL26/RPS28/BUD23/RPL35/FBL/LSM6	9	3
GO:00063231	GO:0006323	DNA packaging	7/132	49/6338	6.01E-05	0.002418655	0.002057114	CCNB1/HMGB1/HMGB2/TOP2A/NAP1L1/BANF1/ASF1B	7	3
GO:0061982	GO:0061982	meiosis I cell cycle process	6/132	34/6338	6.07E-05	0.002418655	0.002057114	TOP2A/TERF1/RAD51/SGO1/CCNE2/PSMC3IP	6	3
GO:00718242	GO:0071824	protein-DNA complex subunit organization	8/132	67/6338	6.65E-05	0.002569581	0.00218548	RPL23/HMGB1/HMGB2/NAP1L1/DLGAP5/RAD51/ASF1B/MCM3	8	3
GO:0006261	GO:0006261	DNA-dependent DNA replication	6/132	35/6338	7.20E-05	0.002698261	0.002294924	DDX21/RAD51/CDC6/MCM2/CCNE2/MCM3	6	3
GO:0006260	GO:0006260	DNA replication	8/132	68/6338	7.40E-05	0.002698261	0.002294924	TERF1/DDX21/RAD51/PCNA/CDC6/MCM2/CCNE2/MCM3	8	3
GO:0033044	GO:0033044	regulation of chromosome organization	7/132	51/6338	7.82E-05	0.002772022	0.00235766	CCNB1/TOP2A/TERF1/UBE2C/MAD2L1/CDC6/MCM2	7	3
GO:00439332	GO:0043933	protein-containing complex subunit organization	23/132	470/6338	8.83E-05	0.003045521	0.002590276	RPL23/CALR/RPSA/MRPL58/CFL1/STMN1/SNRPE/EIF3I/RPS28/RPS15/HMGB1/CD74/HMGB2/MRPL20/SNRPD3/NAP1L1/MAT2A/DLGAP5/UBE2C/RAD51/ASF1B/PSMD10/MCM3	23	3
GO:00105641	GO:0010564	regulation of cell cycle process	12/132	161/6338	0.000119713	0.004019839	0.003418952	CCNB1/CALR/DMRT1/RPL26/KIF11/CDC20/SPAG5/BRCA1/UBE2C/MAD2L1/CDC6/RHNO1	12	3
GO:00457871	GO:0045787	positive regulation of cell cycle	8/132	73/6338	0.000123342	0.004035508	0.003432279	CCNB1/DMRT1/CDC20/POLDIP2/UBE2C/MAD2L1/CDC6/PSMD10	8	3
GO:0051304	GO:0051304	chromosome separation	5/132	25/6338	0.000138032	0.004403231	0.003745035	CCNB1/TOP2A/UBE2C/MAD2L1/CDC6	5	3
GO:0006310	GO:0006310	DNA recombination	8/132	76/6338	0.000164198	0.005110147	0.004346281	HMGB1/HMGB2/TOP2A/NSMCE4A/BRCA1/RAD51/PSMC3IP/MCM3	8	3
GO:00069742	GO:0006974	cellular response to DNA damage stimulus	15/132	247/6338	0.000172408	0.005237933	0.004454966	RPS3/RPL26/HMGB1/HMGB2/POLDIP2/NSMCE4A/PARP2/KIF22/BRCA1/PCLAF/RAD51/SMC1A/PSMD10/RHNO1/MCM3	15	3
GO:00650041	GO:0065004	protein-DNA complex assembly	7/132	58/6338	0.000179954	0.005340027	0.004541798	HMGB1/HMGB2/NAP1L1/DLGAP5/RAD51/ASF1B/MCM3	7	3
GO:2001251	GO:2001251	negative regulation of chromosome organization	5/132	27/6338	0.000202838	0.00588231	0.005003021	CCNB1/TOP2A/TERF1/MAD2L1/MCM2	5	3
GO:00063961	GO:0006396	RNA processing	18/132	341/6338	0.000223782	0.006345456	0.005396936	RPS21/RPL7/RPL27/SNRPE/RPL26/RPS28/ZMAT2/BUD23/RPL35/SNRPD3/SRSF7/DICER1/TAF15/DKC1/RBM42/SRSF2/FBL/LSM6	18	3
GO:00346222	GO:0034622	cellular protein-containing complex assembly	17/132	312/6338	0.000232984	0.006462784	0.005496725	CALR/RPSA/SNRPE/EIF3I/RPS28/RPS15/HMGB1/HMGB2/MRPL20/SNRPD3/NAP1L1/DLGAP5/UBE2C/RAD51/ASF1B/PSMD10/MCM3	17	3
GO:00346601	GO:0034660	ncRNA metabolic process	12/132	175/6338	0.000263007	0.007140348	0.006073007	RPS21/RPL7/RPL27/RPL26/RPS28/HARS2/BUD23/RPL35/DICER1/FBL/DTD1/LSM6	12	3
GO:00073461	GO:0007346	regulation of mitotic cell cycle	9/132	104/6338	0.000289623	0.007699134	0.006548266	CCNB1/DMRT1/RPL26/POLDIP2/DLGAP5/BRCA1/UBE2C/MAD2L1/CDC6	9	3
GO:00513011	GO:0051301	cell division	11/132	152/6338	0.000300385	0.00782228	0.006653004	RPS3/CDCA3/KIF11/CDC20/CDCA7/SPAG5/CKS1B/CDC6/SGO1/FBXO5/CDCA5	11	3
GO:0042274	GO:0042274	ribosomal small subunit biogenesis	5/132	31/6338	0.000399319	0.010190608	0.008667313	RPS21/RPSA/RPS28/RPS15/LSM6	5	3
GO:0070192	GO:0070192	chromosome organization involved in meiotic cell cycle	4/132	18/6338	0.0004385	0.010760127	0.0091517	TERF1/RAD51/SGO1/CCNE2	4	3
GO:1901796	GO:1901796	regulation of signal transduction by p53 class mediator	4/132	18/6338	0.0004385	0.010760127	0.0091517	RPL23/RPL26/RPL11/PSMD10	4	3
GO:00062812	GO:0006281	DNA repair	11/132	160/6338	0.000467286	0.011250138	0.009568465	RPS3/HMGB1/HMGB2/POLDIP2/NSMCE4A/PARP2/KIF22/BRCA1/RAD51/SMC1A/MCM3	11	3
GO:00000751	GO:0000075	cell cycle checkpoint signaling	6/132	50/6338	0.00054557	0.012234519	0.010405699	CCNB1/RPL26/BRCA1/MAD2L1/CDC6/RHNO1	6	3
GO:0007091	GO:0007091	metaphase/anaphase transition of mitotic cell cycle	4/132	19/6338	0.000546526	0.012234519	0.010405699	CCNB1/UBE2C/MAD2L1/CDC6	4	3
GO:0010965	GO:0010965	regulation of mitotic sister chromatid separation	4/132	19/6338	0.000546526	0.012234519	0.010405699	CCNB1/UBE2C/MAD2L1/CDC6	4	3
GO:0030071	GO:0030071	regulation of mitotic metaphase/anaphase transition	4/132	19/6338	0.000546526	0.012234519	0.010405699	CCNB1/UBE2C/MAD2L1/CDC6	4	3
GO:00226181	GO:0022618	ribonucleoprotein complex assembly	7/132	71/6338	0.00063599	0.013834485	0.011766502	RPSA/SNRPE/EIF3I/RPS28/RPS15/MRPL20/SNRPD3	7	3
GO:0044784	GO:0044784	metaphase/anaphase transition of cell cycle	4/132	20/6338	0.000672208	0.013834485	0.011766502	CCNB1/UBE2C/MAD2L1/CDC6	4	3
GO:0051306	GO:0051306	mitotic sister chromatid separation	4/132	20/6338	0.000672208	0.013834485	0.011766502	CCNB1/UBE2C/MAD2L1/CDC6	4	3
GO:1902099	GO:1902099	regulation of metaphase/anaphase transition of cell cycle	4/132	20/6338	0.000672208	0.013834485	0.011766502	CCNB1/UBE2C/MAD2L1/CDC6	4	3
GO:1905818	GO:1905818	regulation of chromosome separation	4/132	20/6338	0.000672208	0.013834485	0.011766502	CCNB1/UBE2C/MAD2L1/CDC6	4	3
GO:00344701	GO:0034470	ncRNA processing	10/132	144/6338	0.000785992	0.015777058	0.013418699	RPS21/RPL7/RPL27/RPL26/RPS28/BUD23/RPL35/DICER1/FBL/LSM6	10	3
GO:0007093	GO:0007093	mitotic cell cycle checkpoint signaling	5/132	36/6338	0.000815128	0.015777058	0.013418699	CCNB1/RPL26/BRCA1/MAD2L1/CDC6	5	3
GO:0033045	GO:0033045	regulation of sister chromatid segregation	4/132	21/6338	0.000817074	0.015777058	0.013418699	CCNB1/UBE2C/MAD2L1/CDC6	4	3
GO:00718261	GO:0071826	ribonucleoprotein complex subunit organization	7/132	74/6338	0.000817258	0.015777058	0.013418699	RPSA/SNRPE/EIF3I/RPS28/RPS15/MRPL20/SNRPD3	7	3
GO:00900681	GO:0090068	positive regulation of cell cycle process	6/132	54/6338	0.000828419	0.015777058	0.013418699	CCNB1/DMRT1/CDC20/UBE2C/MAD2L1/CDC6	6	3
GO:00650032	GO:0065003	protein-containing complex assembly	19/132	415/6338	0.000886917	0.016642737	0.014154976	CALR/RPSA/SNRPE/EIF3I/RPS28/RPS15/HMGB1/CD74/HMGB2/MRPL20/SNRPD3/NAP1L1/MAT2A/DLGAP5/UBE2C/RAD51/ASF1B/PSMD10/MCM3	19	3
GO:0007131	GO:0007131	reciprocal meiotic recombination	3/132	10/6338	0.000952053	0.017110141	0.014552512	TOP2A/RAD51/PSMC3IP	3	3
GO:00302611	GO:0030261	chromosome condensation	3/132	10/6338	0.000952053	0.017110141	0.014552512	CCNB1/TOP2A/BANF1	3	3
GO:0140527	GO:0140527	reciprocal homologous recombination	3/132	10/6338	0.000952053	0.017110141	0.014552512	TOP2A/RAD51/PSMC3IP	3	3
GO:0035825	GO:0035825	homologous recombination	3/132	11/6338	0.00128921	0.022847659	0.019432384	TOP2A/RAD51/PSMC3IP	3	3
GO:00422551	GO:0042255	ribosome assembly	4/132	24/6338	0.001382148	0.023514942	0.019999921	RPSA/RPS28/RPS15/MRPL20	4	3
GO:0045132	GO:0045132	meiotic chromosome segregation	4/132	24/6338	0.001382148	0.023514942	0.019999921	TOP2A/TERF1/SGO1/CCNE2	4	3
GO:1901222	GO:1901222	regulation of NIK/NF-kappaB signaling	4/132	24/6338	0.001382148	0.023514942	0.019999921	CALR/HMGB1/CD74/UACA	4	3
GO:1901991	GO:1901991	negative regulation of mitotic cell cycle phase transition	5/132	41/6338	0.001491	0.024611883	0.020932892	CCNB1/RPL26/BRCA1/MAD2L1/CDC6	5	3
GO:1902850	GO:1902850	microtubule cytoskeleton organization involved in mitosis	5/132	41/6338	0.001491	0.024611883	0.020932892	CCNB1/KIF11/CDC20/DLGAP5/MAD2L1	5	3
GO:00109481	GO:0010948	negative regulation of cell cycle process	7/132	82/6338	0.001504488	0.024611883	0.020932892	CCNB1/DMRT1/RPL26/BRCA1/MAD2L1/CDC6/RHNO1	7	3
GO:19019901	GO:1901990	regulation of mitotic cell cycle phase transition	6/132	61/6338	0.001581491	0.02554409	0.021725752	CCNB1/RPL26/BRCA1/UBE2C/MAD2L1/CDC6	6	3
GO:0051983	GO:0051983	regulation of chromosome segregation	4/132	25/6338	0.001619122	0.025824999	0.021964671	CCNB1/UBE2C/MAD2L1/CDC6	4	3
GO:01406941	GO:0140694	non-membrane-bounded organelle assembly	8/132	107/6338	0.001655182	0.02607422	0.022176638	RPSA/RPS28/RPS15/MRPL20/KIF11/CDC20/SQLE/DLGAP5	8	3
GO:19019871	GO:1901987	regulation of cell cycle phase transition	7/132	85/6338	0.001855134	0.028759881	0.024460846	CCNB1/RPL26/BRCA1/UBE2C/MAD2L1/CDC6/RHNO1	7	3
GO:19019881	GO:1901988	negative regulation of cell cycle phase transition	6/132	63/6338	0.001870745	0.028759881	0.024460846	CCNB1/RPL26/BRCA1/MAD2L1/CDC6/RHNO1	6	3
GO:00447701	GO:0044770	cell cycle phase transition	8/132	110/6338	0.00197498	0.030000887	0.025516346	CCNB1/RPL26/BRCA1/UBE2C/MAD2L1/CDC6/RHNO1/CCNE2	8	3
GO:00447721	GO:0044772	mitotic cell cycle phase transition	7/132	87/6338	0.00212206	0.03185586	0.027094037	CCNB1/RPL26/BRCA1/UBE2C/MAD2L1/CDC6/CCNE2	7	3
GO:0046039	GO:0046039	GTP metabolic process	3/132	13/6338	0.002167423	0.031902124	0.027133386	IMPDH2/NME2/NME3	3	3
GO:00422731	GO:0042273	ribosomal large subunit biogenesis	4/132	27/6338	0.002175145	0.031902124	0.027133386	RPL7/RPL26/MRPL20/RPL35	4	3
GO:0051783	GO:0051783	regulation of nuclear division	5/132	45/6338	0.002274594	0.032981619	0.028051517	CCNB1/CALR/DMRT1/CDC20/MAD2L1	5	3
GO:0006302	GO:0006302	double-strand break repair	6/132	67/6338	0.002567735	0.036813816	0.031310877	HMGB1/HMGB2/PARP2/BRCA1/RAD51/MCM3	6	3
GO:0038061	GO:0038061	NIK/NF-kappaB signaling	4/132	29/6338	0.002850575	0.040414825	0.034373606	CALR/HMGB1/CD74/UACA	4	3
GO:00463901	GO:0046390	ribose phosphate biosynthetic process	6/132	70/6338	0.003206694	0.044964194	0.038242934	IMPDH2/TKT/NME2/NME3/AMPD1/PRPS1	6	3
GO:00098951	GO:0009895	negative regulation of catabolic process	6/132	71/6338	0.00344399	0.047766642	0.040626471	RPL23/RPL11/POLDIP2/TAF15/MAD2L1/MT3	6	3
GO:0051445	GO:0051445	regulation of meiotic cell cycle	4/132	31/6338	0.003657091	0.050176861	0.042676409	CCNB1/CALR/DMRT1/CDC20	4	3
GO:0009156	GO:0009156	ribonucleoside monophosphate biosynthetic process	3/132	16/6338	0.004054345	0.053553484	0.045548294	IMPDH2/AMPD1/PRPS1	3	3
GO:0040020	GO:0040020	regulation of meiotic nuclear division	3/132	16/6338	0.004054345	0.053553484	0.045548294	CALR/DMRT1/CDC20	3	3
GO:00070172	GO:0007017	microtubule-based process	12/132	240/6338	0.004101554	0.053553484	0.045548294	CCNB1/KIF2C/DYNLL1/CFL1/STMN1/KIF11/CDC20/KIF22/DLGAP5/BRCA1/MAD2L1/SGO1	12	3
GO:0007052	GO:0007052	mitotic spindle organization	4/132	32/6338	0.004113042	0.053553484	0.045548294	CCNB1/KIF11/CDC20/DLGAP5	4	3
GO:00723311	GO:0072331	signal transduction by p53 class mediator	4/132	32/6338	0.004113042	0.053553484	0.045548294	RPL23/RPL26/RPL11/PSMD10	4	3
GO:0010639	GO:0010639	negative regulation of organelle organization	7/132	99/6338	0.004400929	0.056723086	0.048244103	CCNB1/DMRT1/TOP2A/TERF1/MAD2L1/MCM2/PSMD10	7	3
GO:00313961	GO:0031396	regulation of protein ubiquitination	5/132	53/6338	0.004679651	0.059712348	0.05078653	VPS28/CDC20/BRCA1/MAD2L1/PSMD10	5	3
GO:0045143	GO:0045143	homologous chromosome segregation	3/132	17/6338	0.004848858	0.061258841	0.052101852	TERF1/SGO1/CCNE2	3	3
GO:0006334	GO:0006334	nucleosome assembly	4/132	35/6338	0.005707902	0.068749997	0.058473228	HMGB1/HMGB2/NAP1L1/ASF1B	4	3
GO:00102121	GO:0010212	response to ionizing radiation	4/132	35/6338	0.005707902	0.068749997	0.058473228	RPL26/BRCA1/RAD51/RHNO1	4	3
GO:0007062	GO:0007062	sister chromatid cohesion	3/132	18/6338	0.00573093	0.068749997	0.058473228	CDC20/SMC1A/SGO1	3	3
GO:0009124	GO:0009124	nucleoside monophosphate biosynthetic process	3/132	18/6338	0.00573093	0.068749997	0.058473228	IMPDH2/AMPD1/PRPS1	3	3
GO:1901224	GO:1901224	positive regulation of NIK/NF-kappaB signaling	3/132	18/6338	0.00573093	0.068749997	0.058473228	CALR/HMGB1/CD74	3	3
GO:00457861	GO:0045786	negative regulation of cell cycle	7/132	104/6338	0.005765086	0.068749997	0.058473228	CCNB1/DMRT1/RPL26/BRCA1/MAD2L1/CDC6/RHNO1	7	3
GO:0045930	GO:0045930	negative regulation of mitotic cell cycle	5/132	56/6338	0.005927872	0.070036712	0.059567604	CCNB1/RPL26/BRCA1/MAD2L1/CDC6	5	3
GO:19025332	GO:1902533	positive regulation of intracellular signal transduction	11/132	221/6338	0.00614422	0.071926835	0.061175192	RPL23/CALR/RPL26/RPL11/HMGB1/CD74/KIT/DDX21/MAD2L1/RHEB/MT3	11	3
GO:00511291	GO:0051129	negative regulation of cellular component organization	9/132	162/6338	0.006462756	0.07496797	0.063761736	CCNB1/DMRT1/HMGB1/TOP2A/TERF1/MAD2L1/MCM2/PSMD10/MT3	9	3
GO:19033121	GO:1903312	negative regulation of mRNA metabolic process	3/132	19/6338	0.006703005	0.076587911	0.065139529	SRSF7/TAF15/RBM42	3	3
GO:00002261	GO:0000226	microtubule cytoskeleton organization	9/132	163/6338	0.00672245	0.076587911	0.065139529	CCNB1/CFL1/STMN1/KIF11/CDC20/DLGAP5/BRCA1/MAD2L1/SGO1	9	3
GO:19033201	GO:1903320	regulation of protein modification by small protein conjugation or removal	5/132	58/6338	0.006880036	0.07768961	0.066076545	VPS28/CDC20/BRCA1/MAD2L1/PSMD10	5	3
GO:0031497	GO:0031497	chromatin assembly	4/132	37/6338	0.006973144	0.078050278	0.0663833	HMGB1/HMGB2/NAP1L1/ASF1B	4	3
GO:00165701	GO:0016570	histone modification	7/132	108/6338	0.007067051	0.078413545	0.066692266	CCNB1/PARP2/EZH2/BRCA1/SUZ12/FBL/MT3	7	3
GO:00196931	GO:0019693	ribose phosphate metabolic process	8/132	137/6338	0.007551537	0.083066908	0.070650043	IMPDH2/TKT/HMGCS1/NME2/ALDOC/NME3/AMPD1/PRPS1	8	3
GO:00714791	GO:0071479	cellular response to ionizing radiation	3/132	20/6338	0.007767263	0.084709642	0.072047221	RPL26/RAD51/RHNO1	3	3
GO:00313301	GO:0031330	negative regulation of cellular catabolic process	5/132	60/6338	0.007934497	0.085800152	0.072974721	RPL23/RPL11/POLDIP2/TAF15/MT3	5	3
GO:20000582	GO:2000058	regulation of ubiquitin-dependent protein catabolic process	4/132	39/6338	0.008411243	0.090191142	0.076709345	RPL23/RPL11/CDC20/PSMD10	4	3
GO:0051054	GO:0051054	positive regulation of DNA metabolic process	4/132	40/6338	0.009197924	0.097657665	0.08305977	HMGB1/HMGB2/BRCA1/RAD51	4	3
GO:00003751	GO:0000375	RNA splicing, via transesterification reactions	7/132	114/6338	0.009413709	0.097657665	0.08305977	SNRPE/ZMAT2/SNRPD3/SRSF7/RBM42/SRSF2/LSM6	7	3
GO:00003771	GO:0000377	RNA splicing, via transesterification reactions with bulged adenosine as nucleophile	7/132	114/6338	0.009413709	0.097657665	0.08305977	SNRPE/ZMAT2/SNRPD3/SRSF7/RBM42/SRSF2/LSM6	7	3
GO:00003981	GO:0000398	mRNA splicing, via spliceosome	7/132	114/6338	0.009413709	0.097657665	0.08305977	SNRPE/ZMAT2/SNRPD3/SRSF7/RBM42/SRSF2/LSM6	7	3
GO:19011371	GO:1901137	carbohydrate derivative biosynthetic process	11/132	236/6338	0.009880881	0.101677455	0.08647868	IMPDH2/TKT/NME2/NME3/KRTCAP2/DDOST/AMPD1/PRPS1/GALNT14/MT3/B4GAT1	11	3
GO:00063332	GO:0006333	chromatin assembly or disassembly	4/132	41/6338	0.010031105	0.102397516	0.087091107	HMGB1/HMGB2/NAP1L1/ASF1B	4	3
GO:00083801	GO:0008380	RNA splicing	8/132	146/6338	0.010899023	0.110374232	0.09387546	SNRPE/ZMAT2/SNRPD3/SRSF7/TAF15/RBM42/SRSF2/LSM6	8	3
GO:0009161	GO:0009161	ribonucleoside monophosphate metabolic process	3/132	23/6338	0.011531173	0.114060282	0.097010519	IMPDH2/AMPD1/PRPS1	3	3
GO:0030490	GO:0030490	maturation of SSU-rRNA	3/132	23/6338	0.011531173	0.114060282	0.097010519	RPS21/RPS28/LSM6	3	3
GO:0051784	GO:0051784	negative regulation of nuclear division	3/132	23/6338	0.011531173	0.114060282	0.097010519	CCNB1/DMRT1/MAD2L1	3	3
GO:00082032	GO:0008203	cholesterol metabolic process	4/132	43/6338	0.011840938	0.11533616	0.098095678	HMGCS1/SQLE/LDLR/MT3	4	3
GO:00347281	GO:0034728	nucleosome organization	4/132	43/6338	0.011840938	0.11533616	0.098095678	HMGB1/HMGB2/NAP1L1/ASF1B	4	3
GO:0010389	GO:0010389	regulation of G2/M transition of mitotic cell cycle	3/132	24/6338	0.012981033	0.125483323	0.10672604	CCNB1/BRCA1/CDC6	3	3
GO:19025312	GO:1902531	regulation of intracellular signal transduction	15/132	384/6338	0.013280536	0.127413264	0.108367493	CCNB1/RPL23/CALR/RPL26/RPL11/HMGB1/CD74/KIT/UACA/DDX21/MAD2L1/RHEB/PSMD10/SIPA1L1/MT3	15	3
GO:0007051	GO:0007051	spindle organization	4/132	45/6338	0.01384823	0.13089142	0.111325733	CCNB1/KIF11/CDC20/DLGAP5	4	3
GO:19026522	GO:1902652	secondary alcohol metabolic process	4/132	45/6338	0.01384823	0.13089142	0.111325733	HMGCS1/SQLE/LDLR/MT3	4	3
GO:0051052	GO:0051052	regulation of DNA metabolic process	5/132	69/6338	0.014081727	0.132119733	0.112370438	HMGB1/HMGB2/TERF1/BRCA1/RAD51	5	3
GO:00330431	GO:0033043	regulation of organelle organization	12/132	283/6338	0.014496495	0.134353414	0.114270228	CCNB1/CALR/STMN1/DMRT1/TOP2A/CDC20/TERF1/UBE2C/MAD2L1/CDC6/MCM2/PSMD10	12	3
GO:1902749	GO:1902749	regulation of cell cycle G2/M phase transition	3/132	25/6338	0.014530385	0.134353414	0.114270228	CCNB1/BRCA1/CDC6	3	3
GO:00421762	GO:0042176	regulation of protein catabolic process	6/132	96/6338	0.014637742	0.134372362	0.114286343	RPL23/RPL11/VPS28/CDC20/MAD2L1/PSMD10	6	3
GO:00161252	GO:0016125	sterol metabolic process	4/132	46/6338	0.014928061	0.136058616	0.115720535	HMGCS1/SQLE/LDLR/MT3	4	3
GO:00098942	GO:0009894	regulation of catabolic process	10/132	219/6338	0.015622783	0.141380644	0.120247025	RPL23/RPL11/VPS28/CDC20/POLDIP2/TAF15/MAD2L1/PSMD10/SPTLC1/MT3	10	3
GO:00160711	GO:0016071	mRNA metabolic process	10/132	220/6338	0.016083773	0.141409206	0.120271318	SNRPE/ZMAT2/UPF3B/SNRPD3/SRSF7/TAF15/PNRC2/RBM42/SRSF2/LSM6	10	3
GO:00000791	GO:0000079	regulation of cyclin-dependent protein serine/threonine kinase activity	3/132	26/6338	0.01618005	0.141409206	0.120271318	CCNB1/PSMD10/CCNE2	3	3
GO:00315701	GO:0031570	DNA integrity checkpoint signaling	3/132	26/6338	0.01618005	0.141409206	0.120271318	RPL26/CDC6/RHNO1	3	3
GO:00421771	GO:0042177	negative regulation of protein catabolic process	3/132	26/6338	0.01618005	0.141409206	0.120271318	RPL23/RPL11/MAD2L1	3	3
[truncated: 1,131 more rows]
